# Supplementary material for: Precise instruction and consideration of the vertical and horizontal force component increases validity and reliability of the 90:20 Isometric Posterior Chain Test
Source: PLoS One. 2024 Oct 28;19(10):e0312843. doi: 10.1371/journal.pone.0312843 (PMC11515970; doi:10.1371/journal.pone.0312843)
Supplement: S1 File — (ZIP) [file pone.0312843.s001.zip › S1_Raw_Data/M1_P14_vh_2.csv]

1	89.754264831543	0.0301947109401226	-5.07108306884766	0.0181509424000978	0.000943203864153475	0.0623066499829292	0.00321592413820326
2	91.7023086547852	-0.294479608535767	-5.3957576751709	-0.00879702530801296	-0.00197886489331722	0.0425015166401863	0.00613799272105098
3	90.4036178588867	0.0301947109401226	-5.59056186676025	0.0123068047687411	0.00743668992072344	0.00548864435404539	-0.00652430532500148
4	88.45556640625	0.354869037866592	-5.52562713623047	0.00776136433705688	-0.0217839982360601	-0.0146411629393697	-0.00555028254166245
5	89.1049194335938	1.00421762466431	-6.11004114151001	-0.00165419070981443	-0.00457625929266214	0.000293855206109583	-0.00100484199356288
6	91.0529632568359	-0.619153916835785	-5.46069240570068	0.00354059832170606	0.00581331877037883	-0.0253554154187441	0.00678734155371785
7	89.1049194335938	1.32889199256897	-5.9152364730835	0.0022419011220336	-0.00749832857400179	-0.00717365415766835	-0.00555028254166245
8	89.1049194335938	0.0301947109401226	-5.52562713623047	0.0132808275520802	-0.00100484199356288	0.00581331877037883	-0.00717365415766835
9	89.754264831543	0.0301947109401226	-5.9152364730835	0.01100810803473	0.00256657530553639	0.0100340843200684	-0.00295288790948689
10	90.4036178588867	-0.294479608535767	-5.78536653518677	-0.0169138833880424	0.00321592413820326	0.0155535480007529	-0.00392691092565656
11	90.4036178588867	-0.294479608535767	-5.85030126571655	0.00418994715437293	-0.00165419070981443	0.0165275707840919	0.000293855206109583
12	89.754264831543	-0.294479608535767	-5.59056186676025	0.00581331877037883	0.00873538758605719	0.00938473641872406	0.000293855206109583
13	89.754264831543	0.354869037866592	-5.20095300674438	0.00776136433705688	0.0158782228827477	-0.0464592464268208	-0.00587495695799589
14	89.754264831543	0.0301947109401226	-4.81134366989136	-0.00295288790948689	0.0295145437121391	-0.0769786313176155	-0.0113944197073579
15	89.1049194335938	-0.294479608535767	-5.33082246780396	-0.000355493422830477	0.0295145437121391	-0.109770737588406	0.00289124972186983
16	89.1049194335938	0.354869037866592	-5.72043180465698	0.0152288740500808	0.0165275707840919	-0.0756799355149269	-0.00197886489331722
17	89.754264831543	-0.619153916835785	-5.33082246780396	0.000943203864153475	0.00743668992072344	-0.0490566417574883	-0.00652430532500148
18	91.0529632568359	0.0301947109401226	-5.33082246780396	0.00548864435404539	0.00678734155371785	-0.0454852245748043	-0.00879702530801296
19	89.754264831543	0.354869037866592	-5.46069240570068	0.00841071270406246	0.00873538758605719	-0.0318489037454128	-0.0100957229733467
20	89.1049194335938	0.354869037866592	-5.20095300674438	-0.0191866029053926	-0.00652430532500148	-0.0373683646321297	0.0022419011220336
21	89.754264831543	-0.619153916835785	-5.20095300674438	-0.0126931173726916	-0.0139918150380254	-0.0113944197073579	0.00776136433705688
22	88.45556640625	-0.294479608535767	-5.46069240570068	-0.00230353930965066	-0.0113944197073579	0.00289124972186983	0.00191722682211548
23	91.0529632568359	-0.619153916835785	-5.6554970741272	0.00841071270406246	-0.00944637414067984	0.00354059832170606	-0.00132951640989631
24	89.754264831543	0.354869037866592	-5.6554970741272	-0.00100484199356288	-0.00425158534198999	0.00906006153672934	-0.0113944197073579
25	91.0529632568359	-1.59317684173584	-5.20095300674438	0.00321592413820326	0.00516396993771195	0.0369820520281792	-0.00717365415766835
26	89.1049194335938	-0.619153916835785	-5.20095300674438	0.00126787810586393	0.00354059832170606	0.0561378374695778	-0.00392691092565656
27	91.0529632568359	-0.943828225135803	-5.46069240570068	0.0116574559360743	0.01100810803473	0.0337353087961674	-0.00165419070981443
28	88.45556640625	0.679543316364288	-5.78536653518677	-0.00100484199356288	0.00191722682211548	0.00321592413820326	-0.0104203969240189
29	88.45556640625	0.354869037866592	-5.78536653518677	0.0126314787194133	0.00516396993771195	-0.0110697457566857	-0.0139918150380254
30	88.45556640625	0.0301947109401226	-5.59056186676025	-0.00165419070981443	-0.00165419070981443	-0.0149658378213644	-0.00782300252467394
31	88.45556640625	-0.294479608535767	-5.3957576751709	0.000943203864153475	-0.00717365415766835	-0.00457625929266214	-0.00457625929266214
32	89.1049194335938	0.679543316364288	-5.59056186676025	0.00548864435404539	0.00256657530553639	-0.00717365415766835	-0.0195112787187099
33	88.45556640625	0.679543316364288	-5.3957576751709	0.00873538758605719	0.00483929552137852	-0.00360223650932312	-0.0107450718060136
34	88.45556640625	0.354869037866592	-5.72043180465698	0.00451462110504508	0.0113327819854021	-0.00555028254166245	-0.0133424662053585
35	89.1049194335938	0.679543316364288	-5.59056186676025	0.00743668992072344	0.00613799272105098	-0.0182125810533762	-0.00879702530801296
36	90.4036178588867	-0.294479608535767	-5.33082246780396	-0.0126931173726916	0.0178262684494257	-0.017887907102704	0.00354059832170606
37	87.156867980957	0.679543316364288	-5.3957576751709	-0.00619963090866804	0.0145795252174139	-0.0357449948787689	-0.00360223650932312
38	89.1049194335938	-0.619153916835785	-5.07108306884766	0.00613799272105098	0.00581331877037883	-0.0386670641601086	-0.00295288790948689
39	87.8062210083008	-0.294479608535767	-5.07108306884766	0.0116574559360743	0.00191722682211548	-0.0217839982360601	-0.00327756232582033
40	87.8062210083008	0.0301947109401226	-5.72043180465698	-0.0318489037454128	0.00581331877037883	-0.0146411629393697	0.00256657530553639
41	87.156867980957	0.679543316364288	-5.72043180465698	-0.00360223650932312	-0.00717365415766835	0.00321592413820326	0.013930176384747
42	87.8062210083008	-0.619153916835785	-5.52562713623047	-0.00457625929266214	-0.0185372550040483	0.0278911720961332	0.00159255252219737
43	88.45556640625	0.0301947109401226	-5.33082246780396	0.000293855206109583	-0.00587495695799589	0.0175015944987535	0.00354059832170606
44	89.754264831543	-0.943828225135803	-5.07108306884766	-0.00295288790948689	-0.00165419070981443	-0.00132951640989631	0.00191722682211548
45	86.5075225830078	0.679543316364288	-5.07108306884766	0.00516396993771195	-0.00814767740666866	0.00906006153672934	-0.00165419070981443
46	87.8062210083008	0.679543316364288	-5.72043180465698	-0.00555028254166245	0.00126787810586393	0.0178262684494257	0.00776136433705688
47	87.8062210083008	0.0301947109401226	-5.3957576751709	0.00711201597005129	0.00808603875339031	0.00906006153672934	0.00256657530553639
48	91.0529632568359	-0.619153916835785	-5.20095300674438	0.00321592413820326	0.000293855206109583	0.0207483377307653	-0.0026282137259841
49	87.8062210083008	1.32889199256897	-5.46069240570068	-3.08191010844894e-05	-0.00879702530801296	0.0295145437121391	-0.00327756232582033
50	89.1049194335938	1.00421762466431	-5.13601779937744	0.000943203864153475	0.00354059832170606	0.0431508645415306	0.00159255252219737
51	87.8062210083008	1.00421762466431	-5.07108306884766	0.000293855206109583	-0.00490093370899558	0.0486703291535378	-0.00295288790948689
52	89.1049194335938	0.679543316364288	-5.6554970741272	0.00906006153672934	0.013930176384747	0.0275664981454611	0.00483929552137852
53	89.754264831543	0.0301947109401226	-5.46069240570068	0.00321592413820326	0.0288651939481497	-0.0311995539814234	0.00711201597005129
54	89.754264831543	-0.943828225135803	-5.59056186676025	0.0155535480007529	0.0343846566975117	-0.0805500522255898	0.00418994715437293
55	90.4036178588867	0.0301947109401226	-5.33082246780396	0.00776136433705688	0.0304885655641556	-0.0834721177816391	0.0136055024340749
56	89.754264831543	0.0301947109401226	-5.3957576751709	0.0022419011220336	0.0181509424000978	-0.0724331885576248	0.00938473641872406
57	90.4036178588867	-0.619153916835785	-5.07108306884766	-0.00717365415766835	0.00548864435404539	-0.0555501282215118	0.00483929552137852
58	89.1049194335938	-0.294479608535767	-5.98017120361328	-0.00197886489331722	0.00159255252219737	-0.0454852245748043	0.00906006153672934
59	89.1049194335938	0.354869037866592	-5.9152364730835	0.000618529506027699	-0.00100484199356288	-0.00912170019000769	0.00646266713738441
60	88.45556640625	0.0301947109401226	-5.59056186676025	-0.00619963090866804	-0.0136671401560307	0.0155535480007529	0.0126314787194133
61	89.1049194335938	0.0301947109401226	-5.78536653518677	0.00321592413820326	-0.0104203969240189	0.0334106348454952	0.013930176384747
62	89.1049194335938	0.0301947109401226	-5.85030126571655	-0.0169138833880424	-0.0256800893694162	0.0327612869441509	-0.0026282137259841
63	88.45556640625	0.0301947109401226	-5.46069240570068	0.00451462110504508	-0.0198359526693821	0.01847561635077	0.00354059832170606
64	88.45556640625	0.354869037866592	-5.72043180465698	0.00808603875339031	-0.021459324285388	0.0473716296255589	0.00321592413820326
65	89.754264831543	0.0301947109401226	-5.85030126571655	0.00418994715437293	-0.0208099745213985	0.0655533894896507	0.00321592413820326
66	90.4036178588867	-0.943828225135803	-5.46069240570068	0.00418994715437293	-0.0195112787187099	0.0632806718349457	0.00711201597005129
67	89.1049194335938	0.0301947109401226	-5.6554970741272	-0.00619963090866804	0.00191722682211548	0.0610079504549503	0.00678734155371785
68	89.754264831543	-0.619153916835785	-5.52562713623047	0.0200989879667759	0.0321119390428066	0.0123068047687411	0.00159255252219737
69	91.7023086547852	-1.26850259304047	-5.20095300674438	0.00678734155371785	0.040228795260191	-0.0266541130840778	0.00711201597005129
70	89.754264831543	-0.943828225135803	-5.85030126571655	0.00483929552137852	0.0421768426895142	-0.0510046854615211	0.000293855206109583
71	91.7023086547852	-0.943828225135803	-5.78536653518677	-0.0120437685400248	0.0178262684494257	-0.0539267547428608	0.00483929552137852
72	90.4036178588867	-0.619153916835785	-5.6554970741272	0.00841071270406246	0.0194496400654316	-0.0406151078641415	-3.08191010844894e-05
73	91.0529632568359	-1.9178512096405	-5.26588773727417	-0.00717365415766835	0.0168522447347641	-0.0740565657615662	0.00321592413820326
74	89.754264831543	-1.59317684173584	-5.13601779937744	0.00970941036939621	0.0207483377307653	-0.0815240740776062	-0.00457625929266214
75	89.754264831543	-0.943828225135803	-4.94121360778809	0.00711201597005129	0.00711201597005129	-0.0889915823936462	0.0103587592020631
76	89.754264831543	-0.943828225135803	-5.6554970741272	-0.00749832857400179	-0.00912170019000769	-0.068537101149559	0.00646266713738441
77	89.754264831543	-1.59317684173584	-5.26588773727417	-0.00457625929266214	-0.0273034609854221	-0.0354203209280968	0.01100810803473
78	90.4036178588867	-1.9178512096405	-5.00614833831787	0.00646266713738441	-0.0159398596733809	0.0022419011220336	0.0194496400654316
79	90.4036178588867	-1.9178512096405	-5.13601779937744	-0.00425158534198999	-0.0152905117720366	0.00873538758605719	0.0178262684494257
80	89.1049194335938	-1.26850259304047	-5.13601779937744	-0.00879702530801296	-0.0117190945893526	0.0168522447347641	0.00711201597005129
81	87.8062210083008	-1.59317684173584	-5.20095300674438	-0.00490093370899558	-0.0198359526693821	0.0149041991680861	0.01847561635077
82	91.7023086547852	-1.9178512096405	-5.59056186676025	-0.00100484199356288	-0.0188619289547205	0.0145795252174139	0.00191722682211548
83	91.7023086547852	-1.9178512096405	-5.46069240570068	0.0142548503354192	-0.0100957229733467	0.0155535480007529	0.0123068047687411
84	91.7023086547852	-0.943828225135803	-5.3957576751709	0.0022419011220336	-0.00360223650932312	0.0132808275520802	0.0106834331527352
85	89.754264831543	-1.59317684173584	-5.3957576751709	0.0113327819854021	-0.00295288790948689	0.031137915328145	0.0132808275520802
86	90.4036178588867	-1.59317684173584	-5.26588773727417	0.00678734155371785	-0.0100957229733467	0.0269171483814716	0.00776136433705688
87	90.4036178588867	-1.26850259304047	-5.26588773727417	0.00970941036939621	-0.0117190945893526	0.0353586822748184	-3.08191010844894e-05
88	89.1049194335938	0.0301947109401226	-5.85030126571655	0.00418994715437293	-0.0130177913233638	0.0200989879667759	0.00256657530553639
89	90.4036178588867	-1.26850259304047	-5.6554970741272	0.00548864435404539	-0.00652430532500148	-0.000680167751852423	-0.00425158534198999
90	91.7023086547852	-0.943828225135803	-5.59056186676025	0.00938473641872406	0.00289124972186983	-0.0133424662053585	-0.00230353930965066
91	89.754264831543	-0.619153916835785	-5.59056186676025	-0.00619963090866804	-0.00652430532500148	0.00321592413820326	0.000618529506027699
92	91.0529632568359	-1.26850259304047	-5.46069240570068	0.0217223595827818	-0.00944637414067984	0.00711201597005129	-0.00457625929266214
93	89.1049194335938	0.0301947109401226	-4.94121360778809	-0.0195112787187099	-0.00132951640989631	-0.0152905117720366	-0.00230353930965066
94	89.1049194335938	-0.294479608535767	-5.6554970741272	-0.00587495695799589	-0.0100957229733467	-0.0159398596733809	0.000943203864153475
95	87.8062210083008	0.0301947109401226	-5.98017120361328	-0.00587495695799589	-0.0185372550040483	-0.0208099745213985	-0.00457625929266214
96	91.0529632568359	-1.26850259304047	-5.59056186676025	-0.00490093370899558	-0.0182125810533762	-0.0139918150380254	0.0106834331527352
97	87.8062210083008	0.354869037866592	-5.6554970741272	-0.00782300252467394	-0.0175632312893867	-0.00425158534198999	-0.00230353930965066
98	87.8062210083008	-0.619153916835785	-5.3957576751709	-0.00490093370899558	-0.0162645354866982	0.00873538758605719	-0.00425158534198999
99	88.45556640625	-0.619153916835785	-5.07108306884766	-0.00457625929266214	-0.0256800893694162	0.0194496400654316	-0.00619963090866804
100	87.8062210083008	-1.59317684173584	-5.26588773727417	-0.0123684434220195	-0.0159398596733809	0.0155535480007529	-0.000680167751852423
101	87.8062210083008	-1.26850259304047	-5.52562713623047	-0.00652430532500148	-0.0104203969240189	0.0239950809627771	0.00159255252219737
102	87.8062210083008	-1.26850259304047	-5.33082246780396	-0.0175632312893867	-0.0227580219507217	0.01847561635077	-0.00165419070981443
103	86.5075225830078	-0.619153916835785	-5.59056186676025	-0.0172385573387146	-0.00132951640989631	0.0100340843200684	-0.00879702530801296
104	87.8062210083008	-1.59317684173584	-5.13601779937744	0.00516396993771195	0.0149041991680861	0.0103587592020631	-0.0120437685400248
105	87.8062210083008	-1.59317684173584	-4.74640893936157	0.00776136433705688	0.00354059832170606	0.0304885655641556	-0.0149658378213644
106	87.156867980957	-0.619153916835785	-5.13601779937744	-0.00684897974133492	-0.000680167751852423	0.0350340083241463	0.00126787810586393
107	88.45556640625	-1.59317684173584	-5.13601779937744	-3.08191010844894e-05	0.00256657530553639	0.0363327041268349	0.00159255252219737
108	88.45556640625	-1.26850259304047	-5.6554970741272	0.000293855206109583	0.0168522447347641	0.0262678004801273	-0.00944637414067984
109	88.45556640625	-0.294479608535767	-5.59056186676025	-0.00425158534198999	0.011982130818069	0.0324366129934788	-0.00392691092565656
110	89.1049194335938	-0.294479608535767	-5.13601779937744	-0.0126931173726916	0.0168522447347641	0.0246444288641214	-0.00652430532500148
111	89.1049194335938	-0.943828225135803	-5.07108306884766	0.00191722682211548	0.0132808275520802	0.0142548503354192	-0.00327756232582033
112	88.45556640625	-0.619153916835785	-4.94121360778809	0.000618529506027699	0.00776136433705688	0.00970941036939621	-0.00327756232582033
113	89.1049194335938	-0.619153916835785	-5.3957576751709	-0.00132951640989631	0.0194496400654316	-0.0169138833880424	-0.00847235135734081
114	89.754264831543	-0.943828225135803	-5.72043180465698	0.00256657530553639	0.0298392176628113	-0.0555501282215118	0.000618529506027699
115	91.7023086547852	-1.59317684173584	-5.33082246780396	0.00906006153672934	0.0126314787194133	-0.0471085943281651	-0.00327756232582033
116	88.45556640625	-0.294479608535767	-5.3957576751709	-0.0104203969240189	0.000943203864153475	-0.0263294391334057	0.0132808275520802
117	91.0529632568359	-0.943828225135803	-5.20095300674438	-3.08191010844894e-05	0.0022419011220336	-0.03444629535079	-0.00327756232582033
118	88.45556640625	0.354869037866592	-5.72043180465698	-0.0100957229733467	-0.0146411629393697	-0.0240567177534103	-0.00457625929266214
119	89.754264831543	-0.294479608535767	-5.6554970741272	-0.0107450718060136	-0.0217839982360601	0.00321592413820326	-3.08191010844894e-05
120	88.45556640625	0.0301947109401226	-5.78536653518677	0.00906006153672934	-0.038017712533474	0.0415274947881699	0.00678734155371785
121	89.1049194335938	-0.294479608535767	-6.04510593414307	-0.00392691092565656	-0.0399657599627972	0.0535404421389103	0.00613799272105098
122	88.45556640625	-0.294479608535767	-6.04510593414307	0.0106834331527352	-0.0500306636095047	0.0814624354243279	-0.00717365415766835
123	89.754264831543	-0.619153916835785	-5.9152364730835	0.00906006153672934	-0.0441865250468254	0.0850338488817215	-0.000355493422830477
124	88.45556640625	0.0301947109401226	-5.85030126571655	0.00776136433705688	-0.0286021586507559	0.103540286421776	-0.0117190945893526
125	89.754264831543	-0.294479608535767	-5.9152364730835	0.00841071270406246	-0.0175632312893867	0.111981816589832	0.000293855206109583
126	90.4036178588867	-0.619153916835785	-5.72043180465698	0.00581331877037883	-0.0120437685400248	0.120748028159142	-0.00652430532500148
127	89.1049194335938	-0.943828225135803	-5.85030126571655	0.00483929552137852	0.00841071270406246	0.0931507050991058	-0.00457625929266214
128	89.754264831543	-0.619153916835785	-5.59056186676025	0.0152288740500808	0.0343846566975117	0.049319677054882	-0.0100957229733467
129	90.4036178588867	-1.59317684173584	-5.52562713623047	0.0132808275520802	0.049319677054882	-0.0175632312893867	-0.00360223650932312
130	89.754264831543	-0.619153916835785	-5.6554970741272	-0.00587495695799589	0.0613326244056225	-0.0831474438309669	-0.00555028254166245
131	89.754264831543	-0.619153916835785	-5.59056186676025	0.000618529506027699	0.0629559978842735	-0.152952417731285	0.00548864435404539
132	89.754264831543	-1.26850259304047	-5.59056186676025	-3.08191010844894e-05	0.0438002124428749	-0.155874490737915	-0.00717365415766835
133	89.754264831543	-1.59317684173584	-5.33082246780396	0.0022419011220336	0.0210730116814375	-0.123731732368469	0.00256657530553639
134	89.754264831543	-1.59317684173584	-5.33082246780396	-0.000355493422830477	0.00743668992072344	-0.103601925075054	-0.00490093370899558
135	87.8062210083008	-1.26850259304047	-5.20095300674438	-0.0133424662053585	0.0142548503354192	-0.106848672032356	0.0116574559360743
136	89.1049194335938	-0.943828225135803	-5.26588773727417	-0.00522560812532902	0.00418994715437293	-0.0792513489723206	0.00548864435404539
137	89.1049194335938	-0.619153916835785	-5.26588773727417	-0.00619963090866804	0.00873538758605719	-0.0490566417574883	0.011982130818069
138	91.7023086547852	-1.9178512096405	-5.33082246780396	-0.00197886489331722	0.0165275707840919	-0.0295761823654175	0.00256657530553639
139	90.4036178588867	-0.619153916835785	-5.59056186676025	-0.00457625929266214	0.0259431265294552	-0.00912170019000769	0.00321592413820326
140	89.754264831543	-0.619153916835785	-5.52562713623047	-0.00847235135734081	0.0220470335334539	0.00581331877037883	0.00776136433705688
141	87.8062210083008	-0.943828225135803	-5.46069240570068	-0.00197886489331722	0.0149041991680861	0.000618529506027699	0.00776136433705688
142	91.0529632568359	-2.24252557754517	-5.26588773727417	-0.0104203969240189	0.0171769186854362	-0.0110697457566857	0.0022419011220336
143	91.0529632568359	-2.24252557754517	-5.3957576751709	0.00711201597005129	0.0226963832974434	-0.0406151078641415	-0.0026282137259841
144	91.0529632568359	-1.59317684173584	-5.6554970741272	0.00191722682211548	0.0168522447347641	-0.0578228458762169	-0.00457625929266214
145	89.754264831543	-2.56719970703125	-5.59056186676025	0.0022419011220336	-0.000355493422830477	-0.0120437685400248	0.00581331877037883
146	89.1049194335938	-3.21654844284058	-5.59056186676025	-0.0240567177534103	-0.0139918150380254	0.01847561635077	0.0022419011220336
147	90.4036178588867	-2.56719970703125	-5.78536653518677	-0.0162645354866982	-0.0123684434220195	0.0304885655641556	0.0022419011220336
148	89.1049194335938	-2.24252557754517	-5.46069240570068	-0.00132951640989631	-0.0152905117720366	0.0243197549134493	-0.000355493422830477
149	89.754264831543	-2.56719970703125	-5.52562713623047	0.0165275707840919	-0.00425158534198999	0.011982130818069	-0.00132951640989631
150	90.4036178588867	-2.56719970703125	-5.72043180465698	0.00678734155371785	0.00256657530553639	-0.00782300252467394	0.00386527273803949
151	90.4036178588867	-1.9178512096405	-5.46069240570068	0.00126787810586393	-0.0113944197073579	-0.0165892094373703	0.0022419011220336
152	91.0529632568359	-2.56719970703125	-5.20095300674438	0.0191249661147594	-0.0026282137259841	-0.0191866029053926	0.00581331877037883
153	88.45556640625	-0.619153916835785	-5.26588773727417	0.000293855206109583	-0.0159398596733809	-0.00197886489331722	0.00159255252219737
154	87.8062210083008	-0.619153916835785	-5.3957576751709	0.000618529506027699	0.000618529506027699	0.00321592413820326	-0.00587495695799589
155	89.1049194335938	-0.619153916835785	-5.6554970741272	-0.00717365415766835	0.00191722682211548	-0.00230353930965066	0.00386527273803949
156	90.4036178588867	-1.9178512096405	-5.3957576751709	-0.00717365415766835	-0.00749832857400179	0.00581331877037883	0.000943203864153475
157	88.45556640625	-0.294479608535767	-5.59056186676025	0.0022419011220336	-0.0363943427801132	0.0113327819854021	-0.000680167751852423
158	88.45556640625	-0.943828225135803	-5.46069240570068	-0.00457625929266214	-0.0136671401560307	0.0262678004801273	-0.00132951640989631
159	89.754264831543	-1.59317684173584	-5.33082246780396	0.0103587592020631	-0.0026282137259841	0.0158782228827477	-0.000355493422830477
160	89.1049194335938	-1.9178512096405	-5.00614833831787	-0.00847235135734081	0.00289124972186983	0.0226963832974434	0.0165275707840919
161	89.754264831543	-1.9178512096405	-5.07108306884766	-0.00555028254166245	-0.00944637414067984	0.0213976856321096	0.0162028968334198
162	87.8062210083008	-1.59317684173584	-5.3957576751709	0.0152288740500808	0.0136055024340749	-0.0100957229733467	0.00970941036939621
163	87.156867980957	-0.943828225135803	-5.78536653518677	-0.00197886489331722	0.0165275707840919	-0.0211346503347158	0.000943203864153475
164	88.45556640625	-1.9178512096405	-5.46069240570068	-0.00847235135734081	0.0103587592020631	-0.00295288790948689	-0.00392691092565656
165	88.45556640625	-1.59317684173584	-5.13601779937744	0.00256657530553639	0.00386527273803949	0.040228795260191	-3.08191010844894e-05
166	85.8581771850586	-0.619153916835785	-5.33082246780396	-0.017887907102704	0.00906006153672934	0.0616573020815849	0.00451462110504508
167	89.1049194335938	-2.24252557754517	-5.07108306884766	0.0100340843200684	0.0165275707840919	0.0285405199974775	0.00841071270406246
168	88.45556640625	-1.59317684173584	-5.33082246780396	-0.00490093370899558	0.020423661917448	0.0158782228827477	-0.00132951640989631
169	87.156867980957	-1.59317684173584	-5.3957576751709	-0.00977104809135199	0.0200989879667759	-0.0282774847000837	-0.00295288790948689
170	86.5075225830078	-0.619153916835785	-5.52562713623047	0.00906006153672934	0.0126314787194133	-0.0191866029053926	0.00126787810586393
171	87.8062210083008	-1.26850259304047	-5.3957576751709	0.000293855206109583	0.01100810803473	-0.00360223650932312	-0.00197886489331722
172	87.156867980957	-0.619153916835785	-5.3957576751709	0.00646266713738441	0.00159255252219737	0.00289124972186983	-0.00295288790948689
173	88.45556640625	-0.619153916835785	-5.26588773727417	0.00970941036939621	-0.00360223650932312	-0.0133424662053585	-0.00490093370899558
174	89.754264831543	-0.943828225135803	-5.78536653518677	0.000943203864153475	-0.00327756232582033	-0.0182125810533762	-0.0026282137259841
175	89.754264831543	-2.24252557754517	-5.46069240570068	0.00970941036939621	-0.00392691092565656	-0.00782300252467394	0.00483929552137852
176	89.1049194335938	-0.943828225135803	-5.85030126571655	-0.00717365415766835	-0.00749832857400179	0.0243197549134493	-0.00327756232582033
177	91.0529632568359	-2.24252557754517	-5.3957576751709	0.00516396993771195	-0.00717365415766835	0.00256657530553639	0.0022419011220336
178	88.45556640625	-0.943828225135803	-5.78536653518677	-0.0107450718060136	-0.0133424662053585	-0.00360223650932312	0.00289124972186983
179	89.1049194335938	-0.943828225135803	-5.46069240570068	0.00289124972186983	0.00191722682211548	-0.0172385573387146	-0.00425158534198999
180	89.1049194335938	-1.59317684173584	-5.9152364730835	0.00646266713738441	-0.0237320438027382	-0.0302255302667618	-0.00360223650932312
181	88.45556640625	-1.59317684173584	-6.04510593414307	-0.0149658378213644	-0.0191866029053926	-0.00165419070981443	-0.000680167751852423
182	88.45556640625	-1.59317684173584	-5.9152364730835	-0.00132951640989631	-0.0169138833880424	-0.00555028254166245	0.00256657530553639
183	89.754264831543	-2.24252557754517	-5.9152364730835	0.01847561635077	-0.0182125810533762	-0.0152905117720366	-0.00587495695799589
184	89.754264831543	-0.943828225135803	-5.85030126571655	0.0132808275520802	0.00289124972186983	-0.000680167751852423	-0.00457625929266214
185	87.8062210083008	-0.943828225135803	-5.59056186676025	0.00451462110504508	-0.0191866029053926	0.0152288740500808	-3.08191010844894e-05
186	91.0529632568359	-2.56719970703125	-5.6554970741272	0.00906006153672934	0.00386527273803949	0.0246444288641214	-0.00230353930965066
187	89.1049194335938	-1.26850259304047	-5.9152364730835	0.0022419011220336	-0.00360223650932312	0.0197743140161037	0.00386527273803949
188	91.7023086547852	-2.89187407493591	-5.9152364730835	-0.00360223650932312	0.00451462110504508	0.00743668992072344	0.000293855206109583
189	90.4036178588867	-2.24252557754517	-5.72043180465698	0.0162028968334198	-0.00295288790948689	-0.00197886489331722	-0.00684897974133492
190	89.1049194335938	-1.9178512096405	-5.59056186676025	0.0100340843200684	-0.00619963090866804	0.00159255252219737	0.00126787810586393
191	89.1049194335938	-1.26850259304047	-5.52562713623047	0.0103587592020631	-0.00684897974133492	0.0142548503354192	-0.0110697457566857
192	91.0529632568359	-1.59317684173584	-5.72043180465698	-0.00717365415766835	-0.0165892094373703	0.00289124972186983	0.00418994715437293
193	90.4036178588867	-2.24252557754517	-5.59056186676025	0.00711201597005129	-0.017887907102704	0.00678734155371785	-0.00327756232582033
194	90.4036178588867	-2.24252557754517	-5.6554970741272	0.000618529506027699	-0.0126931173726916	-0.0113944197073579	-0.00392691092565656
195	89.1049194335938	-2.24252557754517	-5.46069240570068	0.00354059832170606	0.00289124972186983	-0.0360696688294411	0.00906006153672934
196	89.1049194335938	-1.59317684173584	-5.52562713623047	0.00581331877037883	-0.00879702530801296	-0.0204853005707264	-0.00490093370899558
197	89.754264831543	-2.24252557754517	-5.00614833831787	0.0191249661147594	0.0142548503354192	0.00386527273803949	0.00126787810586393
198	91.0529632568359	-3.21654844284058	-5.13601779937744	-0.0136671401560307	-0.00782300252467394	0.0207483377307653	0.00159255252219737
199	91.7023086547852	-1.9178512096405	-5.72043180465698	0.0282158460468054	0.00386527273803949	0.00548864435404539	-0.0026282137259841
200	90.4036178588867	-1.9178512096405	-5.52562713623047	-0.00360223650932312	0.00808603875339031	-0.0159398596733809	0.00256657530553639
201	89.754264831543	-1.59317684173584	-5.52562713623047	0.00289124972186983	0.0197743140161037	-0.0370436906814575	-0.00132951640989631
202	91.0529632568359	-2.56719970703125	-5.72043180465698	0.00451462110504508	0.0123068047687411	-0.0604202412068844	-0.00100484199356288
203	91.0529632568359	-3.21654844284058	-5.07108306884766	0.00646266713738441	0.00711201597005129	-0.0552254542708397	0.00191722682211548
204	89.754264831543	-2.24252557754517	-5.6554970741272	0.00776136433705688	0.0100340843200684	-0.0373683646321297	-0.00587495695799589
205	91.7023086547852	-3.21654844284058	-5.85030126571655	0.0136055024340749	-0.00522560812532902	0.00548864435404539	-0.000355493422830477
206	89.754264831543	-3.21654844284058	-5.59056186676025	0.00873538758605719	-0.00457625929266214	0.0158782228827477	-3.08191010844894e-05
207	91.0529632568359	-3.8658971786499	-5.72043180465698	-0.0149658378213644	-0.00360223650932312	0.0236704051494598	-0.00197886489331722
208	89.754264831543	-2.89187407493591	-5.72043180465698	0.00386527273803949	-0.0139918150380254	0.0145795252174139	0.00711201597005129
209	91.0529632568359	-4.19057130813599	-5.26588773727417	0.00354059832170606	-0.00230353930965066	0.00711201597005129	-0.0100957229733467
210	91.0529632568359	-3.8658971786499	-5.3957576751709	-0.00327756232582033	-0.00132951640989631	0.00159255252219737	-0.00100484199356288
211	91.7023086547852	-4.19057130813599	-5.72043180465698	-0.000680167751852423	-0.00619963090866804	-0.00392691092565656	0.0106834331527352
212	91.0529632568359	-3.54122281074524	-5.52562713623047	0.00743668992072344	0.00321592413820326	-0.0120437685400248	0.0106834331527352
213	90.4036178588867	-3.21654844284058	-5.6554970741272	-0.000355493422830477	0.00256657530553639	-0.00425158534198999	-0.00360223650932312
214	88.45556640625	-2.89187407493591	-5.52562713623047	0.0022419011220336	0.0149041991680861	-0.00652430532500148	-0.00749832857400179
215	89.754264831543	-2.89187407493591	-5.6554970741272	-0.00749832857400179	0.0132808275520802	0.0022419011220336	0.00646266713738441
216	89.754264831543	-3.21654844284058	-5.26588773727417	-0.00392691092565656	0.00451462110504508	0.013930176384747	0.00873538758605719
217	89.754264831543	-2.89187407493591	-5.6554970741272	-0.0136671401560307	-0.0026282137259841	0.025618452578783	0.00159255252219737
218	89.754264831543	-2.56719970703125	-5.52562713623047	0.0152288740500808	0.00906006153672934	0.0142548503354192	-0.00197886489331722
219	90.4036178588867	-3.21654844284058	-5.26588773727417	0.0165275707840919	0.00906006153672934	-0.000680167751852423	-0.00295288790948689
220	90.4036178588867	-3.21654844284058	-5.07108306884766	0.00970941036939621	0.0171769186854362	0.00548864435404539	0.020423661917448
221	91.0529632568359	-2.89187407493591	-5.00614833831787	0.00808603875339031	0.0162028968334198	-0.0208099745213985	-0.00782300252467394
222	90.4036178588867	-3.54122281074524	-4.81134366989136	0.00483929552137852	0.0136055024340749	-0.0324982516467571	-0.000680167751852423
223	89.1049194335938	-2.24252557754517	-5.3957576751709	0.00159255252219737	-0.0026282137259841	0.00354059832170606	0.0230210572481155
224	91.0529632568359	-2.89187407493591	-5.26588773727417	0.0116574559360743	0.00126787810586393	0.00711201597005129	-0.00197886489331722
225	90.4036178588867	-3.21654844284058	-5.07108306884766	-0.00295288790948689	-0.00295288790948689	0.0142548503354192	0.00386527273803949
226	89.1049194335938	-2.24252557754517	-5.20095300674438	0.00581331877037883	-0.00555028254166245	0.0113327819854021	0.0145795252174139
227	89.1049194335938	-2.89187407493591	-4.87627840042114	0.0022419011220336	0.000618529506027699	0.00548864435404539	-0.000680167751852423
228	90.4036178588867	-2.89187407493591	-4.87627840042114	0.0113327819854021	-0.00230353930965066	-0.00490093370899558	-0.00490093370899558
229	87.8062210083008	-1.9178512096405	-5.3957576751709	0.0022419011220336	0.01100810803473	0.0116574559360743	-0.00555028254166245
230	87.8062210083008	-1.9178512096405	-5.33082246780396	0.0207483377307653	0.00483929552137852	-0.00230353930965066	-0.00360223650932312
231	86.5075225830078	-1.59317684173584	-5.33082246780396	-0.00490093370899558	-0.00619963090866804	0.0152288740500808	0.00321592413820326
232	87.8062210083008	-2.24252557754517	-5.59056186676025	-0.00327756232582033	-0.0146411629393697	0.0155535480007529	-0.000680167751852423
233	87.8062210083008	-2.56719970703125	-5.3957576751709	0.000293855206109583	-0.0107450718060136	0.0165275707840919	-0.00295288790948689
234	87.8062210083008	-2.24252557754517	-5.33082246780396	0.00581331877037883	-0.00652430532500148	-0.0113944197073579	-0.000680167751852423
235	88.45556640625	-2.24252557754517	-5.46069240570068	-0.00749832857400179	-0.00749832857400179	-0.00587495695799589	-0.00619963090866804
236	87.8062210083008	-2.56719970703125	-5.33082246780396	-0.0130177913233638	-0.00295288790948689	0.00386527273803949	0.00516396993771195
237	89.1049194335938	-2.56719970703125	-5.46069240570068	-3.08191010844894e-05	-0.0026282137259841	0.0210730116814375	-0.0026282137259841
238	88.45556640625	-1.9178512096405	-5.52562713623047	-0.00749832857400179	-0.00782300252467394	0.0343846566975117	-0.00165419070981443
239	89.1049194335938	-1.59317684173584	-5.6554970741272	-0.00749832857400179	-0.0126931173726916	0.045423585921526	-0.00879702530801296
240	89.1049194335938	-2.56719970703125	-5.26588773727417	0.0145795252174139	-0.0126931173726916	0.0470469556748867	0.00613799272105098
241	89.754264831543	-1.59317684173584	-5.6554970741272	-0.0143164889886975	-0.0201606266200542	0.0243197549134493	0.00418994715437293
242	89.1049194335938	-2.56719970703125	-5.78536653518677	0.00386527273803949	-0.0256800893694162	0.0382807515561581	0.00451462110504508
243	89.754264831543	-1.26850259304047	-5.9152364730835	-0.00132951640989631	-0.0250307414680719	0.0321119390428066	-0.0136671401560307
244	89.754264831543	-2.24252557754517	-5.46069240570068	0.000943203864153475	-0.00912170019000769	0.025618452578783	-0.00327756232582033
245	89.1049194335938	-1.9178512096405	-5.3957576751709	0.00483929552137852	0.012956153601408	0.0376313999295235	-0.00165419070981443
246	89.754264831543	-2.89187407493591	-5.00614833831787	0.00126787810586393	0.000943203864153475	0.0168522447347641	0.000618529506027699
247	89.754264831543	-1.26850259304047	-5.85030126571655	0.0213976856321096	0.012956153601408	0.0324366129934788	-0.00327756232582033
248	91.0529632568359	-2.89187407493591	-5.6554970741272	0.00906006153672934	0.0210730116814375	-0.00522560812532902	-0.00327756232582033
249	90.4036178588867	-2.89187407493591	-5.72043180465698	0.011982130818069	0.0272418223321438	-0.0201606266200542	-0.0113944197073579
250	90.4036178588867	-1.59317684173584	-5.85030126571655	-0.00100484199356288	0.0152288740500808	-0.0594462193548679	-0.00295288790948689
251	89.754264831543	-1.9178512096405	-5.85030126571655	0.00159255252219737	0.0132808275520802	-0.068537101149559	0.00159255252219737
252	91.0529632568359	-2.56719970703125	-5.46069240570068	0.00776136433705688	0.0321119390428066	-0.0919136479496956	0.00191722682211548
253	90.4036178588867	-2.56719970703125	-5.59056186676025	0.0213976856321096	0.0356833562254906	-0.100679859519005	-0.0172385573387146
254	90.4036178588867	-1.59317684173584	-5.46069240570068	0.00548864435404539	0.0324366129934788	-0.0591215454041958	-0.00295288790948689
255	90.4036178588867	-2.24252557754517	-5.59056186676025	-0.0139918150380254	0.000618529506027699	-0.0308748781681061	-0.0026282137259841
256	89.1049194335938	-1.26850259304047	-5.59056186676025	-0.00587495695799589	-0.0113944197073579	0.0126314787194133	0.00516396993771195
257	89.754264831543	-2.56719970703125	-5.52562713623047	0.00191722682211548	-0.00652430532500148	-0.0107450718060136	0.00159255252219737
258	90.4036178588867	-1.59317684173584	-5.33082246780396	-0.00879702530801296	-0.00392691092565656	0.00354059832170606	0.000293855206109583
259	91.0529632568359	-1.26850259304047	-5.6554970741272	0.0022419011220336	0.00483929552137852	0.0262678004801273	0.00191722682211548
260	89.754264831543	-0.943828225135803	-5.85030126571655	-0.00522560812532902	-0.00132951640989631	0.0441248863935471	0.00159255252219737
261	90.4036178588867	-0.619153916835785	-5.85030126571655	0.00418994715437293	0.000293855206109583	0.0726962238550186	0.0116574559360743
262	90.4036178588867	-0.943828225135803	-5.52562713623047	0.0175015944987535	0.0162028968334198	0.0525664202868938	0.00841071270406246
263	91.0529632568359	-1.9178512096405	-5.26588773727417	-0.00132951640989631	0.0243197549134493	0.0243197549134493	-0.00100484199356288
264	89.754264831543	-0.619153916835785	-5.6554970741272	0.0100340843200684	0.0317872650921345	-0.0211346503347158	-0.00652430532500148
265	90.4036178588867	-0.943828225135803	-5.52562713623047	0.00386527273803949	0.0246444288641214	-0.0805500522255898	-0.000355493422830477
266	91.0529632568359	-1.59317684173584	-5.78536653518677	0.00256657530553639	0.0259431265294552	-0.086394190788269	-0.00555028254166245
267	90.4036178588867	-0.943828225135803	-5.78536653518677	-0.0191866029053926	0.00613799272105098	-0.0886669084429741	0.00646266713738441
268	89.754264831543	-0.619153916835785	-5.78536653518677	0.0022419011220336	0.00970941036939621	-0.0526280589401722	-0.00457625929266214
269	90.4036178588867	-2.24252557754517	-5.3957576751709	0.000293855206109583	0.00711201597005129	-0.028926832601428	-0.00555028254166245
270	91.0529632568359	-1.9178512096405	-5.33082246780396	-0.00165419070981443	-0.00197886489331722	-0.00749832857400179	-0.00100484199356288
271	90.4036178588867	-1.59317684173584	-5.3957576751709	-0.00327756232582033	-0.00490093370899558	0.00256657530553639	-0.00100484199356288
272	90.4036178588867	-2.24252557754517	-5.3957576751709	0.000293855206109583	-0.00717365415766835	0.00808603875339031	-0.000355493422830477
273	89.1049194335938	-1.59317684173584	-5.3957576751709	-0.0126931173726916	-0.00944637414067984	0.012956153601408	0.000618529506027699
274	89.754264831543	-0.943828225135803	-5.59056186676025	0.00483929552137852	-0.00522560812532902	0.0220470335334539	-0.00295288790948689
275	88.45556640625	-1.26850259304047	-5.52562713623047	-0.00457625929266214	0.000293855206109583	0.0181509424000978	0.0022419011220336
276	91.0529632568359	-2.56719970703125	-5.13601779937744	-0.00847235135734081	-0.00425158534198999	0.0149041991680861	0.00581331877037883
277	89.1049194335938	-0.943828225135803	-5.3957576751709	0.00808603875339031	-0.0100957229733467	0.01847561635077	0.00451462110504508
278	89.754264831543	-1.9178512096405	-5.3957576751709	0.00581331877037883	-0.0188619289547205	0.0181509424000978	0.00191722682211548
279	90.4036178588867	-1.9178512096405	-5.3957576751709	-0.00165419070981443	-0.0156151866540313	0.0178262684494257	0.0106834331527352
280	91.7023086547852	-2.24252557754517	-5.13601779937744	-0.00684897974133492	-0.0130177913233638	0.0116574559360743	0.00646266713738441
281	91.0529632568359	-2.56719970703125	-5.26588773727417	-0.00717365415766835	-0.0123684434220195	0.0243197549134493	0.0123068047687411
282	90.4036178588867	-2.24252557754517	-5.07108306884766	0.01100810803473	-0.0204853005707264	0.020423661917448	0.0262678004801273
283	88.45556640625	0.0301947109401226	-5.07108306884766	0.000293855206109583	-0.00360223650932312	0.00743668992072344	-0.00100484199356288
284	91.0529632568359	-1.26850259304047	-5.20095300674438	0.0152288740500808	-0.00165419070981443	0.00516396993771195	-0.00165419070981443
285	90.4036178588867	-0.619153916835785	-5.33082246780396	0.0100340843200684	-0.00522560812532902	0.0207483377307653	0.00256657530553639
286	88.45556640625	0.354869037866592	-5.59056186676025	0.00516396993771195	-0.00165419070981443	0.0386054255068302	0.0022419011220336
287	90.4036178588867	-0.294479608535767	-5.07108306884766	0.00548864435404539	0.000293855206109583	0.0262678004801273	-0.00197886489331722
288	89.1049194335938	0.679543316364288	-5.26588773727417	0.013930176384747	0.00970941036939621	-0.0123684434220195	-0.0026282137259841
289	88.45556640625	1.00421762466431	-5.20095300674438	0.00451462110504508	0.0116574559360743	-0.0402904339134693	-0.0120437685400248
290	88.45556640625	1.00421762466431	-5.52562713623047	0.00451462110504508	0.00159255252219737	-0.0360696688294411	-0.00587495695799589
291	89.1049194335938	1.32889199256897	-5.3957576751709	-0.00197886489331722	-0.00425158534198999	0.00451462110504508	-0.0107450718060136
292	89.754264831543	0.354869037866592	-5.52562713623047	0.00548864435404539	0.00483929552137852	-0.0328229255974293	-0.00165419070981443
293	88.45556640625	0.679543316364288	-5.6554970741272	0.00256657530553639	0.020423661917448	-0.048407293856144	-0.00847235135734081
294	87.8062210083008	0.354869037866592	-5.26588773727417	0.00354059832170606	0.0230210572481155	-0.0555501282215118	-0.0120437685400248
295	89.1049194335938	-0.294479608535767	-5.07108306884766	-0.000355493422830477	0.00776136433705688	-0.02697878703475	-0.00360223650932312
296	85.8581771850586	0.679543316364288	-5.59056186676025	0.00841071270406246	0.00451462110504508	-0.021459324285388	0.0022419011220336
297	89.1049194335938	-0.294479608535767	-5.72043180465698	-0.0139918150380254	0.01100810803473	-0.0299008563160896	-3.08191010844894e-05
298	85.8581771850586	1.00421762466431	-5.6554970741272	-0.00457625929266214	0.0188002903014421	-0.0360696688294411	-0.00327756232582033
299	87.156867980957	1.00421762466431	-5.46069240570068	0.000618529506027699	0.0145795252174139	-0.0568488240242004	-0.00555028254166245
300	85.8581771850586	1.00421762466431	-5.6554970741272	-0.0100957229733467	0.013930176384747	-0.0516540370881557	0.0022419011220336
301	87.156867980957	1.00421762466431	-5.52562713623047	-0.00230353930965066	-0.00814767740666866	-0.0266541130840778	0.00613799272105098
302	85.8581771850586	1.32889199256897	-5.9152364730835	-0.0104203969240189	-0.00749832857400179	-0.0175632312893867	0.0022419011220336
303	87.8062210083008	0.679543316364288	-5.9152364730835	-0.00587495695799589	-0.00684897974133492	-0.00490093370899558	-0.00360223650932312
304	85.2088241577148	0.679543316364288	-5.52562713623047	0.00289124972186983	-0.00619963090866804	-0.000355493422830477	-0.0104203969240189
305	87.156867980957	1.00421762466431	-5.72043180465698	-0.00295288790948689	0.00386527273803949	0.0168522447347641	0.0022419011220336
306	87.8062210083008	0.354869037866592	-5.72043180465698	-3.08191010844894e-05	0.00743668992072344	0.031137915328145	-0.00457625929266214
307	87.8062210083008	1.00421762466431	-5.46069240570068	-0.00197886489331722	0.0132808275520802	0.01847561635077	-0.0100957229733467
308	89.1049194335938	0.679543316364288	-5.6554970741272	0.000943203864153475	0.00776136433705688	0.00873538758605719	-0.0113944197073579
309	89.754264831543	1.00421762466431	-5.6554970741272	-0.00555028254166245	0.0123068047687411	-0.0133424662053585	-0.0107450718060136
310	87.8062210083008	1.65356624126434	-5.6554970741272	-0.00847235135734081	0.011982130818069	-0.0123684434220195	-0.0100957229733467
311	89.1049194335938	1.65356624126434	-5.46069240570068	-0.00522560812532902	0.00386527273803949	-0.0113944197073579	-3.08191010844894e-05
312	87.8062210083008	1.97824060916901	-5.46069240570068	0.00581331877037883	0.00386527273803949	-0.017887907102704	-0.0104203969240189
313	89.1049194335938	0.0301947109401226	-5.07108306884766	-0.00490093370899558	-0.00879702530801296	-0.0126931173726916	-0.0143164889886975
314	89.754264831543	0.679543316364288	-5.33082246780396	0.00841071270406246	0.00256657530553639	-0.0221086721867323	-0.0104203969240189
315	89.1049194335938	0.354869037866592	-5.33082246780396	-0.000680167751852423	-0.0152905117720366	-0.00490093370899558	-0.00230353930965066
316	88.45556640625	1.32889199256897	-5.72043180465698	-0.00912170019000769	-0.0445111989974976	0.00516396993771195	-0.00100484199356288
317	89.1049194335938	0.679543316364288	-5.33082246780396	-0.00295288790948689	-0.0256800893694162	0.0165275707840919	-0.00879702530801296
318	90.4036178588867	0.354869037866592	-5.20095300674438	-0.00295288790948689	-0.0195112787187099	0.0239950809627771	-0.00425158534198999
319	89.1049194335938	0.354869037866592	-5.26588773727417	0.00159255252219737	-0.00619963090866804	0.029189869761467	-0.00132951640989631
320	90.4036178588867	1.32889199256897	-5.78536653518677	0.00938473641872406	-0.000680167751852423	0.0382807515561581	0.00418994715437293
321	89.754264831543	0.354869037866592	-5.78536653518677	-0.0110697457566857	-0.00100484199356288	0.045423585921526	0.00418994715437293
322	89.754264831543	0.354869037866592	-5.52562713623047	0.00613799272105098	0.0123068047687411	0.00548864435404539	0.00776136433705688
323	89.754264831543	0.0301947109401226	-5.46069240570068	0.000943203864153475	0.020423661917448	-0.0104203969240189	-0.000355493422830477
324	89.754264831543	1.32889199256897	-5.72043180465698	0.00386527273803949	0.0100340843200684	-0.00522560812532902	-0.00230353930965066
325	89.1049194335938	1.32889199256897	-5.59056186676025	0.0022419011220336	0.00418994715437293	0.0295145437121391	0.00873538758605719
326	90.4036178588867	0.679543316364288	-5.78536653518677	-0.000680167751852423	-0.00522560812532902	0.0447742342948914	-0.00327756232582033
327	89.754264831543	1.32889199256897	-6.23991060256958	0.00711201597005129	-0.00522560812532902	0.0545144639909267	0.00126787810586393
328	89.1049194335938	0.679543316364288	-5.85030126571655	-0.00360223650932312	-0.00749832857400179	0.0389300994575024	0.000943203864153475
329	90.4036178588867	0.679543316364288	-5.78536653518677	-0.0026282137259841	-0.00295288790948689	0.0100340843200684	-0.000355493422830477
330	91.0529632568359	1.00421762466431	-5.9152364730835	-0.00490093370899558	-0.00555028254166245	0.0103587592020631	0.00159255252219737
331	89.754264831543	1.65356624126434	-5.72043180465698	0.00386527273803949	-0.00717365415766835	0.0337353087961674	0.00678734155371785
332	90.4036178588867	1.65356624126434	-5.9152364730835	0.00126787810586393	-0.00360223650932312	0.0441248863935471	0.000618529506027699
333	90.4036178588867	0.679543316364288	-5.78536653518677	0.00711201597005129	0.0142548503354192	0.0450989119708538	-0.00295288790948689
334	90.4036178588867	0.354869037866592	-5.72043180465698	0.00289124972186983	0.0178262684494257	0.0213976856321096	0.00776136433705688
335	89.754264831543	0.679543316364288	-5.52562713623047	-0.00684897974133492	0.0269171483814716	0.00743668992072344	0.00646266713738441
336	89.754264831543	1.00421762466431	-5.26588773727417	-0.00587495695799589	0.012956153601408	-0.00652430532500148	0.0113327819854021
337	91.0529632568359	1.00421762466431	-5.13601779937744	-0.00717365415766835	0.013930176384747	-0.0347709693014622	-0.00132951640989631
338	90.4036178588867	0.679543316364288	-5.13601779937744	-0.00295288790948689	0.0162028968334198	-0.0500306636095047	-0.00132951640989631
339	89.754264831543	1.65356624126434	-5.72043180465698	0.0022419011220336	0.0142548503354192	-0.0376930385828018	-0.00100484199356288
340	88.45556640625	1.00421762466431	-5.6554970741272	-0.000680167751852423	0.00873538758605719	-0.0607449151575565	0.0194496400654316
341	89.754264831543	0.0301947109401226	-5.52562713623047	0.00418994715437293	-0.00555028254166245	-0.0523033849895	0.00321592413820326
342	90.4036178588867	-0.619153916835785	-5.20095300674438	0.00386527273803949	-0.0224333461374044	-0.032173577696085	0.0113327819854021
343	89.754264831543	0.0301947109401226	-5.00614833831787	0.00711201597005129	-0.00392691092565656	-0.00100484199356288	-0.00490093370899558
344	88.45556640625	0.679543316364288	-5.20095300674438	0.000618529506027699	-0.0211346503347158	0.0145795252174139	-0.00782300252467394
345	91.0529632568359	-0.619153916835785	-5.20095300674438	0.01100810803473	-0.0208099745213985	0.0363327041268349	-0.00295288790948689
346	88.45556640625	-0.294479608535767	-5.59056186676025	0.00321592413820326	-0.0299008563160896	0.0499690249562263	0.00289124972186983
347	91.0529632568359	-0.943828225135803	-5.13601779937744	0.00873538758605719	-0.0448358729481697	0.0450989119708538	-0.00100484199356288
348	88.45556640625	0.354869037866592	-5.52562713623047	0.00548864435404539	-0.0458098985254765	0.0600339286029339	-0.00814767740666866
349	89.1049194335938	0.354869037866592	-5.00614833831787	-0.0026282137259841	-0.0513293594121933	0.0791897103190422	-3.08191010844894e-05
350	89.754264831543	-0.619153916835785	-5.26588773727417	-0.00392691092565656	-0.0435371771454811	0.0804884135723114	-0.0136671401560307
351	91.0529632568359	-0.943828225135803	-5.52562713623047	-0.00749832857400179	-0.0389917381107807	0.0950987562537193	0.000293855206109583
352	89.1049194335938	0.0301947109401226	-5.26588773727417	-0.00522560812532902	-0.021459324285388	0.0905533134937286	-0.00782300252467394
353	89.1049194335938	0.679543316364288	-5.78536653518677	0.000618529506027699	-0.0123684434220195	0.0535404421389103	-0.00392691092565656
354	87.156867980957	1.65356624126434	-5.72043180465698	-0.0026282137259841	0.0194496400654316	0.0168522447347641	-0.00619963090866804
355	91.0529632568359	0.354869037866592	-5.26588773727417	-0.00619963090866804	0.0207483377307653	-0.0136671401560307	0.00646266713738441
356	87.156867980957	1.00421762466431	-5.33082246780396	-0.0130177913233638	0.041852168738842	-0.0448358729481697	0.00191722682211548
357	90.4036178588867	0.0301947109401226	-5.3957576751709	-0.0123684434220195	0.0467222817242146	-0.103601925075054	-0.00327756232582033
358	87.8062210083008	1.97824060916901	-5.85030126571655	-0.00912170019000769	0.0337353087961674	-0.104900620877743	-0.000680167751852423
359	87.8062210083008	1.32889199256897	-5.78536653518677	-0.00457625929266214	0.0265924744307995	-0.0880175605416298	0.00126787810586393
360	87.156867980957	1.65356624126434	-5.85030126571655	0.00191722682211548	0.0200989879667759	-0.0945110470056534	0.00451462110504508
361	87.156867980957	1.65356624126434	-5.13601779937744	-0.00652430532500148	0.00743668992072344	-0.0490566417574883	0.0106834331527352
362	87.156867980957	1.65356624126434	-5.6554970741272	0.011982130818069	0.00646266713738441	-0.0143164889886975	0.0022419011220336
363	89.754264831543	0.354869037866592	-5.72043180465698	0.0162028968334198	0.00938473641872406	-0.00847235135734081	-0.00619963090866804
364	87.8062210083008	0.354869037866592	-5.33082246780396	-0.00977104809135199	0.00613799272105098	0.000943203864153475	-0.00749832857400179
365	86.5075225830078	0.354869037866592	-5.52562713623047	-0.00879702530801296	0.00873538758605719	0.000293855206109583	0.00451462110504508
366	87.156867980957	1.00421762466431	-5.72043180465698	0.00126787810586393	0.0181509424000978	-0.00814767740666866	-0.00100484199356288
367	85.2088241577148	0.0301947109401226	-4.87627840042114	-0.000680167751852423	0.013930176384747	-0.0126931173726916	-0.00295288790948689
368	87.156867980957	0.0301947109401226	-5.20095300674438	0.0022419011220336	0.0197743140161037	-0.0172385573387146	-0.00295288790948689
369	85.8581771850586	1.00421762466431	-5.9152364730835	0.0171769186854362	0.013930176384747	-0.0276281367987394	-0.00749832857400179
370	85.2088241577148	0.679543316364288	-5.72043180465698	-0.00295288790948689	0.00516396993771195	-0.0279528107494116	-0.00490093370899558
371	86.5075225830078	0.679543316364288	-5.52562713623047	-0.00425158534198999	-0.00100484199356288	-0.0126931173726916	0.00483929552137852
372	86.5075225830078	1.00421762466431	-5.6554970741272	-0.0149658378213644	0.00191722682211548	-0.0143164889886975	-3.08191010844894e-05
373	86.5075225830078	0.679543316364288	-5.46069240570068	-0.0211346503347158	0.0116574559360743	-0.0175632312893867	0.000943203864153475
374	89.1049194335938	0.679543316364288	-5.3957576751709	0.00386527273803949	0.0136055024340749	-0.0113944197073579	-0.000355493422830477
375	88.45556640625	-0.294479608535767	-5.3957576751709	-0.0100957229733467	0.0136055024340749	-0.0256800893694162	0.00451462110504508
376	88.45556640625	0.354869037866592	-5.78536653518677	0.000618529506027699	0.00906006153672934	-0.0208099745213985	0.00678734155371785
377	89.754264831543	-0.294479608535767	-5.46069240570068	-3.08191010844894e-05	0.00678734155371785	-0.017887907102704	0.00354059832170606
378	90.4036178588867	-0.619153916835785	-5.07108306884766	-0.000355493422830477	0.0191249661147594	-0.0191866029053926	-0.00197886489331722
379	90.4036178588867	0.679543316364288	-5.52562713623047	0.00321592413820326	0.0168522447347641	-0.0227580219507217	-0.00230353930965066
380	89.754264831543	0.679543316364288	-5.52562713623047	0.00970941036939621	0.0188002903014421	-0.0341216214001179	0.00548864435404539
381	89.1049194335938	1.00421762466431	-5.78536653518677	0.00451462110504508	0.0116574559360743	-0.0412644557654858	0.00711201597005129
382	89.754264831543	-0.619153916835785	-5.46069240570068	0.000293855206109583	0.00678734155371785	-0.0402904339134693	0.00808603875339031
383	89.1049194335938	0.0301947109401226	-5.59056186676025	-0.00100484199356288	-0.00814767740666866	-0.0198359526693821	-0.000355493422830477
384	89.754264831543	0.0301947109401226	-5.33082246780396	0.00159255252219737	-0.00197886489331722	-0.0104203969240189	-0.00814767740666866
385	87.8062210083008	0.354869037866592	-5.59056186676025	0.00776136433705688	-0.00295288790948689	0.0116574559360743	-0.00490093370899558
386	89.754264831543	-0.943828225135803	-5.3957576751709	0.00841071270406246	-0.0172385573387146	0.00646266713738441	0.00386527273803949
387	87.8062210083008	0.679543316364288	-5.98017120361328	0.00126787810586393	-0.0243813935667276	0.036657378077507	-0.0026282137259841
388	89.754264831543	-1.59317684173584	-5.85030126571655	0.00548864435404539	-0.0256800893694162	0.0210730116814375	-0.00490093370899558
389	91.0529632568359	-0.943828225135803	-5.98017120361328	0.00906006153672934	-0.0172385573387146	0.0327612869441509	-0.00749832857400179
390	89.1049194335938	-0.294479608535767	-5.98017120361328	-0.00327756232582033	-0.00944637414067984	0.0532157681882381	-0.0026282137259841
391	89.1049194335938	0.0301947109401226	-6.04510593414307	0.00354059832170606	-0.00490093370899558	0.0694494843482971	-0.0026282137259841
392	89.754264831543	0.0301947109401226	-5.78536653518677	0.00386527273803949	-3.08191010844894e-05	0.0645793676376343	0.00191722682211548
393	90.4036178588867	-0.943828225135803	-5.85030126571655	0.011982130818069	-0.0026282137259841	0.0532157681882381	0.00256657530553639
394	90.4036178588867	-0.943828225135803	-5.78536653518677	0.000618529506027699	0.000943203864153475	0.0626313239336014	0.000618529506027699
395	89.1049194335938	-0.294479608535767	-6.04510593414307	-0.00652430532500148	-0.00555028254166245	0.066202737390995	0.0162028968334198
396	89.754264831543	-0.619153916835785	-5.98017120361328	-0.00652430532500148	-0.00749832857400179	0.0772416666150093	0.00483929552137852
397	90.4036178588867	0.0301947109401226	-5.85030126571655	-0.0104203969240189	-0.00555028254166245	0.0558131635189056	0.011982130818069
398	90.4036178588867	-1.26850259304047	-5.26588773727417	-0.0026282137259841	-0.00132951640989631	0.0142548503354192	-0.0175632312893867
399	91.7023086547852	-1.26850259304047	-5.26588773727417	0.0168522447347641	-0.00132951640989631	-0.0360696688294411	0.00743668992072344
400	91.0529632568359	-0.943828225135803	-5.3957576751709	0.0217223595827818	0.00808603875339031	-0.063342310488224	0.00321592413820326
401	91.0529632568359	-0.943828225135803	-5.33082246780396	-0.00165419070981443	0.0288651939481497	-0.115614876151085	0.00743668992072344
402	89.1049194335938	-0.943828225135803	-5.3957576751709	0.0145795252174139	0.029189869761467	-0.139965444803238	0.00483929552137852
403	89.754264831543	-0.943828225135803	-5.46069240570068	0.00548864435404539	0.0249691028147936	-0.112692810595036	-0.000355493422830477
404	88.45556640625	0.0301947109401226	-5.20095300674438	0.00678734155371785	0.01100810803473	-0.0665890574455261	0.00386527273803949
405	91.0529632568359	-0.294479608535767	-5.46069240570068	0.00354059832170606	-0.000355493422830477	-0.0159398596733809	0.00646266713738441
406	88.45556640625	-0.943828225135803	-5.13601779937744	0.00289124972186983	-0.0113944197073579	0.0158782228827477	0.0126314787194133
407	91.0529632568359	-1.9178512096405	-5.33082246780396	0.00289124972186983	0.000943203864153475	0.020423661917448	0.00191722682211548
408	89.754264831543	-0.619153916835785	-5.59056186676025	0.00451462110504508	0.00970941036939621	-0.000355493422830477	-0.00522560812532902
409	89.754264831543	-2.56719970703125	-5.26588773727417	0.00581331877037883	0.013930176384747	-0.0409397818148136	0.000943203864153475
410	91.0529632568359	-1.9178512096405	-5.13601779937744	0.00743668992072344	0.00451462110504508	-0.0227580219507217	0.00191722682211548
411	90.4036178588867	-2.56719970703125	-5.20095300674438	0.000943203864153475	0.00289124972186983	-0.0113944197073579	0.00808603875339031
412	90.4036178588867	-1.9178512096405	-5.13601779937744	0.00873538758605719	-0.00782300252467394	-0.0227580219507217	0.0100340843200684
413	89.1049194335938	-1.9178512096405	-5.33082246780396	-0.00165419070981443	0.00191722682211548	-0.0299008563160896	-0.00522560812532902
414	87.8062210083008	-0.619153916835785	-5.85030126571655	0.0230210572481155	0.0022419011220336	-0.0302255302667618	-0.000355493422830477
415	88.45556640625	-0.294479608535767	-5.78536653518677	0.0200989879667759	0.00354059832170606	-0.0341216214001179	0.00159255252219737
416	91.0529632568359	-1.26850259304047	-5.46069240570068	-0.00555028254166245	-0.00392691092565656	-0.0188619289547205	0.0194496400654316
417	89.1049194335938	-0.619153916835785	-5.26588773727417	-0.00295288790948689	-0.00295288790948689	0.000943203864153475	0.00873538758605719
418	89.1049194335938	-0.294479608535767	-5.85030126571655	0.00418994715437293	-0.0104203969240189	-0.00100484199356288	0.00646266713738441
419	89.1049194335938	-0.943828225135803	-5.59056186676025	-0.00425158534198999	0.00451462110504508	0.013930176384747	0.00354059832170606
420	89.754264831543	-1.26850259304047	-5.52562713623047	-3.08191010844894e-05	-0.0026282137259841	0.0178262684494257	-0.00327756232582033
421	88.45556640625	-0.943828225135803	-5.52562713623047	-0.0113944197073579	-0.00360223650932312	0.020423661917448	0.0162028968334198
422	88.45556640625	-0.294479608535767	-5.52562713623047	0.00548864435404539	-0.00912170019000769	0.025618452578783	0.00451462110504508
423	87.8062210083008	0.0301947109401226	-5.3957576751709	0.00970941036939621	-0.0182125810533762	0.0223717093467712	0.00159255252219737
424	89.1049194335938	-0.943828225135803	-5.46069240570068	-0.00652430532500148	0.000943203864153475	0.0295145437121391	-0.000680167751852423
425	88.45556640625	-1.26850259304047	-5.3957576751709	0.00581331877037883	-0.00327756232582033	0.01100810803473	-0.00165419070981443
426	87.8062210083008	0.0301947109401226	-5.72043180465698	-0.00977104809135199	0.000293855206109583	-0.0126931173726916	0.00678734155371785
427	87.156867980957	-0.619153916835785	-5.33082246780396	0.000943203864153475	-0.00814767740666866	-0.0146411629393697	0.00646266713738441
428	88.45556640625	-0.294479608535767	-5.52562713623047	-0.00847235135734081	-0.00457625929266214	-0.0146411629393697	0.00516396993771195
429	85.8581771850586	0.354869037866592	-5.46069240570068	-0.00165419070981443	-0.021459324285388	0.00613799272105098	-0.00977104809135199
430	87.8062210083008	0.0301947109401226	-5.59056186676025	-0.00100484199356288	-0.0152905117720366	0.00191722682211548	0.000293855206109583
431	87.156867980957	0.0301947109401226	-5.33082246780396	-0.00749832857400179	-0.0146411629393697	0.0126314787194133	-0.00197886489331722
432	88.45556640625	-0.294479608535767	-5.33082246780396	-0.00782300252467394	-0.0026282137259841	0.0116574559360743	-3.08191010844894e-05
433	87.156867980957	0.679543316364288	-5.26588773727417	0.00646266713738441	0.0022419011220336	-0.000680167751852423	-0.0113944197073579
434	87.8062210083008	0.0301947109401226	-5.46069240570068	-0.0026282137259841	0.00483929552137852	-0.00165419070981443	-0.00230353930965066
435	89.754264831543	-0.943828225135803	-5.07108306884766	-0.00425158534198999	0.000943203864153475	0.00516396993771195	-0.00132951640989631
436	88.45556640625	0.0301947109401226	-5.33082246780396	-0.00717365415766835	0.00321592413820326	0.0113327819854021	0.00776136433705688
437	91.0529632568359	-0.943828225135803	-5.46069240570068	0.000293855206109583	-0.00587495695799589	0.0188002903014421	-0.00295288790948689
438	91.0529632568359	-0.619153916835785	-5.52562713623047	0.00289124972186983	-0.00100484199356288	0.0162028968334198	-0.0026282137259841
439	89.754264831543	0.354869037866592	-5.72043180465698	0.00776136433705688	0.0113327819854021	-0.0341216214001179	-0.00327756232582033
440	88.45556640625	-0.294479608535767	-5.46069240570068	0.00776136433705688	0.0132808275520802	-0.0487319678068161	0.00743668992072344
441	89.754264831543	-0.294479608535767	-5.26588773727417	0.00548864435404539	0.00159255252219737	-0.0123684434220195	0.00354059832170606
442	89.754264831543	-0.294479608535767	-5.78536653518677	0.0116574559360743	-0.0201606266200542	0.0155535480007529	-0.000680167751852423
443	91.0529632568359	-1.26850259304047	-5.59056186676025	0.00938473641872406	-0.0146411629393697	0.0207483377307653	0.00386527273803949
444	89.1049194335938	-0.619153916835785	-5.59056186676025	0.00483929552137852	-0.00360223650932312	0.0350340083241463	0.00289124972186983
445	89.1049194335938	0.0301947109401226	-5.85030126571655	0.00906006153672934	-0.00977104809135199	0.0165275707840919	-0.00295288790948689
446	89.754264831543	-1.26850259304047	-5.72043180465698	0.00548864435404539	0.00159255252219737	0.00126787810586393	0.00808603875339031
447	89.754264831543	-0.619153916835785	-5.72043180465698	0.00613799272105098	-0.0110697457566857	0.00743668992072344	0.00354059832170606
448	90.4036178588867	-1.26850259304047	-6.43471527099609	0.00548864435404539	0.00126787810586393	0.000293855206109583	0.000618529506027699
449	91.0529632568359	-1.59317684173584	-6.49965000152588	0.0123068047687411	-0.00522560812532902	-0.00100484199356288	-0.00392691092565656
450	89.1049194335938	0.354869037866592	-5.9152364730835	0.000943203864153475	-0.0165892094373703	0.0233457311987877	-0.00814767740666866
451	89.754264831543	0.0301947109401226	-5.9152364730835	-0.00132951640989631	-0.0110697457566857	0.0386054255068302	-0.0026282137259841
452	90.4036178588867	-0.619153916835785	-5.72043180465698	0.00159255252219737	-0.00457625929266214	0.0272418223321438	0.000293855206109583
453	91.0529632568359	-0.943828225135803	-5.20095300674438	0.00126787810586393	0.0126314787194133	0.0194496400654316	-0.00684897974133492
454	91.0529632568359	-0.619153916835785	-5.59056186676025	0.00483929552137852	0.0236704051494598	0.00159255252219737	-0.00587495695799589
455	89.754264831543	-0.294479608535767	-5.6554970741272	0.00516396993771195	0.0226963832974434	-0.0110697457566857	0.000293855206109583
456	90.4036178588867	0.0301947109401226	-5.85030126571655	-0.00619963090866804	0.011982130818069	-0.028926832601428	-0.00230353930965066
457	89.1049194335938	-0.619153916835785	-5.3957576751709	0.00808603875339031	0.00678734155371785	-0.0412644557654858	0.00256657530553639
458	89.754264831543	-1.26850259304047	-5.13601779937744	0.00873538758605719	0.0126314787194133	-0.0513293594121933	-0.00684897974133492
459	90.4036178588867	-1.59317684173584	-4.94121360778809	0.000943203864153475	0.00841071270406246	-0.0480826161801815	-0.00814767740666866
460	90.4036178588867	-1.26850259304047	-5.26588773727417	0.00808603875339031	-0.0204853005707264	-0.0133424662053585	0.00354059832170606
461	89.1049194335938	-2.24252557754517	-5.07108306884766	0.00386527273803949	-0.0237320438027382	0.0168522447347641	0.00126787810586393
462	89.1049194335938	-1.9178512096405	-5.52562713623047	0.00808603875339031	-0.0334722734987736	0.0600339286029339	-0.00555028254166245
463	89.1049194335938	-1.9178512096405	-4.94121360778809	0.00613799272105098	-0.0273034609854221	0.0480209775269032	-0.00587495695799589
464	88.45556640625	-1.59317684173584	-5.13601779937744	0.0132808275520802	-0.0123684434220195	0.0613326244056225	-0.00944637414067984
465	89.754264831543	-1.59317684173584	-5.26588773727417	0.00321592413820326	-0.00360223650932312	0.0759429708123207	0.000943203864153475
466	89.754264831543	-2.24252557754517	-4.81134366989136	0.00321592413820326	-0.0104203969240189	0.0632806718349457	-0.00490093370899558
467	90.4036178588867	-1.9178512096405	-5.3957576751709	0.00646266713738441	0.00711201597005129	0.0246444288641214	0.00321592413820326
468	89.1049194335938	-0.943828225135803	-5.59056186676025	0.01100810803473	0.025618452578783	-0.0195112787187099	-0.00652430532500148
469	89.754264831543	-1.59317684173584	-5.26588773727417	-0.000680167751852423	0.0337353087961674	-0.0347709693014622	-0.00684897974133492
470	91.0529632568359	-1.26850259304047	-5.07108306884766	-0.00717365415766835	0.0330859608948231	-0.0383423902094364	-0.000355493422830477
471	89.754264831543	-1.26850259304047	-4.87627840042114	-0.0100957229733467	0.0412028171122074	-0.0665890574455261	0.00159255252219737
472	90.4036178588867	-1.26850259304047	-5.00614833831787	-0.00912170019000769	0.0334106348454952	-0.105225294828415	0.00516396993771195
473	87.8062210083008	0.0301947109401226	-5.46069240570068	-3.08191010844894e-05	0.029189869761467	-0.0886669084429741	-0.00295288790948689
474	89.1049194335938	-0.619153916835785	-5.52562713623047	-0.00165419070981443	0.0308132413774729	-0.0805500522255898	-0.00425158534198999
475	88.45556640625	0.0301947109401226	-5.3957576751709	-0.0110697457566857	0.0230210572481155	-0.0503553375601768	0.0217223595827818
476	90.4036178588867	-0.943828225135803	-5.52562713623047	-0.0100957229733467	0.0181509424000978	-0.0425631552934647	0.0142548503354192
477	88.45556640625	0.354869037866592	-5.59056186676025	-0.00132951640989631	0.00743668992072344	-0.0347709693014622	0.00159255252219737
478	88.45556640625	-0.294479608535767	-5.33082246780396	-0.000355493422830477	-0.00392691092565656	-0.0263294391334057	-0.00132951640989631
479	87.8062210083008	0.0301947109401226	-5.6554970741272	-0.00425158534198999	0.00191722682211548	-0.00522560812532902	-0.00392691092565656
480	89.1049194335938	-1.26850259304047	-5.72043180465698	-0.00165419070981443	-0.00165419070981443	0.0165275707840919	0.0213976856321096
481	87.8062210083008	-0.619153916835785	-5.59056186676025	-0.0240567177534103	-0.00360223650932312	0.0360080301761627	0.0142548503354192
482	86.5075225830078	-0.619153916835785	-5.6554970741272	-0.0104203969240189	-0.00587495695799589	0.0545144639909267	0.00841071270406246
483	85.8581771850586	0.354869037866592	-5.72043180465698	-0.00717365415766835	-0.0110697457566857	0.0636053457856178	-0.00425158534198999
484	87.8062210083008	-1.26850259304047	-5.20095300674438	-0.0110697457566857	-0.00295288790948689	0.0496443510055542	0.00873538758605719
485	87.8062210083008	-0.294479608535767	-5.6554970741272	-0.00652430532500148	0.00548864435404539	0.0496443510055542	-0.000355493422830477
486	86.5075225830078	-0.294479608535767	-5.78536653518677	-0.00944637414067984	0.0226963832974434	0.00841071270406246	0.00938473641872406
487	89.1049194335938	-0.943828225135803	-5.59056186676025	-0.00977104809135199	0.0106834331527352	-0.0126931173726916	0.000943203864153475
488	89.1049194335938	-0.619153916835785	-5.85030126571655	-0.0107450718060136	0.0259431265294552	-0.0474332682788372	-0.00295288790948689
489	87.8062210083008	0.0301947109401226	-5.85030126571655	0.00808603875339031	0.0314625911414623	-0.0497059896588326	-0.00360223650932312
490	87.8062210083008	0.0301947109401226	-5.26588773727417	0.01100810803473	0.0259431265294552	-0.0350956469774246	-0.00490093370899558
491	89.1049194335938	0.0301947109401226	-5.85030126571655	-0.0162645354866982	0.0288651939481497	-0.02697878703475	-0.00132951640989631
492	87.8062210083008	-0.294479608535767	-5.6554970741272	0.00613799272105098	0.00289124972186983	-0.00912170019000769	-0.00327756232582033
493	89.754264831543	0.0301947109401226	-5.6554970741272	-0.00100484199356288	-0.00814767740666866	0.0103587592020631	-0.00814767740666866
494	87.8062210083008	0.0301947109401226	-5.6554970741272	-0.00782300252467394	-0.000355493422830477	0.0213976856321096	-0.000355493422830477
495	90.4036178588867	-0.943828225135803	-5.52562713623047	-0.00165419070981443	-0.0107450718060136	0.0337353087961674	-3.08191010844894e-05
496	88.45556640625	-0.294479608535767	-5.00614833831787	-0.00457625929266214	-0.00652430532500148	0.0577612072229385	-0.00392691092565656
497	91.0529632568359	-1.26850259304047	-5.00614833831787	-0.00457625929266214	-0.0146411629393697	0.0610079504549503	0.00581331877037883
498	87.8062210083008	0.0301947109401226	-5.59056186676025	-0.00522560812532902	-0.00749832857400179	0.066202737390995	-0.00425158534198999
499	89.754264831543	-0.619153916835785	-5.6554970741272	-0.00197886489331722	-0.00977104809135199	0.0577612072229385	-0.00814767740666866
500	88.45556640625	0.354869037866592	-5.72043180465698	0.01847561635077	-0.00912170019000769	0.0399041213095188	-0.00717365415766835
501	89.1049194335938	-0.294479608535767	-5.72043180465698	-3.08191010844894e-05	-0.00327756232582033	0.00970941036939621	-0.000680167751852423
502	88.45556640625	0.354869037866592	-5.3957576751709	0.00906006153672934	0.000943203864153475	-0.0357449948787689	-0.00165419070981443
503	91.0529632568359	0.0301947109401226	-5.3957576751709	-0.0026282137259841	0.0152288740500808	-0.101329207420349	-0.00684897974133492
504	88.45556640625	-0.619153916835785	-5.52562713623047	0.00581331877037883	0.0145795252174139	-0.114640854299068	-0.0175632312893867
505	89.1049194335938	-0.294479608535767	-5.6554970741272	0.00191722682211548	0.000943203864153475	-0.0876928865909576	-0.0026282137259841
506	90.4036178588867	-0.619153916835785	-5.3957576751709	-0.00360223650932312	-0.0130177913233638	-0.0376930385828018	-0.00587495695799589
507	87.8062210083008	-0.619153916835785	-5.46069240570068	0.0123068047687411	-0.0117190945893526	-0.0204853005707264	-0.00230353930965066
508	89.754264831543	-0.943828225135803	-5.20095300674438	0.01100810803473	-0.0208099745213985	-0.00392691092565656	-0.00490093370899558
509	91.0529632568359	-1.59317684173584	-5.07108306884766	-0.00425158534198999	-0.0110697457566857	-0.00684897974133492	-0.00782300252467394
510	89.754264831543	-0.619153916835785	-6.43471527099609	0.0246444288641214	-0.00165419070981443	-0.0230826959013939	-0.00944637414067984
511	90.4036178588867	-0.619153916835785	-6.23991060256958	-0.0152905117720366	-0.00944637414067984	-0.0185372550040483	0.00191722682211548
512	89.754264831543	-1.26850259304047	-6.04510593414307	0.0126314787194133	-0.00619963090866804	-3.08191010844894e-05	-0.00327756232582033
513	89.754264831543	-1.26850259304047	-5.52562713623047	-0.000680167751852423	-0.0286021586507559	0.00256657530553639	-0.000680167751852423
514	90.4036178588867	-1.59317684173584	-5.46069240570068	0.00678734155371785	-0.0188619289547205	-0.00327756232582033	0.000293855206109583
515	89.754264831543	-1.9178512096405	-5.13601779937744	0.00516396993771195	-0.0237320438027382	-0.0117190945893526	0.00451462110504508
516	88.45556640625	-1.26850259304047	-5.85030126571655	-0.00944637414067984	-0.0230826959013939	-0.00522560812532902	0.00906006153672934
517	88.45556640625	-1.9178512096405	-5.59056186676025	0.00711201597005129	-0.0195112787187099	0.00159255252219737	0.00418994715437293
518	90.4036178588867	-2.24252557754517	-5.52562713623047	-0.00165419070981443	-0.0299008563160896	0.0249691028147936	0.00126787810586393
519	89.1049194335938	-2.56719970703125	-5.52562713623047	0.0116574559360743	-0.0240567177534103	0.0327612869441509	-0.00197886489331722
520	91.0529632568359	-2.24252557754517	-5.46069240570068	-0.0133424662053585	-0.017887907102704	0.0502936989068985	0.00418994715437293
521	90.4036178588867	-2.24252557754517	-5.13601779937744	0.00938473641872406	-0.00977104809135199	0.0597092546522617	0.00776136433705688
522	91.0529632568359	-1.9178512096405	-5.07108306884766	0.00289124972186983	-0.00165419070981443	0.0285405199974775	0.00646266713738441
523	89.754264831543	-1.59317684173584	-5.46069240570068	0.0123068047687411	0.00808603875339031	-0.000355493422830477	-0.00360223650932312
524	89.1049194335938	-0.619153916835785	-5.46069240570068	0.00386527273803949	0.0285405199974775	-0.0165892094373703	-0.00230353930965066
525	89.1049194335938	0.0301947109401226	-5.59056186676025	0.0116574559360743	0.00646266713738441	-0.0139918150380254	0.00159255252219737
526	90.4036178588867	-1.26850259304047	-4.87627840042114	0.000618529506027699	0.00906006153672934	0.0116574559360743	0.00354059832170606
527	90.4036178588867	-0.619153916835785	-4.94121360778809	0.00678734155371785	0.00678734155371785	0.0360080301761627	-0.00100484199356288
528	88.45556640625	0.0301947109401226	-5.26588773727417	0.0308132413774729	0.0123068047687411	0.0191249661147594	-0.000680167751852423
529	89.754264831543	-0.943828225135803	-5.33082246780396	0.0272418223321438	0.0288651939481497	-0.0133424662053585	-0.00717365415766835
530	90.4036178588867	-1.26850259304047	-5.20095300674438	-0.0117190945893526	0.0194496400654316	-0.0393164120614529	-0.00100484199356288
531	89.1049194335938	-0.619153916835785	-5.3957576751709	-0.00652430532500148	0.0155535480007529	-0.0276281367987394	0.00483929552137852
532	87.8062210083008	-1.59317684173584	-5.13601779937744	-0.00555028254166245	0.00451462110504508	-0.0487319678068161	0.00841071270406246
533	87.8062210083008	-0.294479608535767	-5.52562713623047	0.00970941036939621	-0.00392691092565656	-0.0373683646321297	0.000293855206109583
534	87.156867980957	-0.619153916835785	-5.3957576751709	-0.0182125810533762	-3.08191010844894e-05	-0.0425631552934647	0.00548864435404539
535	85.8581771850586	-0.619153916835785	-5.6554970741272	-0.00717365415766835	-0.00522560812532902	-0.0217839982360601	-0.00165419070981443
536	87.156867980957	-1.59317684173584	-5.3957576751709	-0.0104203969240189	-0.00652430532500148	0.00548864435404539	0.00451462110504508
537	85.8581771850586	0.0301947109401226	-5.9152364730835	-0.0130177913233638	0.000618529506027699	0.0175015944987535	0.00191722682211548
538	86.5075225830078	-0.294479608535767	-5.59056186676025	-0.00944637414067984	0.00418994715437293	0.0295145437121391	-0.000680167751852423
539	89.1049194335938	-1.59317684173584	-5.20095300674438	0.000943203864153475	0.000618529506027699	0.0347093306481838	0.00159255252219737
540	89.1049194335938	-0.943828225135803	-5.46069240570068	-0.00457625929266214	-0.0273034609854221	0.0363327041268349	0.00776136433705688
541	90.4036178588867	-1.59317684173584	-5.72043180465698	-0.0208099745213985	-0.028926832601428	0.0392547734081745	0.00776136433705688
542	88.45556640625	-0.943828225135803	-5.78536653518677	0.0022419011220336	-0.0237320438027382	0.0145795252174139	-0.00360223650932312
543	90.4036178588867	-0.294479608535767	-5.52562713623047	-0.00327756232582033	-0.0123684434220195	0.00646266713738441	-0.00327756232582033
544	89.754264831543	-0.943828225135803	-5.6554970741272	0.0113327819854021	-0.00652430532500148	0.0236704051494598	-0.00782300252467394
545	91.7023086547852	-1.26850259304047	-5.3957576751709	0.00646266713738441	0.00451462110504508	0.0259431265294552	-0.00587495695799589
546	88.45556640625	0.354869037866592	-5.6554970741272	-0.00230353930965066	0.012956153601408	0.0489950031042099	-0.00847235135734081
547	91.7023086547852	-1.59317684173584	-5.3957576751709	0.00451462110504508	0.0145795252174139	0.0425015166401863	-0.00327756232582033
548	89.1049194335938	0.0301947109401226	-5.6554970741272	0.0246444288641214	0.0226963832974434	0.0155535480007529	-0.00977104809135199
549	89.1049194335938	-0.294479608535767	-5.78536653518677	0.0022419011220336	0.0330859608948231	-0.00295288790948689	-0.0100957229733467
550	88.45556640625	-0.294479608535767	-5.59056186676025	-0.00327756232582033	0.0269171483814716	-0.0347709693014622	-0.0146411629393697
551	89.1049194335938	-0.943828225135803	-5.3957576751709	-0.00490093370899558	0.0353586822748184	-0.0734072178602219	-0.00717365415766835
552	88.45556640625	-0.294479608535767	-5.72043180465698	0.00126787810586393	0.0327612869441509	-0.0717838406562805	-0.0107450718060136
553	89.1049194335938	-0.619153916835785	-5.52562713623047	0.0132808275520802	0.0132808275520802	-0.0334722734987736	-0.0117190945893526
554	89.754264831543	-0.294479608535767	-5.72043180465698	0.01847561635077	0.00289124972186983	-0.0230826959013939	-0.00879702530801296
555	89.754264831543	-1.9178512096405	-5.78536653518677	-0.00555028254166245	0.00191722682211548	-0.0175632312893867	0.00289124972186983
556	88.45556640625	-0.943828225135803	-5.52562713623047	-0.00100484199356288	-0.00847235135734081	-0.00100484199356288	-0.00490093370899558
557	90.4036178588867	-1.9178512096405	-5.00614833831787	-0.00132951640989631	-0.0126931173726916	0.00678734155371785	-0.00197886489331722
558	89.1049194335938	-0.619153916835785	-5.33082246780396	0.0022419011220336	-0.0123684434220195	0.0239950809627771	-0.00977104809135199
559	88.45556640625	-0.619153916835785	-5.3957576751709	0.00743668992072344	-0.0104203969240189	0.0304885655641556	-0.00197886489331722
560	88.45556640625	-0.943828225135803	-5.72043180465698	0.000943203864153475	-0.00619963090866804	0.0308132413774729	0.000943203864153475
561	89.1049194335938	-0.294479608535767	-5.59056186676025	-0.00847235135734081	-0.0100957229733467	0.0340599827468395	0.00613799272105098
562	88.45556640625	-0.294479608535767	-5.52562713623047	0.0123068047687411	-0.00490093370899558	0.0226963832974434	0.00159255252219737
563	89.754264831543	-2.24252557754517	-4.87627840042114	-0.000680167751852423	-0.00879702530801296	0.0126314787194133	0.0022419011220336
564	91.0529632568359	-2.56719970703125	-5.00614833831787	-0.00847235135734081	0.0168522447347641	0.00873538758605719	-0.00392691092565656
565	88.45556640625	-0.943828225135803	-5.6554970741272	0.00483929552137852	0.0223717093467712	-0.00652430532500148	0.0022419011220336
566	91.0529632568359	-2.24252557754517	-5.98017120361328	0.00354059832170606	0.013930176384747	0.00548864435404539	-0.00295288790948689
567	89.1049194335938	-0.619153916835785	-5.85030126571655	-0.00619963090866804	0.0165275707840919	0.0165275707840919	-3.08191010844894e-05
568	91.0529632568359	-1.9178512096405	-5.46069240570068	0.00581331877037883	0.0265924744307995	-3.08191010844894e-05	-0.00490093370899558
569	90.4036178588867	-2.24252557754517	-5.59056186676025	-0.00587495695799589	0.0246444288641214	-0.0100957229733467	-0.00652430532500148
570	89.754264831543	-1.59317684173584	-5.52562713623047	-0.00782300252467394	0.0188002903014421	-0.0250307414680719	-0.00230353930965066
571	88.45556640625	-1.9178512096405	-5.98017120361328	0.000943203864153475	0.00581331877037883	-0.0253554154187441	-0.00619963090866804
572	90.4036178588867	-2.24252557754517	-5.9152364730835	0.0106834331527352	0.00386527273803949	-0.0578228458762169	-0.00230353930965066
573	91.0529632568359	-2.56719970703125	-5.6554970741272	0.0116574559360743	0.00354059832170606	-0.0613942667841911	-0.00944637414067984
574	90.4036178588867	-2.89187407493591	-5.46069240570068	-0.00684897974133492	-0.00165419070981443	-0.0760046094655991	-0.00100484199356288
575	90.4036178588867	-2.56719970703125	-5.26588773727417	-0.00717365415766835	-0.0123684434220195	-0.0461345724761486	0.00191722682211548
576	89.1049194335938	-1.59317684173584	-5.46069240570068	-0.00327756232582033	-0.00847235135734081	-0.0211346503347158	-0.00132951640989631
577	89.1049194335938	-2.24252557754517	-5.59056186676025	-0.0104203969240189	-0.0308748781681061	0.00418994715437293	-0.00425158534198999
578	90.4036178588867	-2.24252557754517	-5.6554970741272	-0.00717365415766835	-0.0100957229733467	0.00321592413820326	0.00418994715437293
579	90.4036178588867	-1.9178512096405	-5.85030126571655	0.00548864435404539	-0.0208099745213985	0.0142548503354192	0.00289124972186983
580	90.4036178588867	-0.943828225135803	-5.52562713623047	0.00548864435404539	-0.00490093370899558	0.0191249661147594	0.00711201597005129
581	90.4036178588867	-1.9178512096405	-5.46069240570068	0.000943203864153475	-0.039641086012125	0.01847561635077	0.00516396993771195
582	91.0529632568359	-1.9178512096405	-4.81134366989136	0.00451462110504508	-0.0026282137259841	0.0373067259788513	0.00906006153672934
583	89.754264831543	-2.24252557754517	-5.00614833831787	0.000618529506027699	-0.0146411629393697	0.0236704051494598	0.00191722682211548
584	87.8062210083008	-0.943828225135803	-5.3957576751709	0.0100340843200684	0.0022419011220336	0.01100810803473	0.00613799272105098
585	87.8062210083008	-0.619153916835785	-5.52562713623047	0.00613799272105098	0.0022419011220336	0.0321119390428066	0.00483929552137852
586	89.754264831543	-1.9178512096405	-4.94121360778809	0.00289124972186983	0.011982130818069	0.0480209775269032	-0.0026282137259841
587	89.1049194335938	-0.943828225135803	-5.26588773727417	-0.00944637414067984	0.00646266713738441	0.0457482598721981	0.00256657530553639
588	87.156867980957	-0.943828225135803	-5.00614833831787	0.0113327819854021	0.0178262684494257	0.00906006153672934	0.00321592413820326
589	89.754264831543	-1.9178512096405	-4.81134366989136	-0.0143164889886975	0.012956153601408	-0.0282774847000837	-0.00197886489331722
590	87.8062210083008	-1.9178512096405	-5.20095300674438	-0.00912170019000769	0.00841071270406246	-0.0341216214001179	0.00256657530553639
591	89.1049194335938	-1.59317684173584	-5.13601779937744	-0.0224333461374044	0.00451462110504508	-0.0282774847000837	0.00354059832170606
592	88.45556640625	-1.26850259304047	-5.33082246780396	-0.0100957229733467	0.0149041991680861	-0.0493813157081604	0.00841071270406246
593	87.156867980957	-0.619153916835785	-5.26588773727417	-0.00749832857400179	0.000293855206109583	-0.0299008563160896	0.00159255252219737
594	86.5075225830078	-1.26850259304047	-4.81134366989136	0.000943203864153475	-0.0188619289547205	-0.0100957229733467	0.00191722682211548
595	88.45556640625	-0.619153916835785	-5.33082246780396	-0.0120437685400248	-0.0217839982360601	0.00548864435404539	0.00970941036939621
596	88.45556640625	-1.26850259304047	-5.52562713623047	-0.0191866029053926	-0.0156151866540313	0.0171769186854362	0.0103587592020631
597	88.45556640625	-0.619153916835785	-5.59056186676025	-0.0165892094373703	-0.00814767740666866	-0.00230353930965066	0.00938473641872406
598	87.156867980957	0.0301947109401226	-5.72043180465698	-0.00392691092565656	0.00743668992072344	-0.0240567177534103	0.0022419011220336
599	89.754264831543	-1.59317684173584	-5.46069240570068	0.000618529506027699	0.0181509424000978	-0.0208099745213985	0.00418994715437293
600	91.7023086547852	-1.9178512096405	-5.07108306884766	-0.00847235135734081	0.013930176384747	-0.0172385573387146	-3.08191010844894e-05
601	89.754264831543	-1.9178512096405	-4.94121360778809	0.0123068047687411	0.00970941036939621	0.00906006153672934	0.00354059832170606
602	88.45556640625	-0.294479608535767	-5.78536653518677	0.00678734155371785	0.0123068047687411	0.00418994715437293	0.00191722682211548
603	89.1049194335938	-0.943828225135803	-5.52562713623047	0.0197743140161037	0.0142548503354192	-0.0341216214001179	0.00418994715437293
604	90.4036178588867	-0.619153916835785	-5.85030126571655	0.00126787810586393	0.0282158460468054	-0.0763292834162712	-0.00782300252467394
605	89.754264831543	-1.59317684173584	-5.26588773727417	0.0217223595827818	0.0188002903014421	-0.0597708933055401	0.00581331877037883
606	89.1049194335938	-0.943828225135803	-5.72043180465698	-0.0104203969240189	-0.00490093370899558	-0.00132951640989631	0.0022419011220336
607	90.4036178588867	-1.59317684173584	-5.3957576751709	-0.00555028254166245	-0.0104203969240189	0.0334106348454952	0.00126787810586393
608	89.754264831543	-0.619153916835785	-6.11004114151001	0.00581331877037883	-0.0201606266200542	0.0243197549134493	-0.000680167751852423
609	88.45556640625	-0.619153916835785	-5.85030126571655	0.0155535480007529	-0.0311995539814234	0.0298392176628113	-0.00490093370899558
610	89.754264831543	-0.943828225135803	-5.59056186676025	0.00516396993771195	-0.0230826959013939	0.049319677054882	-0.00555028254166245
611	89.1049194335938	-0.943828225135803	-5.46069240570068	0.00289124972186983	-0.0217839982360601	0.0314625911414623	-0.00165419070981443
612	89.754264831543	-0.294479608535767	-5.72043180465698	0.00354059832170606	-0.0188619289547205	0.0304885655641556	-0.000355493422830477
613	88.45556640625	0.0301947109401226	-5.59056186676025	0.0158782228827477	-0.0104203969240189	0.0262678004801273	-0.00230353930965066
614	89.754264831543	-0.294479608535767	-5.9152364730835	0.0132808275520802	0.00289124972186983	0.0181509424000978	-0.0100957229733467
615	89.754264831543	0.0301947109401226	-5.98017120361328	-0.00522560812532902	0.00354059832170606	0.00841071270406246	-0.00132951640989631
616	90.4036178588867	-0.619153916835785	-5.72043180465698	0.00191722682211548	0.00321592413820326	-0.0156151866540313	0.000293855206109583
617	90.4036178588867	-1.26850259304047	-5.6554970741272	-0.0107450718060136	0.0103587592020631	-0.0542514286935329	-0.000680167751852423
618	89.754264831543	0.0301947109401226	-5.6554970741272	0.0126314787194133	0.00776136433705688	-0.0646410062909126	-0.000680167751852423
619	89.1049194335938	0.679543316364288	-5.46069240570068	0.0181509424000978	-0.00327756232582033	-0.0253554154187441	-0.0026282137259841
620	89.754264831543	-0.294479608535767	-5.6554970741272	-0.00100484199356288	-0.0107450718060136	-0.000355493422830477	-0.00132951640989631
621	89.1049194335938	0.354869037866592	-5.72043180465698	0.0116574559360743	-0.0107450718060136	0.0269171483814716	0.000943203864153475
622	89.1049194335938	-0.294479608535767	-5.6554970741272	0.00321592413820326	-0.00717365415766835	0.0558131635189056	0.000618529506027699
623	90.4036178588867	-0.943828225135803	-5.59056186676025	0.00581331877037883	-0.0227580219507217	0.0288651939481497	-0.00847235135734081
624	89.754264831543	-0.943828225135803	-5.07108306884766	0.00646266713738441	-0.00814767740666866	0.0532157681882381	-0.00295288790948689
625	89.1049194335938	-0.294479608535767	-5.33082246780396	-0.000680167751852423	-0.0133424662053585	0.0671767666935921	-0.00360223650932312
626	91.0529632568359	-0.294479608535767	-5.78536653518677	-0.00165419070981443	-0.0107450718060136	0.0863325446844101	0.00516396993771195
627	89.1049194335938	-1.59317684173584	-5.3957576751709	-0.0136671401560307	-0.0169138833880424	0.0821117833256721	-3.08191010844894e-05
628	89.754264831543	-1.26850259304047	-5.6554970741272	0.00516396993771195	-0.000355493422830477	0.0457482598721981	-0.00230353930965066
629	89.1049194335938	-0.619153916835785	-5.85030126571655	-0.00165419070981443	0.0145795252174139	-0.00295288790948689	-0.00295288790948689
630	89.1049194335938	-0.619153916835785	-5.59056186676025	-0.00360223650932312	0.0181509424000978	-0.0480826161801815	-0.000355493422830477
631	89.754264831543	-0.619153916835785	-5.52562713623047	-0.0026282137259841	0.0191249661147594	-0.055874802172184	0.00516396993771195
632	88.45556640625	-0.943828225135803	-5.78536653518677	-0.00457625929266214	-0.00717365415766835	-0.0302255302667618	0.00256657530553639
633	89.754264831543	-1.59317684173584	-5.9152364730835	-0.00587495695799589	-0.0104203969240189	-0.0282774847000837	0.00256657530553639
634	90.4036178588867	-1.9178512096405	-5.85030126571655	0.00646266713738441	-0.00132951640989631	-0.0552254542708397	-0.0026282137259841
635	88.45556640625	-0.943828225135803	-5.78536653518677	0.0106834331527352	-0.00100484199356288	-0.0714591667056084	0.00126787810586393
636	89.754264831543	-1.9178512096405	-5.3957576751709	0.0123068047687411	-0.0117190945893526	-0.0448358729481697	0.00646266713738441
637	89.1049194335938	-0.619153916835785	-5.26588773727417	0.00256657530553639	-0.00912170019000769	-0.0497059896588326	-0.00165419070981443
638	88.45556640625	0.0301947109401226	-5.33082246780396	0.00451462110504508	-0.00392691092565656	-0.0393164120614529	0.00321592413820326
639	89.754264831543	-0.619153916835785	-5.52562713623047	0.011982130818069	0.00548864435404539	-0.0117190945893526	-0.00327756232582033
640	88.45556640625	1.00421762466431	-5.46069240570068	0.00191722682211548	0.00386527273803949	0.0155535480007529	-0.00100484199356288
641	89.1049194335938	0.679543316364288	-5.59056186676025	0.00548864435404539	0.00711201597005129	0.0155535480007529	0.00256657530553639
642	88.45556640625	1.00421762466431	-5.46069240570068	0.0022419011220336	0.0136055024340749	0.0116574559360743	-0.000355493422830477
643	89.754264831543	-0.619153916835785	-4.81134366989136	0.00256657530553639	0.00873538758605719	0.00451462110504508	-0.00100484199356288
644	88.45556640625	0.679543316364288	-4.81134366989136	0.0152288740500808	0.0197743140161037	0.00743668992072344	-0.00684897974133492
645	87.8062210083008	0.679543316364288	-5.26588773727417	-0.00327756232582033	0.0103587592020631	0.00256657530553639	-0.00522560812532902
646	89.1049194335938	-0.294479608535767	-5.20095300674438	0.00711201597005129	-0.0104203969240189	0.00938473641872406	0.000293855206109583
647	87.156867980957	0.679543316364288	-5.33082246780396	0.00808603875339031	-0.00717365415766835	-0.00944637414067984	0.000618529506027699
648	86.5075225830078	0.0301947109401226	-5.00614833831787	-0.00165419070981443	-0.00522560812532902	-0.0357449948787689	0.00191722682211548
649	87.8062210083008	-0.619153916835785	-4.87627840042114	-0.00132951640989631	-0.000355493422830477	-0.0552254542708397	-0.00197886489331722
650	87.8062210083008	0.0301947109401226	-4.87627840042114	0.00841071270406246	0.00613799272105098	-0.028926832601428	-3.08191010844894e-05
651	86.5075225830078	-0.619153916835785	-5.07108306884766	-0.0165892094373703	-0.00782300252467394	-0.00360223650932312	0.0126314787194133
652	87.8062210083008	-0.294479608535767	-5.52562713623047	-0.00392691092565656	-3.08191010844894e-05	-0.00197886489331722	-0.00782300252467394
653	87.156867980957	0.0301947109401226	-5.3957576751709	-0.00295288790948689	0.00938473641872406	-0.0198359526693821	-0.00457625929266214
654	89.1049194335938	0.0301947109401226	-5.26588773727417	0.020423661917448	0.0265924744307995	-0.0204853005707264	-0.0026282137259841
655	87.156867980957	0.679543316364288	-5.59056186676025	-0.0240567177534103	0.0175015944987535	-0.0402904339134693	0.00808603875339031
656	89.754264831543	-0.294479608535767	-5.20095300674438	-0.00392691092565656	0.0149041991680861	-0.0487319678068161	0.0022419011220336
657	87.8062210083008	1.00421762466431	-5.85030126571655	-0.00165419070981443	0.01847561635077	-0.0422384813427925	0.00354059832170606
658	89.1049194335938	0.354869037866592	-5.72043180465698	0.00873538758605719	0.0136055024340749	-0.043212503194809	0.0022419011220336
659	90.4036178588867	0.0301947109401226	-5.52562713623047	0.00289124972186983	-0.000355493422830477	-0.0146411629393697	0.00354059832170606
660	89.754264831543	0.0301947109401226	-5.59056186676025	0.0181509424000978	-0.00230353930965066	0.00289124972186983	0.00386527273803949
661	90.4036178588867	0.0301947109401226	-5.46069240570068	-0.00879702530801296	-0.00814767740666866	0.01847561635077	0.00841071270406246
662	89.1049194335938	0.679543316364288	-5.26588773727417	-0.00814767740666866	-0.00814767740666866	0.0321119390428066	0.00613799272105098
663	88.45556640625	1.32889199256897	-6.23991060256958	-0.0136671401560307	-0.0117190945893526	0.0220470335334539	0.00354059832170606
664	89.1049194335938	1.32889199256897	-5.9152364730835	0.00711201597005129	0.000618529506027699	0.0239950809627771	-0.00782300252467394
665	89.1049194335938	1.00421762466431	-5.85030126571655	-0.00100484199356288	-0.00230353930965066	0.0259431265294552	-0.00132951640989631
666	88.45556640625	1.65356624126434	-5.9152364730835	0.00743668992072344	-0.0247060675173998	0.0200989879667759	0.00418994715437293
667	89.1049194335938	1.00421762466431	-5.72043180465698	0.00418994715437293	-0.0139918150380254	0.0233457311987877	0.00386527273803949
668	88.45556640625	1.65356624126434	-5.85030126571655	0.00808603875339031	0.000943203864153475	0.0168522447347641	-0.00230353930965066
669	88.45556640625	1.97824060916901	-5.6554970741272	0.00289124972186983	-0.00490093370899558	0.00743668992072344	-0.00457625929266214
670	89.754264831543	0.354869037866592	-5.6554970741272	0.00970941036939621	0.0168522447347641	-0.0113944197073579	-0.00230353930965066
671	89.1049194335938	0.679543316364288	-5.72043180465698	-0.00327756232582033	0.0171769186854362	-0.017887907102704	-0.00295288790948689
672	87.8062210083008	1.32889199256897	-5.9152364730835	-0.00587495695799589	0.01100810803473	-0.00879702530801296	-0.00749832857400179
673	88.45556640625	2.30291485786438	-5.6554970741272	0.0022419011220336	0.00906006153672934	0.00841071270406246	-0.00490093370899558
674	89.1049194335938	1.32889199256897	-5.46069240570068	-0.00652430532500148	0.00970941036939621	0.00808603875339031	-0.0026282137259841
675	87.8062210083008	1.65356624126434	-5.52562713623047	-0.00165419070981443	0.0149041991680861	-0.00230353930965066	-0.00912170019000769
676	89.1049194335938	0.354869037866592	-5.3957576751709	0.00321592413820326	0.01847561635077	-0.00782300252467394	0.00646266713738441
677	90.4036178588867	0.354869037866592	-5.6554970741272	0.000943203864153475	0.0230210572481155	-0.00847235135734081	-0.00522560812532902
678	87.8062210083008	1.32889199256897	-5.52562713623047	0.00386527273803949	0.0152288740500808	-0.0143164889886975	0.00451462110504508
679	88.45556640625	1.32889199256897	-5.52562713623047	-0.0026282137259841	0.0136055024340749	-0.017887907102704	-0.00100484199356288
680	88.45556640625	1.32889199256897	-5.33082246780396	-0.00490093370899558	0.013930176384747	-0.0383423902094364	-0.00197886489331722
681	88.45556640625	1.32889199256897	-5.13601779937744	0.00711201597005129	0.00386527273803949	-0.00749832857400179	0.0116574559360743
682	87.156867980957	1.32889199256897	-5.52562713623047	-0.00392691092565656	0.00581331877037883	-0.0143164889886975	0.00613799272105098
683	89.754264831543	1.32889199256897	-5.59056186676025	-0.000680167751852423	0.00516396993771195	0.00678734155371785	-0.000355493422830477
684	89.754264831543	0.354869037866592	-5.26588773727417	0.0188002903014421	0.00841071270406246	0.0304885655641556	-0.00782300252467394
685	89.1049194335938	0.0301947109401226	-5.26588773727417	0.0113327819854021	0.00191722682211548	0.0486703291535378	-0.00165419070981443
686	87.8062210083008	0.679543316364288	-5.6554970741272	0.00581331877037883	-0.00555028254166245	0.0337353087961674	-0.00100484199356288
687	88.45556640625	0.354869037866592	-5.59056186676025	-0.00782300252467394	-0.0136671401560307	0.0327612869441509	0.00483929552137852
688	88.45556640625	0.0301947109401226	-5.59056186676025	0.0103587592020631	-0.0133424662053585	0.011982130818069	-0.0026282137259841
689	89.754264831543	0.679543316364288	-5.98017120361328	0.00354059832170606	-0.00782300252467394	-0.0104203969240189	-0.00587495695799589
690	87.8062210083008	0.679543316364288	-5.9152364730835	-0.00457625929266214	-0.0149658378213644	-0.0110697457566857	-0.00977104809135199
691	89.1049194335938	0.354869037866592	-6.30484533309937	0.000618529506027699	-0.0130177913233638	-0.0130177913233638	0.000293855206109583
692	87.8062210083008	0.679543316364288	-6.17497587203979	-0.0162645354866982	-0.0120437685400248	-0.0139918150380254	0.000293855206109583
693	89.754264831543	-0.619153916835785	-5.33082246780396	0.00776136433705688	-0.0113944197073579	-0.0347709693014622	-0.0113944197073579
694	89.1049194335938	0.679543316364288	-5.9152364730835	-0.000680167751852423	-0.00392691092565656	-0.0279528107494116	0.000293855206109583
695	89.754264831543	0.0301947109401226	-5.6554970741272	-0.00295288790948689	-0.0113944197073579	-0.0393164120614529	-0.0026282137259841
696	87.8062210083008	1.65356624126434	-5.52562713623047	0.00678734155371785	-0.00717365415766835	-0.0276281367987394	0.000618529506027699
697	89.1049194335938	0.354869037866592	-5.20095300674438	-0.00327756232582033	-0.00165419070981443	-0.00717365415766835	-0.00230353930965066
698	88.45556640625	0.679543316364288	-5.3957576751709	0.00159255252219737	-0.00457625929266214	0.01100810803473	-0.00230353930965066
699	87.156867980957	1.32889199256897	-5.26588773727417	0.0168522447347641	-0.0026282137259841	0.0301638916134834	-0.00879702530801296
700	87.156867980957	1.32889199256897	-5.46069240570068	-0.00684897974133492	0.00711201597005129	0.0337353087961674	-0.00230353930965066
701	87.156867980957	1.97824060916901	-5.59056186676025	-0.00522560812532902	-3.08191010844894e-05	0.0347093306481838	0.00418994715437293
702	89.1049194335938	0.679543316364288	-5.6554970741272	-0.00132951640989631	0.00906006153672934	0.0249691028147936	-0.00814767740666866
703	87.8062210083008	0.679543316364288	-4.94121360778809	0.00581331877037883	0.0155535480007529	0.0249691028147936	-0.00717365415766835
704	87.156867980957	1.65356624126434	-5.13601779937744	0.0152288740500808	0.0162028968334198	-0.00100484199356288	-0.00230353930965066
705	85.8581771850586	1.65356624126434	-5.00614833831787	0.00126787810586393	0.0200989879667759	-0.0302255302667618	-0.00230353930965066
706	87.8062210083008	0.354869037866592	-4.35679960250854	0.000618529506027699	0.0142548503354192	-0.00132951640989631	0.00289124972186983
707	85.8581771850586	1.65356624126434	-5.46069240570068	0.00516396993771195	0.00711201597005129	0.0136055024340749	-0.00100484199356288
708	87.156867980957	1.32889199256897	-5.13601779937744	0.00126787810586393	0.0194496400654316	0.0123068047687411	-0.00425158534198999
709	86.5075225830078	1.00421762466431	-5.07108306884766	-0.00847235135734081	0.025618452578783	-0.00360223650932312	-0.0126931173726916
710	87.8062210083008	0.679543316364288	-5.13601779937744	-0.000355493422830477	0.031137915328145	-0.0156151866540313	-0.00814767740666866
711	87.8062210083008	1.32889199256897	-5.00614833831787	-0.0110697457566857	0.01100810803473	-0.0175632312893867	0.000618529506027699
712	89.754264831543	1.00421762466431	-4.87627840042114	-0.0198359526693821	-0.00490093370899558	0.0142548503354192	0.000618529506027699
713	86.5075225830078	2.30291485786438	-5.78536653518677	0.00516396993771195	-0.0217839982360601	0.0324366129934788	-0.0110697457566857
714	89.1049194335938	0.679543316364288	-5.52562713623047	0.00321592413820326	-0.0276281367987394	0.0165275707840919	-0.00100484199356288
715	87.8062210083008	1.97824060916901	-5.52562713623047	-0.00197886489331722	-0.0224333461374044	0.0181509424000978	-0.00684897974133492
716	89.754264831543	1.00421762466431	-5.78536653518677	-0.0123684434220195	-0.0308748781681061	0.0252937767654657	0.00711201597005129
717	87.8062210083008	1.97824060916901	-5.59056186676025	-0.00457625929266214	-0.0230826959013939	0.0197743140161037	-0.00879702530801296
718	89.754264831543	0.679543316364288	-5.33082246780396	-0.000680167751852423	-0.0201606266200542	0.0217223595827818	-0.00717365415766835
719	89.754264831543	0.679543316364288	-5.6554970741272	0.000293855206109583	-0.0240567177534103	0.0249691028147936	-0.00295288790948689
720	89.754264831543	1.00421762466431	-5.46069240570068	-0.0117190945893526	-0.00944637414067984	0.0252937767654657	-0.00425158534198999
721	89.1049194335938	0.679543316364288	-5.6554970741272	-0.00457625929266214	-0.0169138833880424	0.00483929552137852	0.00451462110504508
722	89.754264831543	0.679543316364288	-5.52562713623047	0.00743668992072344	-0.0208099745213985	-0.0146411629393697	-3.08191010844894e-05
723	87.156867980957	1.32889199256897	-5.72043180465698	0.00159255252219737	-0.00619963090866804	-0.0474332682788372	-0.00555028254166245
724	89.1049194335938	0.679543316364288	-5.52562713623047	-0.0026282137259841	0.00743668992072344	-0.0513293594121933	-0.00132951640989631
725	89.1049194335938	0.354869037866592	-6.04510593414307	0.00678734155371785	0.00256657530553639	0.000943203864153475	-0.00555028254166245
726	87.8062210083008	1.65356624126434	-6.11004114151001	0.00548864435404539	-0.0104203969240189	0.0200989879667759	-3.08191010844894e-05
727	89.754264831543	1.00421762466431	-5.78536653518677	-0.0110697457566857	-0.0204853005707264	0.0217223595827818	-0.000680167751852423
728	87.8062210083008	1.65356624126434	-6.11004114151001	-0.0117190945893526	-0.0172385573387146	0.00451462110504508	-0.00392691092565656
729	88.45556640625	1.65356624126434	-5.6554970741272	-0.00132951640989631	-0.00814767740666866	0.00289124972186983	-0.00977104809135199
730	89.1049194335938	1.00421762466431	-5.26588773727417	-0.00555028254166245	0.0100340843200684	0.0223717093467712	-0.00522560812532902
731	91.0529632568359	0.354869037866592	-5.72043180465698	0.000943203864153475	0.000293855206109583	0.00386527273803949	0.000293855206109583
732	87.156867980957	1.32889199256897	-5.72043180465698	-0.00425158534198999	0.0220470335334539	-0.0311995539814234	-0.00230353930965066
733	88.45556640625	1.32889199256897	-5.72043180465698	0.0226963832974434	0.0158782228827477	-0.0552254542708397	-0.00360223650932312
734	89.1049194335938	1.65356624126434	-5.72043180465698	0.00646266713738441	0.0282158460468054	-0.0607449151575565	-0.00392691092565656
735	90.4036178588867	0.354869037866592	-5.3957576751709	-0.00425158534198999	0.0252937767654657	-0.0620436146855354	0.00776136433705688
736	87.156867980957	2.30291485786438	-5.20095300674438	-0.00944637414067984	0.00776136433705688	-0.0571734979748726	0.00906006153672934
737	89.754264831543	0.354869037866592	-5.13601779937744	0.00873538758605719	0.00938473641872406	-0.0561994761228561	0.00191722682211548
738	89.1049194335938	1.00421762466431	-5.13601779937744	0.00678734155371785	0.0116574559360743	-0.0328229255974293	-0.00457625929266214
739	87.8062210083008	0.679543316364288	-5.59056186676025	0.0103587592020631	0.00548864435404539	-0.0279528107494116	0.000293855206109583
740	89.754264831543	0.679543316364288	-5.26588773727417	0.0295145437121391	0.011982130818069	-0.00490093370899558	-3.08191010844894e-05
741	89.1049194335938	0.354869037866592	-4.74640893936157	-0.0198359526693821	0.00191722682211548	0.0103587592020631	0.0100340843200684
742	88.45556640625	0.679543316364288	-4.94121360778809	0.00613799272105098	0.00581331877037883	0.0106834331527352	0.00386527273803949
743	89.1049194335938	-0.294479608535767	-5.33082246780396	0.0100340843200684	0.0022419011220336	0.0194496400654316	-3.08191010844894e-05
744	89.754264831543	0.354869037866592	-5.3957576751709	0.0165275707840919	0.00159255252219737	0.0022419011220336	-0.00100484199356288
745	88.45556640625	-0.294479608535767	-5.52562713623047	0.00581331877037883	-0.00457625929266214	0.0136055024340749	0.00386527273803949
746	87.8062210083008	0.679543316364288	-5.78536653518677	0.00483929552137852	-0.0263294391334057	0.0171769186854362	0.00841071270406246
747	88.45556640625	-0.619153916835785	-5.9152364730835	-0.00425158534198999	-0.0292515084147453	0.0408781431615353	0.0136055024340749
748	89.1049194335938	-0.619153916835785	-5.98017120361328	0.00938473641872406	-0.0360696688294411	0.0431508645415306	-0.00100484199356288
749	86.5075225830078	0.0301947109401226	-5.78536653518677	0.00873538758605719	-0.0276281367987394	0.0473716296255589	-0.00587495695799589
750	88.45556640625	0.0301947109401226	-5.9152364730835	0.00743668992072344	-0.0286021586507559	0.0515923984348774	-0.0026282137259841
751	87.8062210083008	0.354869037866592	-5.9152364730835	0.000943203864153475	-0.0295761823654175	0.0824364572763443	0.00483929552137852
752	87.8062210083008	0.0301947109401226	-5.59056186676025	-0.0198359526693821	-0.0243813935667276	0.0957481041550636	0.00678734155371785
753	87.8062210083008	0.679543316364288	-5.72043180465698	-0.000355493422830477	-0.00847235135734081	0.093475379049778	-0.00717365415766835
754	89.754264831543	0.679543316364288	-5.59056186676025	0.011982130818069	0.0194496400654316	0.0571118593215942	0.0022419011220336
755	88.45556640625	0.0301947109401226	-5.33082246780396	0.000943203864153475	0.0155535480007529	0.0463976077735424	0.00159255252219737
756	87.8062210083008	1.00421762466431	-5.72043180465698	-0.00360223650932312	0.0363327041268349	0.0022419011220336	0.00451462110504508
757	87.8062210083008	1.32889199256897	-5.52562713623047	-0.00100484199356288	0.0457482598721981	-0.0503553375601768	0.00646266713738441
758	89.1049194335938	0.679543316364288	-5.33082246780396	-0.00749832857400179	0.0489950031042099	-0.101004533469677	-0.00749832857400179
759	89.1049194335938	1.00421762466431	-5.33082246780396	0.000293855206109583	0.0415274947881699	-0.146458938717842	0.000618529506027699
760	89.1049194335938	0.0301947109401226	-5.13601779937744	-0.00977104809135199	0.0330859608948231	-0.141588822007179	0.00711201597005129
761	89.1049194335938	0.679543316364288	-5.13601779937744	-3.08191010844894e-05	0.0181509424000978	-0.0808747261762619	0.0106834331527352
762	87.156867980957	0.0301947109401226	-5.26588773727417	-0.00522560812532902	0.00938473641872406	-0.0786020010709763	0.00548864435404539
763	86.5075225830078	0.679543316364288	-5.20095300674438	0.01100810803473	-0.00392691092565656	-0.0513293594121933	-0.00587495695799589
764	85.8581771850586	0.679543316364288	-4.94121360778809	-0.00847235135734081	-0.0107450718060136	-0.0165892094373703	0.0113327819854021
765	85.2088241577148	1.32889199256897	-5.20095300674438	0.00126787810586393	-0.00392691092565656	-0.00230353930965066	0.00321592413820326
766	87.8062210083008	0.354869037866592	-4.81134366989136	0.000293855206109583	-0.00944637414067984	0.0100340843200684	0.00776136433705688
767	85.2088241577148	1.00421762466431	-4.87627840042114	-0.00360223650932312	-0.00230353930965066	0.00841071270406246	0.00126787810586393
768	86.5075225830078	0.0301947109401226	-5.00614833831787	0.000618529506027699	-0.00717365415766835	-0.0139918150380254	-0.000680167751852423
769	86.5075225830078	1.00421762466431	-5.6554970741272	0.00418994715437293	0.0155535480007529	-0.0279528107494116	-0.00587495695799589
770	86.5075225830078	1.65356624126434	-5.46069240570068	0.00808603875339031	0.00483929552137852	-0.0240567177534103	-3.08191010844894e-05
771	86.5075225830078	1.32889199256897	-5.33082246780396	-0.00327756232582033	-0.0198359526693821	-0.0149658378213644	0.00159255252219737
772	87.156867980957	1.65356624126434	-5.13601779937744	-0.00100484199356288	-0.0211346503347158	0.0106834331527352	0.00808603875339031
773	88.45556640625	1.32889199256897	-5.46069240570068	0.0126314787194133	-0.0133424662053585	0.0171769186854362	-0.00587495695799589
774	87.8062210083008	1.00421762466431	-5.9152364730835	0.00289124972186983	-0.0123684434220195	0.00970941036939621	0.000943203864153475
775	89.1049194335938	1.00421762466431	-5.85030126571655	0.00776136433705688	-0.0133424662053585	0.0158782228827477	0.00938473641872406
776	89.754264831543	0.0301947109401226	-5.59056186676025	0.00321592413820326	-0.0120437685400248	0.0327612869441509	0.00906006153672934
777	90.4036178588867	0.0301947109401226	-5.72043180465698	0.00776136433705688	-0.0146411629393697	0.0512677207589149	0.00711201597005129
778	89.1049194335938	0.679543316364288	-5.78536653518677	0.0100340843200684	-0.0162645354866982	0.0658780634403229	-0.00457625929266214
779	89.1049194335938	1.32889199256897	-5.52562713623047	0.00613799272105098	0.00191722682211548	0.0726962238550186	0.00483929552137852
780	89.1049194335938	0.354869037866592	-5.9152364730835	0.00451462110504508	0.0116574559360743	0.0707481801509857	0.00483929552137852
781	91.0529632568359	-0.619153916835785	-5.9152364730835	-0.000355493422830477	0.0106834331527352	0.0408781431615353	0.00938473641872406
782	89.754264831543	0.354869037866592	-5.85030126571655	0.0239950809627771	0.012956153601408	0.00776136433705688	0.00191722682211548
783	90.4036178588867	-0.294479608535767	-5.72043180465698	-0.0120437685400248	0.0155535480007529	-0.0172385573387146	-0.00295288790948689
784	87.8062210083008	0.354869037866592	-5.72043180465698	0.00873538758605719	0.0246444288641214	-0.0376930385828018	-0.00879702530801296
785	87.8062210083008	1.00421762466431	-5.78536653518677	0.0123068047687411	0.0217223595827818	-0.0279528107494116	0.00159255252219737
786	89.1049194335938	0.0301947109401226	-5.85030126571655	-0.00555028254166245	0.013930176384747	0.0022419011220336	-0.00132951640989631
787	89.754264831543	-0.294479608535767	-5.98017120361328	-0.00652430532500148	0.0103587592020631	0.00418994715437293	-0.00652430532500148
788	88.45556640625	1.32889199256897	-6.11004114151001	-0.00555028254166245	0.0103587592020631	-0.0104203969240189	-0.0159398596733809
789	89.1049194335938	0.354869037866592	-5.78536653518677	-0.00490093370899558	0.0149041991680861	-0.0224333461374044	-0.00684897974133492
790	88.45556640625	0.679543316364288	-5.3957576751709	0.000293855206109583	0.00743668992072344	-0.0302255302667618	-0.0159398596733809
791	87.156867980957	0.679543316364288	-5.13601779937744	-0.00457625929266214	0.0022419011220336	-0.0389917381107807	-0.00522560812532902
792	88.45556640625	1.00421762466431	-5.26588773727417	0.0230210572481155	0.00646266713738441	-0.0175632312893867	-0.0026282137259841
793	87.8062210083008	1.00421762466431	-5.3957576751709	0.00516396993771195	0.01100810803473	-0.0295761823654175	-0.00619963090866804
794	91.0529632568359	-0.943828225135803	-5.13601779937744	-0.00197886489331722	0.0188002903014421	-0.0714591667056084	0.0022419011220336
795	88.45556640625	-0.294479608535767	-5.00614833831787	0.000943203864153475	0.0246444288641214	-0.0711344927549362	0.00451462110504508
796	89.754264831543	0.679543316364288	-5.20095300674438	-0.00425158534198999	0.00970941036939621	-0.0386670641601086	0.000618529506027699
797	88.45556640625	0.354869037866592	-4.94121360778809	-0.00619963090866804	0.00808603875339031	-0.0337969474494457	-0.00100484199356288
798	90.4036178588867	-1.26850259304047	-5.00614833831787	0.00808603875339031	0.000943203864153475	-0.0334722734987736	0.0022419011220336
799	89.1049194335938	-0.619153916835785	-5.6554970741272	-0.00295288790948689	0.00126787810586393	-0.02697878703475	0.00159255252219737
800	88.45556640625	-0.294479608535767	-5.46069240570068	0.000618529506027699	-0.0253554154187441	-0.00555028254166245	0.00873538758605719
801	89.1049194335938	-0.294479608535767	-5.59056186676025	-0.0169138833880424	-0.0328229255974293	0.0265924744307995	0.00191722682211548
802	91.0529632568359	-1.9178512096405	-5.33082246780396	-0.00457625929266214	-0.0367190167307854	0.0343846566975117	0.0022419011220336
803	89.754264831543	-1.26850259304047	-5.20095300674438	0.0106834331527352	-0.0217839982360601	0.0386054255068302	-0.00230353930965066
804	87.8062210083008	-0.943828225135803	-5.52562713623047	0.0249691028147936	-0.0123684434220195	0.0626313239336014	-0.00392691092565656
805	88.45556640625	-1.26850259304047	-5.72043180465698	0.00646266713738441	-0.0107450718060136	0.0843845009803772	0.00256657530553639
806	87.8062210083008	-0.619153916835785	-5.52562713623047	-0.000355493422830477	0.00159255252219737	0.0700988322496414	0.0116574559360743
807	88.45556640625	-0.943828225135803	-5.59056186676025	0.00159255252219737	0.00451462110504508	0.0525664202868938	0.00516396993771195
808	89.1049194335938	-0.619153916835785	-5.72043180465698	0.00938473641872406	0.0132808275520802	0.0113327819854021	0.00321592413820326
809	87.156867980957	0.0301947109401226	-5.6554970741272	0.01100810803473	0.0175015944987535	-0.0276281367987394	-0.00100484199356288
810	87.156867980957	0.0301947109401226	-5.46069240570068	0.00873538758605719	0.0145795252174139	-0.0669137313961983	-0.00425158534198999
811	87.156867980957	0.354869037866592	-5.9152364730835	0.00938473641872406	0.0188002903014421	-0.100679859519005	-0.00392691092565656
812	89.1049194335938	0.354869037866592	-5.59056186676025	0.00451462110504508	0.0223717093467712	-0.0876928865909576	0.00678734155371785
813	88.45556640625	-0.619153916835785	-5.59056186676025	0.0200989879667759	0.000293855206109583	-0.0487319678068161	-0.00100484199356288
814	87.156867980957	0.0301947109401226	-5.46069240570068	-0.00684897974133492	0.00159255252219737	-0.0376930385828018	0.00256657530553639
815	87.8062210083008	0.0301947109401226	-5.59056186676025	-0.00100484199356288	0.00126787810586393	-0.0311995539814234	0.00159255252219737
816	89.1049194335938	-0.619153916835785	-5.26588773727417	-0.00847235135734081	0.00776136433705688	-0.0276281367987394	0.00711201597005129
817	87.156867980957	0.0301947109401226	-5.85030126571655	-0.0175632312893867	0.00841071270406246	-0.0386670641601086	0.00191722682211548
818	86.5075225830078	-0.294479608535767	-5.85030126571655	-0.00490093370899558	0.00581331877037883	-0.0224333461374044	0.000618529506027699
819	89.1049194335938	-1.26850259304047	-5.3957576751709	-0.0100957229733467	0.00613799272105098	-0.0130177913233638	0.000293855206109583
820	86.5075225830078	-0.943828225135803	-5.20095300674438	-0.00522560812532902	-0.0120437685400248	-0.00749832857400179	0.000943203864153475
821	88.45556640625	-1.59317684173584	-4.87627840042114	-0.0126931173726916	-0.00684897974133492	0.00646266713738441	0.00646266713738441
822	85.8581771850586	-0.294479608535767	-4.87627840042114	-0.00619963090866804	-0.0188619289547205	0.0158782228827477	0.00646266713738441
823	87.156867980957	0.354869037866592	-5.33082246780396	-0.0113944197073579	-0.0162645354866982	0.012956153601408	-0.00197886489331722
824	89.1049194335938	-0.619153916835785	-5.13601779937744	0.0162028968334198	-0.0211346503347158	0.031137915328145	-0.00555028254166245
825	89.1049194335938	-1.26850259304047	-5.13601779937744	-0.0026282137259841	-0.0172385573387146	0.0282158460468054	-0.0026282137259841
826	89.754264831543	0.0301947109401226	-5.26588773727417	0.000618529506027699	-0.0195112787187099	0.0509430468082428	-0.00100484199356288
827	87.8062210083008	-0.294479608535767	-5.07108306884766	0.00743668992072344	0.0207483377307653	0.0369820520281792	-0.00295288790948689
828	89.754264831543	-0.619153916835785	-4.81134366989136	0.0123068047687411	-0.00327756232582033	0.0340599827468395	-0.00587495695799589
829	89.754264831543	-1.26850259304047	-5.33082246780396	0.00289124972186983	0.0207483377307653	0.0210730116814375	-0.0126931173726916
830	89.754264831543	-0.943828225135803	-5.46069240570068	0.00354059832170606	0.0188002903014421	0.00808603875339031	-0.00652430532500148
831	89.754264831543	-1.26850259304047	-5.33082246780396	-0.0169138833880424	0.0243197549134493	0.00938473641872406	-3.08191010844894e-05
832	89.1049194335938	-1.26850259304047	-5.3957576751709	0.00743668992072344	0.0155535480007529	-0.000680167751852423	-0.00652430532500148
833	88.45556640625	-0.943828225135803	-5.20095300674438	0.00906006153672934	0.00743668992072344	-0.00749832857400179	0.00321592413820326
834	88.45556640625	0.0301947109401226	-5.72043180465698	-0.00197886489331722	0.0220470335334539	-0.0331475995481014	-0.00165419070981443
835	89.754264831543	-0.943828225135803	-5.6554970741272	-0.000680167751852423	0.00451462110504508	-0.0376930385828018	0.00516396993771195
836	88.45556640625	-0.294479608535767	-5.85030126571655	-0.0136671401560307	0.0181509424000978	-0.0367190167307854	0.00711201597005129
837	89.754264831543	-1.26850259304047	-5.46069240570068	-0.00879702530801296	0.00321592413820326	-0.0247060675173998	-0.00197886489331722
838	87.8062210083008	-0.619153916835785	-5.98017120361328	-0.00132951640989631	-0.00457625929266214	0.00321592413820326	-0.00360223650932312
839	88.45556640625	0.0301947109401226	-5.85030126571655	-0.00652430532500148	0.00386527273803949	-0.00425158534198999	0.000943203864153475
840	89.754264831543	-0.294479608535767	-5.46069240570068	0.0022419011220336	0.000618529506027699	0.00906006153672934	0.00159255252219737
841	87.8062210083008	0.0301947109401226	-5.85030126571655	-0.0104203969240189	-0.000680167751852423	0.0223717093467712	0.00386527273803949
842	89.754264831543	-0.294479608535767	-5.85030126571655	-0.000355493422830477	-0.00814767740666866	0.0275664981454611	0.0106834331527352
843	90.4036178588867	-1.59317684173584	-5.85030126571655	-0.00555028254166245	-0.00457625929266214	0.0327612869441509	-0.00619963090866804
844	89.754264831543	-0.619153916835785	-5.78536653518677	0.00256657530553639	0.00483929552137852	0.0551638156175613	0.0022419011220336
845	87.156867980957	0.354869037866592	-5.72043180465698	0.00451462110504508	0.0022419011220336	0.0489950031042099	-0.000355493422830477
846	91.0529632568359	-1.9178512096405	-5.33082246780396	-0.00555028254166245	0.00808603875339031	0.0220470335334539	0.000943203864153475
847	89.754264831543	-0.294479608535767	-5.78536653518677	0.000293855206109583	0.00289124972186983	0.00776136433705688	-0.00425158534198999
848	88.45556640625	-1.26850259304047	-5.85030126571655	-0.00392691092565656	-0.0198359526693821	0.00938473641872406	0.00159255252219737
849	89.1049194335938	-1.59317684173584	-5.6554970741272	0.00386527273803949	-0.0182125810533762	0.0162028968334198	-0.00782300252467394
850	88.45556640625	-2.89187407493591	-5.59056186676025	0.00743668992072344	-0.0299008563160896	0.0123068047687411	0.00321592413820326
851	88.45556640625	-1.9178512096405	-5.26588773727417	-0.00392691092565656	-0.0308748781681061	0.0249691028147936	-0.00327756232582033
852	88.45556640625	-2.56719970703125	-5.26588773727417	0.0123068047687411	-0.0253554154187441	0.0200989879667759	0.00418994715437293
853	88.45556640625	-1.59317684173584	-5.52562713623047	0.00418994715437293	-0.0156151866540313	0.0126314787194133	-0.00425158534198999
854	90.4036178588867	-3.21654844284058	-5.07108306884766	-0.00230353930965066	-0.00295288790948689	-0.0162645354866982	0.000293855206109583
855	89.754264831543	-2.89187407493591	-5.26588773727417	0.00483929552137852	-0.000355493422830477	-0.0519787110388279	0.00483929552137852
856	87.8062210083008	-1.26850259304047	-5.3957576751709	-0.00944637414067984	0.00321592413820326	-0.0516540370881557	0.0103587592020631
857	87.8062210083008	-0.943828225135803	-5.3957576751709	-0.0026282137259841	0.011982130818069	-0.0766539573669434	-0.00197886489331722
858	89.754264831543	-1.9178512096405	-5.00614833831787	0.011982130818069	0.011982130818069	-0.043212503194809	-0.00327756232582033
859	90.4036178588867	-1.59317684173584	-5.13601779937744	0.0230210572481155	0.0155535480007529	-0.023407369852066	0.00386527273803949
860	88.45556640625	-1.26850259304047	-5.3957576751709	-0.00230353930965066	0.00256657530553639	-0.0104203969240189	0.00808603875339031
861	89.1049194335938	-1.9178512096405	-5.6554970741272	-0.0149658378213644	0.00386527273803949	0.00354059832170606	0.00678734155371785
862	88.45556640625	-1.9178512096405	-5.26588773727417	-0.00327756232582033	-0.00165419070981443	-0.000355493422830477	0.00678734155371785
863	88.45556640625	-1.59317684173584	-5.26588773727417	-0.00652430532500148	0.00191722682211548	0.00808603875339031	0.00451462110504508
864	87.156867980957	-0.619153916835785	-5.33082246780396	0.0103587592020631	0.00451462110504508	0.0165275707840919	0.00646266713738441
865	89.1049194335938	-1.9178512096405	-5.07108306884766	-3.08191010844894e-05	0.00289124972186983	0.025618452578783	0.00938473641872406
866	85.2088241577148	-0.619153916835785	-5.85030126571655	-0.000355493422830477	-0.0026282137259841	0.0278911720961332	0.00321592413820326
867	87.8062210083008	-1.9178512096405	-5.6554970741272	-0.00132951640989631	-0.000355493422830477	0.0116574559360743	0.0113327819854021
868	85.2088241577148	-0.294479608535767	-5.85030126571655	-0.00555028254166245	0.00581331877037883	0.011982130818069	0.0022419011220336
869	86.5075225830078	-0.619153916835785	-5.78536653518677	-0.0185372550040483	0.0103587592020631	-0.00457625929266214	0.0022419011220336
870	85.8581771850586	-0.619153916835785	-5.33082246780396	-0.0146411629393697	0.00548864435404539	-0.00327756232582033	0.00159255252219737
871	87.8062210083008	-0.943828225135803	-5.59056186676025	-0.00652430532500148	0.00418994715437293	-0.00782300252467394	0.00970941036939621
872	87.156867980957	-0.294479608535767	-6.49965000152588	-0.0026282137259841	0.00678734155371785	0.00451462110504508	0.00289124972186983
873	89.754264831543	-1.9178512096405	-5.72043180465698	0.00873538758605719	0.0100340843200684	-0.0172385573387146	-3.08191010844894e-05
874	88.45556640625	-0.619153916835785	-5.6554970741272	0.00386527273803949	0.0142548503354192	-0.021459324285388	-0.00360223650932312
875	87.8062210083008	-0.619153916835785	-5.85030126571655	-0.00555028254166245	0.0207483377307653	-0.0273034609854221	0.00646266713738441
876	90.4036178588867	-1.59317684173584	-5.46069240570068	-0.00100484199356288	0.0217223595827818	-0.00717365415766835	0.00256657530553639
877	88.45556640625	-0.619153916835785	-5.52562713623047	-0.00230353930965066	0.0168522447347641	-0.0100957229733467	-0.0026282137259841
878	88.45556640625	-0.619153916835785	-5.78536653518677	0.00776136433705688	0.0113327819854021	0.00483929552137852	-0.00587495695799589
879	89.1049194335938	-2.24252557754517	-5.33082246780396	0.00743668992072344	0.00126787810586393	0.0181509424000978	0.00126787810586393
880	90.4036178588867	-2.24252557754517	-5.46069240570068	0.00418994715437293	-0.0133424662053585	0.0525664202868938	0.00678734155371785
881	89.754264831543	-2.24252557754517	-5.07108306884766	0.00483929552137852	-0.0337969474494457	0.0623066499829292	0.0123068047687411
882	87.8062210083008	-1.9178512096405	-5.3957576751709	0.00743668992072344	-0.032173577696085	0.0642546936869621	0.00289124972186983
883	87.8062210083008	-1.26850259304047	-5.46069240570068	-0.00360223650932312	-0.0373683646321297	0.0769169926643372	0.00743668992072344
884	90.4036178588867	-2.56719970703125	-5.26588773727417	0.00743668992072344	-0.0354203209280968	0.0947740823030472	0.00191722682211548
885	89.1049194335938	-2.24252557754517	-5.33082246780396	0.000293855206109583	-0.0487319678068161	0.121397376060486	0.000943203864153475
886	90.4036178588867	-1.26850259304047	-5.59056186676025	0.00483929552137852	-0.0419138073921204	0.121722050011158	0.00711201597005129
887	88.45556640625	-0.943828225135803	-5.59056186676025	0.00841071270406246	-0.0243813935667276	0.098670169711113	0.00678734155371785
888	91.0529632568359	-2.24252557754517	-5.3957576751709	0.0217223595827818	-0.0113944197073579	0.0519170723855495	0.00289124972186983
889	89.1049194335938	-2.24252557754517	-4.94121360778809	-0.00165419070981443	0.00873538758605719	0.025618452578783	0.0022419011220336
890	91.0529632568359	-1.9178512096405	-5.00614833831787	0.00256657530553639	0.01100810803473	0.0217223595827818	0.00126787810586393
891	90.4036178588867	-1.9178512096405	-5.59056186676025	0.00841071270406246	0.0230210572481155	0.00938473641872406	0.00256657530553639
892	91.7023086547852	-2.89187407493591	-5.33082246780396	0.012956153601408	0.0301638916134834	-0.0117190945893526	0.000293855206109583
893	89.1049194335938	-1.26850259304047	-5.33082246780396	0.0175015944987535	0.0369820520281792	-0.0649656802415848	-0.00782300252467394
894	89.1049194335938	-1.59317684173584	-5.59056186676025	0.0113327819854021	0.0538651160895824	-0.138666749000549	-0.00587495695799589
895	89.1049194335938	-1.59317684173584	-5.13601779937744	-0.00587495695799589	0.0655533894896507	-0.182822465896606	-0.00392691092565656
896	87.8062210083008	-1.59317684173584	-5.33082246780396	-0.00425158534198999	0.0512677207589149	-0.173082232475281	-0.00230353930965066
897	90.4036178588867	-2.56719970703125	-5.52562713623047	0.0230210572481155	0.0262678004801273	-0.151329055428505	-0.00814767740666866
898	88.45556640625	-2.56719970703125	-5.78536653518677	-0.00490093370899558	0.0142548503354192	-0.106199324131012	0.00159255252219737
899	88.45556640625	-1.9178512096405	-5.72043180465698	0.0158782228827477	-0.00425158534198999	-0.0399657599627972	-0.00749832857400179
900	89.1049194335938	-2.56719970703125	-5.72043180465698	-0.00360223650932312	-0.00879702530801296	0.000943203864153475	0.00256657530553639
901	88.45556640625	-2.56719970703125	-5.52562713623047	0.00841071270406246	-0.0221086721867323	0.0350340083241463	0.00126787810586393
902	88.45556640625	-2.56719970703125	-5.52562713623047	0.00841071270406246	-0.0156151866540313	0.0444495603442192	0.00354059832170606
903	89.754264831543	-3.21654844284058	-5.9152364730835	0.00970941036939621	-0.021459324285388	0.0269171483814716	-0.00555028254166245
904	88.45556640625	-2.24252557754517	-5.72043180465698	0.011982130818069	-0.0130177913233638	0.029189869761467	-0.00749832857400179
905	89.1049194335938	-2.89187407493591	-5.9152364730835	0.00483929552137852	-0.0026282137259841	0.0584105588495731	-0.00100484199356288
906	90.4036178588867	-3.21654844284058	-5.33082246780396	0.0103587592020631	-0.00555028254166245	0.0399041213095188	0.00126787810586393
907	89.754264831543	-2.24252557754517	-5.6554970741272	0.00289124972186983	0.0106834331527352	0.00126787810586393	-0.0026282137259841
908	88.45556640625	-1.59317684173584	-5.52562713623047	0.00451462110504508	0.0330859608948231	-0.0623682886362076	-0.00717365415766835
909	89.1049194335938	-1.59317684173584	-5.72043180465698	-0.0130177913233638	0.031137915328145	-0.110095411539078	-0.00619963090866804
910	89.1049194335938	-2.24252557754517	-5.72043180465698	0.00354059832170606	0.020423661917448	-0.101329207420349	-0.00132951640989631
911	88.45556640625	-1.26850259304047	-5.59056186676025	0.01100810803473	0.00873538758605719	-0.0967837646603584	0.000943203864153475
912	88.45556640625	-1.26850259304047	-5.59056186676025	-0.0139918150380254	0.0100340843200684	-0.0536020807921886	-0.000355493422830477
913	88.45556640625	-0.943828225135803	-5.20095300674438	0.00191722682211548	-0.00619963090866804	-0.0276281367987394	0.00191722682211548
914	89.1049194335938	-2.24252557754517	-4.74640893936157	-0.00490093370899558	-0.0149658378213644	-0.032173577696085	-0.00392691092565656
915	91.0529632568359	-2.56719970703125	-5.20095300674438	-0.00230353930965066	-0.0260047651827335	-0.0260047651827335	0.00841071270406246
916	89.1049194335938	-1.26850259304047	-5.46069240570068	-0.00717365415766835	-0.0230826959013939	-0.00782300252467394	0.00678734155371785
917	88.45556640625	-1.59317684173584	-5.20095300674438	-0.0123684434220195	-0.00944637414067984	-0.0415891297161579	-0.00392691092565656
918	89.1049194335938	-1.9178512096405	-5.20095300674438	-0.00912170019000769	-0.0026282137259841	-0.0422384813427925	-0.00295288790948689
919	88.45556640625	-2.56719970703125	-5.26588773727417	0.0236704051494598	0.00711201597005129	-0.017887907102704	0.00386527273803949
920	87.156867980957	-1.9178512096405	-5.26588773727417	-0.00684897974133492	-0.00619963090866804	0.0136055024340749	0.0100340843200684
921	88.45556640625	-2.56719970703125	-5.52562713623047	-0.00555028254166245	-0.0253554154187441	0.0353586822748184	0.0145795252174139
922	87.8062210083008	-2.24252557754517	-5.46069240570068	-0.00944637414067984	-0.0110697457566857	0.0178262684494257	0.00418994715437293
923	89.1049194335938	-2.56719970703125	-5.20095300674438	-0.00425158534198999	-0.00425158534198999	-0.00847235135734081	0.00256657530553639
924	87.8062210083008	-0.619153916835785	-5.59056186676025	0.00191722682211548	-0.00522560812532902	0.0278911720961332	0.00126787810586393
925	89.754264831543	-2.56719970703125	-5.33082246780396	0.00613799272105098	-0.0026282137259841	0.0649040415883064	0.00938473641872406
926	88.45556640625	-0.943828225135803	-5.46069240570068	0.00516396993771195	0.00451462110504508	0.094449408352375	0.00256657530553639
927	90.4036178588867	-2.56719970703125	-5.52562713623047	0.00451462110504508	0.0158782228827477	0.0700988322496414	0.00516396993771195
928	90.4036178588867	-0.943828225135803	-5.85030126571655	0.0175015944987535	0.0152288740500808	0.0145795252174139	-0.00944637414067984
929	89.1049194335938	-1.59317684173584	-5.78536653518677	0.011982130818069	0.0136055024340749	-0.00360223650932312	-0.00230353930965066
930	88.45556640625	-1.9178512096405	-5.78536653518677	0.00776136433705688	-0.00100484199356288	-0.0256800893694162	-0.00327756232582033
931	89.1049194335938	-1.26850259304047	-5.6554970741272	-0.00100484199356288	-0.000680167751852423	-0.0354203209280968	-0.00295288790948689
932	89.754264831543	-1.26850259304047	-5.6554970741272	0.0103587592020631	-0.0172385573387146	-0.0370436906814575	-0.00814767740666866
933	91.0529632568359	-2.24252557754517	-5.33082246780396	-0.0100957229733467	-0.00425158534198999	-0.00944637414067984	-0.000355493422830477
934	89.1049194335938	-1.26850259304047	-5.78536653518677	0.012956153601408	-0.00619963090866804	-0.0100957229733467	-0.00684897974133492
935	89.1049194335938	-1.26850259304047	-6.04510593414307	-0.00619963090866804	0.00256657530553639	-0.00100484199356288	-0.0026282137259841
936	91.7023086547852	-2.56719970703125	-5.46069240570068	0.00776136433705688	-0.00555028254166245	-0.0130177913233638	0.00191722682211548
937	90.4036178588867	-0.943828225135803	-5.85030126571655	-0.00100484199356288	0.00191722682211548	0.00581331877037883	-0.00392691092565656
938	90.4036178588867	-1.26850259304047	-5.52562713623047	0.0113327819854021	0.00321592413820326	-0.00879702530801296	0.00678734155371785
939	88.45556640625	-1.9178512096405	-5.13601779937744	0.0126314787194133	0.00483929552137852	-0.00717365415766835	-0.00327756232582033
940	91.7023086547852	-2.24252557754517	-5.6554970741272	0.00516396993771195	0.000293855206109583	-0.0156151866540313	0.012956153601408
941	90.4036178588867	-1.9178512096405	-5.59056186676025	0.000618529506027699	0.00126787810586393	-0.00652430532500148	0.00418994715437293
942	90.4036178588867	-1.59317684173584	-5.6554970741272	0.020423661917448	0.00159255252219737	0.00191722682211548	-0.00100484199356288
943	89.754264831543	-0.619153916835785	-5.3957576751709	-0.00392691092565656	0.00386527273803949	-0.00944637414067984	-0.00619963090866804
944	91.7023086547852	-2.24252557754517	-5.00614833831787	0.0175015944987535	0.00483929552137852	0.0207483377307653	0.00159255252219737
945	89.754264831543	-1.59317684173584	-4.81134366989136	0.00321592413820326	-0.00522560812532902	0.0558131635189056	-0.0026282137259841
946	91.0529632568359	-1.26850259304047	-5.33082246780396	-0.00879702530801296	-0.00749832857400179	0.0512677207589149	0.00159255252219737
947	89.1049194335938	-0.619153916835785	-5.26588773727417	-0.000680167751852423	-0.00360223650932312	0.0548391379415989	-0.00327756232582033
948	91.0529632568359	-1.9178512096405	-5.07108306884766	-0.00100484199356288	0.011982130818069	0.0259431265294552	-0.00100484199356288
949	91.0529632568359	-1.59317684173584	-5.07108306884766	0.012956153601408	0.020423661917448	0.011982130818069	-0.0120437685400248
950	91.7023086547852	-2.24252557754517	-4.81134366989136	0.00483929552137852	0.01847561635077	-0.0211346503347158	-0.00327756232582033
951	90.4036178588867	-1.26850259304047	-5.07108306884766	-0.0110697457566857	0.0210730116814375	-0.0425631552934647	-0.00100484199356288
952	91.7023086547852	-2.24252557754517	-5.33082246780396	-0.0133424662053585	0.0181509424000978	-0.050680011510849	-0.00197886489331722
953	91.0529632568359	-2.24252557754517	-5.52562713623047	0.000618529506027699	0.01100810803473	-0.0464592464268208	-0.00749832857400179
954	89.1049194335938	-1.26850259304047	-5.72043180465698	-0.00100484199356288	0.0207483377307653	-0.0659397020936012	0.00159255252219737
955	91.0529632568359	-2.89187407493591	-5.59056186676025	-0.00717365415766835	0.0213976856321096	-0.0471085943281651	-0.0026282137259841
956	89.754264831543	-1.59317684173584	-5.3957576751709	-0.0120437685400248	-0.00100484199356288	-0.0149658378213644	0.00483929552137852
957	91.0529632568359	-2.89187407493591	-5.33082246780396	-0.00490093370899558	-0.0175632312893867	0.0226963832974434	-0.0100957229733467
958	91.0529632568359	-2.89187407493591	-5.78536653518677	0.0171769186854362	-0.0286021586507559	0.0512677207589149	-0.00457625929266214
959	89.754264831543	-2.24252557754517	-5.98017120361328	0.00321592413820326	-0.023407369852066	0.0739949271082878	-0.00197886489331722
960	89.1049194335938	-1.59317684173584	-5.85030126571655	0.00354059832170606	-0.0198359526693821	0.0827611312270164	-0.00165419070981443
961	89.754264831543	-1.59317684173584	-5.72043180465698	0.0103587592020631	-0.0240567177534103	0.0947740823030472	0.00613799272105098
962	91.0529632568359	-2.56719970703125	-5.59056186676025	0.00418994715437293	-0.0191866029053926	0.0895792916417122	-0.00327756232582033
963	91.0529632568359	-1.59317684173584	-5.33082246780396	0.0168522447347641	-0.0182125810533762	0.0804884135723114	-0.00684897974133492
964	88.45556640625	-0.943828225135803	-5.6554970741272	0.00354059832170606	-0.0162645354866982	0.0730208978056908	-0.00782300252467394
965	91.0529632568359	-0.943828225135803	-5.98017120361328	0.00581331877037883	-0.0100957229733467	0.0506183728575706	-0.00360223650932312
966	90.4036178588867	-1.26850259304047	-5.46069240570068	0.00646266713738441	0.00906006153672934	0.012956153601408	0.0022419011220336
967	91.0529632568359	-0.619153916835785	-5.52562713623047	0.00418994715437293	0.013930176384747	-0.0448358729481697	-0.0026282137259841
968	89.1049194335938	0.0301947109401226	-5.6554970741272	0.00418994715437293	0.0132808275520802	-0.101329207420349	-0.00749832857400179
969	90.4036178588867	-1.59317684173584	-5.33082246780396	0.00873538758605719	0.00906006153672934	-0.0808747261762619	-0.0113944197073579
970	89.1049194335938	-0.619153916835785	-5.46069240570068	-0.00165419070981443	-0.000680167751852423	-0.0461345724761486	-0.00490093370899558
971	91.0529632568359	-1.59317684173584	-5.3957576751709	-0.0201606266200542	-0.0201606266200542	-0.00684897974133492	0.00191722682211548
972	86.5075225830078	0.0301947109401226	-5.52562713623047	-0.0110697457566857	0.00191722682211548	0.00418994715437293	-0.00100484199356288
973	87.8062210083008	-0.294479608535767	-5.20095300674438	-0.00652430532500148	0.00126787810586393	-0.00457625929266214	0.00354059832170606
974	89.1049194335938	-0.619153916835785	-4.94121360778809	-0.00879702530801296	0.00776136433705688	-0.00814767740666866	0.00711201597005129
975	86.5075225830078	-0.943828225135803	-4.68147373199463	-0.0175632312893867	0.0181509424000978	-0.00847235135734081	0.012956153601408
976	87.156867980957	-0.619153916835785	-5.20095300674438	-0.00555028254166245	0.0116574559360743	0.00678734155371785	0.012956153601408
977	85.8581771850586	-0.294479608535767	-5.33082246780396	-0.0139918150380254	0.00711201597005129	0.0142548503354192	0.00873538758605719
978	87.8062210083008	-0.619153916835785	-5.07108306884766	0.00678734155371785	0.00873538758605719	0.0113327819854021	0.00418994715437293
979	87.8062210083008	-1.59317684173584	-5.00614833831787	-3.08191010844894e-05	0.00483929552137852	0.00516396993771195	0.00743668992072344
980	88.45556640625	-0.943828225135803	-5.20095300674438	-0.00197886489331722	0.00841071270406246	-0.0198359526693821	0.00191722682211548
981	89.754264831543	-1.59317684173584	-4.87627840042114	-0.00490093370899558	0.00743668992072344	-0.0198359526693821	0.0162028968334198
982	89.754264831543	-0.943828225135803	-5.26588773727417	0.00808603875339031	-0.00717365415766835	0.00386527273803949	0.00548864435404539
983	88.45556640625	-0.294479608535767	-5.6554970741272	0.0158782228827477	-0.00327756232582033	0.00548864435404539	0.0100340843200684
984	91.0529632568359	-0.619153916835785	-5.6554970741272	0.0100340843200684	-0.00132951640989631	0.0308132413774729	0.00548864435404539
985	91.7023086547852	-0.943828225135803	-5.59056186676025	0.00613799272105098	-0.017887907102704	0.07431960105896	0.00321592413820326
986	89.754264831543	0.354869037866592	-5.52562713623047	0.0103587592020631	-0.0139918150380254	0.0824364572763443	0.00841071270406246
987	90.4036178588867	-0.943828225135803	-5.13601779937744	0.00776136433705688	-0.00490093370899558	0.0801637396216393	0.00970941036939621
988	89.754264831543	0.0301947109401226	-5.72043180465698	0.011982130818069	0.00906006153672934	0.0538651160895824	-0.00132951640989631
989	89.1049194335938	0.354869037866592	-5.98017120361328	0.0116574559360743	0.0194496400654316	0.0265924744307995	-3.08191010844894e-05
990	89.754264831543	-0.619153916835785	-5.98017120361328	0.00646266713738441	0.0259431265294552	-0.0133424662053585	-0.0123684434220195
991	89.1049194335938	0.354869037866592	-5.98017120361328	0.00418994715437293	0.0285405199974775	-0.0691864490509033	0.00159255252219737
992	89.754264831543	0.0301947109401226	-5.9152364730835	0.00581331877037883	0.0350340083241463	-0.123731732368469	0.000618529506027699
993	88.45556640625	1.00421762466431	-5.98017120361328	0.00906006153672934	0.0327612869441509	-0.152952417731285	0.00418994715437293
994	89.754264831543	0.679543316364288	-5.9152364730835	0.0100340843200684	0.0230210572481155	-0.151329055428505	0.00483929552137852
995	91.0529632568359	0.0301947109401226	-5.9152364730835	-0.0026282137259841	0.0197743140161037	-0.0941863730549812	-0.00100484199356288
996	89.754264831543	0.0301947109401226	-6.04510593414307	-0.0143164889886975	0.00873538758605719	-0.0695111230015755	0.0162028968334198
997	89.1049194335938	0.0301947109401226	-5.85030126571655	-3.08191010844894e-05	-0.000355493422830477	-0.0513293594121933	0.00289124972186983
998	91.0529632568359	-0.294479608535767	-5.3957576751709	0.00906006153672934	-0.00555028254166245	-0.0552254542708397	0.000293855206109583
999	90.4036178588867	0.0301947109401226	-5.20095300674438	0.0132808275520802	-0.00132951640989631	-0.0461345724761486	-0.00132951640989631
1000	91.7023086547852	-0.619153916835785	-5.07108306884766	0.0022419011220336	-0.0117190945893526	-0.0266541130840778	0.0100340843200684
1001	90.4036178588867	0.0301947109401226	-5.46069240570068	0.00841071270406246	-0.0182125810533762	0.0158782228827477	0.0213976856321096
1002	88.45556640625	0.0301947109401226	-5.00614833831787	0.00159255252219737	-0.0130177913233638	0.0123068047687411	0.00581331877037883
1003	90.4036178588867	-0.294479608535767	-5.07108306884766	0.013930176384747	-0.0133424662053585	0.0249691028147936	0.0152288740500808
1004	89.754264831543	-0.294479608535767	-4.94121360778809	0.0100340843200684	-0.017887907102704	0.0444495603442192	0.00159255252219737
1005	88.45556640625	-0.294479608535767	-4.87627840042114	0.00873538758605719	-0.0165892094373703	0.0558131635189056	-0.00814767740666866
1006	89.754264831543	0.354869037866592	-5.00614833831787	0.00418994715437293	-0.0107450718060136	0.0522417463362217	0.0100340843200684
1007	88.45556640625	-0.294479608535767	-5.3957576751709	0.00516396993771195	-0.0130177913233638	0.0470469556748867	0.000293855206109583
1008	91.0529632568359	-0.943828225135803	-5.46069240570068	0.00191722682211548	-0.00490093370899558	0.0350340083241463	0.000293855206109583
1009	89.754264831543	0.354869037866592	-5.20095300674438	0.00321592413820326	0.0126314787194133	0.013930176384747	0.00191722682211548
1010	88.45556640625	0.0301947109401226	-5.33082246780396	-0.00165419070981443	0.0168522447347641	-0.00230353930965066	0.000618529506027699
1011	89.754264831543	-0.619153916835785	-5.20095300674438	-0.00360223650932312	0.0136055024340749	-0.0286021586507559	-0.00425158534198999
1012	88.45556640625	0.0301947109401226	-4.94121360778809	-0.00944637414067984	0.00906006153672934	-0.0695111230015755	-0.000355493422830477
1013	91.0529632568359	-1.26850259304047	-5.52562713623047	-0.0195112787187099	0.00776136433705688	-0.0711344927549362	-0.000355493422830477
1014	89.754264831543	-0.943828225135803	-5.59056186676025	-0.00814767740666866	0.00873538758605719	-0.0571734979748726	-0.00197886489331722
1015	91.0529632568359	-1.59317684173584	-5.59056186676025	-0.0110697457566857	0.0113327819854021	-0.0247060675173998	0.00743668992072344
1016	89.1049194335938	0.354869037866592	-5.85030126571655	-0.00944637414067984	0.00678734155371785	-0.0136671401560307	-0.0026282137259841
1017	89.754264831543	-0.294479608535767	-5.59056186676025	-0.00522560812532902	0.00256657530553639	-0.00425158534198999	0.00418994715437293
1018	89.754264831543	-0.294479608535767	-5.26588773727417	-0.000355493422830477	0.00711201597005129	0.0100340843200684	-0.00327756232582033
1019	91.0529632568359	-0.943828225135803	-5.59056186676025	-0.00490093370899558	0.00418994715437293	0.0171769186854362	-0.00100484199356288
1020	89.754264831543	-0.294479608535767	-5.6554970741272	-0.00490093370899558	0.00159255252219737	0.0347093306481838	-0.000680167751852423
1021	88.45556640625	0.0301947109401226	-5.59056186676025	0.00711201597005129	-0.00619963090866804	0.0100340843200684	0.0123068047687411
1022	88.45556640625	1.65356624126434	-5.85030126571655	0.00483929552137852	-0.00587495695799589	-0.00587495695799589	0.00256657530553639
1023	89.1049194335938	0.679543316364288	-5.33082246780396	-0.00977104809135199	-0.0126931173726916	-0.000355493422830477	0.000293855206109583
1024	90.4036178588867	0.679543316364288	-5.33082246780396	0.00613799272105098	-0.0162645354866982	0.0197743140161037	-0.00392691092565656
1025	87.156867980957	1.65356624126434	-5.59056186676025	0.0022419011220336	-0.0136671401560307	0.0278911720961332	-0.00749832857400179
1026	88.45556640625	0.354869037866592	-5.6554970741272	-0.00457625929266214	-0.0156151866540313	0.0304885655641556	0.00386527273803949
1027	87.8062210083008	1.00421762466431	-5.52562713623047	0.00126787810586393	-0.023407369852066	0.0522417463362217	-0.000680167751852423
1028	89.1049194335938	-0.294479608535767	-5.33082246780396	0.0155535480007529	-0.0136671401560307	0.0567871853709221	-0.0107450718060136
1029	89.1049194335938	0.0301947109401226	-5.3957576751709	-0.0136671401560307	-0.0198359526693821	0.0506183728575706	-0.00684897974133492
1030	87.8062210083008	0.354869037866592	-5.07108306884766	-0.0117190945893526	-0.0165892094373703	0.0197743140161037	-0.00944637414067984
1031	86.5075225830078	0.354869037866592	-5.13601779937744	-0.0146411629393697	-0.0152905117720366	-0.0227580219507217	0.0022419011220336
1032	87.156867980957	0.354869037866592	-5.46069240570068	-0.0117190945893526	-0.0136671401560307	-0.00977104809135199	-0.00360223650932312
1033	85.8581771850586	0.0301947109401226	-5.07108306884766	-0.0104203969240189	-0.0162645354866982	0.0103587592020631	-0.00879702530801296
1034	87.156867980957	0.354869037866592	-4.94121360778809	-0.00425158534198999	-0.00717365415766835	0.013930176384747	-0.00652430532500148
1035	84.5594787597656	1.32889199256897	-5.26588773727417	-0.0100957229733467	0.00159255252219737	0.020423661917448	-3.08191010844894e-05
1036	87.8062210083008	0.354869037866592	-4.87627840042114	-0.0123684434220195	0.00126787810586393	0.0213976856321096	-0.00814767740666866
1037	85.8581771850586	1.32889199256897	-5.13601779937744	-0.00684897974133492	0.000293855206109583	0.0246444288641214	-0.00230353930965066
1038	86.5075225830078	0.679543316364288	-5.52562713623047	-0.00717365415766835	0.0149041991680861	0.0126314787194133	-0.00587495695799589
1039	87.156867980957	0.354869037866592	-5.20095300674438	-0.00230353930965066	0.0152288740500808	0.000293855206109583	-0.00360223650932312
1040	90.4036178588867	0.679543316364288	-5.3957576751709	-0.00944637414067984	0.0178262684494257	-0.0172385573387146	0.00354059832170606
1041	88.45556640625	1.32889199256897	-5.72043180465698	-0.00100484199356288	0.00906006153672934	-0.0136671401560307	0.00289124972186983
1042	88.45556640625	1.32889199256897	-5.33082246780396	-0.0026282137259841	0.00418994715437293	-0.0104203969240189	-0.00327756232582033
1043	87.8062210083008	1.65356624126434	-5.33082246780396	-0.00165419070981443	0.00776136433705688	-0.00749832857400179	-0.00782300252467394
1044	88.45556640625	1.00421762466431	-5.9152364730835	-0.00749832857400179	0.0022419011220336	-0.00165419070981443	-0.00165419070981443
1045	87.8062210083008	1.32889199256897	-5.98017120361328	-0.000680167751852423	0.01100810803473	-0.00230353930965066	-0.00977104809135199
1046	89.1049194335938	-0.294479608535767	-5.52562713623047	0.00646266713738441	0.0149041991680861	-0.0117190945893526	-0.000355493422830477
1047	90.4036178588867	1.00421762466431	-5.85030126571655	0.00289124972186983	0.00938473641872406	-0.00944637414067984	-0.00684897974133492
1048	88.45556640625	0.679543316364288	-5.72043180465698	0.00386527273803949	0.00581331877037883	-0.00977104809135199	-0.00132951640989631
1049	89.754264831543	0.354869037866592	-5.3957576751709	-0.00652430532500148	0.0149041991680861	-0.0120437685400248	-0.00555028254166245
1050	89.1049194335938	-0.294479608535767	-5.52562713623047	0.00354059832170606	0.0145795252174139	-0.0311995539814234	-0.00295288790948689
1051	89.754264831543	0.0301947109401226	-5.85030126571655	-0.00717365415766835	0.0149041991680861	-0.0208099745213985	-0.000355493422830477
1052	89.1049194335938	-0.294479608535767	-5.85030126571655	0.00126787810586393	0.00678734155371785	-0.0198359526693821	0.00581331877037883
1053	87.156867980957	1.32889199256897	-5.98017120361328	0.00256657530553639	0.0155535480007529	-0.032173577696085	-0.000680167751852423
1054	88.45556640625	0.679543316364288	-5.6554970741272	0.00289124972186983	0.0175015944987535	-0.055874802172184	0.00776136433705688
1055	88.45556640625	1.00421762466431	-5.59056186676025	0.00159255252219737	0.0116574559360743	-0.0487319678068161	0.0022419011220336
1056	89.754264831543	0.0301947109401226	-5.3957576751709	-0.00587495695799589	0.00321592413820326	-0.0191866029053926	0.00938473641872406
1057	90.4036178588867	-0.294479608535767	-5.59056186676025	0.00483929552137852	-0.00717365415766835	-0.0195112787187099	0.00873538758605719
1058	87.8062210083008	0.679543316364288	-5.6554970741272	0.00256657530553639	-0.0165892094373703	-0.00847235135734081	0.00354059832170606
1059	89.1049194335938	0.354869037866592	-5.59056186676025	0.00354059832170606	-0.0120437685400248	0.00191722682211548	0.0165275707840919
1060	87.8062210083008	0.679543316364288	-5.46069240570068	0.000618529506027699	-0.0217839982360601	-0.0133424662053585	0.0022419011220336
1061	89.1049194335938	0.354869037866592	-5.26588773727417	-0.0100957229733467	-0.0139918150380254	-0.0159398596733809	0.00743668992072344
1062	89.754264831543	0.0301947109401226	-5.00614833831787	-0.00717365415766835	-0.0198359526693821	-0.000680167751852423	0.00418994715437293
1063	89.1049194335938	0.679543316364288	-5.52562713623047	0.000943203864153475	-0.0146411629393697	0.0191249661147594	0.00418994715437293
1064	88.45556640625	0.679543316364288	-5.33082246780396	0.00451462110504508	-0.0133424662053585	0.0269171483814716	-0.00717365415766835
1065	91.0529632568359	-0.943828225135803	-5.13601779937744	0.0022419011220336	-0.0185372550040483	0.0519170723855495	0.00418994715437293
1066	86.5075225830078	0.679543316364288	-5.33082246780396	0.00354059832170606	-0.021459324285388	0.0450989119708538	0.00548864435404539
1067	90.4036178588867	-1.26850259304047	-4.81134366989136	0.000943203864153475	-0.0126931173726916	0.0473716296255589	-0.00230353930965066
1068	88.45556640625	-0.294479608535767	-5.13601779937744	0.00191722682211548	-0.00392691092565656	0.0217223595827818	-0.0026282137259841
1069	88.45556640625	-1.26850259304047	-5.59056186676025	0.00159255252219737	0.00386527273803949	0.00613799272105098	-0.000680167751852423
1070	87.8062210083008	-1.26850259304047	-5.33082246780396	-0.00392691092565656	0.00418994715437293	0.00808603875339031	-0.00619963090866804
1071	87.8062210083008	-2.24252557754517	-5.33082246780396	-0.00197886489331722	0.00386527273803949	0.00646266713738441	0.000293855206109583
1072	87.8062210083008	-0.943828225135803	-5.33082246780396	0.0178262684494257	-0.00652430532500148	-0.00847235135734081	-0.00360223650932312
1073	86.5075225830078	-0.943828225135803	-5.3957576751709	0.00938473641872406	0.00808603875339031	-0.0208099745213985	-0.00230353930965066
1074	88.45556640625	-1.26850259304047	-5.3957576751709	0.0100340843200684	0.011982130818069	-0.0571734979748726	-0.00197886489331722
1075	89.1049194335938	-1.59317684173584	-5.46069240570068	0.00386527273803949	0.0162028968334198	-0.0704851448535919	0.000618529506027699
1076	88.45556640625	-0.943828225135803	-5.52562713623047	-0.000355493422830477	0.0145795252174139	-0.0789266750216484	0.0252937767654657
1077	89.1049194335938	-1.9178512096405	-5.46069240570068	-0.0156151866540313	0.0123068047687411	-0.048407293856144	0.0152288740500808
1078	89.754264831543	-1.26850259304047	-5.59056186676025	0.00581331877037883	0.000293855206109583	-0.00132951640989631	-0.00522560812532902
1079	88.45556640625	-0.294479608535767	-5.72043180465698	-0.0182125810533762	0.00873538758605719	0.000618529506027699	0.00418994715437293
1080	90.4036178588867	-0.294479608535767	-5.46069240570068	-0.000680167751852423	-0.00132951640989631	0.00256657530553639	0.00970941036939621
1081	89.754264831543	-0.943828225135803	-5.59056186676025	-0.00749832857400179	0.0106834331527352	-0.00879702530801296	0.00678734155371785
1082	90.4036178588867	-1.26850259304047	-5.72043180465698	0.00483929552137852	0.00289124972186983	0.01847561635077	0.00451462110504508
1083	89.1049194335938	-0.943828225135803	-5.33082246780396	-0.00197886489331722	0.00354059832170606	0.0308132413774729	0.00321592413820326
1084	90.4036178588867	-0.943828225135803	-5.33082246780396	-0.00295288790948689	0.00483929552137852	0.0587352328002453	-0.00457625929266214
1085	89.754264831543	-0.619153916835785	-5.20095300674438	0.00256657530553639	-0.00457625929266214	0.0759429708123207	0.00191722682211548
1086	88.45556640625	-0.294479608535767	-5.20095300674438	-0.0126931173726916	0.00418994715437293	0.0301638916134834	-0.00165419070981443
1087	89.1049194335938	-0.943828225135803	-5.6554970741272	-0.00327756232582033	0.00321592413820326	0.0175015944987535	0.00613799272105098
1088	88.45556640625	0.354869037866592	-5.85030126571655	0.0113327819854021	0.0022419011220336	0.00516396993771195	-0.0107450718060136
1089	85.8581771850586	0.354869037866592	-5.72043180465698	0.0145795252174139	0.0106834331527352	0.00808603875339031	-0.00360223650932312
1090	88.45556640625	-1.26850259304047	-5.20095300674438	-0.0139918150380254	0.012956153601408	0.0226963832974434	-0.00619963090866804
1091	88.45556640625	-0.943828225135803	-5.3957576751709	-0.0165892094373703	0.0126314787194133	0.0243197549134493	0.000618529506027699
1092	87.156867980957	-1.59317684173584	-4.94121360778809	-0.0100957229733467	0.00646266713738441	0.011982130818069	0.000618529506027699
1093	86.5075225830078	-0.294479608535767	-5.3957576751709	0.00354059832170606	0.00678734155371785	-0.0107450718060136	-0.00977104809135199
1094	85.8581771850586	-0.619153916835785	-5.3957576751709	-0.00230353930965066	0.0123068047687411	-0.063342310488224	-0.00132951640989631
1095	85.8581771850586	-1.26850259304047	-5.20095300674438	-0.00814767740666866	0.00938473641872406	-0.0782773271203041	0.00191722682211548
1096	87.8062210083008	-1.26850259304047	-5.46069240570068	-0.0126931173726916	-0.00230353930965066	-0.0549007803201675	0.00841071270406246
1097	87.8062210083008	-0.619153916835785	-5.33082246780396	-0.0026282137259841	-0.000680167751852423	-0.0471085943281651	0.00126787810586393
1098	87.8062210083008	-0.619153916835785	-5.00614833831787	0.0113327819854021	-0.00490093370899558	-0.0260047651827335	0.00191722682211548
1099	88.45556640625	-0.619153916835785	-5.52562713623047	0.0145795252174139	-0.00619963090866804	-0.0260047651827335	0.0022419011220336
1100	89.1049194335938	-0.294479608535767	-5.6554970741272	-0.0182125810533762	-0.0110697457566857	-0.00684897974133492	-0.00587495695799589
1101	89.754264831543	-1.59317684173584	-5.72043180465698	-0.00944637414067984	-0.0159398596733809	0.00613799272105098	0.00938473641872406
1102	89.754264831543	-0.943828225135803	-5.59056186676025	-0.00944637414067984	-0.0256800893694162	0.0155535480007529	0.00191722682211548
1103	88.45556640625	-0.943828225135803	-5.59056186676025	-0.00457625929266214	-0.0334722734987736	0.036657378077507	-0.00392691092565656
1104	90.4036178588867	-1.9178512096405	-5.13601779937744	0.0178262684494257	-0.0139918150380254	0.0405534692108631	-0.00360223650932312
1105	88.45556640625	-0.943828225135803	-5.72043180465698	0.0113327819854021	-0.0195112787187099	0.0243197549134493	0.00386527273803949
1106	91.0529632568359	-1.59317684173584	-5.72043180465698	0.00841071270406246	-0.0110697457566857	-0.0117190945893526	0.0113327819854021
1107	89.754264831543	-0.943828225135803	-5.9152364730835	0.00776136433705688	0.0191249661147594	-0.0315242260694504	0.00126787810586393
1108	88.45556640625	-0.619153916835785	-5.78536653518677	0.0142548503354192	0.01100810803473	-0.0458098985254765	-0.00587495695799589
1109	91.7023086547852	-1.9178512096405	-5.72043180465698	0.00808603875339031	0.0158782228827477	-0.0243813935667276	-0.00749832857400179
1110	90.4036178588867	-1.59317684173584	-5.52562713623047	0.00548864435404539	0.00483929552137852	-0.00717365415766835	-0.00100484199356288
1111	91.0529632568359	-1.9178512096405	-5.6554970741272	0.0132808275520802	0.0103587592020631	0.00776136433705688	0.0022419011220336
1112	88.45556640625	-0.619153916835785	-6.17497587203979	0.00418994715437293	0.0158782228827477	-0.00295288790948689	0.000618529506027699
1113	89.1049194335938	-0.943828225135803	-6.11004114151001	-0.00522560812532902	0.0301638916134834	-0.0204853005707264	-0.0117190945893526
1114	88.45556640625	-0.294479608535767	-5.98017120361328	-0.0026282137259841	0.0350340083241463	-0.0568488240242004	-0.0104203969240189
1115	91.7023086547852	-1.9178512096405	-5.59056186676025	-0.00619963090866804	0.0363327041268349	-0.0523033849895	0.00613799272105098
1116	89.1049194335938	-0.294479608535767	-5.46069240570068	-0.00879702530801296	0.0275664981454611	-0.0360696688294411	-0.00165419070981443
1117	90.4036178588867	-1.59317684173584	-5.3957576751709	-0.00490093370899558	0.0181509424000978	-0.0299008563160896	0.00743668992072344
1118	89.754264831543	-0.619153916835785	-5.78536653518677	0.00256657530553639	0.020423661917448	-0.00490093370899558	-0.00587495695799589
1119	89.1049194335938	-0.619153916835785	-5.59056186676025	-0.0107450718060136	0.000293855206109583	-0.0026282137259841	-0.00100484199356288
1120	89.1049194335938	-0.294479608535767	-5.72043180465698	-0.00555028254166245	0.000293855206109583	0.0200989879667759	0.000293855206109583
1121	88.45556640625	-0.619153916835785	-5.13601779937744	-0.0026282137259841	-0.00619963090866804	0.0265924744307995	-0.000680167751852423
1122	89.1049194335938	-0.619153916835785	-5.46069240570068	-0.00392691092565656	-0.00912170019000769	0.0425015166401863	0.00289124972186983
1123	90.4036178588867	-1.59317684173584	-4.87627840042114	-0.0143164889886975	-0.0120437685400248	0.0450989119708538	0.00159255252219737
1124	89.1049194335938	-0.943828225135803	-5.33082246780396	-0.0175632312893867	-0.00490093370899558	0.0522417463362217	-0.0107450718060136
1125	89.1049194335938	-1.9178512096405	-5.26588773727417	0.00548864435404539	-0.00425158534198999	0.0425015166401863	-0.00457625929266214
1126	90.4036178588867	-2.89187407493591	-4.48666954040527	0.00873538758605719	-0.0204853005707264	0.0499690249562263	-0.00230353930965066
1127	90.4036178588867	-2.56719970703125	-5.20095300674438	0.00516396993771195	-0.0302255302667618	0.0399041213095188	-0.00197886489331722
1128	89.1049194335938	-1.9178512096405	-5.00614833831787	0.00873538758605719	-0.0318489037454128	0.0149041991680861	0.00516396993771195
1129	89.1049194335938	-2.56719970703125	-5.00614833831787	0.00841071270406246	-0.0195112787187099	0.000618529506027699	-0.00425158534198999
1130	89.754264831543	-2.56719970703125	-5.3957576751709	0.0113327819854021	-0.00230353930965066	0.0022419011220336	-0.00490093370899558
1131	88.45556640625	-2.24252557754517	-5.6554970741272	-0.0026282137259841	-0.0172385573387146	0.0103587592020631	0.0022419011220336
1132	89.754264831543	-1.9178512096405	-5.46069240570068	-0.00587495695799589	-0.0146411629393697	0.00126787810586393	-0.00132951640989631
1133	89.1049194335938	-1.9178512096405	-5.59056186676025	0.00808603875339031	-0.00392691092565656	0.00289124972186983	-0.0026282137259841
1134	91.0529632568359	-2.89187407493591	-5.33082246780396	-0.0133424662053585	0.00516396993771195	-0.000680167751852423	-0.00879702530801296
1135	89.754264831543	-2.56719970703125	-5.33082246780396	0.00354059832170606	0.00321592413820326	0.0103587592020631	0.00321592413820326
1136	91.0529632568359	-2.24252557754517	-5.9152364730835	-0.0126931173726916	0.00646266713738441	-0.0204853005707264	0.00386527273803949
1137	89.1049194335938	-0.943828225135803	-5.6554970741272	-0.00197886489331722	0.000293855206109583	-0.0477579422295094	-0.00100484199356288
1138	91.0529632568359	-2.24252557754517	-5.33082246780396	0.0168522447347641	0.00743668992072344	-0.03444629535079	-0.00197886489331722
1139	89.754264831543	-1.59317684173584	-5.59056186676025	0.0200989879667759	0.00906006153672934	-0.0182125810533762	-0.00912170019000769
1140	89.754264831543	-1.9178512096405	-5.3957576751709	-0.00295288790948689	-0.00814767740666866	-0.0152905117720366	-0.00684897974133492
1141	89.754264831543	-1.26850259304047	-5.33082246780396	0.00483929552137852	-0.039641086012125	0.0327612869441509	0.00354059832170606
1142	89.754264831543	-1.59317684173584	-5.59056186676025	0.00613799272105098	-0.0354203209280968	0.0590599067509174	0.000293855206109583
1143	88.45556640625	-0.619153916835785	-5.59056186676025	0.00646266713738441	-0.0273034609854221	0.0749689489603043	-0.00425158534198999
1144	88.45556640625	-0.294479608535767	-5.78536653518677	0.00613799272105098	-0.0185372550040483	0.0908779874444008	-0.0123684434220195
1145	89.1049194335938	-1.59317684173584	-5.46069240570068	0.00646266713738441	-0.00165419070981443	0.11457921564579	-0.00847235135734081
1146	87.156867980957	-0.943828225135803	-5.52562713623047	-0.00522560812532902	0.00159255252219737	0.113280512392521	-0.00912170019000769
1147	87.8062210083008	-1.9178512096405	-5.07108306884766	-0.00100484199356288	0.012956153601408	0.0905533134937286	-0.00197886489331722
1148	87.8062210083008	-1.9178512096405	-5.26588773727417	-0.000355493422830477	0.0275664981454611	0.0288651939481497	-0.00587495695799589
1149	87.156867980957	-0.943828225135803	-5.98017120361328	0.00256657530553639	0.0389300994575024	-0.0260047651827335	-0.0133424662053585
1150	87.156867980957	-0.619153916835785	-5.52562713623047	-0.00360223650932312	0.0428261905908585	-0.0782773271203041	-0.000355493422830477
1151	87.8062210083008	-1.9178512096405	-5.52562713623047	-0.00555028254166245	0.0395794473588467	-0.126004457473755	-0.00392691092565656
1152	87.8062210083008	-1.59317684173584	-5.13601779937744	0.00711201597005129	0.0178262684494257	-0.139640778303146	-0.00165419070981443
1153	89.1049194335938	-1.9178512096405	-5.13601779937744	0.00354059832170606	0.0217223595827818	-0.130549892783165	-0.00360223650932312
1154	87.156867980957	-0.619153916835785	-5.78536653518677	-0.00392691092565656	0.00711201597005129	-0.134445980191231	-0.00100484199356288
1155	88.45556640625	-0.943828225135803	-5.6554970741272	-0.00717365415766835	-0.0165892094373703	-0.100679859519005	0.00548864435404539
1156	89.754264831543	-1.9178512096405	-5.00614833831787	-0.0117190945893526	-0.023407369852066	-0.0471085943281651	0.000293855206109583
1157	90.4036178588867	-1.26850259304047	-5.33082246780396	-0.000680167751852423	-0.0419138073921204	-0.00197886489331722	0.00289124972186983
1158	88.45556640625	-0.294479608535767	-5.13601779937744	0.00808603875339031	-0.0350956469774246	0.0168522447347641	0.00418994715437293
1159	91.0529632568359	-1.9178512096405	-5.07108306884766	0.0197743140161037	-0.0026282137259841	0.025618452578783	0.00289124972186983
1160	90.4036178588867	-1.59317684173584	-5.52562713623047	0.00321592413820326	0.012956153601408	0.0116574559360743	0.00386527273803949
1161	91.0529632568359	-1.9178512096405	-5.46069240570068	-0.000355493422830477	0.0230210572481155	-0.00100484199356288	0.00354059832170606
1162	90.4036178588867	-1.26850259304047	-5.33082246780396	-0.0110697457566857	0.0376313999295235	-0.0152905117720366	-0.00425158534198999
1163	89.754264831543	-0.619153916835785	-5.52562713623047	0.000293855206109583	0.0321119390428066	-0.0169138833880424	0.00126787810586393
1164	89.754264831543	-0.619153916835785	-5.3957576751709	0.00743668992072344	0.0194496400654316	0.020423661917448	-0.00197886489331722
1165	89.1049194335938	-0.619153916835785	-5.6554970741272	0.0126314787194133	0.0194496400654316	0.00483929552137852	-0.00165419070981443
1166	90.4036178588867	-1.26850259304047	-5.78536653518677	0.000618529506027699	0.00841071270406246	-0.000680167751852423	-0.00230353930965066
1167	91.0529632568359	-1.9178512096405	-5.6554970741272	-0.00165419070981443	0.00386527273803949	-0.0402904339134693	-3.08191010844894e-05
1168	88.45556640625	0.0301947109401226	-6.11004114151001	-0.00197886489331722	0.00354059832170606	-0.0480826161801815	-0.0133424662053585
1169	89.1049194335938	-0.943828225135803	-5.98017120361328	-0.00522560812532902	0.0181509424000978	-0.0597708933055401	-0.00814767740666866
1170	89.1049194335938	-0.294479608535767	-5.85030126571655	0.00483929552137852	0.0113327819854021	-0.0438618510961533	-0.00619963090866804
1171	89.1049194335938	-0.943828225135803	-5.72043180465698	-0.0113944197073579	0.011982130818069	-0.0276281367987394	-0.00360223650932312
1172	89.754264831543	-1.59317684173584	-5.98017120361328	0.00906006153672934	0.011982130818069	-0.00684897974133492	-0.00555028254166245
1173	89.1049194335938	-0.943828225135803	-5.85030126571655	0.0213976856321096	0.00483929552137852	0.0100340843200684	-0.00717365415766835
1174	88.45556640625	-0.619153916835785	-5.9152364730835	-0.00717365415766835	0.012956153601408	0.00711201597005129	-0.00879702530801296
1175	91.0529632568359	-1.9178512096405	-5.3957576751709	0.00191722682211548	-0.0130177913233638	0.00581331877037883	0.00321592413820326
1176	89.1049194335938	-1.26850259304047	-5.52562713623047	0.00548864435404539	-0.0120437685400248	0.0308132413774729	0.00256657530553639
1177	90.4036178588867	-1.59317684173584	-5.20095300674438	-0.00912170019000769	-0.0221086721867323	0.0483456552028656	0.00159255252219737
1178	91.0529632568359	-1.9178512096405	-5.6554970741272	0.00873538758605719	-0.0182125810533762	0.0671767666935921	-0.00392691092565656
1179	89.754264831543	-0.619153916835785	-5.72043180465698	0.00808603875339031	-0.0201606266200542	0.0863325446844101	-3.08191010844894e-05
1180	89.754264831543	-0.943828225135803	-5.3957576751709	-0.00717365415766835	-0.0273034609854221	0.105163656175137	0.00451462110504508
1181	88.45556640625	-0.619153916835785	-5.59056186676025	0.0113327819854021	-0.0337969474494457	0.107436381280422	0.00516396993771195
1182	90.4036178588867	-0.943828225135803	-5.13601779937744	0.000943203864153475	-0.0263294391334057	0.0876312479376793	0.00159255252219737
1183	90.4036178588867	-1.59317684173584	-4.81134366989136	0.0162028968334198	-0.0191866029053926	0.040228795260191	-0.00392691092565656
1184	89.754264831543	-0.619153916835785	-5.46069240570068	0.011982130818069	-0.0130177913233638	0.000293855206109583	-0.00944637414067984
1185	91.0529632568359	-1.59317684173584	-5.26588773727417	0.00256657530553639	-0.017887907102704	0.0392547734081745	-0.00555028254166245
1186	90.4036178588867	-0.943828225135803	-5.46069240570068	0.00159255252219737	-0.00360223650932312	0.0317872650921345	0.0103587592020631
1187	91.0529632568359	-1.9178512096405	-5.33082246780396	-0.00490093370899558	0.0132808275520802	-0.00327756232582033	0.000618529506027699
1188	91.0529632568359	-2.56719970703125	-5.3957576751709	0.00321592413820326	0.0106834331527352	-0.0480826161801815	-0.00555028254166245
1189	89.1049194335938	-1.26850259304047	-5.26588773727417	0.0116574559360743	0.012956153601408	-0.0714591667056084	-0.00425158534198999
1190	89.754264831543	-1.59317684173584	-5.52562713623047	0.000293855206109583	0.00418994715437293	-0.0922383219003677	-0.0026282137259841
1191	91.0529632568359	-1.59317684173584	-5.6554970741272	0.00776136433705688	0.0126314787194133	-0.0915889739990234	-0.00555028254166245
1192	90.4036178588867	-2.89187407493591	-5.26588773727417	-0.000355493422830477	0.000293855206109583	-0.0831474438309669	0.00776136433705688
1193	89.754264831543	-2.56719970703125	-5.6554970741272	0.0106834331527352	-0.0136671401560307	-0.0656150281429291	-0.00619963090866804
1194	90.4036178588867	-3.21654844284058	-5.26588773727417	0.0181509424000978	-0.00522560812532902	-0.0565241500735283	-0.0026282137259841
1195	88.45556640625	-1.59317684173584	-5.07108306884766	0.00191722682211548	-0.00749832857400179	-0.0574981719255447	-0.00100484199356288
1196	90.4036178588867	-2.24252557754517	-5.3957576751709	-0.00814767740666866	-0.0107450718060136	-0.0256800893694162	0.00581331877037883
1197	88.45556640625	-1.26850259304047	-5.9152364730835	0.00516396993771195	-0.0211346503347158	-0.00619963090866804	0.000618529506027699
1198	89.754264831543	-2.24252557754517	-5.3957576751709	-0.00944637414067984	-0.0263294391334057	0.0246444288641214	0.000293855206109583
1199	91.0529632568359	-1.59317684173584	-5.52562713623047	-0.00555028254166245	-0.00684897974133492	0.01100810803473	-3.08191010844894e-05
1200	90.4036178588867	-0.943828225135803	-5.3957576751709	-0.0100957229733467	0.0191249661147594	0.0116574559360743	0.01100810803473
1201	90.4036178588867	-1.59317684173584	-5.33082246780396	0.00808603875339031	0.00483929552137852	0.00548864435404539	0.0123068047687411
1202	91.0529632568359	-0.619153916835785	-5.46069240570068	0.00354059832170606	0.000618529506027699	0.0243197549134493	0.00159255252219737
1203	89.1049194335938	-0.619153916835785	-5.78536653518677	-0.00197886489331722	-0.000355493422830477	0.0376313999295235	0.00516396993771195
1204	90.4036178588867	-1.26850259304047	-5.6554970741272	0.00938473641872406	0.01100810803473	0.0584105588495731	0.000618529506027699
1205	91.0529632568359	-1.26850259304047	-5.46069240570068	-3.08191010844894e-05	0.00970941036939621	0.0619819760322571	0.00386527273803949
1206	87.156867980957	0.354869037866592	-5.52562713623047	0.00743668992072344	0.00678734155371785	0.0675014406442642	0.00646266713738441
1207	87.8062210083008	-0.294479608535767	-5.3957576751709	0.00938473641872406	0.00776136433705688	0.0178262684494257	0.0100340843200684
1208	89.1049194335938	-0.943828225135803	-5.59056186676025	0.000943203864153475	0.0175015944987535	0.00776136433705688	-0.00782300252467394
1209	88.45556640625	-1.26850259304047	-5.52562713623047	-0.00879702530801296	0.0165275707840919	-0.0139918150380254	-0.00327756232582033
1210	87.8062210083008	-0.943828225135803	-5.33082246780396	-0.0159398596733809	0.00906006153672934	0.0178262684494257	-0.00327756232582033
1211	88.45556640625	-1.59317684173584	-5.33082246780396	0.0022419011220336	-0.00522560812532902	0.0337353087961674	0.00646266713738441
1212	86.5075225830078	-0.294479608535767	-5.33082246780396	-0.0136671401560307	0.00159255252219737	0.0191249661147594	0.0123068047687411
1213	85.8581771850586	-0.943828225135803	-4.74640893936157	0.00873538758605719	0.00906006153672934	-0.00425158534198999	0.00159255252219737
1214	86.5075225830078	0.354869037866592	-5.26588773727417	-0.00425158534198999	0.00938473641872406	-0.0341216214001179	-0.000680167751852423
1215	87.8062210083008	-0.294479608535767	-5.26588773727417	-0.0211346503347158	0.0132808275520802	-0.0561994761228561	0.0106834331527352
1216	87.8062210083008	-1.59317684173584	-5.20095300674438	-0.00197886489331722	0.00516396993771195	-0.0328229255974293	0.0022419011220336
1217	89.754264831543	-1.26850259304047	-5.07108306884766	0.00873538758605719	-0.0191866029053926	-0.00100484199356288	0.00581331877037883
1218	87.8062210083008	-0.294479608535767	-5.20095300674438	0.01100810803473	-0.0143164889886975	-0.0182125810533762	0.00321592413820326
1219	87.8062210083008	-0.619153916835785	-5.13601779937744	0.00711201597005129	-0.0139918150380254	-0.0130177913233638	0.0103587592020631
1220	89.1049194335938	-0.619153916835785	-5.52562713623047	-0.000680167751852423	-0.0139918150380254	0.0113327819854021	0.00354059832170606
1221	88.45556640625	-0.294479608535767	-5.6554970741272	0.00289124972186983	-0.00490093370899558	0.0285405199974775	0.013930176384747
1222	89.1049194335938	-0.294479608535767	-5.9152364730835	0.00483929552137852	-0.00392691092565656	0.0463976077735424	0.0197743140161037
1223	90.4036178588867	-0.943828225135803	-5.85030126571655	-0.00230353930965066	0.00743668992072344	0.0382807515561581	-0.00165419070981443
1224	91.0529632568359	-1.9178512096405	-5.59056186676025	0.0145795252174139	0.0123068047687411	0.00613799272105098	0.00191722682211548
1225	88.45556640625	-0.619153916835785	-5.72043180465698	0.00516396993771195	0.0168522447347641	0.0412028171122074	0.00321592413820326
1226	91.7023086547852	-2.24252557754517	-5.3957576751709	0.00970941036939621	0.0152288740500808	0.0415274947881699	0.00970941036939621
1227	89.1049194335938	-0.294479608535767	-5.72043180465698	0.0126314787194133	0.00646266713738441	-3.08191010844894e-05	0.000293855206109583
1228	90.4036178588867	-0.943828225135803	-5.9152364730835	0.000618529506027699	0.00613799272105098	-0.0263294391334057	-0.00749832857400179
1229	89.754264831543	-1.26850259304047	-5.72043180465698	0.011982130818069	0.00776136433705688	0.00256657530553639	-0.00814767740666866
1230	91.0529632568359	-1.9178512096405	-5.6554970741272	0.0158782228827477	0.0136055024340749	0.011982130818069	0.000293855206109583
1231	89.754264831543	-0.619153916835785	-5.26588773727417	0.01100810803473	0.0188002903014421	0.00516396993771195	-0.00490093370899558
1232	90.4036178588867	-0.943828225135803	-5.59056186676025	-0.0113944197073579	0.0262678004801273	-0.00944637414067984	-0.00132951640989631
1233	87.8062210083008	-0.294479608535767	-5.98017120361328	-0.00230353930965066	0.0317872650921345	-0.00847235135734081	-0.00717365415766835
1234	91.0529632568359	-1.26850259304047	-6.04510593414307	-0.00555028254166245	0.0405534692108631	-0.0376930385828018	-0.00100484199356288
1235	91.0529632568359	-1.26850259304047	-5.85030126571655	0.00126787810586393	0.0278911720961332	-0.0435371771454811	-0.0026282137259841
1236	89.754264831543	-1.26850259304047	-5.59056186676025	-0.0026282137259841	0.0213976856321096	-0.073731891810894	0.00808603875339031
1237	90.4036178588867	-1.9178512096405	-5.3957576751709	-0.00425158534198999	0.0188002903014421	-0.113666832447052	-0.00197886489331722
1238	90.4036178588867	-1.9178512096405	-5.13601779937744	0.00938473641872406	0.00613799272105098	-0.095809742808342	0.00159255252219737
1239	89.754264831543	-1.59317684173584	-5.72043180465698	-0.017887907102704	0.00159255252219737	-0.0721085146069527	0.000618529506027699
1240	91.0529632568359	-1.26850259304047	-5.72043180465698	-0.00555028254166245	-3.08191010844894e-05	-0.0565241500735283	-0.00132951640989631
1241	91.7023086547852	-2.24252557754517	-5.72043180465698	0.00970941036939621	-0.0273034609854221	-0.0273034609854221	0.0022419011220336
1242	91.0529632568359	-1.9178512096405	-5.33082246780396	-0.00327756232582033	-0.0311995539814234	-0.0263294391334057	-0.000680167751852423
1243	91.0529632568359	-2.24252557754517	-4.87627840042114	0.0265924744307995	-0.0324982516467571	-0.0195112787187099	-3.08191010844894e-05
1244	89.1049194335938	-1.59317684173584	-5.20095300674438	0.0152288740500808	-0.0305502042174339	0.0103587592020631	-0.00619963090866804
1245	91.0529632568359	-1.9178512096405	-5.3957576751709	0.000293855206109583	-0.021459324285388	0.0194496400654316	-0.00197886489331722
1246	88.45556640625	-1.26850259304047	-5.3957576751709	0.00548864435404539	-0.0195112787187099	0.020423661917448	0.000943203864153475
1247	91.7023086547852	-2.56719970703125	-5.26588773727417	0.00483929552137852	-0.0172385573387146	0.0275664981454611	0.00321592413820326
1248	89.1049194335938	-1.26850259304047	-5.52562713623047	0.00678734155371785	0.00386527273803949	0.0188002903014421	-0.00814767740666866
1249	89.754264831543	-1.59317684173584	-5.3957576751709	0.00776136433705688	0.00191722682211548	-0.00619963090866804	-0.0117190945893526
1250	89.1049194335938	-1.59317684173584	-5.3957576751709	0.00581331877037883	0.0178262684494257	-0.023407369852066	-0.0107450718060136
1251	89.1049194335938	-2.24252557754517	-5.6554970741272	0.00418994715437293	0.0100340843200684	-0.0175632312893867	-0.00327756232582033
1252	90.4036178588867	-2.24252557754517	-5.6554970741272	-0.00619963090866804	0.00743668992072344	0.00386527273803949	-0.000355493422830477
1253	92.3516616821289	-3.21654844284058	-5.33082246780396	0.00841071270406246	-0.00230353930965066	0.0106834331527352	-0.00230353930965066
1254	91.0529632568359	-3.21654844284058	-5.3957576751709	0.00808603875339031	0.0103587592020631	-0.0104203969240189	-0.0126931173726916
1255	89.754264831543	-3.21654844284058	-5.6554970741272	0.0022419011220336	0.00841071270406246	-0.017887907102704	0.000618529506027699
1256	92.3516616821289	-3.21654844284058	-5.26588773727417	0.00808603875339031	0.00256657530553639	-0.0136671401560307	0.000943203864153475
1257	89.754264831543	-2.56719970703125	-5.85030126571655	0.00581331877037883	0.00256657530553639	-0.0263294391334057	-0.00100484199356288
1258	89.1049194335938	-2.24252557754517	-5.85030126571655	-0.0143164889886975	0.0155535480007529	-0.0191866029053926	-0.00100484199356288
1259	91.0529632568359	-3.54122281074524	-5.52562713623047	0.00289124972186983	0.0132808275520802	-0.00814767740666866	-0.00230353930965066
1260	91.7023086547852	-2.56719970703125	-5.72043180465698	-0.00587495695799589	0.00906006153672934	0.00743668992072344	-0.00100484199356288
1261	90.4036178588867	-3.21654844284058	-5.46069240570068	-0.0139918150380254	0.00516396993771195	0.0330859608948231	0.00581331877037883
1262	89.754264831543	-1.59317684173584	-5.46069240570068	-0.00587495695799589	-0.00457625929266214	0.0360080301761627	0.00711201597005129
1263	88.45556640625	-1.9178512096405	-5.6554970741272	-0.00814767740666866	-0.00327756232582033	0.0301638916134834	0.00354059832170606
1264	91.7023086547852	-2.89187407493591	-5.9152364730835	-0.00425158534198999	-0.0133424662053585	0.0408781431615353	-0.00684897974133492
1265	91.0529632568359	-3.21654844284058	-5.52562713623047	0.013930176384747	-0.0152905117720366	0.0467222817242146	-0.00490093370899558
1266	89.754264831543	-1.9178512096405	-5.52562713623047	-3.08191010844894e-05	-0.0201606266200542	0.0597092546522617	0.00418994715437293
1267	88.45556640625	-1.59317684173584	-5.20095300674438	-0.0149658378213644	-0.0195112787187099	0.0629559978842735	-0.00457625929266214
1268	91.0529632568359	-3.54122281074524	-5.07108306884766	0.0022419011220336	-0.00490093370899558	0.0460729338228703	-0.00944637414067984
1269	89.754264831543	-2.89187407493591	-5.07108306884766	0.0298392176628113	0.0106834331527352	0.0275664981454611	-0.00425158534198999
1270	91.0529632568359	-2.89187407493591	-5.3957576751709	-0.0146411629393697	0.0100340843200684	0.0265924744307995	-0.00879702530801296
1271	89.754264831543	-3.21654844284058	-5.3957576751709	-0.00652430532500148	0.0103587592020631	0.0191249661147594	-0.00327756232582033
1272	89.754264831543	-3.21654844284058	-5.20095300674438	-0.00912170019000769	-0.00197886489331722	0.00548864435404539	-0.00522560812532902
1273	87.156867980957	-2.89187407493591	-4.94121360778809	-0.00587495695799589	-0.00847235135734081	-0.0217839982360601	-0.00230353930965066
1274	87.8062210083008	-2.24252557754517	-5.07108306884766	-0.00652430532500148	0.00841071270406246	-0.0539267547428608	0.000943203864153475
1275	89.1049194335938	-2.56719970703125	-5.33082246780396	-0.0172385573387146	-0.00132951640989631	-0.0688617751002312	0.00516396993771195
1276	88.45556640625	-1.9178512096405	-5.72043180465698	-0.0165892094373703	-0.00652430532500148	-0.0639916583895683	0.00873538758605719
1277	89.1049194335938	-2.56719970703125	-5.46069240570068	-0.0195112787187099	0.00386527273803949	-0.0367190167307854	0.00354059832170606
1278	89.754264831543	-2.56719970703125	-5.59056186676025	-0.0026282137259841	-0.00360223650932312	0.00613799272105098	0.00581331877037883
1279	87.156867980957	-1.59317684173584	-5.59056186676025	0.00126787810586393	-0.0026282137259841	0.0188002903014421	-0.00165419070981443
1280	87.8062210083008	-2.24252557754517	-5.33082246780396	-0.00717365415766835	-0.0253554154187441	0.00906006153672934	0.00613799272105098
1281	89.1049194335938	-1.59317684173584	-5.33082246780396	-0.00132951640989631	-3.08191010844894e-05	0.00938473641872406	0.0132808275520802
1282	91.0529632568359	-3.21654844284058	-5.6554970741272	0.00191722682211548	0.00159255252219737	-0.0165892094373703	0.00321592413820326
1283	91.0529632568359	-2.24252557754517	-5.72043180465698	0.011982130818069	-0.0247060675173998	-0.0175632312893867	-0.00100484199356288
1284	91.0529632568359	-3.21654844284058	-5.59056186676025	0.0136055024340749	-0.00652430532500148	-0.0159398596733809	-0.00879702530801296
1285	89.754264831543	-1.9178512096405	-5.78536653518677	0.00418994715437293	-0.00619963090866804	0.00873538758605719	-0.00555028254166245
1286	91.7023086547852	-2.89187407493591	-5.3957576751709	0.00808603875339031	-0.0159398596733809	0.0321119390428066	0.00548864435404539
1287	90.4036178588867	-1.9178512096405	-5.52562713623047	0.00841071270406246	-0.0182125810533762	0.0337353087961674	-0.00879702530801296
1288	90.4036178588867	-2.24252557754517	-5.85030126571655	0.00483929552137852	0.00354059832170606	0.0259431265294552	-0.00522560812532902
1289	90.4036178588867	-2.89187407493591	-5.72043180465698	0.0223717093467712	-0.00392691092565656	0.0337353087961674	-0.0139918150380254
1290	91.7023086547852	-3.21654844284058	-5.52562713623047	0.000943203864153475	0.00483929552137852	0.0226963832974434	-0.0149658378213644
1291	90.4036178588867	-2.89187407493591	-5.72043180465698	-0.0100957229733467	0.0106834331527352	0.0226963832974434	-0.00295288790948689
1292	90.4036178588867	-1.9178512096405	-5.78536653518677	0.00776136433705688	0.0162028968334198	-0.0247060675173998	-0.0107450718060136
1293	89.754264831543	-2.24252557754517	-5.33082246780396	-0.0113944197073579	0.0207483377307653	-0.0510046854615211	-0.000355493422830477
1294	91.0529632568359	-2.89187407493591	-5.3957576751709	-0.00230353930965066	0.0191249661147594	-0.0438618510961533	-0.0026282137259841
1295	91.7023086547852	-2.89187407493591	-5.72043180465698	-0.00782300252467394	0.0178262684494257	-0.0224333461374044	-0.0026282137259841
1296	91.7023086547852	-2.24252557754517	-5.78536653518677	-0.000680167751852423	0.00483929552137852	-0.0204853005707264	0.00841071270406246
1297	91.0529632568359	-1.9178512096405	-5.72043180465698	-0.0026282137259841	-0.00717365415766835	-0.00522560812532902	-0.000355493422830477
1298	91.7023086547852	-2.56719970703125	-5.52562713623047	-0.00100484199356288	-0.00717365415766835	0.00289124972186983	0.0022419011220336
1299	93.0010070800781	-2.89187407493591	-4.94121360778809	-0.00912170019000769	-0.00684897974133492	0.0165275707840919	0.00418994715437293
1300	90.4036178588867	-3.21654844284058	-5.3957576751709	0.00776136433705688	-0.0113944197073579	0.0282158460468054	0.0103587592020631
1301	92.3516616821289	-2.89187407493591	-5.33082246780396	0.00906006153672934	-0.00912170019000769	0.0450989119708538	0.00906006153672934
1302	91.0529632568359	-2.56719970703125	-5.26588773727417	-0.00522560812532902	-0.0130177913233638	0.07139752805233	0.00159255252219737
1303	91.7023086547852	-2.24252557754517	-5.07108306884766	0.0200989879667759	-0.00197886489331722	0.0567871853709221	-0.00132951640989631
1304	89.754264831543	-1.26850259304047	-5.26588773727417	0.0171769186854362	0.00938473641872406	0.0538651160895824	-0.00587495695799589
1305	92.3516616821289	-2.89187407493591	-5.20095300674438	0.00776136433705688	0.0239950809627771	0.0278911720961332	-3.08191010844894e-05
1306	90.4036178588867	-1.59317684173584	-5.6554970741272	0.00451462110504508	0.0158782228827477	0.00418994715437293	0.00711201597005129
1307	92.3516616821289	-2.89187407493591	-5.46069240570068	-0.00392691092565656	0.00841071270406246	0.00613799272105098	0.00418994715437293
1308	91.0529632568359	-1.59317684173584	-5.85030126571655	0.00970941036939621	0.0295145437121391	-0.021459324285388	-0.00490093370899558
1309	89.754264831543	-1.9178512096405	-5.52562713623047	0.00711201597005129	0.0308132413774729	-0.0552254542708397	-0.00912170019000769
1310	89.754264831543	-1.9178512096405	-5.46069240570068	0.00483929552137852	0.0392547734081745	-0.0493813157081604	0.0022419011220336
1311	90.4036178588867	-1.9178512096405	-5.20095300674438	0.000618529506027699	0.0100340843200684	-0.0185372550040483	0.00451462110504508
1312	91.0529632568359	-1.9178512096405	-5.3957576751709	0.0155535480007529	0.00548864435404539	-0.0273034609854221	-0.000355493422830477
1313	91.0529632568359	-2.89187407493591	-5.3957576751709	-0.0100957229733467	-3.08191010844894e-05	-0.0516540370881557	0.000293855206109583
1314	89.754264831543	-2.56719970703125	-5.3957576751709	0.00743668992072344	0.000943203864153475	-0.0363943427801132	0.000943203864153475
1315	89.754264831543	-1.9178512096405	-5.78536653518677	-0.00132951640989631	-0.00944637414067984	-0.0175632312893867	0.0272418223321438
1316	91.7023086547852	-3.8658971786499	-5.46069240570068	-0.00652430532500148	-0.0126931173726916	-0.0113944197073579	-0.0026282137259841
1317	91.0529632568359	-3.21654844284058	-5.52562713623047	-0.00977104809135199	-0.0162645354866982	0.00159255252219737	0.00873538758605719
1318	89.754264831543	-2.56719970703125	-5.72043180465698	0.011982130818069	-0.0393164120614529	0.0106834331527352	0.00191722682211548
1319	89.754264831543	-2.89187407493591	-5.78536653518677	0.00289124972186983	-0.0152905117720366	0.0149041991680861	0.00321592413820326
1320	91.0529632568359	-2.56719970703125	-5.85030126571655	0.00159255252219737	-0.0104203969240189	-0.00587495695799589	0.00418994715437293
1321	89.1049194335938	-2.24252557754517	-5.9152364730835	-0.00132951640989631	-0.0026282137259841	-0.0149658378213644	0.00678734155371785
1322	91.0529632568359	-1.9178512096405	-5.59056186676025	0.00159255252219737	-0.00230353930965066	-0.0217839982360601	0.00808603875339031
1323	91.0529632568359	-2.89187407493591	-5.33082246780396	-0.00944637414067984	-0.00360223650932312	-0.00522560812532902	0.00516396993771195
1324	91.7023086547852	-2.89187407493591	-5.3957576751709	0.0022419011220336	-3.08191010844894e-05	0.012956153601408	0.000943203864153475
1325	89.1049194335938	-1.59317684173584	-5.46069240570068	0.00159255252219737	-0.0247060675173998	0.0541897900402546	0.000943203864153475
1326	92.3516616821289	-2.56719970703125	-5.59056186676025	0.00938473641872406	-0.0123684434220195	0.0717222020030022	0.00418994715437293
1327	90.4036178588867	-0.943828225135803	-5.6554970741272	0.00159255252219737	-3.08191010844894e-05	0.0606832765042782	0.00906006153672934
1328	91.7023086547852	-2.56719970703125	-5.46069240570068	0.013930176384747	-0.00360223650932312	0.029189869761467	-0.00100484199356288
1329	91.0529632568359	-1.9178512096405	-5.33082246780396	0.0100340843200684	-0.00165419070981443	-0.0172385573387146	-0.00619963090866804
1330	91.0529632568359	-2.24252557754517	-5.3957576751709	-0.00782300252467394	0.00808603875339031	-0.0477579422295094	0.00776136433705688
1331	89.1049194335938	-1.9178512096405	-5.6554970741272	-0.0143164889886975	0.00289124972186983	-0.0578228458762169	0.00581331877037883
1332	89.754264831543	-2.89187407493591	-5.3957576751709	-0.00944637414067984	-0.00132951640989631	-0.0464592464268208	0.000943203864153475
1333	88.45556640625	-1.59317684173584	-5.07108306884766	0.013930176384747	0.0106834331527352	-0.0441865250468254	-0.00165419070981443
1334	89.1049194335938	-1.9178512096405	-4.87627840042114	-0.00912170019000769	0.0113327819854021	-0.0386670641601086	0.00581331877037883
1335	87.156867980957	-1.9178512096405	-4.81134366989136	-0.0230826959013939	0.00451462110504508	-0.0117190945893526	0.00321592413820326
1336	89.1049194335938	-2.24252557754517	-4.81134366989136	-0.0165892094373703	0.00289124972186983	0.00126787810586393	0.00386527273803949
1337	87.156867980957	-0.294479608535767	-5.78536653518677	-0.00522560812532902	-0.0273034609854221	0.0301638916134834	0.0022419011220336
1338	87.156867980957	-0.619153916835785	-5.52562713623047	0.011982130818069	-0.0237320438027382	0.0243197549134493	-0.00197886489331722
1339	88.45556640625	-0.943828225135803	-5.52562713623047	-0.00522560812532902	-0.00132951640989631	0.00354059832170606	-0.000680167751852423
1340	88.45556640625	-0.619153916835785	-5.59056186676025	-0.00425158534198999	-0.00490093370899558	0.0243197549134493	0.0116574559360743
1341	89.754264831543	-1.26850259304047	-5.33082246780396	-0.00912170019000769	0.00711201597005129	0.0584105588495731	0.00743668992072344
1342	89.1049194335938	-0.294479608535767	-5.59056186676025	0.00289124972186983	0.00841071270406246	0.0600339286029339	0.00613799272105098
1343	90.4036178588867	-2.24252557754517	-5.3957576751709	0.00613799272105098	0.00516396993771195	0.0801637396216393	-0.00392691092565656
1344	89.754264831543	-2.56719970703125	-5.59056186676025	0.012956153601408	0.00776136433705688	0.0947740823030472	-0.00522560812532902
1345	91.0529632568359	-1.26850259304047	-5.85030126571655	0.000943203864153475	0.00289124972186983	0.0733455792069435	-0.00912170019000769
1346	91.0529632568359	-2.89187407493591	-5.13601779937744	0.00938473641872406	0.00776136433705688	0.0252937767654657	-0.00782300252467394
1347	90.4036178588867	-0.943828225135803	-5.78536653518677	0.00451462110504508	0.00289124972186983	0.000618529506027699	0.00159255252219737
1348	90.4036178588867	-0.619153916835785	-5.52562713623047	0.00938473641872406	0.0136055024340749	-0.00230353930965066	-0.00457625929266214
1349	92.3516616821289	-2.24252557754517	-5.6554970741272	0.00126787810586393	0.0343846566975117	-0.0191866029053926	-0.0159398596733809
1350	91.7023086547852	-1.26850259304047	-5.78536653518677	-0.00684897974133492	0.0272418223321438	-0.0266541130840778	-0.00295288790948689
1351	92.3516616821289	-2.56719970703125	-5.85030126571655	0.00418994715437293	0.0321119390428066	-0.0604202412068844	-0.000355493422830477
1352	91.0529632568359	-1.9178512096405	-5.78536653518677	0.0145795252174139	0.0360080301761627	-0.106523998081684	-0.000355493422830477
1353	89.754264831543	-1.26850259304047	-5.98017120361328	0.00191722682211548	0.0324366129934788	-0.138666749000549	-0.00944637414067984
1354	89.754264831543	-1.9178512096405	-5.46069240570068	0.0123068047687411	0.0356833562254906	-0.149705678224564	-0.00295288790948689
1355	90.4036178588867	-1.59317684173584	-6.11004114151001	-0.00165419070981443	0.0265924744307995	-0.148731663823128	-0.00587495695799589
1356	91.7023086547852	-1.59317684173584	-5.9152364730835	-0.0136671401560307	0.0155535480007529	-0.105225294828415	0.000618529506027699
1357	91.0529632568359	-2.24252557754517	-5.72043180465698	-0.0195112787187099	-0.00782300252467394	-0.0701604709029198	0.000618529506027699
1358	90.4036178588867	-0.619153916835785	-5.9152364730835	0.01100810803473	-0.00392691092565656	-0.0311995539814234	-0.00587495695799589
1359	89.1049194335938	-0.943828225135803	-5.52562713623047	0.0191249661147594	-0.00295288790948689	-0.0107450718060136	-0.00100484199356288
1360	89.1049194335938	-0.943828225135803	-5.26588773727417	-0.00392691092565656	-0.0162645354866982	-0.000355493422830477	0.00483929552137852
1361	91.0529632568359	-1.59317684173584	-5.26588773727417	0.00678734155371785	-0.0146411629393697	0.00516396993771195	0.00678734155371785
1362	91.7023086547852	-1.9178512096405	-5.13601779937744	-0.000355493422830477	-0.0195112787187099	0.020423661917448	-0.00425158534198999
1363	89.1049194335938	-1.26850259304047	-5.20095300674438	0.0145795252174139	-0.00652430532500148	0.0197743140161037	-0.00360223650932312
1364	89.1049194335938	-1.59317684173584	-5.26588773727417	0.0123068047687411	-0.0123684434220195	0.0386054255068302	-0.00327756232582033
1365	90.4036178588867	-2.24252557754517	-4.94121360778809	0.0103587592020631	-0.00165419070981443	0.031137915328145	0.000943203864153475
1366	89.754264831543	-1.26850259304047	-5.26588773727417	-0.000680167751852423	0.00191722682211548	0.0269171483814716	0.00256657530553639
1367	91.7023086547852	-2.56719970703125	-5.13601779937744	0.00451462110504508	-0.00814767740666866	0.0262678004801273	-0.00197886489331722
1368	90.4036178588867	-1.59317684173584	-5.3957576751709	0.0207483377307653	-0.0113944197073579	0.0210730116814375	-0.00490093370899558
1369	89.1049194335938	-1.9178512096405	-5.33082246780396	0.0175015944987535	-0.0208099745213985	0.0149041991680861	0.00256657530553639
1370	91.0529632568359	-2.24252557754517	-5.33082246780396	0.00873538758605719	-0.0198359526693821	0.029189869761467	-0.00425158534198999
1371	90.4036178588867	-2.24252557754517	-5.26588773727417	0.0022419011220336	-0.0347709693014622	0.0613326244056225	0.00646266713738441
1372	91.0529632568359	-2.56719970703125	-5.3957576751709	0.00808603875339031	-0.0383423902094364	0.0762676447629929	0.00516396993771195
1373	89.1049194335938	-2.56719970703125	-5.46069240570068	0.011982130818069	-0.0208099745213985	0.0954234302043915	-0.00100484199356288
1374	90.4036178588867	-2.89187407493591	-5.72043180465698	0.0171769186854362	-0.0266541130840778	0.08925461769104	0.00548864435404539
1375	92.3516616821289	-3.54122281074524	-5.52562713623047	0.00613799272105098	-0.0198359526693821	0.0996441915631294	-3.08191010844894e-05
1376	91.0529632568359	-2.56719970703125	-5.72043180465698	-0.0026282137259841	-0.0230826959013939	0.0925013571977615	0.00418994715437293
1377	91.0529632568359	-3.21654844284058	-5.59056186676025	-0.00814767740666866	-0.0175632312893867	0.109384424984455	-0.00132951640989631
1378	92.3516616821289	-2.89187407493591	-5.07108306884766	0.0100340843200684	0.0136055024340749	0.0749689489603043	0.000618529506027699
1379	91.0529632568359	-2.89187407493591	-5.07108306884766	0.00159255252219737	0.0262678004801273	0.0259431265294552	-0.00100484199356288
1380	92.3516616821289	-3.21654844284058	-5.46069240570068	0.00581331877037883	0.0421768426895142	-0.0419138073921204	-0.00197886489331722
1381	91.0529632568359	-2.24252557754517	-5.59056186676025	-0.0133424662053585	0.0541897900402546	-0.121783688664436	0.0100340843200684
1382	89.754264831543	-1.59317684173584	-5.72043180465698	0.00289124972186983	0.0425015166401863	-0.180549740791321	0.000943203864153475
1383	91.0529632568359	-0.943828225135803	-5.78536653518677	0.00776136433705688	0.0334106348454952	-0.152303069829941	-0.00457625929266214
1384	91.7023086547852	-1.9178512096405	-5.46069240570068	0.0022419011220336	0.00321592413820326	-0.0987318083643913	0.00289124972186983
1385	91.0529632568359	-2.56719970703125	-5.3957576751709	0.0106834331527352	-0.0318489037454128	-0.0523033849895	0.00159255252219737
1386	89.1049194335938	-1.9178512096405	-5.85030126571655	-0.00100484199356288	-0.00197886489331722	-0.0299008563160896	0.0145795252174139
1387	89.754264831543	-2.56719970703125	-5.6554970741272	0.00483929552137852	-0.0230826959013939	-0.00197886489331722	0.000943203864153475
1388	91.0529632568359	-2.56719970703125	-5.3957576751709	0.000293855206109583	-0.0217839982360601	0.00678734155371785	0.000618529506027699
1389	91.0529632568359	-1.9178512096405	-5.46069240570068	-0.00457625929266214	-0.0221086721867323	0.0213976856321096	-0.00100484199356288
1390	89.1049194335938	-1.9178512096405	-5.52562713623047	-0.0110697457566857	-0.0211346503347158	0.0132808275520802	0.00678734155371785
1391	89.1049194335938	-2.24252557754517	-5.3957576751709	-0.0188619289547205	-0.0240567177534103	0.0321119390428066	0.00289124972186983
1392	89.754264831543	-2.89187407493591	-5.46069240570068	0.000293855206109583	-0.0224333461374044	0.0532157681882381	0.00483929552137852
1393	90.4036178588867	-3.21654844284058	-5.72043180465698	-0.00327756232582033	-0.00425158534198999	0.0350340083241463	0.00581331877037883
1394	89.1049194335938	-2.24252557754517	-5.6554970741272	-0.0143164889886975	0.0165275707840919	-0.00717365415766835	0.00289124972186983
1395	89.1049194335938	-2.89187407493591	-5.33082246780396	-0.0110697457566857	0.01100810803473	0.00516396993771195	0.00938473641872406
1396	86.5075225830078	-1.59317684173584	-5.46069240570068	0.00418994715437293	0.0162028968334198	-0.00490093370899558	0.0100340843200684
1397	88.45556640625	-1.9178512096405	-5.13601779937744	-0.0126931173726916	0.0168522447347641	-0.0464592464268208	0.00516396993771195
1398	89.1049194335938	-3.21654844284058	-5.33082246780396	0.000943203864153475	0.0272418223321438	-0.0945110470056534	-0.00619963090866804
1399	90.4036178588867	-3.54122281074524	-5.46069240570068	0.00418994715437293	0.0304885655641556	-0.139640778303146	0.00743668992072344
1400	90.4036178588867	-2.89187407493591	-5.33082246780396	-0.00230353930965066	0.0213976856321096	-0.128926530480385	0.0106834331527352
1401	91.0529632568359	-2.56719970703125	-5.33082246780396	0.00418994715437293	0.0116574559360743	-0.0711344927549362	0.00516396993771195
1402	89.754264831543	-1.59317684173584	-5.78536653518677	0.013930176384747	0.0100340843200684	-0.0386670641601086	0.00191722682211548
1403	92.3516616821289	-3.54122281074524	-5.07108306884766	0.00516396993771195	-0.0146411629393697	-0.023407369852066	-0.00717365415766835
1404	91.0529632568359	-2.89187407493591	-5.20095300674438	0.00354059832170606	-0.02697878703475	0.00321592413820326	-0.00619963090866804
1405	90.4036178588867	-2.24252557754517	-5.85030126571655	0.0022419011220336	-0.0162645354866982	0.00613799272105098	-0.00457625929266214
1406	91.7023086547852	-3.21654844284058	-5.72043180465698	0.000293855206109583	-0.017887907102704	0.0178262684494257	-0.00717365415766835
1407	90.4036178588867	-2.89187407493591	-5.85030126571655	0.000293855206109583	-0.0273034609854221	0.00938473641872406	-0.00327756232582033
1408	91.7023086547852	-3.21654844284058	-5.52562713623047	0.00906006153672934	-0.0159398596733809	0.000943203864153475	-0.0107450718060136
1409	92.3516616821289	-4.19057130813599	-5.26588773727417	-0.00782300252467394	-0.00425158534198999	0.00289124972186983	-0.0143164889886975
1410	92.3516616821289	-3.21654844284058	-5.78536653518677	0.0136055024340749	-0.0120437685400248	0.00646266713738441	-0.00555028254166245
1411	91.7023086547852	-3.8658971786499	-5.6554970741272	-0.0256800893694162	0.00321592413820326	0.0100340843200684	-0.00197886489331722
1412	92.3516616821289	-3.54122281074524	-5.85030126571655	-0.00197886489331722	-0.00132951640989631	0.011982130818069	-0.00652430532500148
1413	90.4036178588867	-3.21654844284058	-5.85030126571655	-0.00944637414067984	0.0126314787194133	-0.00555028254166245	-0.00327756232582033
1414	92.3516616821289	-3.8658971786499	-5.85030126571655	0.0022419011220336	0.0158782228827477	-0.000680167751852423	-0.00814767740666866
1415	90.4036178588867	-2.56719970703125	-5.26588773727417	0.00191722682211548	-0.0120437685400248	0.0155535480007529	-0.00197886489331722
1416	92.3516616821289	-3.54122281074524	-5.46069240570068	-0.00555028254166245	-0.0143164889886975	0.0220470335334539	0.00256657530553639
1417	91.0529632568359	-2.56719970703125	-5.85030126571655	-0.0026282137259841	-0.0237320438027382	0.0308132413774729	0.00386527273803949
1418	91.7023086547852	-3.21654844284058	-5.72043180465698	-0.000355493422830477	-0.0126931173726916	0.047696303576231	-0.00944637414067984
1419	90.4036178588867	-3.21654844284058	-5.72043180465698	0.00126787810586393	-0.0139918150380254	0.0223717093467712	0.00548864435404539
1420	91.7023086547852	-2.89187407493591	-5.26588773727417	0.0113327819854021	-0.000355493422830477	0.0405534692108631	-0.00392691092565656
1421	90.4036178588867	-2.56719970703125	-5.26588773727417	-0.00944637414067984	0.00354059832170606	0.0463976077735424	0.00516396993771195
1422	92.3516616821289	-3.21654844284058	-5.20095300674438	-0.0107450718060136	0.00873538758605719	0.0285405199974775	0.00873538758605719
1423	90.4036178588867	-3.21654844284058	-5.26588773727417	-0.00360223650932312	0.0210730116814375	0.000618529506027699	-0.00457625929266214
1424	91.7023086547852	-3.21654844284058	-5.07108306884766	-0.00522560812532902	0.0298392176628113	-0.0221086721867323	-0.00977104809135199
1425	90.4036178588867	-2.56719970703125	-5.26588773727417	0.00808603875339031	0.0288651939481497	0.00548864435404539	-0.0026282137259841
1426	92.3516616821289	-4.19057130813599	-5.13601779937744	-0.00457625929266214	0.0308132413774729	-0.00490093370899558	-0.00587495695799589
1427	92.3516616821289	-2.89187407493591	-5.33082246780396	-0.0182125810533762	0.0324366129934788	0.0106834331527352	-3.08191010844894e-05
1428	90.4036178588867	-3.8658971786499	-5.26588773727417	0.0181509424000978	0.0285405199974775	-0.00847235135734081	-0.00100484199356288
1429	91.0529632568359	-4.19057130813599	-5.3957576751709	0.00483929552137852	0.0259431265294552	-0.00619963090866804	-0.00944637414067984
1430	92.3516616821289	-5.1645941734314	-5.33082246780396	0.00548864435404539	0.00548864435404539	-0.00717365415766835	0.00289124972186983
1431	92.3516616821289	-4.83992004394531	-5.33082246780396	-0.0139918150380254	-0.00132951640989631	-0.000680167751852423	-0.000355493422830477
1432	90.4036178588867	-3.8658971786499	-5.59056186676025	0.00938473641872406	-0.00457625929266214	0.0022419011220336	0.00678734155371785
1433	90.4036178588867	-3.54122281074524	-5.6554970741272	-0.00230353930965066	-0.0120437685400248	0.00776136433705688	-0.00197886489331722
1434	91.0529632568359	-3.8658971786499	-5.13601779937744	-0.00490093370899558	-0.00327756232582033	-0.0130177913233638	0.00321592413820326
1435	91.0529632568359	-3.54122281074524	-5.9152364730835	-0.00457625929266214	0.000293855206109583	-0.0204853005707264	0.00256657530553639
1436	91.7023086547852	-4.19057130813599	-5.6554970741272	-0.0146411629393697	0.00191722682211548	-0.0113944197073579	-0.0026282137259841
1437	91.7023086547852	-4.83992004394531	-5.46069240570068	-0.00490093370899558	-0.00717365415766835	-0.00490093370899558	0.00678734155371785
1438	91.0529632568359	-3.54122281074524	-5.78536653518677	0.00289124972186983	-0.0110697457566857	-0.00490093370899558	-0.00652430532500148
1439	90.4036178588867	-2.89187407493591	-5.59056186676025	0.00418994715437293	-0.00814767740666866	-0.0211346503347158	-0.00457625929266214
1440	90.4036178588867	-2.89187407493591	-5.59056186676025	0.00970941036939621	-0.0149658378213644	-0.0172385573387146	0.00191722682211548
1441	93.0010070800781	-3.54122281074524	-5.9152364730835	-0.00457625929266214	-0.0211346503347158	0.00776136433705688	0.00386527273803949
1442	91.7023086547852	-3.8658971786499	-5.3957576751709	-0.0120437685400248	-0.0256800893694162	0.0330859608948231	0.00191722682211548
1443	91.0529632568359	-2.89187407493591	-5.78536653518677	0.00321592413820326	-0.028926832601428	0.0457482598721981	0.000293855206109583
1444	89.754264831543	-2.24252557754517	-5.59056186676025	0.013930176384747	-0.0230826959013939	0.0545144639909267	-0.00782300252467394
1445	93.0010070800781	-3.54122281074524	-5.46069240570068	-0.0107450718060136	-0.0149658378213644	0.0619819760322571	-0.00879702530801296
1446	88.45556640625	-2.24252557754517	-5.33082246780396	-0.00782300252467394	-0.00684897974133492	0.0538651160895824	0.01100810803473
1447	90.4036178588867	-3.54122281074524	-5.6554970741272	-0.00977104809135199	0.00483929552137852	0.0444495603442192	0.00321592413820326
1448	88.45556640625	-2.24252557754517	-5.72043180465698	0.00418994715437293	-0.0113944197073579	0.0304885655641556	-0.00587495695799589
1449	87.8062210083008	-2.56719970703125	-5.72043180465698	-0.0162645354866982	0.0152288740500808	0.011982130818069	-0.00977104809135199
1450	87.156867980957	-2.24252557754517	-5.46069240570068	-0.00522560812532902	0.0226963832974434	0.0106834331527352	-0.00457625929266214
1451	88.45556640625	-2.89187407493591	-5.26588773727417	-0.0175632312893867	0.0103587592020631	0.0213976856321096	0.00126787810586393
1452	87.8062210083008	-1.59317684173584	-5.26588773727417	-0.00944637414067984	0.0168522447347641	0.000943203864153475	-0.00197886489331722
1453	91.0529632568359	-3.54122281074524	-5.52562713623047	-0.0136671401560307	0.0200989879667759	-0.0295761823654175	-3.08191010844894e-05
1454	89.1049194335938	-2.56719970703125	-5.72043180465698	-0.0026282137259841	0.0262678004801273	-0.0587968714535236	-0.0100957229733467
1455	91.0529632568359	-3.21654844284058	-5.33082246780396	0.00321592413820326	0.00711201597005129	-0.0354203209280968	0.00159255252219737
1456	89.754264831543	-1.9178512096405	-5.26588773727417	0.00970941036939621	0.0022419011220336	-0.0026282137259841	0.00581331877037883
1457	91.7023086547852	-3.21654844284058	-5.13601779937744	-0.00425158534198999	-0.0204853005707264	0.00483929552137852	0.00808603875339031
1458	92.3516616821289	-3.21654844284058	-5.00614833831787	0.020423661917448	-0.00197886489331722	-0.0370436906814575	-0.00360223650932312
1459	91.7023086547852	-2.89187407493591	-5.20095300674438	0.0123068047687411	-0.0100957229733467	-0.0591215454041958	0.00516396993771195
1460	91.7023086547852	-3.21654844284058	-5.52562713623047	0.00743668992072344	-0.0195112787187099	-0.0435371771454811	0.0022419011220336
1461	92.3516616821289	-3.21654844284058	-5.52562713623047	0.000293855206109583	-0.0315242260694504	-0.00944637414067984	0.00743668992072344
1462	90.4036178588867	-2.24252557754517	-5.6554970741272	0.0113327819854021	-0.0230826959013939	-0.00814767740666866	0.0103587592020631
1463	90.4036178588867	-2.56719970703125	-5.6554970741272	0.00743668992072344	-0.00490093370899558	0.00256657530553639	-0.00295288790948689
1464	92.3516616821289	-2.89187407493591	-5.78536653518677	0.0100340843200684	0.0116574559360743	0.01100810803473	-3.08191010844894e-05
1465	91.0529632568359	-3.21654844284058	-5.72043180465698	0.0132808275520802	0.0100340843200684	0.01847561635077	-0.00392691092565656
1466	92.3516616821289	-2.24252557754517	-6.23991060256958	0.000293855206109583	0.0175015944987535	0.0285405199974775	0.000943203864153475
1467	90.4036178588867	-1.9178512096405	-5.9152364730835	0.00483929552137852	0.00354059832170606	0.0191249661147594	0.00678734155371785
1468	93.0010070800781	-3.21654844284058	-6.30484533309937	0.00483929552137852	0.00678734155371785	0.0275664981454611	-0.00425158534198999
1469	92.3516616821289	-2.56719970703125	-5.9152364730835	0.0022419011220336	-0.00132951640989631	0.0304885655641556	-0.0100957229733467
1470	91.0529632568359	-2.56719970703125	-5.6554970741272	0.00289124972186983	-0.00749832857400179	0.0136055024340749	0.000293855206109583
1471	91.7023086547852	-1.59317684173584	-5.52562713623047	-0.0156151866540313	0.000293855206109583	0.0249691028147936	-0.00522560812532902
1472	91.7023086547852	-3.21654844284058	-5.72043180465698	-0.00425158534198999	0.00483929552137852	0.0450989119708538	-0.00295288790948689
1473	91.7023086547852	-3.21654844284058	-5.6554970741272	-0.00197886489331722	-0.0139918150380254	0.0976961478590965	-0.0104203969240189
1474	91.7023086547852	-3.54122281074524	-5.3957576751709	0.0022419011220336	0.00321592413820326	0.0795143842697144	-0.00425158534198999
1475	91.0529632568359	-3.21654844284058	-5.26588773727417	-0.00912170019000769	0.0106834331527352	0.0434755384922028	-0.00295288790948689
1476	91.0529632568359	-2.56719970703125	-5.26588773727417	-0.00100484199356288	0.0188002903014421	-0.02697878703475	0.00418994715437293
1477	89.1049194335938	-2.56719970703125	-5.3957576751709	-0.00977104809135199	0.0373067259788513	-0.121134340763092	0.00451462110504508
1478	90.4036178588867	-1.9178512096405	-5.33082246780396	0.012956153601408	0.0538651160895824	-0.157497867941856	0.00321592413820326
1479	90.4036178588867	-3.21654844284058	-5.13601779937744	0.020423661917448	0.0356833562254906	-0.140290126204491	-0.00100484199356288
1480	89.754264831543	-3.21654844284058	-5.00614833831787	0.000943203864153475	0.0200989879667759	-0.104251272976398	0.0103587592020631
1481	90.4036178588867	-2.56719970703125	-5.59056186676025	-0.0165892094373703	0.0106834331527352	-0.0847708135843277	0.00516396993771195
1482	91.0529632568359	-2.56719970703125	-5.3957576751709	0.012956153601408	0.000943203864153475	-0.0584721975028515	0.00938473641872406
1483	92.3516616821289	-3.8658971786499	-4.81134366989136	0.0213976856321096	-0.00847235135734081	0.00126787810586393	-0.00490093370899558
1484	91.0529632568359	-3.54122281074524	-5.3957576751709	0.0100340843200684	-0.00749832857400179	0.0158782228827477	-0.00327756232582033
1485	89.754264831543	-2.56719970703125	-5.6554970741272	0.01100810803473	-0.0182125810533762	0.0395794473588467	0.00418994715437293
1486	91.7023086547852	-3.21654844284058	-5.3957576751709	0.00354059832170606	-0.0240567177534103	0.0301638916134834	-0.00132951640989631
1487	91.0529632568359	-2.24252557754517	-5.20095300674438	0.000293855206109583	0.00386527273803949	0.0360080301761627	0.00516396993771195
1488	89.1049194335938	-2.56719970703125	-5.20095300674438	0.0142548503354192	-0.000355493422830477	0.0314625911414623	-0.00782300252467394
1489	91.7023086547852	-2.89187407493591	-4.74640893936157	-0.00587495695799589	0.00613799272105098	0.0233457311987877	-0.00165419070981443
1490	91.0529632568359	-2.24252557754517	-5.07108306884766	0.00873538758605719	0.00483929552137852	0.0155535480007529	-0.0117190945893526
1491	91.0529632568359	-2.56719970703125	-5.26588773727417	0.012956153601408	0.00191722682211548	0.000293855206109583	-0.00652430532500148
1492	91.0529632568359	-2.24252557754517	-5.3957576751709	-0.0143164889886975	-0.0191866029053926	-0.0337969474494457	0.00126787810586393
1493	90.4036178588867	-1.26850259304047	-5.78536653518677	0.0165275707840919	0.000618529506027699	-0.0464592464268208	0.00516396993771195
1494	91.0529632568359	-2.24252557754517	-5.52562713623047	0.0249691028147936	0.00451462110504508	-0.0665890574455261	-0.00814767740666866
1495	88.45556640625	-1.9178512096405	-5.33082246780396	-0.000355493422830477	-0.00717365415766835	-0.0587968714535236	-0.00230353930965066
1496	91.7023086547852	-2.56719970703125	-5.52562713623047	0.127241507172585	-0.0370436906814575	-0.0104203969240189	-0.00749832857400179
1497	90.4036178588867	-2.24252557754517	-5.59056186676025	0.00516396993771195	-0.038017712533474	0.0210730116814375	-0.00425158534198999
1498	88.45556640625	-0.943828225135803	-5.85030126571655	0.00483929552137852	-0.0279528107494116	0.040228795260191	-0.00522560812532902
1499	87.8062210083008	-1.59317684173584	-5.6554970741272	0.000618529506027699	-0.0198359526693821	0.0489950031042099	0.00256657530553639
1500	87.156867980957	-0.943828225135803	-5.59056186676025	0.00191722682211548	-0.00490093370899558	0.0428261905908585	0.00808603875339031
1501	87.8062210083008	-1.59317684173584	-5.46069240570068	-0.0156151866540313	0.00321592413820326	0.0551638156175613	0.00841071270406246
1502	89.1049194335938	-2.56719970703125	-5.52562713623047	-0.00847235135734081	0.00678734155371785	0.0564625114202499	0.00808603875339031
1503	86.5075225830078	-1.59317684173584	-5.6554970741272	-0.00457625929266214	0.020423661917448	0.0353586822748184	-0.00230353930965066
1504	87.156867980957	-1.26850259304047	-5.9152364730835	-0.00295288790948689	0.0272418223321438	0.00808603875339031	-0.000355493422830477
1505	89.1049194335938	-2.56719970703125	-5.85030126571655	-0.00197886489331722	0.0343846566975117	-0.0334722734987736	-0.00295288790948689
1506	88.45556640625	-1.59317684173584	-5.6554970741272	-0.00717365415766835	0.0230210572481155	-0.0347709693014622	0.00678734155371785
1507	89.1049194335938	-2.24252557754517	-5.3957576751709	0.0136055024340749	0.0350340083241463	-0.039641086012125	0.00418994715437293
1508	89.1049194335938	-1.59317684173584	-5.6554970741272	0.00418994715437293	0.0220470335334539	-0.0334722734987736	0.00289124972186983
1509	88.45556640625	-1.26850259304047	-5.98017120361328	0.020423661917448	0.01847561635077	-0.0182125810533762	-0.000355493422830477
1510	89.754264831543	-1.59317684173584	-5.59056186676025	-0.0100957229733467	-0.00100484199356288	0.000618529506027699	-0.00814767740666866
1511	90.4036178588867	-0.943828225135803	-5.6554970741272	0.0116574559360743	-0.00977104809135199	0.0288651939481497	-3.08191010844894e-05
1512	89.754264831543	-1.59317684173584	-5.20095300674438	-0.00749832857400179	-0.00847235135734081	0.0392547734081745	-0.000355493422830477
1513	90.4036178588867	-1.26850259304047	-5.20095300674438	0.0149041991680861	-0.0110697457566857	0.0489950031042099	-0.00392691092565656
1514	91.0529632568359	-1.26850259304047	-5.07108306884766	0.00970941036939621	-0.00132951640989631	0.00386527273803949	-0.00522560812532902
1515	91.0529632568359	-0.619153916835785	-5.78536653518677	-0.00977104809135199	0.00418994715437293	-0.0247060675173998	0.00451462110504508
1516	89.1049194335938	-1.9178512096405	-5.59056186676025	-0.00944637414067984	0.012956153601408	-0.0428878292441368	0.00613799272105098
1517	91.7023086547852	-2.24252557754517	-5.3957576751709	0.00418994715437293	0.0226963832974434	-0.0555501282215118	-0.000355493422830477
1518	91.0529632568359	-2.89187407493591	-5.26588773727417	0.00841071270406246	0.0142548503354192	-0.0350956469774246	0.00159255252219737
1519	91.7023086547852	-2.24252557754517	-5.26588773727417	0.00646266713738441	0.0126314787194133	-0.0341216214001179	0.00321592413820326
1520	91.0529632568359	-2.89187407493591	-5.13601779937744	-0.00912170019000769	0.00191722682211548	-0.00587495695799589	0.0103587592020631
1521	90.4036178588867	-2.89187407493591	-5.59056186676025	-0.00197886489331722	0.00321592413820326	-0.0182125810533762	0.0022419011220336
1522	90.4036178588867	-2.24252557754517	-5.3957576751709	-0.000680167751852423	0.00938473641872406	-0.0149658378213644	0.00516396993771195
1523	90.4036178588867	-1.59317684173584	-6.04510593414307	0.00548864435404539	-0.00490093370899558	0.00970941036939621	0.00321592413820326
1524	89.754264831543	-1.9178512096405	-5.9152364730835	0.0158782228827477	0.00354059832170606	0.0236704051494598	-0.00555028254166245
1525	92.3516616821289	-3.54122281074524	-5.72043180465698	0.0126314787194133	0.00321592413820326	0.0191249661147594	0.000618529506027699
1526	90.4036178588867	-1.9178512096405	-5.6554970741272	0.00516396993771195	-0.00684897974133492	0.0262678004801273	0.00516396993771195
1527	91.7023086547852	-2.89187407493591	-5.6554970741272	-0.00360223650932312	-0.00490093370899558	0.0269171483814716	-0.000680167751852423
1528	92.3516616821289	-3.21654844284058	-5.9152364730835	0.00841071270406246	-0.00782300252467394	0.0132808275520802	-0.00847235135734081
1529	90.4036178588867	-2.24252557754517	-5.9152364730835	0.01100810803473	-0.0208099745213985	0.00841071270406246	-0.00132951640989631
1530	89.754264831543	-1.9178512096405	-5.78536653518677	-0.00490093370899558	0.00646266713738441	-0.0100957229733467	-0.00587495695799589
1531	91.0529632568359	-2.24252557754517	-5.72043180465698	0.00159255252219737	-0.00847235135734081	0.00613799272105098	0.00191722682211548
1532	90.4036178588867	-1.9178512096405	-5.46069240570068	0.00126787810586393	-0.0152905117720366	0.0233457311987877	0.00126787810586393
1533	91.7023086547852	-3.21654844284058	-5.3957576751709	-0.0149658378213644	-0.0113944197073579	0.0272418223321438	0.011982130818069
1534	89.754264831543	-2.24252557754517	-5.6554970741272	-0.00977104809135199	0.00451462110504508	0.0239950809627771	0.00613799272105098
1535	91.7023086547852	-3.54122281074524	-5.59056186676025	-0.00457625929266214	-0.0169138833880424	0.0223717093467712	0.0145795252174139
1536	89.754264831543	-2.24252557754517	-5.52562713623047	-0.0104203969240189	-0.0198359526693821	0.0230210572481155	0.00418994715437293
1537	89.754264831543	-2.89187407493591	-5.33082246780396	-0.0104203969240189	-0.0227580219507217	0.0340599827468395	0.00386527273803949
1538	92.3516616821289	-4.19057130813599	-5.33082246780396	-0.00132951640989631	-0.0156151866540313	0.0434755384922028	-0.00230353930965066
1539	91.7023086547852	-4.19057130813599	-5.33082246780396	-0.00814767740666866	-0.0026282137259841	0.012956153601408	0.0022419011220336
1540	91.7023086547852	-3.54122281074524	-5.3957576751709	-0.00977104809135199	-0.00425158534198999	0.00743668992072344	0.0191249661147594
1541	90.4036178588867	-3.8658971786499	-5.13601779937744	0.00126787810586393	-0.00652430532500148	-0.0230826959013939	0.0194496400654316
1542	89.754264831543	-3.21654844284058	-5.59056186676025	-0.0146411629393697	-0.0026282137259841	-0.0493813157081604	-3.08191010844894e-05
1543	91.0529632568359	-3.8658971786499	-5.20095300674438	0.00126787810586393	0.000293855206109583	-0.0555501282215118	0.00711201597005129
1544	92.3516616821289	-4.51524591445923	-4.94121360778809	0.00581331877037883	-0.0120437685400248	-0.0260047651827335	-0.00555028254166245
1545	90.4036178588867	-2.56719970703125	-4.87627840042114	0.00483929552137852	-0.0172385573387146	-0.000680167751852423	0.00483929552137852
1546	91.7023086547852	-3.21654844284058	-5.26588773727417	-0.00555028254166245	-0.0230826959013939	-0.0143164889886975	0.00646266713738441
1547	89.754264831543	-2.56719970703125	-5.46069240570068	-0.000680167751852423	-0.00652430532500148	-0.00392691092565656	0.000943203864153475
1548	92.3516616821289	-3.54122281074524	-5.07108306884766	0.00581331877037883	0.00418994715437293	0.000618529506027699	-0.00587495695799589
1549	91.0529632568359	-3.21654844284058	-5.07108306884766	0.0116574559360743	0.0230210572481155	-0.0107450718060136	0.00483929552137852
1550	91.0529632568359	-3.54122281074524	-5.13601779937744	0.0142548503354192	0.0152288740500808	0.00159255252219737	-0.00360223650932312
1551	91.0529632568359	-3.21654844284058	-4.81134366989136	0.00678734155371785	0.01100810803473	0.0295145437121391	-3.08191010844894e-05
1552	92.3516616821289	-3.21654844284058	-5.3957576751709	0.00256657530553639	0.00483929552137852	0.0337353087961674	-0.00490093370899558
1553	89.1049194335938	-1.9178512096405	-5.52562713623047	0.0152288740500808	0.00548864435404539	0.0116574559360743	-0.00295288790948689
1554	91.0529632568359	-3.54122281074524	-5.3957576751709	-0.00555028254166245	0.0181509424000978	-0.0305502042174339	-0.00327756232582033
1555	89.1049194335938	-2.89187407493591	-5.3957576751709	0.00581331877037883	0.0272418223321438	-0.0747059136629105	0.00159255252219737
1556	89.754264831543	-3.54122281074524	-5.6554970741272	0.00256657530553639	0.0246444288641214	-0.130225226283073	0.00483929552137852
1557	88.45556640625	-2.24252557754517	-5.26588773727417	-0.00652430532500148	0.0217223595827818	-0.0880175605416298	-0.00717365415766835
1558	87.8062210083008	-2.56719970703125	-5.72043180465698	-0.0152905117720366	0.00418994715437293	-0.0224333461374044	-0.0026282137259841
1559	87.8062210083008	-2.89187407493591	-5.6554970741272	0.00548864435404539	0.000618529506027699	0.0269171483814716	-0.0110697457566857
1560	87.8062210083008	-3.21654844284058	-5.52562713623047	0.00321592413820326	-0.0113944197073579	0.0506183728575706	0.00126787810586393
1561	89.1049194335938	-1.9178512096405	-5.72043180465698	-0.0143164889886975	-0.00912170019000769	0.0697741582989693	0.00289124972186983
1562	87.8062210083008	-1.9178512096405	-5.6554970741272	-0.0104203969240189	-0.0149658378213644	0.0681507885456085	0.000618529506027699
1563	88.45556640625	-2.24252557754517	-5.52562713623047	-0.0130177913233638	-0.0139918150380254	0.0700988322496414	-0.0123684434220195
1564	89.754264831543	-2.56719970703125	-5.46069240570068	0.00159255252219737	-0.00782300252467394	0.0678261145949364	-0.00587495695799589
1565	89.754264831543	-2.24252557754517	-5.72043180465698	-0.0198359526693821	-0.00749832857400179	0.0489950031042099	-0.00912170019000769
1566	91.7023086547852	-2.89187407493591	-5.3957576751709	-0.0152905117720366	0.000943203864153475	0.0123068047687411	0.00126787810586393
1567	91.7023086547852	-2.24252557754517	-5.9152364730835	0.00548864435404539	-0.0172385573387146	-0.0350956469774246	0.00126787810586393
1568	90.4036178588867	-2.24252557754517	-5.46069240570068	0.0265924744307995	-0.00912170019000769	-0.073731891810894	-0.00587495695799589
1569	92.3516616821289	-2.89187407493591	-5.00614833831787	0.00970941036939621	0.0158782228827477	-0.0708098188042641	-0.00360223650932312
1570	91.7023086547852	-3.21654844284058	-5.52562713623047	0.0178262684494257	-0.00425158534198999	-0.0769786313176155	-0.00197886489331722
1571	93.6503601074219	-3.54122281074524	-5.3957576751709	0.00548864435404539	-0.00782300252467394	-0.0584721975028515	0.000293855206109583
1572	93.0010070800781	-3.21654844284058	-5.3957576751709	-0.00197886489331722	-0.0143164889886975	-0.0337969474494457	0.00321592413820326
1573	92.3516616821289	-3.21654844284058	-5.46069240570068	0.00808603875339031	-0.0172385573387146	-0.00684897974133492	0.00418994715437293
1574	90.4036178588867	-1.9178512096405	-5.33082246780396	0.0142548503354192	-0.000355493422830477	-0.00522560812532902	0.00548864435404539
1575	93.6503601074219	-2.89187407493591	-5.3957576751709	0.00970941036939621	0.00256657530553639	-0.0211346503347158	0.0246444288641214
1576	90.4036178588867	-1.9178512096405	-5.59056186676025	0.000293855206109583	0.00646266713738441	-0.0441865250468254	0.00873538758605719
1577	92.3516616821289	-3.54122281074524	-5.59056186676025	0.00159255252219737	0.00451462110504508	-0.0354203209280968	0.0145795252174139
1578	92.3516616821289	-2.89187407493591	-5.3957576751709	0.00354059832170606	-0.0139918150380254	-0.00847235135734081	0.01847561635077
1579	93.0010070800781	-3.54122281074524	-5.46069240570068	0.0181509424000978	-0.0133424662053585	-0.0100957229733467	0.00516396993771195
1580	91.7023086547852	-2.56719970703125	-5.46069240570068	0.00483929552137852	-0.0104203969240189	0.0149041991680861	-3.08191010844894e-05
1581	91.0529632568359	-2.24252557754517	-5.52562713623047	0.000943203864153475	-0.000680167751852423	0.0142548503354192	0.0142548503354192
1582	91.0529632568359	-1.9178512096405	-5.13601779937744	0.00483929552137852	0.00646266713738441	0.0116574559360743	-3.08191010844894e-05
1583	91.0529632568359	-3.54122281074524	-5.20095300674438	0.00516396993771195	0.00906006153672934	0.01100810803473	0.0022419011220336
1584	91.0529632568359	-1.26850259304047	-5.6554970741272	0.0155535480007529	0.0116574559360743	0.0363327041268349	-0.00327756232582033
1585	93.0010070800781	-3.21654844284058	-5.33082246780396	-3.08191010844894e-05	0.0226963832974434	0.040228795260191	-0.00587495695799589
1586	90.4036178588867	-1.9178512096405	-5.9152364730835	0.00321592413820326	-0.00132951640989631	0.0262678004801273	-0.000680167751852423
1587	92.3516616821289	-3.21654844284058	-5.26588773727417	0.00451462110504508	0.00711201597005129	0.0106834331527352	-0.00392691092565656
1588	91.7023086547852	-3.21654844284058	-5.46069240570068	0.00646266713738441	0.0022419011220336	-0.0237320438027382	-0.00522560812532902
1589	93.0010070800781	-2.56719970703125	-5.85030126571655	0.00191722682211548	0.0113327819854021	-0.0292515084147453	-0.00912170019000769
1590	91.0529632568359	-2.24252557754517	-5.85030126571655	0.00970941036939621	0.0155535480007529	-0.0305502042174339	-0.00652430532500148
1591	91.7023086547852	-3.21654844284058	-5.85030126571655	0.00548864435404539	0.0132808275520802	-0.0415891297161579	0.00516396993771195
1592	92.3516616821289	-3.21654844284058	-5.59056186676025	0.0100340843200684	0.00873538758605719	-0.0227580219507217	-0.00782300252467394
1593	91.7023086547852	-2.89187407493591	-5.52562713623047	-0.0113944197073579	-0.00425158534198999	-0.0156151866540313	-0.00587495695799589
1594	91.0529632568359	-2.56719970703125	-5.00614833831787	0.00126787810586393	-0.000355493422830477	-0.0217839982360601	-0.00457625929266214
1595	89.754264831543	-1.9178512096405	-5.59056186676025	-0.0165892094373703	-0.00360223650932312	-0.0263294391334057	-0.00100484199356288
1596	92.3516616821289	-3.21654844284058	-5.3957576751709	0.000618529506027699	-0.0162645354866982	-0.00652430532500148	-0.000355493422830477
1597	92.3516616821289	-3.21654844284058	-5.46069240570068	0.00159255252219737	-0.0104203969240189	0.0298392176628113	-0.00100484199356288
1598	92.3516616821289	-2.89187407493591	-5.59056186676025	0.00776136433705688	-0.0191866029053926	0.0389300994575024	0.00483929552137852
1599	91.0529632568359	-2.24252557754517	-5.59056186676025	0.00776136433705688	-0.0198359526693821	0.0778910145163536	-0.00230353930965066
1600	91.7023086547852	-2.89187407493591	-5.26588773727417	0.00678734155371785	-0.0204853005707264	0.0938000604510307	0.00711201597005129
1601	90.4036178588867	-2.24252557754517	-5.59056186676025	-0.000355493422830477	-0.00814767740666866	0.0941247344017029	0.00548864435404539
1602	91.7023086547852	-3.8658971786499	-5.6554970741272	0.00646266713738441	-0.0136671401560307	0.0785403624176979	-0.00165419070981443
1603	91.7023086547852	-1.9178512096405	-5.3957576751709	0.0116574559360743	-0.00847235135734081	0.0480209775269032	-0.00555028254166245
1604	90.4036178588867	-3.21654844284058	-5.07108306884766	0.00841071270406246	0.00743668992072344	0.0408781431615353	0.000618529506027699
1605	90.4036178588867	-2.56719970703125	-4.87627840042114	0.00841071270406246	0.00873538758605719	0.0272418223321438	0.0022419011220336
1606	91.0529632568359	-3.21654844284058	-4.94121360778809	-0.0146411629393697	0.0100340843200684	-0.00425158534198999	0.00581331877037883
1607	89.754264831543	-0.943828225135803	-5.07108306884766	0.00354059832170606	0.00516396993771195	-0.00847235135734081	-0.00165419070981443
1608	91.0529632568359	-2.56719970703125	-5.26588773727417	0.00516396993771195	0.013930176384747	-0.0302255302667618	-0.00619963090866804
1609	91.7023086547852	-2.24252557754517	-5.3957576751709	0.00970941036939621	0.0197743140161037	-0.0519787110388279	-0.0123684434220195
1610	91.7023086547852	-1.9178512096405	-5.26588773727417	0.00191722682211548	0.0301638916134834	-0.0500306636095047	-0.00587495695799589
1611	91.7023086547852	-2.24252557754517	-5.33082246780396	0.00548864435404539	0.0246444288641214	-0.0435371771454811	0.000943203864153475
1612	91.0529632568359	-1.9178512096405	-5.13601779937744	-0.00977104809135199	0.0103587592020631	-0.0311995539814234	-0.00197886489331722
1613	89.1049194335938	-0.943828225135803	-5.46069240570068	-0.00684897974133492	0.00548864435404539	-0.0217839982360601	-0.00230353930965066
1614	89.754264831543	-0.619153916835785	-5.78536653518677	-0.00230353930965066	-0.0117190945893526	-0.0402904339134693	-0.0026282137259841
1615	91.0529632568359	-2.24252557754517	-5.72043180465698	-0.00879702530801296	-0.00522560812532902	-0.0276281367987394	0.00646266713738441
1616	88.45556640625	-0.619153916835785	-5.72043180465698	-0.0120437685400248	-0.00587495695799589	-0.0308748781681061	0.00613799272105098
1617	87.8062210083008	-1.9178512096405	-5.33082246780396	-0.0104203969240189	0.0100340843200684	-0.048407293856144	0.00256657530553639
1618	89.1049194335938	-1.59317684173584	-5.3957576751709	0.00386527273803949	0.00678734155371785	-0.0711344927549362	0.00418994715437293
1619	89.754264831543	-2.24252557754517	-5.20095300674438	0.012956153601408	-0.00327756232582033	-0.0480826161801815	0.00354059832170606
1620	89.1049194335938	-1.26850259304047	-5.59056186676025	-0.00684897974133492	-0.00392691092565656	-0.0227580219507217	-3.08191010844894e-05
1621	91.0529632568359	-1.9178512096405	-5.6554970741272	0.000293855206109583	-0.0104203969240189	0.0126314787194133	0.00678734155371785
1622	89.1049194335938	-0.943828225135803	-5.52562713623047	-0.0104203969240189	-0.0120437685400248	0.0363327041268349	0.00873538758605719
1623	91.0529632568359	-1.9178512096405	-5.52562713623047	0.00191722682211548	-0.0123684434220195	0.020423661917448	-0.00684897974133492
1624	90.4036178588867	-0.943828225135803	-5.52562713623047	0.0106834331527352	-0.00587495695799589	0.0353586822748184	-0.00132951640989631
1625	89.1049194335938	-0.619153916835785	-5.33082246780396	0.000943203864153475	-0.00717365415766835	0.0210730116814375	-0.00392691092565656
1626	91.0529632568359	-1.59317684173584	-5.52562713623047	0.00841071270406246	-0.00490093370899558	0.00191722682211548	0.00321592413820326
1627	92.3516616821289	-1.26850259304047	-5.85030126571655	-0.00684897974133492	0.0162028968334198	-0.0143164889886975	0.00581331877037883
1628	90.4036178588867	-0.294479608535767	-5.72043180465698	0.0126314787194133	0.00938473641872406	-0.00749832857400179	-0.00782300252467394
1629	90.4036178588867	-0.294479608535767	-5.59056186676025	0.0106834331527352	0.0145795252174139	-0.00652430532500148	-0.00847235135734081
1630	89.754264831543	0.0301947109401226	-5.33082246780396	0.00808603875339031	0.011982130818069	-0.000680167751852423	-0.0162645354866982
1631	90.4036178588867	-0.943828225135803	-5.20095300674438	-0.000355493422830477	0.00841071270406246	-0.0136671401560307	-0.00327756232582033
1632	90.4036178588867	0.0301947109401226	-5.6554970741272	-0.00814767740666866	0.00483929552137852	-0.00749832857400179	-0.00847235135734081
1633	90.4036178588867	-0.619153916835785	-5.6554970741272	0.00581331877037883	0.00581331877037883	0.00548864435404539	-0.0130177913233638
1634	93.0010070800781	-1.59317684173584	-5.46069240570068	-0.00490093370899558	-0.00230353930965066	0.00516396993771195	-0.00295288790948689
1635	90.4036178588867	-0.619153916835785	-5.52562713623047	-0.00522560812532902	-0.00100484199356288	-0.0149658378213644	-0.0107450718060136
1636	91.7023086547852	-0.943828225135803	-5.3957576751709	-0.00132951640989631	-0.00944637414067984	-0.00425158534198999	0.00678734155371785
1637	90.4036178588867	-0.294479608535767	-5.20095300674438	0.00126787810586393	-0.00652430532500148	0.0210730116814375	-0.00132951640989631
1638	91.0529632568359	-0.619153916835785	-5.3957576751709	-0.00847235135734081	0.0100340843200684	0.0158782228827477	-0.00522560812532902
1639	90.4036178588867	-0.619153916835785	-5.78536653518677	0.01100810803473	0.00808603875339031	-0.0188619289547205	-3.08191010844894e-05
1640	91.7023086547852	-0.619153916835785	-5.6554970741272	-0.00522560812532902	0.00678734155371785	-0.00425158534198999	-0.00197886489331722
1641	89.754264831543	-0.294479608535767	-5.85030126571655	0.00581331877037883	0.00354059832170606	0.0272418223321438	0.00613799272105098
1642	91.7023086547852	-0.619153916835785	-5.78536653518677	0.00159255252219737	0.000943203864153475	0.0480209775269032	-3.08191010844894e-05
1643	90.4036178588867	-0.294479608535767	-5.3957576751709	0.00256657530553639	0.0152288740500808	0.0230210572481155	-0.00295288790948689
1644	91.0529632568359	-0.619153916835785	-5.52562713623047	0.0106834331527352	0.0136055024340749	0.00873538758605719	-0.00197886489331722
1645	92.3516616821289	-0.943828225135803	-5.98017120361328	0.00418994715437293	0.00581331877037883	0.00451462110504508	-0.0100957229733467
1646	90.4036178588867	-0.619153916835785	-5.9152364730835	0.00451462110504508	-0.00100484199356288	0.012956153601408	0.00613799272105098
1647	91.0529632568359	-1.59317684173584	-5.59056186676025	0.00711201597005129	-0.0247060675173998	0.0347093306481838	-0.00132951640989631
1648	91.7023086547852	-1.9178512096405	-5.52562713623047	0.01100810803473	-0.023407369852066	0.01847561635077	-0.00197886489331722
1649	92.3516616821289	-1.59317684173584	-5.3957576751709	0.00613799272105098	-0.0328229255974293	0.0441248863935471	-0.0133424662053585
1650	92.3516616821289	-2.24252557754517	-5.3957576751709	0.00678734155371785	-0.0169138833880424	0.0450989119708538	-0.00457625929266214
1651	92.3516616821289	-1.59317684173584	-5.59056186676025	-0.00619963090866804	-0.00749832857400179	0.0700988322496414	-0.00425158534198999
1652	92.3516616821289	-2.24252557754517	-5.59056186676025	0.00970941036939621	-0.00879702530801296	0.0902286395430565	0.00256657530553639
1653	91.7023086547852	-1.9178512096405	-5.33082246780396	0.01100810803473	-0.00165419070981443	0.0736702531576157	-0.00782300252467394
1654	90.4036178588867	-1.59317684173584	-5.26588773727417	0.011982130818069	0.0337353087961674	0.0178262684494257	0.00126787810586393
1655	91.0529632568359	-1.59317684173584	-5.52562713623047	0.00483929552137852	0.0246444288641214	-0.0305502042174339	-0.00490093370899558
1656	91.0529632568359	-2.24252557754517	-4.94121360778809	-0.0100957229733467	0.000293855206109583	-0.0805500522255898	0.00126787810586393
1657	92.3516616821289	-3.21654844284058	-5.46069240570068	0.00938473641872406	-0.00230353930965066	-0.0769786313176155	0.00386527273803949
1658	91.7023086547852	-2.56719970703125	-5.59056186676025	-0.00230353930965066	-0.000355493422830477	-0.0659397020936012	-0.00457625929266214
1659	91.0529632568359	-2.24252557754517	-5.6554970741272	0.0100340843200684	-0.0110697457566857	-0.0477579422295094	0.00321592413820326
1660	91.7023086547852	-1.59317684173584	-5.46069240570068	0.000618529506027699	-0.00619963090866804	-0.0341216214001179	0.0022419011220336
1661	91.0529632568359	-1.59317684173584	-5.46069240570068	-0.00847235135734081	0.00776136433705688	-0.0286021586507559	-0.00132951640989631
1662	91.7023086547852	-2.89187407493591	-4.94121360778809	0.00126787810586393	0.00646266713738441	-0.0487319678068161	0.00841071270406246
1663	93.0010070800781	-2.89187407493591	-5.26588773727417	-0.00522560812532902	0.0158782228827477	-0.0717838406562805	0.000293855206109583
1664	93.0010070800781	-2.24252557754517	-5.33082246780396	0.011982130818069	0.011982130818069	-0.0402904339134693	-0.00490093370899558
1665	91.0529632568359	-1.59317684173584	-5.20095300674438	0.00418994715437293	0.00451462110504508	-0.0357449948787689	0.00451462110504508
1666	92.3516616821289	-1.9178512096405	-5.13601779937744	0.00126787810586393	0.00808603875339031	-0.0328229255974293	-0.00392691092565656
1667	91.0529632568359	-1.59317684173584	-5.33082246780396	0.00841071270406246	0.000618529506027699	-0.0230826959013939	0.00289124972186983
1668	90.4036178588867	-0.943828225135803	-4.74640893936157	-0.00749832857400179	-0.00749832857400179	0.00159255252219737	-0.00230353930965066
1669	92.3516616821289	-1.9178512096405	-5.26588773727417	-0.0107450718060136	-0.0159398596733809	0.0265924744307995	-0.00944637414067984
1670	91.7023086547852	-2.24252557754517	-5.20095300674438	-0.00912170019000769	-0.0250307414680719	0.0369820520281792	-0.000355493422830477
1671	91.0529632568359	-2.56719970703125	-5.33082246780396	-0.00490093370899558	-0.0110697457566857	0.0389300994575024	0.00678734155371785
1672	89.754264831543	-0.943828225135803	-5.52562713623047	-0.00100484199356288	-0.00457625929266214	0.0457482598721981	0.000943203864153475
1673	89.754264831543	-1.26850259304047	-5.52562713623047	-0.00717365415766835	0.00418994715437293	0.0343846566975117	-0.000355493422830477
1674	90.4036178588867	-1.9178512096405	-5.20095300674438	-0.00814767740666866	0.0149041991680861	0.00386527273803949	0.0022419011220336
1675	90.4036178588867	-2.56719970703125	-5.59056186676025	-0.0152905117720366	0.00386527273803949	-0.0201606266200542	0.00321592413820326
1676	89.754264831543	-1.26850259304047	-5.6554970741272	-0.0139918150380254	-0.00295288790948689	-0.0247060675173998	0.00354059832170606
1677	89.1049194335938	-1.59317684173584	-5.3957576751709	-0.00425158534198999	0.00743668992072344	-0.0253554154187441	-0.0026282137259841
1678	91.7023086547852	-2.24252557754517	-5.33082246780396	0.000618529506027699	-0.00847235135734081	-0.0363943427801132	-0.00295288790948689
1679	91.0529632568359	-2.89187407493591	-5.33082246780396	0.000618529506027699	0.0149041991680861	-0.0626929625868797	0.00289124972186983
1680	91.0529632568359	-2.24252557754517	-5.20095300674438	-0.00327756232582033	-0.00392691092565656	-0.0337969474494457	0.00126787810586393
1681	91.7023086547852	-2.56719970703125	-5.52562713623047	-0.00425158534198999	-0.00717365415766835	0.00159255252219737	-0.000355493422830477
1682	93.0010070800781	-3.21654844284058	-5.72043180465698	-0.00100484199356288	-0.0230826959013939	0.025618452578783	-0.00392691092565656
1683	91.0529632568359	-2.24252557754517	-5.46069240570068	0.00516396993771195	-0.0113944197073579	0.0269171483814716	-0.00360223650932312
1684	91.7023086547852	-1.9178512096405	-5.85030126571655	0.00808603875339031	0.000293855206109583	0.036657378077507	-0.00327756232582033
1685	93.0010070800781	-3.21654844284058	-5.46069240570068	-0.00165419070981443	0.0171769186854362	0.0535404421389103	-0.00652430532500148
1686	91.7023086547852	-2.56719970703125	-5.52562713623047	0.000293855206109583	0.00841071270406246	0.0379560738801956	-0.00165419070981443
1687	91.0529632568359	-2.89187407493591	-5.3957576751709	-0.00555028254166245	0.00808603875339031	0.0168522447347641	-0.00197886489331722
1688	94.2997055053711	-2.89187407493591	-5.46069240570068	0.00191722682211548	0.00970941036939621	-0.00879702530801296	-0.00165419070981443
1689	93.0010070800781	-2.89187407493591	-5.46069240570068	0.0022419011220336	0.0197743140161037	0.00808603875339031	-0.00977104809135199
1690	93.6503601074219	-3.21654844284058	-5.3957576751709	0.00451462110504508	-0.00132951640989631	0.01847561635077	-0.00912170019000769
1691	92.3516616821289	-2.56719970703125	-5.33082246780396	-0.00295288790948689	-0.00490093370899558	0.0191249661147594	-0.00847235135734081
1692	93.0010070800781	-2.89187407493591	-5.00614833831787	-0.00392691092565656	0.00516396993771195	0.0207483377307653	-0.00165419070981443
1693	94.2997055053711	-2.56719970703125	-5.3957576751709	0.0188002903014421	0.012956153601408	0.0262678004801273	-0.00977104809135199
1694	93.6503601074219	-2.89187407493591	-5.46069240570068	-0.00717365415766835	0.00906006153672934	0.011982130818069	0.00159255252219737
1695	91.0529632568359	-1.9178512096405	-5.85030126571655	-0.00457625929266214	0.0168522447347641	0.00516396993771195	-0.00522560812532902
1696	94.2997055053711	-3.54122281074524	-5.52562713623047	-0.00425158534198999	0.0194496400654316	-0.0389917381107807	0.00873538758605719
1697	92.3516616821289	-1.59317684173584	-5.46069240570068	-0.00684897974133492	0.0285405199974775	-0.0886669084429741	0.000618529506027699
1698	91.7023086547852	-2.56719970703125	-5.46069240570068	-0.00912170019000769	0.0269171483814716	-0.0730825439095497	0.00581331877037883
1699	91.7023086547852	-1.59317684173584	-5.59056186676025	0.00613799272105098	0.0136055024340749	-0.0318489037454128	-0.00619963090866804
1700	92.3516616821289	-2.24252557754517	-5.59056186676025	0.00548864435404539	-0.0113944197073579	-0.0152905117720366	0.00743668992072344
1701	91.7023086547852	-2.24252557754517	-5.72043180465698	0.00516396993771195	-0.0175632312893867	0.00191722682211548	0.00613799272105098
1702	91.7023086547852	-2.24252557754517	-5.3957576751709	-0.00132951640989631	-0.00587495695799589	-0.0217839982360601	0.00678734155371785
1703	91.7023086547852	-1.9178512096405	-5.52562713623047	0.000943203864153475	-0.0100957229733467	-0.0133424662053585	-0.00197886489331722
1704	93.6503601074219	-3.54122281074524	-5.00614833831787	-0.00360223650932312	-0.00749832857400179	-0.0195112787187099	-0.00717365415766835
1705	92.3516616821289	-3.21654844284058	-5.46069240570068	0.0149041991680861	0.00938473641872406	-0.0126931173726916	-0.00652430532500148
1706	93.6503601074219	-3.21654844284058	-5.78536653518677	-0.00522560812532902	0.00159255252219737	0.0246444288641214	0.000618529506027699
1707	92.3516616821289	-2.89187407493591	-5.85030126571655	0.00516396993771195	-0.0110697457566857	0.0330859608948231	-0.00555028254166245
1708	91.0529632568359	-3.54122281074524	-5.52562713623047	-0.00230353930965066	-0.0188619289547205	0.01847561635077	-0.0113944197073579
1709	94.9490585327148	-3.54122281074524	-5.59056186676025	-0.00230353930965066	-0.0100957229733467	-0.00977104809135199	-0.0100957229733467
1710	93.0010070800781	-4.83992004394531	-5.20095300674438	0.00970941036939621	-0.0139918150380254	-0.0308748781681061	-0.00847235135734081
1711	93.0010070800781	-4.51524591445923	-5.46069240570068	-0.0117190945893526	0.012956153601408	-0.0341216214001179	-0.00490093370899558
1712	91.0529632568359	-3.21654844284058	-5.6554970741272	-0.0123684434220195	-0.0133424662053585	-0.00717365415766835	0.00451462110504508
1713	93.0010070800781	-3.54122281074524	-5.78536653518677	-0.00197886489331722	-0.0172385573387146	0.0123068047687411	-0.00944637414067984
1714	91.7023086547852	-3.21654844284058	-5.46069240570068	-0.00522560812532902	-0.0182125810533762	-0.00619963090866804	-0.00912170019000769
1715	94.2997055053711	-4.51524591445923	-5.46069240570068	0.00354059832170606	-0.00587495695799589	-0.0149658378213644	0.000293855206109583
1716	91.7023086547852	-2.56719970703125	-5.52562713623047	0.0022419011220336	-0.0117190945893526	-0.0276281367987394	0.00191722682211548
1717	93.6503601074219	-4.83992004394531	-5.20095300674438	-0.00230353930965066	-0.0107450718060136	-0.0159398596733809	0.00678734155371785
1718	93.0010070800781	-3.54122281074524	-5.46069240570068	0.00354059832170606	0.00516396993771195	0.0165275707840919	0.000618529506027699
1719	93.0010070800781	-3.21654844284058	-5.59056186676025	0.00516396993771195	0.0175015944987535	-0.000680167751852423	-0.00295288790948689
1720	91.7023086547852	-2.56719970703125	-5.6554970741272	-0.00327756232582033	0.0243197549134493	0.0223717093467712	-0.0026282137259841
1721	93.0010070800781	-2.24252557754517	-5.33082246780396	-0.00100484199356288	0.029189869761467	0.0155535480007529	0.00581331877037883
1722	93.0010070800781	-3.21654844284058	-4.87627840042114	0.00256657530553639	0.0239950809627771	0.0152288740500808	0.00646266713738441
1723	93.6503601074219	-3.21654844284058	-4.81134366989136	-0.00522560812532902	0.0168522447347641	0.0194496400654316	-0.00587495695799589
1724	93.0010070800781	-3.54122281074524	-5.13601779937744	0.0116574559360743	0.00354059832170606	0.0321119390428066	-0.00587495695799589
1725	90.4036178588867	-2.56719970703125	-5.33082246780396	-3.08191010844894e-05	-0.0100957229733467	0.0340599827468395	-0.00425158534198999
1726	92.3516616821289	-3.54122281074524	-5.07108306884766	0.00354059832170606	-0.0169138833880424	0.0405534692108631	0.0022419011220336
1727	91.0529632568359	-3.8658971786499	-5.3957576751709	0.00841071270406246	-0.0266541130840778	0.00808603875339031	0.00451462110504508
1728	89.1049194335938	-2.56719970703125	-5.46069240570068	0.0100340843200684	-0.0373683646321297	0.0175015944987535	-3.08191010844894e-05
1729	89.754264831543	-2.56719970703125	-5.26588773727417	0.00386527273803949	-0.0337969474494457	-0.00100484199356288	0.00126787810586393
1730	89.1049194335938	-2.56719970703125	-5.6554970741272	0.0022419011220336	-0.0373683646321297	0.0200989879667759	-0.00295288790948689
1731	88.45556640625	-2.56719970703125	-5.33082246780396	-0.00457625929266214	-0.0428878292441368	0.0373067259788513	0.0132808275520802
1732	91.0529632568359	-3.54122281074524	-5.52562713623047	0.000293855206109583	-0.0373683646321297	0.0408781431615353	0.00678734155371785
1733	89.754264831543	-2.56719970703125	-5.52562713623047	0.000293855206109583	-0.0240567177534103	0.0317872650921345	0.00191722682211548
1734	91.0529632568359	-3.21654844284058	-5.33082246780396	0.00418994715437293	-0.00749832857400179	0.0188002903014421	0.00159255252219737
1735	89.754264831543	-3.21654844284058	-5.07108306884766	-0.00749832857400179	-0.00425158534198999	0.0369820520281792	0.00678734155371785
1736	91.7023086547852	-2.89187407493591	-5.85030126571655	-0.017887907102704	0.00321592413820326	0.041852168738842	0.00711201597005129
1737	89.1049194335938	-2.56719970703125	-5.52562713623047	-0.0100957229733467	0.000943203864153475	0.00873538758605719	0.00354059832170606
1738	92.3516616821289	-3.54122281074524	-5.59056186676025	0.000943203864153475	0.0126314787194133	-0.0198359526693821	0.00938473641872406
1739	91.0529632568359	-3.54122281074524	-5.52562713623047	-0.00360223650932312	0.0282158460468054	-0.0445111989974976	0.00418994715437293
1740	93.0010070800781	-3.54122281074524	-5.26588773727417	-0.00197886489331722	0.0233457311987877	-0.0266541130840778	0.00126787810586393
1741	93.6503601074219	-3.54122281074524	-5.33082246780396	-0.00652430532500148	0.0295145437121391	-0.0250307414680719	0.0022419011220336
1742	93.0010070800781	-3.8658971786499	-5.6554970741272	0.00451462110504508	0.0181509424000978	-0.0363943427801132	-0.000680167751852423
1743	91.0529632568359	-2.89187407493591	-5.59056186676025	-0.000355493422830477	0.00678734155371785	-0.0146411629393697	-0.00295288790948689
1744	91.7023086547852	-2.89187407493591	-5.85030126571655	-0.00782300252467394	-0.0113944197073579	0.0155535480007529	-0.0026282137259841
1745	93.0010070800781	-3.21654844284058	-5.52562713623047	0.00743668992072344	-0.0130177913233638	0.0188002903014421	-0.00912170019000769
1746	91.7023086547852	-2.56719970703125	-5.46069240570068	-0.00230353930965066	-0.00814767740666866	0.0282158460468054	0.0116574559360743
1747	92.3516616821289	-3.54122281074524	-5.3957576751709	-0.00295288790948689	-0.00425158534198999	0.013930176384747	-0.00425158534198999
1748	92.3516616821289	-3.8658971786499	-5.72043180465698	-0.00425158534198999	0.0106834331527352	0.0132808275520802	-0.0026282137259841
1749	92.3516616821289	-3.21654844284058	-5.85030126571655	0.0106834331527352	0.0158782228827477	0.00289124972186983	-0.0120437685400248
1750	93.6503601074219	-3.8658971786499	-5.59056186676025	0.0158782228827477	0.0220470335334539	-0.0149658378213644	0.00159255252219737
1751	93.0010070800781	-3.8658971786499	-5.59056186676025	-0.0143164889886975	0.0298392176628113	-0.039641086012125	-0.00392691092565656
1752	93.6503601074219	-3.8658971786499	-5.33082246780396	-0.00392691092565656	0.011982130818069	-0.0331475995481014	-0.00587495695799589
1753	93.6503601074219	-3.54122281074524	-5.33082246780396	0.00159255252219737	0.029189869761467	-0.0532774068415165	-0.0113944197073579
1754	93.6503601074219	-3.54122281074524	-5.59056186676025	-0.00587495695799589	0.0210730116814375	-0.0708098188042641	-0.00717365415766835
1755	92.3516616821289	-2.56719970703125	-5.9152364730835	0.00938473641872406	0.0194496400654316	-0.0613942667841911	0.00418994715437293
1756	93.0010070800781	-3.54122281074524	-5.3957576751709	-0.0152905117720366	0.0217223595827818	-0.0250307414680719	0.0106834331527352
1757	91.7023086547852	-2.89187407493591	-5.33082246780396	0.00256657530553639	0.00386527273803949	0.00159255252219737	0.00581331877037883
1758	91.7023086547852	-2.56719970703125	-5.33082246780396	-0.00555028254166245	0.00289124972186983	0.0126314787194133	-0.000680167751852423
1759	92.3516616821289	-3.21654844284058	-4.94121360778809	0.013930176384747	0.0113327819854021	0.000943203864153475	-0.00132951640989631
1760	92.3516616821289	-3.21654844284058	-5.26588773727417	0.0126314787194133	0.00776136433705688	-0.000680167751852423	0.0022419011220336
1761	93.0010070800781	-2.89187407493591	-5.46069240570068	-0.00749832857400179	0.0123068047687411	-0.0286021586507559	0.0022419011220336
1762	91.0529632568359	-2.56719970703125	-5.72043180465698	-0.00749832857400179	0.012956153601408	-0.0282774847000837	0.00581331877037883
1763	92.3516616821289	-2.89187407493591	-5.46069240570068	-3.08191010844894e-05	-0.00522560812532902	-0.00847235135734081	-0.00197886489331722
1764	93.6503601074219	-2.89187407493591	-5.46069240570068	0.00289124972186983	-0.0026282137259841	0.00743668992072344	-0.00490093370899558
1765	93.6503601074219	-4.51524591445923	-4.94121360778809	0.000293855206109583	-0.00555028254166245	0.0155535480007529	-0.000355493422830477
1766	93.6503601074219	-2.89187407493591	-5.78536653518677	-0.0165892094373703	0.00743668992072344	-0.0026282137259841	0.00841071270406246
1767	91.7023086547852	-3.54122281074524	-5.85030126571655	0.000943203864153475	-0.0104203969240189	-0.0162645354866982	0.0106834331527352
1768	92.3516616821289	-4.51524591445923	-5.59056186676025	0.0022419011220336	0.0022419011220336	-0.0227580219507217	-0.00587495695799589
1769	93.0010070800781	-4.83992004394531	-5.26588773727417	-0.00425158534198999	-0.0204853005707264	-0.00912170019000769	-0.0130177913233638
1770	92.3516616821289	-5.1645941734314	-5.59056186676025	-0.00295288790948689	-0.0302255302667618	0.00289124972186983	-0.00879702530801296
1771	93.0010070800781	-5.1645941734314	-5.07108306884766	-0.0113944197073579	-0.039641086012125	0.0236704051494598	-0.00100484199356288
1772	91.0529632568359	-3.8658971786499	-5.59056186676025	0.00873538758605719	-0.0610695891082287	0.0386054255068302	0.00354059832170606
1773	91.7023086547852	-4.51524591445923	-5.52562713623047	-0.00490093370899558	-0.0480826161801815	0.0496443510055542	0.00354059832170606
1774	91.7023086547852	-3.54122281074524	-5.85030126571655	-0.00295288790948689	-0.0247060675173998	0.0304885655641556	-0.00230353930965066
1775	92.3516616821289	-3.8658971786499	-5.85030126571655	0.00126787810586393	-0.0201606266200542	0.0343846566975117	0.00483929552137852
1776	91.7023086547852	-2.89187407493591	-5.78536653518677	-0.00100484199356288	-0.0026282137259841	0.029189869761467	0.00159255252219737
1777	93.0010070800781	-4.19057130813599	-5.20095300674438	-0.00944637414067984	-0.0026282137259841	0.0386054255068302	0.0103587592020631
1778	93.0010070800781	-2.89187407493591	-5.59056186676025	0.0278911720961332	-0.0026282137259841	0.0623066499829292	0.00386527273803949
1779	91.0529632568359	-2.56719970703125	-5.85030126571655	-0.00490093370899558	0.0106834331527352	0.0405534692108631	0.0022419011220336
1780	91.7023086547852	-2.89187407493591	-5.9152364730835	-0.00587495695799589	0.0152288740500808	0.0158782228827477	0.0113327819854021
1781	90.4036178588867	-2.24252557754517	-5.6554970741272	-0.00327756232582033	0.0181509424000978	-0.00749832857400179	0.0152288740500808
1782	92.3516616821289	-4.19057130813599	-5.59056186676025	-0.000680167751852423	0.0252937767654657	-0.063342310488224	0.00808603875339031
1783	91.0529632568359	-3.54122281074524	-5.33082246780396	0.00548864435404539	0.0412028171122074	-0.0876928865909576	0.00321592413820326
1784	93.6503601074219	-4.51524591445923	-4.94121360778809	0.00516396993771195	0.0301638916134834	-0.0308748781681061	-0.00425158534198999
1785	89.754264831543	-2.89187407493591	-5.52562713623047	0.00646266713738441	0.0188002903014421	0.01847561635077	0.00418994715437293
1786	92.3516616821289	-4.19057130813599	-5.6554970741272	-0.00295288790948689	0.0223717093467712	0.0191249661147594	0.00159255252219737
1787	89.754264831543	-2.56719970703125	-5.59056186676025	-0.00619963090866804	0.0152288740500808	-0.00132951640989631	0.00354059832170606
1788	88.45556640625	-3.21654844284058	-5.52562713623047	-0.00360223650932312	0.01847561635077	-0.0347709693014622	-0.00100484199356288
1789	88.45556640625	-2.24252557754517	-5.46069240570068	-0.00879702530801296	0.0360080301761627	-0.0519787110388279	-0.00360223650932312
1790	88.45556640625	-2.89187407493591	-5.13601779937744	-0.0185372550040483	0.0295145437121391	-0.0672384053468704	0.00483929552137852
1791	89.1049194335938	-2.24252557754517	-5.52562713623047	-0.0182125810533762	0.0275664981454611	-0.0698357969522476	0.0136055024340749
1792	89.754264831543	-3.54122281074524	-5.59056186676025	-0.0120437685400248	0.0213976856321096	-0.0552254542708397	0.00743668992072344
1793	89.754264831543	-3.54122281074524	-5.72043180465698	-0.0026282137259841	-0.00782300252467394	-0.00490093370899558	0.000618529506027699
1794	89.754264831543	-2.89187407493591	-5.9152364730835	-0.00684897974133492	-0.00522560812532902	-0.00652430532500148	0.00970941036939621
1795	92.3516616821289	-4.19057130813599	-5.59056186676025	-0.00425158534198999	-0.00132951640989631	0.00256657530553639	-0.00165419070981443
1796	91.0529632568359	-3.21654844284058	-5.26588773727417	-0.0026282137259841	-0.00717365415766835	0.0207483377307653	0.00873538758605719
1797	91.7023086547852	-3.54122281074524	-5.26588773727417	0.00256657530553639	-0.00684897974133492	0.020423661917448	0.00743668992072344
1798	92.3516616821289	-4.19057130813599	-5.6554970741272	0.000943203864153475	-0.0133424662053585	0.00581331877037883	0.000293855206109583
1799	94.2997055053711	-4.19057130813599	-5.59056186676025	0.00451462110504508	0.0298392176628113	0.00451462110504508	0.00354059832170606
1800	93.6503601074219	-4.19057130813599	-5.52562713623047	0.00289124972186983	0.012956153601408	0.000618529506027699	0.00711201597005129
1801	94.2997055053711	-4.19057130813599	-5.52562713623047	-0.00522560812532902	-0.000355493422830477	-0.0136671401560307	0.00451462110504508
1802	91.7023086547852	-4.51524591445923	-5.3957576751709	-0.00360223650932312	0.0226963832974434	-0.0357449948787689	-3.08191010844894e-05
1803	93.6503601074219	-4.51524591445923	-5.3957576751709	0.0181509424000978	0.00678734155371785	-0.03444629535079	0.00354059832170606
1804	91.0529632568359	-2.89187407493591	-5.9152364730835	0.011982130818069	0.0158782228827477	-0.0250307414680719	-0.00490093370899558
1805	93.6503601074219	-3.54122281074524	-5.9152364730835	0.00516396993771195	-0.00522560812532902	-0.00717365415766835	-0.00717365415766835
1806	91.7023086547852	-2.56719970703125	-6.17497587203979	0.00354059832170606	-0.0136671401560307	0.0223717093467712	0.00159255252219737
1807	93.6503601074219	-4.19057130813599	-5.85030126571655	-0.00100484199356288	-0.0146411629393697	0.0347093306481838	-0.00425158534198999
1808	93.0010070800781	-3.54122281074524	-5.98017120361328	0.0123068047687411	-0.00392691092565656	0.0278911720961332	-0.00587495695799589
1809	92.3516616821289	-3.8658971786499	-5.52562713623047	0.00711201597005129	0.00743668992072344	0.013930176384747	-0.0120437685400248
1810	92.3516616821289	-2.56719970703125	-5.78536653518677	0.013930176384747	-0.00392691092565656	0.0181509424000978	-0.0026282137259841
1811	93.0010070800781	-3.8658971786499	-5.78536653518677	0.00678734155371785	-0.00814767740666866	-0.00100484199356288	-0.00522560812532902
1812	93.0010070800781	-4.19057130813599	-5.33082246780396	-0.00814767740666866	-0.0162645354866982	-0.0143164889886975	0.00483929552137852
1813	93.0010070800781	-4.51524591445923	-5.3957576751709	0.00743668992072344	-0.00912170019000769	-0.00587495695799589	-0.00749832857400179
1814	93.0010070800781	-4.19057130813599	-5.20095300674438	-0.000680167751852423	-0.000680167751852423	-0.0113944197073579	-0.0136671401560307
1815	91.0529632568359	-3.54122281074524	-5.07108306884766	-0.00327756232582033	-0.00749832857400179	-0.0117190945893526	0.00516396993771195
1816	93.6503601074219	-4.51524591445923	-5.33082246780396	-0.00197886489331722	-0.0198359526693821	0.0168522447347641	-3.08191010844894e-05
1817	91.0529632568359	-3.21654844284058	-5.6554970741272	0.00289124972186983	-0.0191866029053926	0.0304885655641556	0.00743668992072344
1818	92.3516616821289	-3.54122281074524	-5.46069240570068	0.0158782228827477	-0.0156151866540313	0.0457482598721981	-0.00619963090866804
1819	91.0529632568359	-4.51524591445923	-5.26588773727417	0.0236704051494598	-0.0263294391334057	0.0645793676376343	0.00613799272105098
1820	92.3516616821289	-5.48926877975464	-5.26588773727417	-0.000680167751852423	-0.0221086721867323	0.0795143842697144	0.000943203864153475
1821	91.0529632568359	-4.51524591445923	-5.26588773727417	-0.00197886489331722	-0.0159398596733809	0.0947740823030472	0.00808603875339031
1822	91.7023086547852	-4.19057130813599	-5.59056186676025	-0.00847235135734081	-0.0182125810533762	0.0912026613950729	0.00289124972186983
1823	92.3516616821289	-3.8658971786499	-5.6554970741272	0.00581331877037883	-0.000355493422830477	0.0697741582989693	0.00126787810586393
1824	92.3516616821289	-4.19057130813599	-5.59056186676025	-0.00230353930965066	0.0162028968334198	0.000943203864153475	-0.00652430532500148
1825	93.0010070800781	-5.48926877975464	-5.33082246780396	0.0152288740500808	0.0226963832974434	-0.0542514286935329	-0.000355493422830477
1826	92.3516616821289	-4.19057130813599	-5.3957576751709	0.0191249661147594	0.0249691028147936	-0.0818487480282784	0.00126787810586393
1827	91.0529632568359	-3.21654844284058	-5.26588773727417	0.00256657530553639	0.0168522447347641	-0.0740565657615662	-3.08191010844894e-05
1828	93.6503601074219	-4.83992004394531	-5.20095300674438	0.00289124972186983	0.00873538758605719	-0.0763292834162712	-0.00165419070981443
1829	92.3516616821289	-3.8658971786499	-5.3957576751709	-0.000680167751852423	0.00678734155371785	-0.0454852245748043	-0.0156151866540313
1830	93.6503601074219	-4.19057130813599	-5.33082246780396	-0.00587495695799589	-0.00295288790948689	-0.023407369852066	0.00126787810586393
1831	93.0010070800781	-3.54122281074524	-5.3957576751709	-0.00944637414067984	-0.00457625929266214	-0.00100484199356288	0.00451462110504508
1832	91.0529632568359	-4.19057130813599	-5.46069240570068	0.0220470335334539	-0.0182125810533762	0.00191722682211548	0.000943203864153475
1833	91.7023086547852	-3.54122281074524	-5.33082246780396	-0.0107450718060136	-0.0243813935667276	0.0158782228827477	-0.0104203969240189
1834	90.4036178588867	-4.19057130813599	-5.33082246780396	-0.00652430532500148	-0.00717365415766835	-0.00587495695799589	-0.00165419070981443
1835	90.4036178588867	-2.89187407493591	-6.04510593414307	0.00418994715437293	-0.00425158534198999	-0.00165419070981443	0.00483929552137852
1836	89.754264831543	-4.83992004394531	-5.59056186676025	-0.0120437685400248	0.000618529506027699	0.0022419011220336	0.00678734155371785
1837	90.4036178588867	-4.19057130813599	-5.46069240570068	-0.0253554154187441	-0.000680167751852423	0.0116574559360743	0.00743668992072344
1838	89.1049194335938	-3.54122281074524	-5.46069240570068	-0.00847235135734081	0.00548864435404539	0.00808603875339031	0.00548864435404539
1839	89.1049194335938	-3.54122281074524	-5.59056186676025	0.00321592413820326	0.0103587592020631	0.0200989879667759	-0.00100484199356288
1840	88.45556640625	-3.54122281074524	-5.13601779937744	0.0162028968334198	0.0217223595827818	-0.0159398596733809	0.011982130818069
1841	88.45556640625	-3.54122281074524	-5.85030126571655	0.00516396993771195	-0.0026282137259841	-0.0425631552934647	0.00289124972186983
1842	91.0529632568359	-4.51524591445923	-5.3957576751709	-0.0110697457566857	0.0171769186854362	-0.0610695891082287	0.00808603875339031
1843	91.7023086547852	-3.8658971786499	-5.52562713623047	-3.08191010844894e-05	0.012956153601408	-0.0646410062909126	0.00678734155371785
1844	91.7023086547852	-4.19057130813599	-5.07108306884766	0.00516396993771195	-0.00392691092565656	-0.0250307414680719	-0.00490093370899558
1845	91.0529632568359	-3.54122281074524	-5.46069240570068	0.0100340843200684	-0.00717365415766835	0.000943203864153475	-0.00522560812532902
1846	93.0010070800781	-4.51524591445923	-5.13601779937744	0.00321592413820326	-0.0156151866540313	0.000293855206109583	0.00776136433705688
1847	92.3516616821289	-3.54122281074524	-5.46069240570068	0.00386527273803949	-0.00749832857400179	-0.00295288790948689	-0.00327756232582033
1848	91.0529632568359	-3.54122281074524	-5.6554970741272	0.00873538758605719	0.00516396993771195	-0.00814767740666866	0.000618529506027699
1849	93.0010070800781	-3.8658971786499	-5.07108306884766	-0.00619963090866804	0.00191722682211548	-0.0130177913233638	-0.00587495695799589
1850	91.0529632568359	-2.89187407493591	-5.13601779937744	-0.0126931173726916	0.00354059832170606	-0.00327756232582033	-0.00327756232582033
1851	93.0010070800781	-3.8658971786499	-5.26588773727417	-0.00879702530801296	-0.00977104809135199	0.0168522447347641	-0.00197886489331722
1852	91.0529632568359	-3.21654844284058	-5.07108306884766	-0.00490093370899558	-0.0204853005707264	0.0334106348454952	-0.00392691092565656
1853	91.7023086547852	-3.21654844284058	-5.20095300674438	-0.000680167751852423	-0.00944637414067984	0.0236704051494598	0.00613799272105098
1854	91.7023086547852	-3.21654844284058	-5.9152364730835	-0.000355493422830477	-0.00165419070981443	0.0171769186854362	0.00159255252219737
1855	93.0010070800781	-4.83992004394531	-5.52562713623047	0.0145795252174139	-0.000355493422830477	0.0334106348454952	0.00289124972186983
1856	91.0529632568359	-2.89187407493591	-5.98017120361328	-0.0026282137259841	-0.00717365415766835	0.0538651160895824	0.00256657530553639
1857	91.7023086547852	-3.54122281074524	-5.6554970741272	-0.00100484199356288	-0.0182125810533762	0.0538651160895824	0.00126787810586393
1858	93.0010070800781	-4.19057130813599	-5.59056186676025	0.00483929552137852	-0.00847235135734081	0.0730208978056908	-0.00392691092565656
1859	93.0010070800781	-4.19057130813599	-5.46069240570068	0.00581331877037883	-0.00619963090866804	0.0506183728575706	0.00191722682211548
1860	93.6503601074219	-3.54122281074524	-5.9152364730835	-0.00230353930965066	-0.000355493422830477	0.0220470335334539	-0.0026282137259841
1861	93.0010070800781	-4.19057130813599	-5.72043180465698	-0.00327756232582033	0.000618529506027699	-0.0204853005707264	0.00808603875339031
1862	91.0529632568359	-4.51524591445923	-5.59056186676025	-0.0113944197073579	0.00289124972186983	-0.0441865250468254	-0.00327756232582033
1863	93.0010070800781	-4.83992004394531	-5.52562713623047	0.0103587592020631	-0.00490093370899558	-0.0253554154187441	-0.00360223650932312
1864	91.7023086547852	-4.83992004394531	-5.20095300674438	0.013930176384747	-0.00457625929266214	0.0171769186854362	-0.00555028254166245
1865	91.7023086547852	-3.21654844284058	-5.20095300674438	0.00906006153672934	0.0100340843200684	0.0262678004801273	-0.00100484199356288
1866	91.7023086547852	-4.19057130813599	-5.46069240570068	0.0022419011220336	-0.00197886489331722	0.0379560738801956	0.00289124972186983
1867	93.0010070800781	-4.51524591445923	-5.6554970741272	-0.00782300252467394	0.00581331877037883	0.013930176384747	0.000618529506027699
1868	92.3516616821289	-4.19057130813599	-5.9152364730835	0.00418994715437293	0.0236704051494598	-0.00392691092565656	-0.00457625929266214
1869	92.3516616821289	-3.54122281074524	-5.9152364730835	0.00841071270406246	0.036657378077507	-0.0175632312893867	-0.0126931173726916
1870	92.3516616821289	-3.8658971786499	-5.6554970741272	0.00191722682211548	0.0386054255068302	-0.0175632312893867	-0.00847235135734081
1871	91.7023086547852	-4.19057130813599	-5.52562713623047	0.00841071270406246	0.031137915328145	-0.038017712533474	0.000293855206109583
1872	93.6503601074219	-5.1645941734314	-5.6554970741272	-0.0136671401560307	0.0259431265294552	-0.0789266750216484	0.00191722682211548
1873	92.3516616821289	-3.8658971786499	-5.72043180465698	0.0113327819854021	0.0178262684494257	-0.090614952147007	-0.00717365415766835
1874	93.6503601074219	-5.81394290924072	-5.33082246780396	0.00354059832170606	0.00841071270406246	-0.0860695168375969	-0.00100484199356288
1875	91.7023086547852	-3.8658971786499	-5.00614833831787	-0.00457625929266214	0.00386527273803949	-0.0636669844388962	0.00418994715437293
1876	93.6503601074219	-5.81394290924072	-4.81134366989136	0.0162028968334198	-0.000355493422830477	-0.0308748781681061	0.00613799272105098
1877	91.7023086547852	-4.51524591445923	-5.13601779937744	0.00126787810586393	-0.0263294391334057	0.0162028968334198	-3.08191010844894e-05
1878	91.7023086547852	-4.19057130813599	-5.33082246780396	0.01847561635077	-0.0117190945893526	0.0502936989068985	0.00808603875339031
1879	92.3516616821289	-4.51524591445923	-5.3957576751709	0.0126314787194133	-0.0113944197073579	0.0655533894896507	-0.00490093370899558
1880	91.0529632568359	-4.83992004394531	-5.26588773727417	-0.00619963090866804	0.00613799272105098	0.0515923984348774	0.0022419011220336
1881	92.3516616821289	-3.21654844284058	-5.52562713623047	-0.00782300252467394	0.0243197549134493	-0.00490093370899558	0.00678734155371785
1882	91.0529632568359	-3.21654844284058	-5.3957576751709	-0.00587495695799589	0.0382807515561581	-0.0386670641601086	-0.00100484199356288
1883	91.7023086547852	-3.21654844284058	-5.26588773727417	0.00256657530553639	0.0376313999295235	-0.0831474438309669	-0.0026282137259841
1884	91.7023086547852	-3.54122281074524	-5.20095300674438	0.0136055024340749	0.0243197549134493	-0.100679859519005	-0.00847235135734081
1885	92.3516616821289	-4.19057130813599	-5.52562713623047	-0.00197886489331722	0.000943203864153475	-0.0409397818148136	0.000293855206109583
1886	90.4036178588867	-3.21654844284058	-5.59056186676025	0.00581331877037883	-0.0146411629393697	-0.00360223650932312	0.000618529506027699
1887	92.3516616821289	-4.83992004394531	-5.33082246780396	0.00289124972186983	-0.0120437685400248	0.00776136433705688	-0.00717365415766835
1888	91.7023086547852	-4.51524591445923	-5.3957576751709	0.00256657530553639	-0.0126931173726916	0.0103587592020631	-0.0117190945893526
1889	92.3516616821289	-4.19057130813599	-5.33082246780396	0.00613799272105098	-0.00717365415766835	-3.08191010844894e-05	-0.00847235135734081
1890	91.7023086547852	-4.19057130813599	-5.46069240570068	0.00256657530553639	-0.00555028254166245	-0.00230353930965066	-0.00457625929266214
1891	91.0529632568359	-3.8658971786499	-5.72043180465698	0.00159255252219737	-0.00652430532500148	-0.0143164889886975	-0.0026282137259841
1892	90.4036178588867	-4.19057130813599	-5.6554970741272	-0.0227580219507217	-0.00749832857400179	-0.00100484199356288	0.00451462110504508
1893	91.7023086547852	-4.51524591445923	-5.59056186676025	-0.0143164889886975	0.00191722682211548	-0.0282774847000837	0.00126787810586393
1894	89.754264831543	-3.8658971786499	-5.20095300674438	-0.0195112787187099	0.0181509424000978	-0.072757862508297	-0.000680167751852423
1895	89.754264831543	-2.89187407493591	-5.46069240570068	-0.00879702530801296	0.0126314787194133	-0.0717838406562805	-0.0026282137259841
1896	89.1049194335938	-3.8658971786499	-5.26588773727417	-0.0123684434220195	-0.00977104809135199	-0.0337969474494457	0.00743668992072344
1897	91.7023086547852	-4.19057130813599	-5.46069240570068	-0.0136671401560307	-0.00912170019000769	-0.0117190945893526	0.00159255252219737
1898	89.754264831543	-2.89187407493591	-6.04510593414307	-0.00100484199356288	0.0181509424000978	0.00418994715437293	0.00613799272105098
1899	91.0529632568359	-3.21654844284058	-5.59056186676025	-0.00425158534198999	0.0126314787194133	0.00354059832170606	0.00191722682211548
1900	91.0529632568359	-2.89187407493591	-5.59056186676025	-0.00457625929266214	0.00289124972186983	0.0220470335334539	-0.00132951640989631
1901	92.3516616821289	-3.21654844284058	-5.46069240570068	-0.00717365415766835	-0.00977104809135199	0.047696303576231	0.0126314787194133
1902	92.3516616821289	-4.19057130813599	-4.94121360778809	-0.000680167751852423	-0.0152905117720366	0.0688001364469528	0.00906006153672934
1903	91.0529632568359	-3.21654844284058	-5.46069240570068	0.0132808275520802	-0.00944637414067984	0.0584105588495731	0.00256657530553639
1904	93.0010070800781	-3.54122281074524	-5.72043180465698	0.01100810803473	0.000618529506027699	0.06393001973629	-0.00749832857400179
1905	91.0529632568359	-4.19057130813599	-5.33082246780396	0.0022419011220336	0.0116574559360743	0.0188002903014421	0.000943203864153475
1906	93.6503601074219	-3.8658971786499	-5.59056186676025	-0.00132951640989631	0.00581331877037883	-0.00847235135734081	0.00451462110504508
1907	91.7023086547852	-3.21654844284058	-5.46069240570068	0.00483929552137852	0.0136055024340749	-0.00879702530801296	0.00256657530553639
1908	92.3516616821289	-4.19057130813599	-4.87627840042114	0.00970941036939621	0.0152288740500808	-0.0165892094373703	-0.00457625929266214
1909	92.3516616821289	-4.51524591445923	-5.00614833831787	0.000943203864153475	0.0171769186854362	-0.0221086721867323	0.00159255252219737
1910	93.6503601074219	-4.19057130813599	-5.52562713623047	0.0113327819854021	0.00159255252219737	-0.0295761823654175	-0.0107450718060136
1911	92.3516616821289	-4.19057130813599	-5.59056186676025	0.0158782228827477	0.000618529506027699	-0.0376930385828018	0.00873538758605719
1912	91.7023086547852	-3.54122281074524	-5.9152364730835	0.00354059832170606	-0.00295288790948689	-0.0191866029053926	0.0103587592020631
1913	90.4036178588867	-2.89187407493591	-5.59056186676025	0.0106834331527352	-0.0156151866540313	-0.0162645354866982	0.00483929552137852
1914	91.0529632568359	-3.54122281074524	-5.52562713623047	0.01100810803473	-0.0139918150380254	-0.0230826959013939	0.00581331877037883
1915	91.7023086547852	-3.8658971786499	-5.3957576751709	0.00289124972186983	-0.0110697457566857	-0.0136671401560307	0.00126787810586393
1916	92.3516616821289	-3.21654844284058	-5.9152364730835	0.00126787810586393	-0.0282774847000837	-0.00230353930965066	0.00841071270406246
1917	92.3516616821289	-3.8658971786499	-5.52562713623047	0.00386527273803949	-0.0217839982360601	0.01847561635077	0.00743668992072344
1918	94.2997055053711	-4.19057130813599	-5.46069240570068	0.00256657530553639	-0.0201606266200542	0.0399041213095188	0.0155535480007529
1919	92.3516616821289	-4.19057130813599	-5.33082246780396	0.0126314787194133	-0.0149658378213644	0.0658780634403229	-0.00165419070981443
1920	93.6503601074219	-4.51524591445923	-5.46069240570068	-0.0104203969240189	-0.0117190945893526	0.0545144639909267	-0.00100484199356288
1921	91.7023086547852	-4.19057130813599	-5.13601779937744	0.0022419011220336	-3.08191010844894e-05	0.0577612072229385	0.0162028968334198
1922	93.0010070800781	-4.19057130813599	-5.3957576751709	0.00354059832170606	-0.00555028254166245	0.0350340083241463	0.00873538758605719
1923	92.3516616821289	-3.8658971786499	-5.72043180465698	0.0103587592020631	0.012956153601408	0.0236704051494598	0.000943203864153475
1924	93.6503601074219	-4.51524591445923	-5.52562713623047	0.00906006153672934	0.0116574559360743	-0.00230353930965066	-0.00425158534198999
1925	91.7023086547852	-2.89187407493591	-5.6554970741272	0.00548864435404539	0.0269171483814716	-0.0217839982360601	-0.00165419070981443
1926	93.0010070800781	-4.83992004394531	-5.20095300674438	0.00483929552137852	0.0259431265294552	-0.0412644557654858	0.00873538758605719
1927	92.3516616821289	-3.21654844284058	-5.26588773727417	-0.00522560812532902	0.013930176384747	-0.0370436906814575	-0.00132951640989631
1928	91.0529632568359	-3.8658971786499	-5.78536653518677	0.0106834331527352	-0.00295288790948689	-0.0243813935667276	0.000293855206109583
1929	91.7023086547852	-3.54122281074524	-5.98017120361328	0.00321592413820326	-0.00197886489331722	-0.0169138833880424	-0.0143164889886975
1930	91.7023086547852	-4.19057130813599	-5.52562713623047	0.0116574559360743	0.00126787810586393	-0.0354203209280968	-0.00814767740666866
1931	91.7023086547852	-4.51524591445923	-5.52562713623047	0.0142548503354192	-0.00587495695799589	-0.0026282137259841	-0.00522560812532902
1932	91.7023086547852	-4.19057130813599	-5.3957576751709	-0.00814767740666866	-0.0182125810533762	0.00646266713738441	0.00256657530553639
1933	91.0529632568359	-4.51524591445923	-5.52562713623047	-0.00652430532500148	-0.0195112787187099	0.00321592413820326	-0.00100484199356288
1934	93.0010070800781	-5.81394290924072	-5.46069240570068	-0.0026282137259841	-0.0273034609854221	-0.00197886489331722	-0.000355493422830477
1935	91.7023086547852	-5.81394290924072	-5.52562713623047	-0.00327756232582033	-0.0221086721867323	-0.0172385573387146	-0.00100484199356288
1936	93.0010070800781	-5.1645941734314	-5.3957576751709	-0.00944637414067984	-0.0266541130840778	0.011982130818069	0.00451462110504508
1937	91.7023086547852	-3.8658971786499	-5.52562713623047	-0.021459324285388	-0.0497059896588326	0.040228795260191	0.000943203864153475
1938	91.0529632568359	-3.8658971786499	-5.33082246780396	-0.000680167751852423	-0.0480826161801815	0.0571118593215942	0.00159255252219737
1939	91.7023086547852	-4.83992004394531	-5.07108306884766	-0.00977104809135199	-0.0386670641601086	0.0769169926643372	0.00678734155371785
1940	91.0529632568359	-4.51524591445923	-5.33082246780396	-0.00197886489331722	-0.0402904339134693	0.0989948436617851	-0.00100484199356288
1941	92.3516616821289	-3.54122281074524	-5.72043180465698	0.0152288740500808	-0.0279528107494116	0.128540202975273	0.00451462110504508
1942	91.0529632568359	-3.21654844284058	-5.59056186676025	-0.0165892094373703	-0.00522560812532902	0.140553161501884	0.000293855206109583
1943	91.7023086547852	-3.8658971786499	-5.33082246780396	0.00613799272105098	0.0149041991680861	0.145098596811295	-0.00295288790948689
1944	91.0529632568359	-3.21654844284058	-5.3957576751709	0.0145795252174139	0.0285405199974775	0.119449324905872	-0.00360223650932312
1945	93.6503601074219	-4.19057130813599	-5.13601779937744	0.00354059832170606	0.0373067259788513	0.0739949271082878	-0.00522560812532902
1946	90.4036178588867	-2.89187407493591	-5.52562713623047	0.000293855206109583	0.0337353087961674	0.00678734155371785	0.00581331877037883
1947	94.2997055053711	-4.19057130813599	-5.33082246780396	-0.0130177913233638	0.0321119390428066	-0.0549007803201675	0.000293855206109583
1948	91.7023086547852	-3.8658971786499	-5.9152364730835	0.0220470335334539	0.0519170723855495	-0.139965444803238	-0.0026282137259841
1949	91.0529632568359	-3.54122281074524	-5.46069240570068	0.01100810803473	0.049319677054882	-0.162367984652519	-0.00165419070981443
1950	89.754264831543	-2.56719970703125	-5.33082246780396	0.00418994715437293	0.0207483377307653	-0.171458855271339	-0.0100957229733467
1951	92.3516616821289	-3.8658971786499	-5.52562713623047	-0.000680167751852423	0.0126314787194133	-0.142562851309776	0.00354059832170606
1952	91.0529632568359	-4.19057130813599	-5.33082246780396	0.01100810803473	-0.00392691092565656	-0.0945110470056534	-0.00360223650932312
1953	91.0529632568359	-4.51524591445923	-5.46069240570068	0.0265924744307995	-0.0117190945893526	-0.0623682886362076	-0.00457625929266214
1954	89.754264831543	-4.19057130813599	-5.3957576751709	-0.0120437685400248	-0.021459324285388	-0.0276281367987394	-0.00165419070981443
1955	89.1049194335938	-3.8658971786499	-5.6554970741272	-0.0139918150380254	-0.0165892094373703	-0.0208099745213985	-0.00360223650932312
1956	90.4036178588867	-4.51524591445923	-5.52562713623047	-0.017887907102704	-0.0136671401560307	-0.00295288790948689	0.00191722682211548
1957	90.4036178588867	-4.19057130813599	-5.52562713623047	-0.0104203969240189	-0.00977104809135199	-0.0311995539814234	0.00678734155371785
1958	88.45556640625	-3.21654844284058	-5.52562713623047	-0.00490093370899558	-0.00165419070981443	-0.0354203209280968	-0.000355493422830477
1959	89.754264831543	-3.54122281074524	-5.72043180465698	-0.00392691092565656	0.0132808275520802	-0.0354203209280968	0.00321592413820326
1960	91.0529632568359	-3.8658971786499	-5.9152364730835	-0.00619963090866804	0.00418994715437293	-0.0461345724761486	0.00711201597005129
1961	90.4036178588867	-3.8658971786499	-5.9152364730835	-0.0107450718060136	-0.00555028254166245	-0.0185372550040483	0.0106834331527352
1962	92.3516616821289	-5.1645941734314	-5.52562713623047	-0.00327756232582033	-0.02697878703475	0.0126314787194133	0.0022419011220336
1963	89.754264831543	-3.8658971786499	-5.3957576751709	-0.00782300252467394	-0.0253554154187441	0.0340599827468395	-0.00100484199356288
1964	91.7023086547852	-3.8658971786499	-5.26588773727417	-0.00425158534198999	-0.00977104809135199	0.0538651160895824	0.000293855206109583
1965	93.6503601074219	-4.83992004394531	-5.13601779937744	0.011982130818069	0.000943203864153475	0.0610079504549503	0.000943203864153475
1966	91.7023086547852	-3.8658971786499	-5.52562713623047	0.00483929552137852	0.00613799272105098	0.0925013571977615	0.00581331877037883
1967	91.0529632568359	-4.19057130813599	-5.52562713623047	0.0116574559360743	-0.00295288790948689	0.0856831967830658	0.00516396993771195
1968	93.6503601074219	-5.1645941734314	-5.07108306884766	0.011982130818069	0.0123068047687411	0.0616573020815849	-0.00100484199356288
1969	92.3516616821289	-4.83992004394531	-5.13601779937744	0.0175015944987535	0.00743668992072344	0.0353586822748184	-0.000355493422830477
1970	94.2997055053711	-4.83992004394531	-5.13601779937744	0.0113327819854021	0.031137915328145	-0.00684897974133492	-0.000680167751852423
1971	92.3516616821289	-4.51524591445923	-5.52562713623047	-0.00814767740666866	0.0165275707840919	-0.0425631552934647	0.00970941036939621
1972	93.0010070800781	-4.51524591445923	-5.52562713623047	0.000943203864153475	0.0269171483814716	-0.0821734219789505	0.00613799272105098
1973	92.3516616821289	-4.19057130813599	-5.3957576751709	-0.0100957229733467	0.0265924744307995	-0.0747059136629105	-0.00100484199356288
1974	93.0010070800781	-4.19057130813599	-5.72043180465698	-0.00392691092565656	0.0265924744307995	-0.0594462193548679	0.00321592413820326
1975	93.0010070800781	-4.51524591445923	-5.85030126571655	-0.0123684434220195	0.0243197549134493	-0.0350956469774246	0.00581331877037883
1976	93.0010070800781	-3.8658971786499	-5.72043180465698	-0.00977104809135199	0.0197743140161037	-0.0156151866540313	-0.00165419070981443
1977	93.6503601074219	-4.51524591445923	-5.46069240570068	0.0168522447347641	0.012956153601408	0.00256657530553639	0.00289124972186983
1978	93.6503601074219	-5.1645941734314	-5.59056186676025	0.00159255252219737	0.0233457311987877	-0.0201606266200542	-0.0110697457566857
1979	93.6503601074219	-4.51524591445923	-5.59056186676025	0.0100340843200684	0.0447742342948914	-0.0646410062909126	-0.00555028254166245
1980	92.3516616821289	-4.51524591445923	-5.3957576751709	0.012956153601408	0.0373067259788513	-0.0902902781963348	-0.0100957229733467
1981	93.6503601074219	-4.83992004394531	-5.3957576751709	-0.00814767740666866	0.029189869761467	-0.0665890574455261	-0.00360223650932312
1982	92.3516616821289	-4.83992004394531	-5.33082246780396	-0.00230353930965066	0.0188002903014421	-0.0399657599627972	-0.00684897974133492
1983	93.0010070800781	-4.19057130813599	-5.46069240570068	-3.08191010844894e-05	0.00938473641872406	-0.0243813935667276	-0.00912170019000769
1984	93.0010070800781	-4.83992004394531	-5.72043180465698	-0.00522560812532902	-0.00847235135734081	0.00743668992072344	-0.00652430532500148
1985	90.4036178588867	-3.54122281074524	-5.6554970741272	-3.08191010844894e-05	-0.0165892094373703	0.0314625911414623	-0.00847235135734081
1986	93.0010070800781	-4.51524591445923	-5.46069240570068	-0.0156151866540313	-0.0201606266200542	0.0522417463362217	-0.00490093370899558
1987	91.7023086547852	-3.8658971786499	-5.78536653518677	0.00678734155371785	-0.0279528107494116	0.0428261905908585	-0.00749832857400179
1988	91.7023086547852	-4.51524591445923	-5.59056186676025	0.0126314787194133	-0.0156151866540313	0.0538651160895824	-0.0100957229733467
1989	91.7023086547852	-4.19057130813599	-5.26588773727417	0.0116574559360743	-0.00490093370899558	0.0298392176628113	-0.00977104809135199
1990	92.3516616821289	-4.19057130813599	-5.72043180465698	0.000293855206109583	-0.00555028254166245	0.0126314787194133	-0.0120437685400248
1991	92.3516616821289	-4.19057130813599	-5.52562713623047	-0.00814767740666866	-0.0152905117720366	0.0188002903014421	-0.00230353930965066
1992	91.0529632568359	-4.19057130813599	-5.59056186676025	0.00386527273803949	-0.0347709693014622	0.0321119390428066	-0.00360223650932312
1993	91.7023086547852	-4.19057130813599	-5.52562713623047	0.0113327819854021	-0.021459324285388	0.0327612869441509	-0.00490093370899558
1994	93.6503601074219	-5.48926877975464	-5.3957576751709	0.0136055024340749	-0.0110697457566857	0.00516396993771195	0.00483929552137852
1995	93.0010070800781	-5.48926877975464	-5.00614833831787	-0.00490093370899558	-0.0191866029053926	-0.0026282137259841	0.0022419011220336
1996	93.6503601074219	-5.1645941734314	-5.13601779937744	-0.00717365415766835	-0.0198359526693821	-0.0172385573387146	0.0175015944987535
1997	92.3516616821289	-5.48926877975464	-5.33082246780396	-0.00230353930965066	-0.02697878703475	-0.00782300252467394	0.00581331877037883
1998	91.7023086547852	-4.83992004394531	-5.59056186676025	0.0191249661147594	-0.0273034609854221	0.00418994715437293	0.00126787810586393
1999	92.3516616821289	-5.1645941734314	-5.26588773727417	-0.0156151866540313	-0.0221086721867323	0.0149041991680861	0.00418994715437293
2000	91.7023086547852	-4.19057130813599	-5.20095300674438	0.00581331877037883	-0.0182125810533762	0.00711201597005129	-0.00165419070981443
[truncated: 7,340 more rows]
