# Supplementary material for: Precise instruction and consideration of the vertical and horizontal force component increases validity and reliability of the 90:20 Isometric Posterior Chain Test
Source: PLoS One. 2024 Oct 28;19(10):e0312843. doi: 10.1371/journal.pone.0312843 (PMC11515970; doi:10.1371/journal.pone.0312843)
Supplement: S1 File — (ZIP) [file pone.0312843.s001.zip › S1_Raw_Data/M1_P14_vh_3.csv]

1	84.5594787597656	1.00421762466431	-5.26588773727417	0.00451462110504508	0.0343846566975117	-0.0828227698802948	-0.00295288790948689
2	85.2088241577148	0.679543316364288	-5.46069240570068	0.00256657530553639	0.0337353087961674	-0.0662643760442734	0.000293855206109583
3	83.9101257324219	0.679543316364288	-5.9152364730835	-0.00327756232582033	0.0171769186854362	-0.0428878292441368	-0.00587495695799589
4	85.8581771850586	-0.294479608535767	-5.6554970741272	0.00321592413820326	0.0168522447347641	-0.0337969474494457	-0.0123684434220195
5	85.8581771850586	0.354869037866592	-5.85030126571655	-0.00490093370899558	-0.00327756232582033	-0.0286021586507559	-0.00944637414067984
6	85.2088241577148	0.354869037866592	-5.46069240570068	0.00743668992072344	-0.00100484199356288	-0.0221086721867323	-0.00847235135734081
7	85.2088241577148	0.679543316364288	-5.33082246780396	-0.00522560812532902	0.00548864435404539	-0.0146411629393697	-0.00392691092565656
8	85.2088241577148	1.00421762466431	-5.46069240570068	0.0168522447347641	-0.0162645354866982	-0.0123684434220195	-0.000355493422830477
9	85.8581771850586	1.00421762466431	-5.72043180465698	-0.00327756232582033	-0.0237320438027382	-0.0165892094373703	-0.00652430532500148
10	86.5075225830078	-0.294479608535767	-5.59056186676025	-0.0110697457566857	-0.0260047651827335	-0.0026282137259841	0.000293855206109583
11	86.5075225830078	0.679543316364288	-5.52562713623047	0.000293855206109583	-0.0230826959013939	-0.0143164889886975	0.00256657530553639
12	85.2088241577148	1.32889199256897	-5.59056186676025	-0.00197886489331722	-0.0152905117720366	-0.00197886489331722	0.011982130818069
13	87.156867980957	0.0301947109401226	-5.20095300674438	0.000293855206109583	-0.0286021586507559	-0.0104203969240189	0.0022419011220336
14	87.8062210083008	0.354869037866592	-5.13601779937744	-0.00749832857400179	-0.0026282137259841	-0.0237320438027382	-0.00327756232582033
15	86.5075225830078	1.00421762466431	-5.85030126571655	-0.0107450718060136	0.00548864435404539	-0.00684897974133492	0.000943203864153475
16	85.2088241577148	1.65356624126434	-5.78536653518677	-0.00652430532500148	-0.00522560812532902	0.0298392176628113	0.0022419011220336
17	87.156867980957	1.00421762466431	-5.72043180465698	0.00321592413820326	-0.00100484199356288	0.0295145437121391	0.00841071270406246
18	85.2088241577148	1.65356624126434	-5.6554970741272	0.00321592413820326	-0.0165892094373703	0.0447742342948914	-0.00100484199356288
19	87.156867980957	0.0301947109401226	-5.52562713623047	-0.00197886489331722	-0.00392691092565656	0.0259431265294552	-0.000355493422830477
20	85.8581771850586	1.32889199256897	-5.52562713623047	-0.0175632312893867	-0.00230353930965066	0.00938473641872406	0.000943203864153475
21	87.156867980957	1.00421762466431	-5.85030126571655	0.00873538758605719	0.0103587592020631	0.00646266713738441	-0.00360223650932312
22	87.8062210083008	0.354869037866592	-5.72043180465698	0.020423661917448	0.00581331877037883	0.0136055024340749	0.000943203864153475
23	85.8581771850586	1.32889199256897	-5.85030126571655	0.0149041991680861	0.00678734155371785	-0.00295288790948689	0.00743668992072344
24	86.5075225830078	0.0301947109401226	-5.59056186676025	0.0132808275520802	0.00938473641872406	-0.0399657599627972	-0.0026282137259841
25	85.8581771850586	0.0301947109401226	-5.13601779937744	0.00743668992072344	0.0136055024340749	-0.0253554154187441	-0.00425158534198999
26	86.5075225830078	1.00421762466431	-5.33082246780396	0.0230210572481155	0.00841071270406246	-0.0240567177534103	-0.00814767740666866
27	85.8581771850586	1.00421762466431	-5.46069240570068	0.012956153601408	0.0149041991680861	-0.0139918150380254	0.00743668992072344
28	86.5075225830078	0.679543316364288	-5.85030126571655	0.00776136433705688	0.000943203864153475	-0.0152905117720366	-0.00457625929266214
29	87.8062210083008	0.354869037866592	-5.6554970741272	0.00808603875339031	0.00548864435404539	-0.00782300252467394	-0.00847235135734081
30	86.5075225830078	-0.294479608535767	-5.46069240570068	-0.0113944197073579	0.00256657530553639	-0.00944637414067984	-0.00555028254166245
31	83.9101257324219	1.32889199256897	-5.46069240570068	-0.00100484199356288	0.012956153601408	-0.0302255302667618	0.00938473641872406
32	87.156867980957	0.0301947109401226	-5.13601779937744	-0.00327756232582033	0.00613799272105098	-0.0133424662053585	0.0113327819854021
33	85.2088241577148	0.679543316364288	-5.59056186676025	-0.00165419070981443	-0.00327756232582033	-0.00425158534198999	0.000293855206109583
34	86.5075225830078	0.0301947109401226	-5.3957576751709	-0.00847235135734081	0.00516396993771195	0.0022419011220336	-0.00847235135734081
35	85.8581771850586	0.354869037866592	-5.33082246780396	0.0022419011220336	-0.00100484199356288	0.011982130818069	-0.00100484199356288
36	87.156867980957	0.354869037866592	-5.3957576751709	-0.000355493422830477	-0.0162645354866982	0.0194496400654316	-0.00457625929266214
37	86.5075225830078	0.679543316364288	-5.26588773727417	-0.000355493422830477	0.00191722682211548	0.0405534692108631	0.0106834331527352
38	87.156867980957	0.354869037866592	-4.94121360778809	-0.00555028254166245	-0.00522560812532902	0.0379560738801956	0.00548864435404539
39	85.8581771850586	0.679543316364288	-5.00614833831787	-3.08191010844894e-05	-0.00749832857400179	0.0460729338228703	-0.000355493422830477
40	87.8062210083008	0.0301947109401226	-5.3957576751709	0.0188002903014421	-0.00165419070981443	0.036657378077507	-0.00425158534198999
41	86.5075225830078	0.354869037866592	-5.59056186676025	-0.00782300252467394	0.00159255252219737	0.0447742342948914	-3.08191010844894e-05
42	84.5594787597656	1.32889199256897	-5.52562713623047	0.00646266713738441	-0.00100484199356288	0.0272418223321438	0.00289124972186983
43	85.8581771850586	0.0301947109401226	-5.3957576751709	0.0285405199974775	0.00808603875339031	0.00743668992072344	-0.00522560812532902
44	85.2088241577148	0.354869037866592	-5.33082246780396	0.0210730116814375	0.0200989879667759	-0.0331475995481014	-0.0100957229733467
45	86.5075225830078	0.0301947109401226	-5.26588773727417	0.0197743140161037	0.0155535480007529	-0.0389917381107807	-0.00490093370899558
46	86.5075225830078	-0.943828225135803	-5.46069240570068	-0.0117190945893526	0.0100340843200684	-0.0331475995481014	-0.00879702530801296
47	85.2088241577148	0.354869037866592	-5.26588773727417	0.011982130818069	0.00776136433705688	-0.0227580219507217	-0.000355493422830477
48	84.5594787597656	0.354869037866592	-5.52562713623047	0.0158782228827477	0.00321592413820326	-0.0318489037454128	0.00451462110504508
49	85.2088241577148	-1.26850259304047	-5.52562713623047	0.00386527273803949	0.0100340843200684	-0.0133424662053585	-0.00879702530801296
50	85.2088241577148	-0.943828225135803	-4.94121360778809	0.00386527273803949	0.012956153601408	-0.0165892094373703	-0.00295288790948689
51	86.5075225830078	-0.619153916835785	-5.46069240570068	0.0239950809627771	0.0132808275520802	-0.00522560812532902	-0.00132951640989631
52	84.5594787597656	0.0301947109401226	-5.6554970741272	0.00483929552137852	0.0236704051494598	0.00256657530553639	0.00126787810586393
53	87.156867980957	-0.943828225135803	-5.33082246780396	0.00256657530553639	0.0103587592020631	0.0178262684494257	0.0106834331527352
54	85.8581771850586	-0.619153916835785	-5.33082246780396	-0.00490093370899558	0.011982130818069	0.0220470335334539	0.00354059832170606
55	86.5075225830078	0.0301947109401226	-5.46069240570068	-0.0133424662053585	0.0132808275520802	0.0113327819854021	0.00613799272105098
56	84.5594787597656	0.354869037866592	-5.3957576751709	0.0136055024340749	0.00451462110504508	0.01100810803473	0.00906006153672934
57	86.5075225830078	-0.294479608535767	-5.20095300674438	0.00873538758605719	0.000943203864153475	0.0106834331527352	0.0100340843200684
58	85.8581771850586	0.354869037866592	-5.3957576751709	0.0152288740500808	-0.00360223650932312	0.01100810803473	0.00938473641872406
59	88.45556640625	0.0301947109401226	-5.3957576751709	0.0113327819854021	-0.0139918150380254	0.00386527273803949	-0.00360223650932312
60	85.8581771850586	0.354869037866592	-5.13601779937744	0.0123068047687411	-0.0152905117720366	0.00743668992072344	-0.00230353930965066
61	85.8581771850586	0.354869037866592	-5.26588773727417	0.0136055024340749	-0.0315242260694504	0.0249691028147936	-0.00814767740666866
62	85.2088241577148	1.65356624126434	-5.46069240570068	0.0200989879667759	-0.0373683646321297	0.0931507050991058	-0.00587495695799589
63	84.5594787597656	1.00421762466431	-5.20095300674438	0.013930176384747	-0.043212503194809	0.109059751033783	-0.00457625929266214
64	86.5075225830078	1.32889199256897	-5.59056186676025	0.01100810803473	-0.0347709693014622	0.103540286421776	-0.00132951640989631
65	83.9101257324219	1.65356624126434	-5.6554970741272	-0.00619963090866804	-0.0250307414680719	0.0850338488817215	-0.00944637414067984
66	83.2607803344727	1.65356624126434	-5.59056186676025	0.00483929552137852	-0.0133424662053585	0.0759429708123207	-0.0139918150380254
67	83.9101257324219	1.32889199256897	-5.3957576751709	0.00289124972186983	0.00613799272105098	0.0265924744307995	-0.00490093370899558
68	83.9101257324219	1.97824060916901	-5.3957576751709	0.0136055024340749	0.0126314787194133	-0.0315242260694504	-0.00814767740666866
69	84.5594787597656	1.97824060916901	-5.46069240570068	-0.00977104809135199	0.0259431265294552	-0.0769786313176155	-0.00295288790948689
70	83.9101257324219	2.30291485786438	-5.72043180465698	0.00711201597005129	0.0217223595827818	-0.0945110470056534	-0.00717365415766835
71	85.8581771850586	0.679543316364288	-5.3957576751709	-0.0195112787187099	0.0285405199974775	-0.101004533469677	0.00159255252219737
72	83.9101257324219	1.97824060916901	-5.59056186676025	-0.00392691092565656	0.0360080301761627	-0.109446063637733	0.00289124972186983
73	84.5594787597656	0.679543316364288	-5.3957576751709	-0.0123684434220195	0.0314625911414623	-0.0925630033016205	0.00646266713738441
74	83.2607803344727	1.65356624126434	-5.3957576751709	-0.00522560812532902	0.00743668992072344	-0.0613942667841911	-0.00132951640989631
75	83.2607803344727	1.32889199256897	-5.00614833831787	-0.0126931173726916	-0.00197886489331722	-0.0467839203774929	0.00386527273803949
76	83.9101257324219	0.679543316364288	-5.46069240570068	-0.0143164889886975	-0.0175632312893867	-0.0412644557654858	0.00581331877037883
77	83.2607803344727	0.354869037866592	-5.46069240570068	-0.0133424662053585	-3.08191010844894e-05	-0.0565241500735283	0.00938473641872406
78	83.9101257324219	0.679543316364288	-5.59056186676025	-0.00490093370899558	0.00159255252219737	-0.0545761026442051	0.00906006153672934
79	81.9620819091797	1.65356624126434	-5.52562713623047	-0.0107450718060136	-0.0026282137259841	-0.0299008563160896	-0.00327756232582033
80	82.6114273071289	1.32889199256897	-5.3957576751709	0.000943203864153475	-0.0172385573387146	0.0022419011220336	-0.00165419070981443
81	80.6633834838867	1.97824060916901	-5.20095300674438	-0.00132951640989631	-0.0211346503347158	0.0285405199974775	-0.00392691092565656
82	83.2607803344727	0.679543316364288	-5.52562713623047	0.00386527273803949	-0.0159398596733809	0.0577612072229385	0.00256657530553639
83	81.3127365112305	1.97824060916901	-5.59056186676025	-0.0133424662053585	-0.0165892094373703	0.0525664202868938	-0.00197886489331722
84	83.9101257324219	0.679543316364288	-5.26588773727417	0.00581331877037883	-0.0188619289547205	0.0447742342948914	-0.000680167751852423
85	81.9620819091797	1.97824060916901	-5.52562713623047	-0.00684897974133492	-0.0198359526693821	0.0158782228827477	-0.00100484199356288
86	81.9620819091797	1.65356624126434	-5.46069240570068	0.00743668992072344	-0.00587495695799589	0.00906006153672934	-3.08191010844894e-05
87	81.9620819091797	2.30291485786438	-5.26588773727417	-0.00165419070981443	0.00126787810586393	0.0136055024340749	0.00191722682211548
88	83.2607803344727	1.97824060916901	-5.6554970741272	0.00808603875339031	-0.00132951640989631	0.00418994715437293	0.00516396993771195
89	83.2607803344727	2.30291485786438	-5.72043180465698	-0.0026282137259841	-0.00490093370899558	-3.08191010844894e-05	-0.00230353930965066
90	84.5594787597656	0.354869037866592	-5.33082246780396	-0.017887907102704	0.00678734155371785	-0.0100957229733467	-0.00165419070981443
91	82.6114273071289	1.32889199256897	-5.26588773727417	-0.00749832857400179	0.000618529506027699	0.01100810803473	-0.00132951640989631
92	83.9101257324219	1.65356624126434	-5.33082246780396	-0.0117190945893526	-0.0133424662053585	0.0152288740500808	0.00256657530553639
93	85.2088241577148	0.679543316364288	-5.07108306884766	-0.00717365415766835	-0.00425158534198999	0.0265924744307995	0.00289124972186983
94	85.8581771850586	1.00421762466431	-5.72043180465698	-0.00522560812532902	-0.000680167751852423	0.0395794473588467	0.00516396993771195
95	83.2607803344727	1.65356624126434	-5.78536653518677	-0.00165419070981443	0.00938473641872406	0.0441248863935471	-0.0026282137259841
96	83.9101257324219	1.65356624126434	-5.59056186676025	0.00451462110504508	0.00321592413820326	0.0191249661147594	0.00386527273803949
97	84.5594787597656	1.97824060916901	-5.72043180465698	-0.00425158534198999	0.0191249661147594	0.0399041213095188	0.00256657530553639
98	83.9101257324219	1.65356624126434	-5.3957576751709	-0.00782300252467394	0.0213976856321096	0.00191722682211548	0.0126314787194133
99	85.8581771850586	1.97824060916901	-5.52562713623047	-0.00684897974133492	0.0317872650921345	-0.0360696688294411	-0.00847235135734081
100	84.5594787597656	1.97824060916901	-5.52562713623047	-0.00457625929266214	0.0373067259788513	-0.0893162563443184	-0.00132951640989631
101	86.5075225830078	1.65356624126434	-5.72043180465698	0.0022419011220336	0.0301638916134834	-0.0701604709029198	-0.00197886489331722
102	85.8581771850586	0.354869037866592	-5.46069240570068	-3.08191010844894e-05	0.0246444288641214	-0.0260047651827335	-0.00165419070981443
103	83.9101257324219	1.65356624126434	-5.59056186676025	-0.0172385573387146	0.0149041991680861	-0.0256800893694162	-3.08191010844894e-05
104	84.5594787597656	1.00421762466431	-5.20095300674438	0.0155535480007529	-0.00132951640989631	-0.0247060675173998	0.00126787810586393
105	87.156867980957	0.354869037866592	-5.07108306884766	0.0162028968334198	0.00321592413820326	-0.0149658378213644	-0.0026282137259841
106	85.2088241577148	1.00421762466431	-5.52562713623047	-0.0126931173726916	0.00386527273803949	-0.00912170019000769	-0.00717365415766835
107	84.5594787597656	1.32889199256897	-5.85030126571655	0.00451462110504508	0.01100810803473	-0.0152905117720366	-0.00230353930965066
108	85.8581771850586	1.00421762466431	-5.78536653518677	-0.00360223650932312	0.0132808275520802	-0.00522560812532902	-0.00327756232582033
109	87.156867980957	0.0301947109401226	-5.59056186676025	-0.00100484199356288	0.0171769186854362	-0.0149658378213644	-0.00230353930965066
110	86.5075225830078	0.354869037866592	-5.46069240570068	-0.00490093370899558	0.0265924744307995	-0.0354203209280968	-3.08191010844894e-05
111	84.5594787597656	1.00421762466431	-5.46069240570068	-0.00782300252467394	0.0340599827468395	-0.0561994761228561	-3.08191010844894e-05
112	85.8581771850586	0.354869037866592	-5.72043180465698	-0.00165419070981443	0.0369820520281792	-0.0581475235521793	0.00581331877037883
113	84.5594787597656	1.00421762466431	-5.9152364730835	-0.00522560812532902	0.0353586822748184	-0.0630176365375519	0.000618529506027699
114	85.8581771850586	0.679543316364288	-5.59056186676025	0.01100810803473	0.0337353087961674	-0.0587968714535236	-0.000680167751852423
115	85.8581771850586	0.354869037866592	-5.6554970741272	0.00776136433705688	0.0425015166401863	-0.0623682886362076	0.00483929552137852
116	85.8581771850586	1.32889199256897	-5.72043180465698	-0.000355493422830477	0.0373067259788513	-0.0607449151575565	-0.00555028254166245
117	85.8581771850586	1.32889199256897	-5.52562713623047	0.0113327819854021	0.0175015944987535	-0.032173577696085	0.000943203864153475
118	85.2088241577148	0.679543316364288	-5.6554970741272	0.00841071270406246	-0.0100957229733467	0.0116574559360743	-0.00360223650932312
119	85.8581771850586	0.0301947109401226	-5.78536653518677	-0.00197886489331722	-0.0198359526693821	0.0103587592020631	0.00126787810586393
120	86.5075225830078	1.00421762466431	-5.3957576751709	-0.00652430532500148	-0.0191866029053926	0.0226963832974434	-0.0104203969240189
121	85.8581771850586	-0.294479608535767	-5.20095300674438	-0.00490093370899558	-0.0292515084147453	0.011982130818069	-0.00749832857400179
122	84.5594787597656	1.32889199256897	-5.72043180465698	0.0126314787194133	-0.0286021586507559	0.0285405199974775	-0.0107450718060136
123	85.2088241577148	-0.294479608535767	-5.00614833831787	0.00581331877037883	-0.0282774847000837	0.0295145437121391	-0.00132951640989631
124	83.9101257324219	0.679543316364288	-5.46069240570068	0.0152288740500808	-0.0276281367987394	0.0327612869441509	-0.00782300252467394
125	85.2088241577148	0.0301947109401226	-5.26588773727417	0.00483929552137852	-0.0247060675173998	0.047696303576231	-0.00425158534198999
126	85.8581771850586	-0.294479608535767	-5.46069240570068	0.00743668992072344	-0.03444629535079	0.0509430468082428	-0.00847235135734081
127	85.8581771850586	-0.619153916835785	-5.26588773727417	0.00418994715437293	-0.0438618510961533	0.0684754624962807	0.000293855206109583
128	85.2088241577148	-0.619153916835785	-5.13601779937744	0.00451462110504508	-0.0451605506241322	0.06393001973629	0.0022419011220336
129	85.8581771850586	-0.943828225135803	-5.00614833831787	0.00548864435404539	-0.0536020807921886	0.0694494843482971	-0.00132951640989631
130	83.9101257324219	0.354869037866592	-5.3957576751709	-0.0175632312893867	-0.0613942667841911	0.0821117833256721	-0.00652430532500148
131	86.5075225830078	-0.619153916835785	-5.52562713623047	0.0145795252174139	-0.0389917381107807	0.07431960105896	0.000618529506027699
132	86.5075225830078	-0.943828225135803	-5.46069240570068	-0.00749832857400179	-0.0337969474494457	0.0856831967830658	0.00743668992072344
133	84.5594787597656	-0.294479608535767	-5.6554970741272	0.00776136433705688	-0.0152905117720366	0.0824364572763443	0.00289124972186983
134	85.2088241577148	-0.619153916835785	-5.52562713623047	0.0132808275520802	-0.00490093370899558	0.0564625114202499	0.00743668992072344
135	85.2088241577148	-1.59317684173584	-5.13601779937744	-0.00782300252467394	0.00678734155371785	0.0243197549134493	0.0022419011220336
136	87.8062210083008	-2.24252557754517	-5.20095300674438	-0.00490093370899558	0.020423661917448	-0.02697878703475	0.00776136433705688
137	85.8581771850586	-2.24252557754517	-5.52562713623047	0.0171769186854362	0.0369820520281792	-0.0724331885576248	0.00743668992072344
138	87.156867980957	-2.24252557754517	-5.52562713623047	0.00743668992072344	0.0324366129934788	-0.0876928865909576	0.00191722682211548
139	85.2088241577148	-1.26850259304047	-5.46069240570068	0.000618529506027699	0.0142548503354192	-0.0717838406562805	0.000618529506027699
140	85.2088241577148	-2.24252557754517	-5.26588773727417	0.00646266713738441	0.00191722682211548	-0.0581475235521793	-0.00684897974133492
141	84.5594787597656	-0.943828225135803	-5.20095300674438	0.0226963832974434	0.00159255252219737	-0.0389917381107807	-0.00749832857400179
142	83.9101257324219	-0.943828225135803	-5.33082246780396	0.00678734155371785	0.000943203864153475	-0.0221086721867323	0.00126787810586393
143	85.2088241577148	-2.24252557754517	-5.52562713623047	-0.000355493422830477	0.00938473641872406	-0.000355493422830477	-0.00457625929266214
144	86.5075225830078	-1.9178512096405	-5.6554970741272	0.00548864435404539	0.00289124972186983	0.00808603875339031	0.000293855206109583
145	84.5594787597656	-0.619153916835785	-5.46069240570068	0.00613799272105098	0.0126314787194133	-0.00327756232582033	-0.00425158534198999
146	84.5594787597656	-0.619153916835785	-5.26588773727417	0.0100340843200684	0.0123068047687411	-0.0139918150380254	0.00418994715437293
147	85.2088241577148	-0.619153916835785	-5.13601779937744	0.00841071270406246	0.00483929552137852	-0.00165419070981443	-0.00490093370899558
148	83.9101257324219	-1.26850259304047	-4.94121360778809	0.00873538758605719	-0.00555028254166245	0.00321592413820326	0.0100340843200684
149	84.5594787597656	-0.294479608535767	-5.72043180465698	0.00516396993771195	-0.0136671401560307	-0.0133424662053585	-0.0026282137259841
150	83.9101257324219	-0.619153916835785	-5.52562713623047	0.00548864435404539	-0.0100957229733467	-0.0126931173726916	-0.00327756232582033
151	85.8581771850586	-1.9178512096405	-5.3957576751709	-0.00587495695799589	0.00256657530553639	-0.0299008563160896	0.00678734155371785
152	84.5594787597656	-0.943828225135803	-5.46069240570068	0.00743668992072344	-0.0308748781681061	0.000618529506027699	0.0116574559360743
153	85.8581771850586	-1.59317684173584	-5.00614833831787	0.00743668992072344	-0.0152905117720366	0.01847561635077	0.01100810803473
154	83.9101257324219	-0.619153916835785	-5.33082246780396	0.00159255252219737	-0.0204853005707264	0.00483929552137852	0.00711201597005129
155	83.9101257324219	-0.943828225135803	-5.52562713623047	-0.0198359526693821	-0.0152905117720366	-0.00977104809135199	0.00548864435404539
156	83.9101257324219	-0.943828225135803	-5.72043180465698	0.00418994715437293	-0.0107450718060136	0.011982130818069	0.00743668992072344
157	83.9101257324219	-0.943828225135803	-5.6554970741272	0.0022419011220336	-0.00652430532500148	0.0149041991680861	0.00841071270406246
158	82.6114273071289	-0.943828225135803	-5.52562713623047	0.00581331877037883	0.00516396993771195	0.0278911720961332	0.0126314787194133
159	83.9101257324219	-0.619153916835785	-5.46069240570068	0.0022419011220336	-0.00295288790948689	0.0272418223321438	0.00646266713738441
160	82.6114273071289	-0.619153916835785	-5.3957576751709	0.00613799272105098	0.00776136433705688	0.0288651939481497	0.00256657530553639
161	83.9101257324219	-0.619153916835785	-5.6554970741272	-0.00327756232582033	0.00321592413820326	0.0162028968334198	0.000943203864153475
162	85.2088241577148	-1.9178512096405	-5.52562713623047	0.00483929552137852	0.0155535480007529	0.0155535480007529	-3.08191010844894e-05
163	83.2607803344727	-0.943828225135803	-5.59056186676025	-0.00587495695799589	0.00548864435404539	0.00873538758605719	0.00776136433705688
164	84.5594787597656	-1.9178512096405	-5.46069240570068	-0.0188619289547205	-0.0169138833880424	0.013930176384747	0.000943203864153475
165	84.5594787597656	-2.89187407493591	-5.33082246780396	-0.0117190945893526	0.00159255252219737	0.0113327819854021	-0.00522560812532902
166	81.9620819091797	-0.619153916835785	-5.26588773727417	-0.0208099745213985	0.00418994715437293	0.0236704051494598	-0.00717365415766835
167	82.6114273071289	-1.26850259304047	-5.52562713623047	0.00743668992072344	0.01100810803473	-0.0117190945893526	0.000293855206109583
168	82.6114273071289	-1.26850259304047	-5.72043180465698	-0.00100484199356288	0.0145795252174139	-0.0425631552934647	-0.000355493422830477
169	84.5594787597656	-2.24252557754517	-5.46069240570068	-0.00132951640989631	0.0220470335334539	-0.0837967917323112	0.00516396993771195
170	83.9101257324219	-2.24252557754517	-5.33082246780396	-0.00587495695799589	0.0298392176628113	-0.0799007043242455	-0.00197886489331722
171	82.6114273071289	-1.59317684173584	-5.26588773727417	-0.00230353930965066	0.0236704051494598	-0.0750305876135826	0.00873538758605719
172	84.5594787597656	-1.26850259304047	-5.26588773727417	-0.0139918150380254	0.00808603875339031	-0.0425631552934647	0.0175015944987535
173	83.2607803344727	-1.59317684173584	-5.52562713623047	-0.00555028254166245	-0.00100484199356288	-0.0230826959013939	0.00906006153672934
174	85.8581771850586	-2.56719970703125	-5.46069240570068	0.00776136433705688	-0.00165419070981443	-0.0136671401560307	0.00581331877037883
175	85.8581771850586	-1.9178512096405	-5.46069240570068	-0.0182125810533762	-0.0136671401560307	0.0136055024340749	0.00516396993771195
176	85.2088241577148	-1.26850259304047	-5.6554970741272	0.00451462110504508	-0.0139918150380254	0.0239950809627771	0.000293855206109583
177	84.5594787597656	-1.59317684173584	-5.3957576751709	-0.00100484199356288	-0.0120437685400248	0.0343846566975117	0.00418994715437293
178	85.8581771850586	-1.59317684173584	-5.26588773727417	0.000618529506027699	-0.02697878703475	0.0431508645415306	0.0022419011220336
179	86.5075225830078	-2.24252557754517	-5.46069240570068	-0.00847235135734081	-0.00814767740666866	0.045423585921526	0.00711201597005129
180	86.5075225830078	-2.24252557754517	-5.59056186676025	-0.00165419070981443	-0.0107450718060136	0.0697741582989693	0.00386527273803949
181	86.5075225830078	-2.56719970703125	-5.6554970741272	-0.00879702530801296	-0.00912170019000769	0.0658780634403229	-0.0026282137259841
182	86.5075225830078	-2.24252557754517	-5.26588773727417	-0.00814767740666866	-0.00782300252467394	0.0613326244056225	-0.00490093370899558
183	86.5075225830078	-2.24252557754517	-5.52562713623047	0.01100810803473	-0.00490093370899558	0.0334106348454952	-0.00587495695799589
184	86.5075225830078	-1.26850259304047	-5.26588773727417	-0.00944637414067984	0.0103587592020631	-0.00912170019000769	-0.00360223650932312
185	87.8062210083008	-2.24252557754517	-5.33082246780396	-0.00587495695799589	0.0223717093467712	-0.0347709693014622	-0.0100957229733467
186	87.8062210083008	-2.24252557754517	-5.59056186676025	-0.00749832857400179	0.0272418223321438	-0.0435371771454811	-0.0117190945893526
187	85.8581771850586	-1.9178512096405	-5.52562713623047	0.00776136433705688	0.0259431265294552	-0.0552254542708397	-0.00392691092565656
188	87.156867980957	-2.56719970703125	-5.46069240570068	0.0145795252174139	0.0217223595827818	-0.0604202412068844	-0.00749832857400179
189	87.156867980957	-2.24252557754517	-5.3957576751709	-0.00165419070981443	0.0165275707840919	-0.0617189407348633	-0.00782300252467394
190	87.156867980957	-2.89187407493591	-5.20095300674438	0.0165275707840919	0.0269171483814716	-0.0490566417574883	-0.00425158534198999
191	86.5075225830078	-1.26850259304047	-5.78536653518677	-0.00912170019000769	0.0207483377307653	-0.0662643760442734	-0.00879702530801296
192	87.156867980957	-2.56719970703125	-5.52562713623047	0.00354059832170606	0.00548864435404539	-0.0341216214001179	0.00646266713738441
193	85.2088241577148	-1.26850259304047	-5.85030126571655	-0.00230353930965066	-0.00295288790948689	-0.000680167751852423	0.00126787810586393
194	85.8581771850586	-1.59317684173584	-5.6554970741272	-0.00490093370899558	0.00646266713738441	0.0132808275520802	-3.08191010844894e-05
195	87.156867980957	-2.24252557754517	-5.59056186676025	0.00191722682211548	0.00159255252219737	0.0191249661147594	-0.00490093370899558
196	86.5075225830078	-2.56719970703125	-5.13601779937744	0.00678734155371785	0.00841071270406246	0.00711201597005129	0.00451462110504508
197	87.8062210083008	-1.9178512096405	-5.72043180465698	0.0132808275520802	0.00678734155371785	-0.00619963090866804	0.00841071270406246
198	87.156867980957	-2.56719970703125	-5.59056186676025	0.00743668992072344	0.013930176384747	-0.0201606266200542	0.00516396993771195
199	85.2088241577148	-1.26850259304047	-5.98017120361328	-0.0123684434220195	0.00678734155371785	-0.00230353930965066	-0.00717365415766835
200	85.2088241577148	-1.9178512096405	-5.3957576751709	0.012956153601408	0.00548864435404539	0.0175015944987535	-0.00165419070981443
201	85.8581771850586	-2.24252557754517	-5.33082246780396	-0.000355493422830477	-0.00684897974133492	0.0438002124428749	-0.000355493422830477
202	85.8581771850586	-0.943828225135803	-5.13601779937744	0.011982130818069	-0.0139918150380254	0.0447742342948914	0.00191722682211548
203	86.5075225830078	-2.56719970703125	-5.59056186676025	0.01100810803473	-0.000355493422830477	0.041852168738842	-0.00197886489331722
204	84.5594787597656	-1.9178512096405	-5.72043180465698	0.00581331877037883	-0.00197886489331722	-0.00327756232582033	-0.00165419070981443
205	85.2088241577148	-2.56719970703125	-5.46069240570068	0.000293855206109583	0.00873538758605719	-0.0136671401560307	-0.00847235135734081
206	86.5075225830078	-2.56719970703125	-5.3957576751709	-0.0100957229733467	0.0142548503354192	0.000943203864153475	-0.0026282137259841
207	88.45556640625	-2.56719970703125	-5.46069240570068	0.00451462110504508	0.00711201597005129	-0.0139918150380254	0.000943203864153475
208	86.5075225830078	-2.56719970703125	-5.00614833831787	-0.000355493422830477	0.00938473641872406	0.00711201597005129	0.000293855206109583
209	87.8062210083008	-1.59317684173584	-5.3957576751709	-0.00360223650932312	0.0022419011220336	-0.00684897974133492	-0.000355493422830477
210	86.5075225830078	-1.9178512096405	-5.46069240570068	-0.00490093370899558	0.0298392176628113	-0.0188619289547205	-0.0123684434220195
211	85.2088241577148	-2.24252557754517	-5.20095300674438	-0.0123684434220195	0.0265924744307995	-0.0286021586507559	-0.00587495695799589
212	83.9101257324219	-0.619153916835785	-5.33082246780396	0.00613799272105098	0.0175015944987535	-0.0286021586507559	0.00646266713738441
213	85.2088241577148	-1.9178512096405	-5.20095300674438	-0.00425158534198999	0.0165275707840919	-0.0159398596733809	0.00678734155371785
214	85.8581771850586	-1.9178512096405	-5.13601779937744	0.011982130818069	0.0171769186854362	-0.00165419070981443	-0.00100484199356288
215	85.8581771850586	-1.9178512096405	-5.46069240570068	0.00386527273803949	0.00289124972186983	0.00483929552137852	-0.00327756232582033
216	85.8581771850586	-1.9178512096405	-5.46069240570068	0.00289124972186983	0.0022419011220336	0.0223717093467712	-0.0026282137259841
217	87.156867980957	-2.24252557754517	-4.94121360778809	0.00970941036939621	0.00126787810586393	0.0295145437121391	0.0113327819854021
218	85.8581771850586	-2.56719970703125	-5.20095300674438	0.012956153601408	0.00548864435404539	0.0262678004801273	-0.00490093370899558
219	85.8581771850586	-2.89187407493591	-5.00614833831787	-0.00230353930965066	-0.00555028254166245	0.0288651939481497	-0.00100484199356288
220	84.5594787597656	-2.56719970703125	-5.33082246780396	-0.00392691092565656	-0.0110697457566857	0.0554884895682335	-0.0113944197073579
221	83.9101257324219	-1.59317684173584	-5.52562713623047	0.00418994715437293	-0.0149658378213644	0.0717222020030022	0.00354059832170606
222	86.5075225830078	-2.89187407493591	-5.3957576751709	0.00548864435404539	-0.0230826959013939	0.0671767666935921	0.00386527273803949
223	83.9101257324219	-2.24252557754517	-5.46069240570068	-0.00490093370899558	-0.0204853005707264	0.0688001364469528	0.0022419011220336
224	85.8581771850586	-2.24252557754517	-5.33082246780396	-0.0100957229733467	-0.0162645354866982	0.0350340083241463	0.00159255252219737
225	83.9101257324219	-1.9178512096405	-5.33082246780396	0.00711201597005129	-0.0026282137259841	0.0155535480007529	-0.0026282137259841
226	84.5594787597656	-1.9178512096405	-5.26588773727417	0.00159255252219737	-0.000680167751852423	0.00873538758605719	0.00159255252219737
227	83.9101257324219	-1.59317684173584	-5.6554970741272	0.00743668992072344	-0.00652430532500148	0.00938473641872406	0.0106834331527352
228	85.2088241577148	-1.59317684173584	-5.6554970741272	0.00548864435404539	0.00256657530553639	0.00191722682211548	0.0123068047687411
229	85.8581771850586	-1.26850259304047	-5.6554970741272	0.011982130818069	0.000618529506027699	-0.0120437685400248	0.00321592413820326
230	87.156867980957	-2.24252557754517	-5.33082246780396	-0.00165419070981443	-0.00132951640989631	-0.0497059896588326	-0.00360223650932312
231	84.5594787597656	-1.59317684173584	-5.20095300674438	-0.0130177913233638	0.000293855206109583	-0.112043462693691	-3.08191010844894e-05
232	85.2088241577148	-0.943828225135803	-5.13601779937744	0.0213976856321096	-0.00782300252467394	-0.119186297059059	0.00938473641872406
233	86.5075225830078	-1.9178512096405	-5.59056186676025	-0.00100484199356288	-0.0308748781681061	-0.0841214656829834	0.01100810803473
234	86.5075225830078	-1.26850259304047	-5.52562713623047	-0.0100957229733467	-0.0337969474494457	-0.0497059896588326	-0.00100484199356288
235	85.8581771850586	0.0301947109401226	-5.59056186676025	0.00841071270406246	-0.028926832601428	-0.00457625929266214	-0.00360223650932312
236	85.2088241577148	-0.294479608535767	-5.52562713623047	0.0145795252174139	-0.0328229255974293	0.0136055024340749	0.00548864435404539
237	84.5594787597656	0.354869037866592	-5.20095300674438	0.00516396993771195	-0.0263294391334057	0.0252937767654657	0.00678734155371785
238	85.2088241577148	0.0301947109401226	-5.33082246780396	0.0123068047687411	-0.0211346503347158	0.0376313999295235	0.0100340843200684
239	85.8581771850586	1.00421762466431	-5.59056186676025	-0.0113944197073579	-0.0139918150380254	0.0428261905908585	-0.00360223650932312
240	85.2088241577148	0.354869037866592	-5.52562713623047	-0.00230353930965066	0.0022419011220336	-0.00392691092565656	-0.00814767740666866
241	85.8581771850586	0.354869037866592	-5.6554970741272	0.000618529506027699	0.000293855206109583	-0.023407369852066	-0.00944637414067984
242	85.8581771850586	-0.943828225135803	-5.07108306884766	0.00646266713738441	0.00386527273803949	-0.03444629535079	-0.000680167751852423
243	83.9101257324219	0.679543316364288	-5.3957576751709	0.0113327819854021	0.00418994715437293	-0.00490093370899558	-0.00490093370899558
244	84.5594787597656	0.0301947109401226	-5.33082246780396	0.00678734155371785	0.000943203864153475	0.0116574559360743	-0.00717365415766835
245	85.8581771850586	-0.294479608535767	-5.3957576751709	0.00646266713738441	0.000293855206109583	0.0262678004801273	-0.00295288790948689
246	84.5594787597656	-0.619153916835785	-5.3957576751709	-0.00132951640989631	0.00516396993771195	0.025618452578783	-0.00327756232582033
247	85.2088241577148	-0.943828225135803	-5.59056186676025	-0.00360223650932312	0.00678734155371785	0.0217223595827818	-0.00490093370899558
248	84.5594787597656	-0.619153916835785	-5.52562713623047	-0.00327756232582033	0.0136055024340749	0.0249691028147936	0.00386527273803949
249	84.5594787597656	-0.619153916835785	-5.13601779937744	0.0178262684494257	0.0136055024340749	-0.00652430532500148	-0.00197886489331722
250	83.2607803344727	-0.619153916835785	-5.13601779937744	-0.017887907102704	0.0142548503354192	-0.0240567177534103	-0.0026282137259841
251	82.6114273071289	0.679543316364288	-5.3957576751709	-0.0117190945893526	0.0126314787194133	-0.0617189407348633	0.00159255252219737
252	83.2607803344727	0.354869037866592	-5.26588773727417	-0.00360223650932312	0.0113327819854021	-0.0467839203774929	0.0103587592020631
253	81.9620819091797	0.354869037866592	-5.59056186676025	-0.0149658378213644	0.0100340843200684	-0.0399657599627972	0.00743668992072344
254	84.5594787597656	-0.619153916835785	-5.26588773727417	-0.00847235135734081	0.00743668992072344	-0.0295761823654175	0.00483929552137852
255	83.2607803344727	-0.294479608535767	-5.20095300674438	-0.0172385573387146	0.0236704051494598	-0.0315242260694504	0.00289124972186983
256	83.2607803344727	0.0301947109401226	-5.52562713623047	0.000293855206109583	0.0295145437121391	-0.0331475995481014	0.00386527273803949
257	84.5594787597656	-0.294479608535767	-5.6554970741272	-0.0026282137259841	0.0288651939481497	-0.039641086012125	0.0158782228827477
258	83.2607803344727	0.354869037866592	-5.52562713623047	0.00289124972186983	0.0197743140161037	-0.0328229255974293	-0.000355493422830477
259	84.5594787597656	-0.294479608535767	-5.3957576751709	-0.00684897974133492	0.0106834331527352	-0.038017712533474	0.00159255252219737
260	84.5594787597656	0.354869037866592	-5.46069240570068	-0.0198359526693821	0.00548864435404539	-0.0156151866540313	-0.00522560812532902
261	85.8581771850586	-0.294479608535767	-5.20095300674438	0.00289124972186983	-0.00749832857400179	0.00841071270406246	-0.00652430532500148
262	82.6114273071289	1.32889199256897	-5.46069240570068	0.00613799272105098	-0.00230353930965066	0.0155535480007529	0.00256657530553639
263	85.2088241577148	-0.294479608535767	-5.3957576751709	0.00256657530553639	-0.0130177913233638	0.0126314787194133	-0.00814767740666866
264	83.2607803344727	1.97824060916901	-5.78536653518677	0.000618529506027699	-0.00587495695799589	0.00289124972186983	-0.0100957229733467
265	83.9101257324219	1.32889199256897	-5.33082246780396	0.0022419011220336	-0.00100484199356288	-0.00587495695799589	-0.00490093370899558
266	85.2088241577148	0.679543316364288	-5.26588773727417	0.00548864435404539	-0.000355493422830477	0.0210730116814375	-0.00587495695799589
267	86.5075225830078	0.354869037866592	-4.94121360778809	0.00646266713738441	0.00354059832170606	0.0207483377307653	-0.00360223650932312
268	85.8581771850586	0.679543316364288	-5.26588773727417	-0.00392691092565656	-0.0107450718060136	0.0353586822748184	-0.0107450718060136
269	84.5594787597656	1.32889199256897	-5.52562713623047	-0.00717365415766835	0.00256657530553639	0.0191249661147594	-0.0133424662053585
270	84.5594787597656	1.65356624126434	-5.59056186676025	-0.00392691092565656	-0.00490093370899558	0.0350340083241463	-0.0130177913233638
271	85.2088241577148	0.354869037866592	-5.33082246780396	0.00418994715437293	-0.0185372550040483	0.0259431265294552	-0.00295288790948689
272	85.8581771850586	0.354869037866592	-5.26588773727417	0.0106834331527352	-0.028926832601428	0.0441248863935471	-0.00295288790948689
273	85.8581771850586	0.354869037866592	-5.13601779937744	-0.000355493422830477	-0.03444629535079	0.0489950031042099	-0.000680167751852423
274	84.5594787597656	1.32889199256897	-5.52562713623047	0.00256657530553639	-0.0253554154187441	0.0571118593215942	-0.00749832857400179
275	83.9101257324219	0.354869037866592	-5.52562713623047	0.000943203864153475	-0.00425158534198999	0.0636053457856178	-0.00100484199356288
276	87.156867980957	0.0301947109401226	-5.59056186676025	0.00386527273803949	0.00483929552137852	0.0856831967830658	-0.00132951640989631
277	85.8581771850586	0.354869037866592	-5.33082246780396	-0.00977104809135199	0.00256657530553639	0.0950987562537193	0.00646266713738441
278	86.5075225830078	0.354869037866592	-5.33082246780396	0.0200989879667759	0.0100340843200684	0.0915273353457451	0.00548864435404539
279	83.2607803344727	1.32889199256897	-5.33082246780396	-0.00100484199356288	0.0165275707840919	0.0613326244056225	-0.000355493422830477
280	85.8581771850586	1.00421762466431	-5.26588773727417	0.0123068047687411	0.0188002903014421	-0.00814767740666866	-0.00197886489331722
281	83.9101257324219	1.65356624126434	-5.26588773727417	0.01100810803473	0.0249691028147936	-0.0467839203774929	0.00354059832170606
282	85.8581771850586	1.32889199256897	-5.78536653518677	0.00776136433705688	0.0363327041268349	-0.107822693884373	0.00646266713738441
283	84.5594787597656	0.679543316364288	-5.3957576751709	0.00159255252219737	0.0353586822748184	-0.152952417731285	0.00906006153672934
284	86.5075225830078	0.0301947109401226	-5.3957576751709	-0.00782300252467394	0.0415274947881699	-0.146783605217934	0.00678734155371785
285	83.9101257324219	1.65356624126434	-5.33082246780396	-0.00230353930965066	0.0285405199974775	-0.124705754220486	-0.00522560812532902
286	85.2088241577148	1.65356624126434	-5.78536653518677	0.000293855206109583	0.0226963832974434	-0.0902902781963348	0.000618529506027699
287	84.5594787597656	1.32889199256897	-5.6554970741272	-0.0149658378213644	0.0178262684494257	-0.0623682886362076	-0.00814767740666866
288	84.5594787597656	1.32889199256897	-5.78536653518677	0.0113327819854021	0.00646266713738441	-0.0428878292441368	0.000293855206109583
289	85.2088241577148	1.65356624126434	-5.9152364730835	-0.00652430532500148	0.00289124972186983	-0.0250307414680719	-0.00749832857400179
290	83.2607803344727	1.32889199256897	-5.52562713623047	0.00354059832170606	0.00483929552137852	-0.021459324285388	-0.00425158534198999
291	85.8581771850586	0.679543316364288	-5.26588773727417	-0.00197886489331722	0.00581331877037883	-0.00457625929266214	-0.00100484199356288
292	84.5594787597656	1.00421762466431	-5.52562713623047	-0.00684897974133492	-0.00165419070981443	0.00873538758605719	0.00711201597005129
293	85.8581771850586	0.354869037866592	-5.72043180465698	-0.00782300252467394	-0.0126931173726916	0.013930176384747	0.00256657530553639
294	85.8581771850586	1.32889199256897	-5.9152364730835	-3.08191010844894e-05	0.00289124972186983	0.0285405199974775	-0.00230353930965066
295	84.5594787597656	1.65356624126434	-5.85030126571655	-0.00782300252467394	-0.00490093370899558	0.031137915328145	-0.00425158534198999
296	83.9101257324219	1.97824060916901	-5.6554970741272	-0.00360223650932312	0.0226963832974434	0.0288651939481497	0.00581331877037883
297	85.2088241577148	1.32889199256897	-5.46069240570068	-0.00360223650932312	0.0239950809627771	0.020423661917448	0.00776136433705688
298	85.2088241577148	1.32889199256897	-5.85030126571655	0.00418994715437293	0.0155535480007529	0.00159255252219737	0.00321592413820326
299	85.8581771850586	0.679543316364288	-5.98017120361328	-0.000680167751852423	0.0194496400654316	-0.0266541130840778	0.00581331877037883
300	83.9101257324219	1.32889199256897	-5.98017120361328	0.00354059832170606	0.0220470335334539	-0.0500306636095047	-0.00587495695799589
301	85.8581771850586	0.679543316364288	-5.85030126571655	0.0022419011220336	0.0123068047687411	-0.0425631552934647	0.00451462110504508
302	85.8581771850586	0.679543316364288	-5.6554970741272	0.0149041991680861	0.00581331877037883	-0.0532774068415165	0.00548864435404539
303	85.2088241577148	1.32889199256897	-5.26588773727417	0.01100810803473	-0.00912170019000769	-0.0253554154187441	0.00256657530553639
304	85.8581771850586	0.0301947109401226	-5.33082246780396	0.00970941036939621	-0.0253554154187441	-0.0224333461374044	-0.00132951640989631
305	86.5075225830078	0.354869037866592	-5.59056186676025	0.0162028968334198	-0.0227580219507217	-0.00100484199356288	-0.00197886489331722
306	85.2088241577148	1.32889199256897	-5.6554970741272	0.0175015944987535	-0.0360696688294411	0.0304885655641556	-0.00619963090866804
307	85.8581771850586	1.00421762466431	-5.46069240570068	0.00646266713738441	-0.032173577696085	0.047696303576231	0.00256657530553639
308	83.2607803344727	1.65356624126434	-5.59056186676025	0.01100810803473	-0.0422384813427925	0.0613326244056225	-0.00392691092565656
309	87.156867980957	0.0301947109401226	-5.20095300674438	-0.00360223650932312	-0.0461345724761486	0.0688001364469528	-0.00555028254166245
310	85.8581771850586	1.00421762466431	-5.26588773727417	0.000943203864153475	-0.028926832601428	0.0535404421389103	-0.00165419070981443
311	83.2607803344727	1.32889199256897	-5.59056186676025	-0.00197886489331722	-0.0182125810533762	0.0171769186854362	0.00321592413820326
312	83.9101257324219	1.97824060916901	-5.9152364730835	-0.00587495695799589	-0.0104203969240189	0.0278911720961332	0.00970941036939621
313	85.2088241577148	0.679543316364288	-5.26588773727417	0.00126787810586393	-0.0253554154187441	0.0275664981454611	0.00191722682211548
314	86.5075225830078	0.679543316364288	-5.26588773727417	0.000943203864153475	-0.0152905117720366	0.0252937767654657	0.00191722682211548
315	85.2088241577148	0.354869037866592	-5.07108306884766	-0.00619963090866804	0.00321592413820326	0.0233457311987877	0.000943203864153475
316	84.5594787597656	1.32889199256897	-5.6554970741272	0.00483929552137852	0.00483929552137852	0.000943203864153475	-0.00619963090866804
317	85.2088241577148	0.679543316364288	-5.59056186676025	-0.00327756232582033	0.00906006153672934	-0.0152905117720366	0.0126314787194133
318	85.8581771850586	0.679543316364288	-5.52562713623047	0.00386527273803949	0.00191722682211548	-0.0162645354866982	0.000293855206109583
319	86.5075225830078	-0.294479608535767	-5.26588773727417	0.00159255252219737	0.01100810803473	-0.0191866029053926	-0.00717365415766835
320	85.2088241577148	0.0301947109401226	-5.52562713623047	-0.00749832857400179	0.0116574559360743	-0.0383423902094364	0.000943203864153475
321	85.8581771850586	-0.294479608535767	-5.20095300674438	0.011982130818069	0.00386527273803949	-0.0104203969240189	0.000293855206109583
322	85.2088241577148	-0.943828225135803	-5.46069240570068	0.00776136433705688	0.00743668992072344	0.00841071270406246	0.00678734155371785
323	85.2088241577148	0.0301947109401226	-5.6554970741272	0.00581331877037883	-0.00522560812532902	0.013930176384747	0.000293855206109583
324	85.2088241577148	0.0301947109401226	-5.52562713623047	-0.00522560812532902	0.00646266713738441	0.0304885655641556	-0.00132951640989631
325	86.5075225830078	-0.943828225135803	-5.33082246780396	0.00776136433705688	0.0136055024340749	0.0194496400654316	-0.00425158534198999
326	86.5075225830078	-1.26850259304047	-5.13601779937744	0.00938473641872406	0.00646266713738441	0.0123068047687411	0.00451462110504508
327	85.8581771850586	-0.943828225135803	-5.20095300674438	0.000943203864153475	0.00938473641872406	0.00646266713738441	-0.00197886489331722
328	87.156867980957	-1.9178512096405	-5.46069240570068	-0.00912170019000769	0.00808603875339031	-0.0347709693014622	0.00938473641872406
329	85.2088241577148	-1.26850259304047	-5.59056186676025	0.00516396993771195	0.0181509424000978	-0.0646410062909126	-0.0026282137259841
330	85.8581771850586	-0.943828225135803	-5.46069240570068	-0.00100484199356288	0.0207483377307653	-0.0870435386896133	-0.00814767740666866
331	86.5075225830078	-0.619153916835785	-5.59056186676025	-0.0100957229733467	0.00808603875339031	-0.0805500522255898	-3.08191010844894e-05
332	87.8062210083008	-0.943828225135803	-5.26588773727417	-3.08191010844894e-05	0.00159255252219737	-0.0532774068415165	0.00841071270406246
333	83.9101257324219	0.679543316364288	-5.3957576751709	-0.00392691092565656	-0.00490093370899558	-0.038017712533474	0.00191722682211548
334	84.5594787597656	0.354869037866592	-5.59056186676025	0.000618529506027699	0.00516396993771195	-0.0188619289547205	0.00191722682211548
335	85.8581771850586	-0.294479608535767	-5.3957576751709	-0.00165419070981443	-0.00749832857400179	-0.00847235135734081	0.000293855206109583
336	86.5075225830078	0.0301947109401226	-5.52562713623047	0.00548864435404539	0.00321592413820326	0.00613799272105098	0.0022419011220336
337	85.2088241577148	0.0301947109401226	-5.52562713623047	-0.00749832857400179	-0.000355493422830477	0.0188002903014421	0.00418994715437293
338	85.8581771850586	-0.619153916835785	-5.3957576751709	0.013930176384747	-0.00782300252467394	0.025618452578783	0.000943203864153475
339	85.8581771850586	0.354869037866592	-5.07108306884766	0.00678734155371785	-0.0100957229733467	0.0450989119708538	-0.00555028254166245
340	85.2088241577148	-0.294479608535767	-5.33082246780396	0.00548864435404539	-0.00327756232582033	0.0486703291535378	-0.000680167751852423
341	84.5594787597656	1.00421762466431	-5.6554970741272	0.0168522447347641	-0.00944637414067984	0.0425015166401863	-0.00490093370899558
342	85.2088241577148	0.354869037866592	-5.52562713623047	0.00159255252219737	0.00678734155371785	0.0162028968334198	-0.00295288790948689
343	84.5594787597656	0.679543316364288	-5.26588773727417	0.00516396993771195	-0.00100484199356288	-0.0100957229733467	0.00191722682211548
344	85.8581771850586	-0.619153916835785	-4.94121360778809	0.00548864435404539	0.0158782228827477	-0.0136671401560307	-0.00555028254166245
345	83.9101257324219	1.00421762466431	-5.3957576751709	0.00646266713738441	0.012956153601408	-0.0143164889886975	-0.0110697457566857
346	84.5594787597656	0.679543316364288	-5.59056186676025	-0.0169138833880424	0.00516396993771195	-0.00425158534198999	-0.00847235135734081
347	83.9101257324219	0.354869037866592	-5.6554970741272	0.00646266713738441	0.00711201597005129	0.00516396993771195	-0.00912170019000769
348	83.2607803344727	0.679543316364288	-5.72043180465698	-0.0149658378213644	-0.00652430532500148	0.0191249661147594	-0.00425158534198999
349	85.8581771850586	0.679543316364288	-5.52562713623047	-0.00197886489331722	0.000943203864153475	0.0288651939481497	-0.00132951640989631
350	85.2088241577148	-0.294479608535767	-5.3957576751709	-0.00782300252467394	0.0155535480007529	-0.00555028254166245	-0.0117190945893526
351	85.2088241577148	-0.294479608535767	-5.00614833831787	-0.00717365415766835	0.0220470335334539	-0.0428878292441368	0.00256657530553639
352	82.6114273071289	1.00421762466431	-5.72043180465698	-0.00717365415766835	0.0217223595827818	-0.0545761026442051	0.00289124972186983
353	84.5594787597656	-0.294479608535767	-5.46069240570068	-0.0026282137259841	0.00516396993771195	-0.0516540370881557	0.00743668992072344
354	81.3127365112305	1.32889199256897	-5.6554970741272	-0.021459324285388	0.00354059832170606	-0.0412644557654858	0.00711201597005129
355	82.6114273071289	1.00421762466431	-5.52562713623047	-0.00197886489331722	-0.00490093370899558	-0.0334722734987736	0.00191722682211548
356	81.9620819091797	0.0301947109401226	-5.20095300674438	0.00646266713738441	0.00289124972186983	-0.0224333461374044	0.00808603875339031
357	82.6114273071289	-0.619153916835785	-5.20095300674438	-0.00847235135734081	0.000943203864153475	-0.00717365415766835	0.011982130818069
358	81.9620819091797	1.32889199256897	-5.52562713623047	-0.00912170019000769	-3.08191010844894e-05	0.0136055024340749	0.00841071270406246
359	83.2607803344727	0.354869037866592	-5.6554970741272	-0.0175632312893867	-0.00425158534198999	0.0123068047687411	0.00646266713738441
360	82.6114273071289	0.679543316364288	-5.59056186676025	-0.00879702530801296	-0.0139918150380254	0.0188002903014421	-0.00295288790948689
361	82.6114273071289	0.0301947109401226	-5.46069240570068	0.0175015944987535	-0.0182125810533762	0.0259431265294552	-3.08191010844894e-05
362	85.2088241577148	-0.619153916835785	-5.13601779937744	0.00289124972186983	-0.0188619289547205	0.0502936989068985	-0.00522560812532902
363	83.2607803344727	0.679543316364288	-5.13601779937744	0.00808603875339031	-0.00425158534198999	0.0181509424000978	0.00451462110504508
364	84.5594787597656	0.0301947109401226	-5.52562713623047	-0.00652430532500148	-0.0139918150380254	0.0392547734081745	-0.00587495695799589
365	85.8581771850586	-0.943828225135803	-5.26588773727417	-0.00749832857400179	-0.00912170019000769	0.0239950809627771	-0.00230353930965066
366	85.8581771850586	-0.619153916835785	-5.46069240570068	-0.00587495695799589	0.00483929552137852	0.0103587592020631	-0.00814767740666866
367	85.8581771850586	-0.619153916835785	-5.6554970741272	0.00548864435404539	-0.00977104809135199	0.0265924744307995	0.00451462110504508
368	87.156867980957	-0.943828225135803	-5.33082246780396	-0.000680167751852423	-0.0149658378213644	0.01847561635077	0.00516396993771195
369	86.5075225830078	-0.619153916835785	-5.00614833831787	0.000618529506027699	-0.0201606266200542	0.0213976856321096	0.000293855206109583
370	86.5075225830078	-0.619153916835785	-5.46069240570068	-0.00749832857400179	-0.00360223650932312	0.00581331877037883	-0.00717365415766835
371	84.5594787597656	0.0301947109401226	-5.3957576751709	-0.00457625929266214	0.00451462110504508	-0.00847235135734081	-0.000355493422830477
372	85.2088241577148	0.354869037866592	-5.52562713623047	-0.00425158534198999	-0.0026282137259841	-0.0133424662053585	0.00256657530553639
373	85.2088241577148	-0.619153916835785	-5.33082246780396	-0.00295288790948689	0.000293855206109583	-0.0104203969240189	0.00970941036939621
374	87.8062210083008	-0.943828225135803	-5.26588773727417	-0.00555028254166245	0.00743668992072344	-0.00652430532500148	0.00354059832170606
375	84.5594787597656	1.00421762466431	-5.33082246780396	-0.00847235135734081	0.00743668992072344	-0.0126931173726916	0.00808603875339031
376	85.8581771850586	0.679543316364288	-5.85030126571655	0.00191722682211548	0.0188002903014421	-0.0224333461374044	0.000618529506027699
377	85.2088241577148	0.679543316364288	-5.72043180465698	0.000943203864153475	0.0175015944987535	-0.00165419070981443	0.0113327819854021
378	85.8581771850586	0.679543316364288	-5.59056186676025	0.00386527273803949	0.0207483377307653	-0.0100957229733467	0.0106834331527352
379	85.8581771850586	0.0301947109401226	-5.72043180465698	0.000293855206109583	0.0194496400654316	0.00418994715437293	-0.000355493422830477
380	88.45556640625	0.354869037866592	-5.52562713623047	0.00126787810586393	0.0181509424000978	-0.00197886489331722	0.00743668992072344
381	86.5075225830078	-0.294479608535767	-5.26588773727417	0.011982130818069	0.0145795252174139	0.0132808275520802	-0.00165419070981443
382	85.8581771850586	-0.619153916835785	-5.72043180465698	0.00970941036939621	0.0194496400654316	0.0194496400654316	0.00516396993771195
383	86.5075225830078	0.0301947109401226	-5.85030126571655	0.00581331877037883	0.00906006153672934	0.0301638916134834	-0.00977104809135199
384	84.5594787597656	0.0301947109401226	-5.6554970741272	0.00483929552137852	-0.000680167751852423	0.0236704051494598	-0.00490093370899558
385	85.8581771850586	0.0301947109401226	-5.59056186676025	0.00483929552137852	-0.00327756232582033	0.0295145437121391	-0.00814767740666866
386	86.5075225830078	-0.943828225135803	-5.26588773727417	0.00321592413820326	0.00613799272105098	0.012956153601408	-0.00230353930965066
387	85.8581771850586	-0.294479608535767	-5.33082246780396	0.0126314787194133	0.00256657530553639	0.0382807515561581	-0.00100484199356288
388	86.5075225830078	-0.619153916835785	-5.72043180465698	0.0178262684494257	-0.00522560812532902	0.0408781431615353	-0.00327756232582033
389	83.9101257324219	0.354869037866592	-5.6554970741272	-0.00100484199356288	0.000293855206109583	0.0428261905908585	-0.0117190945893526
390	85.2088241577148	0.354869037866592	-5.59056186676025	0.0022419011220336	0.00516396993771195	0.0278911720961332	-0.00327756232582033
391	85.8581771850586	0.679543316364288	-5.59056186676025	0.00256657530553639	0.00126787810586393	0.01100810803473	-0.00555028254166245
392	87.156867980957	-0.619153916835785	-4.87627840042114	-0.00490093370899558	-3.08191010844894e-05	0.00743668992072344	0.011982130818069
393	85.2088241577148	0.354869037866592	-5.46069240570068	0.00289124972186983	-0.00327756232582033	-0.0133424662053585	0.00191722682211548
394	87.156867980957	-0.294479608535767	-5.46069240570068	-0.00100484199356288	0.0022419011220336	-0.0191866029053926	-0.00197886489331722
395	85.8581771850586	-1.26850259304047	-5.3957576751709	0.012956153601408	0.00386527273803949	-0.0227580219507217	-3.08191010844894e-05
396	86.5075225830078	-0.619153916835785	-5.52562713623047	-0.00814767740666866	-0.00295288790948689	-0.0256800893694162	0.00646266713738441
397	87.156867980957	-0.943828225135803	-5.3957576751709	0.00776136433705688	-0.00360223650932312	-0.0162645354866982	0.00289124972186983
398	86.5075225830078	-0.943828225135803	-5.00614833831787	0.0022419011220336	-0.0282774847000837	0.0022419011220336	0.00808603875339031
399	87.156867980957	-0.619153916835785	-5.20095300674438	0.00451462110504508	-0.0172385573387146	0.013930176384747	0.000293855206109583
400	87.156867980957	-0.943828225135803	-5.20095300674438	-0.00782300252467394	-0.0130177913233638	0.0152288740500808	0.000293855206109583
401	85.8581771850586	-1.26850259304047	-5.46069240570068	0.0145795252174139	-0.0198359526693821	0.0376313999295235	-0.000680167751852423
402	85.2088241577148	0.0301947109401226	-5.59056186676025	0.0106834331527352	-0.00652430532500148	0.0412028171122074	-0.00555028254166245
403	87.156867980957	-0.943828225135803	-5.20095300674438	0.00873538758605719	-0.0123684434220195	0.0262678004801273	-0.00132951640989631
404	86.5075225830078	0.0301947109401226	-5.3957576751709	0.00808603875339031	0.00191722682211548	0.00711201597005129	-0.0117190945893526
405	85.8581771850586	-0.943828225135803	-5.46069240570068	0.00191722682211548	-0.00717365415766835	0.0207483377307653	0.0022419011220336
406	85.2088241577148	-0.294479608535767	-5.52562713623047	0.00483929552137852	-0.0224333461374044	0.01100810803473	-0.0130177913233638
407	85.2088241577148	-0.943828225135803	-5.59056186676025	0.000293855206109583	-0.0217839982360601	0.0207483377307653	-0.00132951640989631
408	83.9101257324219	-0.619153916835785	-5.59056186676025	0.00321592413820326	-0.0100957229733467	0.0353586822748184	-0.00879702530801296
409	85.2088241577148	-0.619153916835785	-5.3957576751709	0.00321592413820326	-0.0263294391334057	0.0425015166401863	0.00191722682211548
410	84.5594787597656	-0.619153916835785	-5.33082246780396	0.01100810803473	-0.0162645354866982	0.0337353087961674	-0.0104203969240189
411	86.5075225830078	-3.21654844284058	-5.13601779937744	-0.00814767740666866	0.000293855206109583	0.00581331877037883	0.00159255252219737
412	85.2088241577148	-2.56719970703125	-5.07108306884766	0.00646266713738441	0.0210730116814375	-0.0266541130840778	0.00451462110504508
413	85.2088241577148	-2.24252557754517	-5.26588773727417	-0.00197886489331722	0.0210730116814375	-0.0646410062909126	0.0113327819854021
414	85.2088241577148	-0.943828225135803	-5.59056186676025	0.000943203864153475	0.0298392176628113	-0.068537101149559	0.00743668992072344
415	83.9101257324219	-2.24252557754517	-5.07108306884766	0.0175015944987535	0.0343846566975117	-0.111394107341766	0.00581331877037883
416	85.8581771850586	-2.56719970703125	-5.00614833831787	0.00321592413820326	0.0389300994575024	-0.133471965789795	0.00613799272105098
417	86.5075225830078	-2.24252557754517	-5.20095300674438	0.00354059832170606	0.0369820520281792	-0.137043386697769	0.0022419011220336
418	86.5075225830078	-1.59317684173584	-5.33082246780396	0.00516396993771195	0.0126314787194133	-0.0961344167590141	0.00191722682211548
419	84.5594787597656	-0.619153916835785	-5.59056186676025	0.0132808275520802	0.0142548503354192	-0.0568488240242004	0.00191722682211548
420	84.5594787597656	-0.943828225135803	-5.33082246780396	0.00548864435404539	-0.00165419070981443	-0.032173577696085	-0.00490093370899558
421	83.9101257324219	-0.619153916835785	-5.3957576751709	0.0103587592020631	-0.00944637414067984	-0.00652430532500148	-0.0026282137259841
422	86.5075225830078	-0.943828225135803	-5.26588773727417	0.0181509424000978	-0.0159398596733809	0.00841071270406246	0.00743668992072344
423	85.2088241577148	-0.619153916835785	-5.59056186676025	0.00808603875339031	-0.0162645354866982	0.0236704051494598	0.00126787810586393
424	86.5075225830078	-1.26850259304047	-5.46069240570068	0.00808603875339031	-0.0243813935667276	0.0252937767654657	-0.00457625929266214
425	83.9101257324219	-0.294479608535767	-5.72043180465698	-0.00100484199356288	-0.0110697457566857	0.0165275707840919	-0.00749832857400179
426	84.5594787597656	-0.294479608535767	-5.52562713623047	-0.00295288790948689	-0.00392691092565656	0.0171769186854362	-0.0100957229733467
427	83.9101257324219	-0.294479608535767	-5.26588773727417	0.00613799272105098	-0.00132951640989631	0.0220470335334539	-0.0107450718060136
428	85.2088241577148	0.0301947109401226	-5.00614833831787	0.00126787810586393	0.000943203864153475	0.0165275707840919	-0.00619963090866804
429	84.5594787597656	-0.294479608535767	-5.59056186676025	-0.00977104809135199	0.0116574559360743	0.00970941036939621	0.0022419011220336
430	86.5075225830078	-0.619153916835785	-5.46069240570068	-0.0110697457566857	0.0113327819854021	0.000943203864153475	0.00191722682211548
431	85.2088241577148	-0.943828225135803	-5.52562713623047	-0.017887907102704	0.00548864435404539	0.00386527273803949	-0.00197886489331722
432	83.2607803344727	-0.294479608535767	-5.52562713623047	-0.0123684434220195	-0.0162645354866982	0.0278911720961332	0.00613799272105098
433	84.5594787597656	-0.619153916835785	-5.20095300674438	-0.0104203969240189	-0.0308748781681061	0.0356833562254906	0.00743668992072344
434	84.5594787597656	-0.619153916835785	-5.3957576751709	-0.00587495695799589	-0.0185372550040483	0.045423585921526	0.0103587592020631
435	81.9620819091797	0.0301947109401226	-5.6554970741272	-0.0110697457566857	0.00776136433705688	0.0580858811736107	0.00841071270406246
436	83.2607803344727	-1.26850259304047	-5.6554970741272	-0.0100957229733467	0.00711201597005129	0.0577612072229385	0.0103587592020631
437	82.6114273071289	-0.294479608535767	-5.52562713623047	0.00776136433705688	0.011982130818069	0.0762676447629929	0.00678734155371785
438	81.9620819091797	-0.943828225135803	-5.46069240570068	-0.0143164889886975	0.0223717093467712	0.0577612072229385	0.011982130818069
439	81.9620819091797	-0.943828225135803	-5.52562713623047	-0.00392691092565656	0.0246444288641214	0.0340599827468395	-0.00652430532500148
440	81.9620819091797	-0.619153916835785	-5.26588773727417	-0.0136671401560307	0.0259431265294552	0.00418994715437293	0.000618529506027699
441	82.6114273071289	-0.294479608535767	-5.59056186676025	-0.00944637414067984	0.0278911720961332	-0.0360696688294411	-0.00522560812532902
442	83.2607803344727	-1.9178512096405	-5.3957576751709	-0.00132951640989631	0.0431508645415306	-0.0912643000483513	0.00354059832170606
443	81.9620819091797	-0.619153916835785	-5.6554970741272	-0.0211346503347158	0.0382807515561581	-0.142562851309776	-0.00165419070981443
444	83.9101257324219	-1.9178512096405	-5.26588773727417	-0.00197886489331722	0.0376313999295235	-0.175030276179314	-0.0026282137259841
445	84.5594787597656	-1.9178512096405	-5.26588773727417	-0.00197886489331722	0.0197743140161037	-0.111069433391094	-0.00295288790948689
446	83.9101257324219	-0.619153916835785	-5.26588773727417	-0.00392691092565656	0.01100810803473	-0.0665890574455261	-0.00522560812532902
447	84.5594787597656	-0.943828225135803	-5.59056186676025	-0.00619963090866804	0.00256657530553639	-0.0412644557654858	-0.000355493422830477
448	84.5594787597656	-1.59317684173584	-5.6554970741272	0.0116574559360743	0.000293855206109583	-0.0305502042174339	0.00516396993771195
449	86.5075225830078	-1.9178512096405	-5.07108306884766	0.0103587592020631	-0.00425158534198999	-0.0172385573387146	-0.00165419070981443
450	85.2088241577148	-1.59317684173584	-5.00614833831787	-3.08191010844894e-05	-0.0195112787187099	0.00159255252219737	-0.000355493422830477
451	85.8581771850586	-1.26850259304047	-5.3957576751709	0.00451462110504508	-0.0334722734987736	-0.00619963090866804	0.0106834331527352
452	85.8581771850586	-1.59317684173584	-5.26588773727417	0.00321592413820326	-0.0217839982360601	0.000618529506027699	0.0106834331527352
453	84.5594787597656	-0.943828225135803	-5.59056186676025	0.00256657530553639	-0.0117190945893526	0.00743668992072344	0.00938473641872406
454	87.156867980957	-1.59317684173584	-5.52562713623047	-0.00327756232582033	-0.00392691092565656	0.0158782228827477	0.00516396993771195
455	87.156867980957	-2.24252557754517	-5.46069240570068	-0.00295288790948689	0.00191722682211548	0.0100340843200684	0.0100340843200684
456	85.8581771850586	-1.26850259304047	-5.3957576751709	0.00191722682211548	0.00321592413820326	0.00289124972186983	0.01847561635077
457	86.5075225830078	-2.24252557754517	-5.46069240570068	0.00646266713738441	0.000943203864153475	0.01100810803473	0.0191249661147594
458	85.2088241577148	-2.24252557754517	-5.13601779937744	0.00321592413820326	-0.00684897974133492	0.025618452578783	0.00516396993771195
459	87.156867980957	-1.9178512096405	-5.33082246780396	0.00581331877037883	-0.00132951640989631	0.00711201597005129	0.00678734155371785
460	86.5075225830078	-2.56719970703125	-5.6554970741272	0.0123068047687411	-0.00132951640989631	0.00581331877037883	0.000618529506027699
461	86.5075225830078	-2.56719970703125	-5.46069240570068	0.00646266713738441	0.0213976856321096	0.00451462110504508	0.00386527273803949
462	84.5594787597656	-1.26850259304047	-5.78536653518677	0.0126314787194133	0.0298392176628113	0.0220470335334539	-0.00165419070981443
463	85.8581771850586	-2.24252557754517	-5.26588773727417	0.00808603875339031	0.0233457311987877	0.0191249661147594	0.0113327819854021
464	84.5594787597656	-1.59317684173584	-5.46069240570068	0.0106834331527352	0.031137915328145	-0.00132951640989631	0.00191722682211548
465	85.8581771850586	-2.24252557754517	-5.59056186676025	-0.00847235135734081	0.0340599827468395	-0.0211346503347158	-0.00295288790948689
466	87.156867980957	-2.89187407493591	-5.6554970741272	0.01100810803473	0.029189869761467	-0.0461345724761486	0.000943203864153475
467	87.156867980957	-2.24252557754517	-5.85030126571655	-0.00847235135734081	0.0100340843200684	-0.0341216214001179	-0.00360223650932312
468	87.8062210083008	-2.56719970703125	-5.59056186676025	-0.00360223650932312	-0.00457625929266214	-0.0195112787187099	0.00743668992072344
469	85.8581771850586	-2.24252557754517	-5.52562713623047	0.00776136433705688	-0.0133424662053585	-0.00587495695799589	-0.00132951640989631
470	86.5075225830078	-2.24252557754517	-5.6554970741272	-0.00392691092565656	-0.00100484199356288	0.00418994715437293	0.0022419011220336
471	86.5075225830078	-2.56719970703125	-5.6554970741272	-0.00814767740666866	-0.0104203969240189	0.0100340843200684	0.00126787810586393
472	85.2088241577148	-1.26850259304047	-5.98017120361328	-0.00100484199356288	-0.0162645354866982	0.020423661917448	0.00581331877037883
473	87.156867980957	-2.24252557754517	-5.59056186676025	0.000618529506027699	-0.0221086721867323	0.0158782228827477	0.00808603875339031
474	87.8062210083008	-1.59317684173584	-5.72043180465698	0.00711201597005129	-0.00425158534198999	0.0217223595827818	0.0113327819854021
475	85.2088241577148	-0.943828225135803	-5.72043180465698	0.00646266713738441	0.000943203864153475	0.0412028171122074	0.00418994715437293
476	85.8581771850586	-1.59317684173584	-5.3957576751709	0.00548864435404539	0.00581331877037883	0.0606832765042782	0.00451462110504508
477	85.2088241577148	-0.619153916835785	-5.72043180465698	0.00970941036939621	-0.0100957229733467	0.0704235062003136	0.00776136433705688
478	87.8062210083008	-2.24252557754517	-5.6554970741272	0.00841071270406246	-0.00100484199356288	0.0457482598721981	0.00581331877037883
479	86.5075225830078	-2.24252557754517	-5.20095300674438	0.00808603875339031	0.00841071270406246	0.0295145437121391	-0.00230353930965066
480	87.156867980957	-2.56719970703125	-4.87627840042114	0.00321592413820326	-0.00132951640989631	-0.0253554154187441	0.00159255252219737
481	85.2088241577148	-1.9178512096405	-5.26588773727417	0.00451462110504508	0.00386527273803949	-0.0299008563160896	-0.00684897974133492
482	85.8581771850586	-1.59317684173584	-5.13601779937744	0.013930176384747	-0.00360223650932312	-0.0373683646321297	0.00451462110504508
483	87.156867980957	-2.56719970703125	-5.33082246780396	0.01100810803473	-0.00165419070981443	-0.0402904339134693	-0.00717365415766835
484	85.8581771850586	-1.26850259304047	-5.6554970741272	0.0100340843200684	-0.00749832857400179	-0.0513293594121933	-0.00749832857400179
485	84.5594787597656	-1.59317684173584	-5.6554970741272	0.0194496400654316	-0.0120437685400248	-0.0412644557654858	-0.0185372550040483
486	86.5075225830078	-2.56719970703125	-5.20095300674438	-0.0107450718060136	-0.0143164889886975	-0.0237320438027382	-0.00522560812532902
487	86.5075225830078	-2.56719970703125	-5.20095300674438	-0.000355493422830477	-0.00944637414067984	-0.0211346503347158	-0.00847235135734081
488	86.5075225830078	-2.56719970703125	-5.00614833831787	0.00938473641872406	-0.0182125810533762	-0.0152905117720366	-0.00360223650932312
489	85.8581771850586	-1.9178512096405	-5.46069240570068	-0.00425158534198999	-0.0191866029053926	-0.0100957229733467	-0.00490093370899558
490	85.8581771850586	-0.943828225135803	-5.98017120361328	0.00191722682211548	-0.00944637414067984	-0.028926832601428	-0.00717365415766835
491	87.8062210083008	-2.56719970703125	-5.3957576751709	-0.00684897974133492	0.00191722682211548	-0.0519787110388279	0.00191722682211548
492	85.2088241577148	-2.56719970703125	-5.59056186676025	-0.00684897974133492	-0.00490093370899558	-0.0282774847000837	0.00354059832170606
493	87.156867980957	-2.89187407493591	-5.33082246780396	-0.00749832857400179	-0.00490093370899558	-0.00684897974133492	-0.0026282137259841
494	86.5075225830078	-2.56719970703125	-5.13601779937744	-0.000680167751852423	-0.038017712533474	0.00354059832170606	-0.00197886489331722
495	86.5075225830078	-1.9178512096405	-5.6554970741272	-0.00847235135734081	-0.0107450718060136	0.025618452578783	0.00321592413820326
496	84.5594787597656	-1.26850259304047	-5.78536653518677	-0.00684897974133492	-0.00522560812532902	0.0321119390428066	-0.00165419070981443
497	85.2088241577148	-1.9178512096405	-5.59056186676025	0.000943203864153475	-0.00392691092565656	0.0272418223321438	0.00159255252219737
498	87.8062210083008	-2.24252557754517	-5.59056186676025	0.00613799272105098	0.000293855206109583	0.0373067259788513	0.00256657530553639
499	87.8062210083008	-3.21654844284058	-5.20095300674438	0.00386527273803949	0.00159255252219737	0.0259431265294552	0.000618529506027699
500	85.2088241577148	-1.9178512096405	-5.33082246780396	-0.00749832857400179	0.00354059832170606	0.0168522447347641	-0.00522560812532902
501	85.8581771850586	-2.56719970703125	-5.3957576751709	0.00354059832170606	0.00126787810586393	-0.00619963090866804	-0.00230353930965066
502	86.5075225830078	-2.89187407493591	-5.52562713623047	0.0106834331527352	0.00548864435404539	0.000618529506027699	-0.00619963090866804
503	84.5594787597656	-2.24252557754517	-5.78536653518677	0.00418994715437293	-0.00197886489331722	-3.08191010844894e-05	0.000943203864153475
504	87.156867980957	-3.54122281074524	-5.33082246780396	0.00483929552137852	-0.0107450718060136	0.00159255252219737	-0.00100484199356288
505	85.2088241577148	-2.89187407493591	-5.33082246780396	0.00776136433705688	-0.0146411629393697	0.00483929552137852	-0.0110697457566857
506	84.5594787597656	-2.56719970703125	-5.33082246780396	0.0100340843200684	-0.00197886489331722	0.0226963832974434	-0.0117190945893526
507	85.2088241577148	-2.56719970703125	-5.3957576751709	0.0022419011220336	-0.0276281367987394	0.0116574559360743	0.00548864435404539
508	85.2088241577148	-2.56719970703125	-5.85030126571655	-0.000680167751852423	0.000618529506027699	-0.0253554154187441	-0.00197886489331722
509	84.5594787597656	-2.24252557754517	-5.52562713623047	-0.00847235135734081	-0.00684897974133492	-0.0383423902094364	-0.00717365415766835
510	87.156867980957	-3.21654844284058	-5.59056186676025	-0.000680167751852423	-0.00782300252467394	-0.0347709693014622	-0.0159398596733809
511	85.2088241577148	-2.56719970703125	-5.72043180465698	-0.00522560812532902	0.00581331877037883	-0.0441865250468254	0.00386527273803949
512	85.2088241577148	-2.24252557754517	-5.20095300674438	-3.08191010844894e-05	0.0113327819854021	-0.0182125810533762	0.00159255252219737
513	83.9101257324219	-1.59317684173584	-4.94121360778809	0.00581331877037883	0.0126314787194133	-0.0120437685400248	0.00483929552137852
514	87.156867980957	-2.56719970703125	-5.26588773727417	0.0106834331527352	0.0220470335334539	0.000943203864153475	0.0106834331527352
515	86.5075225830078	-1.9178512096405	-5.26588773727417	0.00841071270406246	0.011982130818069	0.0298392176628113	0.00126787810586393
516	87.156867980957	-1.9178512096405	-5.52562713623047	0.00289124972186983	0.00483929552137852	0.0444495603442192	-0.00100484199356288
517	87.156867980957	-1.9178512096405	-5.59056186676025	-0.00879702530801296	-0.00132951640989631	0.047696303576231	0.0116574559360743
518	87.8062210083008	-1.9178512096405	-5.20095300674438	-0.000355493422830477	-0.00490093370899558	0.0548391379415989	0.00483929552137852
519	85.8581771850586	-1.9178512096405	-5.20095300674438	0.0106834331527352	-0.00100484199356288	0.0554884895682335	0.00613799272105098
520	87.8062210083008	-1.26850259304047	-5.72043180465698	-0.0156151866540313	-0.00522560812532902	0.0590599067509174	-0.00165419070981443
521	84.5594787597656	-0.294479608535767	-5.72043180465698	0.0100340843200684	-0.0130177913233638	0.0746442750096321	-0.00230353930965066
522	86.5075225830078	-1.59317684173584	-5.13601779937744	0.00191722682211548	0.00418994715437293	0.0532157681882381	0.00256657530553639
523	83.9101257324219	0.0301947109401226	-5.59056186676025	0.00483929552137852	-0.00457625929266214	0.0450989119708538	-0.00587495695799589
524	86.5075225830078	-1.26850259304047	-4.94121360778809	0.0136055024340749	-0.00360223650932312	0.0171769186854362	-0.00587495695799589
525	83.9101257324219	0.0301947109401226	-5.59056186676025	0.01100810803473	0.00938473641872406	0.00483929552137852	-0.0107450718060136
526	85.2088241577148	-0.619153916835785	-5.6554970741272	-0.00684897974133492	0.0188002903014421	0.0100340843200684	-0.000355493422830477
527	83.9101257324219	0.0301947109401226	-5.6554970741272	0.00548864435404539	0.0200989879667759	-0.00555028254166245	0.00256657530553639
528	84.5594787597656	-0.619153916835785	-5.26588773727417	0.00126787810586393	0.0210730116814375	-0.0331475995481014	0.00516396993771195
529	84.5594787597656	0.354869037866592	-5.52562713623047	0.00743668992072344	0.0113327819854021	-0.0630176365375519	-0.00782300252467394
530	83.9101257324219	-0.294479608535767	-5.13601779937744	-0.0208099745213985	0.0142548503354192	-0.0471085943281651	-0.000355493422830477
531	82.6114273071289	0.0301947109401226	-5.52562713623047	-0.0146411629393697	0.020423661917448	-0.0695111230015755	0.00808603875339031
532	83.9101257324219	-1.26850259304047	-5.46069240570068	0.0103587592020631	0.0188002903014421	-0.0841214656829834	0.00841071270406246
533	84.5594787597656	-0.943828225135803	-5.52562713623047	0.0210730116814375	0.0233457311987877	-0.0665890574455261	0.011982130818069
534	81.3127365112305	0.0301947109401226	-5.46069240570068	0.00678734155371785	0.0252937767654657	-0.0591215454041958	0.0100340843200684
535	81.9620819091797	-0.294479608535767	-5.72043180465698	-0.0182125810533762	0.00418994715437293	-0.0406151078641415	0.00159255252219737
536	81.9620819091797	-0.294479608535767	-5.46069240570068	-0.00457625929266214	-0.00165419070981443	-0.0224333461374044	0.0116574559360743
537	83.2607803344727	0.0301947109401226	-5.52562713623047	0.00711201597005129	-0.00749832857400179	-0.00132951640989631	0.00516396993771195
538	84.5594787597656	-0.943828225135803	-5.46069240570068	-0.00132951640989631	-0.00652430532500148	0.0197743140161037	0.00613799272105098
539	83.9101257324219	-0.294479608535767	-5.72043180465698	0.00321592413820326	-0.0260047651827335	0.0480209775269032	0.00841071270406246
540	80.6633834838867	0.354869037866592	-5.59056186676025	-0.00457625929266214	-0.043212503194809	0.0684754624962807	-0.00327756232582033
541	83.9101257324219	-0.294479608535767	-5.46069240570068	0.00126787810586393	-0.0438618510961533	0.094449408352375	0.00354059832170606
542	82.6114273071289	-0.294479608535767	-5.13601779937744	-0.00230353930965066	-0.0302255302667618	0.108735077083111	0.00516396993771195
543	81.9620819091797	0.679543316364288	-5.6554970741272	-0.00814767740666866	-0.0243813935667276	0.100942894816399	-0.000680167751852423
544	83.2607803344727	-0.294479608535767	-5.3957576751709	-0.00749832857400179	-0.00457625929266214	0.0912026613950729	0.00191722682211548
545	84.5594787597656	-0.943828225135803	-5.52562713623047	0.000618529506027699	0.0103587592020631	0.066202737390995	-0.0133424662053585
546	82.6114273071289	1.00421762466431	-5.6554970741272	-0.0133424662053585	0.029189869761467	0.0200989879667759	-0.00847235135734081
547	83.9101257324219	1.00421762466431	-5.52562713623047	0.0149041991680861	0.0324366129934788	-0.0331475995481014	-0.00327756232582033
548	83.2607803344727	0.679543316364288	-5.33082246780396	-0.00977104809135199	0.031137915328145	-0.0490566417574883	-0.00392691092565656
549	83.9101257324219	0.679543316364288	-5.26588773727417	-0.00944637414067984	0.040228795260191	-0.0876928865909576	-0.00327756232582033
550	85.2088241577148	0.354869037866592	-5.72043180465698	-0.00100484199356288	0.0360080301761627	-0.102627903223038	-0.0169138833880424
551	85.2088241577148	0.0301947109401226	-5.6554970741272	-0.0123684434220195	0.040228795260191	-0.11334215849638	-0.00749832857400179
552	85.2088241577148	0.354869037866592	-5.26588773727417	-0.00457625929266214	0.0356833562254906	-0.0818487480282784	0.00159255252219737
553	85.2088241577148	0.354869037866592	-5.26588773727417	-0.00327756232582033	0.0103587592020631	-0.0311995539814234	-0.00100484199356288
554	83.9101257324219	1.00421762466431	-5.59056186676025	0.0103587592020631	0.00418994715437293	-0.0107450718060136	-0.00360223650932312
555	84.5594787597656	1.32889199256897	-5.46069240570068	-0.00749832857400179	-0.00587495695799589	-0.0120437685400248	0.000618529506027699
556	83.9101257324219	1.32889199256897	-5.6554970741272	0.00711201597005129	0.00354059832170606	-0.00977104809135199	-0.000680167751852423
557	83.9101257324219	1.32889199256897	-5.59056186676025	0.00483929552137852	0.0116574559360743	-0.0260047651827335	-0.00132951640989631
558	86.5075225830078	0.354869037866592	-5.59056186676025	0.0145795252174139	0.000943203864153475	-0.0152905117720366	-0.0026282137259841
559	84.5594787597656	1.32889199256897	-5.59056186676025	-0.00490093370899558	0.000293855206109583	-0.00652430532500148	-0.00749832857400179
560	85.2088241577148	1.65356624126434	-5.3957576751709	0.0100340843200684	-0.00490093370899558	0.0022419011220336	-0.00912170019000769
561	86.5075225830078	0.354869037866592	-5.52562713623047	0.00873538758605719	-0.00197886489331722	0.00906006153672934	-0.0188619289547205
562	84.5594787597656	1.32889199256897	-5.52562713623047	0.00516396993771195	-0.00457625929266214	-0.0026282137259841	-0.00132951640989631
563	85.8581771850586	0.354869037866592	-5.33082246780396	0.00938473641872406	-0.00360223650932312	-0.0188619289547205	-0.00425158534198999
564	85.8581771850586	1.00421762466431	-5.78536653518677	0.00678734155371785	0.0142548503354192	-0.0419138073921204	-0.00392691092565656
565	83.9101257324219	1.32889199256897	-5.46069240570068	0.000943203864153475	0.0152288740500808	-0.0626929625868797	-0.0117190945893526
566	86.5075225830078	0.354869037866592	-5.13601779937744	-0.0152905117720366	0.0243197549134493	-0.0393164120614529	-0.00652430532500148
567	85.8581771850586	0.679543316364288	-5.59056186676025	-3.08191010844894e-05	0.012956153601408	-0.0240567177534103	-3.08191010844894e-05
568	85.8581771850586	0.679543316364288	-5.72043180465698	0.000943203864153475	0.00938473641872406	-0.00457625929266214	-0.0026282137259841
569	84.5594787597656	1.97824060916901	-5.78536653518677	0.00418994715437293	0.0246444288641214	-0.00425158534198999	-0.00295288790948689
570	85.2088241577148	1.32889199256897	-5.78536653518677	-0.00425158534198999	0.0223717093467712	-0.00977104809135199	-0.0100957229733467
571	85.8581771850586	1.65356624126434	-5.78536653518677	-0.00327756232582033	0.01847561635077	-0.00230353930965066	0.00289124972186983
572	85.8581771850586	0.679543316364288	-5.46069240570068	-0.00522560812532902	0.020423661917448	-0.00717365415766835	0.00776136433705688
573	84.5594787597656	1.65356624126434	-6.11004114151001	0.00289124972186983	0.0149041991680861	-0.00295288790948689	0.00191722682211548
574	84.5594787597656	1.32889199256897	-6.11004114151001	-0.00132951640989631	0.00678734155371785	-0.0188619289547205	0.00256657530553639
575	86.5075225830078	1.32889199256897	-5.85030126571655	-3.08191010844894e-05	0.00451462110504508	-0.0311995539814234	0.00321592413820326
576	84.5594787597656	0.679543316364288	-5.3957576751709	-0.00295288790948689	-0.00619963090866804	-0.0230826959013939	0.00776136433705688
577	85.8581771850586	1.00421762466431	-5.3957576751709	0.0145795252174139	-0.0139918150380254	0.000943203864153475	0.00418994715437293
578	85.8581771850586	0.0301947109401226	-4.81134366989136	0.00386527273803949	-0.0172385573387146	0.0220470335334539	0.00581331877037883
579	84.5594787597656	1.65356624126434	-5.46069240570068	0.0136055024340749	-0.0211346503347158	0.0223717093467712	-0.00587495695799589
580	84.5594787597656	0.679543316364288	-5.3957576751709	-0.00392691092565656	-0.0185372550040483	0.0158782228827477	-0.00457625929266214
581	83.9101257324219	1.00421762466431	-5.46069240570068	0.00613799272105098	-0.0363943427801132	0.0376313999295235	-3.08191010844894e-05
582	84.5594787597656	1.65356624126434	-5.6554970741272	0.00970941036939621	-0.043212503194809	0.0597092546522617	-0.00587495695799589
583	85.2088241577148	0.679543316364288	-5.20095300674438	0.0142548503354192	-0.0334722734987736	0.0502936989068985	0.00191722682211548
584	86.5075225830078	0.679543316364288	-5.00614833831787	0.0022419011220336	-0.0250307414680719	0.0252937767654657	-0.00165419070981443
585	85.2088241577148	1.97824060916901	-5.52562713623047	-0.00847235135734081	-0.0139918150380254	-0.000355493422830477	-0.0107450718060136
586	83.2607803344727	1.65356624126434	-5.72043180465698	0.0226963832974434	-0.000355493422830477	0.000618529506027699	-0.00879702530801296
587	84.5594787597656	1.97824060916901	-5.59056186676025	0.0191249661147594	-0.00782300252467394	-0.00295288790948689	-0.00360223650932312
588	83.2607803344727	1.97824060916901	-5.52562713623047	0.00548864435404539	-0.00490093370899558	0.0126314787194133	0.00159255252219737
589	85.2088241577148	1.97824060916901	-5.26588773727417	-0.00619963090866804	-0.0113944197073579	0.01847561635077	-0.00522560812532902
590	84.5594787597656	1.32889199256897	-5.07108306884766	-0.00587495695799589	-0.0136671401560307	0.0220470335334539	-0.00879702530801296
591	86.5075225830078	0.679543316364288	-4.87627840042114	-0.00717365415766835	-0.0133424662053585	0.0145795252174139	0.00191722682211548
592	84.5594787597656	1.65356624126434	-5.46069240570068	0.00516396993771195	-0.00490093370899558	0.0369820520281792	0.011982130818069
593	85.8581771850586	0.354869037866592	-5.33082246780396	0.00678734155371785	-0.000355493422830477	0.0483456552028656	0.00581331877037883
594	83.9101257324219	1.65356624126434	-5.59056186676025	-0.00295288790948689	-0.00944637414067984	0.049319677054882	0.00354059832170606
595	82.6114273071289	1.00421762466431	-5.33082246780396	-0.00490093370899558	-0.00652430532500148	0.0340599827468395	-0.00392691092565656
596	83.2607803344727	1.32889199256897	-5.46069240570068	-0.00490093370899558	0.00159255252219737	0.0363327041268349	-0.00197886489331722
597	83.9101257324219	0.679543316364288	-5.33082246780396	-0.0026282137259841	-0.00944637414067984	0.00256657530553639	0.00646266713738441
598	83.2607803344727	1.00421762466431	-5.6554970741272	0.0022419011220336	-0.0133424662053585	-0.00684897974133492	-0.000680167751852423
599	84.5594787597656	0.679543316364288	-5.85030126571655	-0.00457625929266214	-0.0162645354866982	-0.0419138073921204	-0.00165419070981443
600	82.6114273071289	0.679543316364288	-5.78536653518677	0.00159255252219737	-0.0133424662053585	-0.0441865250468254	-0.00879702530801296
601	83.2607803344727	0.354869037866592	-5.26588773727417	0.00873538758605719	-0.00522560812532902	-0.0188619289547205	-0.00457625929266214
602	85.2088241577148	-0.619153916835785	-5.00614833831787	0.0100340843200684	-0.0195112787187099	-0.000355493422830477	-0.00490093370899558
603	83.2607803344727	0.679543316364288	-5.33082246780396	0.00483929552137852	-0.00879702530801296	0.0022419011220336	-0.00684897974133492
604	84.5594787597656	-0.294479608535767	-5.46069240570068	0.00776136433705688	-0.0120437685400248	0.00516396993771195	-0.00847235135734081
605	85.8581771850586	0.0301947109401226	-5.20095300674438	0.00743668992072344	-0.00717365415766835	0.0106834331527352	-0.00392691092565656
606	85.8581771850586	0.354869037866592	-5.3957576751709	0.00289124972186983	-0.0143164889886975	0.0213976856321096	-0.0110697457566857
607	85.8581771850586	-0.294479608535767	-5.52562713623047	0.00873538758605719	0.00159255252219737	0.0113327819854021	-0.0026282137259841
608	87.156867980957	-0.294479608535767	-5.13601779937744	0.0103587592020631	0.00808603875339031	0.00906006153672934	0.00451462110504508
609	84.5594787597656	-0.294479608535767	-5.13601779937744	0.0022419011220336	0.0152288740500808	-0.0152905117720366	0.000618529506027699
610	85.8581771850586	-0.294479608535767	-5.72043180465698	-0.000355493422830477	0.0239950809627771	-0.0665890574455261	-0.00197886489331722
611	84.5594787597656	1.97824060916901	-5.46069240570068	0.00776136433705688	0.0415274947881699	-0.101653881371021	0.000293855206109583
612	84.5594787597656	1.32889199256897	-5.78536653518677	0.000293855206109583	0.0376313999295235	-0.0883422344923019	0.00711201597005129
613	81.9620819091797	1.65356624126434	-5.00614833831787	0.000943203864153475	0.0178262684494257	-0.0691864490509033	-0.000355493422830477
614	86.5075225830078	0.354869037866592	-5.20095300674438	0.0123068047687411	0.0168522447347641	-0.0198359526693821	0.00126787810586393
615	85.8581771850586	1.97824060916901	-5.3957576751709	0.00289124972186983	0.00776136433705688	-0.00360223650932312	0.00126787810586393
616	84.5594787597656	1.65356624126434	-5.78536653518677	-0.00100484199356288	0.00516396993771195	0.0116574559360743	0.00321592413820326
617	84.5594787597656	1.97824060916901	-5.72043180465698	0.000293855206109583	-0.00132951640989631	0.0369820520281792	0.00354059832170606
618	85.2088241577148	1.32889199256897	-5.52562713623047	0.00418994715437293	-0.0334722734987736	0.0489950031042099	0.00581331877037883
619	85.2088241577148	1.32889199256897	-5.07108306884766	0.00321592413820326	-0.0295761823654175	0.0561378374695778	0.00126787810586393
620	85.2088241577148	0.679543316364288	-5.13601779937744	-0.00327756232582033	-0.0318489037454128	0.0597092546522617	-0.00457625929266214
621	85.2088241577148	1.00421762466431	-5.00614833831787	0.00776136433705688	-0.0165892094373703	0.0694494843482971	-0.00327756232582033
622	83.2607803344727	0.679543316364288	-5.07108306884766	0.00841071270406246	0.00289124972186983	0.0593845807015896	-0.00360223650932312
623	85.8581771850586	0.354869037866592	-5.46069240570068	0.00451462110504508	0.000618529506027699	0.0636053457856178	0.00548864435404539
624	83.2607803344727	1.65356624126434	-5.6554970741272	-0.00619963090866804	0.0149041991680861	0.047696303576231	-0.00230353930965066
625	84.5594787597656	0.354869037866592	-5.20095300674438	-0.00327756232582033	0.0162028968334198	0.0337353087961674	-0.00230353930965066
626	84.5594787597656	0.354869037866592	-5.20095300674438	-0.00847235135734081	0.0158782228827477	0.00808603875339031	-0.00490093370899558
627	85.2088241577148	0.354869037866592	-5.07108306884766	-0.0136671401560307	0.0126314787194133	0.00191722682211548	0.00516396993771195
628	84.5594787597656	0.354869037866592	-5.33082246780396	0.0155535480007529	0.00386527273803949	-0.00912170019000769	-0.00132951640989631
629	81.9620819091797	1.00421762466431	-5.46069240570068	-0.00457625929266214	0.00841071270406246	-0.02697878703475	-0.00100484199356288
630	81.9620819091797	1.65356624126434	-5.52562713623047	0.00354059832170606	0.0100340843200684	-0.0399657599627972	-0.0104203969240189
631	82.6114273071289	1.32889199256897	-5.59056186676025	-0.00295288790948689	0.0103587592020631	-0.0243813935667276	0.00321592413820326
632	82.6114273071289	0.354869037866592	-5.33082246780396	0.0022419011220336	0.00906006153672934	-0.017887907102704	0.00776136433705688
633	82.6114273071289	0.679543316364288	-5.20095300674438	-0.0159398596733809	0.00743668992072344	-0.0471085943281651	0.00191722682211548
634	81.3127365112305	0.354869037866592	-5.26588773727417	-0.00619963090866804	0.0239950809627771	-0.068537101149559	0.000618529506027699
635	85.2088241577148	0.0301947109401226	-5.52562713623047	-3.08191010844894e-05	0.00743668992072344	-0.0376930385828018	0.00289124972186983
636	82.6114273071289	0.679543316364288	-5.26588773727417	-0.017887907102704	0.00548864435404539	-0.00912170019000769	-3.08191010844894e-05
637	84.5594787597656	0.0301947109401226	-5.33082246780396	0.0022419011220336	0.0103587592020631	-0.0169138833880424	0.00613799272105098
638	83.2607803344727	0.354869037866592	-5.20095300674438	-0.00619963090866804	0.0123068047687411	-0.021459324285388	0.00386527273803949
639	83.2607803344727	0.354869037866592	-4.87627840042114	-0.0139918150380254	0.0126314787194133	-0.0539267547428608	-0.00132951640989631
640	83.9101257324219	0.679543316364288	-5.20095300674438	-0.0165892094373703	0.0155535480007529	-0.0717838406562805	-0.00814767740666866
641	84.5594787597656	-0.294479608535767	-5.3957576751709	0.00354059832170606	0.0142548503354192	-0.028926832601428	0.000293855206109583
642	82.6114273071289	1.65356624126434	-5.6554970741272	0.000943203864153475	0.00386527273803949	0.00873538758605719	-0.00360223650932312
643	84.5594787597656	-0.294479608535767	-5.26588773727417	0.00808603875339031	-0.00457625929266214	0.0382807515561581	-0.00165419070981443
644	85.2088241577148	1.32889199256897	-5.46069240570068	0.0022419011220336	-0.0172385573387146	0.0399041213095188	-0.00295288790948689
645	83.9101257324219	1.00421762466431	-5.33082246780396	-0.00165419070981443	-0.00100484199356288	0.0230210572481155	-0.00619963090866804
646	84.5594787597656	1.00421762466431	-5.3957576751709	-0.00749832857400179	-0.00327756232582033	-0.00165419070981443	-0.00327756232582033
647	83.9101257324219	0.679543316364288	-5.3957576751709	0.0123068047687411	0.0103587592020631	-0.00100484199356288	0.00938473641872406
648	85.2088241577148	0.354869037866592	-5.78536653518677	0.0022419011220336	0.00386527273803949	0.01847561635077	-0.00100484199356288
649	83.9101257324219	0.679543316364288	-5.59056186676025	0.00159255252219737	-0.00457625929266214	0.0252937767654657	0.00418994715437293
650	84.5594787597656	0.0301947109401226	-5.59056186676025	-0.0026282137259841	0.00191722682211548	0.0194496400654316	-0.00522560812532902
651	87.156867980957	-0.619153916835785	-5.20095300674438	-0.00619963090866804	0.0123068047687411	-0.0100957229733467	0.00289124972186983
652	85.2088241577148	-0.619153916835785	-4.94121360778809	-0.0117190945893526	0.0116574559360743	-0.0217839982360601	0.011982130818069
653	84.5594787597656	-0.943828225135803	-5.33082246780396	-0.00425158534198999	0.0145795252174139	-0.0422384813427925	0.00906006153672934
654	85.8581771850586	0.354869037866592	-5.6554970741272	0.00191722682211548	0.0158782228827477	-0.0571734979748726	0.0103587592020631
655	83.9101257324219	0.354869037866592	-5.52562713623047	-0.00230353930965066	0.00548864435404539	-0.0328229255974293	0.000943203864153475
656	85.2088241577148	-0.294479608535767	-5.3957576751709	-0.00132951640989631	0.00418994715437293	-0.0204853005707264	0.00418994715437293
657	86.5075225830078	0.354869037866592	-5.3957576751709	0.00548864435404539	0.00776136433705688	-0.00782300252467394	0.00646266713738441
658	85.8581771850586	0.0301947109401226	-5.33082246780396	-0.00522560812532902	0.00191722682211548	-0.0123684434220195	0.00678734155371785
659	85.2088241577148	0.679543316364288	-5.85030126571655	-0.0133424662053585	0.000293855206109583	-0.0195112787187099	-0.000680167751852423
660	84.5594787597656	0.0301947109401226	-5.85030126571655	-0.0100957229733467	-0.00327756232582033	-0.0217839982360601	-0.00132951640989631
661	85.2088241577148	0.679543316364288	-5.72043180465698	0.012956153601408	-0.0260047651827335	-0.00132951640989631	-0.00555028254166245
662	87.156867980957	-0.943828225135803	-5.6554970741272	0.011982130818069	-0.0204853005707264	-0.00457625929266214	-0.000680167751852423
663	85.2088241577148	0.0301947109401226	-5.72043180465698	0.01100810803473	-0.0350956469774246	0.0324366129934788	-0.00327756232582033
664	87.156867980957	-1.26850259304047	-5.46069240570068	0.00548864435404539	-0.0409397818148136	0.0259431265294552	-0.00782300252467394
665	85.2088241577148	0.679543316364288	-5.98017120361328	0.00678734155371785	-0.0497059896588326	0.0369820520281792	-0.00944637414067984
666	84.5594787597656	0.0301947109401226	-5.9152364730835	0.0158782228827477	-0.0480826161801815	0.0434755384922028	-0.00684897974133492
667	84.5594787597656	0.679543316364288	-6.11004114151001	-0.00652430532500148	-0.0435371771454811	0.0590599067509174	-0.00100484199356288
668	84.5594787597656	0.354869037866592	-5.6554970741272	0.00451462110504508	-0.0318489037454128	0.0551638156175613	-0.00100484199356288
669	85.2088241577148	0.354869037866592	-5.6554970741272	0.00646266713738441	-0.0175632312893867	0.0658780634403229	-0.00587495695799589
670	84.5594787597656	-0.619153916835785	-5.3957576751709	-0.00425158534198999	0.00808603875339031	0.0438002124428749	-0.00684897974133492
671	83.9101257324219	0.354869037866592	-5.85030126571655	-0.00652430532500148	0.013930176384747	0.0438002124428749	-0.00197886489331722
672	85.8581771850586	0.0301947109401226	-5.6554970741272	-0.00165419070981443	0.0265924744307995	0.00548864435404539	0.00581331877037883
673	84.5594787597656	0.0301947109401226	-5.72043180465698	-0.00457625929266214	0.0194496400654316	-0.0302255302667618	-0.000355493422830477
674	85.2088241577148	-0.619153916835785	-5.33082246780396	0.0158782228827477	0.0295145437121391	-0.0490566417574883	-0.00392691092565656
675	87.156867980957	-0.943828225135803	-5.20095300674438	0.000618529506027699	0.0295145437121391	-0.0841214656829834	0.00191722682211548
676	85.8581771850586	-1.26850259304047	-5.00614833831787	-0.00230353930965066	0.0239950809627771	-0.073731891810894	0.00354059832170606
677	86.5075225830078	-0.943828225135803	-5.26588773727417	0.0145795252174139	0.00970941036939621	-0.0497059896588326	0.00548864435404539
678	85.2088241577148	0.354869037866592	-5.52562713623047	-0.00587495695799589	0.0152288740500808	-0.0337969474494457	0.00289124972186983
679	85.8581771850586	0.0301947109401226	-5.6554970741272	-0.0133424662053585	0.00776136433705688	0.00548864435404539	0.00678734155371785
680	85.2088241577148	0.0301947109401226	-5.20095300674438	0.0123068047687411	-0.000680167751852423	0.0415274947881699	-0.00165419070981443
681	85.8581771850586	0.0301947109401226	-5.52562713623047	0.00516396993771195	-0.0156151866540313	0.0515923984348774	0.00191722682211548
682	86.5075225830078	-1.26850259304047	-5.07108306884766	0.0145795252174139	-0.0152905117720366	0.0460729338228703	0.00126787810586393
683	85.2088241577148	0.0301947109401226	-5.3957576751709	0.0262678004801273	0.00516396993771195	0.0207483377307653	0.00646266713738441
684	84.5594787597656	-0.943828225135803	-5.3957576751709	0.0158782228827477	0.0142548503354192	-0.00847235135734081	0.000943203864153475
685	86.5075225830078	-1.26850259304047	-5.46069240570068	0.0103587592020631	0.0152288740500808	-0.0204853005707264	-0.00100484199356288
686	86.5075225830078	-1.59317684173584	-5.59056186676025	0.01100810803473	0.00711201597005129	-0.039641086012125	-0.00327756232582033
687	85.8581771850586	-0.943828225135803	-5.3957576751709	0.0136055024340749	0.0181509424000978	-0.0523033849895	0.00289124972186983
688	85.8581771850586	-1.59317684173584	-5.33082246780396	0.0136055024340749	0.0223717093467712	-0.0659397020936012	-0.00360223650932312
689	86.5075225830078	-1.9178512096405	-5.00614833831787	0.00581331877037883	0.0171769186854362	-0.0714591667056084	-0.00425158534198999
690	85.8581771850586	-1.59317684173584	-5.3957576751709	0.00743668992072344	0.00938473641872406	-0.0688617751002312	-0.00522560812532902
691	83.9101257324219	-1.26850259304047	-5.52562713623047	-3.08191010844894e-05	0.01100810803473	-0.0646410062909126	-0.00230353930965066
692	85.2088241577148	-2.24252557754517	-5.46069240570068	-0.00165419070981443	0.00354059832170606	-0.0402904339134693	0.000943203864153475
693	85.2088241577148	-0.943828225135803	-5.72043180465698	-0.00425158534198999	-0.00197886489331722	-0.0208099745213985	-3.08191010844894e-05
694	85.8581771850586	-2.24252557754517	-5.33082246780396	-0.00717365415766835	-0.00814767740666866	-0.0149658378213644	-0.00814767740666866
695	85.8581771850586	-1.9178512096405	-5.46069240570068	-0.00782300252467394	-0.0130177913233638	-0.0104203969240189	0.00321592413820326
696	86.5075225830078	-1.9178512096405	-5.59056186676025	0.00483929552137852	-0.00522560812532902	-0.0191866029053926	-0.00814767740666866
697	85.8581771850586	-1.9178512096405	-5.3957576751709	-0.000680167751852423	-0.000355493422830477	-0.0165892094373703	0.00418994715437293
698	86.5075225830078	-1.9178512096405	-5.00614833831787	0.00776136433705688	-0.000680167751852423	-0.0201606266200542	-0.00100484199356288
699	84.5594787597656	-0.619153916835785	-5.00614833831787	-0.0110697457566857	-0.00327756232582033	-0.0113944197073579	-0.00360223650932312
700	87.156867980957	-1.26850259304047	-4.81134366989136	-0.00392691092565656	-0.00327756232582033	-0.00522560812532902	-0.00230353930965066
701	85.2088241577148	-0.943828225135803	-5.33082246780396	-0.000680167751852423	-0.00749832857400179	0.0220470335334539	-0.00782300252467394
702	85.8581771850586	0.0301947109401226	-5.33082246780396	0.00386527273803949	-0.0143164889886975	0.0431508645415306	0.0022419011220336
703	85.8581771850586	-0.294479608535767	-5.46069240570068	0.00841071270406246	-0.0256800893694162	0.0470469556748867	0.00581331877037883
704	86.5075225830078	0.0301947109401226	-5.6554970741272	0.01847561635077	-0.0260047651827335	0.0509430468082428	-0.0120437685400248
705	86.5075225830078	0.0301947109401226	-5.33082246780396	0.00613799272105098	-0.0250307414680719	0.0470469556748867	-0.00684897974133492
706	87.156867980957	-0.294479608535767	-5.00614833831787	0.00841071270406246	-0.0279528107494116	0.0509430468082428	-0.00814767740666866
707	85.8581771850586	-0.294479608535767	-5.26588773727417	0.00743668992072344	-0.021459324285388	0.0636053457856178	-0.00197886489331722
708	87.156867980957	-0.619153916835785	-5.52562713623047	0.00743668992072344	-0.0130177913233638	0.0457482598721981	0.00289124972186983
709	85.2088241577148	-0.294479608535767	-5.3957576751709	0.01847561635077	-0.00100484199356288	0.011982130818069	-0.00814767740666866
710	84.5594787597656	0.0301947109401226	-5.13601779937744	-0.00490093370899558	0.00451462110504508	-0.00197886489331722	-0.00230353930965066
711	85.8581771850586	0.0301947109401226	-5.26588773727417	-0.00490093370899558	0.01100810803473	0.00451462110504508	-0.00457625929266214
712	85.8581771850586	-0.294479608535767	-4.81134366989136	-0.00749832857400179	0.01100810803473	0.00386527273803949	0.00548864435404539
713	85.2088241577148	0.0301947109401226	-5.3957576751709	-0.00814767740666866	0.00646266713738441	-0.0133424662053585	0.00483929552137852
714	83.9101257324219	0.354869037866592	-5.33082246780396	-0.00977104809135199	0.000293855206109583	0.000943203864153475	-0.00100484199356288
715	83.9101257324219	1.00421762466431	-5.6554970741272	-0.0136671401560307	0.000618529506027699	0.00516396993771195	-0.00522560812532902
716	83.2607803344727	0.679543316364288	-5.3957576751709	-0.00717365415766835	-0.00392691092565656	0.000943203864153475	0.00126787810586393
717	83.2607803344727	0.679543316364288	-5.52562713623047	-0.00360223650932312	0.00418994715437293	0.0162028968334198	0.00711201597005129
718	81.9620819091797	0.679543316364288	-5.26588773727417	-0.00392691092565656	0.00548864435404539	0.00354059832170606	0.0113327819854021
719	83.2607803344727	0.679543316364288	-5.46069240570068	0.00516396993771195	-0.0152905117720366	0.00289124972186983	0.000293855206109583
720	83.9101257324219	-0.294479608535767	-5.3957576751709	-0.000355493422830477	-0.0162645354866982	0.0149041991680861	0.00776136433705688
721	84.5594787597656	0.0301947109401226	-5.07108306884766	-0.0195112787187099	-0.0247060675173998	0.0382807515561581	-3.08191010844894e-05
722	81.9620819091797	1.00421762466431	-5.33082246780396	0.00451462110504508	-0.0143164889886975	0.0619819760322571	0.00613799272105098
723	83.9101257324219	0.0301947109401226	-5.07108306884766	-0.00392691092565656	-0.00327756232582033	0.0301638916134834	0.00970941036939621
724	81.3127365112305	1.32889199256897	-5.33082246780396	-0.00392691092565656	0.00581331877037883	-0.00490093370899558	0.00289124972186983
725	82.6114273071289	1.00421762466431	-5.33082246780396	-0.0201606266200542	0.0155535480007529	-0.0357449948787689	-0.00392691092565656
726	83.2607803344727	0.0301947109401226	-5.46069240570068	-0.0165892094373703	0.0220470335334539	-0.0399657599627972	-0.00782300252467394
727	83.9101257324219	-0.294479608535767	-5.3957576751709	-0.00717365415766835	0.0181509424000978	-0.0347709693014622	0.000943203864153475
728	83.2607803344727	0.354869037866592	-5.3957576751709	-0.00782300252467394	0.0116574559360743	-0.028926832601428	0.00418994715437293
729	83.2607803344727	0.0301947109401226	-5.52562713623047	-0.0120437685400248	0.0168522447347641	-0.0438618510961533	0.000618529506027699
730	82.6114273071289	1.32889199256897	-5.6554970741272	-0.0201606266200542	0.0327612869441509	-0.072757862508297	0.00613799272105098
731	84.5594787597656	0.0301947109401226	-5.3957576751709	-0.0191866029053926	0.0217223595827818	-0.0821734219789505	0.000618529506027699
732	81.9620819091797	1.65356624126434	-5.78536653518677	-0.0123684434220195	0.00321592413820326	-0.0279528107494116	0.00906006153672934
733	85.8581771850586	0.0301947109401226	-5.3957576751709	-0.0172385573387146	-0.00360223650932312	-0.0156151866540313	0.011982130818069
734	85.2088241577148	1.00421762466431	-5.72043180465698	-0.00490093370899558	-0.0126931173726916	0.00321592413820326	-0.00684897974133492
735	83.2607803344727	1.65356624126434	-5.46069240570068	-0.00587495695799589	-0.0110697457566857	0.00126787810586393	0.00386527273803949
736	82.6114273071289	1.32889199256897	-5.59056186676025	0.0132808275520802	-0.000355493422830477	-0.0107450718060136	-0.00457625929266214
737	84.5594787597656	1.32889199256897	-5.52562713623047	0.0171769186854362	0.00646266713738441	-0.00684897974133492	0.00418994715437293
738	85.2088241577148	0.679543316364288	-5.6554970741272	0.0181509424000978	0.00808603875339031	-0.0334722734987736	0.00321592413820326
739	85.8581771850586	0.354869037866592	-5.3957576751709	0.0188002903014421	0.00354059832170606	-0.017887907102704	-0.00360223650932312
740	85.8581771850586	0.679543316364288	-5.52562713623047	0.0100340843200684	0.00613799272105098	-0.00912170019000769	-0.00230353930965066
741	84.5594787597656	1.00421762466431	-5.20095300674438	0.00938473641872406	0.0103587592020631	0.0022419011220336	-0.00100484199356288
742	85.2088241577148	1.00421762466431	-5.3957576751709	0.01100810803473	0.00516396993771195	0.0106834331527352	-0.00327756232582033
743	85.2088241577148	0.0301947109401226	-5.00614833831787	0.00808603875339031	0.00646266713738441	0.0162028968334198	0.00354059832170606
744	84.5594787597656	0.354869037866592	-5.33082246780396	-3.08191010844894e-05	0.00354059832170606	0.013930176384747	-0.00522560812532902
745	82.6114273071289	1.32889199256897	-5.72043180465698	-0.0182125810533762	0.0197743140161037	-0.00684897974133492	-0.00652430532500148
746	82.6114273071289	1.32889199256897	-5.6554970741272	-0.00652430532500148	0.0168522447347641	-0.00490093370899558	-0.00977104809135199
747	83.9101257324219	1.65356624126434	-5.59056186676025	-0.00327756232582033	0.00808603875339031	0.0168522447347641	0.00418994715437293
748	85.8581771850586	1.32889199256897	-5.46069240570068	-0.0221086721867323	-0.0133424662053585	0.00159255252219737	0.00386527273803949
749	83.9101257324219	1.65356624126434	-5.59056186676025	0.0165275707840919	-0.0146411629393697	0.00418994715437293	0.00191722682211548
750	85.8581771850586	1.32889199256897	-6.04510593414307	0.00970941036939621	-0.0146411629393697	-0.00684897974133492	0.00516396993771195
751	83.9101257324219	0.354869037866592	-5.6554970741272	-0.00879702530801296	-0.00295288790948689	-0.0162645354866982	0.00516396993771195
752	84.5594787597656	1.32889199256897	-5.72043180465698	-0.00457625929266214	0.00678734155371785	0.00289124972186983	0.00906006153672934
753	85.2088241577148	1.00421762466431	-5.6554970741272	0.00906006153672934	-0.0026282137259841	0.0265924744307995	0.00743668992072344
754	87.156867980957	0.354869037866592	-5.26588773727417	-3.08191010844894e-05	0.00159255252219737	0.0269171483814716	0.00581331877037883
755	83.9101257324219	1.65356624126434	-5.72043180465698	0.000293855206109583	0.00321592413820326	0.0496443510055542	0.000943203864153475
756	84.5594787597656	1.65356624126434	-5.9152364730835	-0.0130177913233638	0.0126314787194133	0.031137915328145	0.00548864435404539
757	83.9101257324219	1.97824060916901	-5.9152364730835	0.0022419011220336	0.0132808275520802	0.0191249661147594	0.00970941036939621
758	85.8581771850586	0.679543316364288	-5.6554970741272	0.0022419011220336	0.0162028968334198	-0.0221086721867323	0.0158782228827477
759	85.2088241577148	1.00421762466431	-5.78536653518677	0.00386527273803949	0.0113327819854021	-0.0247060675173998	0.000943203864153475
760	83.2607803344727	1.32889199256897	-5.59056186676025	-0.0107450718060136	0.020423661917448	-0.0519787110388279	0.00191722682211548
761	83.2607803344727	1.97824060916901	-5.72043180465698	-0.0117190945893526	0.0106834331527352	-0.0334722734987736	-0.00327756232582033
762	85.2088241577148	0.354869037866592	-5.6554970741272	0.00386527273803949	0.013930176384747	-0.0172385573387146	0.00159255252219737
763	83.2607803344727	1.00421762466431	-5.6554970741272	-0.00457625929266214	0.0155535480007529	0.000293855206109583	-0.00392691092565656
764	85.2088241577148	-0.294479608535767	-5.3957576751709	0.00289124972186983	-0.0126931173726916	-0.00392691092565656	-0.00847235135734081
765	85.8581771850586	0.679543316364288	-5.6554970741272	-0.00944637414067984	-0.0191866029053926	0.00516396993771195	-0.00684897974133492
766	83.9101257324219	1.00421762466431	-5.26588773727417	-0.00717365415766835	-0.0217839982360601	0.00386527273803949	-0.00782300252467394
767	83.2607803344727	1.00421762466431	-5.46069240570068	0.000943203864153475	-0.0305502042174339	-0.00555028254166245	-0.00392691092565656
768	82.6114273071289	1.00421762466431	-5.9152364730835	-3.08191010844894e-05	-0.0224333461374044	0.0123068047687411	0.00451462110504508
769	85.2088241577148	1.00421762466431	-5.6554970741272	0.00776136433705688	-0.0273034609854221	0.00548864435404539	-0.00684897974133492
770	85.2088241577148	0.0301947109401226	-5.33082246780396	0.0100340843200684	-0.0237320438027382	0.00354059832170606	-0.00132951640989631
771	83.2607803344727	1.00421762466431	-5.3957576751709	-0.00814767740666866	-0.00847235135734081	-0.00197886489331722	0.00354059832170606
772	84.5594787597656	0.0301947109401226	-5.46069240570068	0.00613799272105098	-0.00425158534198999	-0.00425158534198999	0.00516396993771195
773	84.5594787597656	0.679543316364288	-5.6554970741272	-0.00197886489331722	0.0116574559360743	-0.00327756232582033	0.00321592413820326
774	84.5594787597656	0.0301947109401226	-5.59056186676025	-0.00132951640989631	0.00386527273803949	0.00418994715437293	-0.00327756232582033
775	86.5075225830078	-0.294479608535767	-5.3957576751709	0.00126787810586393	0.00581331877037883	0.00256657530553639	-0.00165419070981443
776	84.5594787597656	0.0301947109401226	-5.26588773727417	-0.00490093370899558	0.00776136433705688	0.00321592413820326	-0.00490093370899558
777	85.8581771850586	-0.619153916835785	-5.20095300674438	0.0126314787194133	0.0106834331527352	-0.00100484199356288	0.00126787810586393
778	83.2607803344727	0.0301947109401226	-5.07108306884766	0.0178262684494257	0.0145795252174139	0.000943203864153475	0.00483929552137852
779	84.5594787597656	0.0301947109401226	-5.46069240570068	-0.00879702530801296	0.00483929552137852	-0.00425158534198999	-0.00327756232582033
780	85.2088241577148	-0.619153916835785	-5.59056186676025	0.00256657530553639	0.00776136433705688	0.011982130818069	-0.00457625929266214
781	84.5594787597656	-0.943828225135803	-5.59056186676025	0.00678734155371785	0.0022419011220336	0.0191249661147594	0.0022419011220336
782	85.2088241577148	-0.943828225135803	-5.26588773727417	0.00386527273803949	0.011982130818069	0.0275664981454611	-0.00295288790948689
783	82.6114273071289	0.0301947109401226	-5.72043180465698	0.0100340843200684	0.00743668992072344	0.020423661917448	0.00873538758605719
784	83.9101257324219	-0.619153916835785	-5.13601779937744	0.00938473641872406	-0.00912170019000769	0.0327612869441509	0.000293855206109583
785	85.8581771850586	-1.59317684173584	-5.46069240570068	-0.0117190945893526	-0.0247060675173998	0.0275664981454611	-0.00100484199356288
786	82.6114273071289	-0.294479608535767	-5.52562713623047	0.00906006153672934	-0.0217839982360601	0.0395794473588467	0.000943203864153475
787	82.6114273071289	-1.26850259304047	-5.59056186676025	-0.00100484199356288	-0.0311995539814234	0.0496443510055542	0.00646266713738441
788	83.2607803344727	-0.943828225135803	-5.6554970741272	-0.00132951640989631	-0.048407293856144	0.0801637396216393	0.00289124972186983
789	83.2607803344727	-1.26850259304047	-5.3957576751709	0.00906006153672934	-0.0597708933055401	0.0876312479376793	0.0022419011220336
790	83.2607803344727	-0.943828225135803	-5.46069240570068	-0.00230353930965066	-0.0360696688294411	0.0782156884670258	0.00483929552137852
791	84.5594787597656	-1.26850259304047	-5.33082246780396	-3.08191010844894e-05	-0.0256800893694162	0.0532157681882381	0.00386527273803949
792	83.9101257324219	-0.943828225135803	-5.59056186676025	0.011982130818069	-0.00879702530801296	0.0347093306481838	0.00711201597005129
793	84.5594787597656	-1.59317684173584	-5.46069240570068	0.0106834331527352	-0.00457625929266214	0.00516396993771195	0.00451462110504508
794	84.5594787597656	-1.59317684173584	-5.59056186676025	-0.000680167751852423	0.000293855206109583	-0.00295288790948689	0.00451462110504508
795	85.8581771850586	-1.26850259304047	-5.46069240570068	-0.00847235135734081	0.0191249661147594	-0.0367190167307854	0.00516396993771195
796	85.8581771850586	-1.26850259304047	-5.33082246780396	0.0158782228827477	0.0431508645415306	-0.0620436146855354	0.00126787810586393
797	84.5594787597656	-0.619153916835785	-5.20095300674438	-0.00327756232582033	0.0421768426895142	-0.0844461396336555	0.0113327819854021
798	86.5075225830078	-1.26850259304047	-5.72043180465698	0.01100810803473	0.0450989119708538	-0.0951603949069977	0.00776136433705688
799	84.5594787597656	-0.294479608535767	-5.85030126571655	0.0123068047687411	0.031137915328145	-0.103926599025726	0.00646266713738441
800	85.2088241577148	0.0301947109401226	-5.6554970741272	0.013930176384747	0.0275664981454611	-0.085420161485672	0.000293855206109583
801	85.2088241577148	-0.943828225135803	-5.33082246780396	0.0197743140161037	0.020423661917448	-0.0464592464268208	-0.00230353930965066
802	83.2607803344727	0.0301947109401226	-5.46069240570068	0.01847561635077	0.0100340843200684	-0.0425631552934647	0.00483929552137852
803	85.8581771850586	-0.619153916835785	-5.26588773727417	0.0246444288641214	0.00646266713738441	-0.0299008563160896	0.000943203864153475
804	85.8581771850586	-0.294479608535767	-5.78536653518677	0.00548864435404539	-0.00814767740666866	-0.0409397818148136	-0.000680167751852423
805	83.9101257324219	0.0301947109401226	-5.72043180465698	0.00743668992072344	-0.017887907102704	-0.0279528107494116	-0.00295288790948689
806	84.5594787597656	-0.619153916835785	-5.52562713623047	0.00548864435404539	-0.028926832601428	-0.00295288790948689	-0.00555028254166245
807	83.2607803344727	0.0301947109401226	-5.26588773727417	0.012956153601408	-0.0354203209280968	0.0022419011220336	-0.00132951640989631
808	83.2607803344727	-0.294479608535767	-5.20095300674438	-0.0100957229733467	-0.0328229255974293	0.0136055024340749	0.00289124972186983
809	84.5594787597656	-0.294479608535767	-5.3957576751709	-0.021459324285388	-0.0328229255974293	0.00970941036939621	0.0022419011220336
810	82.6114273071289	-0.294479608535767	-5.52562713623047	-0.00977104809135199	-0.0211346503347158	-0.00165419070981443	-0.00587495695799589
811	82.6114273071289	0.0301947109401226	-5.52562713623047	-0.00230353930965066	-0.0126931173726916	-0.00457625929266214	0.00321592413820326
812	83.9101257324219	-1.59317684173584	-5.26588773727417	-0.0026282137259841	-0.00814767740666866	0.0152288740500808	0.01100810803473
813	81.9620819091797	-0.294479608535767	-5.52562713623047	-0.00360223650932312	0.00841071270406246	0.0145795252174139	0.00841071270406246
814	83.9101257324219	-1.59317684173584	-4.87627840042114	-0.0120437685400248	-0.00230353930965066	-0.00619963090866804	0.00516396993771195
815	83.2607803344727	-1.26850259304047	-5.20095300674438	-0.00360223650932312	0.013930176384747	-0.00132951640989631	0.00126787810586393
816	82.6114273071289	-1.26850259304047	-5.59056186676025	0.000293855206109583	0.0275664981454611	-0.0162645354866982	0.0191249661147594
817	82.6114273071289	-0.943828225135803	-5.59056186676025	0.00354059832170606	0.0321119390428066	-0.0337969474494457	0.0103587592020631
818	83.9101257324219	-0.943828225135803	-5.59056186676025	0.00938473641872406	0.025618452578783	-0.00847235135734081	0.0103587592020631
819	83.2607803344727	-1.9178512096405	-5.20095300674438	-0.00749832857400179	0.0149041991680861	0.0162028968334198	0.00548864435404539
820	83.2607803344727	-1.9178512096405	-5.00614833831787	-0.000355493422830477	0.000618529506027699	0.0249691028147936	-0.00684897974133492
821	83.9101257324219	-0.943828225135803	-5.07108306884766	-0.00132951640989631	0.000943203864153475	0.013930176384747	-0.00100484199356288
822	81.9620819091797	-0.619153916835785	-5.72043180465698	0.00321592413820326	0.00808603875339031	-0.0026282137259841	0.00386527273803949
823	83.9101257324219	-0.943828225135803	-5.46069240570068	-0.00425158534198999	-0.000355493422830477	-0.00132951640989631	0.00808603875339031
824	83.9101257324219	-1.59317684173584	-5.33082246780396	-0.00847235135734081	0.00191722682211548	-0.00457625929266214	-0.00619963090866804
825	85.2088241577148	-0.943828225135803	-5.46069240570068	0.00418994715437293	-0.0133424662053585	-0.00944637414067984	-0.00392691092565656
826	82.6114273071289	0.0301947109401226	-5.26588773727417	0.0116574559360743	-0.00360223650932312	-0.00749832857400179	-0.000680167751852423
827	84.5594787597656	-0.619153916835785	-5.59056186676025	0.0145795252174139	-0.0126931173726916	0.00256657530553639	0.00159255252219737
828	85.2088241577148	-1.26850259304047	-5.72043180465698	-0.00425158534198999	-0.0110697457566857	0.00841071270406246	-0.000680167751852423
829	85.2088241577148	-1.9178512096405	-5.3957576751709	0.00386527273803949	0.000293855206109583	0.0269171483814716	0.000943203864153475
830	85.8581771850586	-1.59317684173584	-5.3957576751709	0.00289124972186983	0.0165275707840919	0.0226963832974434	-0.00457625929266214
831	85.2088241577148	-1.9178512096405	-5.26588773727417	0.00613799272105098	0.0262678004801273	0.0116574559360743	0.00938473641872406
832	84.5594787597656	-0.294479608535767	-5.26588773727417	-0.0169138833880424	0.0207483377307653	0.0155535480007529	0.00581331877037883
833	85.8581771850586	-1.9178512096405	-5.3957576751709	-0.00425158534198999	0.0246444288641214	-0.0026282137259841	0.00841071270406246
834	83.9101257324219	-0.619153916835785	-5.46069240570068	0.0126314787194133	0.0165275707840919	0.00516396993771195	-0.000680167751852423
835	83.9101257324219	-1.59317684173584	-5.07108306884766	0.00938473641872406	0.00678734155371785	0.00483929552137852	0.00159255252219737
836	85.8581771850586	-1.9178512096405	-5.46069240570068	0.00743668992072344	0.00516396993771195	0.0100340843200684	-0.00490093370899558
837	85.8581771850586	-1.9178512096405	-5.20095300674438	0.0158782228827477	0.0116574559360743	0.00678734155371785	0.0113327819854021
838	87.156867980957	-2.24252557754517	-5.07108306884766	0.00354059832170606	-0.0185372550040483	-0.0126931173726916	0.00613799272105098
839	85.8581771850586	-1.59317684173584	-5.20095300674438	0.00678734155371785	-0.0230826959013939	-0.0299008563160896	0.00516396993771195
840	83.9101257324219	-1.26850259304047	-5.72043180465698	-0.00165419070981443	-0.02697878703475	0.01847561635077	-0.00230353930965066
841	86.5075225830078	-1.9178512096405	-5.3957576751709	0.00548864435404539	-0.0243813935667276	0.0785403624176979	-0.00327756232582033
842	85.2088241577148	-0.619153916835785	-5.3957576751709	0.00776136433705688	-0.0175632312893867	0.0142548503354192	0.00321592413820326
843	86.5075225830078	-1.59317684173584	-5.33082246780396	0.00808603875339031	-0.0123684434220195	0.020423661917448	0.00126787810586393
844	86.5075225830078	-1.26850259304047	-5.52562713623047	0.00321592413820326	-0.0104203969240189	-0.0146411629393697	0.00256657530553639
845	83.9101257324219	-0.619153916835785	-5.33082246780396	0.00678734155371785	-0.0149658378213644	-0.0143164889886975	-0.00912170019000769
846	85.2088241577148	-0.619153916835785	-5.85030126571655	0.00126787810586393	-0.0113944197073579	-0.0126931173726916	0.00159255252219737
847	83.9101257324219	-0.619153916835785	-5.78536653518677	-0.00457625929266214	-0.00619963090866804	-0.0311995539814234	-0.00457625929266214
848	85.8581771850586	-1.26850259304047	-5.85030126571655	0.00613799272105098	-0.00944637414067984	-0.0237320438027382	-0.00392691092565656
849	85.2088241577148	-1.59317684173584	-5.59056186676025	-0.0117190945893526	-0.00165419070981443	-0.0295761823654175	0.000293855206109583
850	87.156867980957	-1.59317684173584	-5.33082246780396	-0.0172385573387146	-0.00360223650932312	-0.0302255302667618	-0.00360223650932312
851	85.2088241577148	-1.26850259304047	-5.59056186676025	-0.00165419070981443	0.0132808275520802	-0.0263294391334057	-0.00100484199356288
852	83.9101257324219	-0.294479608535767	-5.98017120361328	0.0136055024340749	0.0100340843200684	-0.00652430532500148	0.00354059832170606
853	85.2088241577148	-0.943828225135803	-5.59056186676025	0.00938473641872406	0.00906006153672934	0.0262678004801273	0.00938473641872406
854	86.5075225830078	-1.26850259304047	-5.72043180465698	-0.00814767740666866	-0.0026282137259841	0.0405534692108631	0.00289124972186983
855	83.9101257324219	0.0301947109401226	-5.46069240570068	0.00581331877037883	0.0103587592020631	0.0392547734081745	-0.0026282137259841
856	84.5594787597656	-0.943828225135803	-5.33082246780396	0.012956153601408	0.0262678004801273	0.011982130818069	0.00613799272105098
857	83.9101257324219	-0.294479608535767	-5.46069240570068	0.00516396993771195	0.0334106348454952	0.0188002903014421	0.00191722682211548
858	83.2607803344727	0.0301947109401226	-5.6554970741272	0.0103587592020631	0.0288651939481497	0.0389300994575024	0.00354059832170606
859	85.2088241577148	0.0301947109401226	-5.72043180465698	0.000618529506027699	0.0285405199974775	0.0285405199974775	-0.00619963090866804
860	84.5594787597656	-0.294479608535767	-5.6554970741272	0.00289124972186983	0.0288651939481497	-0.0143164889886975	-0.00587495695799589
861	84.5594787597656	-1.26850259304047	-5.33082246780396	0.00613799272105098	0.0285405199974775	-0.0224333461374044	-0.00522560812532902
862	83.2607803344727	-0.294479608535767	-5.26588773727417	0.00516396993771195	0.0126314787194133	-0.0279528107494116	-0.000680167751852423
863	85.8581771850586	-1.59317684173584	-5.6554970741272	0.00743668992072344	0.0217223595827818	-0.055874802172184	-0.00425158534198999
864	85.8581771850586	-0.943828225135803	-5.98017120361328	0.00451462110504508	0.0178262684494257	-0.0581475235521793	-0.00749832857400179
865	83.9101257324219	0.0301947109401226	-5.9152364730835	0.00516396993771195	0.0171769186854362	-0.0497059896588326	-0.00749832857400179
866	83.9101257324219	0.354869037866592	-5.52562713623047	0.00743668992072344	0.0181509424000978	-0.0386670641601086	-3.08191010844894e-05
867	83.2607803344727	-0.294479608535767	-5.46069240570068	0.00678734155371785	0.0116574559360743	-0.0159398596733809	0.00451462110504508
868	83.2607803344727	-0.294479608535767	-5.26588773727417	0.0106834331527352	0.0103587592020631	-0.00944637414067984	-0.00100484199356288
869	85.8581771850586	-0.943828225135803	-5.26588773727417	0.0116574559360743	-0.00197886489331722	-0.0130177913233638	0.0022419011220336
870	83.9101257324219	0.354869037866592	-5.6554970741272	0.00483929552137852	-0.0117190945893526	-0.0156151866540313	-3.08191010844894e-05
871	83.9101257324219	0.354869037866592	-5.85030126571655	0.00289124972186983	-0.00555028254166245	-0.02697878703475	0.00516396993771195
872	85.2088241577148	-0.943828225135803	-5.6554970741272	-0.00392691092565656	-0.0204853005707264	-0.0286021586507559	0.00451462110504508
873	84.5594787597656	-0.294479608535767	-5.33082246780396	-0.00425158534198999	-0.00230353930965066	-0.0126931173726916	0.00191722682211548
874	85.2088241577148	-1.59317684173584	-5.07108306884766	-0.00977104809135199	-0.0139918150380254	-0.000680167751852423	0.000618529506027699
875	84.5594787597656	-0.294479608535767	-5.85030126571655	0.00841071270406246	-0.0237320438027382	0.0103587592020631	-0.000680167751852423
876	82.6114273071289	0.354869037866592	-5.59056186676025	0.00191722682211548	-0.0156151866540313	0.029189869761467	-0.00587495695799589
877	83.2607803344727	-0.294479608535767	-5.59056186676025	0.0243197549134493	-0.0162645354866982	0.0425015166401863	0.000943203864153475
878	84.5594787597656	0.0301947109401226	-5.52562713623047	0.00191722682211548	-0.021459324285388	0.0269171483814716	-0.00295288790948689
879	83.9101257324219	-0.619153916835785	-5.33082246780396	-0.00814767740666866	-0.0211346503347158	0.00906006153672934	-0.00360223650932312
880	84.5594787597656	-0.294479608535767	-5.26588773727417	-0.00619963090866804	-0.0354203209280968	0.0100340843200684	-0.00360223650932312
881	82.6114273071289	-0.619153916835785	-5.46069240570068	0.00289124972186983	-0.032173577696085	0.0155535480007529	-0.000680167751852423
882	85.2088241577148	-1.9178512096405	-5.46069240570068	0.00906006153672934	-0.0324982516467571	0.0239950809627771	-0.00652430532500148
883	84.5594787597656	-0.294479608535767	-5.33082246780396	0.0162028968334198	-0.0315242260694504	0.0515923984348774	-0.00425158534198999
884	83.9101257324219	-0.619153916835785	-5.52562713623047	0.00581331877037883	-0.0331475995481014	0.0259431265294552	-0.00425158534198999
885	83.2607803344727	-0.619153916835785	-5.07108306884766	-3.08191010844894e-05	-0.02697878703475	0.0155535480007529	-0.00717365415766835
886	83.2607803344727	-0.294479608535767	-5.26588773727417	0.00354059832170606	-0.0282774847000837	0.012956153601408	-0.00879702530801296
887	83.9101257324219	-0.294479608535767	-5.59056186676025	-0.00392691092565656	-0.00814767740666866	0.00548864435404539	-3.08191010844894e-05
888	86.5075225830078	-0.943828225135803	-5.72043180465698	0.00743668992072344	-0.00944637414067984	-0.00814767740666866	-0.00197886489331722
889	83.9101257324219	0.354869037866592	-5.78536653518677	0.00548864435404539	0.00646266713738441	-0.0415891297161579	-0.00197886489331722
890	84.5594787597656	0.679543316364288	-5.59056186676025	0.00256657530553639	0.00581331877037883	-0.0458098985254765	-0.00295288790948689
891	83.9101257324219	0.679543316364288	-5.52562713623047	-0.00879702530801296	0.0162028968334198	-0.0376930385828018	0.00841071270406246
892	87.156867980957	-0.619153916835785	-5.26588773727417	0.00256657530553639	0.00970941036939621	-0.0243813935667276	0.0126314787194133
893	83.2607803344727	1.00421762466431	-5.59056186676025	0.00906006153672934	0.0113327819854021	-0.000355493422830477	0.00743668992072344
894	86.5075225830078	-0.294479608535767	-5.3957576751709	0.00386527273803949	0.00938473641872406	-0.00619963090866804	0.00451462110504508
895	85.2088241577148	1.32889199256897	-5.6554970741272	0.00808603875339031	0.00873538758605719	-0.00814767740666866	0.00808603875339031
896	83.9101257324219	1.00421762466431	-5.59056186676025	0.00938473641872406	0.0171769186854362	-0.00814767740666866	0.0100340843200684
897	81.9620819091797	1.32889199256897	-5.20095300674438	0.0106834331527352	0.0116574559360743	-0.0165892094373703	0.00451462110504508
898	83.9101257324219	1.32889199256897	-5.26588773727417	0.0106834331527352	0.0113327819854021	0.00646266713738441	0.0123068047687411
899	83.2607803344727	1.32889199256897	-5.59056186676025	-3.08191010844894e-05	-0.00652430532500148	0.00808603875339031	-0.00132951640989631
900	84.5594787597656	1.00421762466431	-5.59056186676025	0.000943203864153475	-0.0175632312893867	0.0149041991680861	-0.00197886489331722
901	81.9620819091797	1.32889199256897	-5.59056186676025	0.00678734155371785	0.00808603875339031	0.0356833562254906	-0.00457625929266214
902	83.2607803344727	0.354869037866592	-5.20095300674438	0.00516396993771195	-0.00717365415766835	0.0441248863935471	-0.00230353930965066
903	83.2607803344727	0.0301947109401226	-5.33082246780396	0.0162028968334198	-0.00944637414067984	0.0522417463362217	-0.00425158534198999
904	82.6114273071289	1.00421762466431	-5.3957576751709	0.0103587592020631	-0.00197886489331722	0.0467222817242146	-0.00165419070981443
905	82.6114273071289	1.00421762466431	-5.85030126571655	0.000293855206109583	-0.00717365415766835	0.0360080301761627	-0.0130177913233638
906	81.3127365112305	1.00421762466431	-5.72043180465698	-0.00587495695799589	0.000293855206109583	0.0324366129934788	-0.00684897974133492
907	81.9620819091797	1.32889199256897	-5.59056186676025	0.0207483377307653	-0.00165419070981443	0.00321592413820326	-3.08191010844894e-05
908	82.6114273071289	0.354869037866592	-5.26588773727417	-0.00684897974133492	0.00678734155371785	-0.0149658378213644	-0.00230353930965066
909	81.3127365112305	0.679543316364288	-5.3957576751709	-0.00619963090866804	0.00841071270406246	-0.0139918150380254	-0.0026282137259841
910	81.3127365112305	1.32889199256897	-5.26588773727417	-0.0175632312893867	-0.00587495695799589	-0.0126931173726916	0.000943203864153475
911	82.6114273071289	0.0301947109401226	-5.26588773727417	-0.0130177913233638	-0.0026282137259841	-0.00457625929266214	0.00581331877037883
912	80.0140380859375	1.65356624126434	-5.59056186676025	0.00126787810586393	-0.00522560812532902	0.00386527273803949	0.0142548503354192
913	83.2607803344727	0.0301947109401226	-5.46069240570068	-0.00782300252467394	-0.00327756232582033	-0.000680167751852423	0.00906006153672934
914	81.9620819091797	1.65356624126434	-5.46069240570068	-0.000355493422830477	-0.0139918150380254	0.000943203864153475	0.00256657530553639
915	81.3127365112305	1.32889199256897	-5.3957576751709	-0.000355493422830477	0.000293855206109583	-0.0126931173726916	0.00386527273803949
916	81.9620819091797	0.679543316364288	-5.07108306884766	-0.00197886489331722	0.00159255252219737	-0.00165419070981443	0.0210730116814375
917	83.2607803344727	0.354869037866592	-5.33082246780396	0.00386527273803949	-0.00100484199356288	0.01847561635077	0.00776136433705688
918	81.9620819091797	1.97824060916901	-5.46069240570068	0.00873538758605719	-0.0123684434220195	0.0236704051494598	0.00873538758605719
919	82.6114273071289	1.32889199256897	-5.6554970741272	-0.00912170019000769	-0.00457625929266214	0.0230210572481155	0.00581331877037883
920	81.9620819091797	1.65356624126434	-5.52562713623047	-0.0026282137259841	-0.00392691092565656	-0.000680167751852423	0.00289124972186983
921	82.6114273071289	1.00421762466431	-5.3957576751709	-0.0026282137259841	0.00321592413820326	0.0350340083241463	0.00581331877037883
922	83.2607803344727	0.679543316364288	-5.00614833831787	0.000618529506027699	-0.00684897974133492	0.036657378077507	-0.00847235135734081
923	82.6114273071289	1.00421762466431	-5.3957576751709	0.00808603875339031	-0.00327756232582033	0.0152288740500808	-0.00165419070981443
924	83.9101257324219	0.354869037866592	-5.46069240570068	0.000943203864153475	0.00841071270406246	-0.00197886489331722	-0.0100957229733467
925	83.9101257324219	-0.294479608535767	-5.33082246780396	-0.00165419070981443	0.0022419011220336	-0.0373683646321297	-0.0130177913233638
926	84.5594787597656	0.354869037866592	-5.59056186676025	0.00743668992072344	0.00386527273803949	-0.0415891297161579	-0.0159398596733809
927	84.5594787597656	0.679543316364288	-5.46069240570068	0.0100340843200684	0.0162028968334198	-0.0357449948787689	-0.00197886489331722
928	84.5594787597656	0.354869037866592	-5.07108306884766	-0.00197886489331722	0.012956153601408	-0.0331475995481014	-0.00749832857400179
929	85.8581771850586	0.354869037866592	-5.26588773727417	0.00126787810586393	0.0327612869441509	-0.0523033849895	-0.00392691092565656
930	85.2088241577148	0.354869037866592	-5.9152364730835	-0.0026282137259841	0.0360080301761627	-0.0750305876135826	-0.00879702530801296
931	83.2607803344727	0.679543316364288	-5.59056186676025	0.013930176384747	0.0395794473588467	-0.0646410062909126	-0.00360223650932312
932	84.5594787597656	1.00421762466431	-5.9152364730835	-0.0133424662053585	0.031137915328145	-0.039641086012125	-0.000355493422830477
933	84.5594787597656	0.679543316364288	-5.26588773727417	-0.00814767740666866	0.0197743140161037	-0.023407369852066	0.000618529506027699
934	85.2088241577148	0.0301947109401226	-5.20095300674438	-0.00782300252467394	0.00321592413820326	-0.0130177913233638	0.000618529506027699
935	83.9101257324219	1.00421762466431	-5.72043180465698	-0.0120437685400248	-0.00814767740666866	-0.00587495695799589	-0.00327756232582033
936	84.5594787597656	1.00421762466431	-5.98017120361328	0.00743668992072344	-0.0120437685400248	0.00289124972186983	-0.00295288790948689
937	82.6114273071289	1.00421762466431	-5.98017120361328	0.00743668992072344	-0.0146411629393697	-0.00814767740666866	0.00483929552137852
938	83.9101257324219	0.679543316364288	-5.9152364730835	0.0116574559360743	-0.0195112787187099	0.00581331877037883	0.00191722682211548
939	85.2088241577148	-0.619153916835785	-5.3957576751709	0.00548864435404539	-0.0133424662053585	0.00613799272105098	-0.00165419070981443
940	85.2088241577148	0.679543316364288	-5.59056186676025	0.00451462110504508	-0.00684897974133492	0.00808603875339031	-0.00425158534198999
941	85.2088241577148	0.354869037866592	-5.78536653518677	0.00776136433705688	-0.000355493422830477	0.0301638916134834	-0.00100484199356288
942	83.9101257324219	-0.294479608535767	-5.72043180465698	0.00321592413820326	-0.0026282137259841	0.0343846566975117	-0.00165419070981443
943	84.5594787597656	0.354869037866592	-5.72043180465698	0.00938473641872406	0.00159255252219737	0.0356833562254906	-0.00100484199356288
944	83.9101257324219	0.0301947109401226	-5.52562713623047	-0.000355493422830477	0.00711201597005129	0.0243197549134493	-0.00555028254166245
945	83.9101257324219	0.0301947109401226	-5.20095300674438	0.00126787810586393	0.0145795252174139	0.0158782228827477	-0.0123684434220195
946	85.2088241577148	-0.294479608535767	-5.00614833831787	0.000618529506027699	0.0188002903014421	0.000618529506027699	-0.00684897974133492
947	85.2088241577148	0.0301947109401226	-5.59056186676025	0.000293855206109583	0.0288651939481497	-0.00522560812532902	-0.0130177913233638
948	84.5594787597656	-0.619153916835785	-5.3957576751709	-0.00295288790948689	0.0249691028147936	-0.0117190945893526	-0.00392691092565656
949	82.6114273071289	0.354869037866592	-5.6554970741272	0.00613799272105098	0.0239950809627771	-0.00912170019000769	-0.00749832857400179
950	82.6114273071289	0.354869037866592	-5.3957576751709	0.00646266713738441	0.0249691028147936	-0.0363943427801132	-0.00684897974133492
951	83.2607803344727	0.679543316364288	-5.52562713623047	-0.0110697457566857	0.013930176384747	-0.0383423902094364	-0.00619963090866804
952	85.8581771850586	-0.619153916835785	-4.68147373199463	-0.0159398596733809	0.00613799272105098	-0.028926832601428	0.0106834331527352
953	82.6114273071289	0.354869037866592	-5.59056186676025	0.0246444288641214	-0.0100957229733467	-0.0211346503347158	0.00354059832170606
954	84.5594787597656	-0.943828225135803	-5.46069240570068	-0.00879702530801296	-0.0126931173726916	-0.00652430532500148	0.00354059832170606
955	84.5594787597656	-1.26850259304047	-5.33082246780396	-0.00132951640989631	-0.0247060675173998	0.011982130818069	0.00516396993771195
956	85.2088241577148	-0.943828225135803	-5.33082246780396	0.00548864435404539	-0.0208099745213985	0.0165275707840919	-0.000355493422830477
957	86.5075225830078	-1.59317684173584	-5.20095300674438	0.00354059832170606	-0.0230826959013939	0.029189869761467	0.012956153601408
958	84.5594787597656	-1.59317684173584	-5.00614833831787	0.00938473641872406	-0.0195112787187099	0.0467222817242146	0.00483929552137852
959	85.8581771850586	-1.59317684173584	-5.3957576751709	0.00451462110504508	-0.02697878703475	0.049319677054882	-0.00522560812532902
960	85.2088241577148	-1.9178512096405	-5.46069240570068	0.00548864435404539	-0.0211346503347158	0.0395794473588467	-0.00197886489331722
961	86.5075225830078	-2.24252557754517	-5.33082246780396	0.0171769186854362	-0.0139918150380254	0.0334106348454952	-0.00295288790948689
962	84.5594787597656	-1.59317684173584	-5.9152364730835	0.0100340843200684	-0.00490093370899558	0.0272418223321438	-3.08191010844894e-05
963	86.5075225830078	-2.56719970703125	-5.13601779937744	0.00970941036939621	-0.017887907102704	0.0145795252174139	0.00354059832170606
964	84.5594787597656	-1.26850259304047	-5.26588773727417	0.00289124972186983	-0.0126931173726916	0.0142548503354192	-0.00522560812532902
965	85.2088241577148	-1.59317684173584	-5.52562713623047	-0.000680167751852423	-0.0159398596733809	-0.00684897974133492	-0.00587495695799589
966	84.5594787597656	-0.943828225135803	-5.59056186676025	0.00354059832170606	-0.0224333461374044	0.0103587592020631	-0.00587495695799589
967	85.2088241577148	-1.59317684173584	-5.59056186676025	-3.08191010844894e-05	-0.0123684434220195	-0.00425158534198999	0.00678734155371785
968	83.9101257324219	-0.619153916835785	-5.6554970741272	0.01100810803473	-0.00295288790948689	-0.0195112787187099	-0.00425158534198999
969	84.5594787597656	-1.26850259304047	-5.33082246780396	-0.00165419070981443	0.0152288740500808	-0.032173577696085	-0.00749832857400179
970	81.9620819091797	-0.619153916835785	-5.33082246780396	-0.00652430532500148	0.00743668992072344	-0.0516540370881557	-0.00132951640989631
971	85.8581771850586	-1.9178512096405	-5.3957576751709	-0.0100957229733467	0.00841071270406246	-0.0445111989974976	0.00548864435404539
972	84.5594787597656	-1.26850259304047	-5.3957576751709	0.00256657530553639	-0.00879702530801296	0.00354059832170606	0.0136055024340749
973	85.2088241577148	-1.26850259304047	-5.33082246780396	-0.0130177913233638	0.00354059832170606	0.0275664981454611	0.00581331877037883
974	83.2607803344727	-0.294479608535767	-5.59056186676025	-0.00327756232582033	0.000293855206109583	0.0317872650921345	-3.08191010844894e-05
975	83.2607803344727	-0.294479608535767	-5.33082246780396	-0.0237320438027382	0.020423661917448	-0.00555028254166245	0.00386527273803949
976	83.2607803344727	-1.59317684173584	-4.81134366989136	-0.017887907102704	0.0298392176628113	-0.00555028254166245	-0.000680167751852423
977	83.9101257324219	-1.26850259304047	-5.00614833831787	-0.00132951640989631	0.0226963832974434	0.00970941036939621	0.00808603875339031
978	83.9101257324219	-0.619153916835785	-5.46069240570068	-0.0120437685400248	0.00970941036939621	0.01847561635077	-0.00619963090866804
979	83.9101257324219	-0.294479608535767	-5.3957576751709	-0.00587495695799589	0.00321592413820326	0.0106834331527352	-0.00197886489331722
980	83.2607803344727	-0.943828225135803	-5.13601779937744	-0.00100484199356288	0.0142548503354192	0.00483929552137852	-0.00619963090866804
981	83.2607803344727	-0.619153916835785	-5.52562713623047	-0.000355493422830477	-0.0026282137259841	0.0136055024340749	-0.0104203969240189
982	85.2088241577148	-1.59317684173584	-5.20095300674438	-0.0136671401560307	0.000293855206109583	0.0113327819854021	-0.00230353930965066
983	81.9620819091797	-0.294479608535767	-5.07108306884766	-3.08191010844894e-05	0.0171769186854362	-0.0120437685400248	-0.00360223650932312
984	85.2088241577148	-1.59317684173584	-5.26588773727417	-0.00100484199356288	0.00289124972186983	-0.0299008563160896	-0.00814767740666866
985	84.5594787597656	-0.619153916835785	-5.3957576751709	-0.0143164889886975	-0.00165419070981443	-0.0467839203774929	-0.0123684434220195
986	81.9620819091797	-0.294479608535767	-5.3957576751709	-0.00944637414067984	-0.00652430532500148	-0.0415891297161579	-0.00684897974133492
987	80.6633834838867	-0.294479608535767	-5.46069240570068	-0.0159398596733809	-0.0123684434220195	-0.0250307414680719	-0.000355493422830477
988	83.2607803344727	-0.943828225135803	-5.26588773727417	-0.0113944197073579	-0.0169138833880424	-0.0191866029053926	-0.00782300252467394
989	82.6114273071289	-1.59317684173584	-5.00614833831787	-0.00847235135734081	-0.0263294391334057	-0.017887907102704	-0.00197886489331722
990	83.2607803344727	-2.24252557754517	-5.13601779937744	-0.00847235135734081	-0.00717365415766835	-0.0302255302667618	-0.00425158534198999
991	82.6114273071289	-1.26850259304047	-5.07108306884766	-0.00879702530801296	0.00483929552137852	-0.0299008563160896	-0.00295288790948689
992	81.3127365112305	-0.943828225135803	-5.59056186676025	-0.00295288790948689	-0.00197886489331722	-0.017887907102704	0.0158782228827477
993	81.9620819091797	-1.26850259304047	-5.07108306884766	-0.00230353930965066	-0.00197886489331722	0.00581331877037883	0.0123068047687411
994	83.2607803344727	-1.59317684173584	-4.68147373199463	-0.00360223650932312	0.00354059832170606	0.0171769186854362	0.00938473641872406
995	81.3127365112305	0.0301947109401226	-5.6554970741272	-0.00749832857400179	0.00711201597005129	0.0181509424000978	0.00808603875339031
996	81.9620819091797	-0.619153916835785	-5.6554970741272	0.00354059832170606	-0.00847235135734081	0.00256657530553639	0.00970941036939621
997	81.9620819091797	-0.943828225135803	-5.72043180465698	0.00483929552137852	0.0243197549134493	-0.017887907102704	0.00743668992072344
998	81.3127365112305	-0.943828225135803	-5.46069240570068	-0.00457625929266214	0.0171769186854362	-0.0373683646321297	0.0132808275520802
999	84.5594787597656	-1.59317684173584	-5.33082246780396	0.000943203864153475	0.0262678004801273	-0.0201606266200542	-0.000355493422830477
1000	82.6114273071289	-0.943828225135803	-5.26588773727417	-0.0126931173726916	0.0197743140161037	-0.00879702530801296	0.00289124972186983
1001	82.6114273071289	-1.26850259304047	-5.6554970741272	-0.00490093370899558	0.00613799272105098	0.0194496400654316	0.00289124972186983
1002	83.9101257324219	-2.24252557754517	-5.52562713623047	0.00321592413820326	0.0197743140161037	0.0288651939481497	0.0022419011220336
1003	82.6114273071289	-1.26850259304047	-5.72043180465698	0.00191722682211548	0.0113327819854021	0.0181509424000978	0.00354059832170606
1004	83.2607803344727	-2.24252557754517	-5.13601779937744	0.000943203864153475	-0.0217839982360601	0.012956153601408	-0.00814767740666866
1005	85.8581771850586	-2.56719970703125	-5.26588773727417	0.00516396993771195	0.00743668992072344	0.00321592413820326	-0.00490093370899558
1006	84.5594787597656	-2.56719970703125	-4.87627840042114	-0.0107450718060136	-0.00944637414067984	0.0282158460468054	-0.0117190945893526
1007	85.8581771850586	-2.56719970703125	-5.13601779937744	-0.00749832857400179	-0.00587495695799589	0.0126314787194133	0.0022419011220336
1008	85.8581771850586	-2.24252557754517	-5.46069240570068	0.00581331877037883	-0.0117190945893526	0.0278911720961332	0.00548864435404539
1009	86.5075225830078	-2.56719970703125	-5.3957576751709	0.0116574559360743	-0.0123684434220195	0.0392547734081745	-0.00490093370899558
1010	85.2088241577148	-2.56719970703125	-5.3957576751709	0.00418994715437293	-0.0113944197073579	0.0200989879667759	-0.00619963090866804
1011	85.2088241577148	-1.26850259304047	-5.59056186676025	0.01100810803473	-0.0149658378213644	-0.0104203969240189	0.00126787810586393
1012	84.5594787597656	-1.9178512096405	-5.26588773727417	0.011982130818069	-0.00619963090866804	0.0399041213095188	0.00873538758605719
1013	85.2088241577148	-1.59317684173584	-5.59056186676025	0.00386527273803949	0.000943203864153475	0.00386527273803949	0.00873538758605719
1014	85.2088241577148	-1.9178512096405	-5.52562713623047	0.00418994715437293	-0.0126931173726916	0.012956153601408	0.00289124972186983
1015	86.5075225830078	-2.56719970703125	-5.52562713623047	0.00548864435404539	0.0259431265294552	-0.00782300252467394	0.00386527273803949
1016	85.2088241577148	-1.59317684173584	-5.6554970741272	0.00483929552137852	0.0165275707840919	-0.0240567177534103	-0.00879702530801296
1017	86.5075225830078	-2.24252557754517	-5.59056186676025	-0.0026282137259841	0.0324366129934788	-0.023407369852066	0.00516396993771195
1018	86.5075225830078	-2.24252557754517	-5.26588773727417	-0.00457625929266214	0.0178262684494257	-0.00847235135734081	0.0022419011220336
1019	83.9101257324219	-2.56719970703125	-5.3957576751709	-0.00100484199356288	0.0165275707840919	-0.00392691092565656	-0.00327756232582033
1020	84.5594787597656	-0.619153916835785	-5.98017120361328	-0.0146411629393697	0.00938473641872406	0.00354059832170606	-0.00132951640989631
1021	84.5594787597656	-2.56719970703125	-5.78536653518677	-0.00295288790948689	0.011982130818069	0.00386527273803949	-0.00457625929266214
1022	83.9101257324219	-1.9178512096405	-5.52562713623047	-0.00230353930965066	0.000293855206109583	-0.0113944197073579	-0.00619963090866804
1023	85.8581771850586	-2.24252557754517	-5.59056186676025	0.0213976856321096	0.011982130818069	-0.0172385573387146	-0.0113944197073579
1024	83.9101257324219	-1.26850259304047	-5.59056186676025	-3.08191010844894e-05	0.000293855206109583	-0.0266541130840778	-0.00912170019000769
1025	85.8581771850586	-2.56719970703125	-5.52562713623047	0.00548864435404539	0.0168522447347641	-0.0230826959013939	-0.00782300252467394
1026	85.2088241577148	-2.56719970703125	-5.52562713623047	0.00743668992072344	0.00354059832170606	-0.0266541130840778	-0.0107450718060136
1027	84.5594787597656	-2.24252557754517	-5.59056186676025	0.0100340843200684	0.00613799272105098	-0.0130177913233638	0.0022419011220336
1028	86.5075225830078	-2.89187407493591	-5.26588773727417	0.0168522447347641	-0.00295288790948689	-0.00652430532500148	-0.000680167751852423
1029	85.8581771850586	-2.56719970703125	-5.33082246780396	0.00451462110504508	-0.0126931173726916	-0.0100957229733467	0.00126787810586393
1030	84.5594787597656	-1.26850259304047	-5.20095300674438	0.0113327819854021	0.00289124972186983	-0.00782300252467394	-0.00717365415766835
1031	83.2607803344727	-1.26850259304047	-5.78536653518677	0.00776136433705688	-0.00165419070981443	-0.0208099745213985	0.00743668992072344
1032	86.5075225830078	-2.56719970703125	-5.46069240570068	0.00516396993771195	0.000293855206109583	-0.00684897974133492	0.00906006153672934
1033	83.9101257324219	-0.943828225135803	-5.6554970741272	0.00386527273803949	-0.00814767740666866	0.0100340843200684	0.00548864435404539
1034	85.2088241577148	-1.59317684173584	-5.3957576751709	0.00613799272105098	-0.0113944197073579	0.031137915328145	0.00418994715437293
1035	85.8581771850586	-1.9178512096405	-5.26588773727417	0.00516396993771195	-0.0123684434220195	0.0369820520281792	0.000293855206109583
1036	86.5075225830078	-2.89187407493591	-5.07108306884766	0.00451462110504508	-0.0149658378213644	0.0463976077735424	0.0022419011220336
1037	85.2088241577148	-2.56719970703125	-5.52562713623047	0.00548864435404539	-0.00879702530801296	0.0473716296255589	-3.08191010844894e-05
1038	86.5075225830078	-2.56719970703125	-5.3957576751709	0.00841071270406246	-0.0100957229733467	0.0379560738801956	0.00743668992072344
1039	83.9101257324219	-1.26850259304047	-5.59056186676025	0.00938473641872406	-0.0117190945893526	0.0327612869441509	-0.000680167751852423
1040	85.2088241577148	-2.56719970703125	-5.33082246780396	-0.00165419070981443	-0.00522560812532902	0.0217223595827818	-0.00490093370899558
1041	85.2088241577148	-1.9178512096405	-5.26588773727417	0.00321592413820326	-0.00425158534198999	0.0200989879667759	0.00646266713738441
1042	83.9101257324219	-1.59317684173584	-5.20095300674438	0.0145795252174139	0.0132808275520802	0.00256657530553639	0.00386527273803949
1043	85.2088241577148	-2.56719970703125	-5.3957576751709	0.0162028968334198	0.0152288740500808	-0.0240567177534103	-0.00425158534198999
1044	84.5594787597656	-2.24252557754517	-5.78536653518677	0.01847561635077	0.0230210572481155	-0.0526280589401722	-0.00977104809135199
1045	84.5594787597656	-1.9178512096405	-5.6554970741272	-0.000680167751852423	0.0145795252174139	-0.0419138073921204	-0.0126931173726916
1046	83.2607803344727	-2.56719970703125	-5.33082246780396	0.012956153601408	0.01847561635077	-0.0367190167307854	-0.000355493422830477
1047	84.5594787597656	-2.89187407493591	-5.33082246780396	-0.00360223650932312	0.00386527273803949	-0.017887907102704	-0.00847235135734081
1048	83.9101257324219	-2.56719970703125	-5.07108306884766	-0.00132951640989631	0.00548864435404539	-0.0123684434220195	0.00126787810586393
1049	83.9101257324219	-2.56719970703125	-5.6554970741272	-0.0136671401560307	-0.0026282137259841	0.00451462110504508	-0.00912170019000769
1050	83.9101257324219	-3.21654844284058	-5.46069240570068	0.00678734155371785	0.00321592413820326	-0.0169138833880424	-0.00457625929266214
1051	86.5075225830078	-3.54122281074524	-5.20095300674438	-0.00652430532500148	-0.00100484199356288	-0.0279528107494116	-0.00749832857400179
1052	83.9101257324219	-3.8658971786499	-5.07108306884766	-0.00652430532500148	-0.00392691092565656	-0.0256800893694162	0.00808603875339031
1053	85.8581771850586	-4.19057130813599	-5.26588773727417	0.000618529506027699	0.00613799272105098	-0.0263294391334057	0.00548864435404539
1054	83.2607803344727	-2.56719970703125	-5.33082246780396	0.00386527273803949	-0.023407369852066	-0.0253554154187441	0.00970941036939621
1055	84.5594787597656	-2.56719970703125	-5.9152364730835	-0.00944637414067984	-0.017887907102704	-0.0175632312893867	0.000618529506027699
1056	85.2088241577148	-2.89187407493591	-5.3957576751709	0.00289124972186983	-0.0162645354866982	-0.028926832601428	0.00483929552137852
1057	85.2088241577148	-2.56719970703125	-5.52562713623047	-0.0139918150380254	-0.0104203969240189	-0.00944637414067984	0.00418994715437293
1058	83.2607803344727	-1.59317684173584	-5.59056186676025	0.00126787810586393	-0.0139918150380254	-0.00392691092565656	0.00483929552137852
1059	84.5594787597656	-1.9178512096405	-5.52562713623047	0.00483929552137852	-0.0182125810533762	-0.00847235135734081	0.00256657530553639
1060	85.8581771850586	-2.89187407493591	-5.07108306884766	0.000943203864153475	-0.00230353930965066	0.0158782228827477	0.00548864435404539
1061	84.5594787597656	-2.89187407493591	-5.33082246780396	0.00418994715437293	-0.0217839982360601	0.0272418223321438	-0.00327756232582033
1062	83.9101257324219	-1.26850259304047	-5.72043180465698	0.00938473641872406	-0.00652430532500148	0.0489950031042099	-0.00165419070981443
1063	84.5594787597656	-2.56719970703125	-5.6554970741272	0.011982130818069	-0.00327756232582033	0.0334106348454952	-0.0026282137259841
1064	85.8581771850586	-2.56719970703125	-5.46069240570068	0.00678734155371785	0.0252937767654657	-0.0133424662053585	-0.0143164889886975
1065	83.9101257324219	-1.59317684173584	-5.59056186676025	0.00483929552137852	-0.00165419070981443	-0.0185372550040483	-0.00327756232582033
1066	83.2607803344727	-0.943828225135803	-5.20095300674438	0.00321592413820326	0.0145795252174139	-0.00587495695799589	-0.00944637414067984
1067	84.5594787597656	-1.26850259304047	-5.46069240570068	0.00970941036939621	0.00354059832170606	-0.0026282137259841	0.000943203864153475
1068	83.2607803344727	-0.943828225135803	-5.6554970741272	-0.00165419070981443	-0.00360223650932312	0.0103587592020631	-0.00392691092565656
1069	82.6114273071289	-1.26850259304047	-5.52562713623047	0.000943203864153475	-0.017887907102704	0.0207483377307653	-0.00619963090866804
1070	83.2607803344727	-1.9178512096405	-5.52562713623047	-0.000355493422830477	-0.0120437685400248	0.0275664981454611	-0.00652430532500148
1071	83.9101257324219	-2.56719970703125	-5.07108306884766	-0.000680167751852423	-0.00879702530801296	0.0275664981454611	0.00873538758605719
1072	81.9620819091797	-1.26850259304047	-5.20095300674438	0.00841071270406246	-0.0110697457566857	0.0389300994575024	0.00678734155371785
1073	83.2607803344727	-2.89187407493591	-5.26588773727417	-0.00652430532500148	-0.0182125810533762	0.0412028171122074	0.00906006153672934
1074	83.2607803344727	-2.89187407493591	-5.6554970741272	0.00711201597005129	-0.0162645354866982	0.0200989879667759	0.00354059832170606
1075	79.3646850585938	-2.24252557754517	-5.52562713623047	0.00386527273803949	-0.00165419070981443	0.00418994715437293	0.0022419011220336
1076	81.3127365112305	-1.59317684173584	-5.46069240570068	-0.00555028254166245	-0.00360223650932312	0.00678734155371785	0.00646266713738441
1077	80.0140380859375	-1.59317684173584	-5.26588773727417	0.0207483377307653	-0.00100484199356288	-0.00230353930965066	0.0132808275520802
1078	81.3127365112305	-1.9178512096405	-5.00614833831787	0.000943203864153475	-0.0126931173726916	-0.00782300252467394	0.0132808275520802
1079	81.9620819091797	-2.89187407493591	-5.13601779937744	-0.00392691092565656	-0.00360223650932312	-0.0367190167307854	0.0155535480007529
1080	82.6114273071289	-1.59317684173584	-5.6554970741272	-0.00132951640989631	-0.0100957229733467	-0.0334722734987736	0.00386527273803949
1081	81.9620819091797	-1.59317684173584	-5.6554970741272	-3.08191010844894e-05	-0.00652430532500148	-0.0204853005707264	-0.00392691092565656
1082	84.5594787597656	-2.89187407493591	-5.3957576751709	0.00386527273803949	0.00159255252219737	-0.00879702530801296	0.00548864435404539
1083	82.6114273071289	-1.59317684173584	-5.46069240570068	-0.0026282137259841	-0.00457625929266214	0.00354059832170606	0.00548864435404539
1084	85.2088241577148	-2.89187407493591	-5.00614833831787	-0.000680167751852423	-0.00879702530801296	-0.0149658378213644	-0.00879702530801296
1085	84.5594787597656	-2.24252557754517	-5.46069240570068	-0.0104203969240189	-0.0172385573387146	0.0285405199974775	0.000293855206109583
1086	83.9101257324219	-1.59317684173584	-5.98017120361328	-0.0123684434220195	-0.0412644557654858	0.0447742342948914	-0.000680167751852423
1087	83.2607803344727	-1.9178512096405	-5.72043180465698	-0.00425158534198999	-0.0581475235521793	0.0759429708123207	-0.00165419070981443
1088	83.9101257324219	-2.24252557754517	-5.6554970741272	0.00256657530553639	-0.0490566417574883	0.0733455792069435	0.00289124972186983
1089	85.8581771850586	-2.24252557754517	-5.3957576751709	0.000293855206109583	-0.0295761823654175	0.0460729338228703	-0.00132951640989631
1090	85.8581771850586	-2.56719970703125	-5.33082246780396	0.00516396993771195	-0.00327756232582033	0.01847561635077	-0.00847235135734081
1091	83.2607803344727	-0.943828225135803	-5.52562713623047	-0.0107450718060136	0.0152288740500808	0.0200989879667759	0.00191722682211548
1092	84.5594787597656	-1.59317684173584	-5.59056186676025	-0.00684897974133492	0.0395794473588467	0.0282158460468054	0.00776136433705688
1093	83.9101257324219	-1.59317684173584	-5.6554970741272	0.00483929552137852	0.029189869761467	0.0243197549134493	-0.00132951640989631
1094	85.8581771850586	-2.89187407493591	-5.52562713623047	0.00451462110504508	0.0373067259788513	0.00906006153672934	0.000943203864153475
1095	85.8581771850586	-2.24252557754517	-5.3957576751709	0.00613799272105098	0.0379560738801956	-0.0406151078641415	0.00548864435404539
1096	84.5594787597656	-2.56719970703125	-5.07108306884766	0.00321592413820326	0.0379560738801956	-0.072757862508297	0.00451462110504508
1097	85.2088241577148	-2.24252557754517	-5.33082246780396	-0.00165419070981443	0.0450989119708538	-0.114965528249741	-3.08191010844894e-05
1098	83.9101257324219	-2.56719970703125	-5.46069240570068	0.00451462110504508	0.0496443510055542	-0.12080966681242	0.0123068047687411
1099	85.2088241577148	-2.89187407493591	-5.52562713623047	0.00548864435404539	0.0314625911414623	-0.085420161485672	-0.00425158534198999
1100	83.9101257324219	-1.59317684173584	-6.04510593414307	0.0116574559360743	0.0272418223321438	-0.0721085146069527	-0.00879702530801296
1101	85.2088241577148	-1.59317684173584	-5.72043180465698	0.011982130818069	0.0178262684494257	-0.0610695891082287	-0.0117190945893526
1102	83.9101257324219	-3.21654844284058	-5.46069240570068	0.0213976856321096	0.00548864435404539	-0.0428878292441368	-0.00490093370899558
1103	84.5594787597656	-2.24252557754517	-2.40875363349915	0.0246444288641214	-0.00197886489331722	-0.0282774847000837	-0.00295288790948689
1104	83.2607803344727	-1.9178512096405	-5.85030126571655	0.0116574559360743	-0.00555028254166245	-0.0299008563160896	-0.00457625929266214
1105	85.8581771850586	-2.89187407493591	-5.72043180465698	0.0145795252174139	-0.00684897974133492	-0.0311995539814234	-0.00522560812532902
1106	85.2088241577148	-2.89187407493591	-5.59056186676025	0.0132808275520802	-0.0026282137259841	-0.0169138833880424	-0.00782300252467394
1107	85.8581771850586	-3.21654844284058	-5.72043180465698	0.0194496400654316	-0.0100957229733467	-0.00944637414067984	-0.00295288790948689
1108	83.9101257324219	-2.56719970703125	-5.33082246780396	0.0126314787194133	-0.00555028254166245	-0.00814767740666866	0.00289124972186983
1109	86.5075225830078	-3.54122281074524	-5.3957576751709	0.013930176384747	-0.00717365415766835	-0.00619963090866804	-0.00295288790948689
1110	86.5075225830078	-2.56719970703125	-5.78536653518677	0.00841071270406246	0.00159255252219737	-0.00879702530801296	-0.00295288790948689
1111	84.5594787597656	-1.59317684173584	-5.72043180465698	0.00548864435404539	-0.00132951640989631	-0.0195112787187099	-0.00619963090866804
1112	86.5075225830078	-3.21654844284058	-5.46069240570068	-3.08191010844894e-05	-0.00457625929266214	0.00646266713738441	0.00386527273803949
1113	85.2088241577148	-2.24252557754517	-5.6554970741272	0.00126787810586393	-0.000355493422830477	0.00873538758605719	0.00289124972186983
1114	83.2607803344727	-1.59317684173584	-5.00614833831787	-0.00782300252467394	-0.00847235135734081	0.0113327819854021	0.00451462110504508
1115	85.2088241577148	-3.21654844284058	-4.81134366989136	-0.00522560812532902	0.00581331877037883	0.00386527273803949	-0.00327756232582033
1116	85.2088241577148	-2.56719970703125	-5.07108306884766	0.00126787810586393	0.0188002903014421	0.00386527273803949	0.00321592413820326
1117	85.8581771850586	-3.21654844284058	-5.33082246780396	-0.0100957229733467	0.013930176384747	0.0272418223321438	0.00418994715437293
1118	83.9101257324219	-1.9178512096405	-5.33082246780396	-0.0143164889886975	0.0207483377307653	0.0369820520281792	-0.00619963090866804
1119	84.5594787597656	-2.24252557754517	-5.33082246780396	0.00581331877037883	0.0171769186854362	0.0405534692108631	0.00354059832170606
1120	85.8581771850586	-2.56719970703125	-5.13601779937744	0.000943203864153475	0.0181509424000978	0.0340599827468395	-0.0136671401560307
1121	87.156867980957	-3.54122281074524	-5.00614833831787	-0.00132951640989631	0.0132808275520802	0.0282158460468054	0.000943203864153475
1122	83.2607803344727	-2.24252557754517	-5.59056186676025	-0.000355493422830477	0.00938473641872406	0.0226963832974434	-0.00879702530801296
1123	85.2088241577148	-3.21654844284058	-5.46069240570068	0.000943203864153475	0.0149041991680861	-0.0123684434220195	0.00191722682211548
1124	83.9101257324219	-2.56719970703125	-5.6554970741272	0.00321592413820326	-0.0139918150380254	-0.023407369852066	-0.00619963090866804
1125	83.2607803344727	-3.54122281074524	-5.07108306884766	-0.00425158534198999	-0.0299008563160896	-0.0250307414680719	-0.0136671401560307
1126	85.8581771850586	-3.8658971786499	-5.26588773727417	0.00256657530553639	-0.0221086721867323	-0.00100484199356288	-0.00360223650932312
1127	85.8581771850586	-4.19057130813599	-5.3957576751709	-0.00230353930965066	-0.0357449948787689	0.0444495603442192	0.00256657530553639
1128	85.2088241577148	-4.83992004394531	-5.72043180465698	0.00289124972186983	-0.0503553375601768	0.0626313239336014	0.00581331877037883
1129	82.6114273071289	-4.19057130813599	-5.46069240570068	-3.08191010844894e-05	-0.0399657599627972	0.0652287155389786	0.00613799272105098
1130	83.9101257324219	-3.8658971786499	-5.78536653518677	-0.0120437685400248	-0.0308748781681061	0.0532157681882381	-0.00619963090866804
1131	85.8581771850586	-4.19057130813599	-5.59056186676025	0.000943203864153475	-0.0263294391334057	0.0457482598721981	0.00970941036939621
1132	85.8581771850586	-4.51524591445923	-5.13601779937744	0.00581331877037883	-0.0107450718060136	0.0360080301761627	0.0126314787194133
1133	85.8581771850586	-4.19057130813599	-5.20095300674438	0.00906006153672934	-0.0026282137259841	0.0347093306481838	0.00256657530553639
1134	84.5594787597656	-3.21654844284058	-5.6554970741272	0.00126787810586393	-0.00132951640989631	0.000943203864153475	0.00126787810586393
1135	82.6114273071289	-2.89187407493591	-5.6554970741272	0.00256657530553639	0.0213976856321096	-0.0227580219507217	0.00321592413820326
1136	84.5594787597656	-2.24252557754517	-5.46069240570068	0.00581331877037883	0.0288651939481497	-0.032173577696085	0.00159255252219737
1137	83.9101257324219	-2.56719970703125	-5.26588773727417	0.0132808275520802	0.0239950809627771	-0.021459324285388	0.00613799272105098
1138	84.5594787597656	-2.89187407493591	-5.3957576751709	0.0142548503354192	0.0246444288641214	-0.0367190167307854	0.00841071270406246
1139	85.2088241577148	-2.89187407493591	-5.26588773727417	0.012956153601408	0.0275664981454611	-0.0555501282215118	-0.000680167751852423
1140	85.2088241577148	-3.21654844284058	-5.52562713623047	0.00126787810586393	0.0272418223321438	-0.077952653169632	-0.0110697457566857
1141	83.9101257324219	-2.56719970703125	-5.3957576751709	0.00256657530553639	0.0236704051494598	-0.0753552615642548	-0.00847235135734081
1142	83.2607803344727	-2.56719970703125	-5.6554970741272	-0.00295288790948689	0.01100810803473	-0.0626929625868797	-0.00587495695799589
1143	84.5594787597656	-2.56719970703125	-5.26588773727417	0.00418994715437293	-0.00197886489331722	-0.0347709693014622	-0.00652430532500148
1144	83.9101257324219	-1.9178512096405	-5.13601779937744	0.00354059832170606	-0.0149658378213644	-0.028926832601428	-0.0113944197073579
1145	83.9101257324219	-2.24252557754517	-5.13601779937744	0.00256657530553639	-0.0224333461374044	-0.00912170019000769	-0.0110697457566857
1146	83.2607803344727	-3.21654844284058	-5.3957576751709	-0.00619963090866804	-0.00295288790948689	-0.0126931173726916	-0.0110697457566857
1147	84.5594787597656	-3.21654844284058	-5.3957576751709	0.000293855206109583	-0.00490093370899558	-0.0110697457566857	-0.00814767740666866
1148	83.2607803344727	-2.89187407493591	-5.00614833831787	0.00548864435404539	0.00126787810586393	-0.0133424662053585	-0.00392691092565656
1149	83.9101257324219	-3.21654844284058	-5.00614833831787	-0.0149658378213644	-0.00360223650932312	-0.00652430532500148	-0.00782300252467394
1150	82.6114273071289	-2.89187407493591	-4.68147373199463	-0.00944637414067984	-0.00230353930965066	0.00289124972186983	-0.00490093370899558
1151	82.6114273071289	-3.21654844284058	-5.20095300674438	-0.0113944197073579	-0.00327756232582033	-3.08191010844894e-05	0.00451462110504508
1152	81.3127365112305	-1.9178512096405	-5.6554970741272	-0.0182125810533762	-0.00100484199356288	0.00646266713738441	0.000618529506027699
1153	81.9620819091797	-1.9178512096405	-5.6554970741272	-0.0152905117720366	-0.00587495695799589	0.0188002903014421	0.0100340843200684
1154	82.6114273071289	-2.56719970703125	-5.33082246780396	-0.0100957229733467	-0.00197886489331722	0.0194496400654316	0.00548864435404539
1155	83.9101257324219	-3.54122281074524	-5.20095300674438	0.000943203864153475	0.00256657530553639	-0.000355493422830477	-3.08191010844894e-05
1156	81.9620819091797	-3.21654844284058	-5.07108306884766	-0.00392691092565656	0.00841071270406246	-0.0266541130840778	0.00451462110504508
1157	82.6114273071289	-2.24252557754517	-5.33082246780396	-3.08191010844894e-05	0.00646266713738441	-0.0188619289547205	0.0103587592020631
1158	81.3127365112305	-1.59317684173584	-5.6554970741272	0.00906006153672934	0.0337353087961674	-0.00847235135734081	0.00743668992072344
1159	85.2088241577148	-3.21654844284058	-5.46069240570068	0.00906006153672934	0.00483929552137852	0.00451462110504508	-0.00327756232582033
1160	84.5594787597656	-3.21654844284058	-5.33082246780396	0.00256657530553639	0.00970941036939621	0.00354059832170606	0.00159255252219737
1161	83.9101257324219	-2.24252557754517	-5.52562713623047	0.00841071270406246	0.00613799272105098	0.049319677054882	-0.00425158534198999
1162	84.5594787597656	-2.89187407493591	-5.26588773727417	0.00873538758605719	0.000618529506027699	0.0249691028147936	0.0100340843200684
1163	83.9101257324219	-2.24252557754517	-5.6554970741272	0.00711201597005129	-0.00587495695799589	0.0321119390428066	-0.00295288790948689
1164	84.5594787597656	-2.89187407493591	-5.3957576751709	0.000293855206109583	-0.00392691092565656	0.00970941036939621	0.000618529506027699
1165	85.2088241577148	-2.89187407493591	-5.33082246780396	-0.00619963090866804	-0.00944637414067984	0.000943203864153475	-0.00165419070981443
1166	83.9101257324219	-1.9178512096405	-5.3957576751709	-0.00327756232582033	-0.0195112787187099	0.0275664981454611	-0.00360223650932312
1167	85.2088241577148	-2.24252557754517	-5.52562713623047	-0.00100484199356288	-0.021459324285388	0.0188002903014421	0.00126787810586393
1168	85.2088241577148	-2.56719970703125	-5.20095300674438	-3.08191010844894e-05	-0.0143164889886975	0.0155535480007529	0.00613799272105098
1169	86.5075225830078	-2.89187407493591	-5.26588773727417	-0.00457625929266214	-0.0182125810533762	-0.00100484199356288	0.00126787810586393
1170	85.2088241577148	-2.56719970703125	-5.59056186676025	-0.00392691092565656	-0.0107450718060136	-0.0159398596733809	-0.000355493422830477
1171	85.8581771850586	-3.21654844284058	-5.3957576751709	-0.017887907102704	-0.0162645354866982	-0.0415891297161579	-0.000355493422830477
1172	83.9101257324219	-2.24252557754517	-5.6554970741272	-0.0126931173726916	-0.0182125810533762	-0.0549007803201675	0.00776136433705688
1173	86.5075225830078	-3.21654844284058	-4.94121360778809	-0.0120437685400248	-0.0165892094373703	-0.0510046854615211	0.00841071270406246
1174	85.2088241577148	-1.9178512096405	-5.33082246780396	-0.0146411629393697	-0.00977104809135199	-0.0529527328908443	-0.00490093370899558
1175	83.9101257324219	-2.24252557754517	-5.46069240570068	-0.00944637414067984	-0.00652430532500148	-0.0282774847000837	0.0022419011220336
1176	84.5594787597656	-1.9178512096405	-5.59056186676025	0.00354059832170606	0.0113327819854021	-0.0247060675173998	-0.00295288790948689
1177	84.5594787597656	-1.9178512096405	-5.52562713623047	0.00483929552137852	0.0100340843200684	-0.0162645354866982	0.0145795252174139
1178	84.5594787597656	-2.24252557754517	-5.6554970741272	0.0100340843200684	0.0168522447347641	-0.0126931173726916	0.00743668992072344
1179	84.5594787597656	-2.24252557754517	-5.3957576751709	0.00289124972186983	0.020423661917448	-0.0136671401560307	0.00451462110504508
1180	83.2607803344727	-1.9178512096405	-5.33082246780396	0.00613799272105098	-0.00717365415766835	-0.0117190945893526	-0.00132951640989631
1181	85.8581771850586	-2.56719970703125	-5.46069240570068	-3.08191010844894e-05	0.0191249661147594	-0.00749832857400179	-0.000680167751852423
1182	86.5075225830078	-3.8658971786499	-5.52562713623047	0.00451462110504508	0.0106834331527352	0.00613799272105098	0.000293855206109583
1183	84.5594787597656	-1.9178512096405	-5.72043180465698	0.00808603875339031	0.000293855206109583	0.00841071270406246	0.000293855206109583
1184	85.8581771850586	-2.24252557754517	-5.3957576751709	0.00548864435404539	-0.00165419070981443	0.00873538758605719	-0.0026282137259841
1185	85.8581771850586	-3.54122281074524	-5.46069240570068	-0.000680167751852423	-0.00360223650932312	0.00873538758605719	-0.00132951640989631
1186	86.5075225830078	-2.56719970703125	-5.26588773727417	0.0022419011220336	-0.00425158534198999	0.0207483377307653	-0.00522560812532902
1187	85.8581771850586	-2.89187407493591	-5.26588773727417	0.01100810803473	-0.0191866029053926	0.0382807515561581	-0.0113944197073579
1188	86.5075225830078	-3.21654844284058	-5.72043180465698	0.00581331877037883	-0.0331475995481014	0.0551638156175613	0.00321592413820326
1189	85.2088241577148	-2.89187407493591	-5.6554970741272	-0.00230353930965066	-0.0276281367987394	0.0675014406442642	0.00483929552137852
1190	84.5594787597656	-2.89187407493591	-5.59056186676025	0.00678734155371785	-0.0117190945893526	0.0486703291535378	-0.0026282137259841
1191	83.2607803344727	-1.59317684173584	-5.78536653518677	-0.00230353930965066	-0.00749832857400179	0.0470469556748867	0.00321592413820326
1192	86.5075225830078	-2.89187407493591	-5.26588773727417	-3.08191010844894e-05	-0.00360223650932312	0.0386054255068302	0.0126314787194133
1193	84.5594787597656	-1.9178512096405	-5.98017120361328	0.00289124972186983	-0.0117190945893526	0.049319677054882	0.00548864435404539
1194	85.2088241577148	-1.9178512096405	-6.11004114151001	-0.0113944197073579	-0.00490093370899558	0.0460729338228703	0.00808603875339031
1195	84.5594787597656	-2.56719970703125	-5.85030126571655	0.000618529506027699	0.00678734155371785	0.0327612869441509	0.00191722682211548
1196	85.8581771850586	-3.21654844284058	-5.33082246780396	-0.00522560812532902	0.0217223595827818	0.025618452578783	0.0106834331527352
1197	84.5594787597656	-2.56719970703125	-5.3957576751709	-0.0026282137259841	0.0317872650921345	-0.0165892094373703	0.00386527273803949
1198	83.9101257324219	-1.9178512096405	-5.33082246780396	0.00873538758605719	0.0483456552028656	-0.0435371771454811	0.00483929552137852
1199	83.2607803344727	-1.9178512096405	-5.59056186676025	-0.000355493422830477	0.0460729338228703	-0.0510046854615211	-0.00100484199356288
1200	85.8581771850586	-3.21654844284058	-5.3957576751709	-3.08191010844894e-05	0.0350340083241463	-0.0318489037454128	-0.0100957229733467
1201	85.2088241577148	-2.89187407493591	-5.59056186676025	0.00321592413820326	0.0262678004801273	0.00451462110504508	-0.00360223650932312
1202	83.9101257324219	-1.9178512096405	-5.46069240570068	0.012956153601408	0.0103587592020631	-0.0130177913233638	0.000618529506027699
1203	86.5075225830078	-3.21654844284058	-5.26588773727417	0.00613799272105098	0.00776136433705688	0.00159255252219737	-0.00522560812532902
1204	84.5594787597656	-2.56719970703125	-5.33082246780396	0.0123068047687411	0.00418994715437293	-0.0104203969240189	-0.00490093370899558
1205	85.2088241577148	-3.21654844284058	-5.20095300674438	-0.00132951640989631	-3.08191010844894e-05	-0.0104203969240189	-0.0146411629393697
1206	85.2088241577148	-3.21654844284058	-5.20095300674438	0.00873538758605719	0.000293855206109583	-0.00165419070981443	-0.00230353930965066
1207	86.5075225830078	-3.54122281074524	-5.20095300674438	0.00321592413820326	-0.0149658378213644	0.00970941036939621	-0.00490093370899558
1208	85.2088241577148	-3.21654844284058	-5.33082246780396	0.0113327819854021	-0.0104203969240189	-0.00100484199356288	-0.00197886489331722
1209	85.8581771850586	-3.54122281074524	-5.26588773727417	0.00126787810586393	-0.00814767740666866	0.0103587592020631	-0.00100484199356288
1210	83.2607803344727	-2.89187407493591	-5.00614833831787	-0.00165419070981443	0.00581331877037883	-0.00717365415766835	-0.0136671401560307
1211	86.5075225830078	-4.19057130813599	-4.81134366989136	0.00841071270406246	0.0165275707840919	-0.0143164889886975	-0.00425158534198999
1212	83.2607803344727	-2.89187407493591	-5.52562713623047	-0.00165419070981443	0.00256657530553639	-0.0292515084147453	0.000293855206109583
1213	84.5594787597656	-3.8658971786499	-5.46069240570068	0.00743668992072344	-0.00749832857400179	-0.00652430532500148	0.0022419011220336
1214	85.8581771850586	-3.8658971786499	-5.46069240570068	0.0142548503354192	-0.0175632312893867	-0.00327756232582033	0.00191722682211548
1215	87.156867980957	-4.19057130813599	-5.26588773727417	-0.00749832857400179	-0.0305502042174339	-0.0182125810533762	-0.00327756232582033
1216	85.8581771850586	-3.8658971786499	-5.20095300674438	0.00256657530553639	-0.0217839982360601	-0.0211346503347158	-0.00197886489331722
1217	87.156867980957	-3.8658971786499	-4.87627840042114	0.00970941036939621	-0.00652430532500148	-0.0208099745213985	-0.00132951640989631
1218	83.9101257324219	-2.56719970703125	-5.46069240570068	0.0103587592020631	-0.00132951640989631	-0.00490093370899558	0.00483929552137852
1219	86.5075225830078	-4.51524591445923	-5.13601779937744	0.00289124972186983	-0.00425158534198999	-0.00684897974133492	-0.00490093370899558
1220	85.8581771850586	-3.54122281074524	-5.59056186676025	0.00418994715437293	0.00711201597005129	-0.00717365415766835	-0.00619963090866804
1221	85.2088241577148	-4.19057130813599	-5.20095300674438	0.00126787810586393	0.00418994715437293	-0.000680167751852423	-0.0113944197073579
1222	84.5594787597656	-2.56719970703125	-5.72043180465698	0.0145795252174139	0.0136055024340749	-0.0133424662053585	-0.00587495695799589
1223	85.2088241577148	-3.8658971786499	-5.20095300674438	-0.00165419070981443	0.013930176384747	-0.0334722734987736	-0.00555028254166245
1224	83.2607803344727	-1.9178512096405	-5.6554970741272	0.00646266713738441	0.00321592413820326	-0.0474332682788372	-0.0104203969240189
1225	82.6114273071289	-2.56719970703125	-5.33082246780396	0.00354059832170606	0.00191722682211548	-0.0607449151575565	-0.00944637414067984
1226	85.2088241577148	-2.89187407493591	-5.33082246780396	-0.00165419070981443	0.000618529506027699	-0.0561994761228561	-0.00879702530801296
1227	85.8581771850586	-3.54122281074524	-5.26588773727417	0.0126314787194133	-0.00392691092565656	-0.0250307414680719	-0.00132951640989631
1228	86.5075225830078	-2.56719970703125	-5.20095300674438	0.0136055024340749	-0.0120437685400248	-0.0156151866540313	-0.00879702530801296
1229	83.9101257324219	-3.21654844284058	-5.07108306884766	0.00418994715437293	-0.00782300252467394	-0.028926832601428	-0.00132951640989631
1230	84.5594787597656	-1.59317684173584	-5.59056186676025	-0.000680167751852423	-0.00652430532500148	-0.0136671401560307	-0.00717365415766835
1231	86.5075225830078	-2.24252557754517	-5.46069240570068	0.00126787810586393	0.000293855206109583	0.00970941036939621	-3.08191010844894e-05
1232	83.9101257324219	-1.59317684173584	-5.52562713623047	0.00776136433705688	0.00418994715437293	0.020423661917448	0.00776136433705688
1233	83.2607803344727	-0.943828225135803	-5.46069240570068	0.0123068047687411	-0.0136671401560307	0.0360080301761627	0.00906006153672934
1234	85.8581771850586	-2.24252557754517	-5.20095300674438	0.0126314787194133	-0.0185372550040483	0.0506183728575706	0.00126787810586393
1235	85.8581771850586	-2.56719970703125	-5.00614833831787	0.01100810803473	-0.0110697457566857	0.0327612869441509	0.00256657530553639
1236	85.2088241577148	-2.89187407493591	-5.3957576751709	0.00808603875339031	-0.00230353930965066	0.0217223595827818	0.00126787810586393
1237	83.9101257324219	-1.9178512096405	-5.46069240570068	0.000618529506027699	0.00159255252219737	-0.000355493422830477	0.00970941036939621
1238	83.9101257324219	-1.9178512096405	-5.46069240570068	0.000618529506027699	0.0142548503354192	0.00191722682211548	0.00289124972186983
1239	82.6114273071289	-2.56719970703125	-5.26588773727417	0.00256657530553639	0.0136055024340749	0.0123068047687411	-0.00327756232582033
1240	85.2088241577148	-2.24252557754517	-4.87627840042114	-0.00977104809135199	0.0171769186854362	0.00418994715437293	0.000943203864153475
1241	81.3127365112305	-0.619153916835785	-4.68147373199463	-0.00847235135734081	0.0123068047687411	0.00126787810586393	-0.00165419070981443
1242	81.9620819091797	-1.26850259304047	-5.33082246780396	-0.0113944197073579	0.0155535480007529	-0.0292515084147453	-0.00847235135734081
1243	81.9620819091797	-1.9178512096405	-5.3957576751709	-0.00425158534198999	0.0162028968334198	-0.0445111989974976	-0.00490093370899558
1244	82.6114273071289	-1.9178512096405	-5.59056186676025	-0.00295288790948689	0.00613799272105098	-0.0497059896588326	-0.00327756232582033
1245	80.6633834838867	-0.943828225135803	-5.33082246780396	-0.00327756232582033	0.00451462110504508	-0.0373683646321297	-0.0126931173726916
1246	82.6114273071289	-2.24252557754517	-5.20095300674438	-0.00522560812532902	-0.00327756232582033	-0.00717365415766835	-0.00295288790948689
1247	82.6114273071289	-2.24252557754517	-5.00614833831787	-0.00782300252467394	-0.0133424662053585	0.0285405199974775	0.00126787810586393
1248	83.2607803344727	-1.9178512096405	-5.3957576751709	0.00646266713738441	-0.0201606266200542	0.0450989119708538	0.00418994715437293
1249	81.9620819091797	-1.26850259304047	-5.3957576751709	0.00126787810586393	-0.0156151866540313	0.0574365332722664	0.00191722682211548
1250	80.6633834838867	-0.943828225135803	-5.59056186676025	-0.00100484199356288	-0.0162645354866982	0.0438002124428749	0.00483929552137852
1251	81.9620819091797	-0.943828225135803	-5.52562713623047	-0.00327756232582033	-0.00327756232582033	0.0314625911414623	0.0022419011220336
1252	82.6114273071289	-1.9178512096405	-5.3957576751709	-0.00814767740666866	-0.00165419070981443	0.0282158460468054	0.0142548503354192
1253	81.9620819091797	-0.943828225135803	-5.33082246780396	0.00191722682211548	-0.00360223650932312	0.00743668992072344	0.0100340843200684
1254	82.6114273071289	-0.943828225135803	-5.46069240570068	-0.0100957229733467	0.000618529506027699	-0.02697878703475	0.00711201597005129
1255	82.6114273071289	-1.26850259304047	-5.3957576751709	0.000293855206109583	0.00548864435404539	-0.0584721975028515	-0.00230353930965066
1256	83.2607803344727	-1.59317684173584	-5.33082246780396	-0.00717365415766835	0.0149041991680861	-0.0493813157081604	0.000943203864153475
1257	83.9101257324219	-0.943828225135803	-5.52562713623047	-0.0026282137259841	0.0168522447347641	-0.0428878292441368	0.000618529506027699
1258	81.9620819091797	-0.294479608535767	-5.6554970741272	-0.00587495695799589	0.01847561635077	-0.0208099745213985	0.00321592413820326
1259	84.5594787597656	-1.59317684173584	-5.00614833831787	-0.00100484199356288	0.0317872650921345	-0.00652430532500148	0.00289124972186983
1260	83.9101257324219	-1.9178512096405	-5.3957576751709	-0.00814767740666866	0.00418994715437293	0.00873538758605719	-0.0104203969240189
1261	84.5594787597656	-0.619153916835785	-6.04510593414307	0.00938473641872406	0.00256657530553639	0.020423661917448	-0.00782300252467394
1262	85.2088241577148	-0.943828225135803	-5.6554970741272	-0.00522560812532902	0.00354059832170606	0.0226963832974434	0.000618529506027699
1263	84.5594787597656	-1.9178512096405	-5.52562713623047	0.0132808275520802	0.0022419011220336	0.0223717093467712	0.00386527273803949
1264	85.2088241577148	-1.59317684173584	-5.85030126571655	0.000943203864153475	-0.00879702530801296	0.0106834331527352	0.00354059832170606
1265	84.5594787597656	-0.943828225135803	-5.46069240570068	-0.00197886489331722	-0.00165419070981443	0.00256657530553639	-0.00295288790948689
1266	83.9101257324219	-0.619153916835785	-5.78536653518677	-0.00652430532500148	-0.0113944197073579	0.0194496400654316	-0.00749832857400179
1267	85.8581771850586	-1.9178512096405	-5.78536653518677	-0.00684897974133492	-0.0152905117720366	0.0360080301761627	0.00776136433705688
1268	84.5594787597656	-1.59317684173584	-5.52562713623047	0.00321592413820326	-0.0149658378213644	0.0239950809627771	0.00256657530553639
1269	82.6114273071289	-1.26850259304047	-5.59056186676025	0.00256657530553639	-0.0117190945893526	-0.0123684434220195	-0.00457625929266214
1270	83.9101257324219	-0.294479608535767	-5.6554970741272	-0.00619963090866804	0.000293855206109583	-0.00295288790948689	-0.00490093370899558
1271	83.2607803344727	-1.26850259304047	-5.46069240570068	-0.00327756232582033	0.000943203864153475	0.0194496400654316	-3.08191010844894e-05
1272	85.2088241577148	-1.9178512096405	-5.85030126571655	-0.00490093370899558	0.00289124972186983	0.0321119390428066	0.00711201597005129
1273	83.2607803344727	-0.619153916835785	-5.85030126571655	-0.00717365415766835	-0.0172385573387146	0.0395794473588467	0.00678734155371785
1274	83.2607803344727	-0.619153916835785	-5.6554970741272	-0.00132951640989631	-0.0117190945893526	0.0431508645415306	0.00321592413820326
1275	84.5594787597656	-1.9178512096405	-5.26588773727417	0.00191722682211548	-0.00814767740666866	0.0480209775269032	0.00191722682211548
1276	83.2607803344727	-0.943828225135803	-5.07108306884766	0.0113327819854021	-0.000680167751852423	0.0304885655641556	0.000618529506027699
1277	83.2607803344727	-0.619153916835785	-5.13601779937744	0.00581331877037883	0.01100810803473	0.0330859608948231	0.00418994715437293
1278	83.9101257324219	-0.294479608535767	-5.72043180465698	0.0149041991680861	0.0126314787194133	0.0337353087961674	0.0100340843200684
1279	83.9101257324219	-1.26850259304047	-5.3957576751709	0.0136055024340749	0.0100340843200684	0.01847561635077	0.00191722682211548
1280	83.9101257324219	-2.56719970703125	-5.46069240570068	0.00581331877037883	0.00776136433705688	0.0165275707840919	-0.00230353930965066
1281	82.6114273071289	-0.943828225135803	-5.52562713623047	0.00938473641872406	0.00776136433705688	-0.0139918150380254	-0.00425158534198999
1282	85.2088241577148	-1.9178512096405	-5.07108306884766	0.0100340843200684	0.0171769186854362	-0.0185372550040483	0.00906006153672934
1283	83.2607803344727	-0.943828225135803	-5.13601779937744	0.01100810803473	0.0165275707840919	-0.0311995539814234	-0.00684897974133492
1284	85.2088241577148	-1.9178512096405	-5.6554970741272	0.00873538758605719	0.00289124972186983	-0.0454852245748043	-0.00717365415766835
1285	83.9101257324219	-0.619153916835785	-5.72043180465698	-0.0110697457566857	0.012956153601408	-0.0542514286935329	-0.0026282137259841
1286	83.9101257324219	-2.24252557754517	-5.33082246780396	-0.0139918150380254	0.0162028968334198	-0.0870435386896133	-0.00717365415766835
1287	83.9101257324219	-2.24252557754517	-5.26588773727417	0.00938473641872406	0.0149041991680861	-0.0977577865123749	0.00191722682211548
1288	85.8581771850586	-2.24252557754517	-5.46069240570068	-0.0191866029053926	0.00938473641872406	-0.0792513489723206	0.00743668992072344
1289	85.2088241577148	-1.9178512096405	-5.3957576751709	-0.0126931173726916	-0.00912170019000769	-0.0536020807921886	-0.00652430532500148
1290	83.2607803344727	-1.26850259304047	-5.78536653518677	-0.0110697457566857	-0.00847235135734081	-0.050680011510849	-0.00295288790948689
1291	83.9101257324219	-1.26850259304047	-5.6554970741272	-0.0120437685400248	-0.00847235135734081	-0.0435371771454811	0.000943203864153475
1292	85.8581771850586	-2.56719970703125	-5.33082246780396	-0.00132951640989631	0.01100810803473	-0.0367190167307854	0.00808603875339031
1293	83.2607803344727	-0.943828225135803	-5.52562713623047	0.000943203864153475	-0.00327756232582033	-0.0250307414680719	0.0181509424000978
1294	83.9101257324219	-1.26850259304047	-5.26588773727417	0.00483929552137852	0.0103587592020631	-0.00522560812532902	0.00126787810586393
1295	83.9101257324219	-1.26850259304047	-5.13601779937744	0.00354059832170606	0.00516396993771195	-0.00360223650932312	0.00256657530553639
1296	83.2607803344727	-1.26850259304047	-5.6554970741272	0.0142548503354192	0.0123068047687411	-0.000355493422830477	-0.000355493422830477
1297	82.6114273071289	-0.619153916835785	-5.72043180465698	0.00743668992072344	0.0106834331527352	-0.00360223650932312	0.00938473641872406
1298	84.5594787597656	-1.9178512096405	-5.3957576751709	0.00548864435404539	-0.000355493422830477	-0.00912170019000769	0.00613799272105098
1299	84.5594787597656	-1.26850259304047	-5.3957576751709	0.000943203864153475	-0.00132951640989631	-0.0149658378213644	0.000293855206109583
1300	84.5594787597656	-1.59317684173584	-4.94121360778809	-0.000680167751852423	-0.00684897974133492	-0.0402904339134693	0.00516396993771195
1301	82.6114273071289	0.0301947109401226	-5.33082246780396	0.00451462110504508	-0.00490093370899558	-0.0253554154187441	-0.00652430532500148
1302	83.9101257324219	-1.26850259304047	-5.33082246780396	0.000943203864153475	-0.00619963090866804	0.012956153601408	-0.000680167751852423
1303	83.2607803344727	-0.294479608535767	-5.72043180465698	0.00483929552137852	-0.021459324285388	0.0213976856321096	-0.00717365415766835
1304	82.6114273071289	-0.294479608535767	-5.20095300674438	0.00646266713738441	-0.023407369852066	0.0288651939481497	-0.00717365415766835
1305	84.5594787597656	-0.943828225135803	-5.33082246780396	-0.00132951640989631	-0.0113944197073579	0.0152288740500808	-0.00847235135734081
1306	84.5594787597656	-1.26850259304047	-4.87627840042114	0.00678734155371785	-3.08191010844894e-05	-0.00360223650932312	-0.00749832857400179
1307	84.5594787597656	-1.26850259304047	-5.13601779937744	0.00289124972186983	0.00613799272105098	-0.00327756232582033	-0.00425158534198999
1308	84.5594787597656	-1.59317684173584	-5.72043180465698	-0.00295288790948689	0.01100810803473	-0.00847235135734081	-0.000680167751852423
1309	82.6114273071289	-0.294479608535767	-5.59056186676025	0.00256657530553639	-0.0120437685400248	0.0340599827468395	0.00159255252219737
1310	84.5594787597656	-0.943828225135803	-5.3957576751709	0.00191722682211548	-0.0224333461374044	0.0304885655641556	-0.00619963090866804
1311	84.5594787597656	-1.26850259304047	-5.46069240570068	0.000293855206109583	-0.0133424662053585	0.0340599827468395	-0.00360223650932312
1312	82.6114273071289	0.0301947109401226	-5.46069240570068	-0.00165419070981443	-0.0026282137259841	0.0350340083241463	0.0106834331527352
1313	83.9101257324219	-1.9178512096405	-4.74640893936157	-3.08191010844894e-05	0.011982130818069	0.0373067259788513	-0.00327756232582033
1314	81.9620819091797	-0.619153916835785	-5.72043180465698	-0.00490093370899558	0.0165275707840919	0.0541897900402546	-0.00977104809135199
1315	81.3127365112305	-0.294479608535767	-5.59056186676025	-0.00879702530801296	0.00548864435404539	0.0606832765042782	-0.0026282137259841
1316	81.3127365112305	0.0301947109401226	-5.52562713623047	0.00126787810586393	0.0022419011220336	0.0574365332722664	-0.00165419070981443
1317	80.6633834838867	-0.943828225135803	-5.00614833831787	-0.00522560812532902	0.00289124972186983	0.0428261905908585	0.00289124972186983
1318	80.6633834838867	-0.294479608535767	-5.52562713623047	0.00483929552137852	-0.00490093370899558	0.00711201597005129	-0.00522560812532902
1319	81.3127365112305	-0.294479608535767	-5.26588773727417	-0.00619963090866804	-0.00522560812532902	-0.0454852245748043	-0.00360223650932312
1320	81.3127365112305	-0.294479608535767	-5.6554970741272	-0.0113944197073579	-0.00425158534198999	-0.0555501282215118	-0.0104203969240189
1321	83.2607803344727	-1.9178512096405	-5.59056186676025	0.00516396993771195	-0.00132951640989631	-0.0587968714535236	-0.0136671401560307
1322	81.3127365112305	-1.26850259304047	-5.3957576751709	0.00613799272105098	-0.00749832857400179	-0.028926832601428	-0.00587495695799589
1323	83.2607803344727	-1.9178512096405	-5.52562713623047	-0.00295288790948689	0.00126787810586393	-0.00360223650932312	-0.00100484199356288
1324	81.9620819091797	-0.294479608535767	-5.6554970741272	0.00711201597005129	-0.00814767740666866	0.0337353087961674	-0.000355493422830477
1325	80.6633834838867	-1.26850259304047	-5.20095300674438	-0.00749832857400179	-0.0126931173726916	0.00873538758605719	-0.00652430532500148
1326	80.6633834838867	-0.294479608535767	-5.3957576751709	-0.00490093370899558	-0.0117190945893526	0.0330859608948231	-0.0123684434220195
1327	81.3127365112305	-0.943828225135803	-5.59056186676025	0.00126787810586393	-0.00684897974133492	0.0473716296255589	0.00451462110504508
1328	81.9620819091797	-0.619153916835785	-5.6554970741272	0.00873538758605719	-0.00587495695799589	0.0496443510055542	0.000618529506027699
1329	82.6114273071289	-0.943828225135803	-5.52562713623047	0.0132808275520802	-0.00327756232582033	0.0486703291535378	-0.00230353930965066
1330	84.5594787597656	-1.59317684173584	-5.3957576751709	0.00516396993771195	0.00906006153672934	0.0434755384922028	-0.00392691092565656
1331	82.6114273071289	-1.59317684173584	-5.20095300674438	0.000293855206109583	0.0178262684494257	-0.00782300252467394	0.00191722682211548
1332	83.9101257324219	-0.943828225135803	-5.72043180465698	-0.00555028254166245	0.0239950809627771	-0.0273034609854221	0.00256657530553639
1333	83.9101257324219	-1.59317684173584	-5.52562713623047	0.00321592413820326	0.029189869761467	-0.055874802172184	0.00451462110504508
1334	83.9101257324219	-1.59317684173584	-5.20095300674438	0.00743668992072344	0.0175015944987535	-0.0704851448535919	0.000618529506027699
1335	82.6114273071289	-0.943828225135803	-5.6554970741272	0.00289124972186983	0.00776136433705688	-0.0613942667841911	-0.00100484199356288
1336	83.2607803344727	-1.26850259304047	-5.46069240570068	0.00321592413820326	0.00418994715437293	-0.0708098188042641	0.00646266713738441
1337	82.6114273071289	-0.294479608535767	-5.26588773727417	0.00581331877037883	-0.00132951640989631	-0.0347709693014622	0.0113327819854021
1338	83.9101257324219	-1.26850259304047	-5.59056186676025	0.013930176384747	-0.00522560812532902	-0.0354203209280968	0.00841071270406246
1339	83.2607803344727	-0.943828225135803	-5.85030126571655	-0.00555028254166245	-0.00555028254166245	-0.0487319678068161	0.00418994715437293
1340	86.5075225830078	-2.24252557754517	-5.78536653518677	-0.00879702530801296	-0.00165419070981443	-0.0350956469774246	0.00483929552137852
1341	84.5594787597656	-1.59317684173584	-5.20095300674438	-0.00360223650932312	-0.00490093370899558	-0.0156151866540313	-0.00457625929266214
1342	83.9101257324219	-0.943828225135803	-5.52562713623047	-3.08191010844894e-05	-0.00522560812532902	-0.00230353930965066	0.00386527273803949
1343	83.9101257324219	-1.59317684173584	-5.20095300674438	-0.00100484199356288	-0.0110697457566857	0.0181509424000978	0.00321592413820326
1344	85.8581771850586	-1.9178512096405	-5.59056186676025	-3.08191010844894e-05	-0.0169138833880424	0.0285405199974775	-3.08191010844894e-05
1345	83.2607803344727	-0.294479608535767	-5.98017120361328	0.000943203864153475	-0.0107450718060136	0.0317872650921345	0.00354059832170606
1346	83.2607803344727	-0.619153916835785	-5.9152364730835	-0.00230353930965066	-3.08191010844894e-05	0.011982130818069	-0.00295288790948689
1347	82.6114273071289	0.0301947109401226	-5.9152364730835	0.00418994715437293	-0.00360223650932312	0.0165275707840919	0.000293855206109583
1348	85.8581771850586	-1.9178512096405	-5.78536653518677	0.00873538758605719	-0.00295288790948689	0.0226963832974434	0.00581331877037883
1349	85.2088241577148	-1.26850259304047	-5.52562713623047	0.00483929552137852	-0.00977104809135199	0.012956153601408	-0.00132951640989631
1350	81.9620819091797	-0.943828225135803	-5.78536653518677	-0.000355493422830477	0.00808603875339031	-0.00132951640989631	0.00321592413820326
1351	83.2607803344727	-0.619153916835785	-5.98017120361328	0.00354059832170606	0.0136055024340749	-0.0253554154187441	0.00289124972186983
1352	85.2088241577148	-2.24252557754517	-5.52562713623047	-0.00100484199356288	0.0262678004801273	-0.0282774847000837	0.0106834331527352
1353	83.2607803344727	-0.619153916835785	-5.78536653518677	0.0022419011220336	0.0210730116814375	-0.0425631552934647	0.0106834331527352
1354	85.2088241577148	-2.24252557754517	-5.26588773727417	0.00678734155371785	0.00451462110504508	-0.0386670641601086	0.00191722682211548
1355	85.2088241577148	-2.24252557754517	-5.26588773727417	0.00159255252219737	0.0168522447347641	-0.017887907102704	0.00418994715437293
1356	82.6114273071289	-0.943828225135803	-5.59056186676025	-0.00652430532500148	0.0226963832974434	-0.00165419070981443	0.00548864435404539
1357	83.2607803344727	-0.619153916835785	-5.78536653518677	-0.00197886489331722	0.00808603875339031	-3.08191010844894e-05	0.000943203864153475
1358	83.2607803344727	-1.59317684173584	-5.6554970741272	0.00191722682211548	0.00159255252219737	0.00289124972186983	0.00483929552137852
1359	84.5594787597656	-1.59317684173584	-5.52562713623047	0.00159255252219737	-0.00457625929266214	-0.00295288790948689	-0.00392691092565656
1360	84.5594787597656	-1.9178512096405	-5.20095300674438	0.00321592413820326	-0.00619963090866804	0.0262678004801273	0.00191722682211548
1361	84.5594787597656	-1.26850259304047	-5.20095300674438	-0.00457625929266214	-0.00684897974133492	0.0246444288641214	-0.00197886489331722
1362	84.5594787597656	-1.9178512096405	-5.33082246780396	0.000618529506027699	-0.00717365415766835	0.0600339286029339	0.00808603875339031
1363	85.2088241577148	-1.9178512096405	-5.6554970741272	0.00354059832170606	-0.0175632312893867	0.0574365332722664	0.00516396993771195
1364	83.2607803344727	-1.26850259304047	-5.33082246780396	0.00321592413820326	-0.00197886489331722	0.0233457311987877	-0.00847235135734081
1365	84.5594787597656	-1.59317684173584	-5.52562713623047	-3.08191010844894e-05	0.00126787810586393	-0.0263294391334057	-0.00392691092565656
1366	83.9101257324219	-0.943828225135803	-5.6554970741272	-0.00555028254166245	0.000293855206109583	-0.0224333461374044	0.00321592413820326
1367	83.9101257324219	-1.9178512096405	-5.3957576751709	-0.00295288790948689	0.000943203864153475	-0.028926832601428	-0.000680167751852423
1368	83.2607803344727	-1.59317684173584	-5.46069240570068	0.00289124972186983	-0.00165419070981443	-0.0308748781681061	0.00711201597005129
1369	84.5594787597656	-2.89187407493591	-5.59056186676025	0.000293855206109583	-0.0146411629393697	-0.00684897974133492	-0.00295288790948689
1370	83.2607803344727	-1.9178512096405	-5.59056186676025	-0.0026282137259841	-0.0191866029053926	0.00289124972186983	-0.00100484199356288
1371	84.5594787597656	-3.21654844284058	-5.6554970741272	-0.0133424662053585	-0.0185372550040483	0.0246444288641214	0.00646266713738441
1372	85.2088241577148	-3.21654844284058	-5.33082246780396	-0.00749832857400179	-0.0266541130840778	0.0314625911414623	-0.00912170019000769
1373	82.6114273071289	-2.56719970703125	-5.13601779937744	-0.0149658378213644	-0.0247060675173998	0.025618452578783	0.0210730116814375
1374	84.5594787597656	-3.54122281074524	-5.33082246780396	0.00548864435404539	-0.0026282137259841	0.00776136433705688	0.00126787810586393
1375	84.5594787597656	-3.54122281074524	-5.59056186676025	0.00191722682211548	0.0106834331527352	-0.00944637414067984	0.00386527273803949
1376	83.9101257324219	-2.56719970703125	-5.6554970741272	0.00321592413820326	0.0230210572481155	-0.0250307414680719	-0.00392691092565656
1377	83.2607803344727	-2.24252557754517	-5.26588773727417	0.000943203864153475	0.0230210572481155	-0.0217839982360601	0.00516396993771195
1378	83.2607803344727	-2.24252557754517	-5.13601779937744	0.0022419011220336	0.0145795252174139	0.00678734155371785	0.00776136433705688
1379	83.9101257324219	-1.9178512096405	-5.26588773727417	-0.0026282137259841	0.0178262684494257	0.00613799272105098	-0.00230353930965066
1380	83.2607803344727	-2.24252557754517	-5.52562713623047	0.00873538758605719	0.0200989879667759	0.0246444288641214	0.0022419011220336
1381	83.2607803344727	-1.9178512096405	-5.6554970741272	0.000943203864153475	0.0353586822748184	-0.0146411629393697	0.000618529506027699
1382	83.9101257324219	-2.24252557754517	-5.46069240570068	0.00808603875339031	0.0252937767654657	-0.028926832601428	-0.00100484199356288
1383	83.9101257324219	-2.56719970703125	-5.26588773727417	0.00289124972186983	0.0265924744307995	-0.0620436146855354	0.00256657530553639
1384	85.2088241577148	-2.24252557754517	-5.26588773727417	0.00256657530553639	0.0223717093467712	-0.073731891810894	-0.00717365415766835
1385	83.9101257324219	-2.56719970703125	-5.07108306884766	-0.00327756232582033	0.0136055024340749	-0.0594462193548679	-0.0211346503347158
1386	85.8581771850586	-2.56719970703125	-4.87627840042114	-0.00652430532500148	-0.000355493422830477	-0.0250307414680719	-0.00879702530801296
1387	85.2088241577148	-2.24252557754517	-5.33082246780396	0.00354059832170606	-0.0139918150380254	-0.0113944197073579	-0.00360223650932312
1388	84.5594787597656	-2.56719970703125	-5.3957576751709	-0.0026282137259841	-0.0159398596733809	0.00808603875339031	0.00159255252219737
1389	82.6114273071289	-1.26850259304047	-5.46069240570068	-0.0175632312893867	-0.0334722734987736	0.0145795252174139	-0.0104203969240189
1390	83.2607803344727	-1.26850259304047	-5.59056186676025	0.0168522447347641	-0.0204853005707264	0.00159255252219737	0.00516396993771195
1391	83.9101257324219	-1.9178512096405	-5.13601779937744	0.00483929552137852	-0.0100957229733467	-0.00749832857400179	-0.00490093370899558
1392	82.6114273071289	-1.26850259304047	-5.20095300674438	-0.00360223650932312	-0.00490093370899558	0.0246444288641214	0.00613799272105098
1393	82.6114273071289	-1.9178512096405	-5.72043180465698	-3.08191010844894e-05	-0.00782300252467394	0.0262678004801273	0.0100340843200684
1394	82.6114273071289	-1.59317684173584	-5.52562713623047	0.00126787810586393	-0.00327756232582033	0.0243197549134493	0.00970941036939621
1395	80.0140380859375	-0.943828225135803	-5.72043180465698	-0.0026282137259841	0.00289124972186983	0.00808603875339031	0.00548864435404539
1396	80.0140380859375	-1.26850259304047	-5.46069240570068	-0.0104203969240189	0.00159255252219737	-0.00847235135734081	0.00711201597005129
1397	80.0140380859375	-0.943828225135803	-5.33082246780396	-0.00230353930965066	0.0145795252174139	-0.0162645354866982	0.00354059832170606
1398	81.3127365112305	-1.59317684173584	-5.33082246780396	-0.00652430532500148	0.00711201597005129	-0.0185372550040483	0.00613799272105098
1399	81.9620819091797	-2.24252557754517	-5.3957576751709	-0.000680167751852423	0.0213976856321096	-0.0513293594121933	0.00289124972186983
1400	81.9620819091797	-1.9178512096405	-5.46069240570068	-0.00392691092565656	0.0155535480007529	-0.021459324285388	0.00159255252219737
1401	81.3127365112305	-2.24252557754517	-5.3957576751709	-0.00360223650932312	0.0116574559360743	0.0145795252174139	0.000943203864153475
1402	82.6114273071289	-1.26850259304047	-5.33082246780396	0.00841071270406246	0.0230210572481155	0.0233457311987877	0.00418994715437293
1403	81.9620819091797	-2.24252557754517	-5.33082246780396	0.00256657530553639	0.0152288740500808	0.00678734155371785	-0.00197886489331722
1404	83.9101257324219	-2.56719970703125	-5.07108306884766	0.00711201597005129	0.01847561635077	-0.0126931173726916	-0.0100957229733467
1405	83.9101257324219	-1.59317684173584	-5.6554970741272	0.000293855206109583	0.0259431265294552	-0.0217839982360601	-0.00522560812532902
1406	82.6114273071289	-1.59317684173584	-5.6554970741272	0.00711201597005129	0.0298392176628113	-0.0299008563160896	0.00159255252219737
1407	83.2607803344727	-1.59317684173584	-5.59056186676025	0.00776136433705688	0.00873538758605719	-0.00619963090866804	-3.08191010844894e-05
1408	83.9101257324219	-0.943828225135803	-5.52562713623047	0.0132808275520802	0.00516396993771195	0.0262678004801273	0.0100340843200684
1409	83.9101257324219	-1.26850259304047	-5.3957576751709	0.0152288740500808	-0.0143164889886975	0.0373067259788513	0.00256657530553639
1410	85.2088241577148	-1.9178512096405	-5.46069240570068	0.013930176384747	-0.00879702530801296	0.041852168738842	0.000293855206109583
1411	84.5594787597656	-2.89187407493591	-5.3957576751709	0.000943203864153475	-0.00619963090866804	0.0428261905908585	0.00159255252219737
1412	83.2607803344727	-0.943828225135803	-5.85030126571655	0.00321592413820326	-0.0169138833880424	0.0353586822748184	0.00808603875339031
1413	83.2607803344727	-1.9178512096405	-5.6554970741272	0.00289124972186983	-0.00230353930965066	0.0162028968334198	0.0136055024340749
1414	85.2088241577148	-2.24252557754517	-5.46069240570068	0.00256657530553639	0.00256657530553639	-0.0523033849895	0.00906006153672934
1415	85.2088241577148	-2.56719970703125	-5.26588773727417	-3.08191010844894e-05	0.0171769186854362	-0.0834721177816391	-3.08191010844894e-05
1416	84.5594787597656	-1.9178512096405	-5.46069240570068	-0.00457625929266214	0.0132808275520802	-0.0792513489723206	0.00613799272105098
1417	84.5594787597656	-2.89187407493591	-5.72043180465698	0.0100340843200684	0.00354059832170606	-0.0607449151575565	0.00613799272105098
1418	85.2088241577148	-2.56719970703125	-5.78536653518677	0.00483929552137852	-0.0188619289547205	-0.0263294391334057	0.00613799272105098
1419	83.9101257324219	-3.21654844284058	-5.52562713623047	-0.00295288790948689	-0.0253554154187441	-0.00749832857400179	-0.00132951640989631
1420	83.9101257324219	-1.59317684173584	-5.52562713623047	0.00256657530553639	-0.0247060675173998	0.0197743140161037	-0.00327756232582033
1421	82.6114273071289	-1.59317684173584	-5.46069240570068	0.00483929552137852	-0.0227580219507217	0.0405534692108631	0.00159255252219737
1422	84.5594787597656	-2.89187407493591	-5.59056186676025	0.000943203864153475	-0.0227580219507217	0.0395794473588467	-0.00782300252467394
1423	82.6114273071289	-2.24252557754517	-5.72043180465698	-0.00100484199356288	-0.0152905117720366	0.0463976077735424	-0.00197886489331722
1424	84.5594787597656	-3.21654844284058	-5.6554970741272	-0.000355493422830477	-0.0139918150380254	0.0392547734081745	-0.0110697457566857
1425	85.2088241577148	-2.89187407493591	-5.6554970741272	-0.0100957229733467	0.000618529506027699	0.0213976856321096	-0.00327756232582033
1426	82.6114273071289	-2.24252557754517	-5.85030126571655	-0.00197886489331722	0.00451462110504508	0.00873538758605719	-0.00490093370899558
1427	81.9620819091797	-2.24252557754517	-5.26588773727417	0.00418994715437293	0.00646266713738441	-0.00165419070981443	-0.00425158534198999
1428	83.2607803344727	-2.24252557754517	-5.6554970741272	0.00256657530553639	0.000943203864153475	-0.00912170019000769	-0.00360223650932312
1429	85.2088241577148	-3.21654844284058	-5.6554970741272	0.00289124972186983	0.000293855206109583	-0.0201606266200542	0.00191722682211548
1430	85.2088241577148	-3.21654844284058	-5.26588773727417	-0.000680167751852423	-0.00132951640989631	-0.00814767740666866	0.00321592413820326
1431	83.2607803344727	-1.9178512096405	-5.59056186676025	-0.0162645354866982	0.013930176384747	-0.0217839982360601	0.00289124972186983
1432	85.8581771850586	-3.54122281074524	-5.46069240570068	-3.08191010844894e-05	0.0132808275520802	-0.00782300252467394	0.00841071270406246
1433	83.9101257324219	-1.9178512096405	-5.20095300674438	0.0022419011220336	0.0171769186854362	0.00906006153672934	0.0123068047687411
1434	85.2088241577148	-3.21654844284058	-5.26588773727417	0.00159255252219737	0.0136055024340749	0.0282158460468054	0.00581331877037883
1435	85.8581771850586	-3.21654844284058	-5.46069240570068	-0.00977104809135199	0.0350340083241463	0.041852168738842	-0.0104203969240189
1436	86.5075225830078	-3.54122281074524	-5.3957576751709	-0.0182125810533762	0.0321119390428066	0.0308132413774729	0.00970941036939621
1437	84.5594787597656	-3.21654844284058	-5.52562713623047	-0.0113944197073579	0.0210730116814375	0.00451462110504508	0.00808603875339031
1438	83.2607803344727	-2.89187407493591	-5.26588773727417	0.00191722682211548	0.0246444288641214	-0.0143164889886975	0.00548864435404539
1439	82.6114273071289	-2.89187407493591	-5.20095300674438	0.00516396993771195	0.0308132413774729	-0.0354203209280968	0.00126787810586393
1440	83.9101257324219	-2.89187407493591	-5.6554970741272	0.00321592413820326	0.00841071270406246	-0.0337969474494457	-0.000355493422830477
1441	84.5594787597656	-3.54122281074524	-5.6554970741272	0.00451462110504508	-3.08191010844894e-05	-0.00749832857400179	-0.00879702530801296
1442	85.2088241577148	-5.1645941734314	-5.26588773727417	0.0136055024340749	-0.00684897974133492	0.00451462110504508	-0.00230353930965066
1443	84.5594787597656	-3.21654844284058	-5.6554970741272	0.00938473641872406	-0.0104203969240189	0.0259431265294552	0.00321592413820326
1444	83.9101257324219	-3.54122281074524	-5.07108306884766	0.0152288740500808	-0.0191866029053926	-0.00295288790948689	-0.00100484199356288
1445	85.2088241577148	-4.83992004394531	-4.74640893936157	0.0100340843200684	-0.0217839982360601	0.0181509424000978	-0.0130177913233638
1446	85.2088241577148	-4.51524591445923	-5.3957576751709	0.00548864435404539	-0.0263294391334057	0.0188002903014421	-0.00684897974133492
1447	85.2088241577148	-4.83992004394531	-5.46069240570068	0.00711201597005129	-0.0195112787187099	0.0210730116814375	-0.00197886489331722
1448	84.5594787597656	-4.51524591445923	-5.33082246780396	0.0106834331527352	-0.0230826959013939	0.0327612869441509	0.00354059832170606
1449	86.5075225830078	-4.51524591445923	-4.94121360778809	0.00256657530553639	-0.0201606266200542	0.0158782228827477	-0.00295288790948689
1450	83.9101257324219	-3.8658971786499	-5.07108306884766	-0.0191866029053926	-0.00782300252467394	-0.00165419070981443	-0.000355493422830477
1451	83.9101257324219	-2.89187407493591	-5.26588773727417	-0.00619963090866804	0.0116574559360743	-0.0318489037454128	0.00159255252219737
1452	85.8581771850586	-3.54122281074524	-5.52562713623047	0.0142548503354192	0.0301638916134834	-0.0376930385828018	0.00646266713738441
1453	84.5594787597656	-2.89187407493591	-5.6554970741272	-0.00847235135734081	0.029189869761467	-0.0282774847000837	0.00451462110504508
1454	83.2607803344727	-2.56719970703125	-5.59056186676025	-0.0146411629393697	0.000943203864153475	0.00938473641872406	0.00581331877037883
1455	84.5594787597656	-3.21654844284058	-5.33082246780396	0.00548864435404539	0.01847561635077	0.0288651939481497	-0.00100484199356288
1456	83.2607803344727	-3.21654844284058	-5.20095300674438	-0.0240567177534103	-0.00522560812532902	0.0522417463362217	0.00451462110504508
1457	83.9101257324219	-3.21654844284058	-5.3957576751709	-0.00717365415766835	0.00678734155371785	0.047696303576231	0.0103587592020631
1458	83.2607803344727	-2.56719970703125	-5.9152364730835	-0.0120437685400248	0.00451462110504508	0.0428261905908585	0.00581331877037883
1459	83.9101257324219	-2.56719970703125	-5.72043180465698	-0.0104203969240189	0.00289124972186983	-0.0204853005707264	0.00451462110504508
1460	83.2607803344727	-2.24252557754517	-5.6554970741272	-0.0159398596733809	0.00451462110504508	-0.0383423902094364	-0.00749832857400179
1461	85.8581771850586	-3.54122281074524	-5.52562713623047	-0.0162645354866982	0.00516396993771195	-0.0500306636095047	-0.00230353930965066
1462	81.3127365112305	-2.56719970703125	-5.3957576751709	0.00191722682211548	0.00581331877037883	-0.0376930385828018	-0.00684897974133492
1463	83.9101257324219	-3.8658971786499	-5.07108306884766	-0.000355493422830477	-0.00295288790948689	0.000293855206109583	-0.00684897974133492
1464	81.9620819091797	-2.56719970703125	-5.72043180465698	0.00159255252219737	-0.00392691092565656	0.0100340843200684	-0.00912170019000769
1465	81.3127365112305	-3.54122281074524	-5.52562713623047	-0.00619963090866804	-0.00425158534198999	0.01100810803473	-0.0117190945893526
1466	83.2607803344727	-3.21654844284058	-5.6554970741272	-0.00360223650932312	0.00126787810586393	0.0145795252174139	-0.0198359526693821
1467	83.9101257324219	-3.8658971786499	-5.20095300674438	-0.00327756232582033	-3.08191010844894e-05	0.0132808275520802	-3.08191010844894e-05
1468	82.6114273071289	-2.89187407493591	-5.13601779937744	-0.00392691092565656	-0.00490093370899558	-0.0123684434220195	-0.00100484199356288
1469	81.3127365112305	-2.89187407493591	-4.94121360778809	-0.0247060675173998	0.00483929552137852	-0.03444629535079	-3.08191010844894e-05
1470	82.6114273071289	-3.21654844284058	-5.9152364730835	-0.00652430532500148	0.0136055024340749	-0.0837967917323112	-0.00587495695799589
1471	82.6114273071289	-3.21654844284058	-5.3957576751709	0.00191722682211548	0.0171769186854362	-0.108472041785717	0.00581331877037883
1472	83.2607803344727	-4.19057130813599	-5.13601779937744	-0.00425158534198999	0.020423661917448	-0.0652903541922569	0.00776136433705688
1473	82.6114273071289	-4.51524591445923	-5.46069240570068	-0.0156151866540313	0.00906006153672934	-0.023407369852066	0.00483929552137852
1474	82.6114273071289	-3.54122281074524	-5.46069240570068	0.00516396993771195	-0.0104203969240189	0.01100810803473	0.00289124972186983
1475	83.2607803344727	-3.21654844284058	-5.33082246780396	0.000618529506027699	-0.00490093370899558	0.029189869761467	0.00159255252219737
1476	84.5594787597656	-3.54122281074524	-5.6554970741272	0.00289124972186983	0.000943203864153475	0.0275664981454611	0.000943203864153475
1477	83.9101257324219	-3.21654844284058	-5.6554970741272	0.00776136433705688	0.00938473641872406	0.0269171483814716	0.00354059832170606
1478	84.5594787597656	-3.54122281074524	-5.6554970741272	0.0116574559360743	0.0116574559360743	0.0337353087961674	0.00451462110504508
1479	85.8581771850586	-3.8658971786499	-5.59056186676025	0.00938473641872406	0.0149041991680861	0.0239950809627771	-0.00132951640989631
1480	87.8062210083008	-4.83992004394531	-5.20095300674438	0.00711201597005129	0.013930176384747	0.0249691028147936	-0.00912170019000769
1481	85.2088241577148	-4.19057130813599	-4.94121360778809	-0.00782300252467394	0.00126787810586393	0.0564625114202499	-0.00652430532500148
1482	85.8581771850586	-3.21654844284058	-5.52562713623047	0.00516396993771195	-0.00522560812532902	0.0584105588495731	0.00126787810586393
1483	86.5075225830078	-4.19057130813599	-5.46069240570068	-0.0123684434220195	-0.00912170019000769	0.041852168738842	0.000293855206109583
1484	85.8581771850586	-3.21654844284058	-5.59056186676025	-0.00782300252467394	0.00841071270406246	-0.0126931173726916	0.00483929552137852
1485	84.5594787597656	-2.89187407493591	-5.59056186676025	-0.00197886489331722	0.029189869761467	-0.0542514286935329	-0.00392691092565656
1486	86.5075225830078	-4.51524591445923	-5.07108306884766	-0.00587495695799589	0.0314625911414623	-0.0412644557654858	-0.00782300252467394
1487	85.8581771850586	-3.8658971786499	-5.20095300674438	-0.0126931173726916	0.00938473641872406	-0.039641086012125	0.00191722682211548
1488	86.5075225830078	-4.51524591445923	-5.46069240570068	-0.00132951640989631	0.0282158460468054	-0.0211346503347158	-0.000355493422830477
1489	84.5594787597656	-3.8658971786499	-5.52562713623047	-0.00977104809135199	0.0132808275520802	-0.0367190167307854	-0.00197886489331722
1490	84.5594787597656	-3.21654844284058	-5.59056186676025	0.00289124972186983	-0.000355493422830477	-0.0435371771454811	-0.00132951640989631
1491	83.9101257324219	-3.54122281074524	-5.52562713623047	0.00354059832170606	0.0145795252174139	-0.0568488240242004	-0.00912170019000769
1492	85.2088241577148	-3.8658971786499	-5.52562713623047	0.00126787810586393	0.01100810803473	-0.0565241500735283	0.00808603875339031
1493	85.2088241577148	-3.21654844284058	-5.59056186676025	0.00743668992072344	-3.08191010844894e-05	-0.0542514286935329	-0.00327756232582033
1494	84.5594787597656	-3.8658971786499	-5.6554970741272	0.00386527273803949	-0.000355493422830477	-0.032173577696085	0.00418994715437293
1495	85.2088241577148	-4.19057130813599	-5.26588773727417	0.00126787810586393	0.00678734155371785	-0.0188619289547205	0.000618529506027699
1496	84.5594787597656	-4.51524591445923	-5.59056186676025	-0.0117190945893526	0.00873538758605719	-0.00814767740666866	0.0022419011220336
1497	83.9101257324219	-3.21654844284058	-5.78536653518677	-0.00522560812532902	0.0220470335334539	0.0103587592020631	0.00483929552137852
1498	83.9101257324219	-3.54122281074524	-5.52562713623047	0.00646266713738441	0.0252937767654657	0.0132808275520802	0.00354059832170606
1499	86.5075225830078	-4.19057130813599	-5.46069240570068	0.00451462110504508	0.012956153601408	0.01100810803473	0.00159255252219737
1500	85.2088241577148	-3.8658971786499	-5.98017120361328	-0.00197886489331722	0.000618529506027699	0.0181509424000978	0.00483929552137852
1501	83.9101257324219	-3.21654844284058	-5.72043180465698	0.0136055024340749	0.00873538758605719	0.0162028968334198	-0.00392691092565656
1502	86.5075225830078	-4.51524591445923	-5.78536653518677	0.00418994715437293	0.00483929552137852	0.00743668992072344	-0.00360223650932312
1503	84.5594787597656	-3.54122281074524	-5.59056186676025	0.00256657530553639	-0.000680167751852423	0.0239950809627771	-0.00392691092565656
1504	85.8581771850586	-4.19057130813599	-5.00614833831787	-0.00230353930965066	-0.00132951640989631	0.01100810803473	-0.00522560812532902
1505	87.156867980957	-4.51524591445923	-5.26588773727417	0.00386527273803949	-0.00522560812532902	0.00841071270406246	-0.00652430532500148
1506	85.2088241577148	-3.54122281074524	-5.6554970741272	0.00256657530553639	-0.00555028254166245	0.0158782228827477	-0.00165419070981443
1507	85.2088241577148	-3.54122281074524	-5.59056186676025	0.0106834331527352	-0.0159398596733809	0.00386527273803949	0.00321592413820326
1508	85.8581771850586	-4.19057130813599	-5.13601779937744	0.0188002903014421	-0.0247060675173998	-0.00619963090866804	0.00159255252219737
1509	86.5075225830078	-4.19057130813599	-4.74640893936157	-0.00814767740666866	-0.0247060675173998	-0.0295761823654175	-0.00360223650932312
1510	85.8581771850586	-3.54122281074524	-5.07108306884766	0.00126787810586393	-0.0188619289547205	-0.0347709693014622	-0.00749832857400179
1511	87.156867980957	-4.83992004394531	-5.13601779937744	-0.0107450718060136	-0.0195112787187099	-0.0328229255974293	0.00516396993771195
1512	84.5594787597656	-2.89187407493591	-5.3957576751709	-0.000355493422830477	-0.00327756232582033	-0.0208099745213985	0.00191722682211548
1513	86.5075225830078	-4.83992004394531	-5.07108306884766	-0.0133424662053585	-0.00555028254166245	-0.00879702530801296	0.00711201597005129
1514	85.8581771850586	-4.51524591445923	-5.3957576751709	-0.00814767740666866	0.00841071270406246	-0.00619963090866804	-0.00100484199356288
1515	84.5594787597656	-4.19057130813599	-5.46069240570068	0.000293855206109583	0.00451462110504508	0.0022419011220336	-3.08191010844894e-05
1516	84.5594787597656	-3.8658971786499	-5.3957576751709	-0.000680167751852423	0.00256657530553639	0.00776136433705688	0.0022419011220336
1517	83.2607803344727	-4.19057130813599	-5.59056186676025	-0.00717365415766835	0.00776136433705688	0.00483929552137852	0.00126787810586393
1518	84.5594787597656	-4.51524591445923	-5.78536653518677	0.0132808275520802	0.00289124972186983	0.000293855206109583	-0.000355493422830477
1519	85.8581771850586	-5.48926877975464	-5.3957576751709	-3.08191010844894e-05	0.00516396993771195	0.0165275707840919	-0.00457625929266214
1520	84.5594787597656	-4.51524591445923	-5.33082246780396	-0.0139918150380254	-0.00717365415766835	0.0262678004801273	-0.0117190945893526
1521	84.5594787597656	-4.19057130813599	-5.46069240570068	0.0100340843200684	-0.0113944197073579	0.0564625114202499	0.00159255252219737
1522	86.5075225830078	-4.51524591445923	-5.00614833831787	0.00548864435404539	-0.0104203969240189	0.0597092546522617	-0.00847235135734081
1523	84.5594787597656	-3.21654844284058	-5.59056186676025	0.00678734155371785	-0.0123684434220195	0.07431960105896	-0.00490093370899558
1524	83.9101257324219	-3.54122281074524	-5.59056186676025	0.00613799272105098	-0.0159398596733809	0.0574365332722664	-0.00749832857400179
1525	85.8581771850586	-5.1645941734314	-5.33082246780396	0.01100810803473	-0.00912170019000769	0.0434755384922028	-0.0133424662053585
1526	87.156867980957	-3.8658971786499	-5.46069240570068	0.00516396993771195	-0.00652430532500148	0.0441248863935471	-0.00392691092565656
1527	86.5075225830078	-4.51524591445923	-5.26588773727417	0.00808603875339031	-0.00587495695799589	0.0467222817242146	0.00386527273803949
1528	86.5075225830078	-3.8658971786499	-5.00614833831787	0.00743668992072344	-0.00652430532500148	0.0538651160895824	-0.00327756232582033
1529	83.9101257324219	-3.21654844284058	-5.72043180465698	-0.00652430532500148	-0.00327756232582033	0.0392547734081745	-0.00522560812532902
1530	86.5075225830078	-3.54122281074524	-5.46069240570068	0.0136055024340749	0.0103587592020631	0.00873538758605719	-0.00847235135734081
1531	85.2088241577148	-3.21654844284058	-5.46069240570068	0.00256657530553639	0.0142548503354192	-0.0182125810533762	0.00548864435404539
1532	87.156867980957	-2.56719970703125	-5.78536653518677	-0.00879702530801296	0.0152288740500808	-0.0337969474494457	0.0100340843200684
1533	85.8581771850586	-2.24252557754517	-5.3957576751709	0.012956153601408	0.00938473641872406	-0.0331475995481014	0.000943203864153475
1534	87.156867980957	-3.54122281074524	-5.07108306884766	-0.00360223650932312	0.00581331877037883	-0.0490566417574883	0.00548864435404539
1535	85.2088241577148	-3.21654844284058	-5.07108306884766	-0.000355493422830477	0.0116574559360743	-0.0308748781681061	0.00613799272105098
1536	86.5075225830078	-3.8658971786499	-5.33082246780396	0.00711201597005129	0.012956153601408	-0.00879702530801296	-0.000680167751852423
1537	85.2088241577148	-3.21654844284058	-5.59056186676025	0.013930176384747	0.0142548503354192	0.00938473641872406	0.0106834331527352
1538	85.8581771850586	-3.54122281074524	-5.20095300674438	0.00418994715437293	0.00906006153672934	0.0197743140161037	0.0132808275520802
1539	83.9101257324219	-2.89187407493591	-5.20095300674438	0.00613799272105098	0.0178262684494257	0.000618529506027699	-0.00684897974133492
1540	84.5594787597656	-2.89187407493591	-5.20095300674438	-0.00230353930965066	0.0194496400654316	0.00483929552137852	0.00159255252219737
1541	83.9101257324219	-2.89187407493591	-5.3957576751709	0.00321592413820326	0.0226963832974434	-0.00717365415766835	-0.00392691092565656
1542	81.9620819091797	-1.9178512096405	-5.52562713623047	-0.00425158534198999	0.0243197549134493	0.00808603875339031	0.0100340843200684
1543	83.9101257324219	-3.21654844284058	-5.07108306884766	-0.000680167751852423	0.0210730116814375	-0.00197886489331722	0.00126787810586393
1544	81.9620819091797	-2.24252557754517	-5.3957576751709	0.000618529506027699	0.0158782228827477	-0.0279528107494116	0.0022419011220336
1545	81.3127365112305	-1.9178512096405	-5.59056186676025	-0.00360223650932312	0.0197743140161037	-0.0519787110388279	-0.0130177913233638
1546	82.6114273071289	-3.21654844284058	-5.00614833831787	-0.00457625929266214	0.00873538758605719	-0.0552254542708397	-0.00425158534198999
1547	83.9101257324219	-3.54122281074524	-5.46069240570068	-0.00327756232582033	0.00256657530553639	-0.0204853005707264	0.000293855206109583
1548	84.5594787597656	-1.9178512096405	-5.72043180465698	0.0113327819854021	-0.0182125810533762	0.000618529506027699	0.00386527273803949
1549	84.5594787597656	-2.24252557754517	-5.6554970741272	0.00548864435404539	-0.0136671401560307	0.00418994715437293	0.00256657530553639
1550	84.5594787597656	-1.9178512096405	-5.52562713623047	0.00191722682211548	-0.00782300252467394	-0.0120437685400248	-0.00522560812532902
1551	83.9101257324219	-1.9178512096405	-5.52562713623047	0.00256657530553639	0.00841071270406246	0.000293855206109583	0.0022419011220336
1552	85.2088241577148	-2.89187407493591	-5.07108306884766	0.000618529506027699	-3.08191010844894e-05	0.020423661917448	0.0100340843200684
1553	85.8581771850586	-2.24252557754517	-5.78536653518677	0.0116574559360743	-0.00587495695799589	0.020423661917448	-0.00197886489331722
1554	85.2088241577148	-1.59317684173584	-5.85030126571655	0.00126787810586393	-0.0201606266200542	0.0369820520281792	-0.000355493422830477
1555	86.5075225830078	-3.21654844284058	-5.3957576751709	0.0100340843200684	-0.0146411629393697	0.0363327041268349	-0.00165419070981443
1556	85.8581771850586	-2.89187407493591	-5.3957576751709	-0.00295288790948689	-0.0185372550040483	0.0288651939481497	-0.0026282137259841
1557	86.5075225830078	-3.21654844284058	-5.13601779937744	0.00678734155371785	-0.0104203969240189	0.00289124972186983	0.000618529506027699
1558	83.9101257324219	-1.59317684173584	-5.20095300674438	0.000293855206109583	0.00386527273803949	-0.0454852245748043	0.00678734155371785
1559	85.2088241577148	-2.24252557754517	-5.78536653518677	-0.0026282137259841	0.00451462110504508	-0.0571734979748726	-0.000355493422830477
1560	85.8581771850586	-2.89187407493591	-5.59056186676025	0.00354059832170606	-0.00230353930965066	-0.0237320438027382	-0.00977104809135199
1561	86.5075225830078	-2.89187407493591	-5.52562713623047	0.00873538758605719	0.00483929552137852	-0.0188619289547205	-0.0120437685400248
1562	83.9101257324219	-1.9178512096405	-5.78536653518677	-0.00652430532500148	0.0136055024340749	-0.00555028254166245	-0.0146411629393697
1563	86.5075225830078	-3.21654844284058	-5.33082246780396	0.00808603875339031	0.00256657530553639	-0.00425158534198999	-0.00522560812532902
1564	86.5075225830078	-2.24252557754517	-5.59056186676025	0.00613799272105098	-0.00100484199356288	-0.0117190945893526	-0.0120437685400248
1565	84.5594787597656	-1.9178512096405	-6.11004114151001	-3.08191010844894e-05	-0.0026282137259841	-0.0243813935667276	-0.00425158534198999
1566	84.5594787597656	-0.943828225135803	-6.23991060256958	0.00613799272105098	-0.0113944197073579	-0.0113944197073579	-0.0130177913233638
1567	83.2607803344727	-1.59317684173584	-6.04510593414307	0.00386527273803949	-0.0130177913233638	-0.0104203969240189	0.00613799272105098
1568	83.2607803344727	-1.59317684173584	-5.9152364730835	-0.0120437685400248	-0.0165892094373703	0.00418994715437293	-0.00555028254166245
1569	86.5075225830078	-2.24252557754517	-5.3957576751709	0.00159255252219737	-0.0221086721867323	0.0304885655641556	0.00256657530553639
1570	83.9101257324219	-2.24252557754517	-5.59056186676025	0.00418994715437293	-0.0117190945893526	0.0259431265294552	-0.00619963090866804
1571	85.8581771850586	-3.21654844284058	-5.72043180465698	-0.00490093370899558	0.00256657530553639	0.0200989879667759	-0.000680167751852423
1572	84.5594787597656	-1.59317684173584	-5.6554970741272	0.00159255252219737	0.00418994715437293	0.0334106348454952	0.0126314787194133
1573	85.2088241577148	-2.56719970703125	-5.00614833831787	0.00191722682211548	0.00938473641872406	0.0434755384922028	0.00451462110504508
1574	85.2088241577148	-1.9178512096405	-5.46069240570068	0.0022419011220336	-0.000355493422830477	0.0525664202868938	0.00321592413820326
1575	84.5594787597656	-1.59317684173584	-5.26588773727417	0.00451462110504508	0.00581331877037883	0.0304885655641556	0.000618529506027699
1576	85.2088241577148	-1.9178512096405	-5.59056186676025	0.00613799272105098	0.0168522447347641	-0.00457625929266214	0.000293855206109583
1577	84.5594787597656	-1.59317684173584	-5.98017120361328	-0.00555028254166245	0.0149041991680861	-0.0292515084147453	0.0106834331527352
1578	85.2088241577148	-1.9178512096405	-5.72043180465698	0.00646266713738441	0.0226963832974434	-0.0623682886362076	0.00548864435404539
1579	86.5075225830078	-2.89187407493591	-5.33082246780396	0.0132808275520802	0.0220470335334539	-0.0792513489723206	-0.000680167751852423
1580	85.2088241577148	-2.24252557754517	-5.3957576751709	0.00418994715437293	0.0246444288641214	-0.0841214656829834	-0.00295288790948689
1581	83.9101257324219	-1.9178512096405	-5.33082246780396	0.00126787810586393	0.0210730116814375	-0.086394190788269	-0.00587495695799589
1582	87.156867980957	-2.56719970703125	-5.13601779937744	-0.00132951640989631	0.0314625911414623	-0.0773033052682877	-0.00295288790948689
1583	83.2607803344727	-1.59317684173584	-5.59056186676025	0.00711201597005129	0.00613799272105098	-0.0529527328908443	-0.00425158534198999
1584	86.5075225830078	-3.21654844284058	-5.33082246780396	0.000943203864153475	-0.00587495695799589	-0.0354203209280968	-0.0104203969240189
1585	85.8581771850586	-2.56719970703125	-5.3957576751709	-0.00132951640989631	-0.0169138833880424	-0.00912170019000769	-0.00555028254166245
1586	86.5075225830078	-2.56719970703125	-5.46069240570068	-0.00912170019000769	-0.0324982516467571	-0.00230353930965066	-0.0123684434220195
1587	85.2088241577148	-2.24252557754517	-5.13601779937744	-0.00360223650932312	-0.0243813935667276	0.00711201597005129	-0.000680167751852423
1588	85.2088241577148	-3.54122281074524	-5.13601779937744	-0.00652430532500148	-0.0279528107494116	0.00256657530553639	-0.00327756232582033
1589	85.8581771850586	-3.54122281074524	-5.46069240570068	0.00483929552137852	-0.0263294391334057	0.00776136433705688	-0.00977104809135199
1590	85.8581771850586	-3.54122281074524	-5.33082246780396	-0.0159398596733809	-0.0201606266200542	0.0308132413774729	-0.0026282137259841
1591	85.8581771850586	-3.54122281074524	-5.6554970741272	-0.0110697457566857	-0.00814767740666866	0.0285405199974775	0.00321592413820326
1592	83.9101257324219	-2.24252557754517	-5.72043180465698	0.000943203864153475	-0.0100957229733467	0.0321119390428066	0.00841071270406246
1593	84.5594787597656	-3.21654844284058	-5.13601779937744	0.00938473641872406	-0.0169138833880424	0.0226963832974434	0.00289124972186983
1594	85.8581771850586	-3.54122281074524	-5.00614833831787	0.00548864435404539	-0.0136671401560307	0.00256657530553639	0.00354059832170606
1595	85.8581771850586	-3.21654844284058	-5.78536653518677	0.00548864435404539	-0.0117190945893526	-0.0237320438027382	0.00191722682211548
1596	85.2088241577148	-2.56719970703125	-5.59056186676025	0.00938473641872406	-0.0117190945893526	-0.0519787110388279	0.00581331877037883
1597	85.2088241577148	-2.56719970703125	-5.6554970741272	0.0116574559360743	-0.00425158534198999	-0.0276281367987394	0.00970941036939621
1598	85.2088241577148	-2.56719970703125	-5.26588773727417	0.00386527273803949	-0.00879702530801296	-0.00360223650932312	0.0126314787194133
1599	85.8581771850586	-2.24252557754517	-5.07108306884766	0.00613799272105098	-0.0026282137259841	-0.0169138833880424	0.00159255252219737
1600	83.9101257324219	-1.26850259304047	-5.00614833831787	-0.00522560812532902	-0.00457625929266214	-0.0230826959013939	-0.00522560812532902
1601	85.8581771850586	-1.26850259304047	-5.6554970741272	0.00256657530553639	-0.00197886489331722	-0.0156151866540313	-0.00295288790948689
1602	84.5594787597656	-1.9178512096405	-5.3957576751709	-0.0026282137259841	0.0236704051494598	-0.00132951640989631	-0.00587495695799589
1603	86.5075225830078	-2.24252557754517	-5.6554970741272	0.0106834331527352	0.0106834331527352	0.00386527273803949	0.00581331877037883
1604	84.5594787597656	-0.943828225135803	-5.59056186676025	-0.00327756232582033	0.0321119390428066	0.00256657530553639	-0.00977104809135199
1605	85.2088241577148	-2.24252557754517	-5.07108306884766	-0.0026282137259841	0.0262678004801273	0.0145795252174139	-0.00619963090866804
1606	84.5594787597656	-1.9178512096405	-5.07108306884766	-0.0149658378213644	0.036657378077507	0.0278911720961332	-0.00782300252467394
1607	86.5075225830078	-2.24252557754517	-5.52562713623047	-0.00847235135734081	0.0158782228827477	0.0337353087961674	0.00289124972186983
1608	83.9101257324219	-1.59317684173584	-5.3957576751709	-0.00132951640989631	0.00808603875339031	0.0431508645415306	-0.00425158534198999
1609	83.9101257324219	-1.26850259304047	-5.59056186676025	-0.0104203969240189	0.00646266713738441	0.0314625911414623	-0.000680167751852423
1610	83.2607803344727	-0.943828225135803	-5.33082246780396	-0.0026282137259841	0.00808603875339031	-0.00717365415766835	-0.000355493422830477
1611	84.5594787597656	-1.26850259304047	-5.46069240570068	-0.00879702530801296	0.0155535480007529	-0.039641086012125	0.00321592413820326
1612	83.9101257324219	-1.59317684173584	-5.07108306884766	0.00256657530553639	0.0106834331527352	-0.028926832601428	0.00906006153672934
1613	82.6114273071289	-0.619153916835785	-5.6554970741272	-0.00944637414067984	0.00289124972186983	-0.0198359526693821	0.00841071270406246
1614	81.9620819091797	-1.26850259304047	-5.72043180465698	-0.0026282137259841	0.00256657530553639	-0.00425158534198999	0.00613799272105098
1615	83.9101257324219	-2.24252557754517	-5.33082246780396	-0.0162645354866982	0.0022419011220336	-0.0357449948787689	0.0113327819854021
1616	83.2607803344727	-1.59317684173584	-5.26588773727417	-0.00749832857400179	0.00386527273803949	-0.0299008563160896	0.00548864435404539
1617	83.2607803344727	-2.24252557754517	-5.00614833831787	-0.0165892094373703	0.00678734155371785	-0.0240567177534103	0.00678734155371785
1618	82.6114273071289	-1.59317684173584	-5.20095300674438	0.0022419011220336	-0.00522560812532902	-0.0204853005707264	0.00321592413820326
1619	81.3127365112305	-0.619153916835785	-5.6554970741272	-0.000680167751852423	-0.00782300252467394	-0.00327756232582033	-3.08191010844894e-05
1620	83.9101257324219	-1.59317684173584	-5.46069240570068	0.000293855206109583	-0.0130177913233638	0.000943203864153475	-3.08191010844894e-05
1621	83.9101257324219	-2.24252557754517	-5.3957576751709	-0.00100484199356288	-0.0136671401560307	0.0314625911414623	0.00483929552137852
1622	81.9620819091797	-0.943828225135803	-5.52562713623047	0.00354059832170606	-0.0149658378213644	0.0610079504549503	0.00354059832170606
1623	84.5594787597656	-1.9178512096405	-5.13601779937744	0.00516396993771195	-0.0282774847000837	0.0788650363683701	0.0106834331527352
1624	84.5594787597656	-0.619153916835785	-5.26588773727417	0.00613799272105098	-0.03444629535079	0.0730208978056908	0.00191722682211548
1625	83.2607803344727	-0.619153916835785	-5.59056186676025	-0.00100484199356288	-0.0266541130840778	0.0752936229109764	-0.0026282137259841
1626	83.9101257324219	-1.26850259304047	-5.72043180465698	-0.00457625929266214	-0.02697878703475	0.0808130875229836	-0.00944637414067984
1627	84.5594787597656	-0.619153916835785	-5.59056186676025	0.00386527273803949	-0.0237320438027382	0.0931507050991058	-0.00749832857400179
1628	84.5594787597656	-0.619153916835785	-5.59056186676025	-0.00100484199356288	-0.0211346503347158	0.0895792916417122	-0.000355493422830477
1629	85.2088241577148	-0.943828225135803	-5.52562713623047	-0.0107450718060136	-0.0136671401560307	0.0668520927429199	-0.0126931173726916
1630	83.9101257324219	-0.943828225135803	-5.33082246780396	-0.00944637414067984	0.00808603875339031	0.0197743140161037	0.000293855206109583
1631	84.5594787597656	-1.26850259304047	-5.78536653518677	-0.00879702530801296	0.020423661917448	-0.0204853005707264	0.000618529506027699
1632	85.8581771850586	-1.59317684173584	-5.78536653518677	-0.000680167751852423	0.0155535480007529	-0.0519787110388279	0.00678734155371785
1633	85.2088241577148	-1.59317684173584	-5.85030126571655	0.00808603875339031	0.0252937767654657	-0.0915889739990234	0.00743668992072344
1634	84.5594787597656	-0.619153916835785	-5.78536653518677	0.00711201597005129	0.0308132413774729	-0.101329207420349	0.00321592413820326
1635	85.2088241577148	-0.294479608535767	-5.59056186676025	0.00548864435404539	0.0288651939481497	-0.0636669844388962	0.000618529506027699
1636	85.2088241577148	-0.943828225135803	-5.52562713623047	0.012956153601408	0.0213976856321096	-0.0610695891082287	0.00451462110504508
1637	83.9101257324219	-0.294479608535767	-5.9152364730835	0.00873538758605719	0.0295145437121391	-0.0503553375601768	0.00483929552137852
1638	84.5594787597656	-0.943828225135803	-5.9152364730835	0.0126314787194133	0.0288651939481497	-0.0415891297161579	0.00841071270406246
1639	84.5594787597656	-0.943828225135803	-5.85030126571655	0.00548864435404539	0.0217223595827818	-0.0253554154187441	-0.000355493422830477
1640	85.8581771850586	-2.24252557754517	-5.26588773727417	0.00126787810586393	0.0220470335334539	-0.0360696688294411	-0.00522560812532902
1641	83.9101257324219	-0.619153916835785	-5.33082246780396	0.0116574559360743	0.0236704051494598	-0.039641086012125	-0.0110697457566857
1642	84.5594787597656	-1.26850259304047	-5.52562713623047	-0.00522560812532902	0.0249691028147936	-0.0286021586507559	-0.0110697457566857
1643	84.5594787597656	0.0301947109401226	-5.6554970741272	0.00873538758605719	0.013930176384747	-0.0350956469774246	-0.00555028254166245
1644	85.8581771850586	-1.9178512096405	-5.46069240570068	-0.00912170019000769	0.0171769186854362	-0.0415891297161579	-0.00230353930965066
1645	87.156867980957	-0.943828225135803	-5.78536653518677	0.01847561635077	0.00711201597005129	-0.0471085943281651	-0.0159398596733809
1646	83.9101257324219	-0.619153916835785	-5.59056186676025	-0.0146411629393697	0.0197743140161037	-0.0536020807921886	-0.00912170019000769
1647	83.9101257324219	-0.943828225135803	-5.59056186676025	-0.00165419070981443	0.0246444288641214	-0.0425631552934647	-0.00879702530801296
1648	83.9101257324219	-1.26850259304047	-5.26588773727417	0.0191249661147594	-0.00230353930965066	-0.0175632312893867	-0.00782300252467394
1649	85.8581771850586	-1.9178512096405	-5.46069240570068	-0.0165892094373703	-0.023407369852066	0.011982130818069	-0.00360223650932312
1650	85.2088241577148	-1.9178512096405	-5.6554970741272	0.0249691028147936	-0.0354203209280968	0.0210730116814375	-0.0100957229733467
1651	85.2088241577148	-1.9178512096405	-5.3957576751709	-0.0104203969240189	-0.0324982516467571	0.0282158460468054	-0.00555028254166245
1652	83.9101257324219	-0.943828225135803	-5.6554970741272	-0.0026282137259841	-0.0253554154187441	0.0132808275520802	0.00743668992072344
1653	86.5075225830078	-1.59317684173584	-5.26588773727417	0.00321592413820326	-0.0156151866540313	-0.00522560812532902	-0.00197886489331722
1654	84.5594787597656	-1.9178512096405	-5.20095300674438	-0.000680167751852423	-0.00327756232582033	0.00776136433705688	0.00354059832170606
1655	85.8581771850586	-0.619153916835785	-5.59056186676025	0.0155535480007529	-0.0110697457566857	0.036657378077507	-0.00165419070981443
1656	83.2607803344727	-0.619153916835785	-5.85030126571655	0.00678734155371785	-0.0104203969240189	0.029189869761467	0.0100340843200684
1657	83.9101257324219	-0.943828225135803	-5.52562713623047	0.011982130818069	-0.0224333461374044	0.0723715499043465	0.00386527273803949
1658	85.2088241577148	-2.24252557754517	-5.6554970741272	0.00581331877037883	-0.03444629535079	0.076592318713665	0.00451462110504508
1659	85.8581771850586	-2.24252557754517	-5.46069240570068	0.00289124972186983	-0.0162645354866982	0.0447742342948914	-0.00360223650932312
1660	83.9101257324219	-1.59317684173584	-5.52562713623047	-0.0026282137259841	-0.000680167751852423	0.0460729338228703	-0.00197886489331722
1661	85.2088241577148	-1.59317684173584	-5.72043180465698	0.000293855206109583	0.00418994715437293	0.0249691028147936	-0.00847235135734081
1662	84.5594787597656	-2.24252557754517	-5.59056186676025	-0.000355493422830477	0.0149041991680861	0.040228795260191	-0.00977104809135199
1663	82.6114273071289	-2.24252557754517	-5.9152364730835	-0.00132951640989631	0.0278911720961332	0.0265924744307995	-0.00684897974133492
1664	83.9101257324219	-3.21654844284058	-5.26588773727417	-0.00165419070981443	0.0295145437121391	0.00906006153672934	-0.0156151866540313
1665	85.2088241577148	-3.21654844284058	-5.20095300674438	-0.0117190945893526	0.0337353087961674	0.00516396993771195	-0.00879702530801296
1666	85.8581771850586	-2.56719970703125	-5.20095300674438	-0.00684897974133492	0.0369820520281792	-0.0347709693014622	-0.0152905117720366
1667	85.2088241577148	-2.89187407493591	-5.20095300674438	0.00159255252219737	0.0301638916134834	-0.0636669844388962	0.00321592413820326
1668	85.2088241577148	-2.89187407493591	-5.52562713623047	0.0181509424000978	0.0213976856321096	-0.0756799355149269	-0.00490093370899558
1669	85.8581771850586	-2.56719970703125	-5.3957576751709	0.0116574559360743	0.0194496400654316	-0.0850954875349998	-0.00360223650932312
1670	85.8581771850586	-2.56719970703125	-5.33082246780396	-0.0123684434220195	0.0168522447347641	-0.0695111230015755	-0.00587495695799589
1671	83.9101257324219	-0.943828225135803	-5.46069240570068	0.000293855206109583	0.0149041991680861	-0.0656150281429291	0.0100340843200684
1672	85.2088241577148	-1.9178512096405	-5.33082246780396	0.00776136433705688	0.00548864435404539	-0.0552254542708397	0.00613799272105098
1673	83.9101257324219	-0.943828225135803	-5.3957576751709	-0.00977104809135199	-0.00230353930965066	-0.0383423902094364	0.0142548503354192
1674	85.8581771850586	-2.56719970703125	-5.46069240570068	-0.0165892094373703	-0.00814767740666866	-0.0334722734987736	0.00451462110504508
1675	85.8581771850586	-1.59317684173584	-5.46069240570068	0.0142548503354192	-0.00879702530801296	-0.0120437685400248	0.00613799272105098
1676	85.8581771850586	-2.24252557754517	-5.3957576751709	0.01100810803473	-0.0243813935667276	-0.00392691092565656	0.00646266713738441
1677	85.8581771850586	-1.9178512096405	-5.26588773727417	0.0136055024340749	-0.0172385573387146	0.00873538758605719	0.00386527273803949
1678	85.2088241577148	-2.24252557754517	-5.20095300674438	-0.00327756232582033	-0.0305502042174339	0.0269171483814716	0.00386527273803949
1679	83.9101257324219	-1.26850259304047	-5.46069240570068	-0.00230353930965066	-0.0273034609854221	0.0353586822748184	-0.00749832857400179
1680	83.9101257324219	-0.619153916835785	-5.78536653518677	-0.00782300252467394	-0.0295761823654175	0.0447742342948914	-0.00392691092565656
1681	84.5594787597656	-1.9178512096405	-5.6554970741272	0.000618529506027699	-0.0123684434220195	0.0587352328002453	-0.00425158534198999
1682	83.9101257324219	-1.9178512096405	-5.3957576751709	0.00776136433705688	-0.0169138833880424	0.0626313239336014	-0.00814767740666866
1683	83.9101257324219	-1.9178512096405	-5.52562713623047	0.00126787810586393	-0.00132951640989631	0.0632806718349457	0.00581331877037883
1684	82.6114273071289	-0.943828225135803	-5.20095300674438	0.00483929552137852	-0.00717365415766835	0.0360080301761627	0.00354059832170606
1685	82.6114273071289	-1.9178512096405	-5.26588773727417	0.00354059832170606	-0.00587495695799589	0.031137915328145	-0.00717365415766835
1686	83.9101257324219	-1.9178512096405	-5.20095300674438	0.00289124972186983	-0.00392691092565656	0.0239950809627771	-0.00360223650932312
1687	82.6114273071289	-1.59317684173584	-5.33082246780396	0.0022419011220336	-0.00652430532500148	0.029189869761467	0.00711201597005129
1688	83.2607803344727	-1.9178512096405	-5.33082246780396	-0.000680167751852423	-0.00782300252467394	0.00256657530553639	0.00354059832170606
1689	80.0140380859375	-0.619153916835785	-5.3957576751709	0.00483929552137852	0.0116574559360743	-0.00165419070981443	-0.00132951640989631
1690	82.6114273071289	-1.9178512096405	-5.46069240570068	-0.00360223650932312	0.0132808275520802	-0.0383423902094364	-0.000680167751852423
1691	81.3127365112305	-0.294479608535767	-5.98017120361328	-0.00100484199356288	0.0113327819854021	-0.0464592464268208	0.00191722682211548
1692	83.2607803344727	-1.9178512096405	-5.72043180465698	-0.0026282137259841	0.00483929552137852	-0.0393164120614529	0.00841071270406246
1693	83.9101257324219	-0.943828225135803	-5.72043180465698	0.00776136433705688	0.00126787810586393	-0.0315242260694504	0.00938473641872406
1694	83.2607803344727	-1.26850259304047	-5.3957576751709	0.000618529506027699	-0.00360223650932312	0.00386527273803949	0.00321592413820326
1695	83.2607803344727	-0.619153916835785	-5.52562713623047	0.0116574559360743	-3.08191010844894e-05	0.0213976856321096	0.00126787810586393
1696	83.2607803344727	-1.26850259304047	-5.3957576751709	0.00743668992072344	-0.000355493422830477	0.0392547734081745	0.00516396993771195
1697	83.9101257324219	-0.619153916835785	-5.6554970741272	0.0103587592020631	0.0022419011220336	0.0506183728575706	0.00256657530553639
1698	82.6114273071289	-0.943828225135803	-5.9152364730835	0.00873538758605719	0.00289124972186983	0.0541897900402546	0.0126314787194133
1699	83.9101257324219	-0.943828225135803	-5.72043180465698	0.0152288740500808	0.0210730116814375	0.0496443510055542	0.00159255252219737
1700	85.2088241577148	-1.9178512096405	-5.59056186676025	0.00776136433705688	0.0269171483814716	0.0412028171122074	-0.0026282137259841
1701	85.8581771850586	-2.24252557754517	-5.33082246780396	0.0132808275520802	0.0259431265294552	0.00808603875339031	-0.00782300252467394
1702	83.2607803344727	-0.943828225135803	-5.13601779937744	0.00451462110504508	0.0308132413774729	-0.0188619289547205	-0.00197886489331722
1703	86.5075225830078	-2.24252557754517	-5.00614833831787	0.00516396993771195	0.0269171483814716	-0.0500306636095047	0.00386527273803949
1704	83.2607803344727	-1.26850259304047	-5.85030126571655	0.0132808275520802	0.0243197549134493	-0.0493813157081604	-0.00327756232582033
1705	84.5594787597656	-0.943828225135803	-5.72043180465698	-0.00360223650932312	0.00906006153672934	-0.0565241500735283	-0.0026282137259841
1706	84.5594787597656	-1.9178512096405	-5.46069240570068	-3.08191010844894e-05	0.00970941036939621	-0.0545761026442051	-0.00619963090866804
1707	85.2088241577148	-2.56719970703125	-5.52562713623047	0.00386527273803949	0.00256657530553639	-0.0471085943281651	-0.00197886489331722
1708	84.5594787597656	-1.59317684173584	-5.26588773727417	-0.00912170019000769	-3.08191010844894e-05	-0.0373683646321297	0.00126787810586393
1709	84.5594787597656	-1.26850259304047	-5.46069240570068	0.000943203864153475	-0.0104203969240189	-0.0422384813427925	-0.000355493422830477
1710	83.2607803344727	-0.943828225135803	-5.6554970741272	-0.00555028254166245	-0.00100484199356288	-0.0428878292441368	-0.00360223650932312
1711	84.5594787597656	-2.56719970703125	-5.6554970741272	-0.00100484199356288	-0.00165419070981443	-0.0370436906814575	0.00386527273803949
1712	83.9101257324219	-0.619153916835785	-5.6554970741272	-0.00392691092565656	-0.0107450718060136	-0.0201606266200542	0.00256657530553639
1713	85.2088241577148	-2.24252557754517	-5.26588773727417	0.0191249661147594	-0.00230353930965066	-0.0149658378213644	0.00191722682211548
1714	85.2088241577148	-1.26850259304047	-5.59056186676025	-0.00490093370899558	-0.00587495695799589	-0.0139918150380254	-3.08191010844894e-05
1715	83.9101257324219	-1.26850259304047	-5.72043180465698	0.00548864435404539	-0.00652430532500148	0.000293855206109583	0.00906006153672934
1716	83.9101257324219	-0.943828225135803	-5.72043180465698	0.0126314787194133	-0.00457625929266214	0.00386527273803949	0.000293855206109583
1717	83.9101257324219	-0.943828225135803	-5.6554970741272	0.0136055024340749	0.000943203864153475	0.0168522447347641	0.012956153601408
1718	85.2088241577148	-2.24252557754517	-5.52562713623047	-0.00165419070981443	0.00938473641872406	0.0022419011220336	0.00873538758605719
1719	85.2088241577148	-2.24252557754517	-5.26588773727417	-0.00425158534198999	0.00970941036939621	0.0171769186854362	0.00776136433705688
1720	85.8581771850586	-2.24252557754517	-4.94121360778809	0.0123068047687411	-0.00132951640989631	0.0324366129934788	-0.00749832857400179
1721	84.5594787597656	-2.24252557754517	-5.33082246780396	-0.000355493422830477	0.00159255252219737	0.020423661917448	0.00386527273803949
1722	83.9101257324219	-1.26850259304047	-5.78536653518677	0.0223717093467712	0.00126787810586393	0.0285405199974775	-0.00100484199356288
1723	84.5594787597656	-2.24252557754517	-5.46069240570068	0.00548864435404539	0.00354059832170606	0.00906006153672934	0.0106834331527352
1724	85.8581771850586	-2.24252557754517	-5.59056186676025	0.00516396993771195	-0.00295288790948689	-0.00132951640989631	-0.00295288790948689
1725	83.9101257324219	-1.26850259304047	-5.52562713623047	0.00613799272105098	-0.00392691092565656	-0.00132951640989631	-0.00522560812532902
1726	83.9101257324219	-1.26850259304047	-5.20095300674438	-0.00490093370899558	-0.00522560812532902	-0.0149658378213644	0.00191722682211548
1727	82.6114273071289	-0.943828225135803	-5.9152364730835	0.0152288740500808	-0.00555028254166245	-0.0146411629393697	0.00126787810586393
1728	84.5594787597656	-1.9178512096405	-5.6554970741272	-0.00619963090866804	-0.00847235135734081	-0.00360223650932312	0.000293855206109583
1729	81.9620819091797	-1.26850259304047	-5.26588773727417	-0.00912170019000769	-0.0191866029053926	0.01100810803473	0.00581331877037883
1730	84.5594787597656	-1.59317684173584	-5.26588773727417	-0.0026282137259841	-0.0182125810533762	0.00776136433705688	-0.000355493422830477
1731	85.8581771850586	-2.24252557754517	-5.26588773727417	0.0123068047687411	-0.00814767740666866	0.00386527273803949	0.00321592413820326
1732	84.5594787597656	-1.9178512096405	-5.13601779937744	-0.0152905117720366	-0.00392691092565656	-0.00425158534198999	0.011982130818069
1733	83.9101257324219	-2.56719970703125	-5.3957576751709	0.00451462110504508	-0.00425158534198999	0.00386527273803949	0.00256657530553639
1734	84.5594787597656	-3.8658971786499	-5.3957576751709	0.00126787810586393	-0.0133424662053585	-0.00717365415766835	0.00516396993771195
1735	85.2088241577148	-2.89187407493591	-5.33082246780396	0.00516396993771195	0.000293855206109583	0.00321592413820326	0.000618529506027699
1736	85.2088241577148	-3.54122281074524	-5.26588773727417	0.00126787810586393	0.0126314787194133	-0.00619963090866804	0.01100810803473
1737	84.5594787597656	-3.21654844284058	-4.94121360778809	-0.00132951640989631	0.000293855206109583	-0.00847235135734081	0.00451462110504508
1738	85.2088241577148	-3.21654844284058	-4.94121360778809	0.0142548503354192	-0.00327756232582033	0.00548864435404539	0.00256657530553639
1739	83.9101257324219	-3.54122281074524	-5.52562713623047	0.00906006153672934	-0.00912170019000769	0.0132808275520802	-0.00100484199356288
1740	85.2088241577148	-3.8658971786499	-5.3957576751709	-0.0136671401560307	-0.00814767740666866	0.0152288740500808	-0.00100484199356288
1741	83.2607803344727	-2.89187407493591	-5.72043180465698	0.00548864435404539	-0.00522560812532902	0.01847561635077	-0.00522560812532902
1742	84.5594787597656	-3.54122281074524	-5.46069240570068	0.0022419011220336	-0.00392691092565656	0.00808603875339031	0.00321592413820326
1743	84.5594787597656	-2.24252557754517	-5.33082246780396	0.0126314787194133	-0.00392691092565656	0.00548864435404539	0.00483929552137852
1744	84.5594787597656	-3.21654844284058	-5.00614833831787	0.0145795252174139	-0.00392691092565656	0.00386527273803949	-0.0026282137259841
1745	83.2607803344727	-2.24252557754517	-5.6554970741272	0.00386527273803949	-0.00132951640989631	0.00354059832170606	-0.00652430532500148
1746	83.2607803344727	-1.59317684173584	-5.6554970741272	-0.000355493422830477	0.000293855206109583	0.00386527273803949	-0.00490093370899558
1747	82.6114273071289	-1.9178512096405	-5.59056186676025	0.00970941036939621	-0.00230353930965066	0.0243197549134493	0.000943203864153475
1748	83.2607803344727	-1.9178512096405	-5.46069240570068	0.00938473641872406	-0.00587495695799589	0.00159255252219737	0.00483929552137852
1749	85.2088241577148	-1.59317684173584	-5.46069240570068	-0.000680167751852423	-0.00360223650932312	-0.0195112787187099	0.00613799272105098
1750	84.5594787597656	-2.24252557754517	-5.00614833831787	0.00613799272105098	-0.00587495695799589	-0.00555028254166245	0.00191722682211548
1751	83.9101257324219	-1.26850259304047	-5.3957576751709	0.00711201597005129	-0.00782300252467394	0.00711201597005129	0.00191722682211548
1752	84.5594787597656	-1.26850259304047	-5.78536653518677	-0.0100957229733467	-0.00230353930965066	-0.000355493422830477	0.00418994715437293
1753	84.5594787597656	-1.59317684173584	-5.59056186676025	-0.00749832857400179	0.00321592413820326	0.00256657530553639	0.013930176384747
1754	83.9101257324219	-2.24252557754517	-5.3957576751709	-0.00457625929266214	0.00873538758605719	0.00581331877037883	-0.000355493422830477
1755	84.5594787597656	-2.56719970703125	-5.26588773727417	0.0181509424000978	0.0165275707840919	-0.00392691092565656	-0.00197886489331722
1756	83.9101257324219	-2.24252557754517	-5.07108306884766	-0.0117190945893526	-0.00100484199356288	-0.0120437685400248	-0.00360223650932312
1757	84.5594787597656	-3.21654844284058	-5.46069240570068	0.00776136433705688	0.00873538758605719	-0.0110697457566857	0.00613799272105098
1758	81.9620819091797	-1.26850259304047	-5.52562713623047	0.00646266713738441	-0.00587495695799589	-0.00912170019000769	0.00354059832170606
1759	82.6114273071289	-1.9178512096405	-5.46069240570068	-0.00555028254166245	-0.0149658378213644	-0.0542514286935329	-0.000680167751852423
1760	81.9620819091797	-1.59317684173584	-5.46069240570068	-0.00295288790948689	0.0132808275520802	-0.0623682886362076	-0.00847235135734081
1761	81.3127365112305	-1.26850259304047	-5.26588773727417	0.000618529506027699	0.0262678004801273	-0.0438618510961533	-0.00619963090866804
1762	81.9620819091797	-2.24252557754517	-5.00614833831787	0.0022419011220336	0.0181509424000978	-0.0026282137259841	-0.00360223650932312
1763	80.6633834838867	-1.9178512096405	-5.52562713623047	-0.00392691092565656	-0.00132951640989631	0.0191249661147594	0.00191722682211548
1764	82.6114273071289	-2.89187407493591	-5.46069240570068	-0.0230826959013939	0.00418994715437293	0.01847561635077	-0.000680167751852423
1765	83.2607803344727	-2.89187407493591	-5.33082246780396	-0.0230826959013939	0.013930176384747	0.0175015944987535	-0.0149658378213644
1766	81.9620819091797	-2.56719970703125	-5.59056186676025	-0.00912170019000769	0.0149041991680861	-0.00977104809135199	-0.0126931173726916
1767	82.6114273071289	-2.24252557754517	-5.72043180465698	-0.00782300252467394	0.0207483377307653	-0.0139918150380254	-0.00619963090866804
1768	83.2607803344727	-3.21654844284058	-5.3957576751709	-0.0117190945893526	0.0236704051494598	-0.0350956469774246	-0.00360223650932312
1769	84.5594787597656	-2.89187407493591	-5.3957576751709	-0.0159398596733809	0.0220470335334539	-0.0643163323402405	0.00386527273803949
1770	86.5075225830078	-3.21654844284058	-5.46069240570068	-0.00295288790948689	0.0236704051494598	-0.0987318083643913	-0.00132951640989631
1771	83.2607803344727	-1.9178512096405	-5.52562713623047	-0.0143164889886975	0.0275664981454611	-0.0919136479496956	0.00938473641872406
1772	85.2088241577148	-2.56719970703125	-5.33082246780396	0.0249691028147936	0.0194496400654316	-0.0497059896588326	0.0113327819854021
1773	84.5594787597656	-2.24252557754517	-5.3957576751709	-0.00749832857400179	-3.08191010844894e-05	-0.0110697457566857	0.00613799272105098
1774	84.5594787597656	-2.24252557754517	-5.3957576751709	-0.00295288790948689	0.0123068047687411	-0.00295288790948689	0.00841071270406246
1775	83.9101257324219	-2.89187407493591	-5.59056186676025	-0.00944637414067984	-0.000355493422830477	0.011982130818069	-0.0026282137259841
1776	85.8581771850586	-2.89187407493591	-5.46069240570068	-0.0159398596733809	0.00159255252219737	0.0252937767654657	0.00289124972186983
1777	83.9101257324219	-2.24252557754517	-5.52562713623047	-0.0146411629393697	-0.00490093370899558	0.0405534692108631	0.00256657530553639
1778	83.9101257324219	-2.24252557754517	-5.26588773727417	-0.00490093370899558	-0.023407369852066	0.0360080301761627	0.0022419011220336
1779	83.2607803344727	-1.59317684173584	-5.26588773727417	-0.00165419070981443	-0.0126931173726916	0.0450989119708538	-3.08191010844894e-05
1780	84.5594787597656	-1.59317684173584	-5.3957576751709	-0.00619963090866804	-0.0120437685400248	0.0450989119708538	-0.00587495695799589
1781	86.5075225830078	-1.9178512096405	-5.6554970741272	0.000618529506027699	-0.0146411629393697	0.0285405199974775	-0.00912170019000769
1782	84.5594787597656	-2.56719970703125	-5.3957576751709	0.00191722682211548	-0.00977104809135199	-0.0107450718060136	0.00159255252219737
1783	85.2088241577148	-2.56719970703125	-5.3957576751709	-3.08191010844894e-05	-0.0159398596733809	-0.0126931173726916	-0.00230353930965066
1784	84.5594787597656	-1.9178512096405	-5.07108306884766	0.000293855206109583	-0.0198359526693821	-0.0243813935667276	-0.00197886489331722
1785	85.8581771850586	-2.56719970703125	-5.13601779937744	-0.000355493422830477	-0.0172385573387146	-0.00360223650932312	-0.0120437685400248
1786	85.8581771850586	-3.21654844284058	-5.26588773727417	0.00451462110504508	-0.0266541130840778	0.00970941036939621	-0.00100484199356288
1787	85.8581771850586	-2.89187407493591	-5.59056186676025	0.00289124972186983	-0.0341216214001179	0.025618452578783	-0.00100484199356288
1788	85.8581771850586	-3.21654844284058	-5.52562713623047	-0.00782300252467394	-0.023407369852066	0.0142548503354192	0.00776136433705688
1789	85.2088241577148	-2.56719970703125	-5.52562713623047	0.00808603875339031	-0.0139918150380254	0.000943203864153475	-0.00847235135734081
1790	84.5594787597656	-1.9178512096405	-5.72043180465698	0.0100340843200684	-0.0120437685400248	-0.00879702530801296	0.00418994715437293
1791	84.5594787597656	-2.24252557754517	-5.85030126571655	0.00548864435404539	-0.00684897974133492	0.00841071270406246	-0.00197886489331722
1792	85.2088241577148	-3.21654844284058	-5.78536653518677	0.0123068047687411	-0.0149658378213644	0.0145795252174139	0.00451462110504508
1793	86.5075225830078	-3.54122281074524	-6.11004114151001	-0.000680167751852423	-0.0146411629393697	0.0327612869441509	0.0103587592020631
1794	84.5594787597656	-1.9178512096405	-5.85030126571655	-0.00392691092565656	-0.00522560812532902	0.00289124972186983	0.0022419011220336
1795	83.9101257324219	-2.24252557754517	-5.72043180465698	-0.00295288790948689	0.00386527273803949	-0.0149658378213644	-0.000355493422830477
1796	84.5594787597656	-2.24252557754517	-5.72043180465698	-0.0117190945893526	0.0155535480007529	-0.0247060675173998	0.00516396993771195
1797	84.5594787597656	-1.9178512096405	-5.52562713623047	0.01100810803473	0.0314625911414623	-0.0435371771454811	0.00678734155371785
1798	85.2088241577148	-1.59317684173584	-5.85030126571655	0.00516396993771195	0.0226963832974434	-0.0133424662053585	0.00386527273803949
1799	86.5075225830078	-2.24252557754517	-5.98017120361328	-0.0156151866540313	0.0100340843200684	-0.00814767740666866	0.00159255252219737
1800	85.8581771850586	-1.9178512096405	-5.85030126571655	0.00646266713738441	0.0168522447347641	-0.0152905117720366	-0.00782300252467394
1801	86.5075225830078	-2.89187407493591	-5.33082246780396	0.0106834331527352	0.025618452578783	-0.050680011510849	-0.0107450718060136
1802	83.9101257324219	-2.24252557754517	-5.26588773727417	0.0142548503354192	0.0239950809627771	-0.0656150281429291	-0.00619963090866804
1803	86.5075225830078	-2.89187407493591	-4.81134366989136	0.00159255252219737	0.0275664981454611	-0.0643163323402405	0.000293855206109583
1804	83.9101257324219	-1.26850259304047	-5.72043180465698	0.00289124972186983	-0.000355493422830477	-0.0652903541922569	-0.00587495695799589
1805	85.2088241577148	-1.9178512096405	-5.52562713623047	0.000293855206109583	0.00743668992072344	-0.0587968714535236	-0.0113944197073579
1806	85.8581771850586	-2.56719970703125	-5.3957576751709	-0.00522560812532902	0.00906006153672934	-0.0295761823654175	-0.00587495695799589
1807	86.5075225830078	-2.89187407493591	-5.3957576751709	0.00938473641872406	0.00743668992072344	-0.0204853005707264	0.00126787810586393
1808	85.2088241577148	-2.56719970703125	-5.26588773727417	0.00321592413820326	0.00289124972186983	-0.00100484199356288	-3.08191010844894e-05
1809	83.9101257324219	-1.9178512096405	-5.20095300674438	0.00808603875339031	0.00906006153672934	-0.00490093370899558	-0.00197886489331722
1810	84.5594787597656	-1.59317684173584	-5.26588773727417	0.012956153601408	0.00191722682211548	-0.0100957229733467	-0.0143164889886975
1811	85.8581771850586	-2.56719970703125	-5.13601779937744	0.0162028968334198	0.00906006153672934	-0.0123684434220195	0.000943203864153475
1812	84.5594787597656	-1.59317684173584	-5.59056186676025	-0.00457625929266214	0.0022419011220336	0.01100810803473	0.00873538758605719
1813	86.5075225830078	-3.21654844284058	-5.13601779937744	0.00159255252219737	0.000943203864153475	0.0499690249562263	-0.00132951640989631
1814	85.8581771850586	-2.56719970703125	-5.46069240570068	-0.00847235135734081	-0.00100484199356288	0.0489950031042099	-0.00555028254166245
1815	84.5594787597656	-2.24252557754517	-5.13601779937744	0.012956153601408	-0.0026282137259841	0.0486703291535378	0.00191722682211548
1816	84.5594787597656	-2.24252557754517	-5.59056186676025	-0.00684897974133492	-0.000355493422830477	0.0489950031042099	0.00126787810586393
1817	84.5594787597656	-2.89187407493591	-5.52562713623047	0.00483929552137852	0.00159255252219737	0.0564625114202499	0.0100340843200684
1818	84.5594787597656	-3.54122281074524	-5.26588773727417	0.00581331877037883	-0.00814767740666866	0.0506183728575706	0.00418994715437293
1819	85.8581771850586	-4.19057130813599	-5.26588773727417	0.00418994715437293	0.00548864435404539	0.0486703291535378	-0.0026282137259841
1820	86.5075225830078	-3.8658971786499	-5.33082246780396	0.00743668992072344	0.01100810803473	0.0324366129934788	-0.00295288790948689
1821	84.5594787597656	-3.8658971786499	-4.94121360778809	0.0106834331527352	0.0106834331527352	0.025618452578783	0.00256657530553639
1822	84.5594787597656	-2.89187407493591	-5.72043180465698	0.0106834331527352	0.0126314787194133	-0.00295288790948689	0.000618529506027699
1823	84.5594787597656	-3.54122281074524	-5.52562713623047	0.0100340843200684	0.0152288740500808	-0.00619963090866804	0.00321592413820326
1824	87.156867980957	-3.54122281074524	-5.3957576751709	0.00321592413820326	0.0178262684494257	-0.0497059896588326	0.00126787810586393
1825	83.9101257324219	-2.24252557754517	-5.72043180465698	0.00256657530553639	0.0145795252174139	-0.0721085146069527	-0.00684897974133492
1826	85.2088241577148	-2.89187407493591	-5.78536653518677	0.0126314787194133	0.0223717093467712	-0.0610695891082287	-0.00327756232582033
1827	84.5594787597656	-2.24252557754517	-5.3957576751709	-0.00587495695799589	0.01100810803473	-0.0467839203774929	-0.00295288790948689
1828	85.2088241577148	-1.9178512096405	-5.72043180465698	0.0100340843200684	-0.000355493422830477	-0.0477579422295094	-0.000355493422830477
1829	84.5594787597656	-1.26850259304047	-5.6554970741272	0.0223717093467712	-0.00717365415766835	-0.0305502042174339	0.00516396993771195
1830	85.8581771850586	-1.9178512096405	-5.59056186676025	-0.0175632312893867	-0.00684897974133492	-0.0376930385828018	-0.00684897974133492
1831	85.8581771850586	-2.24252557754517	-5.33082246780396	-0.00977104809135199	0.00451462110504508	-0.0337969474494457	-0.00425158534198999
1832	85.2088241577148	-1.59317684173584	-5.33082246780396	-0.00814767740666866	0.00418994715437293	-0.0204853005707264	0.0158782228827477
1833	83.2607803344727	-1.26850259304047	-5.00614833831787	-0.00457625929266214	-0.00555028254166245	-0.000680167751852423	-0.000355493422830477
1834	85.2088241577148	-2.89187407493591	-5.33082246780396	-0.00490093370899558	-0.00100484199356288	0.00159255252219737	0.0022419011220336
1835	85.8581771850586	-2.24252557754517	-5.3957576751709	0.000943203864153475	-0.00977104809135199	0.0165275707840919	-0.00587495695799589
1836	84.5594787597656	-2.24252557754517	-5.33082246780396	0.0200989879667759	-0.00652430532500148	0.00516396993771195	0.00808603875339031
1837	83.9101257324219	-2.24252557754517	-5.33082246780396	-0.00717365415766835	-0.0149658378213644	0.0233457311987877	0.00289124972186983
1838	84.5594787597656	-2.24252557754517	-4.94121360778809	-0.00132951640989631	-0.0276281367987394	0.025618452578783	0.011982130818069
1839	83.9101257324219	-1.9178512096405	-5.00614833831787	-0.00132951640989631	-0.0217839982360601	0.0155535480007529	-0.00230353930965066
1840	81.9620819091797	-2.24252557754517	-5.07108306884766	-0.0188619289547205	-0.0328229255974293	0.0278911720961332	0.0022419011220336
1841	82.6114273071289	-1.26850259304047	-5.78536653518677	0.000943203864153475	-0.0136671401560307	0.0301638916134834	-0.0113944197073579
1842	82.6114273071289	-2.24252557754517	-5.33082246780396	0.00743668992072344	-0.00879702530801296	0.0265924744307995	-0.00100484199356288
1843	81.3127365112305	-1.59317684173584	-5.52562713623047	0.0158782228827477	-0.00522560812532902	0.0194496400654316	0.00354059832170606
1844	81.9620819091797	-2.89187407493591	-5.07108306884766	-0.0133424662053585	-0.00457625929266214	0.00743668992072344	-0.00392691092565656
1845	82.6114273071289	-2.56719970703125	-5.20095300674438	-0.00652430532500148	-0.00490093370899558	0.00613799272105098	-0.0139918150380254
1846	81.9620819091797	-1.59317684173584	-5.3957576751709	0.000618529506027699	-0.0152905117720366	0.00938473641872406	-0.00977104809135199
1847	81.9620819091797	-1.59317684173584	-5.3957576751709	0.00548864435404539	-0.0247060675173998	0.036657378077507	-0.00165419070981443
1848	82.6114273071289	-2.56719970703125	-5.6554970741272	-0.00619963090866804	-0.0464592464268208	0.0613326244056225	-0.00879702530801296
1849	82.6114273071289	-2.24252557754517	-5.3957576751709	0.00289124972186983	-0.0409397818148136	0.0847091749310493	-0.00165419070981443
1850	81.3127365112305	-2.56719970703125	-5.13601779937744	-0.0113944197073579	-0.0208099745213985	0.0798390582203865	-0.00749832857400179
1851	83.2607803344727	-1.59317684173584	-5.26588773727417	-0.0107450718060136	-0.00587495695799589	0.0577612072229385	-0.00392691092565656
1852	82.6114273071289	-2.24252557754517	-5.46069240570068	-0.0139918150380254	0.012956153601408	0.0460729338228703	0.00418994715437293
1853	82.6114273071289	-1.59317684173584	-5.59056186676025	0.0022419011220336	0.0272418223321438	0.0230210572481155	0.00159255252219737
1854	81.9620819091797	-1.59317684173584	-5.59056186676025	-0.00847235135734081	0.0220470335334539	-0.00100484199356288	0.00256657530553639
1855	84.5594787597656	-2.24252557754517	-5.52562713623047	-0.00782300252467394	0.0230210572481155	-0.0250307414680719	0.00289124972186983
1856	83.2607803344727	-2.24252557754517	-5.46069240570068	-0.00814767740666866	0.0233457311987877	-0.0607449151575565	-0.00652430532500148
1857	85.2088241577148	-2.24252557754517	-5.26588773727417	0.00191722682211548	0.0265924744307995	-0.0795760303735733	0.00581331877037883
1858	82.6114273071289	-0.943828225135803	-5.85030126571655	-0.00165419070981443	0.0272418223321438	-0.0984071344137192	0.00548864435404539
1859	83.2607803344727	-1.59317684173584	-5.85030126571655	-0.000680167751852423	0.0314625911414623	-0.0971084386110306	0.00191722682211548
1860	83.9101257324219	-0.943828225135803	-5.9152364730835	-0.0026282137259841	0.0259431265294552	-0.0695111230015755	-0.000680167751852423
1861	84.5594787597656	-1.59317684173584	-5.72043180465698	-0.00230353930965066	0.0275664981454611	-0.0273034609854221	-0.00132951640989631
1862	84.5594787597656	-1.9178512096405	-5.13601779937744	-0.0026282137259841	0.0230210572481155	-0.0123684434220195	0.00126787810586393
1863	85.8581771850586	-1.59317684173584	-5.33082246780396	0.011982130818069	0.0265924744307995	0.000618529506027699	0.00321592413820326
1864	84.5594787597656	-0.943828225135803	-5.78536653518677	0.0145795252174139	0.0298392176628113	0.0103587592020631	-0.00392691092565656
1865	85.2088241577148	-2.24252557754517	-5.07108306884766	0.0145795252174139	0.0175015944987535	0.0304885655641556	-0.00295288790948689
1866	85.2088241577148	-2.24252557754517	-5.13601779937744	-0.00490093370899558	0.0171769186854362	0.0285405199974775	-0.00522560812532902
1867	85.8581771850586	-2.56719970703125	-5.00614833831787	0.00256657530553639	0.00743668992072344	0.0470469556748867	0.00289124972186983
1868	86.5075225830078	-2.56719970703125	-5.33082246780396	-0.00425158534198999	-0.00230353930965066	0.0486703291535378	0.00418994715437293
1869	84.5594787597656	-2.24252557754517	-4.68147373199463	0.00191722682211548	-0.00490093370899558	0.0512677207589149	0.00191722682211548
1870	83.2607803344727	-1.59317684173584	-5.3957576751709	-0.00165419070981443	0.00321592413820326	0.0220470335334539	-0.000680167751852423
1871	84.5594787597656	-0.943828225135803	-5.52562713623047	-0.00717365415766835	-0.00490093370899558	-0.00555028254166245	0.00321592413820326
1872	85.2088241577148	-2.89187407493591	-5.26588773727417	0.00743668992072344	-0.00749832857400179	-0.0149658378213644	0.00938473641872406
1873	85.2088241577148	-1.9178512096405	-5.52562713623047	0.00289124972186983	-0.0100957229733467	-0.021459324285388	0.0123068047687411
1874	84.5594787597656	-1.59317684173584	-5.6554970741272	0.00191722682211548	-0.0117190945893526	-0.0299008563160896	0.00906006153672934
1875	84.5594787597656	-0.943828225135803	-5.13601779937744	0.00451462110504508	-0.0120437685400248	-0.0295761823654175	-0.00392691092565656
1876	85.2088241577148	-1.9178512096405	-5.78536653518677	0.00256657530553639	-0.0172385573387146	-0.0175632312893867	0.00516396993771195
1877	84.5594787597656	-1.59317684173584	-5.85030126571655	0.01100810803473	-0.0139918150380254	-0.0208099745213985	0.00711201597005129
1878	85.2088241577148	-1.59317684173584	-5.9152364730835	0.0103587592020631	-0.00977104809135199	-0.00879702530801296	0.00191722682211548
1879	85.2088241577148	-0.943828225135803	-5.9152364730835	0.00646266713738441	-0.00717365415766835	0.0123068047687411	-0.00100484199356288
1880	87.156867980957	-1.59317684173584	-5.9152364730835	0.00321592413820326	-0.00425158534198999	0.0304885655641556	-0.0113944197073579
1881	86.5075225830078	-1.9178512096405	-5.26588773727417	0.012956153601408	0.00386527273803949	0.0412028171122074	-0.00165419070981443
1882	85.2088241577148	-1.59317684173584	-5.85030126571655	0.0158782228827477	0.00743668992072344	0.0486703291535378	0.00386527273803949
1883	85.8581771850586	-2.24252557754517	-5.72043180465698	0.00938473641872406	0.0152288740500808	0.0506183728575706	0.000943203864153475
1884	84.5594787597656	-1.59317684173584	-6.04510593414307	0.0113327819854021	0.0158782228827477	0.0233457311987877	-0.0123684434220195
1885	83.9101257324219	-1.26850259304047	-5.85030126571655	0.0191249661147594	0.0288651939481497	-0.0195112787187099	-0.0126931173726916
1886	85.2088241577148	-2.24252557754517	-5.20095300674438	0.0103587592020631	0.0314625911414623	-0.0607449151575565	-0.000680167751852423
1887	83.2607803344727	-1.9178512096405	-5.20095300674438	0.00678734155371785	0.0434755384922028	-0.103601925075054	0.000293855206109583
1888	84.5594787597656	-1.9178512096405	-5.3957576751709	0.0116574559360743	0.0301638916134834	-0.114316180348396	-0.00197886489331722
1889	84.5594787597656	-1.26850259304047	-5.78536653518677	0.00418994715437293	0.0194496400654316	-0.0938616991043091	-0.00100484199356288
1890	83.9101257324219	-1.59317684173584	-5.85030126571655	-0.00165419070981443	0.0123068047687411	-0.0763292834162712	-0.00652430532500148
1891	85.8581771850586	-2.56719970703125	-5.78536653518677	-0.00814767740666866	-0.000680167751852423	-0.038017712533474	-0.00717365415766835
1892	84.5594787597656	-2.89187407493591	-5.26588773727417	-0.0120437685400248	-0.0198359526693821	-0.00457625929266214	0.0126314787194133
1893	85.2088241577148	-2.24252557754517	-5.13601779937744	-0.00847235135734081	-0.0221086721867323	0.0236704051494598	-0.00587495695799589
1894	84.5594787597656	-2.24252557754517	-5.72043180465698	-0.0026282137259841	-0.0185372550040483	0.0353586822748184	0.00581331877037883
1895	84.5594787597656	-1.59317684173584	-5.98017120361328	-3.08191010844894e-05	-0.0149658378213644	0.0600339286029339	-0.00197886489331722
1896	84.5594787597656	-1.59317684173584	-5.9152364730835	0.00126787810586393	-3.08191010844894e-05	0.060358602553606	0.00354059832170606
1897	84.5594787597656	-1.9178512096405	-5.52562713623047	-0.00619963090866804	0.00776136433705688	0.0707481801509857	0.0103587592020631
1898	85.2088241577148	-2.56719970703125	-5.59056186676025	-0.00425158534198999	0.0100340843200684	0.0483456552028656	0.00581331877037883
1899	86.5075225830078	-3.8658971786499	-5.00614833831787	-0.00782300252467394	0.0100340843200684	0.0301638916134834	0.00354059832170606
1900	85.2088241577148	-3.54122281074524	-5.33082246780396	-3.08191010844894e-05	0.00873538758605719	0.00321592413820326	0.00191722682211548
1901	86.5075225830078	-3.54122281074524	-5.3957576751709	0.0022419011220336	0.01100810803473	-0.0363943427801132	-0.0026282137259841
1902	83.9101257324219	-1.9178512096405	-5.59056186676025	-0.0100957229733467	0.0145795252174139	-0.0695111230015755	0.00289124972186983
1903	86.5075225830078	-3.54122281074524	-5.33082246780396	0.0100340843200684	0.0158782228827477	-0.0714591667056084	-0.00230353930965066
1904	85.8581771850586	-3.54122281074524	-5.13601779937744	0.0113327819854021	0.01847561635077	-0.0662643760442734	-0.00555028254166245
1905	85.2088241577148	-2.56719970703125	-5.26588773727417	0.000293855206109583	0.00970941036939621	-0.0656150281429291	-0.00230353930965066
1906	83.9101257324219	-2.56719970703125	-5.46069240570068	0.00548864435404539	-0.00522560812532902	-0.0373683646321297	-0.00295288790948689
1907	83.9101257324219	-3.21654844284058	-5.59056186676025	-0.00782300252467394	-0.0243813935667276	-0.0156151866540313	0.00613799272105098
1908	84.5594787597656	-2.89187407493591	-5.26588773727417	-0.00977104809135199	-0.0311995539814234	0.00776136433705688	-0.000680167751852423
1909	84.5594787597656	-2.24252557754517	-5.52562713623047	-0.0224333461374044	-0.0331475995481014	0.00191722682211548	0.00646266713738441
1910	85.8581771850586	-2.89187407493591	-5.52562713623047	-0.0026282137259841	-0.0334722734987736	-0.0130177913233638	0.00191722682211548
1911	85.8581771850586	-3.8658971786499	-5.00614833831787	-0.00555028254166245	-0.0224333461374044	-0.0230826959013939	0.00386527273803949
1912	84.5594787597656	-2.56719970703125	-5.33082246780396	-0.00717365415766835	-0.00684897974133492	-0.00295288790948689	0.00906006153672934
1913	85.8581771850586	-3.54122281074524	-5.3957576751709	0.00613799272105098	-0.00879702530801296	0.00451462110504508	0.00841071270406246
1914	87.156867980957	-3.21654844284058	-5.46069240570068	-0.00587495695799589	-0.00782300252467394	0.0162028968334198	-0.00457625929266214
1915	86.5075225830078	-3.21654844284058	-5.46069240570068	-0.00197886489331722	0.000943203864153475	0.0226963832974434	-0.000680167751852423
1916	85.2088241577148	-3.21654844284058	-5.52562713623047	0.0165275707840919	-0.00230353930965066	0.0171769186854362	-0.00197886489331722
1917	86.5075225830078	-3.21654844284058	-5.26588773727417	-0.00457625929266214	0.0022419011220336	0.0489950031042099	0.000618529506027699
1918	86.5075225830078	-2.89187407493591	-5.46069240570068	0.00451462110504508	-0.00490093370899558	0.0665274113416672	0.00191722682211548
1919	84.5594787597656	-2.89187407493591	-5.3957576751709	0.00548864435404539	-0.0117190945893526	0.0821117833256721	0.00386527273803949
1920	85.2088241577148	-3.21654844284058	-5.72043180465698	0.00581331877037883	-0.00619963090866804	0.0785403624176979	-0.00749832857400179
1921	83.9101257324219	-1.9178512096405	-5.59056186676025	0.00483929552137852	-0.00814767740666866	0.0856831967830658	-0.000680167751852423
1922	85.8581771850586	-2.89187407493591	-5.33082246780396	-0.000355493422830477	-0.00295288790948689	0.0775663405656815	-0.00230353930965066
1923	81.9620819091797	-1.9178512096405	-5.3957576751709	0.00516396993771195	0.00386527273803949	0.0551638156175613	0.000943203864153475
1924	84.5594787597656	-3.21654844284058	-4.94121360778809	-0.00132951640989631	0.00386527273803949	0.0295145437121391	-0.00717365415766835
1925	83.9101257324219	-2.89187407493591	-5.6554970741272	0.000618529506027699	0.0158782228827477	-0.0224333461374044	0.00321592413820326
1926	83.2607803344727	-2.24252557754517	-5.59056186676025	-0.00522560812532902	0.0165275707840919	-0.072757862508297	-0.00717365415766835
1927	81.3127365112305	-2.24252557754517	-5.72043180465698	-3.08191010844894e-05	0.0236704051494598	-0.0734072178602219	0.00483929552137852
1928	83.2607803344727	-2.24252557754517	-5.59056186676025	0.000618529506027699	0.0181509424000978	-0.0435371771454811	-0.00100484199356288
1929	83.2607803344727	-2.89187407493591	-5.20095300674438	0.000618529506027699	-3.08191010844894e-05	-0.0286021586507559	-0.000355493422830477
1930	85.2088241577148	-3.21654844284058	-5.13601779937744	-0.00717365415766835	0.00354059832170606	-0.0555501282215118	-0.00684897974133492
1931	82.6114273071289	-1.9178512096405	-5.59056186676025	0.00581331877037883	0.00418994715437293	-0.0497059896588326	0.0022419011220336
1932	85.2088241577148	-2.89187407493591	-5.72043180465698	-0.0143164889886975	-0.00652430532500148	-0.0162645354866982	0.0022419011220336
1933	82.6114273071289	-1.9178512096405	-5.33082246780396	-0.0126931173726916	-0.0165892094373703	-0.00327756232582033	-0.000680167751852423
1934	84.5594787597656	-3.21654844284058	-5.26588773727417	-0.00652430532500148	-0.0292515084147453	0.00808603875339031	0.00386527273803949
1935	85.2088241577148	-2.56719970703125	-5.26588773727417	-0.00652430532500148	-0.00165419070981443	-0.00132951640989631	-0.00619963090866804
1936	85.8581771850586	-3.21654844284058	-5.07108306884766	0.000943203864153475	0.00418994715437293	-0.0208099745213985	-0.00814767740666866
1937	86.5075225830078	-2.89187407493591	-5.46069240570068	-0.0026282137259841	0.01100810803473	0.00938473641872406	0.00646266713738441
1938	83.9101257324219	-1.9178512096405	-5.6554970741272	0.00191722682211548	0.0158782228827477	0.0106834331527352	0.00808603875339031
1939	85.2088241577148	-1.59317684173584	-5.59056186676025	-0.00165419070981443	0.00841071270406246	0.0233457311987877	-0.00749832857400179
1940	85.2088241577148	-1.9178512096405	-5.46069240570068	0.0132808275520802	0.0175015944987535	0.0233457311987877	-0.00587495695799589
1941	85.8581771850586	-1.59317684173584	-5.85030126571655	0.0152288740500808	0.0175015944987535	0.0158782228827477	-0.0143164889886975
1942	85.8581771850586	-3.21654844284058	-5.33082246780396	0.0145795252174139	0.013930176384747	0.00126787810586393	-0.00295288790948689
1943	84.5594787597656	-1.9178512096405	-5.85030126571655	0.0191249661147594	0.0106834331527352	-0.00100484199356288	0.000293855206109583
1944	85.8581771850586	-3.21654844284058	-5.26588773727417	0.00678734155371785	0.00970941036939621	-0.00100484199356288	0.00159255252219737
1945	87.156867980957	-2.89187407493591	-5.26588773727417	-0.00360223650932312	0.0100340843200684	-0.00944637414067984	-0.00327756232582033
1946	85.8581771850586	-2.24252557754517	-5.78536653518677	0.00451462110504508	0.0217223595827818	-0.0247060675173998	-0.00847235135734081
1947	84.5594787597656	-2.24252557754517	-5.72043180465698	0.0149041991680861	0.0103587592020631	-0.0299008563160896	-0.00457625929266214
1948	84.5594787597656	-1.59317684173584	-5.52562713623047	0.0194496400654316	-3.08191010844894e-05	-0.0451605506241322	0.00418994715437293
1949	85.8581771850586	-2.24252557754517	-5.9152364730835	0.00808603875339031	0.0213976856321096	-0.0536020807921886	-0.00165419070981443
1950	85.8581771850586	-2.89187407493591	-5.6554970741272	0.00613799272105098	0.01847561635077	-0.063342310488224	-0.00587495695799589
1951	86.5075225830078	-2.24252557754517	-5.9152364730835	0.00191722682211548	0.0145795252174139	-0.0389917381107807	0.00743668992072344
1952	83.9101257324219	-2.24252557754517	-5.59056186676025	-0.00652430532500148	0.0246444288641214	-0.0357449948787689	0.00483929552137852
1953	87.156867980957	-2.89187407493591	-5.3957576751709	0.00483929552137852	0.0223717093467712	-0.0224333461374044	0.0113327819854021
1954	85.2088241577148	-2.89187407493591	-5.3957576751709	0.00613799272105098	0.013930176384747	-0.00977104809135199	-0.00522560812532902
1955	85.8581771850586	-3.21654844284058	-5.9152364730835	0.00938473641872406	0.0165275707840919	-0.00912170019000769	0.00613799272105098
1956	86.5075225830078	-2.56719970703125	-5.52562713623047	0.0022419011220336	0.00776136433705688	0.00548864435404539	0.0022419011220336
1957	86.5075225830078	-3.21654844284058	-5.33082246780396	0.00776136433705688	-0.0191866029053926	0.00321592413820326	0.0116574559360743
1958	83.9101257324219	-2.56719970703125	-5.3957576751709	0.0116574559360743	0.00483929552137852	0.00483929552137852	0.013930176384747
1959	84.5594787597656	-2.24252557754517	-5.46069240570068	0.00970941036939621	-0.00912170019000769	0.00126787810586393	0.00451462110504508
1960	84.5594787597656	-1.9178512096405	-5.59056186676025	0.00711201597005129	-0.00100484199356288	0.00516396993771195	-0.0107450718060136
1961	85.2088241577148	-2.89187407493591	-5.52562713623047	0.000943203864153475	0.00841071270406246	0.00386527273803949	-0.0026282137259841
1962	83.2607803344727	-1.59317684173584	-5.6554970741272	0.00938473641872406	0.00289124972186983	-0.00165419070981443	-0.00814767740666866
1963	85.8581771850586	-3.54122281074524	-5.20095300674438	0.0155535480007529	-0.000355493422830477	0.00451462110504508	-0.00652430532500148
1964	85.2088241577148	-1.9178512096405	-5.59056186676025	-3.08191010844894e-05	0.013930176384747	0.00159255252219737	-0.00814767740666866
1965	83.9101257324219	-2.24252557754517	-5.26588773727417	-0.00327756232582033	-0.00457625929266214	0.000618529506027699	-0.00749832857400179
1966	84.5594787597656	-2.24252557754517	-5.33082246780396	-0.0113944197073579	-0.00490093370899558	0.000943203864153475	-0.0130177913233638
1967	84.5594787597656	-2.56719970703125	-5.72043180465698	-0.0104203969240189	-0.00230353930965066	0.0220470335334539	-0.00425158534198999
1968	84.5594787597656	-2.89187407493591	-5.72043180465698	-0.00295288790948689	-0.00814767740666866	0.0168522447347641	-0.00749832857400179
1969	85.2088241577148	-3.8658971786499	-5.3957576751709	-0.00879702530801296	-0.0133424662053585	0.0415274947881699	0.000943203864153475
1970	83.9101257324219	-3.21654844284058	-5.46069240570068	0.00354059832170606	-0.0100957229733467	0.0360080301761627	-0.00619963090866804
1971	83.2607803344727	-2.89187407493591	-5.07108306884766	-0.0156151866540313	-0.0126931173726916	0.0272418223321438	-0.000355493422830477
1972	85.8581771850586	-3.54122281074524	-5.20095300674438	0.0116574559360743	-0.0113944197073579	0.0483456552028656	0.00386527273803949
1973	83.9101257324219	-3.21654844284058	-5.6554970741272	0.00678734155371785	-0.0143164889886975	0.0399041213095188	0.00354059832170606
1974	85.2088241577148	-3.8658971786499	-5.46069240570068	-0.0120437685400248	-0.0165892094373703	0.0210730116814375	0.00548864435404539
1975	86.5075225830078	-3.8658971786499	-5.3957576751709	0.00711201597005129	-0.0217839982360601	0.0330859608948231	0.00191722682211548
1976	86.5075225830078	-3.8658971786499	-4.94121360778809	0.000618529506027699	-0.0126931173726916	0.0243197549134493	0.00483929552137852
1977	85.8581771850586	-2.89187407493591	-5.00614833831787	0.00646266713738441	-0.00782300252467394	0.00970941036939621	0.00548864435404539
1978	85.8581771850586	-3.8658971786499	-4.74640893936157	-0.000355493422830477	-0.0026282137259841	-0.00425158534198999	0.00321592413820326
1979	84.5594787597656	-2.24252557754517	-5.52562713623047	-0.0110697457566857	-0.00165419070981443	-0.0260047651827335	-0.00425158534198999
1980	86.5075225830078	-3.54122281074524	-5.33082246780396	-0.00132951640989631	-0.0123684434220195	-0.0208099745213985	-0.00327756232582033
1981	85.2088241577148	-2.24252557754517	-5.00614833831787	0.00386527273803949	-0.00457625929266214	-0.0266541130840778	-0.0133424662053585
1982	85.2088241577148	-2.56719970703125	-5.59056186676025	0.00191722682211548	-0.0182125810533762	-0.0156151866540313	-0.00457625929266214
1983	83.9101257324219	-1.26850259304047	-5.33082246780396	0.0123068047687411	-0.0130177913233638	0.00711201597005129	-0.00684897974133492
1984	84.5594787597656	-3.21654844284058	-5.00614833831787	0.00938473641872406	0.00159255252219737	-0.00944637414067984	-0.00555028254166245
1985	85.8581771850586	-2.24252557754517	-5.78536653518677	-0.00944637414067984	-0.000355493422830477	-0.00555028254166245	-0.00879702530801296
1986	84.5594787597656	-1.59317684173584	-5.59056186676025	0.0113327819854021	-0.00717365415766835	-0.000355493422830477	-0.0136671401560307
1987	85.2088241577148	-1.59317684173584	-5.6554970741272	0.00646266713738441	-0.00717365415766835	0.00970941036939621	-0.00619963090866804
1988	85.2088241577148	-2.56719970703125	-5.20095300674438	0.00873538758605719	-0.0107450718060136	-0.00100484199356288	-3.08191010844894e-05
1989	85.8581771850586	-2.56719970703125	-5.07108306884766	0.00938473641872406	-0.00490093370899558	-0.00360223650932312	-0.00490093370899558
1990	82.6114273071289	-1.26850259304047	-5.13601779937744	-0.00912170019000769	-0.00522560812532902	-0.0221086721867323	-0.00100484199356288
1991	84.5594787597656	-2.56719970703125	-5.6554970741272	-0.0204853005707264	0.0106834331527352	-0.0471085943281651	-0.00360223650932312
1992	82.6114273071289	-2.24252557754517	-5.46069240570068	0.00191722682211548	-0.00555028254166245	-0.017887907102704	-0.00197886489331722
1993	83.9101257324219	-1.9178512096405	-5.52562713623047	-0.00619963090866804	-0.00425158534198999	0.00159255252219737	0.00256657530553639
1994	81.3127365112305	-1.26850259304047	-5.59056186676025	0.000943203864153475	-0.00295288790948689	0.0262678004801273	-0.00295288790948689
1995	81.3127365112305	-1.9178512096405	-5.46069240570068	-0.00782300252467394	-0.0169138833880424	0.0304885655641556	0.000943203864153475
1996	81.3127365112305	-1.26850259304047	-5.00614833831787	-0.00684897974133492	-0.00522560812532902	0.0314625911414623	0.00548864435404539
1997	82.6114273071289	-0.943828225135803	-5.46069240570068	-0.00425158534198999	-0.00360223650932312	0.0756182968616486	0.000293855206109583
1998	81.9620819091797	-1.59317684173584	-5.72043180465698	-0.000355493422830477	-0.00652430532500148	0.0665274113416672	-3.08191010844894e-05
1999	84.5594787597656	-1.59317684173584	-5.59056186676025	0.00386527273803949	0.00613799272105098	0.0684754624962807	0.00613799272105098
2000	83.9101257324219	-1.9178512096405	-5.59056186676025	-0.00555028254166245	0.0103587592020631	0.0561378374695778	-0.00684897974133492
[truncated: 7,380 more rows]
