# Supplementary material for: Precise instruction and consideration of the vertical and horizontal force component increases validity and reliability of the 90:20 Isometric Posterior Chain Test
Source: PLoS One. 2024 Oct 28;19(10):e0312843. doi: 10.1371/journal.pone.0312843 (PMC11515970; doi:10.1371/journal.pone.0312843)
Supplement: S1 File — (ZIP) [file pone.0312843.s001.zip › S1_Raw_Data/M1_P14_v_1.csv]

1	96.2477493286133	-14.2554750442505	-5.3957576751709	0.00451462110504508	0.00743668992072344	0.0136055024340749	0.00711201597005129
2	95.5984039306641	-14.2554750442505	-5.07108306884766	-0.00132951640989631	0.00386527273803949	0.0239950809627771	-0.00230353930965066
3	94.9490585327148	-14.2554750442505	-5.52562713623047	-0.00619963090866804	-0.00132951640989631	0.0415274947881699	-0.00230353930965066
4	93.0010070800781	-13.2814521789551	-5.46069240570068	-0.00197886489331722	-0.00749832857400179	0.0239950809627771	0.00516396993771195
5	94.2997055053711	-13.6061267852783	-5.59056186676025	0.0103587592020631	0.00289124972186983	0.00970941036939621	-0.0026282137259841
6	95.5984039306641	-13.9308004379272	-5.52562713623047	0.00613799272105098	-0.00165419070981443	0.000618529506027699	0.00386527273803949
7	94.2997055053711	-13.2814521789551	-5.3957576751709	-0.00100484199356288	-0.00847235135734081	0.00906006153672934	0.000293855206109583
8	95.5984039306641	-14.5801496505737	-4.87627840042114	0.0246444288641214	-0.00652430532500148	0.0168522447347641	0.000618529506027699
9	96.2477493286133	-14.2554750442505	-5.59056186676025	-0.0117190945893526	-0.00360223650932312	0.0145795252174139	-0.00555028254166245
10	94.2997055053711	-13.2814521789551	-5.85030126571655	0.00678734155371785	0.00581331877037883	0.00418994715437293	-0.0117190945893526
11	94.9490585327148	-13.2814521789551	-5.85030126571655	0.0162028968334198	-0.00522560812532902	-0.0146411629393697	-0.00847235135734081
12	94.2997055053711	-13.6061267852783	-5.78536653518677	0.0252937767654657	0.00548864435404539	-0.038017712533474	-0.00165419070981443
13	96.2477493286133	-14.904824256897	-5.13601779937744	0.000293855206109583	0.00548864435404539	-0.0318489037454128	0.000943203864153475
14	94.9490585327148	-14.5801496505737	-5.26588773727417	0.00386527273803949	0.00289124972186983	-0.0162645354866982	-0.00749832857400179
15	94.2997055053711	-15.2294979095459	-5.52562713623047	-0.00425158534198999	0.0132808275520802	-0.0337969474494457	-0.00295288790948689
16	94.2997055053711	-14.2554750442505	-5.78536653518677	-0.000355493422830477	0.012956153601408	-0.0263294391334057	0.00906006153672934
17	94.9490585327148	-15.5541725158691	-5.46069240570068	-0.00555028254166245	0.00938473641872406	-0.0373683646321297	0.00711201597005129
18	96.2477493286133	-15.2294979095459	-5.59056186676025	0.00548864435404539	0.00970941036939621	-0.038017712533474	0.00159255252219737
19	94.2997055053711	-14.2554750442505	-5.26588773727417	0.0022419011220336	0.00581331877037883	-0.028926832601428	0.0022419011220336
20	94.2997055053711	-13.6061267852783	-5.26588773727417	-0.00100484199356288	0.00970941036939621	-0.0191866029053926	-0.000355493422830477
21	94.2997055053711	-13.9308004379272	-5.3957576751709	-0.00587495695799589	0.00516396993771195	-0.00197886489331722	0.0158782228827477
22	94.2997055053711	-13.9308004379272	-5.59056186676025	0.00873538758605719	-0.00977104809135199	0.00159255252219737	0.00873538758605719
23	94.9490585327148	-14.5801496505737	-5.52562713623047	-0.0159398596733809	-0.00295288790948689	0.01100810803473	0.00418994715437293
24	94.9490585327148	-14.5801496505737	-5.46069240570068	0.00191722682211548	-0.00360223650932312	0.00841071270406246	-0.00749832857400179
25	95.5984039306641	-14.5801496505737	-5.20095300674438	-0.00392691092565656	-0.0276281367987394	0.0252937767654657	-0.00165419070981443
26	94.2997055053711	-13.6061267852783	-5.26588773727417	0.013930176384747	-0.0243813935667276	0.0405534692108631	-0.00197886489331722
27	94.9490585327148	-14.5801496505737	-5.59056186676025	0.00906006153672934	-0.0305502042174339	0.0334106348454952	0.00581331877037883
28	93.6503601074219	-13.6061267852783	-5.9152364730835	0.0100340843200684	-0.0402904339134693	0.0373067259788513	-0.00587495695799589
29	94.2997055053711	-14.5801496505737	-5.46069240570068	-3.08191010844894e-05	-0.0341216214001179	0.0425015166401863	-0.00360223650932312
30	96.2477493286133	-14.2554750442505	-5.33082246780396	0.0142548503354192	-0.0221086721867323	0.0434755384922028	-0.00944637414067984
31	93.6503601074219	-14.5801496505737	-5.26588773727417	0.0171769186854362	-0.0363943427801132	0.0665274113416672	0.000618529506027699
32	94.9490585327148	-14.5801496505737	-5.07108306884766	-0.00587495695799589	-0.0513293594121933	0.0626313239336014	-3.08191010844894e-05
33	92.3516616821289	-14.5801496505737	-5.26588773727417	-0.0110697457566857	-0.0412644557654858	0.081787109375	0.00159255252219737
34	93.0010070800781	-14.2554750442505	-5.6554970741272	-0.0188619289547205	-0.0357449948787689	0.060358602553606	0.00191722682211548
35	92.3516616821289	-13.2814521789551	-5.9152364730835	-0.00100484199356288	-0.0253554154187441	0.0428261905908585	-0.00132951640989631
36	94.2997055053711	-14.2554750442505	-5.59056186676025	0.00256657530553639	-0.0185372550040483	0.029189869761467	0.00483929552137852
37	92.3516616821289	-12.9567775726318	-5.6554970741272	-0.0139918150380254	-0.00847235135734081	-0.0175632312893867	0.00646266713738441
38	91.7023086547852	-14.2554750442505	-5.26588773727417	-0.00555028254166245	0.00970941036939621	-0.0623682886362076	0.00289124972186983
39	93.0010070800781	-13.9308004379272	-5.46069240570068	-0.00360223650932312	0.0405534692108631	-0.095809742808342	0.00191722682211548
40	93.6503601074219	-14.5801496505737	-6.11004114151001	-0.00295288790948689	0.0590599067509174	-0.104575946927071	0.00386527273803949
41	93.6503601074219	-14.2554750442505	-5.52562713623047	-0.00684897974133492	0.0548391379415989	-0.0568488240242004	0.00126787810586393
42	93.6503601074219	-15.2294979095459	-5.46069240570068	0.00126787810586393	0.041852168738842	-0.0373683646321297	0.00873538758605719
43	93.6503601074219	-14.2554750442505	-5.46069240570068	0.000293855206109583	0.0463976077735424	-0.0250307414680719	0.00126787810586393
44	93.0010070800781	-14.904824256897	-5.20095300674438	-0.00360223650932312	0.0412028171122074	-0.0237320438027382	-3.08191010844894e-05
45	92.3516616821289	-13.9308004379272	-5.59056186676025	0.00516396993771195	0.0399041213095188	-0.0175632312893867	-0.00522560812532902
46	93.6503601074219	-13.9308004379272	-5.85030126571655	0.01100810803473	0.036657378077507	0.000943203864153475	-0.00295288790948689
47	93.6503601074219	-14.904824256897	-5.26588773727417	0.0126314787194133	0.0301638916134834	0.00613799272105098	-0.000355493422830477
48	94.9490585327148	-14.904824256897	-5.20095300674438	0.0149041991680861	0.0223717093467712	-0.00555028254166245	-0.00132951640989631
49	94.9490585327148	-13.9308004379272	-5.46069240570068	-0.00230353930965066	0.0298392176628113	-0.028926832601428	-0.0126931173726916
50	94.2997055053711	-13.6061267852783	-5.3957576751709	-0.000680167751852423	0.0288651939481497	-0.03444629535079	-0.00652430532500148
51	95.5984039306641	-14.2554750442505	-5.52562713623047	0.0022419011220336	0.0230210572481155	-0.0204853005707264	-0.0104203969240189
52	93.0010070800781	-13.9308004379272	-5.3957576751709	0.00581331877037883	0.0272418223321438	0.00191722682211548	-0.00749832857400179
53	94.2997055053711	-13.6061267852783	-5.33082246780396	0.00418994715437293	0.00743668992072344	0.0188002903014421	-0.00327756232582033
54	94.9490585327148	-14.5801496505737	-5.6554970741272	-0.0120437685400248	0.0155535480007529	0.0213976856321096	-0.00230353930965066
55	94.9490585327148	-14.904824256897	-5.26588773727417	0.0243197549134493	0.0272418223321438	0.0249691028147936	-0.00652430532500148
56	93.6503601074219	-13.9308004379272	-5.33082246780396	0.0022419011220336	0.0197743140161037	0.0243197549134493	-0.000680167751852423
57	96.897102355957	-15.2294979095459	-5.52562713623047	-0.000355493422830477	0.00548864435404539	0.0496443510055542	0.00581331877037883
58	96.2477493286133	-14.2554750442505	-6.11004114151001	-0.00230353930965066	0.0126314787194133	0.0522417463362217	0.00386527273803949
59	94.2997055053711	-13.6061267852783	-6.04510593414307	-0.00652430532500148	-0.00814767740666866	0.0574365332722664	-0.00555028254166245
60	93.6503601074219	-13.6061267852783	-6.04510593414307	-0.0104203969240189	-0.00360223650932312	0.0489950031042099	0.000618529506027699
61	93.6503601074219	-13.9308004379272	-5.6554970741272	0.0252937767654657	-0.0299008563160896	0.0425015166401863	0.0100340843200684
62	94.2997055053711	-13.2814521789551	-5.46069240570068	0.00191722682211548	-0.0253554154187441	0.0123068047687411	-0.00327756232582033
63	94.2997055053711	-13.9308004379272	-5.78536653518677	-0.0204853005707264	-0.0204853005707264	-0.0354203209280968	0.00418994715437293
64	95.5984039306641	-13.2814521789551	-6.56458520889282	-0.000355493422830477	-0.0260047651827335	-0.0734072178602219	-0.00457625929266214
65	95.5984039306641	-13.9308004379272	-5.85030126571655	-0.0204853005707264	-0.0217839982360601	-0.0698357969522476	-0.00587495695799589
66	96.2477493286133	-14.5801496505737	-5.6554970741272	0.0275664981454611	-0.0286021586507559	-0.0542514286935329	0.000293855206109583
67	93.6503601074219	-13.9308004379272	-5.59056186676025	0.00906006153672934	-0.0419138073921204	-0.0354203209280968	0.00126787810586393
68	94.2997055053711	-13.9308004379272	-5.3957576751709	0.00743668992072344	-0.0425631552934647	-0.0302255302667618	-0.00425158534198999
69	95.5984039306641	-15.2294979095459	-5.46069240570068	-0.00327756232582033	-0.0458098985254765	-0.00490093370899558	-0.000680167751852423
70	96.2477493286133	-14.5801496505737	-5.59056186676025	-0.00425158534198999	-0.0360696688294411	-0.0104203969240189	-0.00879702530801296
71	96.2477493286133	-14.904824256897	-5.6554970741272	-0.00132951640989631	-0.021459324285388	0.0230210572481155	-0.00457625929266214
72	96.2477493286133	-15.5541725158691	-5.46069240570068	0.00418994715437293	-0.0324982516467571	0.0444495603442192	-0.00230353930965066
73	95.5984039306641	-15.8788471221924	-5.20095300674438	-0.00944637414067984	-0.0286021586507559	0.0684754624962807	0.000618529506027699
74	95.5984039306641	-15.8788471221924	-5.07108306884766	0.00841071270406246	-0.0149658378213644	0.0808130875229836	-0.00165419070981443
75	94.9490585327148	-14.904824256897	-5.26588773727417	-0.00392691092565656	-0.00327756232582033	0.0749689489603043	-0.000355493422830477
76	97.5464477539063	-16.2035217285156	-5.46069240570068	0.0022419011220336	0.00321592413820326	0.060358602553606	0.00613799272105098
77	94.2997055053711	-14.5801496505737	-5.59056186676025	-0.00100484199356288	0.0158782228827477	0.0321119390428066	0.01100810803473
78	96.897102355957	-16.2035217285156	-5.20095300674438	-0.00425158534198999	0.0265924744307995	-3.08191010844894e-05	0.00743668992072344
79	94.2997055053711	-15.8788471221924	-5.20095300674438	-0.00360223650932312	0.0178262684494257	-0.00132951640989631	0.0113327819854021
80	96.2477493286133	-16.2035217285156	-5.52562713623047	-3.08191010844894e-05	0.0220470335334539	-0.055874802172184	0.00289124972186983
81	96.2477493286133	-15.2294979095459	-5.3957576751709	-0.00847235135734081	0.0220470335334539	-0.0753552615642548	0.0103587592020631
82	96.2477493286133	-15.5541725158691	-5.33082246780396	0.00938473641872406	0.00873538758605719	-0.0649656802415848	0.00418994715437293
83	96.2477493286133	-14.5801496505737	-5.59056186676025	0.0022419011220336	-0.00425158534198999	-0.0373683646321297	0.00418994715437293
84	96.897102355957	-15.2294979095459	-5.52562713623047	0.0285405199974775	-0.00912170019000769	-0.0247060675173998	0.00711201597005129
85	95.5984039306641	-14.2554750442505	-5.3957576751709	0.0022419011220336	-0.0136671401560307	0.0188002903014421	-0.00879702530801296
86	94.9490585327148	-13.6061267852783	-5.52562713623047	0.0145795252174139	-0.00392691092565656	0.0548391379415989	-0.00522560812532902
87	95.5984039306641	-14.5801496505737	-5.20095300674438	0.00938473641872406	-0.0136671401560307	0.0707481801509857	-0.000680167751852423
88	94.2997055053711	-14.2554750442505	-5.78536653518677	-0.00392691092565656	-0.000680167751852423	0.0600339286029339	-0.000355493422830477
89	93.0010070800781	-13.6061267852783	-5.85030126571655	0.00451462110504508	0.0197743140161037	0.0580858811736107	-0.00652430532500148
90	93.0010070800781	-14.2554750442505	-5.78536653518677	0.0223717093467712	0.0334106348454952	0.0509430468082428	-0.00717365415766835
91	93.6503601074219	-13.9308004379272	-5.6554970741272	0.000943203864153475	0.045423585921526	0.0142548503354192	-0.00327756232582033
92	92.3516616821289	-13.6061267852783	-5.52562713623047	-0.0143164889886975	0.0470469556748867	-0.0464592464268208	-3.08191010844894e-05
93	91.7023086547852	-14.2554750442505	-5.59056186676025	-0.0204853005707264	0.0606832765042782	-0.102303229272366	0.000293855206109583
94	93.0010070800781	-13.9308004379272	-5.98017120361328	-0.0120437685400248	0.0791897103190422	-0.154575794935226	0.00386527273803949
95	93.6503601074219	-15.2294979095459	-5.46069240570068	-0.0182125810533762	0.0525664202868938	-0.118536949157715	0.00354059832170606
96	91.7023086547852	-14.904824256897	-5.3957576751709	-0.0104203969240189	0.0382807515561581	-0.0766539573669434	0.00646266713738441
97	93.6503601074219	-15.2294979095459	-5.3957576751709	-0.0139918150380254	0.0181509424000978	-0.0464592464268208	0.00613799272105098
98	91.7023086547852	-14.2554750442505	-5.3957576751709	-0.00977104809135199	0.0132808275520802	-0.0185372550040483	0.00289124972186983
99	94.2997055053711	-14.5801496505737	-5.20095300674438	-0.00392691092565656	0.00483929552137852	-0.00230353930965066	0.00256657530553639
100	94.2997055053711	-14.904824256897	-5.33082246780396	-0.00587495695799589	0.00711201597005129	-0.00814767740666866	0.00289124972186983
101	96.2477493286133	-15.5541725158691	-5.33082246780396	-0.000355493422830477	-0.0100957229733467	0.00646266713738441	0.00646266713738441
102	94.9490585327148	-14.904824256897	-5.33082246780396	-0.0130177913233638	-0.0172385573387146	-0.000355493422830477	0.000293855206109583
103	94.9490585327148	-13.9308004379272	-5.59056186676025	-0.00717365415766835	-0.0182125810533762	-0.0182125810533762	0.011982130818069
104	94.2997055053711	-13.6061267852783	-5.46069240570068	0.00678734155371785	-0.0130177913233638	-0.0237320438027382	-0.00392691092565656
105	94.9490585327148	-14.5801496505737	-5.20095300674438	0.0149041991680861	-0.0175632312893867	-0.0337969474494457	-0.00587495695799589
106	96.2477493286133	-14.904824256897	-5.26588773727417	0.020423661917448	-0.023407369852066	-0.0311995539814234	-0.00100484199356288
107	94.9490585327148	-14.2554750442505	-5.52562713623047	0.00808603875339031	-0.0136671401560307	-0.0266541130840778	0.00678734155371785
108	96.2477493286133	-14.904824256897	-5.13601779937744	0.0188002903014421	-0.0273034609854221	-0.0221086721867323	-0.0120437685400248
109	96.897102355957	-15.8788471221924	-5.07108306884766	0.00451462110504508	-0.0243813935667276	-0.0230826959013939	-0.00165419070981443
110	95.5984039306641	-13.9308004379272	-5.46069240570068	0.00483929552137852	-0.0286021586507559	-0.0107450718060136	-0.0110697457566857
111	95.5984039306641	-14.5801496505737	-5.20095300674438	-0.00684897974133492	-0.0230826959013939	-3.08191010844894e-05	-0.00652430532500148
112	96.2477493286133	-13.9308004379272	-5.85030126571655	0.00646266713738441	-0.0133424662053585	0.0230210572481155	-0.00132951640989631
113	96.2477493286133	-14.2554750442505	-5.78536653518677	0.00386527273803949	-0.00360223650932312	0.01847561635077	-0.000680167751852423
114	96.2477493286133	-15.2294979095459	-5.85030126571655	-0.00619963090866804	0.00678734155371785	0.0149041991680861	-0.00814767740666866
115	94.9490585327148	-14.2554750442505	-5.85030126571655	0.000943203864153475	0.0314625911414623	-0.00587495695799589	-0.00457625929266214
116	95.5984039306641	-13.9308004379272	-5.9152364730835	0.00418994715437293	0.0324366129934788	-0.0217839982360601	0.00191722682211548
117	94.9490585327148	-14.5801496505737	-5.3957576751709	-0.00100484199356288	0.0288651939481497	-0.0435371771454811	0.000943203864153475
118	96.2477493286133	-15.2294979095459	-5.78536653518677	-0.0130177913233638	0.0165275707840919	-0.0389917381107807	-0.00165419070981443
119	94.9490585327148	-14.2554750442505	-6.11004114151001	-0.0026282137259841	0.0022419011220336	0.000293855206109583	-0.00652430532500148
120	96.2477493286133	-14.5801496505737	-5.9152364730835	0.0022419011220336	-0.000680167751852423	0.0126314787194133	0.0022419011220336
121	94.2997055053711	-14.5801496505737	-5.78536653518677	0.0142548503354192	-0.00165419070981443	0.0262678004801273	0.00841071270406246
122	95.5984039306641	-14.5801496505737	-5.78536653518677	0.00159255252219737	-0.0110697457566857	0.0324366129934788	0.00516396993771195
123	95.5984039306641	-15.2294979095459	-5.20095300674438	-0.00295288790948689	-0.0195112787187099	0.0304885655641556	-0.00392691092565656
124	96.897102355957	-15.5541725158691	-5.26588773727417	0.000293855206109583	-0.0191866029053926	0.0373067259788513	-0.00165419070981443
125	96.897102355957	-14.904824256897	-5.3957576751709	-3.08191010844894e-05	-0.0143164889886975	0.0431508645415306	-0.00457625929266214
126	95.5984039306641	-14.5801496505737	-5.46069240570068	0.01847561635077	-0.00847235135734081	0.0301638916134834	-0.00132951640989631
127	96.897102355957	-15.2294979095459	-5.33082246780396	0.0106834331527352	-0.00295288790948689	0.00256657530553639	0.00289124972186983
128	94.9490585327148	-15.2294979095459	-5.33082246780396	0.0239950809627771	0.0022419011220336	-0.0156151866540313	0.000293855206109583
129	94.9490585327148	-14.904824256897	-5.00614833831787	-0.0133424662053585	-0.00197886489331722	-0.00749832857400179	-0.00977104809135199
130	96.2477493286133	-16.5281944274902	-5.20095300674438	-0.00165419070981443	-0.00327756232582033	0.0116574559360743	-0.00977104809135199
131	96.2477493286133	-16.8528690338135	-5.33082246780396	-0.00327756232582033	-0.00197886489331722	0.0142548503354192	-0.00457625929266214
132	94.9490585327148	-16.8528690338135	-5.26588773727417	-0.00490093370899558	-0.00522560812532902	0.00418994715437293	0.00613799272105098
133	94.9490585327148	-15.8788471221924	-5.52562713623047	-0.00295288790948689	-0.000680167751852423	-0.0130177913233638	-0.00652430532500148
134	94.9490585327148	-15.8788471221924	-5.33082246780396	0.00289124972186983	-0.00327756232582033	0.00321592413820326	-0.000680167751852423
135	96.897102355957	-16.8528690338135	-5.20095300674438	-0.00295288790948689	0.00256657530553639	-0.0026282137259841	-0.00457625929266214
136	96.897102355957	-17.50221824646	-5.46069240570068	0.00451462110504508	0.00159255252219737	-0.00684897974133492	0.00548864435404539
137	96.897102355957	-16.2035217285156	-5.72043180465698	0.00289124972186983	-0.0026282137259841	0.00159255252219737	0.00646266713738441
138	95.5984039306641	-15.5541725158691	-5.46069240570068	-0.00912170019000769	-0.00230353930965066	-0.00295288790948689	-0.000680167751852423
139	96.897102355957	-16.5281944274902	-5.26588773727417	-0.00100484199356288	-0.0104203969240189	0.000293855206109583	-0.00360223650932312
140	96.897102355957	-16.8528690338135	-5.52562713623047	0.0259431265294552	-0.0350956469774246	-0.00457625929266214	-0.00132951640989631
141	97.5464477539063	-16.5281944274902	-5.20095300674438	0.00256657530553639	-0.0136671401560307	0.00613799272105098	0.0100340843200684
142	96.897102355957	-16.2035217285156	-5.52562713623047	-0.00132951640989631	0.00256657530553639	0.012956153601408	0.00938473641872406
143	96.2477493286133	-15.2294979095459	-5.98017120361328	-0.000680167751852423	-0.0133424662053585	-0.0162645354866982	-0.000680167751852423
144	94.2997055053711	-14.5801496505737	-5.72043180465698	-0.00847235135734081	-0.0182125810533762	-0.0130177913233638	-0.00457625929266214
145	96.2477493286133	-14.904824256897	-5.78536653518677	0.00354059832170606	-0.0263294391334057	0.00613799272105098	-0.00230353930965066
146	95.5984039306641	-15.2294979095459	-5.78536653518677	0.00678734155371785	-0.0273034609854221	0.0217223595827818	-0.00295288790948689
147	94.9490585327148	-15.2294979095459	-5.46069240570068	-0.00360223650932312	-0.03444629535079	0.0188002903014421	0.00191722682211548
148	95.5984039306641	-15.2294979095459	-5.6554970741272	-0.0185372550040483	-0.0191866029053926	-0.00847235135734081	-0.00587495695799589
149	96.2477493286133	-14.904824256897	-5.9152364730835	0.00418994715437293	0.00970941036939621	-0.00327756232582033	-0.00749832857400179
150	93.6503601074219	-13.9308004379272	-5.78536653518677	0.00548864435404539	-0.0126931173726916	0.0347093306481838	-0.00782300252467394
151	93.6503601074219	-14.904824256897	-5.46069240570068	0.013930176384747	0.00906006153672934	0.0386054255068302	0.0022419011220336
152	94.2997055053711	-14.2554750442505	-5.46069240570068	-0.00749832857400179	0.00646266713738441	0.0373067259788513	-0.00392691092565656
153	94.9490585327148	-15.5541725158691	-5.13601779937744	-0.00847235135734081	0.00451462110504508	0.00418994715437293	0.00548864435404539
154	93.0010070800781	-15.5541725158691	-5.3957576751709	-0.00425158534198999	0.0249691028147936	-0.0305502042174339	-0.0113944197073579
155	92.3516616821289	-15.5541725158691	-5.00614833831787	-0.00619963090866804	0.0269171483814716	-0.0747059136629105	-0.00360223650932312
156	92.3516616821289	-14.2554750442505	-5.59056186676025	-0.00587495695799589	0.0343846566975117	-0.0669137313961983	-0.00165419070981443
157	93.6503601074219	-15.8788471221924	-5.26588773727417	-0.00944637414067984	0.0210730116814375	-0.0227580219507217	0.01100810803473
158	94.2997055053711	-15.8788471221924	-5.26588773727417	-0.00684897974133492	0.0171769186854362	-0.021459324285388	-0.00457625929266214
159	92.3516616821289	-14.5801496505737	-5.07108306884766	-0.00457625929266214	0.0252937767654657	-0.0253554154187441	-0.00977104809135199
160	92.3516616821289	-14.5801496505737	-5.52562713623047	0.00678734155371785	0.0347093306481838	-0.0409397818148136	-0.00165419070981443
161	93.0010070800781	-14.904824256897	-5.46069240570068	0.000293855206109583	0.0301638916134834	-0.021459324285388	0.0022419011220336
162	93.6503601074219	-14.2554750442505	-5.59056186676025	-0.00782300252467394	0.0165275707840919	-0.023407369852066	0.00321592413820326
163	95.5984039306641	-14.904824256897	-5.72043180465698	-0.00165419070981443	0.0123068047687411	0.00483929552137852	0.00159255252219737
164	96.2477493286133	-14.2554750442505	-5.6554970741272	-0.00197886489331722	0.00191722682211548	0.0213976856321096	-0.0104203969240189
165	96.2477493286133	-15.2294979095459	-5.33082246780396	-0.00490093370899558	-0.0149658378213644	0.0337353087961674	-0.00717365415766835
166	96.897102355957	-15.8788471221924	-5.52562713623047	0.00516396993771195	-0.0136671401560307	0.031137915328145	0.00548864435404539
167	96.897102355957	-14.904824256897	-6.36978054046631	0.00678734155371785	-0.00684897974133492	0.0171769186854362	0.00841071270406246
168	96.2477493286133	-14.2554750442505	-5.85030126571655	0.00613799272105098	0.00483929552137852	-0.0110697457566857	-3.08191010844894e-05
169	96.2477493286133	-15.2294979095459	-5.33082246780396	-0.00522560812532902	0.0158782228827477	-0.0376930385828018	-0.00684897974133492
170	97.5464477539063	-15.5541725158691	-5.20095300674438	0.00613799272105098	0.0207483377307653	-0.0597708933055401	-0.00392691092565656
171	95.5984039306641	-14.904824256897	-5.26588773727417	0.00256657530553639	0.00776136433705688	-0.0165892094373703	-0.00522560812532902
172	97.5464477539063	-15.8788471221924	-5.72043180465698	0.00483929552137852	-0.0152905117720366	0.0272418223321438	0.00256657530553639
173	96.897102355957	-15.2294979095459	-5.85030126571655	-0.0130177913233638	-0.0237320438027382	0.0509430468082428	-0.00295288790948689
174	94.9490585327148	-14.2554750442505	-6.30484533309937	0.00418994715437293	-0.0143164889886975	0.0509430468082428	-0.00132951640989631
175	94.2997055053711	-13.6061267852783	-5.9152364730835	-0.00717365415766835	-0.0169138833880424	0.0399041213095188	0.00418994715437293
176	97.5464477539063	-15.5541725158691	-5.78536653518677	0.00354059832170606	-0.0185372550040483	0.0295145437121391	0.00256657530553639
177	93.6503601074219	-13.6061267852783	-5.33082246780396	-0.0026282137259841	-0.00749832857400179	0.049319677054882	0.00938473641872406
178	95.5984039306641	-14.904824256897	-5.52562713623047	-0.00230353930965066	-0.00327756232582033	0.0636053457856178	0.00483929552137852
179	96.2477493286133	-15.2294979095459	-5.78536653518677	-0.00522560812532902	0.00581331877037883	0.0746442750096321	-0.00165419070981443
180	96.2477493286133	-14.904824256897	-5.59056186676025	-0.0026282137259841	0.0136055024340749	0.0613326244056225	0.00483929552137852
181	96.897102355957	-14.904824256897	-5.46069240570068	0.0100340843200684	0.00743668992072344	0.0262678004801273	-0.00327756232582033
182	95.5984039306641	-15.5541725158691	-5.33082246780396	-0.00360223650932312	0.0106834331527352	-0.00132951640989631	0.00483929552137852
183	96.2477493286133	-14.904824256897	-5.33082246780396	0.000943203864153475	0.0191249661147594	-0.063342310488224	0.00256657530553639
184	95.5984039306641	-14.904824256897	-5.3957576751709	0.00451462110504508	0.0353586822748184	-0.0763292834162712	-0.0110697457566857
185	95.5984039306641	-15.2294979095459	-5.46069240570068	-0.00814767740666866	0.0275664981454611	-0.0808747261762619	0.00126787810586393
186	94.9490585327148	-13.9308004379272	-5.85030126571655	0.00711201597005129	0.031137915328145	-0.0792513489723206	-0.0113944197073579
187	96.2477493286133	-15.2294979095459	-5.26588773727417	0.00581331877037883	0.0252937767654657	-0.085420161485672	0.00581331877037883
188	96.897102355957	-14.2554750442505	-5.33082246780396	-0.00879702530801296	0.0181509424000978	-0.0782773271203041	-0.00782300252467394
189	96.2477493286133	-14.2554750442505	-5.72043180465698	-0.00392691092565656	0.0259431265294552	-0.0876928865909576	-0.00555028254166245
190	95.5984039306641	-13.9308004379272	-5.85030126571655	-0.00132951640989631	0.0272418223321438	-0.063342310488224	-0.00912170019000769
191	96.2477493286133	-14.2554750442505	-5.6554970741272	0.00451462110504508	0.0142548503354192	-0.0480826161801815	-0.00230353930965066
192	94.2997055053711	-13.9308004379272	-5.9152364730835	0.0191249661147594	-0.00555028254166245	-0.0156151866540313	-0.00100484199356288
193	95.5984039306641	-13.9308004379272	-5.72043180465698	-0.00619963090866804	-0.0120437685400248	-0.0146411629393697	-0.00165419070981443
194	95.5984039306641	-13.6061267852783	-5.72043180465698	0.000943203864153475	-0.00782300252467394	-0.0172385573387146	-0.00977104809135199
195	96.2477493286133	-15.5541725158691	-5.78536653518677	-0.00425158534198999	-0.0107450718060136	-0.0162645354866982	-0.000355493422830477
196	94.2997055053711	-14.2554750442505	-5.78536653518677	0.00289124972186983	-0.0117190945893526	-0.00230353930965066	0.00808603875339031
197	96.897102355957	-15.5541725158691	-5.6554970741272	0.00321592413820326	-0.0302255302667618	0.0285405199974775	0.00711201597005129
198	93.6503601074219	-14.5801496505737	-5.78536653518677	0.00354059832170606	-0.0399657599627972	0.041852168738842	0.000943203864153475
199	95.5984039306641	-14.904824256897	-5.6554970741272	0.0155535480007529	-0.0412644557654858	0.0395794473588467	-0.00165419070981443
200	94.2997055053711	-15.8788471221924	-5.33082246780396	0.00938473641872406	-0.0331475995481014	0.0415274947881699	-0.00619963090866804
201	95.5984039306641	-15.8788471221924	-4.81134366989136	0.0155535480007529	-0.0286021586507559	0.0314625911414623	0.00386527273803949
202	93.6503601074219	-14.2554750442505	-5.46069240570068	-0.0139918150380254	-0.0279528107494116	0.0285405199974775	-3.08191010844894e-05
203	94.2997055053711	-14.2554750442505	-5.52562713623047	0.01100810803473	-0.0110697457566857	0.0168522447347641	0.00483929552137852
204	94.9490585327148	-13.6061267852783	-5.46069240570068	0.00289124972186983	-0.00327756232582033	0.011982130818069	-0.00912170019000769
205	93.6503601074219	-13.2814521789551	-5.46069240570068	0.000943203864153475	-0.00587495695799589	0.00646266713738441	-0.00457625929266214
206	96.897102355957	-14.5801496505737	-5.13601779937744	0.0295145437121391	0.00646266713738441	0.00711201597005129	-0.00652430532500148
207	94.2997055053711	-13.6061267852783	-5.00614833831787	0.00906006153672934	0.00970941036939621	0.011982130818069	-0.000680167751852423
208	95.5984039306641	-14.2554750442505	-5.3957576751709	0.00289124972186983	0.00126787810586393	-0.0211346503347158	-0.00749832857400179
209	95.5984039306641	-14.2554750442505	-5.26588773727417	-0.00490093370899558	0.000943203864153475	-0.0331475995481014	-0.00490093370899558
210	96.2477493286133	-14.2554750442505	-5.13601779937744	-0.00295288790948689	0.00126787810586393	-0.0165892094373703	-0.00814767740666866
211	94.9490585327148	-13.6061267852783	-5.13601779937744	0.000618529506027699	0.00516396993771195	-0.00587495695799589	0.00386527273803949
212	94.9490585327148	-14.2554750442505	-4.87627840042114	-0.00327756232582033	0.00386527273803949	0.0220470335334539	-0.00100484199356288
213	94.2997055053711	-13.9308004379272	-4.68147373199463	-0.00977104809135199	0.000943203864153475	0.0444495603442192	-0.00457625929266214
214	95.5984039306641	-14.5801496505737	-5.46069240570068	0.00126787810586393	-0.00425158534198999	0.0425015166401863	0.00451462110504508
215	92.3516616821289	-12.9567775726318	-5.52562713623047	-0.00522560812532902	0.00711201597005129	0.0597092546522617	-0.0026282137259841
216	93.0010070800781	-13.6061267852783	-5.3957576751709	0.00321592413820326	0.00159255252219737	0.0649040415883064	0.00678734155371785
217	91.0529632568359	-13.6061267852783	-5.59056186676025	-0.00522560812532902	0.00354059832170606	0.0717222020030022	0.000943203864153475
218	94.9490585327148	-14.5801496505737	-5.3957576751709	-0.00717365415766835	0.00808603875339031	0.0538651160895824	0.0113327819854021
219	91.7023086547852	-12.6321039199829	-5.52562713623047	-0.0130177913233638	0.0168522447347641	0.0444495603442192	0.00678734155371785
220	92.3516616821289	-13.2814521789551	-5.85030126571655	-0.0136671401560307	0.00646266713738441	0.0330859608948231	0.00451462110504508
221	93.0010070800781	-12.6321039199829	-5.85030126571655	0.000293855206109583	0.0142548503354192	-0.0201606266200542	0.00743668992072344
222	93.6503601074219	-13.2814521789551	-5.78536653518677	-0.00944637414067984	0.000943203864153475	-0.0331475995481014	0.012956153601408
223	94.9490585327148	-13.9308004379272	-5.59056186676025	-0.00652430532500148	-0.00490093370899558	-0.03444629535079	0.00451462110504508
224	96.2477493286133	-15.2294979095459	-5.26588773727417	0.00451462110504508	-0.00587495695799589	-0.038017712533474	-0.00165419070981443
225	95.5984039306641	-14.2554750442505	-5.78536653518677	-0.00295288790948689	-0.0104203969240189	-0.0139918150380254	0.00126787810586393
226	94.2997055053711	-13.2814521789551	-5.78536653518677	0.0113327819854021	-0.00912170019000769	-0.0117190945893526	0.0022419011220336
227	94.9490585327148	-13.9308004379272	-6.11004114151001	0.0145795252174139	0.00386527273803949	-0.0350956469774246	-0.0026282137259841
228	94.2997055053711	-13.2814521789551	-5.72043180465698	0.00938473641872406	0.00418994715437293	-0.0480826161801815	-0.00295288790948689
229	94.9490585327148	-13.2814521789551	-5.85030126571655	0.000943203864153475	0.00646266713738441	-0.0682124271988869	-0.00977104809135199
230	94.2997055053711	-14.2554750442505	-5.26588773727417	0.00451462110504508	0.00970941036939621	-0.073731891810894	-0.00977104809135199
231	94.9490585327148	-14.5801496505737	-5.26588773727417	-0.000680167751852423	0.0149041991680861	-0.0552254542708397	-0.00684897974133492
232	93.6503601074219	-13.6061267852783	-5.72043180465698	0.0168522447347641	0.00191722682211548	-0.0198359526693821	0.00548864435404539
233	94.2997055053711	-12.6321039199829	-5.9152364730835	-0.00814767740666866	-0.00652430532500148	-0.00587495695799589	-0.00132951640989631
234	94.2997055053711	-13.2814521789551	-5.6554970741272	-0.00327756232582033	-0.00327756232582033	0.00970941036939621	-0.00165419070981443
235	96.2477493286133	-13.9308004379272	-5.6554970741272	-0.00100484199356288	-0.0107450718060136	0.0213976856321096	0.00938473641872406
236	94.9490585327148	-14.2554750442505	-5.26588773727417	0.00418994715437293	-0.0165892094373703	0.0347093306481838	0.000943203864153475
237	96.2477493286133	-14.5801496505737	-5.46069240570068	-0.00847235135734081	-0.0159398596733809	0.0619819760322571	0.00581331877037883
238	94.2997055053711	-13.6061267852783	-5.72043180465698	-0.00100484199356288	0.00873538758605719	0.0629559978842735	0.00516396993771195
239	96.897102355957	-13.9308004379272	-5.59056186676025	-0.00360223650932312	-0.00392691092565656	0.0623066499829292	-0.0026282137259841
240	96.897102355957	-14.5801496505737	-5.52562713623047	0.00191722682211548	-0.00684897974133492	0.0606832765042782	0.00646266713738441
241	97.5464477539063	-14.2554750442505	-5.59056186676025	0.00548864435404539	0.0116574559360743	0.0694494843482971	0.0113327819854021
242	96.2477493286133	-14.2554750442505	-5.26588773727417	-0.0156151866540313	0.0136055024340749	0.066202737390995	0.00938473641872406
243	95.5984039306641	-13.2814521789551	-5.52562713623047	-0.00587495695799589	0.0191249661147594	0.0379560738801956	0.0103587592020631
244	94.2997055053711	-12.9567775726318	-5.78536653518677	-3.08191010844894e-05	0.0304885655641556	-0.00879702530801296	0.00256657530553639
245	96.2477493286133	-13.9308004379272	-5.9152364730835	0.0304885655641556	0.0295145437121391	-0.0516540370881557	0.00159255252219737
246	95.5984039306641	-14.2554750442505	-5.72043180465698	0.0100340843200684	0.0340599827468395	-0.0909396260976791	0.00613799272105098
247	95.5984039306641	-13.9308004379272	-5.72043180465698	0.0158782228827477	0.0181509424000978	-0.0698357969522476	0.00678734155371785
248	96.2477493286133	-13.9308004379272	-5.3957576751709	0.00841071270406246	0.0116574559360743	-0.0464592464268208	0.000293855206109583
249	94.9490585327148	-14.904824256897	-5.46069240570068	0.00711201597005129	-3.08191010844894e-05	-0.0389917381107807	0.00418994715437293
250	94.2997055053711	-13.9308004379272	-5.9152364730835	0.011982130818069	-0.00912170019000769	-0.0100957229733467	-0.00619963090866804
251	94.9490585327148	-13.9308004379272	-5.85030126571655	0.00743668992072344	0.00711201597005129	-0.00749832857400179	0.00159255252219737
252	94.9490585327148	-13.6061267852783	-5.78536653518677	0.00321592413820326	-0.00912170019000769	-0.0175632312893867	0.00516396993771195
253	96.2477493286133	-14.904824256897	-5.72043180465698	-0.00230353930965066	0.00289124972186983	-0.0500306636095047	0.000293855206109583
254	95.5984039306641	-14.2554750442505	-5.3957576751709	-0.0146411629393697	0.0152288740500808	-0.077952653169632	-0.00847235135734081
255	94.2997055053711	-15.5541725158691	-5.07108306884766	0.00126787810586393	0.0168522447347641	-0.0792513489723206	0.00191722682211548
256	94.9490585327148	-13.9308004379272	-5.72043180465698	0.00159255252219737	0.0197743140161037	-0.0672384053468704	0.00159255252219737
257	96.2477493286133	-15.8788471221924	-5.33082246780396	-0.00230353930965066	0.020423661917448	-0.0191866029053926	-0.00165419070981443
258	95.5984039306641	-15.8788471221924	-5.33082246780396	-0.00197886489331722	0.011982130818069	0.0191249661147594	0.00321592413820326
259	93.6503601074219	-14.904824256897	-5.3957576751709	-0.00132951640989631	0.0116574559360743	0.0252937767654657	-0.00555028254166245
260	94.9490585327148	-14.904824256897	-5.59056186676025	-0.0110697457566857	0.00646266713738441	0.0334106348454952	-0.00100484199356288
261	94.2997055053711	-14.904824256897	-4.87627840042114	0.0191249661147594	-0.0026282137259841	0.0496443510055542	0.0113327819854021
262	94.2997055053711	-14.5801496505737	-5.59056186676025	0.0220470335334539	-0.00522560812532902	0.0512677207589149	0.01100810803473
263	96.2477493286133	-15.8788471221924	-5.46069240570068	-0.00230353930965066	-0.00977104809135199	0.0395794473588467	0.0116574559360743
264	94.9490585327148	-14.2554750442505	-5.59056186676025	0.013930176384747	-0.0107450718060136	0.0489950031042099	-0.00652430532500148
265	96.2477493286133	-14.904824256897	-5.52562713623047	-0.00847235135734081	-0.00814767740666866	0.066202737390995	-0.00652430532500148
266	96.2477493286133	-15.2294979095459	-5.13601779937744	0.00776136433705688	-0.017887907102704	0.0688001364469528	0.00613799272105098
267	95.5984039306641	-14.904824256897	-5.20095300674438	-0.00197886489331722	-0.0260047651827335	0.0412028171122074	0.00418994715437293
268	95.5984039306641	-13.9308004379272	-5.6554970741272	-0.00522560812532902	-0.0191866029053926	-0.00165419070981443	0.000293855206109583
269	95.5984039306641	-14.5801496505737	-5.52562713623047	-0.0159398596733809	-0.0156151866540313	-0.0409397818148136	-0.00490093370899558
270	97.5464477539063	-14.904824256897	-5.59056186676025	0.00321592413820326	-0.017887907102704	-0.038017712533474	-0.00879702530801296
271	96.2477493286133	-14.5801496505737	-5.3957576751709	-0.0126931173726916	-0.0347709693014622	0.012956153601408	0.0022419011220336
272	96.2477493286133	-15.2294979095459	-5.33082246780396	0.01100810803473	-0.0305502042174339	0.0175015944987535	-0.00230353930965066
273	93.6503601074219	-13.9308004379272	-5.72043180465698	-0.0123684434220195	-0.0172385573387146	0.0191249661147594	0.0100340843200684
274	94.2997055053711	-13.9308004379272	-5.78536653518677	-0.00977104809135199	-0.00360223650932312	-0.0292515084147453	-0.000680167751852423
275	92.3516616821289	-12.9567775726318	-5.85030126571655	-0.00490093370899558	0.020423661917448	-0.0185372550040483	-0.00132951640989631
276	94.2997055053711	-14.5801496505737	-5.59056186676025	-0.00522560812532902	0.0252937767654657	-0.0363943427801132	0.00873538758605719
277	92.3516616821289	-12.9567775726318	-5.78536653518677	-0.00360223650932312	0.020423661917448	-0.0136671401560307	0.00808603875339031
278	91.7023086547852	-14.5801496505737	-5.33082246780396	-0.00360223650932312	0.0272418223321438	-0.0230826959013939	0.011982130818069
279	92.3516616821289	-14.2554750442505	-5.26588773727417	-0.0217839982360601	0.0324366129934788	-0.0324982516467571	0.00321592413820326
280	93.6503601074219	-14.904824256897	-5.46069240570068	-0.00327756232582033	0.0438002124428749	-0.0526280589401722	0.0106834331527352
281	94.2997055053711	-14.5801496505737	-5.72043180465698	-0.0182125810533762	0.0314625911414623	-0.0591215454041958	0.020423661917448
282	93.6503601074219	-15.2294979095459	-5.52562713623047	0.000618529506027699	0.0252937767654657	-0.0591215454041958	0.0197743140161037
283	94.2997055053711	-14.5801496505737	-5.33082246780396	0.013930176384747	0.0103587592020631	-0.0373683646321297	-0.00555028254166245
284	94.9490585327148	-14.5801496505737	-5.07108306884766	-0.0211346503347158	0.0103587592020631	-0.0211346503347158	0.0100340843200684
285	93.6503601074219	-14.5801496505737	-5.00614833831787	0.0126314787194133	0.00841071270406246	-0.00814767740666866	0.00126787810586393
286	94.2997055053711	-13.9308004379272	-5.59056186676025	0.0181509424000978	0.00808603875339031	0.01847561635077	0.00418994715437293
287	96.897102355957	-14.904824256897	-5.3957576751709	0.00808603875339031	-0.00197886489331722	0.0431508645415306	0.000293855206109583
288	96.2477493286133	-14.904824256897	-5.59056186676025	0.00483929552137852	-0.00165419070981443	0.0308132413774729	-0.00425158534198999
289	94.9490585327148	-14.2554750442505	-5.52562713623047	0.011982130818069	0.00289124972186983	-0.00522560812532902	-0.00457625929266214
290	94.9490585327148	-13.9308004379272	-5.59056186676025	0.00776136433705688	0.00451462110504508	-0.0354203209280968	-0.00782300252467394
291	95.5984039306641	-13.6061267852783	-5.59056186676025	0.00873538758605719	-3.08191010844894e-05	-0.0324982516467571	-0.00749832857400179
292	93.6503601074219	-13.9308004379272	-5.85030126571655	0.0194496400654316	-0.00782300252467394	-0.0136671401560307	-0.00165419070981443
293	95.5984039306641	-13.6061267852783	-5.78536653518677	0.00873538758605719	-0.00425158534198999	-0.0139918150380254	0.00126787810586393
294	95.5984039306641	-13.9308004379272	-5.98017120361328	-0.00360223650932312	0.00646266713738441	-0.0292515084147453	0.00548864435404539
295	96.2477493286133	-14.904824256897	-5.72043180465698	-0.00944637414067984	0.00808603875339031	-0.0247060675173998	0.0022419011220336
296	94.2997055053711	-13.2814521789551	-5.78536653518677	0.00159255252219737	0.0145795252174139	-0.00425158534198999	0.00256657530553639
297	98.19580078125	-14.904824256897	-5.59056186676025	0.00483929552137852	0.01100810803473	-0.00684897974133492	0.0158782228827477
298	94.9490585327148	-13.6061267852783	-6.11004114151001	0.00581331877037883	0.0136055024340749	-0.00587495695799589	0.00418994715437293
299	95.5984039306641	-14.2554750442505	-6.23991060256958	-0.0104203969240189	0.0126314787194133	-0.00782300252467394	0.00711201597005129
300	95.5984039306641	-13.6061267852783	-6.11004114151001	-0.0123684434220195	0.0126314787194133	-0.00555028254166245	-0.00425158534198999
301	94.9490585327148	-13.9308004379272	-5.98017120361328	0.00516396993771195	0.0103587592020631	-0.0279528107494116	0.0162028968334198
302	94.2997055053711	-13.2814521789551	-5.85030126571655	-0.00879702530801296	0.0106834331527352	-0.0425631552934647	0.0165275707840919
303	94.9490585327148	-13.9308004379272	-5.78536653518677	0.00126787810586393	0.00418994715437293	-0.0428878292441368	0.00256657530553639
304	94.9490585327148	-13.2814521789551	-6.17497587203979	-0.00100484199356288	-0.000355493422830477	-0.0117190945893526	-0.00782300252467394
305	95.5984039306641	-13.9308004379272	-5.72043180465698	0.01100810803473	-0.00457625929266214	0.00938473641872406	-0.0169138833880424
306	96.2477493286133	-14.5801496505737	-5.6554970741272	0.0145795252174139	0.00191722682211548	0.0337353087961674	-0.00360223650932312
307	94.2997055053711	-13.9308004379272	-5.3957576751709	0.013930176384747	-0.0191866029053926	0.0210730116814375	-0.0100957229733467
308	94.2997055053711	-13.9308004379272	-5.46069240570068	-0.00100484199356288	-0.0175632312893867	0.0149041991680861	-0.00977104809135199
309	95.5984039306641	-15.2294979095459	-4.94121360778809	-0.00619963090866804	-0.0143164889886975	0.0126314787194133	-0.00490093370899558
310	96.897102355957	-14.5801496505737	-5.46069240570068	0.00418994715437293	-0.0139918150380254	0.0463976077735424	-0.0146411629393697
311	95.5984039306641	-14.904824256897	-5.3957576751709	0.0145795252174139	-0.0208099745213985	0.0619819760322571	0.00581331877037883
312	97.5464477539063	-14.904824256897	-5.26588773727417	-0.0107450718060136	-0.0182125810533762	0.0746442750096321	-0.00684897974133492
313	95.5984039306641	-14.5801496505737	-5.26588773727417	-0.00425158534198999	-0.00749832857400179	0.0704235062003136	-0.000355493422830477
314	94.9490585327148	-14.904824256897	-5.07108306884766	-0.000680167751852423	0.00159255252219737	0.0415274947881699	-0.00295288790948689
315	94.2997055053711	-13.9308004379272	-5.20095300674438	-0.00522560812532902	0.0158782228827477	0.00970941036939621	-0.00327756232582033
316	97.5464477539063	-14.904824256897	-5.52562713623047	0.00191722682211548	0.01100810803473	-0.00555028254166245	0.00743668992072344
317	94.9490585327148	-13.9308004379272	-5.59056186676025	0.0123068047687411	0.00776136433705688	-0.0581475235521793	0.00841071270406246
318	97.5464477539063	-15.2294979095459	-5.26588773727417	-0.00684897974133492	0.00321592413820326	-0.0604202412068844	0.0022419011220336
319	95.5984039306641	-14.904824256897	-5.59056186676025	-0.0026282137259841	0.00159255252219737	-0.0406151078641415	0.000293855206109583
320	96.897102355957	-15.2294979095459	-5.6554970741272	0.00808603875339031	-0.0273034609854221	-0.0104203969240189	-0.00295288790948689
321	96.2477493286133	-14.5801496505737	-5.46069240570068	0.0158782228827477	-0.0363943427801132	0.00548864435404539	0.00354059832170606
322	96.897102355957	-16.2035217285156	-5.6554970741272	-0.00912170019000769	-0.0302255302667618	-0.0139918150380254	-0.00132951640989631
323	95.5984039306641	-15.8788471221924	-5.59056186676025	-0.00392691092565656	-0.0308748781681061	-0.00912170019000769	-0.00230353930965066
324	95.5984039306641	-16.2035217285156	-5.52562713623047	0.000943203864153475	-0.0240567177534103	-0.00977104809135199	-0.00230353930965066
325	96.2477493286133	-15.2294979095459	-5.59056186676025	0.0132808275520802	-0.0204853005707264	0.0226963832974434	-0.00977104809135199
326	95.5984039306641	-15.2294979095459	-5.52562713623047	0.0113327819854021	-0.00197886489331722	0.0321119390428066	-0.00295288790948689
327	95.5984039306641	-15.2294979095459	-5.26588773727417	0.011982130818069	-0.0113944197073579	0.0217223595827818	0.00483929552137852
328	95.5984039306641	-15.2294979095459	-5.85030126571655	0.00256657530553639	-0.000680167751852423	-0.00652430532500148	-0.00619963090866804
329	94.9490585327148	-14.2554750442505	-5.9152364730835	-0.00977104809135199	0.00743668992072344	-0.0383423902094364	-0.00197886489331722
330	94.2997055053711	-13.9308004379272	-5.46069240570068	0.00418994715437293	0.00646266713738441	-0.0318489037454128	-0.00814767740666866
331	94.2997055053711	-13.9308004379272	-5.72043180465698	0.00418994715437293	-0.00522560812532902	-0.00425158534198999	0.00289124972186983
332	94.2997055053711	-13.6061267852783	-5.3957576751709	0.000943203864153475	-0.0198359526693821	0.0259431265294552	-0.00522560812532902
333	94.2997055053711	-13.6061267852783	-5.52562713623047	-0.0130177913233638	-0.0217839982360601	0.0386054255068302	-0.00132951640989631
334	93.6503601074219	-13.9308004379272	-5.3957576751709	0.00126787810586393	-0.0227580219507217	0.0480209775269032	-0.00587495695799589
335	95.5984039306641	-15.2294979095459	-5.46069240570068	0.00191722682211548	-0.00327756232582033	0.0116574559360743	-0.000680167751852423
336	94.9490585327148	-14.904824256897	-5.33082246780396	0.0178262684494257	-0.0152905117720366	0.020423661917448	0.00159255252219737
337	96.897102355957	-14.904824256897	-5.3957576751709	-0.0026282137259841	-0.0159398596733809	0.0191249661147594	-0.000680167751852423
338	93.6503601074219	-13.6061267852783	-5.3957576751709	-0.0133424662053585	-0.000355493422830477	0.0347093306481838	0.00516396993771195
339	94.2997055053711	-14.2554750442505	-4.94121360778809	0.00354059832170606	-0.00165419070981443	-0.000355493422830477	0.00126787810586393
340	93.0010070800781	-14.904824256897	-5.3957576751709	-0.000680167751852423	0.0116574559360743	-0.023407369852066	-0.00165419070981443
341	94.2997055053711	-14.904824256897	-5.46069240570068	-0.00847235135734081	0.00289124972186983	-0.0302255302667618	0.0136055024340749
342	91.7023086547852	-14.5801496505737	-5.26588773727417	0.0022419011220336	0.00906006153672934	-0.0273034609854221	0.01100810803473
343	93.6503601074219	-13.9308004379272	-5.46069240570068	0.00256657530553639	0.00289124972186983	-0.0224333461374044	0.000943203864153475
344	93.0010070800781	-13.2814521789551	-5.3957576751709	-0.00749832857400179	0.00321592413820326	0.0116574559360743	0.000618529506027699
345	94.2997055053711	-13.9308004379272	-5.20095300674438	0.00451462110504508	-0.0156151866540313	0.0561378374695778	-0.00165419070981443
346	94.2997055053711	-14.2554750442505	-5.33082246780396	0.00776136433705688	-0.0146411629393697	0.0558131635189056	-3.08191010844894e-05
347	93.6503601074219	-13.6061267852783	-5.59056186676025	0.000943203864153475	-0.0104203969240189	0.0434755384922028	0.000293855206109583
348	94.9490585327148	-14.2554750442505	-5.6554970741272	-0.0169138833880424	-0.00587495695799589	0.0675014406442642	-0.000680167751852423
349	96.2477493286133	-15.2294979095459	-5.52562713623047	-0.00425158534198999	0.0207483377307653	0.0652287155389786	-0.00749832857400179
350	95.5984039306641	-13.6061267852783	-6.04510593414307	-0.00652430532500148	0.00776136433705688	0.049319677054882	-0.00749832857400179
351	96.2477493286133	-14.2554750442505	-5.9152364730835	0.0152288740500808	0.0295145437121391	-0.00425158534198999	-0.000680167751852423
352	96.897102355957	-14.5801496505737	-5.85030126571655	0.00970941036939621	0.0324366129934788	-0.0328229255974293	-0.00847235135734081
353	96.2477493286133	-14.904824256897	-5.52562713623047	-0.0026282137259841	0.025618452578783	-0.0341216214001179	0.000618529506027699
354	95.5984039306641	-14.904824256897	-5.33082246780396	-0.00165419070981443	0.0301638916134834	-0.03444629535079	-0.00425158534198999
355	94.2997055053711	-14.5801496505737	-5.46069240570068	0.000618529506027699	0.0327612869441509	-0.063342310488224	-0.00814767740666866
356	94.9490585327148	-13.6061267852783	-5.72043180465698	0.00191722682211548	0.0275664981454611	-0.0711344927549362	-0.00522560812532902
357	94.2997055053711	-14.5801496505737	-5.26588773727417	-0.000680167751852423	0.0194496400654316	-0.0568488240242004	0.000943203864153475
358	95.5984039306641	-14.904824256897	-5.72043180465698	-0.00457625929266214	0.0149041991680861	-0.0626929625868797	-0.00684897974133492
359	95.5984039306641	-13.6061267852783	-5.78536653518677	-0.00425158534198999	0.0239950809627771	-0.0454852245748043	0.00126787810586393
360	94.9490585327148	-13.9308004379272	-5.9152364730835	0.00159255252219737	0.0200989879667759	-0.0292515084147453	0.00386527273803949
361	94.9490585327148	-13.6061267852783	-5.78536653518677	0.00516396993771195	0.0213976856321096	-0.0315242260694504	0.00743668992072344
362	96.2477493286133	-13.6061267852783	-5.6554970741272	0.00191722682211548	0.0226963832974434	-0.0389917381107807	0.0022419011220336
363	96.897102355957	-14.2554750442505	-5.46069240570068	-0.0026282137259841	0.0197743140161037	-0.0458098985254765	-0.00295288790948689
364	97.5464477539063	-14.5801496505737	-5.85030126571655	0.0100340843200684	0.00711201597005129	-0.0536020807921886	-0.00879702530801296
365	96.2477493286133	-14.5801496505737	-5.6554970741272	-0.00392691092565656	0.0022419011220336	-0.0402904339134693	-0.00490093370899558
366	96.2477493286133	-13.9308004379272	-5.59056186676025	0.0230210572481155	-0.000355493422830477	-0.0256800893694162	-0.0026282137259841
367	96.2477493286133	-14.2554750442505	-5.46069240570068	0.00808603875339031	-0.00684897974133492	-0.0188619289547205	0.000293855206109583
368	96.2477493286133	-13.6061267852783	-5.52562713623047	0.00289124972186983	-0.00749832857400179	-0.0266541130840778	-0.00295288790948689
369	94.2997055053711	-14.2554750442505	-4.94121360778809	0.0207483377307653	0.00289124972186983	-0.0299008563160896	-0.00619963090866804
370	96.897102355957	-15.2294979095459	-5.33082246780396	0.012956153601408	0.0100340843200684	-0.0376930385828018	-0.0120437685400248
371	96.897102355957	-14.5801496505737	-5.46069240570068	0.0106834331527352	0.00873538758605719	-0.0146411629393697	-3.08191010844894e-05
372	96.897102355957	-14.904824256897	-5.13601779937744	0.00126787810586393	0.000618529506027699	0.000618529506027699	-0.00782300252467394
373	94.9490585327148	-13.6061267852783	-5.46069240570068	-0.00327756232582033	-0.000355493422830477	0.00841071270406246	-0.00684897974133492
374	94.9490585327148	-14.5801496505737	-5.52562713623047	-0.0152905117720366	0.00678734155371785	0.0175015944987535	-0.00555028254166245
375	96.2477493286133	-14.2554750442505	-5.59056186676025	0.01100810803473	-0.00587495695799589	0.0262678004801273	-0.00912170019000769
376	96.2477493286133	-15.8788471221924	-5.52562713623047	0.00743668992072344	-0.00327756232582033	0.0623066499829292	0.00711201597005129
377	95.5984039306641	-14.2554750442505	-5.98017120361328	-0.00295288790948689	-0.0240567177534103	0.0558131635189056	0.0022419011220336
378	94.2997055053711	-14.5801496505737	-5.59056186676025	-0.00490093370899558	-0.0256800893694162	0.06393001973629	-0.00295288790948689
379	96.897102355957	-15.8788471221924	-5.59056186676025	-0.00132951640989631	-0.0224333461374044	0.0899039655923843	-0.00132951640989631
380	96.2477493286133	-15.5541725158691	-5.26588773727417	0.00418994715437293	-0.0217839982360601	0.105163656175137	0.00646266713738441
381	96.2477493286133	-16.2035217285156	-5.07108306884766	0.00256657530553639	-0.0250307414680719	0.129189550876617	0.00808603875339031
382	95.5984039306641	-16.2035217285156	-5.3957576751709	0.00613799272105098	-0.0292515084147453	0.125618144869804	0.00743668992072344
383	96.2477493286133	-15.5541725158691	-5.59056186676025	-0.00230353930965066	-0.00782300252467394	0.0866572186350822	0.00808603875339031
384	95.5984039306641	-15.8788471221924	-5.59056186676025	-0.00197886489331722	-0.00197886489331722	0.0334106348454952	-0.00684897974133492
385	96.2477493286133	-15.2294979095459	-5.59056186676025	0.00808603875339031	0.00581331877037883	-0.0104203969240189	0.00354059832170606
386	94.9490585327148	-14.2554750442505	-5.6554970741272	-0.00132951640989631	0.025618452578783	-0.0409397818148136	-0.00425158534198999
387	96.2477493286133	-15.5541725158691	-5.13601779937744	0.0236704051494598	0.0226963832974434	-0.0451605506241322	0.00321592413820326
388	96.897102355957	-14.904824256897	-5.33082246780396	-0.0139918150380254	0.0301638916134834	-0.0630176365375519	0.00613799272105098
389	95.5984039306641	-14.2554750442505	-5.59056186676025	0.012956153601408	0.040228795260191	-0.0961344167590141	-0.00749832857400179
390	94.2997055053711	-13.6061267852783	-5.52562713623047	0.0171769186854362	0.0463976077735424	-0.137043386697769	-0.00425158534198999
391	96.2477493286133	-13.9308004379272	-5.3957576751709	0.00354059832170606	0.0282158460468054	-0.112368136644363	-0.000355493422830477
392	94.9490585327148	-13.2814521789551	-5.3957576751709	-0.00652430532500148	0.0175015944987535	-0.0623682886362076	-0.000355493422830477
393	95.5984039306641	-13.9308004379272	-5.26588773727417	0.011982130818069	0.00776136433705688	-0.0100957229733467	-0.00360223650932312
394	96.2477493286133	-14.5801496505737	-5.33082246780396	-0.00425158534198999	0.00159255252219737	0.000943203864153475	-0.00327756232582033
395	96.2477493286133	-14.904824256897	-5.3957576751709	-0.00165419070981443	0.00354059832170606	0.0136055024340749	-0.000355493422830477
396	94.2997055053711	-13.6061267852783	-5.6554970741272	-0.000680167751852423	-0.00684897974133492	-0.000680167751852423	0.00646266713738441
397	96.2477493286133	-14.904824256897	-5.20095300674438	0.00743668992072344	-0.0279528107494116	-0.038017712533474	0.00743668992072344
398	94.9490585327148	-13.6061267852783	-5.85030126571655	-0.00847235135734081	-0.0227580219507217	-0.0273034609854221	0.000293855206109583
399	94.2997055053711	-13.6061267852783	-5.46069240570068	-0.0198359526693821	-0.0295761823654175	-0.0217839982360601	0.00386527273803949
400	93.0010070800781	-13.6061267852783	-5.33082246780396	-0.00717365415766835	-0.0139918150380254	-0.0263294391334057	0.0106834331527352
401	91.7023086547852	-13.9308004379272	-5.72043180465698	-0.00782300252467394	-0.0224333461374044	-0.0159398596733809	0.00321592413820326
402	93.0010070800781	-13.6061267852783	-5.9152364730835	0.00126787810586393	-0.0208099745213985	0.00289124972186983	0.00321592413820326
403	92.3516616821289	-13.9308004379272	-5.78536653518677	-0.0250307414680719	-0.0185372550040483	0.01100810803473	0.00906006153672934
404	92.3516616821289	-13.6061267852783	-6.11004114151001	-3.08191010844894e-05	-0.0185372550040483	0.0243197549134493	-3.08191010844894e-05
405	91.7023086547852	-13.6061267852783	-5.52562713623047	-0.00619963090866804	-0.00749832857400179	0.00256657530553639	0.00386527273803949
406	93.6503601074219	-14.904824256897	-5.3957576751709	0.011982130818069	-0.00619963090866804	-0.00295288790948689	0.00289124972186983
407	93.0010070800781	-13.9308004379272	-5.9152364730835	0.000618529506027699	-0.00425158534198999	0.011982130818069	0.00581331877037883
408	93.0010070800781	-14.904824256897	-5.6554970741272	-0.00360223650932312	-0.0110697457566857	0.0142548503354192	-0.00132951640989631
409	94.2997055053711	-14.5801496505737	-5.26588773727417	-0.00132951640989631	-0.00977104809135199	0.0275664981454611	-0.00555028254166245
410	95.5984039306641	-14.5801496505737	-5.3957576751709	-0.00717365415766835	-0.0162645354866982	0.0275664981454611	-0.00847235135734081
411	94.9490585327148	-14.904824256897	-5.59056186676025	0.00516396993771195	-0.0110697457566857	0.0399041213095188	-0.00295288790948689
412	96.897102355957	-14.904824256897	-5.00614833831787	0.00451462110504508	-0.0172385573387146	0.0551638156175613	-0.00425158534198999
413	96.897102355957	-14.2554750442505	-5.52562713623047	0.0152288740500808	-0.0156151866540313	0.0545144639909267	0.000618529506027699
414	96.897102355957	-14.2554750442505	-5.3957576751709	0.00483929552137852	-0.0169138833880424	0.0532157681882381	-0.00619963090866804
415	94.2997055053711	-13.6061267852783	-5.46069240570068	-0.00490093370899558	-0.00230353930965066	0.0233457311987877	-0.000355493422830477
416	96.897102355957	-14.904824256897	-5.33082246780396	0.000943203864153475	0.0022419011220336	-0.00100484199356288	0.00678734155371785
417	94.9490585327148	-13.2814521789551	-5.26588773727417	-0.00360223650932312	-0.000355493422830477	-0.0100957229733467	0.00548864435404539
418	97.5464477539063	-14.5801496505737	-4.81134366989136	-0.00587495695799589	0.0100340843200684	-0.0208099745213985	-0.00132951640989631
419	96.2477493286133	-14.5801496505737	-5.20095300674438	-0.0026282137259841	0.0236704051494598	-0.0539267547428608	-0.00100484199356288
420	96.2477493286133	-14.904824256897	-5.52562713623047	-0.0104203969240189	0.0197743140161037	-0.0594462193548679	0.00126787810586393
421	96.2477493286133	-14.5801496505737	-5.59056186676025	0.0162028968334198	0.0100340843200684	-0.0208099745213985	0.00418994715437293
422	96.897102355957	-14.5801496505737	-5.46069240570068	-0.0026282137259841	0.000943203864153475	0.000618529506027699	0.00808603875339031
423	96.2477493286133	-14.5801496505737	-5.46069240570068	0.000618529506027699	-0.00132951640989631	-0.00327756232582033	0.00159255252219737
424	96.2477493286133	-14.5801496505737	-5.3957576751709	-0.00457625929266214	0.00678734155371785	-0.00814767740666866	0.00418994715437293
425	96.2477493286133	-14.2554750442505	-5.9152364730835	0.00548864435404539	-0.0110697457566857	0.00483929552137852	-0.00490093370899558
426	94.2997055053711	-13.6061267852783	-5.98017120361328	0.00581331877037883	-0.0149658378213644	0.0450989119708538	-0.00684897974133492
427	96.2477493286133	-14.2554750442505	-5.85030126571655	0.01100810803473	-0.0292515084147453	0.0668520927429199	0.00743668992072344
428	94.2997055053711	-13.6061267852783	-5.78536653518677	0.00126787810586393	-0.023407369852066	0.0600339286029339	-3.08191010844894e-05
429	94.9490585327148	-13.6061267852783	-5.59056186676025	0.0252937767654657	-0.0165892094373703	0.0502936989068985	-0.0107450718060136
430	96.2477493286133	-14.5801496505737	-5.26588773727417	0.0230210572481155	-0.0113944197073579	0.0353586822748184	-0.00814767740666866
431	96.2477493286133	-14.5801496505737	-5.6554970741272	-0.00230353930965066	-0.00652430532500148	0.0405534692108631	-3.08191010844894e-05
432	95.5984039306641	-15.2294979095459	-5.6554970741272	-0.00230353930965066	0.0100340843200684	0.0213976856321096	-0.00230353930965066
433	95.5984039306641	-14.2554750442505	-5.72043180465698	0.0223717093467712	0.0197743140161037	-0.00295288790948689	0.0022419011220336
434	94.9490585327148	-13.6061267852783	-5.72043180465698	-3.08191010844894e-05	0.0162028968334198	-0.0182125810533762	-0.00684897974133492
435	96.897102355957	-14.904824256897	-5.13601779937744	-0.0175632312893867	0.0220470335334539	-0.0493813157081604	-0.00619963090866804
436	95.5984039306641	-14.904824256897	-4.94121360778809	0.0100340843200684	0.0298392176628113	-0.0445111989974976	0.00418994715437293
437	96.897102355957	-15.2294979095459	-5.59056186676025	-0.00100484199356288	0.0285405199974775	-0.0672384053468704	0.00646266713738441
438	94.2997055053711	-13.9308004379272	-5.85030126571655	-0.00652430532500148	0.0321119390428066	-0.0786020010709763	0.000618529506027699
439	96.2477493286133	-14.2554750442505	-5.46069240570068	-0.00555028254166245	0.0298392176628113	-0.0769786313176155	0.00516396993771195
440	96.897102355957	-14.904824256897	-5.59056186676025	-3.08191010844894e-05	0.0285405199974775	-0.0600955672562122	0.00191722682211548
441	97.5464477539063	-15.5541725158691	-5.13601779937744	0.0171769186854362	0.0194496400654316	-0.0523033849895	0.00873538758605719
442	93.6503601074219	-14.904824256897	-5.07108306884766	0.00191722682211548	-0.00490093370899558	-0.0195112787187099	0.01100810803473
443	95.5984039306641	-15.2294979095459	-5.59056186676025	-0.0100957229733467	-0.0139918150380254	-0.00749832857400179	0.00646266713738441
444	94.9490585327148	-14.2554750442505	-5.52562713623047	-0.00814767740666866	-0.0172385573387146	0.00581331877037883	-0.00490093370899558
445	94.2997055053711	-15.2294979095459	-5.13601779937744	0.011982130818069	-0.0279528107494116	0.00613799272105098	-0.00847235135734081
446	95.5984039306641	-15.5541725158691	-5.52562713623047	0.011982130818069	-0.0276281367987394	0.00548864435404539	-0.00392691092565656
447	94.2997055053711	-14.904824256897	-5.52562713623047	0.00906006153672934	-0.03444629535079	0.00906006153672934	0.00289124972186983
448	95.5984039306641	-15.8788471221924	-5.26588773727417	0.00354059832170606	-0.0315242260694504	0.012956153601408	-0.00555028254166245
449	95.5984039306641	-14.904824256897	-5.46069240570068	-0.00749832857400179	-0.0250307414680719	0.0233457311987877	-0.0143164889886975
450	94.9490585327148	-14.5801496505737	-5.59056186676025	0.000618529506027699	-0.0247060675173998	0.0275664981454611	-0.00912170019000769
451	95.5984039306641	-14.5801496505737	-5.72043180465698	0.0116574559360743	-0.00684897974133492	0.0350340083241463	-3.08191010844894e-05
452	95.5984039306641	-14.5801496505737	-5.72043180465698	0.0113327819854021	0.00646266713738441	0.0652287155389786	-0.00587495695799589
453	96.897102355957	-14.5801496505737	-5.3957576751709	-0.000680167751852423	0.0103587592020631	0.0668520927429199	-0.0026282137259841
454	94.9490585327148	-14.904824256897	-5.3957576751709	0.00418994715437293	0.0243197549134493	0.036657378077507	-0.00717365415766835
455	94.9490585327148	-15.2294979095459	-5.59056186676025	-0.0110697457566857	0.0438002124428749	0.000293855206109583	-0.00327756232582033
456	95.5984039306641	-13.9308004379272	-5.85030126571655	-0.00197886489331722	0.0489950031042099	-0.0130177913233638	0.00938473641872406
457	96.2477493286133	-15.2294979095459	-5.46069240570068	0.00159255252219737	0.0350340083241463	-0.0152905117720366	0.00581331877037883
458	96.897102355957	-14.904824256897	-5.52562713623047	-0.0136671401560307	0.0447742342948914	-0.0578228458762169	0.00581331877037883
459	94.2997055053711	-13.9308004379272	-5.59056186676025	-0.00944637414067984	0.0405534692108631	-0.116264224052429	-0.00360223650932312
460	94.9490585327148	-13.6061267852783	-5.52562713623047	0.000943203864153475	0.0450989119708538	-0.144510895013809	0.00321592413820326
461	94.2997055053711	-13.2814521789551	-5.9152364730835	0.0246444288641214	0.0373067259788513	-0.0802253782749176	0.00678734155371785
462	94.9490585327148	-14.2554750442505	-5.9152364730835	0.00418994715437293	0.0168522447347641	-0.0350956469774246	0.00483929552137852
463	94.9490585327148	-14.5801496505737	-5.72043180465698	0.00418994715437293	0.0171769186854362	-0.0337969474494457	0.00808603875339031
464	94.9490585327148	-13.9308004379272	-5.52562713623047	0.011982130818069	-0.00230353930965066	-0.0253554154187441	-0.00879702530801296
465	94.9490585327148	-14.5801496505737	-5.33082246780396	0.00354059832170606	-0.0117190945893526	-0.00295288790948689	-0.00100484199356288
466	94.2997055053711	-14.5801496505737	-4.87627840042114	0.00354059832170606	-0.0337969474494457	0.00743668992072344	-0.00717365415766835
467	94.2997055053711	-13.9308004379272	-5.59056186676025	-0.00879702530801296	-0.0256800893694162	0.0259431265294552	0.000943203864153475
468	93.6503601074219	-13.6061267852783	-5.52562713623047	0.00451462110504508	-0.0328229255974293	0.0152288740500808	0.00289124972186983
469	93.6503601074219	-14.904824256897	-5.26588773727417	-0.0130177913233638	-0.0292515084147453	0.0233457311987877	-0.00490093370899558
470	94.2997055053711	-14.904824256897	-4.81134366989136	-0.00425158534198999	-0.0302255302667618	0.0347093306481838	-0.0026282137259841
471	94.2997055053711	-14.904824256897	-5.00614833831787	0.0106834331527352	-0.0224333461374044	0.0535404421389103	-0.00100484199356288
472	96.2477493286133	-14.904824256897	-4.81134366989136	0.00289124972186983	-0.0292515084147453	0.0574365332722664	-0.000680167751852423
473	94.2997055053711	-14.5801496505737	-5.52562713623047	-0.000680167751852423	-0.032173577696085	0.0597092546522617	-0.00425158534198999
474	94.2997055053711	-14.2554750442505	-5.78536653518677	-0.0123684434220195	-0.0273034609854221	0.0340599827468395	-3.08191010844894e-05
475	94.2997055053711	-13.6061267852783	-5.6554970741272	-0.0104203969240189	-0.0104203969240189	0.00548864435404539	-0.00100484199356288
476	95.5984039306641	-14.904824256897	-5.26588773727417	-0.00165419070981443	0.00483929552137852	-0.00977104809135199	0.00581331877037883
477	95.5984039306641	-14.2554750442505	-5.6554970741272	-0.00360223650932312	-0.00490093370899558	0.0123068047687411	0.0100340843200684
478	95.5984039306641	-15.2294979095459	-5.26588773727417	-0.00490093370899558	-3.08191010844894e-05	-0.0175632312893867	0.00191722682211548
479	96.897102355957	-14.904824256897	-5.6554970741272	-0.00555028254166245	0.0106834331527352	-0.0224333461374044	0.00159255252219737
480	96.897102355957	-14.904824256897	-5.6554970741272	0.00678734155371785	0.012956153601408	-0.0182125810533762	0.00386527273803949
481	97.5464477539063	-15.2294979095459	-5.59056186676025	-0.0133424662053585	0.0239950809627771	-0.00392691092565656	0.01100810803473
482	97.5464477539063	-15.5541725158691	-5.52562713623047	-0.0100957229733467	0.0175015944987535	-0.00847235135734081	0.0123068047687411
483	96.897102355957	-15.2294979095459	-5.3957576751709	-0.00457625929266214	0.0168522447347641	0.00321592413820326	0.0103587592020631
484	96.897102355957	-15.2294979095459	-5.46069240570068	-0.00587495695799589	0.0158782228827477	0.0210730116814375	-3.08191010844894e-05
485	97.5464477539063	-15.2294979095459	-5.78536653518677	0.00743668992072344	-0.00230353930965066	0.0145795252174139	-0.00132951640989631
486	94.2997055053711	-13.2814521789551	-6.17497587203979	-0.00425158534198999	-0.00360223650932312	0.0142548503354192	-3.08191010844894e-05
487	97.5464477539063	-15.2294979095459	-5.72043180465698	0.00906006153672934	-0.00684897974133492	-0.0139918150380254	0.00191722682211548
488	96.2477493286133	-14.5801496505737	-6.04510593414307	-0.00912170019000769	-0.00814767740666866	-0.0182125810533762	-0.00197886489331722
489	96.2477493286133	-14.2554750442505	-5.52562713623047	0.00159255252219737	0.000618529506027699	-0.032173577696085	-0.00457625929266214
490	94.9490585327148	-13.6061267852783	-5.33082246780396	0.00743668992072344	-0.0198359526693821	-0.00555028254166245	-0.0139918150380254
491	94.2997055053711	-14.2554750442505	-5.72043180465698	-0.0107450718060136	-0.0266541130840778	0.0243197549134493	0.00418994715437293
492	93.6503601074219	-13.9308004379272	-5.98017120361328	0.0308132413774729	-0.0299008563160896	0.0545144639909267	-0.000680167751852423
493	94.2997055053711	-14.5801496505737	-5.59056186676025	-3.08191010844894e-05	-0.02697878703475	0.0373067259788513	-0.0026282137259841
494	96.897102355957	-13.9308004379272	-5.52562713623047	-0.00587495695799589	-0.0221086721867323	0.0210730116814375	-0.00814767740666866
495	96.897102355957	-15.5541725158691	-5.13601779937744	-0.00457625929266214	-0.0143164889886975	0.0126314787194133	-0.00425158534198999
496	95.5984039306641	-13.9308004379272	-5.20095300674438	0.00191722682211548	-0.00847235135734081	0.0188002903014421	0.00159255252219737
497	96.897102355957	-15.5541725158691	-5.33082246780396	-0.00652430532500148	-0.00749832857400179	0.0496443510055542	-0.000680167751852423
498	94.9490585327148	-14.2554750442505	-5.78536653518677	0.00321592413820326	0.0165275707840919	0.0632806718349457	-0.00230353930965066
499	94.9490585327148	-14.904824256897	-5.52562713623047	0.00159255252219737	0.0243197549134493	0.0538651160895824	-0.00327756232582033
500	96.2477493286133	-14.904824256897	-5.52562713623047	0.00516396993771195	0.0220470335334539	0.0525664202868938	0.00646266713738441
501	94.2997055053711	-14.904824256897	-5.6554970741272	0.00483929552137852	0.0272418223321438	0.0353586822748184	0.00646266713738441
502	95.5984039306641	-15.5541725158691	-5.46069240570068	0.0197743140161037	0.0123068047687411	-0.0120437685400248	0.00743668992072344
503	94.9490585327148	-15.2294979095459	-5.85030126571655	0.000293855206109583	0.0132808275520802	-0.0445111989974976	0.00906006153672934
504	96.2477493286133	-15.2294979095459	-5.85030126571655	-0.0104203969240189	0.013930176384747	-0.0698357969522476	-0.000680167751852423
505	94.2997055053711	-15.2294979095459	-5.78536653518677	0.00613799272105098	0.011982130818069	-0.0659397020936012	-0.00652430532500148
506	98.19580078125	-17.1775436401367	-5.52562713623047	0.0123068047687411	0.00451462110504508	-0.0581475235521793	0.00646266713738441
507	95.5984039306641	-15.2294979095459	-5.6554970741272	0.0100340843200684	0.00354059832170606	-0.0217839982360601	0.000618529506027699
508	96.897102355957	-16.5281944274902	-5.20095300674438	-0.000355493422830477	-0.00782300252467394	-0.0308748781681061	-0.00197886489331722
509	96.2477493286133	-17.1775436401367	-5.52562713623047	0.00256657530553639	0.00711201597005129	-0.0500306636095047	-0.00457625929266214
510	98.19580078125	-16.8528690338135	-5.9152364730835	0.0210730116814375	0.0106834331527352	-0.0613942667841911	-0.00327756232582033
511	95.5984039306641	-16.2035217285156	-5.78536653518677	-0.00360223650932312	0.0103587592020631	-0.0315242260694504	0.00256657530553639
512	96.2477493286133	-16.2035217285156	-5.20095300674438	-0.00522560812532902	-0.00847235135734081	-0.0175632312893867	-0.0026282137259841
513	96.2477493286133	-16.2035217285156	-5.13601779937744	0.0126314787194133	-0.00879702530801296	-0.0136671401560307	-0.00100484199356288
514	96.897102355957	-15.5541725158691	-4.87627840042114	-0.0136671401560307	-0.00684897974133492	-0.039641086012125	-0.00425158534198999
515	94.9490585327148	-14.2554750442505	-5.52562713623047	0.00321592413820326	0.00581331877037883	-0.0198359526693821	-0.00490093370899558
516	96.2477493286133	-14.904824256897	-5.52562713623047	0.0103587592020631	-3.08191010844894e-05	-0.0100957229733467	0.00873538758605719
517	94.2997055053711	-14.2554750442505	-5.59056186676025	-0.00197886489331722	0.00743668992072344	-0.00295288790948689	0.00548864435404539
518	96.2477493286133	-15.5541725158691	-5.13601779937744	0.00321592413820326	0.00159255252219737	0.01100810803473	0.00191722682211548
519	96.2477493286133	-15.2294979095459	-5.13601779937744	-0.00912170019000769	0.0136055024340749	0.00354059832170606	-0.00230353930965066
520	95.5984039306641	-14.5801496505737	-5.26588773727417	-0.00230353930965066	0.0239950809627771	-0.00425158534198999	0.0165275707840919
521	96.897102355957	-14.5801496505737	-5.52562713623047	-0.000355493422830477	0.0197743140161037	-0.0159398596733809	0.00483929552137852
522	94.9490585327148	-15.2294979095459	-5.00614833831787	-0.00392691092565656	0.00841071270406246	-0.0146411629393697	0.00678734155371785
523	94.2997055053711	-15.5541725158691	-5.33082246780396	-0.00360223650932312	0.0145795252174139	-0.0211346503347158	0.00418994715437293
524	94.2997055053711	-15.5541725158691	-5.33082246780396	-0.0126931173726916	0.00873538758605719	-0.0182125810533762	-0.00327756232582033
525	94.2997055053711	-15.5541725158691	-5.20095300674438	0.00386527273803949	0.00126787810586393	0.0278911720961332	-0.00360223650932312
526	93.0010070800781	-14.2554750442505	-5.26588773727417	0.00841071270406246	-0.0026282137259841	0.0551638156175613	-0.000355493422830477
527	94.2997055053711	-15.2294979095459	-5.46069240570068	-0.00587495695799589	-0.00230353930965066	0.0574365332722664	0.00191722682211548
528	92.3516616821289	-14.2554750442505	-5.98017120361328	-0.00977104809135199	-0.00587495695799589	0.0421768426895142	-0.00522560812532902
529	94.2997055053711	-14.5801496505737	-5.6554970741272	-0.00879702530801296	-0.000355493422830477	0.020423661917448	-0.00457625929266214
530	93.6503601074219	-15.5541725158691	-5.52562713623047	-0.00977104809135199	-0.00230353930965066	-0.00392691092565656	-0.00814767740666866
531	96.2477493286133	-15.5541725158691	-5.3957576751709	0.00678734155371785	0.00126787810586393	-0.0451605506241322	-0.00230353930965066
532	94.9490585327148	-14.904824256897	-5.33082246780396	0.00841071270406246	-0.00684897974133492	-0.0451605506241322	-0.00165419070981443
533	94.9490585327148	-14.2554750442505	-6.04510593414307	-0.000680167751852423	-0.0110697457566857	-0.0587968714535236	-0.00165419070981443
534	94.9490585327148	-13.9308004379272	-6.43471527099609	-0.00555028254166245	0.00581331877037883	-0.0880175605416298	-0.00814767740666866
535	98.19580078125	-14.904824256897	-5.98017120361328	0.00711201597005129	0.00126787810586393	-0.0954850688576698	-0.00684897974133492
536	95.5984039306641	-14.5801496505737	-5.59056186676025	-0.00165419070981443	-0.00782300252467394	-0.0600955672562122	0.00354059832170606
537	96.2477493286133	-14.904824256897	-5.85030126571655	0.00776136433705688	-0.0182125810533762	-0.0347709693014622	0.011982130818069
538	94.2997055053711	-13.6061267852783	-5.78536653518677	-0.00425158534198999	-0.0204853005707264	-0.0169138833880424	0.00776136433705688
539	95.5984039306641	-15.2294979095459	-5.26588773727417	-0.00327756232582033	0.00321592413820326	-0.00879702530801296	0.00126787810586393
540	96.897102355957	-14.904824256897	-5.6554970741272	0.013930176384747	-0.000355493422830477	0.000293855206109583	-0.00327756232582033
541	96.897102355957	-15.5541725158691	-5.59056186676025	-0.00197886489331722	0.0327612869441509	-0.0195112787187099	0.0188002903014421
542	95.5984039306641	-15.2294979095459	-5.78536653518677	0.00678734155371785	0.0480209775269032	-0.0311995539814234	0.0298392176628113
543	94.2997055053711	-14.2554750442505	-5.9152364730835	-0.00749832857400179	0.0447742342948914	-0.0195112787187099	-0.00490093370899558
544	94.9490585327148	-13.9308004379272	-5.59056186676025	-0.00165419070981443	0.0444495603442192	-0.0110697457566857	-0.00587495695799589
545	93.6503601074219	-13.2814521789551	-5.33082246780396	0.013930176384747	0.0317872650921345	-3.08191010844894e-05	-0.00619963090866804
546	96.2477493286133	-14.904824256897	-5.9152364730835	0.0298392176628113	0.0298392176628113	0.00776136433705688	0.00321592413820326
547	94.2997055053711	-13.9308004379272	-5.59056186676025	0.0100340843200684	0.0188002903014421	-0.00879702530801296	0.0022419011220336
548	96.2477493286133	-15.2294979095459	-5.59056186676025	-0.00100484199356288	0.01847561635077	0.00321592413820326	-0.00490093370899558
549	93.6503601074219	-13.9308004379272	-5.78536653518677	-0.00230353930965066	0.00159255252219737	0.00743668992072344	-0.00977104809135199
550	94.9490585327148	-14.5801496505737	-5.52562713623047	-0.00490093370899558	-0.00879702530801296	0.0210730116814375	-0.00717365415766835
551	93.6503601074219	-13.9308004379272	-5.3957576751709	-0.00132951640989631	-0.00879702530801296	0.0330859608948231	0.00126787810586393
552	94.9490585327148	-13.9308004379272	-5.6554970741272	0.0145795252174139	-0.0318489037454128	0.045423585921526	-0.00100484199356288
553	94.2997055053711	-13.9308004379272	-5.9152364730835	0.00289124972186983	-0.0331475995481014	0.0259431265294552	-0.00165419070981443
554	96.2477493286133	-14.5801496505737	-5.9152364730835	0.00711201597005129	-0.023407369852066	0.0171769186854362	-0.00879702530801296
555	94.2997055053711	-13.6061267852783	-5.72043180465698	0.00418994715437293	-0.00912170019000769	0.00581331877037883	-0.000355493422830477
556	98.19580078125	-14.904824256897	-5.52562713623047	0.000618529506027699	-0.00555028254166245	-0.00912170019000769	0.00743668992072344
557	94.9490585327148	-13.6061267852783	-5.46069240570068	-0.00197886489331722	-0.00619963090866804	0.0168522447347641	0.00711201597005129
558	95.5984039306641	-14.904824256897	-5.33082246780396	-0.000355493422830477	-0.0188619289547205	0.0217223595827818	0.00386527273803949
559	95.5984039306641	-14.5801496505737	-5.6554970741272	0.00743668992072344	-0.017887907102704	0.01847561635077	-0.00717365415766835
560	96.897102355957	-16.2035217285156	-6.04510593414307	0.0175015944987535	-0.0227580219507217	0.0282158460468054	-0.00230353930965066
561	94.9490585327148	-15.5541725158691	-5.46069240570068	0.000618529506027699	-0.0367190167307854	0.0408781431615353	0.00711201597005129
562	94.2997055053711	-14.904824256897	-5.59056186676025	-0.00490093370899558	-0.0419138073921204	0.049319677054882	0.00711201597005129
563	94.2997055053711	-14.904824256897	-5.52562713623047	0.00256657530553639	-0.038017712533474	0.0561378374695778	0.00451462110504508
564	94.2997055053711	-14.904824256897	-2.14901423454285	-0.0204853005707264	-0.0415891297161579	0.0600339286029339	0.00289124972186983
565	95.5984039306641	-15.8788471221924	-5.72043180465698	0.0113327819854021	-0.0406151078641415	0.0619819760322571	-0.00230353930965066
566	94.9490585327148	-15.2294979095459	-5.33082246780396	0.0100340843200684	-0.0276281367987394	0.0655533894896507	-0.00555028254166245
567	96.2477493286133	-14.904824256897	-5.52562713623047	0.0103587592020631	-0.0198359526693821	0.0304885655641556	-0.000355493422830477
568	94.2997055053711	-14.2554750442505	-5.33082246780396	0.00483929552137852	-0.00522560812532902	-0.0162645354866982	-0.000680167751852423
569	96.2477493286133	-14.904824256897	-5.07108306884766	0.00613799272105098	0.00743668992072344	-0.0698357969522476	-0.00522560812532902
570	95.5984039306641	-14.904824256897	-5.3957576751709	-0.00847235135734081	0.0126314787194133	-0.0565241500735283	-0.00652430532500148
571	94.9490585327148	-14.904824256897	-5.3957576751709	0.00906006153672934	0.0149041991680861	-0.0247060675173998	-0.00295288790948689
572	95.5984039306641	-14.904824256897	-5.26588773727417	0.0197743140161037	0.00841071270406246	-0.017887907102704	-0.00100484199356288
573	95.5984039306641	-14.5801496505737	-5.33082246780396	-0.00684897974133492	0.0142548503354192	-0.00457625929266214	0.00646266713738441
574	93.0010070800781	-14.2554750442505	-5.13601779937744	-0.00360223650932312	0.00418994715437293	0.00938473641872406	-0.0107450718060136
575	96.2477493286133	-14.5801496505737	-5.20095300674438	-0.00425158534198999	0.0158782228827477	0.0126314787194133	0.000618529506027699
576	95.5984039306641	-14.5801496505737	-5.13601779937744	0.0022419011220336	0.0249691028147936	0.00808603875339031	0.00159255252219737
577	93.0010070800781	-13.9308004379272	-5.6554970741272	-0.0026282137259841	0.0220470335334539	0.01847561635077	0.012956153601408
578	93.6503601074219	-13.2814521789551	-5.6554970741272	-0.0130177913233638	0.0103587592020631	0.00321592413820326	0.00678734155371785
579	92.3516616821289	-13.6061267852783	-5.26588773727417	-0.00619963090866804	0.0223717093467712	0.00613799272105098	-0.00100484199356288
580	93.0010070800781	-13.9308004379272	-5.52562713623047	-0.0146411629393697	0.020423661917448	-0.00879702530801296	0.00418994715437293
581	93.0010070800781	-14.2554750442505	-5.26588773727417	-0.0130177913233638	0.00743668992072344	-0.00879702530801296	0.00776136433705688
582	91.7023086547852	-13.6061267852783	-5.72043180465698	0.0191249661147594	0.0103587592020631	-0.0149658378213644	0.00873538758605719
583	93.6503601074219	-13.2814521789551	-5.98017120361328	-0.0104203969240189	0.0116574559360743	-0.0133424662053585	0.00678734155371785
584	94.2997055053711	-13.9308004379272	-5.52562713623047	-0.00197886489331722	0.0197743140161037	-0.0165892094373703	-0.00847235135734081
585	94.9490585327148	-14.5801496505737	-5.46069240570068	0.000618529506027699	0.0116574559360743	-0.0315242260694504	-0.00132951640989631
586	93.6503601074219	-12.6321039199829	-5.72043180465698	0.00418994715437293	0.0152288740500808	-0.0328229255974293	-0.00814767740666866
587	96.2477493286133	-13.9308004379272	-5.20095300674438	0.0100340843200684	-0.000680167751852423	-0.0217839982360601	-0.00360223650932312
588	96.2477493286133	-13.9308004379272	-5.72043180465698	-0.00197886489331722	0.000618529506027699	-0.0182125810533762	-0.00230353930965066
589	94.9490585327148	-13.2814521789551	-5.85030126571655	0.00516396993771195	-0.00100484199356288	-0.0188619289547205	-0.00847235135734081
590	94.9490585327148	-12.3074293136597	-5.78536653518677	0.00451462110504508	-0.0107450718060136	-0.0107450718060136	-0.00879702530801296
591	94.9490585327148	-13.2814521789551	-5.26588773727417	-0.00392691092565656	-0.00425158534198999	-0.0123684434220195	-0.00230353930965066
592	94.9490585327148	-12.9567775726318	-5.33082246780396	-0.0149658378213644	-0.017887907102704	0.01847561635077	-0.00327756232582033
593	94.9490585327148	-13.2814521789551	-5.13601779937744	0.00613799272105098	-0.0315242260694504	0.0243197549134493	0.00354059832170606
594	94.2997055053711	-13.2814521789551	-5.59056186676025	0.00970941036939621	-0.0386670641601086	0.0483456552028656	0.00841071270406246
595	96.2477493286133	-14.5801496505737	-5.3957576751709	-0.00490093370899558	-0.0331475995481014	0.07139752805233	0.000943203864153475
596	94.9490585327148	-13.2814521789551	-5.78536653518677	0.00808603875339031	-0.0458098985254765	0.0830858051776886	0.013930176384747
597	96.2477493286133	-14.2554750442505	-5.3957576751709	0.00418994715437293	-0.0282774847000837	0.0954234302043915	0.01847561635077
598	97.5464477539063	-14.2554750442505	-5.52562713623047	0.0022419011220336	-0.0227580219507217	0.0843845009803772	-0.000680167751852423
599	94.9490585327148	-13.2814521789551	-5.52562713623047	-0.000355493422830477	-0.00490093370899558	0.07431960105896	0.00159255252219737
600	94.9490585327148	-13.2814521789551	-5.6554970741272	-0.00879702530801296	0.0022419011220336	0.0512677207589149	0.00191722682211548
601	95.5984039306641	-13.2814521789551	-5.98017120361328	0.00646266713738441	0.00321592413820326	0.0171769186854362	0.0265924744307995
602	96.897102355957	-13.9308004379272	-6.17497587203979	-0.00555028254166245	0.00938473641872406	-0.0454852245748043	0.00613799272105098
603	96.2477493286133	-14.904824256897	-5.78536653518677	0.0175015944987535	0.0142548503354192	-0.109121389687061	0.00289124972186983
604	96.2477493286133	-13.6061267852783	-5.52562713623047	0.00159255252219737	0.0230210572481155	-0.155874490737915	0.00159255252219737
605	94.9490585327148	-12.9567775726318	-5.46069240570068	0.0113327819854021	0.025618452578783	-0.144510895013809	-0.00782300252467394
606	96.897102355957	-14.2554750442505	-5.59056186676025	0.0220470335334539	0.0191249661147594	-0.117238245904446	-0.00295288790948689
607	94.9490585327148	-13.2814521789551	-5.9152364730835	0.00776136433705688	0.00159255252219737	-0.0448358729481697	-0.00197886489331722
608	96.897102355957	-14.904824256897	-5.59056186676025	0.00581331877037883	-0.0182125810533762	-0.0282774847000837	0.000293855206109583
609	96.2477493286133	-14.2554750442505	-5.78536653518677	0.00159255252219737	-0.0139918150380254	-0.0188619289547205	-0.00490093370899558
610	94.9490585327148	-14.2554750442505	-5.59056186676025	0.00451462110504508	-0.000355493422830477	-0.0110697457566857	-0.00522560812532902
611	94.2997055053711	-13.2814521789551	-5.46069240570068	0.00938473641872406	0.0149041991680861	0.00451462110504508	-0.00522560812532902
612	93.6503601074219	-13.9308004379272	-5.59056186676025	-0.021459324285388	0.0213976856321096	0.00418994715437293	-3.08191010844894e-05
613	93.6503601074219	-13.9308004379272	-5.85030126571655	-0.00490093370899558	0.0262678004801273	0.00776136433705688	-0.00619963090866804
614	95.5984039306641	-15.2294979095459	-5.46069240570068	-0.00749832857400179	0.0356833562254906	-0.00652430532500148	0.00613799272105098
615	96.2477493286133	-14.2554750442505	-5.59056186676025	0.0113327819854021	0.0353586822748184	-0.00490093370899558	-0.00490093370899558
616	95.5984039306641	-15.5541725158691	-5.13601779937744	-0.00165419070981443	0.0473716296255589	-0.00977104809135199	-0.00230353930965066
617	96.2477493286133	-15.8788471221924	-5.20095300674438	-0.00457625929266214	0.0145795252174139	0.00776136433705688	0.00418994715437293
618	94.9490585327148	-14.904824256897	-5.59056186676025	-0.0146411629393697	0.00418994715437293	0.0243197549134493	0.00516396993771195
619	94.2997055053711	-14.904824256897	-5.72043180465698	-0.00619963090866804	0.00581331877037883	0.0288651939481497	-0.00100484199356288
620	94.2997055053711	-15.2294979095459	-5.46069240570068	-0.00652430532500148	0.00678734155371785	0.049319677054882	-0.0026282137259841
621	94.9490585327148	-15.2294979095459	-5.59056186676025	-0.00360223650932312	0.00159255252219737	0.0460729338228703	0.00159255252219737
622	96.2477493286133	-15.5541725158691	-5.46069240570068	0.0103587592020631	-0.0026282137259841	0.0236704051494598	-3.08191010844894e-05
623	96.897102355957	-15.8788471221924	-5.20095300674438	-0.00132951640989631	0.011982130818069	0.0463976077735424	0.000618529506027699
624	96.897102355957	-15.5541725158691	-5.52562713623047	-0.00555028254166245	0.00386527273803949	0.0463976077735424	-0.000680167751852423
625	96.897102355957	-15.8788471221924	-5.46069240570068	-0.00977104809135199	0.00548864435404539	0.0272418223321438	-0.0104203969240189
626	94.9490585327148	-14.2554750442505	-5.6554970741272	0.0155535480007529	0.0175015944987535	-0.0104203969240189	-0.00230353930965066
627	96.897102355957	-15.5541725158691	-5.26588773727417	0.00776136433705688	0.0217223595827818	-0.0623682886362076	0.000293855206109583
628	94.2997055053711	-13.6061267852783	-5.52562713623047	0.00743668992072344	0.0233457311987877	-0.0902902781963348	-0.00132951640989631
629	96.2477493286133	-14.5801496505737	-5.20095300674438	0.00354059832170606	0.00906006153672934	-0.0646410062909126	-0.00425158534198999
630	94.9490585327148	-13.9308004379272	-5.59056186676025	-0.00132951640989631	-0.00912170019000769	-0.0169138833880424	-0.00977104809135199
631	94.9490585327148	-14.904824256897	-5.59056186676025	0.000943203864153475	-0.0172385573387146	-0.0110697457566857	-3.08191010844894e-05
632	93.6503601074219	-13.6061267852783	-5.85030126571655	-0.00360223650932312	-0.017887907102704	-0.00132951640989631	-0.00327756232582033
633	94.9490585327148	-13.9308004379272	-5.72043180465698	0.0116574559360743	-0.00912170019000769	-0.0175632312893867	-0.00327756232582033
634	94.2997055053711	-13.2814521789551	-5.72043180465698	0.00289124972186983	-0.000355493422830477	0.000618529506027699	-0.00782300252467394
635	95.5984039306641	-15.2294979095459	-5.33082246780396	-0.00847235135734081	0.00483929552137852	-0.0201606266200542	-0.00360223650932312
636	94.2997055053711	-14.904824256897	-5.33082246780396	-0.000355493422830477	0.0103587592020631	-0.0337969474494457	0.00516396993771195
637	93.6503601074219	-14.904824256897	-5.52562713623047	-0.00684897974133492	0.0200989879667759	-0.0646410062909126	0.00743668992072344
638	93.0010070800781	-13.9308004379272	-5.59056186676025	-0.00490093370899558	-0.00457625929266214	-0.00944637414067984	0.00126787810586393
639	93.0010070800781	-14.904824256897	-5.3957576751709	-0.00749832857400179	0.00191722682211548	0.00938473641872406	-0.00749832857400179
640	93.6503601074219	-14.904824256897	-5.46069240570068	-0.0130177913233638	0.00808603875339031	-0.0026282137259841	-0.00944637414067984
641	93.6503601074219	-15.2294979095459	-5.20095300674438	-0.00230353930965066	0.0123068047687411	-0.00587495695799589	0.0022419011220336
642	92.3516616821289	-15.5541725158691	-5.46069240570068	-0.023407369852066	0.0213976856321096	0.00938473641872406	0.0022419011220336
643	91.7023086547852	-13.9308004379272	-5.9152364730835	0.000293855206109583	0.0249691028147936	0.0340599827468395	-0.000355493422830477
644	94.2997055053711	-14.2554750442505	-5.78536653518677	0.00289124972186983	0.00256657530553639	0.0489950031042099	0.00483929552137852
645	92.3516616821289	-14.5801496505737	-5.46069240570068	-0.000680167751852423	-0.00197886489331722	0.0512677207589149	-0.00587495695799589
646	96.2477493286133	-15.8788471221924	-5.59056186676025	0.0149041991680861	-0.0100957229733467	0.0632806718349457	-0.00100484199356288
647	93.6503601074219	-14.2554750442505	-5.33082246780396	0.013930176384747	-0.00392691092565656	0.0619819760322571	0.00418994715437293
648	96.2477493286133	-15.8788471221924	-5.13601779937744	0.00191722682211548	-0.0156151866540313	0.0632806718349457	-0.000680167751852423
649	96.2477493286133	-14.904824256897	-5.52562713623047	-0.0224333461374044	-0.0247060675173998	0.0486703291535378	-0.00684897974133492
650	96.897102355957	-15.5541725158691	-5.59056186676025	0.00483929552137852	-0.0130177913233638	0.0541897900402546	-0.00944637414067984
651	95.5984039306641	-14.5801496505737	-5.78536653518677	0.00808603875339031	-0.0026282137259841	0.0785403624176979	0.00581331877037883
652	96.897102355957	-15.5541725158691	-5.20095300674438	0.00970941036939621	-0.0123684434220195	0.0697741582989693	0.00256657530553639
653	96.2477493286133	-15.2294979095459	-5.07108306884766	0.0126314787194133	-0.00165419070981443	-0.00132951640989631	-0.00100484199356288
654	96.897102355957	-15.5541725158691	-5.00614833831787	0.00516396993771195	0.0233457311987877	-0.0919136479496956	-0.00230353930965066
655	94.2997055053711	-14.5801496505737	-5.46069240570068	-0.00522560812532902	0.0434755384922028	-0.166913419961929	-0.00490093370899558
656	95.5984039306641	-14.5801496505737	-5.85030126571655	0.00321592413820326	0.041852168738842	-0.161718636751175	0.000618529506027699
657	94.2997055053711	-14.904824256897	-5.6554970741272	-0.00100484199356288	0.0191249661147594	-0.124705754220486	0.00159255252219737
658	96.2477493286133	-15.2294979095459	-5.72043180465698	0.0106834331527352	0.0100340843200684	-0.0721085146069527	0.0022419011220336
659	94.9490585327148	-13.9308004379272	-5.78536653518677	-0.00490093370899558	-0.00652430532500148	-0.0451605506241322	-0.000355493422830477
660	94.2997055053711	-14.2554750442505	-5.6554970741272	0.00808603875339031	-0.00652430532500148	-0.02697878703475	0.000618529506027699
661	94.9490585327148	-14.2554750442505	-6.23991060256958	0.00386527273803949	-0.0133424662053585	-0.0182125810533762	0.00354059832170606
662	96.2477493286133	-14.2554750442505	-6.11004114151001	0.012956153601408	-0.0201606266200542	-0.00944637414067984	0.0103587592020631
663	96.897102355957	-15.2294979095459	-5.78536653518677	-0.00295288790948689	-0.0260047651827335	-0.00490093370899558	0.00321592413820326
664	96.2477493286133	-15.5541725158691	-5.6554970741272	-0.00392691092565656	-0.0276281367987394	0.0132808275520802	-0.000680167751852423
665	96.897102355957	-15.2294979095459	-5.52562713623047	0.00548864435404539	-0.0247060675173998	0.01100810803473	-0.00360223650932312
666	94.9490585327148	-14.5801496505737	-5.26588773727417	0.0171769186854362	-0.0318489037454128	0.0149041991680861	-0.00132951640989631
667	97.5464477539063	-15.5541725158691	-5.72043180465698	0.00678734155371785	-0.0376930385828018	0.0334106348454952	0.00776136433705688
668	94.2997055053711	-14.5801496505737	-5.85030126571655	0.0103587592020631	-0.0324982516467571	0.041852168738842	-0.00230353930965066
669	95.5984039306641	-14.5801496505737	-5.59056186676025	0.00289124972186983	-0.0363943427801132	0.0392547734081745	-0.00879702530801296
670	95.5984039306641	-15.5541725158691	-5.33082246780396	0.0149041991680861	-0.032173577696085	0.0532157681882381	-0.00230353930965066
671	97.5464477539063	-15.5541725158691	-5.07108306884766	0.0152288740500808	-0.0172385573387146	0.0399041213095188	-0.00132951640989631
672	95.5984039306641	-14.5801496505737	-4.81134366989136	0.000293855206109583	-0.0104203969240189	0.0444495603442192	-0.00392691092565656
673	95.5984039306641	-14.5801496505737	-5.3957576751709	0.0171769186854362	-0.00327756232582033	0.0213976856321096	0.00418994715437293
674	94.9490585327148	-14.5801496505737	-5.52562713623047	-0.00847235135734081	0.0149041991680861	-0.0110697457566857	-0.000680167751852423
675	96.897102355957	-14.904824256897	-5.33082246780396	0.00970941036939621	0.0288651939481497	-0.072757862508297	0.00256657530553639
676	96.897102355957	-15.8788471221924	-5.00614833831787	0.0106834331527352	0.0301638916134834	-0.0652903541922569	0.00841071270406246
677	95.5984039306641	-15.8788471221924	-5.33082246780396	0.00711201597005129	0.020423661917448	-0.0311995539814234	0.00354059832170606
678	94.9490585327148	-15.2294979095459	-5.13601779937744	-0.00847235135734081	0.0152288740500808	-0.0243813935667276	0.000943203864153475
679	95.5984039306641	-16.8528690338135	-5.52562713623047	-0.00587495695799589	0.0213976856321096	-0.0279528107494116	0.00321592413820326
680	96.897102355957	-16.5281944274902	-5.46069240570068	0.00191722682211548	0.0226963832974434	-0.0282774847000837	-0.00165419070981443
681	96.2477493286133	-16.8528690338135	-5.26588773727417	0.0259431265294552	0.0162028968334198	-0.0146411629393697	0.00613799272105098
682	96.897102355957	-16.5281944274902	-5.46069240570068	-0.0126931173726916	-0.000680167751852423	0.00256657530553639	0.0103587592020631
683	94.9490585327148	-15.2294979095459	-5.33082246780396	-0.00165419070981443	-0.00814767740666866	0.00646266713738441	0.000293855206109583
684	94.9490585327148	-15.5541725158691	-5.26588773727417	-0.000355493422830477	-0.0217839982360601	0.01847561635077	-0.0100957229733467
685	94.9490585327148	-14.5801496505737	-5.6554970741272	0.00321592413820326	-0.0188619289547205	0.0265924744307995	-0.0120437685400248
686	96.897102355957	-15.8788471221924	-5.9152364730835	0.0103587592020631	-0.0136671401560307	0.0337353087961674	0.0022419011220336
687	93.6503601074219	-14.5801496505737	-5.85030126571655	0.000943203864153475	-0.0253554154187441	0.0434755384922028	0.000618529506027699
688	96.897102355957	-15.8788471221924	-5.52562713623047	0.00289124972186983	0.000618529506027699	0.0532157681882381	-0.00490093370899558
689	95.5984039306641	-14.904824256897	-5.72043180465698	0.00451462110504508	0.00646266713738441	0.0116574559360743	-0.00749832857400179
690	95.5984039306641	-13.9308004379272	-5.59056186676025	0.0022419011220336	0.0181509424000978	-0.0175632312893867	-0.00684897974133492
691	94.9490585327148	-13.9308004379272	-5.78536653518677	0.00321592413820326	0.0145795252174139	-0.050680011510849	-0.000680167751852423
692	96.897102355957	-14.904824256897	-5.78536653518677	0.0145795252174139	0.0103587592020631	-0.0493813157081604	0.00516396993771195
693	94.2997055053711	-14.904824256897	-5.46069240570068	-3.08191010844894e-05	0.00938473641872406	-0.0341216214001179	-3.08191010844894e-05
694	96.2477493286133	-15.2294979095459	-5.3957576751709	-0.00619963090866804	0.00711201597005129	-0.0493813157081604	-0.00197886489331722
695	94.9490585327148	-14.5801496505737	-5.46069240570068	-0.0117190945893526	0.0168522447347641	-0.0263294391334057	0.00646266713738441
696	93.0010070800781	-14.2554750442505	-5.52562713623047	-0.00555028254166245	0.0145795252174139	0.00743668992072344	0.00516396993771195
697	93.6503601074219	-14.2554750442505	-5.33082246780396	-0.0120437685400248	0.0142548503354192	0.0275664981454611	0.00743668992072344
698	94.2997055053711	-14.904824256897	-5.59056186676025	-0.0198359526693821	0.00646266713738441	0.0334106348454952	0.00776136433705688
699	93.0010070800781	-13.9308004379272	-5.78536653518677	-0.00360223650932312	0.01847561635077	0.031137915328145	-0.00912170019000769
700	93.0010070800781	-13.9308004379272	-5.3957576751709	-0.0139918150380254	0.0142548503354192	0.0408781431615353	0.00386527273803949
701	93.0010070800781	-13.6061267852783	-5.3957576751709	0.0113327819854021	0.0136055024340749	0.0483456552028656	-0.00132951640989631
702	94.2997055053711	-14.2554750442505	-5.07108306884766	-0.00457625929266214	0.00516396993771195	0.0379560738801956	0.00386527273803949
703	94.9490585327148	-13.6061267852783	-5.6554970741272	0.0100340843200684	0.00743668992072344	0.0132808275520802	-0.00165419070981443
704	95.5984039306641	-13.2814521789551	-5.52562713623047	-0.0227580219507217	0.0165275707840919	0.000943203864153475	-0.00230353930965066
705	96.2477493286133	-14.904824256897	-5.3957576751709	0.00516396993771195	0.0220470335334539	-0.0123684434220195	-0.00684897974133492
706	95.5984039306641	-14.5801496505737	-5.26588773727417	0.013930176384747	0.0100340843200684	-0.0195112787187099	-0.00619963090866804
707	96.2477493286133	-14.904824256897	-5.6554970741272	0.020423661917448	0.00581331877037883	0.00548864435404539	-0.00100484199356288
708	94.2997055053711	-13.9308004379272	-5.46069240570068	-0.00879702530801296	-0.0143164889886975	0.012956153601408	-0.00425158534198999
709	96.2477493286133	-14.904824256897	-5.46069240570068	-0.00295288790948689	-0.0211346503347158	-0.0169138833880424	-0.00555028254166245
710	95.5984039306641	-14.904824256897	-5.72043180465698	0.00159255252219737	-0.0185372550040483	-0.0126931173726916	-0.00749832857400179
711	97.5464477539063	-14.5801496505737	-5.72043180465698	0.00354059832170606	-0.0286021586507559	0.00743668992072344	-0.00457625929266214
712	96.2477493286133	-14.2554750442505	-5.78536653518677	0.000943203864153475	-0.0334722734987736	0.00678734155371785	0.00289124972186983
713	95.5984039306641	-13.6061267852783	-5.9152364730835	-0.00360223650932312	-0.0185372550040483	-0.00360223650932312	-0.0026282137259841
714	94.9490585327148	-13.9308004379272	-5.85030126571655	-0.00587495695799589	-0.0211346503347158	-0.00360223650932312	-0.0026282137259841
715	95.5984039306641	-13.6061267852783	-5.98017120361328	0.000943203864153475	0.00613799272105098	-0.0169138833880424	-0.0026282137259841
716	96.897102355957	-14.2554750442505	-5.98017120361328	-0.00165419070981443	0.00613799272105098	0.000618529506027699	0.00451462110504508
717	95.5984039306641	-13.6061267852783	-5.98017120361328	0.00256657530553639	0.00841071270406246	0.0217223595827818	0.0116574559360743
718	94.2997055053711	-13.6061267852783	-5.6554970741272	-0.00619963090866804	0.00191722682211548	0.0165275707840919	0.000618529506027699
719	96.897102355957	-14.2554750442505	-5.46069240570068	0.00516396993771195	0.011982130818069	-0.0136671401560307	0.00289124972186983
720	96.2477493286133	-14.904824256897	-5.3957576751709	-0.0026282137259841	0.00873538758605719	-0.0341216214001179	0.000293855206109583
721	96.2477493286133	-14.2554750442505	-5.52562713623047	0.0132808275520802	0.00613799272105098	-0.028926832601428	0.00386527273803949
722	96.897102355957	-13.6061267852783	-5.3957576751709	-0.00522560812532902	0.00191722682211548	0.00548864435404539	0.00289124972186983
723	94.2997055053711	-14.5801496505737	-5.26588773727417	-0.00425158534198999	-0.000680167751852423	0.0171769186854362	-0.00425158534198999
724	96.897102355957	-14.5801496505737	-5.33082246780396	0.00646266713738441	-0.000355493422830477	0.0252937767654657	-0.00944637414067984
725	95.5984039306641	-14.5801496505737	-5.07108306884766	0.00289124972186983	-0.00230353930965066	0.0207483377307653	-0.0026282137259841
726	95.5984039306641	-14.2554750442505	-5.20095300674438	0.00386527273803949	0.000293855206109583	-0.0026282137259841	-0.00522560812532902
727	95.5984039306641	-14.5801496505737	-5.00614833831787	0.0103587592020631	0.00548864435404539	-0.0299008563160896	0.00321592413820326
728	96.2477493286133	-15.5541725158691	-5.26588773727417	-0.0227580219507217	-0.00749832857400179	-0.0451605506241322	-0.000680167751852423
729	94.9490585327148	-14.5801496505737	-5.59056186676025	0.00613799272105098	-0.0130177913233638	-0.0350956469774246	-0.00425158534198999
730	96.897102355957	-14.904824256897	-5.46069240570068	-3.08191010844894e-05	-0.00165419070981443	0.0106834331527352	-0.00717365415766835
731	94.9490585327148	-14.904824256897	-5.46069240570068	0.00321592413820326	-0.0120437685400248	0.0590599067509174	0.000618529506027699
732	95.5984039306641	-14.2554750442505	-5.26588773727417	0.00516396993771195	-0.00847235135734081	0.0847091749310493	0.000943203864153475
733	95.5984039306641	-14.2554750442505	-5.52562713623047	0.0165275707840919	-0.00425158534198999	0.0853585228323936	0.000943203864153475
734	97.5464477539063	-14.5801496505737	-5.85030126571655	-0.00977104809135199	0.00938473641872406	0.0460729338228703	0.00191722682211548
735	96.897102355957	-14.904824256897	-5.33082246780396	-0.00912170019000769	0.0239950809627771	-0.0130177913233638	0.00354059832170606
736	96.2477493286133	-14.5801496505737	-5.6554970741272	-0.000680167751852423	0.0272418223321438	-0.0792513489723206	0.00841071270406246
737	96.897102355957	-15.2294979095459	-5.46069240570068	-0.0026282137259841	0.0347093306481838	-0.095809742808342	-0.00132951640989631
738	94.9490585327148	-13.9308004379272	-5.33082246780396	-0.0110697457566857	0.0272418223321438	-0.0747059136629105	0.0106834331527352
739	95.5984039306641	-13.2814521789551	-5.78536653518677	-0.00295288790948689	0.0100340843200684	-0.0574981719255447	-0.00132951640989631
740	94.2997055053711	-13.2814521789551	-5.85030126571655	0.000293855206109583	0.00646266713738441	-0.0376930385828018	0.00483929552137852
741	95.5984039306641	-12.9567775726318	-5.6554970741272	-3.08191010844894e-05	-0.00555028254166245	-0.0373683646321297	0.00354059832170606
742	95.5984039306641	-12.6321039199829	-5.72043180465698	0.000293855206109583	-0.0243813935667276	-0.0406151078641415	0.00581331877037883
743	94.2997055053711	-12.9567775726318	-5.78536653518677	-0.000680167751852423	-0.0195112787187099	-0.0139918150380254	0.0022419011220336
744	94.2997055053711	-13.2814521789551	-5.33082246780396	0.00321592413820326	-0.021459324285388	-0.00652430532500148	-0.00165419070981443
745	94.2997055053711	-13.2814521789551	-5.9152364730835	0.0100340843200684	-0.0133424662053585	-0.00490093370899558	-0.00587495695799589
746	96.2477493286133	-14.5801496505737	-5.59056186676025	-0.00587495695799589	-0.0169138833880424	-0.00587495695799589	-0.00360223650932312
747	93.6503601074219	-13.2814521789551	-5.78536653518677	0.00613799272105098	-0.0026282137259841	-0.00749832857400179	0.00386527273803949
748	94.2997055053711	-13.9308004379272	-5.20095300674438	-0.00684897974133492	0.000943203864153475	-0.0156151866540313	0.00581331877037883
749	94.2997055053711	-13.9308004379272	-5.26588773727417	-0.0182125810533762	0.00970941036939621	0.00743668992072344	-0.00197886489331722
750	93.6503601074219	-13.9308004379272	-5.20095300674438	-0.00392691092565656	0.0171769186854362	0.00581331877037883	-0.00619963090866804
751	94.9490585327148	-14.2554750442505	-5.3957576751709	-0.0100957229733467	0.0230210572481155	0.0149041991680861	-0.00392691092565656
752	94.2997055053711	-13.9308004379272	-5.6554970741272	0.000293855206109583	0.0285405199974775	0.0116574559360743	0.00159255252219737
753	94.9490585327148	-14.2554750442505	-5.26588773727417	-0.00522560812532902	0.0285405199974775	-0.0130177913233638	0.00256657530553639
754	93.6503601074219	-14.5801496505737	-5.20095300674438	-0.0149658378213644	0.0308132413774729	-0.0276281367987394	-0.000680167751852423
755	94.2997055053711	-12.9567775726318	-5.26588773727417	-0.0117190945893526	0.0210730116814375	-0.0279528107494116	0.00289124972186983
756	94.2997055053711	-13.2814521789551	-5.26588773727417	-0.00619963090866804	0.0155535480007529	-0.00457625929266214	0.00873538758605719
757	94.2997055053711	-12.9567775726318	-5.59056186676025	0.00256657530553639	-0.00912170019000769	0.00938473641872406	-0.00132951640989631
758	96.897102355957	-13.6061267852783	-5.26588773727417	-0.00587495695799589	-0.00912170019000769	0.00516396993771195	0.00581331877037883
759	96.897102355957	-13.9308004379272	-5.33082246780396	-0.00457625929266214	-0.0100957229733467	0.0136055024340749	0.00808603875339031
760	96.897102355957	-13.6061267852783	-5.59056186676025	-0.00490093370899558	-0.0350956469774246	0.0217223595827818	0.000618529506027699
761	96.897102355957	-13.6061267852783	-5.20095300674438	0.00126787810586393	-0.0331475995481014	0.0421768426895142	0.00743668992072344
762	96.2477493286133	-13.6061267852783	-5.26588773727417	0.00159255252219737	-0.050680011510849	0.0593845807015896	-0.00392691092565656
763	96.2477493286133	-14.2554750442505	-5.46069240570068	-0.00132951640989631	-0.0448358729481697	0.0723715499043465	0.00646266713738441
764	96.897102355957	-13.9308004379272	-5.72043180465698	0.0178262684494257	-0.0373683646321297	0.0759429708123207	-0.0123684434220195
765	96.897102355957	-14.2554750442505	-5.6554970741272	0.0194496400654316	-0.0204853005707264	0.07431960105896	-0.00295288790948689
766	94.9490585327148	-13.2814521789551	-5.9152364730835	0.00516396993771195	-0.0113944197073579	0.0619819760322571	-0.00457625929266214
767	96.2477493286133	-13.9308004379272	-5.59056186676025	0.01100810803473	-0.00490093370899558	0.0379560738801956	0.00159255252219737
768	94.9490585327148	-13.6061267852783	-5.78536653518677	0.00451462110504508	0.0106834331527352	-0.0279528107494116	-0.00522560812532902
769	95.5984039306641	-14.2554750442505	-5.78536653518677	-0.00230353930965066	0.0194496400654316	-0.0730825439095497	-0.00490093370899558
770	97.5464477539063	-14.2554750442505	-5.9152364730835	-0.00425158534198999	0.0337353087961674	-0.101004533469677	-0.0130177913233638
771	96.2477493286133	-13.9308004379272	-5.85030126571655	-0.00782300252467394	0.0480209775269032	-0.108147367835045	-0.00327756232582033
772	96.897102355957	-14.2554750442505	-5.52562713623047	0.00516396993771195	0.0324366129934788	-0.0571734979748726	-0.00392691092565656
773	96.2477493286133	-14.5801496505737	-5.72043180465698	-0.00197886489331722	0.0136055024340749	-0.0201606266200542	-0.0026282137259841
774	95.5984039306641	-13.2814521789551	-5.59056186676025	-0.000680167751852423	-0.00490093370899558	0.000293855206109583	-0.00522560812532902
775	95.5984039306641	-13.9308004379272	-5.46069240570068	-0.00132951640989631	-0.00749832857400179	0.00321592413820326	-0.00392691092565656
776	96.2477493286133	-13.2814521789551	-5.52562713623047	-0.00165419070981443	-0.00749832857400179	0.0194496400654316	0.00386527273803949
777	95.5984039306641	-13.6061267852783	-5.52562713623047	0.00548864435404539	0.00256657530553639	0.0239950809627771	0.00548864435404539
778	96.2477493286133	-14.2554750442505	-5.00614833831787	0.000943203864153475	-0.0123684434220195	0.0395794473588467	0.00711201597005129
779	96.2477493286133	-13.6061267852783	-5.20095300674438	0.00483929552137852	-0.0188619289547205	0.0434755384922028	-0.00327756232582033
780	96.2477493286133	-13.6061267852783	-5.00614833831787	-0.00100484199356288	-0.0201606266200542	0.0262678004801273	0.00841071270406246
781	96.2477493286133	-13.6061267852783	-5.26588773727417	0.00256657530553639	-0.0123684434220195	0.00289124972186983	0.000618529506027699
782	96.2477493286133	-14.5801496505737	-5.07108306884766	0.000943203864153475	-0.00522560812532902	-0.0191866029053926	0.00613799272105098
783	95.5984039306641	-13.9308004379272	-5.33082246780396	-0.0143164889886975	0.0106834331527352	-0.0182125810533762	-0.00392691092565656
784	94.2997055053711	-13.6061267852783	-5.3957576751709	-0.00327756232582033	0.0165275707840919	-0.0243813935667276	-0.00457625929266214
785	95.5984039306641	-13.6061267852783	-5.78536653518677	-0.00360223650932312	0.00418994715437293	0.00289124972186983	-0.00749832857400179
786	96.897102355957	-14.2554750442505	-5.33082246780396	0.0175015944987535	0.00289124972186983	0.00776136433705688	-0.000355493422830477
787	94.2997055053711	-14.904824256897	-5.3957576751709	0.0136055024340749	-0.000355493422830477	-0.00944637414067984	-0.00490093370899558
788	96.2477493286133	-14.2554750442505	-5.72043180465698	0.00516396993771195	0.00386527273803949	-0.0292515084147453	-0.00717365415766835
789	94.9490585327148	-13.9308004379272	-5.72043180465698	0.00516396993771195	0.0220470335334539	-0.0678877532482147	-0.00977104809135199
790	94.9490585327148	-15.5541725158691	-5.52562713623047	0.0175015944987535	0.0217223595827818	-0.0756799355149269	-0.00327756232582033
791	96.897102355957	-15.5541725158691	-5.52562713623047	0.00191722682211548	0.0223717093467712	-0.0539267547428608	-0.00295288790948689
792	96.2477493286133	-15.5541725158691	-5.07108306884766	0.000293855206109583	0.00386527273803949	-0.028926832601428	0.000943203864153475
793	96.897102355957	-14.904824256897	-5.13601779937744	-0.00295288790948689	0.00808603875339031	-0.00230353930965066	0.00126787810586393
794	94.9490585327148	-14.2554750442505	-5.9152364730835	-0.00847235135734081	-0.00392691092565656	-0.0204853005707264	-0.0110697457566857
795	96.2477493286133	-14.2554750442505	-5.72043180465698	0.00191722682211548	0.00386527273803949	-0.023407369852066	0.00711201597005129
796	96.2477493286133	-14.2554750442505	-5.33082246780396	-3.08191010844894e-05	-0.00295288790948689	-0.00360223650932312	0.000943203864153475
797	96.2477493286133	-13.9308004379272	-5.6554970741272	0.00451462110504508	-0.00360223650932312	0.0249691028147936	0.00743668992072344
798	95.5984039306641	-12.9567775726318	-5.46069240570068	-3.08191010844894e-05	-0.0162645354866982	0.0340599827468395	-0.000355493422830477
799	94.2997055053711	-13.2814521789551	-5.46069240570068	-0.000680167751852423	-0.0195112787187099	0.0408781431615353	0.00159255252219737
800	94.9490585327148	-12.6321039199829	-5.6554970741272	-0.00522560812532902	0.0022419011220336	0.0415274947881699	-0.00327756232582033
801	94.9490585327148	-13.2814521789551	-5.52562713623047	0.00126787810586393	-0.00652430532500148	0.0210730116814375	0.00516396993771195
802	96.897102355957	-13.6061267852783	-5.59056186676025	0.00321592413820326	-0.00652430532500148	0.0564625114202499	0.0106834331527352
803	94.2997055053711	-13.2814521789551	-5.33082246780396	-0.00912170019000769	-0.0136671401560307	0.0428261905908585	0.00418994715437293
804	94.9490585327148	-12.9567775726318	-5.26588773727417	-0.00132951640989631	-0.00749832857400179	0.0502936989068985	-0.00197886489331722
805	94.9490585327148	-12.6321039199829	-5.00614833831787	0.00191722682211548	-0.00425158534198999	0.0593845807015896	0.00191722682211548
806	95.5984039306641	-13.9308004379272	-5.26588773727417	0.00386527273803949	0.00418994715437293	0.0681507885456085	-0.00749832857400179
807	96.2477493286133	-13.2814521789551	-5.59056186676025	0.00289124972186983	-0.0191866029053926	0.0548391379415989	-0.00100484199356288
808	94.9490585327148	-13.6061267852783	-5.3957576751709	0.0116574559360743	-0.00944637414067984	0.0415274947881699	0.000618529506027699
809	94.9490585327148	-14.5801496505737	-5.33082246780396	-0.00100484199356288	-0.0139918150380254	0.00483929552137852	-0.0026282137259841
810	96.897102355957	-14.2554750442505	-5.33082246780396	0.00321592413820326	-0.0201606266200542	0.00808603875339031	-0.00392691092565656
811	94.2997055053711	-14.2554750442505	-5.3957576751709	0.00743668992072344	0.0116574559360743	-0.021459324285388	-0.00197886489331722
812	94.2997055053711	-14.2554750442505	-5.6554970741272	-0.00197886489331722	0.00678734155371785	-0.090614952147007	0.00191722682211548
813	91.7023086547852	-12.6321039199829	-5.78536653518677	-0.00425158534198999	0.0106834331527352	-0.0792513489723206	0.000943203864153475
814	93.6503601074219	-13.9308004379272	-5.52562713623047	-0.00879702530801296	-0.00522560812532902	-0.0704851448535919	-0.00879702530801296
815	91.7023086547852	-12.6321039199829	-5.78536653518677	0.0126314787194133	0.00613799272105098	-0.0581475235521793	0.00159255252219737
816	94.9490585327148	-12.9567775726318	-5.52562713623047	-0.00230353930965066	0.0181509424000978	-0.0334722734987736	0.00646266713738441
817	93.0010070800781	-12.9567775726318	-6.11004114151001	-0.00392691092565656	0.0210730116814375	-0.00165419070981443	0.00516396993771195
818	94.9490585327148	-13.6061267852783	-5.78536653518677	-0.00392691092565656	0.0405534692108631	0.00646266713738441	0.00354059832170606
819	94.2997055053711	-13.6061267852783	-5.78536653518677	-0.00327756232582033	0.052891094237566	-0.00490093370899558	0.00711201597005129
820	94.9490585327148	-12.9567775726318	-5.6554970741272	-0.000680167751852423	0.0551638156175613	-0.00490093370899558	0.00743668992072344
821	94.2997055053711	-11.9827547073364	-5.78536653518677	0.00418994715437293	0.0444495603442192	-0.0360696688294411	0.00451462110504508
822	94.9490585327148	-12.9567775726318	-5.46069240570068	0.01100810803473	0.0259431265294552	-0.0565241500735283	0.00159255252219737
823	97.5464477539063	-13.9308004379272	-5.52562713623047	0.00354059832170606	0.0103587592020631	-0.0678877532482147	0.00938473641872406
824	95.5984039306641	-14.2554750442505	-5.3957576751709	-0.00327756232582033	-0.0110697457566857	-0.0626929625868797	-0.0026282137259841
825	95.5984039306641	-13.9308004379272	-5.46069240570068	0.0181509424000978	-0.0273034609854221	-0.0185372550040483	-0.0117190945893526
826	94.2997055053711	-13.2814521789551	-5.46069240570068	0.00938473641872406	-0.0347709693014622	0.0181509424000978	-0.00197886489331722
827	96.897102355957	-14.2554750442505	-5.20095300674438	0.00289124972186983	-0.0389917381107807	0.031137915328145	-0.00652430532500148
828	94.9490585327148	-13.2814521789551	-5.26588773727417	-0.00555028254166245	-0.0402904339134693	0.0236704051494598	0.00678734155371785
829	94.2997055053711	-13.6061267852783	-5.52562713623047	-0.0149658378213644	-0.0273034609854221	0.00906006153672934	-0.00425158534198999
830	94.9490585327148	-12.9567775726318	-5.52562713623047	-0.00814767740666866	-0.0334722734987736	-0.00295288790948689	-0.0026282137259841
831	94.2997055053711	-13.2814521789551	-5.6554970741272	-0.00100484199356288	-0.0367190167307854	0.00289124972186983	0.00191722682211548
832	94.9490585327148	-12.9567775726318	-5.72043180465698	0.0168522447347641	-0.0347709693014622	0.0197743140161037	-0.00197886489331722
833	95.5984039306641	-13.2814521789551	-5.6554970741272	0.0152288740500808	-0.03444629535079	0.0392547734081745	0.0022419011220336
834	94.2997055053711	-12.9567775726318	-5.52562713623047	-0.00749832857400179	-0.0130177913233638	0.047696303576231	-0.00132951640989631
835	97.5464477539063	-14.904824256897	-5.6554970741272	0.00483929552137852	0.0145795252174139	0.0288651939481497	-0.000355493422830477
836	95.5984039306641	-13.6061267852783	-5.85030126571655	-0.00327756232582033	0.0259431265294552	0.0191249661147594	0.0116574559360743
837	97.5464477539063	-13.9308004379272	-6.04510593414307	0.00289124972186983	0.0168522447347641	0.013930176384747	0.00776136433705688
838	94.9490585327148	-12.6321039199829	-5.9152364730835	-0.00392691092565656	0.0142548503354192	0.00646266713738441	0.0106834331527352
839	94.9490585327148	-12.9567775726318	-5.26588773727417	0.00516396993771195	0.00841071270406246	-0.0139918150380254	-0.00555028254166245
840	94.9490585327148	-13.9308004379272	-5.26588773727417	0.00191722682211548	0.000618529506027699	-0.00749832857400179	-3.08191010844894e-05
841	95.5984039306641	-13.9308004379272	-5.46069240570068	0.00126787810586393	-0.0139918150380254	-0.00652430532500148	0.0116574559360743
842	95.5984039306641	-12.6321039199829	-5.6554970741272	-3.08191010844894e-05	-0.00197886489331722	-0.0399657599627972	0.00548864435404539
843	94.2997055053711	-13.2814521789551	-5.78536653518677	0.011982130818069	-0.00100484199356288	-0.0373683646321297	0.00581331877037883
844	93.6503601074219	-12.6321039199829	-5.6554970741272	-0.0175632312893867	0.00159255252219737	-0.00684897974133492	-0.00814767740666866
845	93.6503601074219	-13.6061267852783	-5.52562713623047	0.0116574559360743	-0.0113944197073579	0.0217223595827818	-0.00717365415766835
846	96.2477493286133	-13.9308004379272	-5.33082246780396	0.01100810803473	-0.0165892094373703	0.0502936989068985	-0.00587495695799589
847	94.2997055053711	-13.9308004379272	-5.6554970741272	-3.08191010844894e-05	-0.0175632312893867	0.0700988322496414	0.00321592413820326
848	97.5464477539063	-14.904824256897	-6.17497587203979	0.00678734155371785	-0.0211346503347158	0.0623066499829292	-0.00425158534198999
849	95.5984039306641	-15.2294979095459	-5.72043180465698	0.012956153601408	0.00126787810586393	0.0126314787194133	-0.00717365415766835
850	94.2997055053711	-14.2554750442505	-5.98017120361328	-0.00425158534198999	0.00256657530553639	-0.0113944197073579	-0.00555028254166245
851	94.2997055053711	-14.2554750442505	-5.3957576751709	0.0132808275520802	0.00743668992072344	-0.0123684434220195	-0.000355493422830477
852	96.897102355957	-14.904824256897	-5.26588773727417	-0.00684897974133492	0.00321592413820326	-0.0117190945893526	-0.00132951640989631
853	95.5984039306641	-15.5541725158691	-5.33082246780396	0.00386527273803949	0.0298392176628113	-0.0201606266200542	-0.00490093370899558
854	96.2477493286133	-14.904824256897	-5.46069240570068	0.00776136433705688	0.0350340083241463	-0.0513293594121933	-0.000680167751852423
855	94.9490585327148	-14.904824256897	-5.33082246780396	-0.00490093370899558	0.0428261905908585	-0.0740565657615662	-0.00392691092565656
856	94.2997055053711	-13.6061267852783	-5.46069240570068	0.0022419011220336	0.0499690249562263	-0.0928876772522926	0.0022419011220336
857	94.2997055053711	-14.2554750442505	-4.94121360778809	0.000618529506027699	0.0337353087961674	-0.0993811637163162	0.0103587592020631
858	96.2477493286133	-14.2554750442505	-4.68147373199463	0.00613799272105098	0.00483929552137852	-0.039641086012125	-0.00100484199356288
859	94.2997055053711	-12.6321039199829	-5.59056186676025	-0.000680167751852423	-0.0201606266200542	0.0210730116814375	0.0022419011220336
860	95.5984039306641	-13.2814521789551	-5.72043180465698	-0.00522560812532902	-0.028926832601428	0.0564625114202499	-0.00100484199356288
861	94.2997055053711	-12.6321039199829	-5.6554970741272	-0.0136671401560307	-0.023407369852066	0.0623066499829292	0.00776136433705688
862	94.9490585327148	-13.6061267852783	-5.46069240570068	0.0113327819854021	-0.0211346503347158	0.0759429708123207	0.00970941036939621
863	93.6503601074219	-14.2554750442505	-5.46069240570068	-0.0107450718060136	-0.0143164889886975	0.0769169926643372	0.00873538758605719
864	95.5984039306641	-13.2814521789551	-5.3957576751709	-0.00392691092565656	-0.0026282137259841	0.0762676447629929	-0.00295288790948689
865	94.2997055053711	-13.6061267852783	-5.72043180465698	0.000293855206109583	0.00386527273803949	0.08925461769104	-0.00587495695799589
866	93.0010070800781	-14.2554750442505	-5.52562713623047	0.00483929552137852	0.00678734155371785	0.0866572186350822	-0.00360223650932312
867	93.6503601074219	-13.9308004379272	-5.78536653518677	0.0022419011220336	-0.00100484199356288	0.0684754624962807	0.00191722682211548
868	91.0529632568359	-13.2814521789551	-5.59056186676025	-0.0117190945893526	-0.00392691092565656	0.00386527273803949	-0.000680167751852423
869	93.6503601074219	-14.2554750442505	-5.46069240570068	-0.0162645354866982	0.0162028968334198	-0.0721085146069527	-0.00912170019000769
870	93.6503601074219	-14.2554750442505	-5.07108306884766	0.0106834331527352	0.025618452578783	-0.136718705296516	-0.00749832857400179
871	93.0010070800781	-13.9308004379272	-5.6554970741272	-0.0113944197073579	0.0431508645415306	-0.146458938717842	0.000618529506027699
872	93.6503601074219	-14.2554750442505	-5.33082246780396	-0.00749832857400179	0.0334106348454952	-0.0928876772522926	-0.0107450718060136
873	93.6503601074219	-14.2554750442505	-5.46069240570068	-0.00977104809135199	0.0210730116814375	-0.0617189407348633	-0.00197886489331722
874	92.3516616821289	-13.2814521789551	-5.59056186676025	-0.00717365415766835	0.0152288740500808	-0.0467839203774929	-0.00587495695799589
875	95.5984039306641	-13.6061267852783	-5.33082246780396	-0.00392691092565656	0.00386527273803949	-0.028926832601428	-0.00197886489331722
876	95.5984039306641	-14.2554750442505	-5.07108306884766	-3.08191010844894e-05	0.00159255252219737	-0.0458098985254765	0.00451462110504508
877	94.9490585327148	-12.9567775726318	-5.78536653518677	0.00386527273803949	-0.00879702530801296	-0.0529527328908443	0.0022419011220336
878	94.2997055053711	-12.9567775726318	-5.9152364730835	-0.00782300252467394	-0.00457625929266214	-0.0286021586507559	0.00256657530553639
879	95.5984039306641	-13.9308004379272	-5.3957576751709	0.00743668992072344	-0.0191866029053926	-0.0120437685400248	0.00354059832170606
880	95.5984039306641	-13.6061267852783	-5.07108306884766	0.0155535480007529	-0.0204853005707264	0.0220470335334539	0.00418994715437293
881	96.2477493286133	-13.9308004379272	-4.87627840042114	0.00938473641872406	-0.0273034609854221	0.0480209775269032	0.0175015944987535
882	94.2997055053711	-13.2814521789551	-4.94121360778809	-0.00392691092565656	-0.0243813935667276	0.0678261145949364	0.00613799272105098
883	93.6503601074219	-13.2814521789551	-5.3957576751709	-0.00132951640989631	-0.0165892094373703	0.0399041213095188	0.0116574559360743
884	95.5984039306641	-13.6061267852783	-5.59056186676025	0.0113327819854021	0.0113327819854021	0.0272418223321438	-0.00165419070981443
885	93.6503601074219	-13.6061267852783	-5.52562713623047	0.00938473641872406	0.0162028968334198	-0.00879702530801296	0.00126787810586393
886	95.5984039306641	-12.6321039199829	-5.72043180465698	0.000293855206109583	0.0217223595827818	-0.0308748781681061	-0.00587495695799589
887	94.2997055053711	-12.3074293136597	-5.3957576751709	0.0288651939481497	0.0217223595827818	-0.0542514286935329	0.00159255252219737
888	95.5984039306641	-13.6061267852783	-5.33082246780396	-0.0159398596733809	0.0162028968334198	-0.0626929625868797	0.00646266713738441
889	94.2997055053711	-12.6321039199829	-5.98017120361328	-0.00944637414067984	0.0113327819854021	-0.0675630792975426	-0.00847235135734081
890	94.2997055053711	-12.6321039199829	-5.78536653518677	-0.00165419070981443	0.0106834331527352	-0.0471085943281651	-0.0139918150380254
891	93.6503601074219	-12.6321039199829	-5.78536653518677	0.0168522447347641	0.0145795252174139	-0.032173577696085	0.00126787810586393
892	95.5984039306641	-12.9567775726318	-5.78536653518677	-0.00717365415766835	0.00418994715437293	-0.00944637414067984	-0.000355493422830477
893	94.9490585327148	-14.2554750442505	-5.72043180465698	0.00711201597005129	-0.00944637414067984	-0.000680167751852423	0.00646266713738441
894	95.5984039306641	-13.9308004379272	-5.26588773727417	-0.00717365415766835	-0.00392691092565656	-0.000355493422830477	-0.00197886489331722
895	95.5984039306641	-13.9308004379272	-5.6554970741272	0.00289124972186983	-0.00327756232582033	-3.08191010844894e-05	-0.0026282137259841
896	94.2997055053711	-12.9567775726318	-5.72043180465698	0.0126314787194133	-0.00360223650932312	0.00743668992072344	0.0116574559360743
897	96.2477493286133	-13.6061267852783	-5.6554970741272	-0.00879702530801296	-0.00132951640989631	0.0158782228827477	0.00548864435404539
898	96.2477493286133	-13.6061267852783	-5.72043180465698	0.00386527273803949	-0.021459324285388	0.0243197549134493	0.00938473641872406
899	93.0010070800781	-12.9567775726318	-5.59056186676025	0.013930176384747	-0.0126931173726916	0.0373067259788513	0.011982130818069
900	94.2997055053711	-12.9567775726318	-5.46069240570068	-0.0123684434220195	0.00321592413820326	0.0246444288641214	-0.00100484199356288
901	94.2997055053711	-13.2814521789551	-5.78536653518677	0.00289124972186983	-0.0130177913233638	0.0217223595827818	0.00678734155371785
902	94.9490585327148	-13.9308004379272	-5.85030126571655	0.0308132413774729	-0.000680167751852423	0.0230210572481155	0.00776136433705688
903	94.9490585327148	-14.2554750442505	-5.59056186676025	-0.00555028254166245	-0.00165419070981443	0.0175015944987535	0.00743668992072344
904	94.9490585327148	-13.9308004379272	-5.78536653518677	0.0136055024340749	0.000293855206109583	-0.00749832857400179	-0.00327756232582033
905	95.5984039306641	-13.6061267852783	-5.59056186676025	0.0106834331527352	-0.00847235135734081	0.0262678004801273	-0.00879702530801296
906	95.5984039306641	-14.5801496505737	-4.94121360778809	0.0123068047687411	0.00191722682211548	0.0356833562254906	0.00386527273803949
907	95.5984039306641	-13.2814521789551	-5.6554970741272	0.0142548503354192	-0.0156151866540313	0.0450989119708538	0.00159255252219737
908	93.6503601074219	-13.2814521789551	-5.52562713623047	-0.00977104809135199	-0.00944637414067984	0.0269171483814716	-0.000355493422830477
909	94.9490585327148	-13.2814521789551	-5.33082246780396	0.00126787810586393	-0.00327756232582033	0.0200989879667759	-0.0123684434220195
910	94.9490585327148	-13.9308004379272	-5.26588773727417	0.000293855206109583	0.013930176384747	0.0330859608948231	-0.00490093370899558
911	96.2477493286133	-13.2814521789551	-5.20095300674438	0.000293855206109583	-0.0175632312893867	0.047696303576231	-0.00230353930965066
912	95.5984039306641	-13.9308004379272	-5.33082246780396	-3.08191010844894e-05	-0.0230826959013939	0.0431508645415306	0.00126787810586393
913	93.6503601074219	-12.9567775726318	-5.6554970741272	0.0123068047687411	-0.0185372550040483	0.0230210572481155	0.000618529506027699
914	93.0010070800781	-12.6321039199829	-5.59056186676025	0.00906006153672934	-0.0182125810533762	0.00289124972186983	-0.000355493422830477
915	93.0010070800781	-12.3074293136597	-5.78536653518677	-0.00652430532500148	-0.00977104809135199	0.00386527273803949	0.00126787810586393
916	94.2997055053711	-13.6061267852783	-5.26588773727417	-0.00425158534198999	-0.00360223650932312	-0.00230353930965066	0.00873538758605719
917	92.3516616821289	-12.6321039199829	-5.3957576751709	-0.00652430532500148	-0.0026282137259841	0.00711201597005129	0.00938473641872406
918	91.7023086547852	-12.9567775726318	-5.26588773727417	-3.08191010844894e-05	0.000943203864153475	0.041852168738842	0.00516396993771195
919	93.0010070800781	-13.2814521789551	-5.72043180465698	-0.00814767740666866	0.00321592413820326	0.0629559978842735	0.00516396993771195
920	92.3516616821289	-13.6061267852783	-6.04510593414307	-0.00522560812532902	0.0155535480007529	0.0317872650921345	-0.00457625929266214
921	93.6503601074219	-13.6061267852783	-5.98017120361328	-0.00522560812532902	0.031137915328145	0.0132808275520802	0.0106834331527352
922	92.3516616821289	-13.2814521789551	-5.46069240570068	-0.0201606266200542	0.0308132413774729	0.0470469556748867	0.00581331877037883
923	93.0010070800781	-11.6580810546875	-5.46069240570068	0.00483929552137852	0.0275664981454611	0.0434755384922028	0.0022419011220336
924	93.6503601074219	-12.9567775726318	-5.33082246780396	-0.00522560812532902	0.0356833562254906	0.0200989879667759	-0.0026282137259841
925	94.2997055053711	-13.2814521789551	-5.6554970741272	0.000293855206109583	0.0321119390428066	-0.0175632312893867	-0.00749832857400179
926	93.0010070800781	-12.3074293136597	-5.85030126571655	0.00548864435404539	0.0350340083241463	-0.0620436146855354	-0.000355493422830477
927	95.5984039306641	-13.2814521789551	-5.46069240570068	0.0113327819854021	0.036657378077507	-0.095809742808342	0.0103587592020631
928	94.9490585327148	-13.2814521789551	-5.6554970741272	0.0022419011220336	0.0295145437121391	-0.111069433391094	0.0022419011220336
929	94.2997055053711	-12.6321039199829	-5.26588773727417	0.00126787810586393	0.0103587592020631	-0.108472041785717	-0.00295288790948689
930	93.6503601074219	-11.9827547073364	-5.3957576751709	0.012956153601408	-0.00814767740666866	-0.0591215454041958	-0.0133424662053585
931	92.3516616821289	-12.3074293136597	-5.6554970741272	-0.00684897974133492	-0.0282774847000837	0.01847561635077	-0.00847235135734081
932	93.0010070800781	-11.9827547073364	-5.72043180465698	0.0162028968334198	-0.0545761026442051	0.0515923984348774	0.00191722682211548
933	93.6503601074219	-11.6580810546875	-5.6554970741272	-0.00100484199356288	-0.0536020807921886	0.052891094237566	-0.00717365415766835
934	94.9490585327148	-12.9567775726318	-5.52562713623047	-0.00132951640989631	-0.0445111989974976	0.0412028171122074	-0.0120437685400248
935	95.5984039306641	-13.2814521789551	-4.94121360778809	-0.00814767740666866	-0.0204853005707264	0.0463976077735424	-0.00132951640989631
936	94.2997055053711	-12.6321039199829	-5.52562713623047	0.0022419011220336	-0.0130177913233638	0.0665274113416672	-0.00587495695799589
937	94.2997055053711	-13.6061267852783	-5.6554970741272	-0.00684897974133492	0.00321592413820326	0.0899039655923843	0.00483929552137852
938	96.2477493286133	-13.6061267852783	-5.85030126571655	-0.00619963090866804	0.00938473641872406	0.0697741582989693	-0.00100484199356288
939	93.6503601074219	-11.6580810546875	-5.72043180465698	-0.00782300252467394	0.0324366129934788	0.031137915328145	-0.00100484199356288
940	94.2997055053711	-11.9827547073364	-5.78536653518677	0.0022419011220336	0.0434755384922028	-0.017887907102704	-0.00555028254166245
941	94.2997055053711	-11.9827547073364	-5.78536653518677	0.00906006153672934	0.0545144639909267	-0.0682124271988869	0.00483929552137852
942	94.2997055053711	-12.3074293136597	-5.6554970741272	0.0304885655641556	0.041852168738842	-0.0811994001269341	0.00418994715437293
943	95.5984039306641	-12.6321039199829	-5.78536653518677	0.00191722682211548	0.0460729338228703	-0.0880175605416298	-0.00100484199356288
944	94.2997055053711	-11.9827547073364	-5.85030126571655	-0.000680167751852423	0.0470469556748867	-0.138342082500458	-3.08191010844894e-05
945	94.2997055053711	-11.9827547073364	-6.30484533309937	-0.0146411629393697	0.0327612869441509	-0.116264224052429	-0.0139918150380254
946	96.2477493286133	-13.2814521789551	-5.33082246780396	0.00581331877037883	0.0123068047687411	-0.0672384053468704	-0.000680167751852423
947	93.6503601074219	-11.6580810546875	-5.52562713623047	0.00678734155371785	-0.00555028254166245	-0.0354203209280968	-0.00327756232582033
948	94.9490585327148	-12.9567775726318	-5.3957576751709	-0.00230353930965066	-0.0149658378213644	-0.032173577696085	-0.00360223650932312
949	94.9490585327148	-13.6061267852783	-5.6554970741272	-0.00847235135734081	-0.0286021586507559	-0.0324982516467571	-0.0110697457566857
950	95.5984039306641	-13.6061267852783	-5.59056186676025	0.00126787810586393	-0.0279528107494116	-0.0308748781681061	-0.00912170019000769
951	95.5984039306641	-13.2814521789551	-5.59056186676025	0.00516396993771195	-0.0350956469774246	-0.0195112787187099	-0.00457625929266214
952	96.2477493286133	-14.5801496505737	-5.3957576751709	-0.00360223650932312	-0.0318489037454128	-0.0130177913233638	0.00354059832170606
953	94.9490585327148	-13.9308004379272	-5.26588773727417	0.0022419011220336	-0.0198359526693821	0.00548864435404539	-0.00392691092565656
954	94.9490585327148	-13.9308004379272	-5.3957576751709	-0.0126931173726916	0.00581331877037883	-0.00295288790948689	-0.00457625929266214
955	93.6503601074219	-13.6061267852783	-5.6554970741272	-0.00100484199356288	0.0194496400654316	0.00873538758605719	-0.00879702530801296
956	95.5984039306641	-13.6061267852783	-5.26588773727417	0.00483929552137852	0.0171769186854362	0.0399041213095188	0.00354059832170606
957	93.6503601074219	-12.9567775726318	-5.46069240570068	-0.00295288790948689	0.0162028968334198	0.0548391379415989	-0.00165419070981443
958	94.9490585327148	-13.2814521789551	-5.07108306884766	0.000943203864153475	0.0191249661147594	0.0756182968616486	0.0022419011220336
959	94.9490585327148	-13.6061267852783	-5.07108306884766	-0.00490093370899558	0.00776136433705688	0.0697741582989693	-0.00684897974133492
960	94.9490585327148	-13.2814521789551	-5.26588773727417	0.000618529506027699	0.00483929552137852	0.0175015944987535	-0.000355493422830477
961	96.2477493286133	-12.9567775726318	-5.52562713623047	0.0136055024340749	0.000943203864153475	-0.00619963090866804	0.00418994715437293
962	96.2477493286133	-13.2814521789551	-5.33082246780396	0.0226963832974434	-0.0026282137259841	-0.0100957229733467	0.00613799272105098
963	94.9490585327148	-12.3074293136597	-5.46069240570068	-0.00165419070981443	-0.0195112787187099	-0.00977104809135199	-0.000680167751852423
964	95.5984039306641	-12.9567775726318	-5.20095300674438	0.0142548503354192	-0.0243813935667276	0.0314625911414623	0.00126787810586393
965	96.2477493286133	-12.9567775726318	-4.94121360778809	0.0168522447347641	-0.0308748781681061	0.0548391379415989	-0.00587495695799589
966	93.0010070800781	-11.9827547073364	-5.52562713623047	-0.00132951640989631	-0.00944637414067984	0.06393001973629	-0.00100484199356288
967	96.2477493286133	-12.9567775726318	-5.59056186676025	-0.00100484199356288	-0.0188619289547205	0.0519170723855495	-0.00100484199356288
968	93.0010070800781	-11.3334064483643	-5.78536653518677	-0.00587495695799589	0.00646266713738441	0.0175015944987535	0.00159255252219737
969	93.6503601074219	-12.9567775726318	-5.52562713623047	-0.00782300252467394	0.0158782228827477	-0.0282774847000837	-0.00360223650932312
970	93.0010070800781	-12.6321039199829	-5.07108306884766	0.00841071270406246	0.0330859608948231	-0.0406151078641415	-0.0100957229733467
971	93.6503601074219	-12.9567775726318	-5.13601779937744	0.0168522447347641	0.0330859608948231	-0.0461345724761486	0.000293855206109583
972	91.7023086547852	-12.6321039199829	-6.11004114151001	-0.023407369852066	0.0392547734081745	-0.0552254542708397	-0.00587495695799589
973	93.6503601074219	-13.2814521789551	-5.46069240570068	-0.00555028254166245	0.0282158460468054	-0.0571734979748726	-0.00652430532500148
974	92.3516616821289	-11.6580810546875	-6.23991060256958	-0.00327756232582033	0.0236704051494598	-0.039641086012125	-0.00814767740666866
975	94.2997055053711	-12.9567775726318	-5.9152364730835	-0.00814767740666866	0.01100810803473	-0.0458098985254765	-0.00360223650932312
976	92.3516616821289	-11.9827547073364	-5.6554970741272	0.00289124972186983	0.00321592413820326	-0.0286021586507559	-0.00165419070981443
977	93.0010070800781	-12.9567775726318	-4.87627840042114	-0.00977104809135199	-0.00749832857400179	0.0162028968334198	0.000293855206109583
978	94.9490585327148	-12.9567775726318	-5.3957576751709	0.00581331877037883	-0.0117190945893526	0.0343846566975117	0.000618529506027699
979	95.5984039306641	-12.9567775726318	-5.26588773727417	-0.00425158534198999	-0.00230353930965066	0.0337353087961674	0.00126787810586393
980	96.2477493286133	-13.2814521789551	-5.3957576751709	-0.00360223650932312	0.01847561635077	-0.0243813935667276	0.00354059832170606
981	94.9490585327148	-12.6321039199829	-5.26588773727417	0.00841071270406246	0.0236704051494598	-0.038017712533474	0.00776136433705688
982	95.5984039306641	-13.2814521789551	-5.13601779937744	0.0181509424000978	0.0123068047687411	-0.023407369852066	0.011982130818069
983	95.5984039306641	-12.9567775726318	-5.13601779937744	-0.00230353930965066	0.00191722682211548	-0.0159398596733809	-3.08191010844894e-05
984	94.9490585327148	-12.9567775726318	-5.26588773727417	0.00808603875339031	0.00678734155371785	-0.0123684434220195	-0.00360223650932312
985	94.2997055053711	-11.9827547073364	-5.6554970741272	0.00938473641872406	-0.000355493422830477	-0.0133424662053585	-0.00230353930965066
986	97.5464477539063	-13.6061267852783	-5.3957576751709	0.0158782228827477	-0.0107450718060136	-0.017887907102704	-0.00425158534198999
987	94.2997055053711	-11.9827547073364	-5.3957576751709	-0.00392691092565656	-0.00684897974133492	-0.02697878703475	-0.00392691092565656
988	96.897102355957	-13.2814521789551	-4.87627840042114	0.0152288740500808	-0.0110697457566857	-0.0191866029053926	-0.0104203969240189
989	95.5984039306641	-12.9567775726318	-5.72043180465698	-0.00847235135734081	-0.023407369852066	0.00873538758605719	-0.00197886489331722
990	94.9490585327148	-11.9827547073364	-5.78536653518677	-3.08191010844894e-05	-0.0295761823654175	0.0382807515561581	-0.0110697457566857
991	94.2997055053711	-11.6580810546875	-5.78536653518677	0.00776136433705688	-0.0302255302667618	0.06393001973629	-0.00295288790948689
992	94.9490585327148	-11.9827547073364	-5.72043180465698	-0.00555028254166245	-0.0350956469774246	0.0905533134937286	0.00289124972186983
993	96.2477493286133	-12.3074293136597	-5.72043180465698	0.000943203864153475	-0.0360696688294411	0.0960727781057358	0.000293855206109583
994	94.9490585327148	-12.6321039199829	-5.46069240570068	-0.00490093370899558	-0.0204853005707264	0.0889299437403679	-0.00392691092565656
995	94.2997055053711	-11.6580810546875	-5.9152364730835	-0.00132951640989631	-0.0110697457566857	0.0574365332722664	-0.00490093370899558
996	94.9490585327148	-11.9827547073364	-5.9152364730835	0.00451462110504508	0.00678734155371785	0.00841071270406246	0.00321592413820326
997	93.6503601074219	-11.6580810546875	-5.9152364730835	-0.00457625929266214	0.0145795252174139	-0.0370436906814575	0.00289124972186983
998	96.2477493286133	-12.9567775726318	-5.46069240570068	-0.000680167751852423	-0.00457625929266214	-0.0571734979748726	0.00548864435404539
999	96.2477493286133	-12.9567775726318	-5.33082246780396	-0.00197886489331722	-0.00100484199356288	-0.0441865250468254	0.000618529506027699
1000	94.9490585327148	-12.6321039199829	-5.33082246780396	-0.00782300252467394	0.00613799272105098	-0.0308748781681061	-0.00197886489331722
1001	95.5984039306641	-12.9567775726318	-5.72043180465698	0.0252937767654657	-0.00197886489331722	-0.0331475995481014	0.00873538758605719
1002	95.5984039306641	-12.9567775726318	-5.59056186676025	0.00289124972186983	-0.00847235135734081	-0.032173577696085	0.00743668992072344
1003	96.2477493286133	-13.2814521789551	-5.59056186676025	-0.00457625929266214	-0.0253554154187441	-0.0146411629393697	0.00451462110504508
1004	95.5984039306641	-11.9827547073364	-5.72043180465698	0.000943203864153475	-0.0211346503347158	-0.0139918150380254	-0.00230353930965066
1005	96.2477493286133	-13.2814521789551	-5.3957576751709	0.0123068047687411	-0.0253554154187441	-0.00782300252467394	-0.00522560812532902
1006	93.6503601074219	-12.9567775726318	-5.07108306884766	0.0191249661147594	-0.017887907102704	0.00808603875339031	-0.000680167751852423
1007	95.5984039306641	-13.2814521789551	-5.46069240570068	0.00126787810586393	-0.023407369852066	-0.0152905117720366	0.00613799272105098
1008	93.6503601074219	-12.6321039199829	-5.59056186676025	0.00873538758605719	-0.0113944197073579	-0.0406151078641415	-0.00295288790948689
1009	96.2477493286133	-13.6061267852783	-5.72043180465698	-0.00425158534198999	-0.00132951640989631	-0.0273034609854221	-0.000355493422830477
1010	96.2477493286133	-13.2814521789551	-5.26588773727417	-0.00782300252467394	-0.0159398596733809	0.0123068047687411	-0.00717365415766835
1011	96.2477493286133	-13.6061267852783	-4.81134366989136	0.00841071270406246	0.00191722682211548	-0.00197886489331722	-0.00132951640989631
1012	95.5984039306641	-12.9567775726318	-4.87627840042114	-0.00327756232582033	0.00418994715437293	-0.00457625929266214	0.00678734155371785
1013	94.2997055053711	-12.3074293136597	-5.59056186676025	0.00873538758605719	0.00906006153672934	-0.0341216214001179	0.00386527273803949
1014	94.2997055053711	-11.9827547073364	-5.72043180465698	-0.00327756232582033	0.0168522447347641	-0.0610695891082287	-0.00522560812532902
1015	94.9490585327148	-11.3334064483643	-5.46069240570068	0.000293855206109583	0.0223717093467712	-0.0688617751002312	-0.00327756232582033
1016	95.5984039306641	-11.9827547073364	-5.20095300674438	0.00256657530553639	0.0100340843200684	-0.0286021586507559	-0.00100484199356288
1017	93.6503601074219	-11.3334064483643	-5.26588773727417	0.00289124972186983	0.00418994715437293	0.00418994715437293	0.00808603875339031
1018	93.6503601074219	-11.008731842041	-5.20095300674438	0.000293855206109583	-0.0208099745213985	0.0382807515561581	-0.000355493422830477
1019	95.5984039306641	-11.9827547073364	-5.33082246780396	0.00126787810586393	0.00548864435404539	0.0483456552028656	0.00159255252219737
1020	95.5984039306641	-11.9827547073364	-5.3957576751709	-0.00230353930965066	0.0123068047687411	0.049319677054882	-0.000680167751852423
1021	95.5984039306641	-11.6580810546875	-5.46069240570068	0.00386527273803949	0.000618529506027699	0.031137915328145	0.00743668992072344
1022	93.0010070800781	-11.3334064483643	-5.46069240570068	-0.000680167751852423	0.00808603875339031	0.0116574559360743	0.00483929552137852
1023	92.3516616821289	-11.008731842041	-5.98017120361328	-0.00749832857400179	0.0191249661147594	-0.017887907102704	-0.0026282137259841
1024	93.6503601074219	-10.6840572357178	-6.17497587203979	-0.00230353930965066	0.0175015944987535	-0.0159398596733809	-0.00522560812532902
1025	91.7023086547852	-10.3593835830688	-6.43471527099609	-0.0191866029053926	0.011982130818069	0.020423661917448	-0.00490093370899558
1026	94.2997055053711	-11.9827547073364	-5.59056186676025	0.00191722682211548	-0.00327756232582033	0.0360080301761627	-0.00197886489331722
1027	91.7023086547852	-10.6840572357178	-5.78536653518677	0.0022419011220336	0.000618529506027699	0.0506183728575706	-0.00230353930965066
1028	93.6503601074219	-11.6580810546875	-5.52562713623047	0.00548864435404539	0.00289124972186983	0.00191722682211548	-0.00100484199356288
1029	92.3516616821289	-10.6840572357178	-5.3957576751709	-0.0130177913233638	0.0158782228827477	-0.00619963090866804	-0.00522560812532902
1030	92.3516616821289	-10.6840572357178	-5.78536653518677	-0.0175632312893867	0.0239950809627771	-0.00749832857400179	-0.00490093370899558
1031	91.0529632568359	-10.3593835830688	-5.98017120361328	0.00711201597005129	0.0353586822748184	-0.00782300252467394	-0.00295288790948689
1032	93.0010070800781	-10.3593835830688	-5.78536653518677	-0.0146411629393697	0.0330859608948231	-0.017887907102704	0.00159255252219737
1033	93.6503601074219	-9.71003437042236	-5.46069240570068	0.00483929552137852	0.040228795260191	-0.0282774847000837	-0.000680167751852423
1034	95.5984039306641	-11.9827547073364	-5.07108306884766	-0.0026282137259841	0.0324366129934788	-0.0477579422295094	0.00126787810586393
1035	93.0010070800781	-9.38536071777344	-4.94121360778809	-0.0107450718060136	0.0389300994575024	-0.0665890574455261	0.000943203864153475
1036	96.897102355957	-11.008731842041	-5.00614833831787	0.00548864435404539	0.0379560738801956	-0.068537101149559	0.011982130818069
1037	94.2997055053711	-9.71003437042236	-5.59056186676025	0.00548864435404539	0.0142548503354192	-0.0454852245748043	0.00548864435404539
1038	93.6503601074219	-10.0347089767456	-5.46069240570068	-0.00132951640989631	-0.000355493422830477	-0.00392691092565656	-0.0026282137259841
1039	94.9490585327148	-11.008731842041	-5.13601779937744	-0.00652430532500148	-0.00782300252467394	0.025618452578783	-0.00230353930965066
1040	94.9490585327148	-11.3334064483643	-4.87627840042114	0.00126787810586393	-0.0201606266200542	0.0438002124428749	-0.000680167751852423
1041	94.2997055053711	-11.008731842041	-5.00614833831787	0.0152288740500808	-0.0286021586507559	0.0688001364469528	0.00548864435404539
1042	93.0010070800781	-10.3593835830688	-5.72043180465698	0.00483929552137852	-0.0367190167307854	0.0899039655923843	0.0158782228827477
1043	93.6503601074219	-10.0347089767456	-5.9152364730835	-0.00100484199356288	-0.0211346503347158	0.0821117833256721	0.000618529506027699
1044	94.9490585327148	-10.0347089767456	-5.72043180465698	0.00191722682211548	-0.00814767740666866	0.0623066499829292	0.00386527273803949
1045	94.9490585327148	-10.6840572357178	-5.59056186676025	0.00841071270406246	0.00191722682211548	0.0678261145949364	-0.00490093370899558
1046	94.9490585327148	-9.71003437042236	-5.78536653518677	0.0155535480007529	0.00613799272105098	0.0681507885456085	0.00256657530553639
1047	95.5984039306641	-10.3593835830688	-5.59056186676025	0.0103587592020631	0.00256657530553639	0.0532157681882381	-0.00132951640989631
1048	93.0010070800781	-9.71003437042236	-6.04510593414307	0.01847561635077	0.0168522447347641	0.011982130818069	0.0022419011220336
1049	94.2997055053711	-10.6840572357178	-6.36978054046631	0.0230210572481155	0.020423661917448	0.00516396993771195	0.000293855206109583
1050	94.2997055053711	-10.6840572357178	-6.17497587203979	-0.000680167751852423	0.0269171483814716	-0.0221086721867323	-0.00684897974133492
1051	95.5984039306641	-10.6840572357178	-5.59056186676025	0.00581331877037883	0.0480209775269032	-0.0876928865909576	-0.00132951640989631
1052	94.2997055053711	-11.008731842041	-5.3957576751709	0.0149041991680861	0.0519170723855495	-0.11334215849638	0.00386527273803949
1053	94.9490585327148	-10.6840572357178	-5.3957576751709	0.00678734155371785	0.041852168738842	-0.111718781292439	-0.00132951640989631
1054	93.6503601074219	-10.0347089767456	-5.85030126571655	0.011982130818069	0.0389300994575024	-0.106848672032356	-0.00847235135734081
1055	96.2477493286133	-11.3334064483643	-5.72043180465698	0.00126787810586393	0.0363327041268349	-0.11042008548975	0.00354059832170606
1056	93.6503601074219	-10.6840572357178	-5.46069240570068	0.00418994715437293	0.0301638916134834	-0.0938616991043091	-0.00392691092565656
1057	94.9490585327148	-10.6840572357178	-5.59056186676025	-0.000680167751852423	0.000943203864153475	-0.0630176365375519	0.0132808275520802
1058	93.0010070800781	-9.38536071777344	-5.6554970741272	0.00354059832170606	0.00743668992072344	-0.038017712533474	-0.00295288790948689
1059	93.0010070800781	-10.0347089767456	-5.46069240570068	-0.00490093370899558	0.00808603875339031	-0.0110697457566857	0.00548864435404539
1060	92.3516616821289	-10.0347089767456	-5.52562713623047	0.0116574559360743	0.00711201597005129	-0.00717365415766835	-0.00814767740666866
1061	93.0010070800781	-11.008731842041	-5.46069240570068	0.00841071270406246	0.00873538758605719	0.00613799272105098	0.00646266713738441
1062	92.3516616821289	-10.6840572357178	-5.6554970741272	0.0168522447347641	0.000293855206109583	0.00970941036939621	0.00289124972186983
1063	93.6503601074219	-10.0347089767456	-5.46069240570068	0.00938473641872406	-0.000355493422830477	-0.00295288790948689	0.00418994715437293
1064	93.6503601074219	-11.6580810546875	-4.94121360778809	-0.0149658378213644	-0.00944637414067984	-0.00717365415766835	-0.00457625929266214
1065	93.0010070800781	-10.6840572357178	-4.94121360778809	0.0142548503354192	-0.0104203969240189	-0.0136671401560307	-0.00619963090866804
1066	93.6503601074219	-10.0347089767456	-5.78536653518677	0.0132808275520802	-0.0211346503347158	-0.0263294391334057	-0.00392691092565656
1067	93.0010070800781	-11.008731842041	-5.3957576751709	0.0142548503354192	-0.0260047651827335	-0.0126931173726916	0.000618529506027699
1068	94.2997055053711	-10.6840572357178	-5.26588773727417	0.00451462110504508	-0.0422384813427925	0.0113327819854021	0.000943203864153475
1069	92.3516616821289	-9.38536071777344	-5.46069240570068	0.00418994715437293	-0.0503553375601768	0.0369820520281792	-0.00684897974133492
1070	93.6503601074219	-9.71003437042236	-5.3957576751709	0.000293855206109583	-0.0578228458762169	0.0425015166401863	-0.00360223650932312
1071	92.3516616821289	-9.0606861114502	-5.46069240570068	0.00548864435404539	-0.0493813157081604	0.0515923984348774	-0.00295288790948689
1072	93.0010070800781	-9.0606861114502	-5.59056186676025	-0.00587495695799589	-0.0500306636095047	0.0382807515561581	-0.00652430532500148
1073	92.3516616821289	-9.38536071777344	-5.6554970741272	0.00418994715437293	-0.0490566417574883	0.0373067259788513	-0.00197886489331722
1074	94.9490585327148	-10.3593835830688	-5.52562713623047	-0.0165892094373703	-0.0367190167307854	0.0340599827468395	0.000293855206109583
1075	92.3516616821289	-10.0347089767456	-5.98017120361328	-0.0110697457566857	-0.0328229255974293	0.0558131635189056	-0.00230353930965066
1076	93.6503601074219	-9.0606861114502	-5.9152364730835	-0.00295288790948689	-0.0211346503347158	0.0681507885456085	0.0100340843200684
1077	92.3516616821289	-9.71003437042236	-5.98017120361328	0.000618529506027699	-0.0146411629393697	0.0730208978056908	0.0142548503354192
1078	93.6503601074219	-10.0347089767456	-6.17497587203979	-0.0143164889886975	-3.08191010844894e-05	0.0636053457856178	0.00743668992072344
1079	92.3516616821289	-9.0606861114502	-6.36978054046631	-0.00749832857400179	0.0100340843200684	0.0210730116814375	0.00191722682211548
1080	91.7023086547852	-9.38536071777344	-5.85030126571655	-0.00977104809135199	0.0236704051494598	-0.0428878292441368	0.000293855206109583
1081	91.7023086547852	-9.0606861114502	-5.72043180465698	0.000943203864153475	0.0230210572481155	-0.0837967917323112	0.00321592413820326
1082	91.0529632568359	-10.3593835830688	-5.13601779937744	-0.0123684434220195	0.0269171483814716	-0.0876928865909576	0.0103587592020631
1083	91.7023086547852	-10.3593835830688	-5.33082246780396	-0.0100957229733467	0.0126314787194133	-0.0435371771454811	0.00126787810586393
1084	89.1049194335938	-8.73601150512695	-5.6554970741272	-0.0156151866540313	-0.000680167751852423	0.00711201597005129	0.000943203864153475
1085	89.1049194335938	-9.38536071777344	-5.9152364730835	-0.00100484199356288	-0.0026282137259841	0.0168522447347641	0.000618529506027699
1086	91.0529632568359	-10.6840572357178	-5.46069240570068	-0.00977104809135199	-0.0026282137259841	0.0249691028147936	0.00808603875339031
1087	91.0529632568359	-9.71003437042236	-5.59056186676025	0.000293855206109583	0.00256657530553639	0.0431508645415306	0.00451462110504508
1088	90.4036178588867	-9.71003437042236	-5.07108306884766	-0.0143164889886975	0.00386527273803949	0.0444495603442192	0.00743668992072344
1089	92.3516616821289	-10.6840572357178	-5.33082246780396	0.00581331877037883	-0.00425158534198999	0.0379560738801956	0.00159255252219737
1090	93.0010070800781	-10.0347089767456	-5.59056186676025	-0.00717365415766835	0.000293855206109583	0.0489950031042099	-0.00132951640989631
1091	93.6503601074219	-10.6840572357178	-5.33082246780396	-0.0026282137259841	-0.00457625929266214	0.0298392176628113	0.0022419011220336
1092	93.0010070800781	-11.008731842041	-5.07108306884766	-0.00360223650932312	0.00191722682211548	0.0470469556748867	0.00938473641872406
1093	95.5984039306641	-11.008731842041	-5.33082246780396	-0.00814767740666866	-3.08191010844894e-05	-0.00360223650932312	0.00386527273803949
1094	92.3516616821289	-10.0347089767456	-5.00614833831787	-0.00327756232582033	0.0145795252174139	-0.0295761823654175	-0.00717365415766835
1095	93.6503601074219	-10.0347089767456	-5.59056186676025	-0.00132951640989631	0.00873538758605719	-0.0513293594121933	0.00126787810586393
1096	94.2997055053711	-10.6840572357178	-5.52562713623047	0.00159255252219737	-0.0026282137259841	-0.0253554154187441	-0.00457625929266214
1097	93.6503601074219	-9.38536071777344	-5.78536653518677	-0.00295288790948689	-0.0146411629393697	0.00126787810586393	0.00841071270406246
1098	93.6503601074219	-9.0606861114502	-5.72043180465698	-0.00684897974133492	-0.0165892094373703	0.0243197549134493	0.00126787810586393
1099	94.2997055053711	-10.6840572357178	-5.3957576751709	-0.00814767740666866	-0.0126931173726916	0.0369820520281792	-0.00165419070981443
1100	94.2997055053711	-10.3593835830688	-5.85030126571655	-0.00749832857400179	0.000618529506027699	0.0278911720961332	-0.00587495695799589
1101	94.9490585327148	-10.6840572357178	-5.59056186676025	0.00354059832170606	0.00613799272105098	0.0106834331527352	0.00354059832170606
1102	93.0010070800781	-9.71003437042236	-5.78536653518677	0.00711201597005129	0.00256657530553639	0.00873538758605719	0.00418994715437293
1103	93.0010070800781	-10.0347089767456	-5.9152364730835	-0.00684897974133492	0.00289124972186983	-0.0152905117720366	0.00418994715437293
1104	94.2997055053711	-11.008731842041	-5.85030126571655	0.00678734155371785	0.0149041991680861	-0.0435371771454811	-0.00684897974133492
1105	94.9490585327148	-11.008731842041	-5.59056186676025	0.0113327819854021	0.0168522447347641	-0.085420161485672	-0.000355493422830477
1106	93.0010070800781	-10.0347089767456	-5.78536653518677	0.0220470335334539	0.0340599827468395	-0.122757710516453	-0.00749832857400179
1107	93.6503601074219	-11.3334064483643	-5.78536653518677	0.0152288740500808	0.0360080301761627	-0.0831474438309669	0.00386527273803949
1108	95.5984039306641	-10.6840572357178	-6.11004114151001	0.00516396993771195	0.0178262684494257	-0.0571734979748726	-3.08191010844894e-05
1109	93.0010070800781	-10.0347089767456	-5.98017120361328	0.00321592413820326	0.0116574559360743	-0.0208099745213985	-0.0126931173726916
1110	94.2997055053711	-10.3593835830688	-5.78536653518677	0.000943203864153475	-0.00230353930965066	0.000293855206109583	-0.0126931173726916
1111	91.7023086547852	-10.0347089767456	-5.6554970741272	0.0321119390428066	-0.0026282137259841	0.0265924744307995	-0.00197886489331722
1112	93.6503601074219	-10.0347089767456	-5.52562713623047	0.0197743140161037	-0.00295288790948689	0.0353586822748184	0.00516396993771195
1113	93.0010070800781	-10.3593835830688	-5.85030126571655	-0.00327756232582033	-0.00490093370899558	0.0470469556748867	-0.00425158534198999
1114	94.9490585327148	-10.3593835830688	-5.72043180465698	-0.00132951640989631	0.00613799272105098	0.0496443510055542	-0.0026282137259841
1115	94.2997055053711	-11.3334064483643	-5.20095300674438	-0.00165419070981443	0.0132808275520802	0.0226963832974434	0.00386527273803949
1116	93.6503601074219	-10.6840572357178	-5.13601779937744	0.00451462110504508	0.013930176384747	0.00483929552137852	0.00808603875339031
1117	93.6503601074219	-11.3334064483643	-4.81134366989136	0.000943203864153475	0.01847561635077	0.0103587592020631	0.00256657530553639
1118	94.9490585327148	-11.6580810546875	-5.20095300674438	0.0337353087961674	0.00289124972186983	-0.0110697457566857	0.00646266713738441
1119	93.0010070800781	-10.3593835830688	-5.72043180465698	-0.00652430532500148	0.00743668992072344	-0.0240567177534103	-3.08191010844894e-05
1120	92.3516616821289	-11.3334064483643	-5.59056186676025	0.0243197549134493	0.00321592413820326	-0.0549007803201675	0.00873538758605719
1121	93.0010070800781	-10.6840572357178	-5.6554970741272	0.0022419011220336	-0.00327756232582033	-0.0714591667056084	0.00743668992072344
1122	93.0010070800781	-11.3334064483643	-5.6554970741272	0.00581331877037883	-0.0350956469774246	-0.0415891297161579	0.00289124972186983
1123	93.6503601074219	-12.3074293136597	-5.13601779937744	-3.08191010844894e-05	-0.0610695891082287	0.0230210572481155	0.00581331877037883
1124	92.3516616821289	-12.3074293136597	-5.13601779937744	0.00581331877037883	-0.0711344927549362	0.0450989119708538	-0.00684897974133492
1125	93.6503601074219	-12.3074293136597	-5.9152364730835	0.00483929552137852	-0.0714591667056084	0.0717222020030022	-0.00392691092565656
1126	94.2997055053711	-13.6061267852783	-5.52562713623047	0.012956153601408	-0.0487319678068161	0.0808130875229836	-0.00425158534198999
1127	93.6503601074219	-12.6321039199829	-5.85030126571655	0.00256657530553639	-0.039641086012125	0.103540286421776	-0.00327756232582033
1128	93.6503601074219	-13.2814521789551	-5.9152364730835	-0.00652430532500148	-0.017887907102704	0.0850338488817215	0.00126787810586393
1129	94.9490585327148	-12.9567775726318	-5.3957576751709	-0.00230353930965066	-0.00522560812532902	0.0642546936869621	-0.0110697457566857
1130	94.9490585327148	-12.3074293136597	-5.52562713623047	-0.00165419070981443	0.01847561635077	0.0480209775269032	-0.0136671401560307
1131	94.9490585327148	-11.9827547073364	-5.59056186676025	0.00938473641872406	0.0421768426895142	0.00613799272105098	0.0022419011220336
1132	94.2997055053711	-12.3074293136597	-5.78536653518677	-0.00522560812532902	0.0558131635189056	-0.00684897974133492	0.00483929552137852
1133	95.5984039306641	-12.3074293136597	-5.59056186676025	-3.08191010844894e-05	0.0616573020815849	-0.0613942667841911	0.00126787810586393
1134	94.2997055053711	-12.3074293136597	-5.52562713623047	-0.00652430532500148	0.0801637396216393	-0.0967837646603584	-0.00327756232582033
1135	94.2997055053711	-11.008731842041	-5.6554970741272	-0.00522560812532902	0.0778910145163536	-0.109121389687061	0.00289124972186983
1136	94.2997055053711	-11.9827547073364	-5.33082246780396	-0.00230353930965066	0.0811377614736557	-0.139965444803238	0.00938473641872406
1137	93.6503601074219	-11.3334064483643	-5.6554970741272	-0.00230353930965066	0.0636053457856178	-0.141913503408432	0.00256657530553639
1138	92.3516616821289	-12.3074293136597	-5.52562713623047	-0.00327756232582033	0.0457482598721981	-0.0928876772522926	0.00289124972186983
1139	93.6503601074219	-12.9567775726318	-5.26588773727417	-0.0026282137259841	0.0334106348454952	-0.0730825439095497	-0.00490093370899558
1140	93.0010070800781	-12.3074293136597	-5.33082246780396	-0.00717365415766835	0.0175015944987535	-0.0393164120614529	0.00126787810586393
1141	92.3516616821289	-11.9827547073364	-4.87627840042114	-0.00100484199356288	-0.00197886489331722	-0.0263294391334057	0.00581331877037883
1142	91.7023086547852	-11.9827547073364	-4.74640893936157	-0.00165419070981443	0.000618529506027699	-0.0133424662053585	0.00126787810586393
1143	89.1049194335938	-12.6321039199829	-5.33082246780396	-0.00425158534198999	-0.0221086721867323	-0.000355493422830477	0.00321592413820326
1144	92.3516616821289	-12.3074293136597	-5.3957576751709	-0.000355493422830477	-0.0360696688294411	0.00126787810586393	-0.00425158534198999
1145	91.7023086547852	-12.9567775726318	-5.13601779937744	-0.00327756232582033	-0.0162645354866982	0.00678734155371785	0.00289124972186983
1146	90.4036178588867	-11.9827547073364	-5.46069240570068	0.00678734155371785	-0.0302255302667618	0.0136055024340749	0.000293855206109583
1147	92.3516616821289	-12.9567775726318	-5.00614833831787	0.01100810803473	-0.0191866029053926	0.0278911720961332	0.00646266713738441
1148	91.7023086547852	-11.6580810546875	-5.52562713623047	0.00418994715437293	-0.0253554154187441	0.0382807515561581	-0.00295288790948689
1149	92.3516616821289	-11.9827547073364	-5.72043180465698	0.00516396993771195	-0.0182125810533762	0.0265924744307995	-0.00912170019000769
1150	94.2997055053711	-13.2814521789551	-5.59056186676025	0.0132808275520802	-0.0107450718060136	0.0246444288641214	-0.00392691092565656
1151	93.6503601074219	-12.9567775726318	-5.52562713623047	0.00581331877037883	-0.0282774847000837	0.0246444288641214	0.0022419011220336
1152	94.2997055053711	-13.2814521789551	-5.52562713623047	-0.00360223650932312	-0.00619963090866804	0.0340599827468395	-0.00100484199356288
1153	93.6503601074219	-11.9827547073364	-5.59056186676025	0.00678734155371785	-0.00717365415766835	0.0259431265294552	0.00289124972186983
1154	94.9490585327148	-11.6580810546875	-5.52562713623047	0.00548864435404539	0.000618529506027699	0.0213976856321096	0.000293855206109583
1155	94.9490585327148	-13.6061267852783	-5.78536653518677	-0.00100484199356288	0.00483929552137852	0.0295145437121391	0.00191722682211548
1156	94.9490585327148	-13.2814521789551	-5.72043180465698	-0.000680167751852423	-0.00230353930965066	0.0353586822748184	-0.00132951640989631
1157	94.2997055053711	-12.9567775726318	-5.6554970741272	-0.00652430532500148	0.00159255252219737	0.0532157681882381	0.00548864435404539
1158	94.9490585327148	-11.9827547073364	-5.85030126571655	0.00711201597005129	-0.017887907102704	0.0373067259788513	-0.00490093370899558
1159	93.6503601074219	-12.3074293136597	-5.72043180465698	-0.00295288790948689	-0.0026282137259841	0.0512677207589149	-0.000680167751852423
1160	94.2997055053711	-12.9567775726318	-5.78536653518677	0.00191722682211548	-0.00230353930965066	0.0415274947881699	0.00516396993771195
1161	94.2997055053711	-11.9827547073364	-6.04510593414307	-0.00392691092565656	-0.00425158534198999	0.0304885655641556	0.0103587592020631
1162	94.2997055053711	-12.6321039199829	-5.72043180465698	-0.00360223650932312	-0.0126931173726916	0.0223717093467712	0.00613799272105098
1163	94.9490585327148	-12.3074293136597	-5.78536653518677	-0.00490093370899558	-0.0217839982360601	0.0230210572481155	-3.08191010844894e-05
1164	93.6503601074219	-12.6321039199829	-5.26588773727417	-0.00717365415766835	-0.00165419070981443	-0.00555028254166245	-0.00684897974133492
1165	93.0010070800781	-12.3074293136597	-5.46069240570068	0.00354059832170606	-0.000680167751852423	-0.0402904339134693	-0.00782300252467394
1166	94.9490585327148	-13.6061267852783	-5.3957576751709	0.0123068047687411	0.00808603875339031	-0.0422384813427925	-0.00392691092565656
1167	93.6503601074219	-12.3074293136597	-5.85030126571655	0.0149041991680861	0.000943203864153475	-0.0581475235521793	-0.00652430532500148
1168	96.2477493286133	-13.9308004379272	-5.46069240570068	-0.00132951640989631	-0.00944637414067984	-0.0708098188042641	-0.00490093370899558
1169	94.9490585327148	-13.6061267852783	-5.46069240570068	-0.00132951640989631	0.00126787810586393	-0.0847708135843277	-0.00782300252467394
1170	93.0010070800781	-12.9567775726318	-5.20095300674438	0.000293855206109583	-0.00977104809135199	-0.0350956469774246	-0.00425158534198999
1171	93.6503601074219	-12.6321039199829	-5.20095300674438	0.0103587592020631	-0.0260047651827335	-0.0100957229733467	-0.00327756232582033
1172	93.6503601074219	-12.9567775726318	-5.33082246780396	-0.00392691092565656	-0.0328229255974293	0.0220470335334539	0.00646266713738441
1173	96.2477493286133	-13.9308004379272	-5.3957576751709	0.00483929552137852	-0.0399657599627972	0.0181509424000978	0.00418994715437293
1174	95.5984039306641	-13.9308004379272	-5.3957576751709	-0.00197886489331722	-0.0169138833880424	0.0278911720961332	-0.00457625929266214
1175	94.2997055053711	-13.6061267852783	-5.33082246780396	-0.00230353930965066	-0.0156151866540313	0.0347093306481838	-0.00555028254166245
1176	93.6503601074219	-12.3074293136597	-5.59056186676025	0.000293855206109583	-0.0104203969240189	0.0447742342948914	0.000618529506027699
1177	94.2997055053711	-14.2554750442505	-5.26588773727417	0.000618529506027699	-0.00977104809135199	0.0616573020815849	0.00483929552137852
1178	94.9490585327148	-14.2554750442505	-5.98017120361328	-0.00132951640989631	-0.0130177913233638	0.07139752805233	0.00938473641872406
1179	95.5984039306641	-13.9308004379272	-6.49965000152588	-0.0143164889886975	-0.0123684434220195	0.0538651160895824	0.000293855206109583
1180	93.6503601074219	-12.9567775726318	-6.30484533309937	0.00256657530553639	-0.00619963090866804	0.0496443510055542	-0.00684897974133492
1181	94.2997055053711	-13.6061267852783	-6.23991060256958	0.00548864435404539	0.00191722682211548	0.0162028968334198	0.00808603875339031
1182	95.5984039306641	-14.2554750442505	-6.17497587203979	0.00159255252219737	-0.0165892094373703	-3.08191010844894e-05	0.00126787810586393
1183	95.5984039306641	-14.904824256897	-5.26588773727417	0.000943203864153475	-0.0133424662053585	-0.00197886489331722	0.00289124972186983
1184	94.2997055053711	-13.6061267852783	-5.85030126571655	-0.0185372550040483	-0.00100484199356288	-0.0383423902094364	-0.00944637414067984
1185	94.9490585327148	-14.2554750442505	-5.78536653518677	0.013930176384747	0.013930176384747	-0.0594462193548679	-0.00555028254166245
1186	94.2997055053711	-14.5801496505737	-5.59056186676025	0.0145795252174139	0.0178262684494257	-0.0604202412068844	-0.00587495695799589
1187	94.9490585327148	-14.5801496505737	-5.6554970741272	-0.00132951640989631	0.0123068047687411	-0.0617189407348633	-0.00230353930965066
1188	94.2997055053711	-13.2814521789551	-5.3957576751709	0.00711201597005129	0.00776136433705688	-0.0422384813427925	-0.00132951640989631
1189	95.5984039306641	-14.904824256897	-4.87627840042114	0.00548864435404539	0.00191722682211548	-0.0519787110388279	-0.00230353930965066
1190	95.5984039306641	-14.5801496505737	-5.3957576751709	0.00873538758605719	-0.00912170019000769	-0.0286021586507559	-0.0172385573387146
1191	95.5984039306641	-14.2554750442505	-5.26588773727417	0.00841071270406246	-0.00490093370899558	-0.0373683646321297	-0.00327756232582033
1192	96.2477493286133	-13.9308004379272	-5.07108306884766	0.0142548503354192	0.0126314787194133	-0.0539267547428608	-0.00197886489331722
1193	94.2997055053711	-13.9308004379272	-5.07108306884766	0.00451462110504508	0.0223717093467712	-0.0581475235521793	-0.00555028254166245
1194	94.2997055053711	-12.9567775726318	-5.07108306884766	-0.00684897974133492	0.0321119390428066	-0.0357449948787689	-0.00879702530801296
1195	93.6503601074219	-12.3074293136597	-5.07108306884766	-0.00782300252467394	0.049319677054882	-0.0302255302667618	-0.00684897974133492
1196	95.5984039306641	-13.6061267852783	-5.07108306884766	0.00483929552137852	0.0405534692108631	-0.0143164889886975	0.00191722682211548
1197	94.2997055053711	-12.3074293136597	-5.46069240570068	-0.00100484199356288	0.0308132413774729	-0.0026282137259841	0.00191722682211548
1198	94.2997055053711	-12.6321039199829	-5.46069240570068	-0.00490093370899558	0.0188002903014421	0.0100340843200684	-3.08191010844894e-05
1199	94.2997055053711	-13.6061267852783	-5.26588773727417	-0.000355493422830477	0.0168522447347641	0.00483929552137852	0.000618529506027699
1200	96.2477493286133	-13.9308004379272	-5.3957576751709	0.0298392176628113	0.020423661917448	0.00873538758605719	0.000618529506027699
1201	94.9490585327148	-13.2814521789551	-5.13601779937744	-0.000355493422830477	0.013930176384747	0.0285405199974775	0.00776136433705688
1202	93.6503601074219	-12.9567775726318	-5.59056186676025	0.0168522447347641	0.00548864435404539	0.0321119390428066	0.00581331877037883
1203	91.7023086547852	-12.6321039199829	-5.85030126571655	-0.0026282137259841	-0.000680167751852423	0.0399041213095188	0.00613799272105098
1204	93.6503601074219	-13.6061267852783	-5.46069240570068	-0.0123684434220195	0.00938473641872406	0.0392547734081745	0.0022419011220336
1205	93.6503601074219	-12.9567775726318	-5.52562713623047	0.00256657530553639	-0.00132951640989631	0.0428261905908585	-0.00165419070981443
1206	91.7023086547852	-12.9567775726318	-5.52562713623047	-0.000355493422830477	0.00581331877037883	0.0386054255068302	0.00516396993771195
1207	93.0010070800781	-13.2814521789551	-5.26588773727417	-0.00944637414067984	-0.00165419070981443	0.0304885655641556	0.00548864435404539
1208	92.3516616821289	-13.2814521789551	-5.78536653518677	-0.00197886489331722	-0.000355493422830477	0.00191722682211548	-0.00392691092565656
1209	91.0529632568359	-11.9827547073364	-5.59056186676025	-0.0143164889886975	-0.00587495695799589	-0.0302255302667618	-0.00522560812532902
1210	92.3516616821289	-12.3074293136597	-5.6554970741272	0.01100810803473	-0.0159398596733809	-0.0165892094373703	-0.00197886489331722
1211	92.3516616821289	-12.6321039199829	-5.72043180465698	-0.00912170019000769	-0.0208099745213985	0.0191249661147594	-0.00522560812532902
1212	92.3516616821289	-12.9567775726318	-5.46069240570068	-0.00944637414067984	-0.0175632312893867	-0.000355493422830477	0.00256657530553639
1213	94.2997055053711	-12.6321039199829	-5.72043180465698	-0.00360223650932312	0.00613799272105098	0.00906006153672934	-0.00230353930965066
1214	94.9490585327148	-12.6321039199829	-5.9152364730835	-0.00490093370899558	0.00808603875339031	0.000293855206109583	0.000618529506027699
1215	96.2477493286133	-13.6061267852783	-5.59056186676025	-0.00749832857400179	-0.00295288790948689	0.0145795252174139	-0.00360223650932312
1216	93.6503601074219	-12.9567775726318	-5.72043180465698	0.00159255252219737	-0.000680167751852423	0.00646266713738441	0.0103587592020631
1217	96.897102355957	-13.6061267852783	-5.6554970741272	0.00743668992072344	0.00743668992072344	-0.0113944197073579	0.00743668992072344
1218	94.9490585327148	-13.2814521789551	-5.46069240570068	-0.00457625929266214	0.00808603875339031	-0.0461345724761486	0.0100340843200684
1219	94.9490585327148	-12.6321039199829	-5.3957576751709	0.00873538758605719	0.0395794473588467	-0.0880175605416298	0.00289124972186983
1220	93.0010070800781	-12.3074293136597	-5.78536653518677	-0.00360223650932312	0.041852168738842	-0.0795760303735733	-0.00165419070981443
1221	93.6503601074219	-12.6321039199829	-5.6554970741272	0.0337353087961674	0.0282158460468054	-0.0795760303735733	0.0116574559360743
1222	94.2997055053711	-12.6321039199829	-5.6554970741272	0.000618529506027699	0.0113327819854021	-0.0643163323402405	0.00938473641872406
1223	96.897102355957	-13.6061267852783	-5.52562713623047	0.0136055024340749	-0.00165419070981443	-0.0334722734987736	0.00613799272105098
1224	93.0010070800781	-12.3074293136597	-5.52562713623047	0.00841071270406246	-0.0026282137259841	-0.0136671401560307	-0.00360223650932312
1225	94.2997055053711	-12.3074293136597	-5.59056186676025	0.00743668992072344	-0.00619963090866804	-0.00230353930965066	-0.00230353930965066
1226	95.5984039306641	-12.9567775726318	-5.59056186676025	0.0188002903014421	-0.0104203969240189	0.0181509424000978	0.00321592413820326
1227	94.2997055053711	-12.3074293136597	-5.85030126571655	0.00906006153672934	-0.00457625929266214	0.0226963832974434	0.00711201597005129
1228	94.9490585327148	-13.2814521789551	-5.59056186676025	0.00386527273803949	-0.0182125810533762	0.0285405199974775	0.0022419011220336
1229	95.5984039306641	-13.6061267852783	-5.6554970741272	0.00613799272105098	-0.00717365415766835	0.020423661917448	-0.0107450718060136
1230	94.9490585327148	-12.9567775726318	-5.78536653518677	0.00743668992072344	-0.00360223650932312	0.0321119390428066	-0.00977104809135199
1231	94.9490585327148	-13.9308004379272	-5.59056186676025	-0.0113944197073579	0.00418994715437293	0.0317872650921345	0.00354059832170606
1232	95.5984039306641	-13.2814521789551	-5.78536653518677	0.00808603875339031	0.00743668992072344	0.0308132413774729	-0.0026282137259841
1233	94.9490585327148	-13.6061267852783	-5.72043180465698	-0.0026282137259841	0.00906006153672934	0.0213976856321096	-0.00165419070981443
1234	95.5984039306641	-13.6061267852783	-5.72043180465698	-0.00425158534198999	0.0162028968334198	0.00256657530553639	-0.00555028254166245
1235	93.6503601074219	-12.6321039199829	-6.36978054046631	0.000943203864153475	0.0188002903014421	-0.0195112787187099	-0.00749832857400179
1236	96.2477493286133	-13.2814521789551	-6.04510593414307	0.00483929552137852	0.0162028968334198	-0.023407369852066	-0.000355493422830477
1237	94.2997055053711	-12.6321039199829	-5.33082246780396	0.000618529506027699	0.00646266713738441	-0.0117190945893526	0.00354059832170606
1238	95.5984039306641	-13.9308004379272	-5.72043180465698	-0.00165419070981443	-0.0130177913233638	0.012956153601408	0.00743668992072344
1239	93.6503601074219	-13.6061267852783	-5.72043180465698	-0.00360223650932312	-0.0221086721867323	0.00516396993771195	0.0022419011220336
1240	96.2477493286133	-13.2814521789551	-5.52562713623047	0.0142548503354192	-0.0172385573387146	0.0207483377307653	-0.0026282137259841
1241	95.5984039306641	-13.6061267852783	-5.59056186676025	-0.00100484199356288	-0.0276281367987394	0.0421768426895142	0.0022419011220336
1242	96.2477493286133	-14.2554750442505	-5.13601779937744	-0.00977104809135199	-0.0162645354866982	0.0389300994575024	0.00743668992072344
1243	94.2997055053711	-13.9308004379272	-5.00614833831787	-0.00197886489331722	-0.0286021586507559	0.0499690249562263	0.000943203864153475
1244	96.2477493286133	-14.5801496505737	-5.13601779937744	-0.00587495695799589	-0.0175632312893867	0.0295145437121391	-0.00165419070981443
1245	96.2477493286133	-14.904824256897	-5.26588773727417	0.0149041991680861	-0.0133424662053585	0.0149041991680861	-0.00230353930965066
1246	94.2997055053711	-13.9308004379272	-5.85030126571655	0.0207483377307653	0.0022419011220336	-0.0149658378213644	0.00289124972186983
1247	95.5984039306641	-14.904824256897	-5.20095300674438	0.00938473641872406	-0.000680167751852423	-0.0389917381107807	-3.08191010844894e-05
1248	94.9490585327148	-14.2554750442505	-5.3957576751709	0.00906006153672934	-0.00360223650932312	-0.0519787110388279	0.00873538758605719
1249	93.6503601074219	-13.9308004379272	-5.26588773727417	-0.0152905117720366	-0.00197886489331722	-0.0467839203774929	-3.08191010844894e-05
1250	94.9490585327148	-14.2554750442505	-5.3957576751709	0.00191722682211548	0.0022419011220336	-0.0243813935667276	-0.00847235135734081
1251	93.6503601074219	-13.2814521789551	-5.46069240570068	0.00613799272105098	-0.00132951640989631	0.00841071270406246	-0.00457625929266214
1252	93.6503601074219	-13.6061267852783	-5.52562713623047	0.00841071270406246	-0.00165419070981443	0.0106834331527352	0.000943203864153475
1253	93.0010070800781	-12.6321039199829	-5.46069240570068	-0.00295288790948689	-0.00425158534198999	0.0100340843200684	0.00321592413820326
1254	93.6503601074219	-13.6061267852783	-5.3957576751709	-0.00749832857400179	-0.0133424662053585	-0.00652430532500148	0.000293855206109583
1255	95.5984039306641	-13.9308004379272	-5.59056186676025	0.00289124972186983	-0.0217839982360601	-0.00652430532500148	-0.00652430532500148
1256	93.0010070800781	-13.9308004379272	-5.3957576751709	-0.00197886489331722	-0.00652430532500148	-0.00295288790948689	0.000618529506027699
1257	96.2477493286133	-14.5801496505737	-5.78536653518677	-0.00522560812532902	-0.0123684434220195	0.0136055024340749	0.00256657530553639
1258	91.0529632568359	-12.6321039199829	-5.9152364730835	0.00873538758605719	-0.00425158534198999	0.0369820520281792	-0.000355493422830477
1259	93.6503601074219	-13.2814521789551	-6.23991060256958	0.01100810803473	-0.00879702530801296	0.0304885655641556	-0.00944637414067984
1260	93.0010070800781	-13.6061267852783	-5.33082246780396	-0.0126931173726916	0.00613799272105098	0.0136055024340749	0.00256657530553639
1261	93.6503601074219	-12.9567775726318	-5.3957576751709	0.00776136433705688	0.00354059832170606	0.00841071270406246	0.00483929552137852
1262	93.0010070800781	-13.2814521789551	-6.11004114151001	-0.00619963090866804	0.000943203864153475	-0.00197886489331722	0.011982130818069
1263	93.6503601074219	-13.6061267852783	-5.98017120361328	0.00321592413820326	-0.00522560812532902	-0.0169138833880424	-0.000680167751852423
1264	92.3516616821289	-12.6321039199829	-5.85030126571655	0.00354059832170606	-0.00392691092565656	-0.0389917381107807	0.00256657530553639
1265	93.0010070800781	-13.6061267852783	-5.72043180465698	0.0022419011220336	-0.0104203969240189	-0.0389917381107807	-0.00555028254166245
1266	93.0010070800781	-13.9308004379272	-5.20095300674438	0.00678734155371785	-0.00555028254166245	0.00483929552137852	0.00289124972186983
1267	93.0010070800781	-13.2814521789551	-5.33082246780396	-0.000355493422830477	-0.0143164889886975	0.0168522447347641	0.00646266713738441
1268	91.7023086547852	-14.2554750442505	-5.13601779937744	0.012956153601408	-0.0130177913233638	0.0194496400654316	0.00451462110504508
1269	94.2997055053711	-14.5801496505737	-5.46069240570068	-0.0169138833880424	-0.0175632312893867	0.0210730116814375	-0.000355493422830477
1270	92.3516616821289	-13.2814521789551	-5.46069240570068	-0.0100957229733467	-0.0146411629393697	0.00581331877037883	-0.00230353930965066
1271	94.2997055053711	-13.6061267852783	-5.59056186676025	0.00483929552137852	-3.08191010844894e-05	0.00678734155371785	0.00354059832170606
1272	93.0010070800781	-13.9308004379272	-5.26588773727417	-0.00782300252467394	0.00808603875339031	0.0162028968334198	0.000293855206109583
1273	95.5984039306641	-14.5801496505737	-4.94121360778809	-0.0117190945893526	0.0252937767654657	0.0188002903014421	-0.000355493422830477
1274	93.6503601074219	-13.6061267852783	-5.20095300674438	0.00646266713738441	0.0386054255068302	0.0230210572481155	-0.0026282137259841
1275	94.9490585327148	-14.2554750442505	-5.33082246780396	-0.00717365415766835	0.0496443510055542	0.0165275707840919	-0.00165419070981443
1276	94.2997055053711	-13.2814521789551	-5.26588773727417	0.0022419011220336	0.0467222817242146	0.0246444288641214	0.00613799272105098
1277	94.2997055053711	-13.2814521789551	-5.3957576751709	-0.00360223650932312	0.0412028171122074	0.000293855206109583	0.000293855206109583
1278	95.5984039306641	-13.9308004379272	-5.26588773727417	-0.00944637414067984	0.0408781431615353	-0.0539267547428608	0.000618529506027699
1279	94.9490585327148	-14.2554750442505	-5.20095300674438	0.00451462110504508	0.0506183728575706	-0.107498019933701	0.00256657530553639
1280	93.6503601074219	-12.9567775726318	-5.59056186676025	0.00289124972186983	0.0399041213095188	-0.0893162563443184	0.00516396993771195
1281	93.6503601074219	-13.2814521789551	-5.85030126571655	-0.00717365415766835	-0.00522560812532902	-0.0305502042174339	0.00808603875339031
1282	94.9490585327148	-14.5801496505737	-5.78536653518677	0.00678734155371785	-0.023407369852066	-0.032173577696085	0.00289124972186983
1283	95.5984039306641	-13.9308004379272	-6.11004114151001	0.0168522447347641	-0.0185372550040483	-0.02697878703475	0.000618529506027699
1284	96.2477493286133	-13.6061267852783	-6.43471527099609	0.00906006153672934	-0.0182125810533762	0.00906006153672934	0.00516396993771195
1285	94.9490585327148	-13.9308004379272	-6.04510593414307	0.0103587592020631	-0.0130177913233638	0.0285405199974775	-0.0026282137259841
1286	94.9490585327148	-13.2814521789551	-5.52562713623047	0.0103587592020631	-0.0334722734987736	0.0545144639909267	-0.00360223650932312
1287	96.2477493286133	-14.2554750442505	-5.98017120361328	0.0113327819854021	-0.0156151866540313	0.0548391379415989	-0.00197886489331722
1288	94.9490585327148	-13.2814521789551	-6.17497587203979	0.00483929552137852	-0.00749832857400179	0.0525664202868938	0.00483929552137852
1289	93.6503601074219	-14.2554750442505	-5.72043180465698	-0.00717365415766835	0.00354059832170606	0.0412028171122074	-0.00132951640989631
1290	96.2477493286133	-14.2554750442505	-5.72043180465698	-0.00230353930965066	0.0191249661147594	0.0389300994575024	-0.00392691092565656
1291	95.5984039306641	-14.2554750442505	-5.52562713623047	0.00289124972186983	0.0210730116814375	0.0441248863935471	-0.00230353930965066
1292	95.5984039306641	-14.2554750442505	-5.3957576751709	-0.00652430532500148	0.0152288740500808	0.0337353087961674	0.0149041991680861
1293	93.0010070800781	-12.6321039199829	-6.04510593414307	-0.00587495695799589	0.0304885655641556	0.00743668992072344	0.00321592413820326
1294	95.5984039306641	-13.2814521789551	-5.72043180465698	-0.0104203969240189	0.0304885655641556	-0.0282774847000837	0.000293855206109583
1295	94.2997055053711	-12.9567775726318	-5.59056186676025	-0.0026282137259841	0.0298392176628113	-0.0549007803201675	-0.000355493422830477
1296	94.9490585327148	-14.5801496505737	-5.20095300674438	-0.000680167751852423	0.029189869761467	-0.100679859519005	0.00516396993771195
1297	94.2997055053711	-13.2814521789551	-5.3957576751709	-0.00230353930965066	0.00321592413820326	-0.114640854299068	0.00418994715437293
1298	94.9490585327148	-13.6061267852783	-5.26588773727417	-0.00555028254166245	-0.0185372550040483	-0.0571734979748726	0.00613799272105098
1299	95.5984039306641	-13.9308004379272	-5.46069240570068	0.00451462110504508	-0.03444629535079	-0.0182125810533762	0.00126787810586393
1300	94.2997055053711	-14.5801496505737	-5.26588773727417	0.00191722682211548	-0.0412644557654858	0.00581331877037883	0.0298392176628113
1301	96.2477493286133	-14.5801496505737	-5.07108306884766	-0.00555028254166245	-0.0435371771454811	0.0321119390428066	0.000618529506027699
1302	94.2997055053711	-14.904824256897	-5.20095300674438	0.00289124972186983	-0.0415891297161579	0.0574365332722664	0.00354059832170606
1303	93.6503601074219	-14.5801496505737	-5.26588773727417	-0.00230353930965066	-0.0341216214001179	0.045423585921526	-0.00912170019000769
1304	96.2477493286133	-15.5541725158691	-5.13601779937744	0.0158782228827477	-0.0451605506241322	0.0551638156175613	-0.00230353930965066
1305	93.6503601074219	-14.904824256897	-5.85030126571655	0.0142548503354192	-0.0305502042174339	0.0597092546522617	-0.00425158534198999
1306	94.2997055053711	-14.2554750442505	-5.78536653518677	0.0116574559360743	-0.0175632312893867	0.0473716296255589	-0.00197886489331722
1307	94.2997055053711	-14.904824256897	-5.59056186676025	0.0149041991680861	-0.00490093370899558	0.0470469556748867	0.00451462110504508
1308	96.2477493286133	-15.5541725158691	-5.59056186676025	-0.0026282137259841	0.0126314787194133	0.0506183728575706	0.000618529506027699
1309	94.9490585327148	-14.2554750442505	-5.52562713623047	-0.0110697457566857	0.0145795252174139	0.0226963832974434	-0.00814767740666866
1310	93.6503601074219	-14.2554750442505	-5.59056186676025	0.00678734155371785	0.0272418223321438	0.0265924744307995	-0.00879702530801296
1311	94.9490585327148	-13.6061267852783	-5.9152364730835	0.0100340843200684	0.0324366129934788	-0.028926832601428	0.00289124972186983
1312	94.2997055053711	-13.2814521789551	-5.85030126571655	-0.00360223650932312	0.01847561635077	-0.0350956469774246	0.00386527273803949
1313	95.5984039306641	-14.2554750442505	-5.46069240570068	0.0106834331527352	0.0152288740500808	-0.0435371771454811	-0.0110697457566857
1314	95.5984039306641	-13.6061267852783	-5.46069240570068	-0.00555028254166245	0.0243197549134493	-0.0945110470056534	-0.00912170019000769
1315	95.5984039306641	-14.5801496505737	-5.26588773727417	-0.00230353930965066	0.0259431265294552	-0.140614792704582	-0.0026282137259841
1316	93.0010070800781	-12.9567775726318	-5.6554970741272	-0.00555028254166245	0.013930176384747	-0.115939550101757	0.000293855206109583
1317	95.5984039306641	-14.2554750442505	-5.52562713623047	-0.000680167751852423	-0.000680167751852423	-0.0594462193548679	0.000293855206109583
1318	94.9490585327148	-13.6061267852783	-5.72043180465698	-0.00814767740666866	-0.00522560812532902	-0.00360223650932312	-0.00197886489331722
1319	93.0010070800781	-13.2814521789551	-5.33082246780396	-0.00652430532500148	-0.0221086721867323	0.0158782228827477	0.00126787810586393
1320	93.0010070800781	-12.9567775726318	-5.72043180465698	0.00256657530553639	-0.00392691092565656	0.0252937767654657	0.00613799272105098
1321	92.3516616821289	-13.2814521789551	-5.26588773727417	-0.00197886489331722	-0.000355493422830477	0.0308132413774729	0.00613799272105098
1322	92.3516616821289	-12.9567775726318	-5.52562713623047	-0.00295288790948689	0.00906006153672934	0.0567871853709221	0.00873538758605719
1323	92.3516616821289	-14.5801496505737	-5.46069240570068	-0.0120437685400248	0.00451462110504508	0.0561378374695778	0.00711201597005129
1324	93.6503601074219	-12.9567775726318	-5.78536653518677	0.000618529506027699	0.00873538758605719	0.0584105588495731	0.000943203864153475
1325	92.3516616821289	-13.9308004379272	-5.3957576751709	-0.00490093370899558	0.0100340843200684	0.066202737390995	0.00191722682211548
1326	93.0010070800781	-14.2554750442505	-5.26588773727417	-0.0159398596733809	0.0136055024340749	0.0681507885456085	-0.000680167751852423
1327	93.0010070800781	-12.9567775726318	-5.26588773727417	0.00289124972186983	0.000618529506027699	0.0460729338228703	0.00841071270406246
1328	93.0010070800781	-12.9567775726318	-5.33082246780396	-0.00490093370899558	-0.000355493422830477	-0.00522560812532902	-0.00490093370899558
1329	94.9490585327148	-14.5801496505737	-5.3957576751709	0.0162028968334198	-3.08191010844894e-05	-0.0198359526693821	-0.00555028254166245
1330	95.5984039306641	-14.2554750442505	-5.78536653518677	-0.00197886489331722	-0.0026282137259841	-0.00295288790948689	-0.000680167751852423
1331	95.5984039306641	-13.9308004379272	-5.52562713623047	0.00841071270406246	-0.00944637414067984	0.0515923984348774	-0.00457625929266214
1332	96.2477493286133	-14.2554750442505	-5.26588773727417	0.00191722682211548	-0.0198359526693821	0.0441248863935471	-0.000355493422830477
1333	95.5984039306641	-14.2554750442505	-5.26588773727417	0.00289124972186983	0.0395794473588467	0.0645793676376343	-0.00522560812532902
1334	96.2477493286133	-13.9308004379272	-5.3957576751709	-0.00879702530801296	-0.000680167751852423	0.0181509424000978	-0.00587495695799589
1335	96.897102355957	-14.2554750442505	-5.85030126571655	-0.00490093370899558	0.0207483377307653	-0.0253554154187441	0.00191722682211548
1336	94.9490585327148	-14.2554750442505	-5.52562713623047	0.00159255252219737	0.0382807515561581	-0.0831474438309669	-0.000680167751852423
1337	95.5984039306641	-13.9308004379272	-5.59056186676025	0.00938473641872406	0.0392547734081745	-0.146134257316589	0.0145795252174139
1338	95.5984039306641	-13.2814521789551	-5.78536653518677	0.000943203864153475	0.0389300994575024	-0.167562767863274	-0.0026282137259841
1339	93.6503601074219	-12.6321039199829	-5.59056186676025	-0.00165419070981443	0.0158782228827477	-0.104251272976398	0.00516396993771195
1340	94.9490585327148	-13.2814521789551	-5.98017120361328	-0.00425158534198999	0.00548864435404539	-0.0610695891082287	0.0022419011220336
1341	94.2997055053711	-12.6321039199829	-6.11004114151001	0.00418994715437293	-0.00327756232582033	-0.0545761026442051	0.00256657530553639
1342	95.5984039306641	-13.6061267852783	-6.04510593414307	-0.0100957229733467	-0.0237320438027382	-0.0490566417574883	0.01100810803473
1343	95.5984039306641	-13.9308004379272	-5.6554970741272	0.00581331877037883	-0.0273034609854221	-0.0279528107494116	0.00321592413820326
1344	94.9490585327148	-14.5801496505737	-5.3957576751709	-0.00197886489331722	-0.0299008563160896	-0.00814767740666866	0.000293855206109583
1345	95.5984039306641	-13.9308004379272	-5.3957576751709	0.00581331877037883	-0.0240567177534103	-0.00230353930965066	-0.00555028254166245
1346	93.6503601074219	-12.6321039199829	-5.98017120361328	0.01100810803473	-0.0279528107494116	0.0145795252174139	-0.00132951640989631
1347	96.2477493286133	-13.9308004379272	-5.33082246780396	0.00938473641872406	-0.0201606266200542	0.0334106348454952	-0.00132951640989631
1348	93.6503601074219	-12.9567775726318	-5.3957576751709	0.00159255252219737	-0.0230826959013939	0.0246444288641214	0.00548864435404539
1349	94.2997055053711	-12.6321039199829	-5.46069240570068	0.00581331877037883	-0.0143164889886975	0.0243197549134493	-0.00749832857400179
1350	94.2997055053711	-13.2814521789551	-4.68147373199463	-0.00392691092565656	-0.00847235135734081	0.0282158460468054	-0.00814767740666866
1351	95.5984039306641	-14.2554750442505	-5.07108306884766	0.00938473641872406	0.0295145437121391	-0.0159398596733809	-0.00619963090866804
1352	93.6503601074219	-13.6061267852783	-5.52562713623047	0.00646266713738441	0.0373067259788513	-0.0445111989974976	-0.00197886489331722
1353	94.2997055053711	-13.2814521789551	-5.33082246780396	0.0103587592020631	0.031137915328145	-0.0402904339134693	-0.00619963090866804
1354	93.6503601074219	-12.6321039199829	-5.52562713623047	-0.00555028254166245	0.0363327041268349	-0.0208099745213985	-0.00555028254166245
1355	96.897102355957	-13.9308004379272	-5.20095300674438	0.00386527273803949	0.0301638916134834	-0.0100957229733467	-0.000355493422830477
1356	93.6503601074219	-12.9567775726318	-5.3957576751709	0.0175015944987535	0.0272418223321438	-0.00392691092565656	0.00776136433705688
1357	96.2477493286133	-14.5801496505737	-5.33082246780396	0.0149041991680861	0.01100810803473	0.00451462110504508	0.00646266713738441
1358	94.9490585327148	-13.9308004379272	-5.59056186676025	-0.00977104809135199	-0.00392691092565656	0.0239950809627771	0.00483929552137852
1359	94.9490585327148	-13.2814521789551	-5.9152364730835	0.00418994715437293	-0.0162645354866982	0.00386527273803949	0.000293855206109583
1360	94.2997055053711	-13.2814521789551	-5.72043180465698	0.01847561635077	0.00451462110504508	-0.039641086012125	-0.00490093370899558
1361	94.9490585327148	-13.9308004379272	-6.17497587203979	0.0113327819854021	-0.00100484199356288	-0.0247060675173998	0.0100340843200684
1362	94.9490585327148	-14.5801496505737	-5.85030126571655	0.00126787810586393	-0.00360223650932312	0.00743668992072344	0.00191722682211548
1363	96.897102355957	-15.2294979095459	-5.78536653518677	-0.0123684434220195	-0.00977104809135199	-0.00132951640989631	0.00289124972186983
1364	94.2997055053711	-13.9308004379272	-6.17497587203979	-0.00197886489331722	-0.0198359526693821	0.0207483377307653	0.00256657530553639
1365	94.9490585327148	-13.9308004379272	-5.6554970741272	0.01100810803473	-0.0237320438027382	0.0175015944987535	-0.0100957229733467
1366	95.5984039306641	-14.2554750442505	-5.52562713623047	0.0100340843200684	-0.028926832601428	0.0207483377307653	-0.00327756232582033
1367	94.9490585327148	-13.9308004379272	-5.6554970741272	0.00191722682211548	-0.0350956469774246	0.00483929552137852	0.00613799272105098
1368	96.2477493286133	-14.2554750442505	-5.26588773727417	-0.00360223650932312	-0.032173577696085	0.0200989879667759	-0.00684897974133492
1369	95.5984039306641	-14.5801496505737	-5.26588773727417	-0.0230826959013939	-0.02697878703475	0.0295145437121391	-0.00717365415766835
1370	94.2997055053711	-13.2814521789551	-5.72043180465698	-0.0169138833880424	-0.00782300252467394	0.0239950809627771	-0.0104203969240189
1371	93.6503601074219	-13.2814521789551	-5.59056186676025	0.0155535480007529	0.00483929552137852	0.0350340083241463	-0.00295288790948689
1372	93.6503601074219	-13.2814521789551	-5.59056186676025	-0.00165419070981443	0.0181509424000978	0.0434755384922028	-0.0026282137259841
1373	96.2477493286133	-13.9308004379272	-5.33082246780396	-0.0104203969240189	0.0123068047687411	0.0700988322496414	-0.00132951640989631
1374	96.897102355957	-13.6061267852783	-5.00614833831787	0.00548864435404539	0.0136055024340749	0.0545144639909267	-0.00392691092565656
1375	93.6503601074219	-12.9567775726318	-5.3957576751709	-0.00782300252467394	0.013930176384747	0.0382807515561581	-0.00295288790948689
1376	96.897102355957	-13.2814521789551	-5.72043180465698	0.0113327819854021	0.0188002903014421	0.012956153601408	0.0022419011220336
1377	93.0010070800781	-12.6321039199829	-5.46069240570068	0.00776136433705688	0.0100340843200684	-0.000355493422830477	0.0145795252174139
1378	94.9490585327148	-13.2814521789551	-5.20095300674438	0.00289124972186983	0.0259431265294552	-0.0662643760442734	-0.00100484199356288
1379	94.2997055053711	-13.6061267852783	-5.07108306884766	-0.00327756232582033	0.0330859608948231	-0.113666832447052	-0.00100484199356288
1380	95.5984039306641	-13.6061267852783	-4.94121360778809	-0.0146411629393697	0.0369820520281792	-0.128926530480385	0.00678734155371785
1381	94.9490585327148	-13.2814521789551	-5.26588773727417	0.00321592413820326	0.0158782228827477	-0.0818487480282784	0.000943203864153475
1382	94.2997055053711	-13.6061267852783	-5.33082246780396	0.0100340843200684	-0.00847235135734081	-0.0425631552934647	0.0142548503354192
1383	91.7023086547852	-12.3074293136597	-5.85030126571655	0.00841071270406246	-0.0123684434220195	-0.0123684434220195	0.00906006153672934
1384	93.6503601074219	-13.2814521789551	-5.72043180465698	-0.0143164889886975	-0.0331475995481014	0.00191722682211548	-0.0026282137259841
1385	91.7023086547852	-12.9567775726318	-5.9152364730835	-0.00490093370899558	-0.0337969474494457	0.00808603875339031	-0.00327756232582033
1386	91.0529632568359	-12.9567775726318	-5.9152364730835	0.00483929552137852	-0.0279528107494116	0.01847561635077	0.00483929552137852
1387	92.3516616821289	-13.2814521789551	-5.3957576751709	0.00743668992072344	-0.0363943427801132	0.025618452578783	-0.00425158534198999
1388	91.7023086547852	-12.6321039199829	-5.85030126571655	0.00386527273803949	-0.0263294391334057	0.0142548503354192	0.00776136433705688
1389	92.3516616821289	-12.6321039199829	-5.72043180465698	-0.00327756232582033	-0.0273034609854221	0.0249691028147936	-0.00977104809135199
1390	93.0010070800781	-13.6061267852783	-5.52562713623047	0.0171769186854362	-0.0347709693014622	0.0519170723855495	-0.000355493422830477
1391	94.2997055053711	-13.2814521789551	-5.46069240570068	-0.00132951640989631	-0.0276281367987394	0.0441248863935471	-0.00327756232582033
1392	93.6503601074219	-13.6061267852783	-5.26588773727417	-0.0204853005707264	-0.0237320438027382	0.0509430468082428	-0.000355493422830477
1393	92.3516616821289	-12.3074293136597	-5.72043180465698	0.00581331877037883	-0.0182125810533762	0.0473716296255589	-0.00197886489331722
1394	93.6503601074219	-12.9567775726318	-5.72043180465698	-0.0149658378213644	-0.00360223650932312	0.0376313999295235	-0.00684897974133492
1395	94.9490585327148	-13.2814521789551	-5.9152364730835	0.00581331877037883	0.0106834331527352	0.040228795260191	-0.00555028254166245
1396	94.2997055053711	-13.6061267852783	-5.59056186676025	0.0213976856321096	0.0324366129934788	0.040228795260191	0.0126314787194133
1397	94.9490585327148	-13.6061267852783	-5.52562713623047	0.00256657530553639	0.0376313999295235	0.020423661917448	0.00678734155371785
1398	94.2997055053711	-12.6321039199829	-5.33082246780396	0.00126787810586393	0.0470469556748867	-0.00132951640989631	0.00646266713738441
1399	94.2997055053711	-12.9567775726318	-5.46069240570068	-0.0113944197073579	0.0226963832974434	0.01847561635077	0.00483929552137852
1400	93.0010070800781	-13.2814521789551	-5.20095300674438	-0.00132951640989631	0.013930176384747	0.0162028968334198	0.0113327819854021
1401	94.9490585327148	-12.6321039199829	-5.46069240570068	-0.00230353930965066	0.0103587592020631	0.0116574559360743	0.00354059832170606
1402	93.0010070800781	-12.3074293136597	-5.6554970741272	-0.00457625929266214	-0.0100957229733467	0.041852168738842	0.00613799272105098
1403	94.9490585327148	-12.3074293136597	-5.26588773727417	0.00289124972186983	-0.0100957229733467	0.0671767666935921	0.00256657530553639
1404	94.9490585327148	-13.6061267852783	-5.20095300674438	0.000293855206109583	-0.0120437685400248	0.0798390582203865	-0.00295288790948689
1405	94.2997055053711	-12.6321039199829	-5.3957576751709	0.0123068047687411	0.00841071270406246	0.0785403624176979	-0.00230353930965066
1406	94.9490585327148	-12.3074293136597	-5.9152364730835	0.0113327819854021	0.00516396993771195	0.0541897900402546	-0.00490093370899558
1407	94.2997055053711	-12.6321039199829	-5.72043180465698	0.0158782228827477	0.0168522447347641	0.0282158460468054	0.000618529506027699
1408	94.9490585327148	-13.6061267852783	-5.59056186676025	0.00516396993771195	0.0269171483814716	-0.0454852245748043	-0.00230353930965066
1409	94.9490585327148	-12.9567775726318	-5.98017120361328	0.00776136433705688	0.0314625911414623	-0.133796632289886	-0.00165419070981443
1410	93.0010070800781	-12.3074293136597	-5.78536653518677	-0.00360223650932312	0.0340599827468395	-0.185095176100731	-0.00912170019000769
1411	94.9490585327148	-12.6321039199829	-5.9152364730835	0.00646266713738441	0.0314625911414623	-0.165939390659332	-0.00230353930965066
1412	93.0010070800781	-12.3074293136597	-6.11004114151001	0.00906006153672934	0.000943203864153475	-0.0834721177816391	0.00191722682211548
1413	94.9490585327148	-13.9308004379272	-5.85030126571655	0.00613799272105098	-0.00490093370899558	-0.0367190167307854	-0.000355493422830477
1414	95.5984039306641	-13.6061267852783	-5.6554970741272	-0.0123684434220195	-0.0110697457566857	-0.0282774847000837	-0.00587495695799589
1415	93.6503601074219	-13.6061267852783	-5.52562713623047	0.0233457311987877	0.00354059832170606	-0.0130177913233638	0.00321592413820326
1416	93.6503601074219	-12.6321039199829	-5.52562713623047	0.0022419011220336	0.00711201597005129	0.000293855206109583	-0.000355493422830477
1417	94.2997055053711	-13.6061267852783	-5.46069240570068	-0.00684897974133492	0.0103587592020631	0.0188002903014421	0.00613799272105098
1418	94.2997055053711	-13.9308004379272	-5.6554970741272	0.00418994715437293	0.00678734155371785	0.0100340843200684	-0.00360223650932312
1419	95.5984039306641	-13.6061267852783	-5.72043180465698	-0.00522560812532902	0.0158782228827477	0.0155535480007529	-0.00327756232582033
1420	94.9490585327148	-12.6321039199829	-5.78536653518677	-0.00619963090866804	0.01100810803473	-0.000680167751852423	0.00126787810586393
1421	94.2997055053711	-12.9567775726318	-5.6554970741272	0.01847561635077	0.0145795252174139	-0.0185372550040483	0.00126787810586393
1422	94.2997055053711	-14.2554750442505	-4.94121360778809	0.00386527273803949	0.0132808275520802	-0.0454852245748043	0.00516396993771195
1423	94.2997055053711	-13.6061267852783	-5.33082246780396	-0.0198359526693821	0.00743668992072344	-0.0555501282215118	0.00321592413820326
1424	94.2997055053711	-13.6061267852783	-5.6554970741272	-0.00847235135734081	-0.00295288790948689	-0.043212503194809	-0.00425158534198999
1425	92.3516616821289	-13.9308004379272	-5.78536653518677	0.00321592413820326	-0.028926832601428	-0.0266541130840778	-0.00197886489331722
1426	96.2477493286133	-14.5801496505737	-5.52562713623047	0.00808603875339031	-0.0305502042174339	-0.0198359526693821	0.000618529506027699
1427	94.2997055053711	-13.6061267852783	-5.59056186676025	0.0152288740500808	-0.0438618510961533	0.0132808275520802	0.00613799272105098
1428	93.6503601074219	-13.9308004379272	-4.94121360778809	-0.00847235135734081	-0.0402904339134693	0.0103587592020631	-0.00717365415766835
1429	95.5984039306641	-15.2294979095459	-5.3957576751709	0.00808603875339031	-0.0299008563160896	0.0116574559360743	-0.0104203969240189
1430	95.5984039306641	-14.2554750442505	-5.26588773727417	0.0022419011220336	-0.028926832601428	0.01847561635077	0.00191722682211548
1431	94.9490585327148	-14.2554750442505	-5.33082246780396	0.00548864435404539	-0.0221086721867323	0.0480209775269032	0.00126787810586393
1432	96.2477493286133	-14.904824256897	-5.33082246780396	-0.00457625929266214	-0.0286021586507559	0.0321119390428066	0.00289124972186983
1433	93.6503601074219	-13.6061267852783	-5.20095300674438	-0.00392691092565656	-0.0263294391334057	0.0431508645415306	0.0022419011220336
1434	93.0010070800781	-13.2814521789551	-5.00614833831787	-0.00814767740666866	-0.0152905117720366	0.00808603875339031	-0.000355493422830477
1435	92.3516616821289	-12.9567775726318	-5.85030126571655	-0.00847235135734081	0.00678734155371785	-0.0159398596733809	-0.00652430532500148
1436	94.2997055053711	-13.9308004379272	-5.72043180465698	-0.00360223650932312	-0.00814767740666866	-0.0263294391334057	0.00873538758605719
1437	92.3516616821289	-11.9827547073364	-5.85030126571655	-0.000355493422830477	-0.00230353930965066	0.0155535480007529	0.00191722682211548
1438	92.3516616821289	-12.3074293136597	-5.72043180465698	-0.00847235135734081	0.000618529506027699	0.0532157681882381	-0.000680167751852423
1439	93.0010070800781	-12.6321039199829	-5.26588773727417	-0.00100484199356288	0.00483929552137852	0.060358602553606	-0.00295288790948689
1440	94.2997055053711	-13.6061267852783	-5.72043180465698	-0.00197886489331722	0.00548864435404539	0.0509430468082428	-0.00360223650932312
1441	93.0010070800781	-13.2814521789551	-6.17497587203979	0.000618529506027699	0.0259431265294552	0.00483929552137852	-0.000355493422830477
1442	93.0010070800781	-11.9827547073364	-5.59056186676025	-0.00295288790948689	0.0282158460468054	-3.08191010844894e-05	0.0103587592020631
1443	91.7023086547852	-11.9827547073364	-5.78536653518677	0.0100340843200684	0.0200989879667759	0.00386527273803949	-0.00165419070981443
1444	93.6503601074219	-13.9308004379272	-5.20095300674438	-0.00490093370899558	0.0308132413774729	-0.0104203969240189	0.000618529506027699
1445	93.0010070800781	-12.9567775726318	-5.26588773727417	-0.00879702530801296	0.0360080301761627	-0.0279528107494116	-0.00490093370899558
1446	91.0529632568359	-11.9827547073364	-5.52562713623047	-0.00132951640989631	0.040228795260191	-0.0341216214001179	0.00126787810586393
1447	91.0529632568359	-13.6061267852783	-5.33082246780396	-0.00165419070981443	0.0213976856321096	-0.0282774847000837	0.00289124972186983
1448	91.7023086547852	-12.9567775726318	-5.3957576751709	0.000618529506027699	0.00970941036939621	-0.0286021586507559	-0.00132951640989631
1449	91.0529632568359	-12.3074293136597	-5.59056186676025	-0.017887907102704	-0.000355493422830477	-0.0639916583895683	0.000293855206109583
1450	89.1049194335938	-12.3074293136597	-5.3957576751709	-0.00295288790948689	0.00386527273803949	-0.0571734979748726	-0.0117190945893526
1451	91.0529632568359	-12.6321039199829	-5.3957576751709	-0.0123684434220195	0.00743668992072344	-0.0763292834162712	0.00678734155371785
1452	90.4036178588867	-11.9827547073364	-5.07108306884766	0.00354059832170606	0.00613799272105098	-0.0500306636095047	0.00191722682211548
1453	93.0010070800781	-12.6321039199829	-5.3957576751709	-0.00132951640989631	-3.08191010844894e-05	-0.0328229255974293	0.00256657530553639
1454	92.3516616821289	-12.9567775726318	-5.46069240570068	-0.0120437685400248	0.0123068047687411	-0.0110697457566857	-0.00587495695799589
1455	94.2997055053711	-12.9567775726318	-5.13601779937744	-0.00912170019000769	0.0194496400654316	-0.00879702530801296	-0.000355493422830477
1456	91.0529632568359	-11.6580810546875	-5.46069240570068	-3.08191010844894e-05	0.0282158460468054	0.00938473641872406	0.00289124972186983
1457	94.2997055053711	-12.9567775726318	-5.13601779937744	0.00159255252219737	0.0136055024340749	0.00970941036939621	0.00873538758605719
1458	93.6503601074219	-12.6321039199829	-5.26588773727417	-0.00749832857400179	0.0155535480007529	0.0243197549134493	0.00581331877037883
1459	92.3516616821289	-11.9827547073364	-5.9152364730835	0.00191722682211548	0.00678734155371785	0.0236704051494598	0.000943203864153475
1460	92.3516616821289	-11.6580810546875	-5.98017120361328	-0.00619963090866804	0.00191722682211548	0.0399041213095188	-0.00100484199356288
1461	92.3516616821289	-12.3074293136597	-5.78536653518677	0.0136055024340749	0.00808603875339031	0.0239950809627771	0.0194496400654316
1462	93.0010070800781	-11.6580810546875	-5.78536653518677	-0.00457625929266214	0.00906006153672934	0.0613326244056225	0.00289124972186983
1463	94.9490585327148	-13.6061267852783	-5.33082246780396	-0.00132951640989631	0.00548864435404539	0.0512677207589149	0.00938473641872406
1464	94.2997055053711	-11.9827547073364	-5.52562713623047	-0.00392691092565656	0.0226963832974434	0.0593845807015896	-0.00619963090866804
1465	94.2997055053711	-12.3074293136597	-5.6554970741272	0.0103587592020631	0.0269171483814716	0.0629559978842735	-0.00619963090866804
1466	94.9490585327148	-13.2814521789551	-5.9152364730835	0.0103587592020631	0.0249691028147936	0.0200989879667759	-0.00555028254166245
1467	92.3516616821289	-11.9827547073364	-5.9152364730835	0.0230210572481155	0.0188002903014421	-0.0279528107494116	-0.00230353930965066
1468	92.3516616821289	-11.9827547073364	-5.78536653518677	0.00548864435404539	0.011982130818069	-0.109121389687061	0.000618529506027699
1469	93.6503601074219	-12.9567775726318	-5.6554970741272	0.00548864435404539	-0.00165419070981443	-0.125679776072502	-0.00847235135734081
1470	94.9490585327148	-13.2814521789551	-6.17497587203979	0.0168522447347641	-0.0230826959013939	-0.0698357969522476	-0.00522560812532902
1471	94.2997055053711	-12.3074293136597	-6.11004114151001	-0.00425158534198999	-0.0324982516467571	-0.0240567177534103	-0.00814767740666866
1472	94.9490585327148	-13.2814521789551	-6.04510593414307	-0.00197886489331722	-0.0331475995481014	0.0022419011220336	-0.00165419070981443
1473	94.2997055053711	-13.2814521789551	-5.72043180465698	-0.000355493422830477	-0.0451605506241322	-0.000355493422830477	0.00191722682211548
1474	94.2997055053711	-13.2814521789551	-5.26588773727417	-0.00977104809135199	-0.0373683646321297	0.0162028968334198	-0.00230353930965066
1475	93.6503601074219	-12.6321039199829	-5.20095300674438	0.00126787810586393	-0.0308748781681061	0.0308132413774729	0.00678734155371785
1476	93.6503601074219	-13.6061267852783	-5.13601779937744	-0.0026282137259841	-0.023407369852066	0.0265924744307995	0.00483929552137852
1477	94.9490585327148	-13.2814521789551	-5.52562713623047	-0.00425158534198999	-0.0172385573387146	0.0522417463362217	0.00418994715437293
1478	94.2997055053711	-12.3074293136597	-5.52562713623047	0.000943203864153475	-0.0113944197073579	0.0415274947881699	0.00516396993771195
1479	92.3516616821289	-11.9827547073364	-5.85030126571655	-0.00814767740666866	0.00321592413820326	0.0502936989068985	0.00191722682211548
1480	92.3516616821289	-11.9827547073364	-5.78536653518677	0.00159255252219737	0.00776136433705688	0.041852168738842	0.00678734155371785
1481	92.3516616821289	-12.6321039199829	-5.52562713623047	0.00354059832170606	0.00191722682211548	0.0431508645415306	0.00678734155371785
1482	95.5984039306641	-13.6061267852783	-5.33082246780396	0.00256657530553639	0.00873538758605719	0.0145795252174139	0.00808603875339031
1483	93.6503601074219	-12.6321039199829	-5.59056186676025	0.00159255252219737	0.00906006153672934	0.00321592413820326	0.000618529506027699
1484	94.2997055053711	-13.6061267852783	-5.33082246780396	0.01847561635077	-0.00717365415766835	-0.00912170019000769	-0.00165419070981443
1485	94.9490585327148	-13.6061267852783	-5.26588773727417	0.00646266713738441	-0.0152905117720366	-0.0130177913233638	-0.0136671401560307
1486	93.0010070800781	-13.6061267852783	-5.3957576751709	0.0162028968334198	-0.0217839982360601	0.00386527273803949	-0.00555028254166245
1487	93.6503601074219	-14.2554750442505	-5.00614833831787	0.012956153601408	-0.0227580219507217	0.0278911720961332	-0.00295288790948689
1488	94.9490585327148	-14.904824256897	-5.13601779937744	-0.00132951640989631	-0.0198359526693821	0.0275664981454611	0.00678734155371785
1489	92.3516616821289	-13.2814521789551	-5.85030126571655	-0.00132951640989631	-0.0191866029053926	0.025618452578783	-0.0120437685400248
1490	93.0010070800781	-13.2814521789551	-5.78536653518677	0.0145795252174139	-0.00457625929266214	-0.00490093370899558	-0.0165892094373703
1491	93.0010070800781	-13.9308004379272	-6.30484533309937	-0.00132951640989631	0.00191722682211548	-0.043212503194809	-0.0120437685400248
1492	92.3516616821289	-13.9308004379272	-6.11004114151001	0.0239950809627771	0.0145795252174139	-0.0581475235521793	-0.00522560812532902
1493	93.6503601074219	-13.9308004379272	-5.52562713623047	-0.00555028254166245	0.0165275707840919	-0.0932123512029648	-0.0026282137259841
1494	94.2997055053711	-13.2814521789551	-5.6554970741272	0.0022419011220336	0.025618452578783	-0.107822693884373	-0.00587495695799589
1495	95.5984039306641	-13.9308004379272	-5.6554970741272	-0.00587495695799589	0.0149041991680861	-0.0824980959296227	-0.00425158534198999
1496	93.0010070800781	-12.3074293136597	-5.72043180465698	-0.00555028254166245	0.000618529506027699	-0.0299008563160896	0.00126787810586393
1497	96.2477493286133	-13.6061267852783	-5.52562713623047	-0.00360223650932312	-0.0221086721867323	0.00483929552137852	-0.00165419070981443
1498	94.9490585327148	-12.6321039199829	-5.6554970741272	-0.0026282137259841	-0.032173577696085	0.0438002124428749	0.00581331877037883
1499	93.6503601074219	-12.3074293136597	-5.52562713623047	-0.00944637414067984	-0.038017712533474	0.0538651160895824	-0.00230353930965066
1500	92.3516616821289	-11.6580810546875	-5.6554970741272	0.0155535480007529	-0.0266541130840778	0.0502936989068985	0.00646266713738441
1501	94.9490585327148	-12.9567775726318	-5.52562713623047	-0.00360223650932312	-0.0198359526693821	0.0577612072229385	-0.0026282137259841
1502	92.3516616821289	-11.6580810546875	-5.72043180465698	-0.0221086721867323	-0.0123684434220195	0.0850338488817215	0.00743668992072344
1503	96.2477493286133	-13.6061267852783	-5.3957576751709	0.00321592413820326	-0.0133424662053585	0.0821117833256721	-0.00197886489331722
1504	92.3516616821289	-11.9827547073364	-5.52562713623047	-0.00782300252467394	-0.00619963090866804	0.0925013571977615	-0.00749832857400179
1505	91.0529632568359	-12.6321039199829	-5.3957576751709	0.00776136433705688	0.00289124972186983	0.0684754624962807	-0.00490093370899558
1506	93.6503601074219	-12.9567775726318	-5.20095300674438	-0.00360223650932312	0.01847561635077	0.0249691028147936	-0.00522560812532902
1507	91.0529632568359	-12.6321039199829	-5.33082246780396	0.00418994715437293	0.0246444288641214	-0.00132951640989631	0.00159255252219737
1508	91.7023086547852	-12.9567775726318	-5.52562713623047	-0.00132951640989631	0.0314625911414623	-0.0354203209280968	-0.00555028254166245
1509	92.3516616821289	-13.2814521789551	-5.26588773727417	-0.0198359526693821	0.0356833562254906	-0.0828227698802948	-0.00392691092565656
1510	93.6503601074219	-13.2814521789551	-5.46069240570068	0.00418994715437293	0.0450989119708538	-0.0815240740776062	-0.0139918150380254
1511	93.0010070800781	-13.2814521789551	-5.52562713623047	-0.00555028254166245	0.0272418223321438	-0.0529527328908443	-3.08191010844894e-05
1512	93.0010070800781	-13.2814521789551	-5.46069240570068	-0.0113944197073579	0.0243197549134493	-0.0402904339134693	-0.00295288790948689
1513	93.6503601074219	-13.2814521789551	-5.3957576751709	-0.00100484199356288	0.0149041991680861	-0.0763292834162712	-0.00230353930965066
1514	93.6503601074219	-13.9308004379272	-5.6554970741272	-0.00782300252467394	0.0136055024340749	-0.0883422344923019	-0.00944637414067984
1515	93.0010070800781	-12.6321039199829	-5.72043180465698	0.000943203864153475	0.0149041991680861	-0.102303229272366	-0.00457625929266214
1516	95.5984039306641	-13.9308004379272	-6.23991060256958	0.000293855206109583	0.0126314787194133	-0.108796715736389	0.00613799272105098
1517	93.0010070800781	-12.6321039199829	-5.9152364730835	0.000293855206109583	0.00970941036939621	-0.0821734219789505	0.0126314787194133
1518	94.9490585327148	-13.6061267852783	-5.52562713623047	-0.00230353930965066	0.00516396993771195	-0.0253554154187441	0.00906006153672934
1519	95.5984039306641	-13.6061267852783	-5.6554970741272	0.00386527273803949	-0.00425158534198999	0.00613799272105098	0.00743668992072344
1520	96.2477493286133	-13.2814521789551	-5.52562713623047	0.0158782228827477	-0.00165419070981443	0.00743668992072344	0.0116574559360743
1521	95.5984039306641	-12.9567775726318	-5.72043180465698	0.00256657530553639	0.00321592413820326	0.0200989879667759	0.0103587592020631
1522	95.5984039306641	-13.6061267852783	-6.11004114151001	0.00386527273803949	-0.00522560812532902	0.0269171483814716	0.00711201597005129
1523	93.0010070800781	-12.3074293136597	-5.52562713623047	0.00321592413820326	-0.000355493422830477	0.045423585921526	0.00483929552137852
1524	94.9490585327148	-13.6061267852783	-5.59056186676025	0.000618529506027699	0.00548864435404539	0.031137915328145	0.000618529506027699
1525	94.9490585327148	-13.2814521789551	-5.85030126571655	0.0123068047687411	0.0149041991680861	-0.00197886489331722	0.00159255252219737
1526	94.2997055053711	-12.3074293136597	-5.85030126571655	0.0165275707840919	0.0239950809627771	-0.00327756232582033	0.00451462110504508
1527	94.9490585327148	-13.2814521789551	-5.59056186676025	0.0103587592020631	0.01847561635077	-0.00684897974133492	-3.08191010844894e-05
1528	93.6503601074219	-12.6321039199829	-5.59056186676025	0.00191722682211548	0.0175015944987535	-0.0198359526693821	-0.000355493422830477
1529	93.0010070800781	-12.3074293136597	-5.3957576751709	-0.00360223650932312	0.01100810803473	-0.028926832601428	-0.00327756232582033
1530	93.6503601074219	-13.9308004379272	-5.52562713623047	-0.0123684434220195	0.00743668992072344	-0.0133424662053585	-0.0133424662053585
1531	93.6503601074219	-12.9567775726318	-5.52562713623047	0.0132808275520802	0.0022419011220336	-0.00717365415766835	-0.00782300252467394
1532	93.0010070800781	-12.6321039199829	-5.46069240570068	0.00159255252219737	-0.0026282137259841	0.00451462110504508	-0.0026282137259841
1533	94.2997055053711	-12.9567775726318	-5.52562713623047	0.00581331877037883	-0.000355493422830477	0.00483929552137852	-0.00392691092565656
1534	92.3516616821289	-12.3074293136597	-5.33082246780396	-0.00782300252467394	-0.0149658378213644	0.0178262684494257	-0.00327756232582033
1535	94.9490585327148	-13.9308004379272	-5.00614833831787	0.000293855206109583	-0.0191866029053926	0.0314625911414623	-0.000355493422830477
1536	93.6503601074219	-13.2814521789551	-5.13601779937744	0.000943203864153475	-0.0247060675173998	0.060358602553606	0.0022419011220336
1537	95.5984039306641	-14.2554750442505	-5.3957576751709	-0.000680167751852423	-0.0217839982360601	0.076592318713665	0.00646266713738441
1538	93.0010070800781	-12.9567775726318	-5.52562713623047	-0.000680167751852423	-0.0250307414680719	0.08925461769104	0.000943203864153475
1539	93.6503601074219	-13.2814521789551	-5.6554970741272	-0.0139918150380254	-0.0208099745213985	0.0710728541016579	0.00776136433705688
1540	93.6503601074219	-13.2814521789551	-5.6554970741272	-0.00327756232582033	-0.0195112787187099	0.076592318713665	-0.00327756232582033
1541	94.2997055053711	-13.6061267852783	-5.3957576751709	0.0123068047687411	-0.0211346503347158	0.0593845807015896	0.00646266713738441
1542	92.3516616821289	-13.6061267852783	-5.78536653518677	-0.00619963090866804	-0.0204853005707264	0.041852168738842	0.000618529506027699
1543	96.2477493286133	-15.2294979095459	-5.72043180465698	0.00873538758605719	-0.0201606266200542	-0.0292515084147453	0.00906006153672934
1544	93.6503601074219	-13.9308004379272	-5.85030126571655	0.00191722682211548	0.00289124972186983	-0.0899656042456627	-0.00879702530801296
1545	95.5984039306641	-14.2554750442505	-5.78536653518677	0.000618529506027699	0.0226963832974434	-0.112043462693691	0.000943203864153475
1546	95.5984039306641	-14.2554750442505	-5.59056186676025	0.0152288740500808	0.0178262684494257	-0.0824980959296227	0.00126787810586393
1547	94.9490585327148	-13.9308004379272	-5.13601779937744	0.00483929552137852	0.0113327819854021	-0.0607449151575565	0.00613799272105098
1548	95.5984039306641	-13.9308004379272	-5.3957576751709	0.00613799272105098	0.000293855206109583	-0.0273034609854221	-3.08191010844894e-05
1549	94.2997055053711	-12.9567775726318	-5.72043180465698	-0.0156151866540313	0.00386527273803949	-0.0445111989974976	-0.000355493422830477
1550	93.6503601074219	-12.3074293136597	-5.59056186676025	-0.0195112787187099	0.00906006153672934	-0.0409397818148136	-0.0126931173726916
1551	93.6503601074219	-12.9567775726318	-5.46069240570068	0.0145795252174139	0.00841071270406246	-0.0480826161801815	-0.00392691092565656
1552	93.0010070800781	-12.6321039199829	-5.46069240570068	0.0249691028147936	-0.00165419070981443	-0.0441865250468254	-0.00295288790948689
1553	93.6503601074219	-12.6321039199829	-5.26588773727417	-0.00522560812532902	0.01100810803473	-0.0256800893694162	0.00191722682211548
1554	96.2477493286133	-13.2814521789551	-5.52562713623047	-0.00132951640989631	0.00938473641872406	-0.0240567177534103	-0.0104203969240189
1555	93.6503601074219	-12.6321039199829	-5.6554970741272	-0.0117190945893526	0.00516396993771195	-0.0182125810533762	0.000618529506027699
1556	94.9490585327148	-13.6061267852783	-5.00614833831787	0.00483929552137852	-0.0113944197073579	-0.0152905117720366	0.00126787810586393
1557	92.3516616821289	-12.6321039199829	-5.20095300674438	-0.00619963090866804	-0.0195112787187099	0.000618529506027699	0.0126314787194133
1558	92.3516616821289	-12.3074293136597	-5.13601779937744	-0.00230353930965066	-0.017887907102704	0.011982130818069	0.00873538758605719
1559	91.0529632568359	-12.3074293136597	-5.00614833831787	-0.0026282137259841	-0.0136671401560307	0.00743668992072344	0.00289124972186983
1560	92.3516616821289	-12.6321039199829	-5.59056186676025	-0.0169138833880424	-0.0208099745213985	0.00841071270406246	0.00548864435404539
1561	91.7023086547852	-12.6321039199829	-5.52562713623047	0.00191722682211548	-0.0117190945893526	0.0210730116814375	-0.0026282137259841
1562	93.0010070800781	-12.6321039199829	-5.52562713623047	-0.0204853005707264	-0.0195112787187099	0.0252937767654657	0.011982130818069
1563	91.7023086547852	-12.6321039199829	-5.52562713623047	-0.0026282137259841	-0.0311995539814234	0.025618452578783	0.00256657530553639
1564	93.6503601074219	-12.6321039199829	-5.33082246780396	-0.0100957229733467	-0.0247060675173998	0.0285405199974775	-0.00327756232582033
1565	93.0010070800781	-13.2814521789551	-5.52562713623047	0.00678734155371785	-0.00977104809135199	0.00776136433705688	-0.00555028254166245
1566	93.6503601074219	-13.6061267852783	-5.52562713623047	0.0149041991680861	-0.0117190945893526	0.00841071270406246	-0.00230353930965066
1567	94.9490585327148	-13.2814521789551	-5.85030126571655	0.0113327819854021	-0.00490093370899558	0.0175015944987535	0.000618529506027699
1568	94.2997055053711	-12.6321039199829	-5.85030126571655	0.00159255252219737	0.00906006153672934	0.0249691028147936	-0.0026282137259841
1569	94.9490585327148	-13.2814521789551	-5.52562713623047	-0.017887907102704	0.01100810803473	0.036657378077507	-0.00652430532500148
1570	96.2477493286133	-13.9308004379272	-5.26588773727417	0.0162028968334198	-0.00327756232582033	0.0191249661147594	-0.00197886489331722
1571	95.5984039306641	-12.9567775726318	-5.33082246780396	0.0350340083241463	0.0113327819854021	0.0363327041268349	-0.00327756232582033
1572	94.9490585327148	-13.9308004379272	-5.46069240570068	0.013930176384747	0.00970941036939621	0.00548864435404539	0.00970941036939621
1573	94.9490585327148	-12.6321039199829	-5.98017120361328	0.00354059832170606	0.00841071270406246	-0.0120437685400248	-0.000355493422830477
1574	93.6503601074219	-12.6321039199829	-5.78536653518677	-0.00879702530801296	0.0100340843200684	-0.0425631552934647	-0.00327756232582033
1575	94.2997055053711	-11.9827547073364	-5.9152364730835	0.00386527273803949	0.013930176384747	-0.0389917381107807	-0.00327756232582033
1576	95.5984039306641	-13.6061267852783	-5.6554970741272	0.00873538758605719	0.0106834331527352	-0.0247060675173998	0.0103587592020631
1577	94.9490585327148	-12.3074293136597	-5.59056186676025	0.00354059832170606	0.00873538758605719	-0.00100484199356288	0.01100810803473
1578	94.2997055053711	-12.6321039199829	-5.6554970741272	-0.00555028254166245	0.0100340843200684	0.00906006153672934	0.00970941036939621
1579	94.9490585327148	-12.6321039199829	-5.72043180465698	0.0213976856321096	0.00548864435404539	0.0113327819854021	-0.00619963090866804
1580	94.2997055053711	-13.2814521789551	-5.59056186676025	0.00483929552137852	0.0123068047687411	0.00581331877037883	-3.08191010844894e-05
1581	94.9490585327148	-12.6321039199829	-5.52562713623047	-0.00100484199356288	0.013930176384747	0.000943203864153475	0.011982130818069
1582	93.6503601074219	-12.3074293136597	-5.3957576751709	-0.00457625929266214	0.0152288740500808	0.0113327819854021	0.0100340843200684
1583	95.5984039306641	-12.3074293136597	-5.13601779937744	-3.08191010844894e-05	0.012956153601408	0.00548864435404539	-0.00425158534198999
1584	94.9490585327148	-12.9567775726318	-5.33082246780396	0.00646266713738441	0.00354059832170606	0.0152288740500808	-0.00132951640989631
1585	94.9490585327148	-13.6061267852783	-5.46069240570068	0.0197743140161037	0.00808603875339031	-0.00165419070981443	-0.00327756232582033
1586	94.2997055053711	-11.9827547073364	-5.59056186676025	0.0142548503354192	0.00938473641872406	0.01100810803473	0.00418994715437293
1587	94.9490585327148	-12.9567775726318	-5.52562713623047	0.00191722682211548	0.000618529506027699	0.0379560738801956	0.00418994715437293
1588	95.5984039306641	-12.9567775726318	-5.46069240570068	0.00678734155371785	0.00483929552137852	0.0369820520281792	-0.0026282137259841
1589	94.2997055053711	-12.3074293136597	-5.13601779937744	0.0152288740500808	0.00289124972186983	0.0350340083241463	-0.00619963090866804
1590	93.0010070800781	-11.008731842041	-5.72043180465698	-0.00100484199356288	0.00938473641872406	0.041852168738842	-0.00522560812532902
1591	94.2997055053711	-12.9567775726318	-5.85030126571655	0.000293855206109583	-0.00457625929266214	0.0564625114202499	-0.00457625929266214
1592	94.9490585327148	-12.3074293136597	-5.85030126571655	0.00126787810586393	-0.00522560812532902	0.0584105588495731	0.00289124972186983
1593	95.5984039306641	-13.2814521789551	-5.52562713623047	-0.00749832857400179	-0.00197886489331722	0.036657378077507	-0.00619963090866804
1594	95.5984039306641	-13.9308004379272	-5.3957576751709	-0.00327756232582033	-0.0026282137259841	0.0116574559360743	-0.00749832857400179
1595	94.2997055053711	-14.2554750442505	-5.13601779937744	0.000943203864153475	0.0132808275520802	0.00678734155371785	-0.000680167751852423
1596	93.6503601074219	-12.9567775726318	-5.72043180465698	-0.000680167751852423	0.000943203864153475	0.012956153601408	-0.00132951640989631
1597	95.5984039306641	-14.2554750442505	-5.52562713623047	0.00126787810586393	0.00418994715437293	0.0136055024340749	0.00613799272105098
1598	95.5984039306641	-14.5801496505737	-5.72043180465698	0.00159255252219737	0.00159255252219737	0.00418994715437293	0.00126787810586393
1599	93.6503601074219	-12.9567775726318	-5.72043180465698	-0.00912170019000769	0.00743668992072344	-0.0165892094373703	0.00321592413820326
1600	93.6503601074219	-13.2814521789551	-5.6554970741272	0.0175015944987535	0.0136055024340749	-0.0230826959013939	0.000943203864153475
1601	94.2997055053711	-12.6321039199829	-5.59056186676025	0.00938473641872406	-0.00197886489331722	-0.0305502042174339	0.00581331877037883
1602	96.2477493286133	-13.6061267852783	-5.52562713623047	-0.00295288790948689	0.00191722682211548	-0.0474332682788372	0.000943203864153475
1603	95.5984039306641	-13.6061267852783	-5.26588773727417	-0.00165419070981443	0.000293855206109583	-0.0389917381107807	-0.00555028254166245
1604	93.6503601074219	-12.6321039199829	-5.6554970741272	0.00256657530553639	-0.00230353930965066	-0.0350956469774246	0.000618529506027699
1605	93.6503601074219	-11.9827547073364	-5.9152364730835	0.00906006153672934	-0.00814767740666866	-0.0237320438027382	-0.00327756232582033
1606	96.2477493286133	-12.6321039199829	-5.26588773727417	0.00548864435404539	-0.00587495695799589	0.000293855206109583	-0.00587495695799589
1607	94.9490585327148	-12.3074293136597	-5.26588773727417	0.01100810803473	-0.0230826959013939	0.0213976856321096	0.00321592413820326
1608	94.9490585327148	-11.6580810546875	-5.59056186676025	0.00386527273803949	-0.00490093370899558	0.0162028968334198	-0.00425158534198999
1609	94.9490585327148	-12.3074293136597	-5.46069240570068	-0.0110697457566857	-0.00197886489331722	0.00743668992072344	-0.00457625929266214
1610	94.9490585327148	-13.2814521789551	-5.26588773727417	0.00938473641872406	0.0113327819854021	-0.00684897974133492	-0.00230353930965066
1611	94.9490585327148	-12.6321039199829	-5.59056186676025	0.00938473641872406	0.0132808275520802	-0.0159398596733809	-0.00490093370899558
1612	93.6503601074219	-13.2814521789551	-5.13601779937744	-0.00230353930965066	0.0213976856321096	-0.0711344927549362	0.000618529506027699
1613	92.3516616821289	-11.9827547073364	-5.20095300674438	-0.00782300252467394	0.0132808275520802	-0.0925630033016205	-0.00717365415766835
1614	91.7023086547852	-12.3074293136597	-5.26588773727417	-0.0126931173726916	0.01847561635077	-0.0730825439095497	-0.00165419070981443
1615	91.0529632568359	-11.6580810546875	-5.6554970741272	-0.0139918150380254	0.0149041991680861	-0.0610695891082287	-0.00295288790948689
1616	91.0529632568359	-12.9567775726318	-5.52562713623047	-0.00425158534198999	0.00613799272105098	-0.0415891297161579	0.00808603875339031
1617	91.0529632568359	-11.9827547073364	-5.78536653518677	-0.0100957229733467	0.00354059832170606	-0.0165892094373703	0.0103587592020631
1618	91.0529632568359	-11.9827547073364	-5.52562713623047	-0.0256800893694162	-3.08191010844894e-05	-0.00587495695799589	0.0106834331527352
1619	92.3516616821289	-13.2814521789551	-5.26588773727417	-0.00327756232582033	-0.00132951640989631	0.0126314787194133	0.0022419011220336
1620	93.0010070800781	-12.6321039199829	-5.52562713623047	-0.00197886489331722	-0.00944637414067984	0.0226963832974434	0.00678734155371785
1621	93.6503601074219	-13.2814521789551	-5.59056186676025	0.00386527273803949	-0.0152905117720366	0.0301638916134834	0.00613799272105098
1622	92.3516616821289	-12.6321039199829	-5.59056186676025	-0.000680167751852423	-0.0143164889886975	0.0249691028147936	0.00451462110504508
1623	94.2997055053711	-11.9827547073364	-5.72043180465698	0.00646266713738441	0.00159255252219737	0.0249691028147936	0.00678734155371785
1624	93.6503601074219	-12.9567775726318	-5.3957576751709	0.00159255252219737	-0.0175632312893867	0.0363327041268349	0.00321592413820326
1625	94.9490585327148	-12.6321039199829	-5.20095300674438	-0.000680167751852423	-0.0139918150380254	0.047696303576231	-0.00717365415766835
1626	94.2997055053711	-11.9827547073364	-5.85030126571655	0.0116574559360743	-0.0100957229733467	0.0506183728575706	-0.00165419070981443
1627	94.2997055053711	-11.9827547073364	-5.72043180465698	0.0100340843200684	-0.00327756232582033	0.0457482598721981	0.00159255252219737
1628	94.9490585327148	-12.6321039199829	-5.59056186676025	0.0158782228827477	0.0207483377307653	0.0106834331527352	-0.00587495695799589
1629	95.5984039306641	-11.9827547073364	-5.78536653518677	-0.00360223650932312	0.0317872650921345	-0.0474332682788372	-0.00132951640989631
1630	93.6503601074219	-11.3334064483643	-5.78536653518677	0.0155535480007529	0.036657378077507	-0.0724331885576248	-0.00847235135734081
1631	93.6503601074219	-11.9827547073364	-5.46069240570068	0.0194496400654316	0.0200989879667759	-0.055874802172184	-0.00165419070981443
1632	94.2997055053711	-11.3334064483643	-5.98017120361328	-0.00814767740666866	0.0103587592020631	-0.0448358729481697	-0.00425158534198999
1633	94.2997055053711	-12.9567775726318	-5.78536653518677	0.00126787810586393	0.00938473641872406	-0.0415891297161579	-0.00425158534198999
1634	94.2997055053711	-12.9567775726318	-5.78536653518677	-0.00555028254166245	-0.00132951640989631	-0.0133424662053585	-0.00587495695799589
1635	93.6503601074219	-13.6061267852783	-5.6554970741272	0.00354059832170606	0.00646266713738441	-0.0143164889886975	0.00646266713738441
1636	93.0010070800781	-11.3334064483643	-5.72043180465698	-0.000680167751852423	0.00613799272105098	0.00841071270406246	-0.00522560812532902
1637	94.9490585327148	-12.6321039199829	-5.26588773727417	0.00516396993771195	0.00321592413820326	0.00808603875339031	0.0145795252174139
1638	94.9490585327148	-12.6321039199829	-5.46069240570068	-0.00392691092565656	-0.00555028254166245	0.00581331877037883	-0.00360223650932312
1639	93.6503601074219	-11.9827547073364	-5.59056186676025	-0.000355493422830477	0.00126787810586393	0.0100340843200684	0.0022419011220336
1640	93.0010070800781	-11.9827547073364	-5.78536653518677	-0.0188619289547205	0.0213976856321096	-0.00684897974133492	0.00256657530553639
1641	93.6503601074219	-11.6580810546875	-5.6554970741272	0.00516396993771195	0.0123068047687411	-0.0100957229733467	0.00646266713738441
1642	94.9490585327148	-11.9827547073364	-5.85030126571655	0.0126314787194133	0.00548864435404539	0.00938473641872406	0.00808603875339031
1643	94.2997055053711	-12.9567775726318	-5.3957576751709	0.00841071270406246	-0.00360223650932312	0.0239950809627771	0.00711201597005129
1644	93.6503601074219	-12.6321039199829	-5.85030126571655	-0.0120437685400248	-0.0133424662053585	0.013930176384747	-0.00847235135734081
1645	93.6503601074219	-12.9567775726318	-5.98017120361328	0.0126314787194133	-0.00100484199356288	0.000943203864153475	-0.00490093370899558
1646	94.2997055053711	-13.6061267852783	-5.52562713623047	0.0116574559360743	0.00191722682211548	-0.0126931173726916	0.00256657530553639
1647	94.2997055053711	-12.9567775726318	-5.72043180465698	0.0136055024340749	0.00386527273803949	0.00646266713738441	0.00418994715437293
1648	94.2997055053711	-12.9567775726318	-5.6554970741272	-0.00944637414067984	-0.00652430532500148	0.0200989879667759	0.000943203864153475
1649	94.9490585327148	-13.6061267852783	-5.26588773727417	-0.00847235135734081	-0.00847235135734081	0.0223717093467712	0.000943203864153475
1650	94.9490585327148	-13.6061267852783	-5.6554970741272	0.00354059832170606	0.00354059832170606	0.029189869761467	-0.0120437685400248
1651	94.9490585327148	-13.2814521789551	-5.26588773727417	0.0165275707840919	-0.00684897974133492	0.0480209775269032	0.000293855206109583
1652	95.5984039306641	-13.9308004379272	-5.33082246780396	0.000943203864153475	-0.017887907102704	0.045423585921526	0.00581331877037883
1653	93.6503601074219	-12.9567775726318	-5.72043180465698	-0.0172385573387146	-0.0211346503347158	0.025618452578783	-0.00457625929266214
1654	94.2997055053711	-13.2814521789551	-5.26588773727417	-0.00100484199356288	-0.0143164889886975	-0.00100484199356288	0.000293855206109583
1655	92.3516616821289	-12.6321039199829	-5.3957576751709	-0.00749832857400179	-0.0130177913233638	0.0262678004801273	-0.00230353930965066
1656	94.9490585327148	-14.904824256897	-5.26588773727417	-0.00749832857400179	0.00970941036939621	0.0425015166401863	0.000618529506027699
1657	93.0010070800781	-13.2814521789551	-5.52562713623047	0.000293855206109583	0.00548864435404539	0.0616573020815849	0.00354059832170606
1658	92.3516616821289	-14.5801496505737	-5.20095300674438	-0.00684897974133492	0.011982130818069	0.0824364572763443	0.00289124972186983
1659	94.9490585327148	-14.904824256897	-5.26588773727417	-0.00295288790948689	0.0194496400654316	0.0804884135723114	-0.00652430532500148
1660	94.9490585327148	-14.904824256897	-4.94121360778809	0.00256657530553639	0.0155535480007529	0.0590599067509174	-0.00165419070981443
1661	94.9490585327148	-14.5801496505737	-5.07108306884766	0.00743668992072344	0.0236704051494598	0.00776136433705688	0.000943203864153475
1662	95.5984039306641	-14.904824256897	-5.26588773727417	-0.0026282137259841	0.040228795260191	-0.0789266750216484	0.00289124972186983
1663	94.2997055053711	-13.6061267852783	-5.52562713623047	0.00646266713738441	0.0554884895682335	-0.159121230244637	0.0022419011220336
1664	94.9490585327148	-14.2554750442505	-5.52562713623047	0.00743668992072344	0.0405534692108631	-0.153601765632629	-0.00814767740666866
1665	96.2477493286133	-13.9308004379272	-5.59056186676025	0.00938473641872406	0.00873538758605719	-0.0909396260976791	-0.0026282137259841
1666	92.3516616821289	-12.9567775726318	-5.26588773727417	0.0142548503354192	-0.00879702530801296	-0.0266541130840778	0.00191722682211548
1667	94.9490585327148	-13.9308004379272	-5.07108306884766	0.00743668992072344	-0.0331475995481014	-0.00587495695799589	-0.00132951640989631
1668	93.6503601074219	-12.6321039199829	-5.6554970741272	0.0022419011220336	-0.0273034609854221	-0.00197886489331722	0.00321592413820326
1669	94.2997055053711	-12.6321039199829	-5.59056186676025	0.00256657530553639	-0.0227580219507217	-0.0107450718060136	-0.00327756232582033
1670	93.0010070800781	-12.3074293136597	-5.46069240570068	0.00776136433705688	-0.0191866029053926	-0.00295288790948689	-0.00847235135734081
1671	93.0010070800781	-13.6061267852783	-5.59056186676025	-0.0126931173726916	-0.0230826959013939	0.011982130818069	0.00354059832170606
1672	92.3516616821289	-12.3074293136597	-5.52562713623047	-0.00814767740666866	-0.00847235135734081	0.025618452578783	0.00451462110504508
1673	91.7023086547852	-12.3074293136597	-5.59056186676025	-0.0113944197073579	-0.00295288790948689	0.00483929552137852	-0.00100484199356288
1674	90.4036178588867	-12.6321039199829	-5.78536653518677	-0.00197886489331722	-0.0026282137259841	-0.0113944197073579	-0.00360223650932312
1675	94.2997055053711	-14.2554750442505	-5.6554970741272	-0.0120437685400248	0.0171769186854362	-0.0688617751002312	0.0022419011220336
1676	91.7023086547852	-12.3074293136597	-5.72043180465698	-0.00652430532500148	0.0126314787194133	-0.0428878292441368	-3.08191010844894e-05
1677	92.3516616821289	-13.9308004379272	-5.20095300674438	-0.0113944197073579	0.000618529506027699	-0.00522560812532902	0.0113327819854021
1678	91.7023086547852	-12.6321039199829	-5.52562713623047	-0.00912170019000769	-0.0149658378213644	0.0022419011220336	0.00711201597005129
1679	91.0529632568359	-12.6321039199829	-5.33082246780396	-0.0149658378213644	-0.0256800893694162	0.00451462110504508	0.00126787810586393
1680	92.3516616821289	-12.6321039199829	-5.6554970741272	-0.00749832857400179	-0.0139918150380254	0.0282158460468054	-0.00522560812532902
1681	92.3516616821289	-13.6061267852783	-5.78536653518677	-0.00230353930965066	-0.0120437685400248	0.0499690249562263	0.00483929552137852
1682	93.0010070800781	-12.6321039199829	-5.9152364730835	-0.00392691092565656	-0.0201606266200542	0.0535404421389103	0.00808603875339031
1683	93.6503601074219	-13.9308004379272	-5.59056186676025	0.000943203864153475	-0.00847235135734081	0.0425015166401863	0.00581331877037883
1684	93.0010070800781	-13.2814521789551	-5.59056186676025	0.000293855206109583	-0.0026282137259841	0.0249691028147936	-0.00782300252467394
1685	93.6503601074219	-13.2814521789551	-5.72043180465698	0.0171769186854362	0.00678734155371785	0.00646266713738441	0.000293855206109583
1686	95.5984039306641	-14.2554750442505	-5.72043180465698	0.0106834331527352	0.00451462110504508	-0.00457625929266214	-0.00100484199356288
1687	93.6503601074219	-12.9567775726318	-5.59056186676025	-0.00425158534198999	-0.0026282137259841	-0.0136671401560307	0.00516396993771195
1688	95.5984039306641	-13.9308004379272	-5.46069240570068	-0.00392691092565656	-0.00197886489331722	-0.0701604709029198	-0.00782300252467394
1689	96.2477493286133	-14.2554750442505	-5.3957576751709	-0.0123684434220195	0.00711201597005129	-0.0987318083643913	-0.0113944197073579
1690	96.2477493286133	-14.2554750442505	-5.20095300674438	0.00321592413820326	0.0142548503354192	-0.0857448354363441	-0.00360223650932312
1691	94.9490585327148	-13.9308004379272	-5.59056186676025	0.00646266713738441	0.00938473641872406	-0.0477579422295094	-0.00944637414067984
1692	96.897102355957	-14.2554750442505	-5.78536653518677	0.000293855206109583	-0.00522560812532902	-0.0133424662053585	0.000618529506027699
1693	94.2997055053711	-13.9308004379272	-5.85030126571655	-0.0107450718060136	-0.00425158534198999	-0.0211346503347158	0.00191722682211548
1694	96.897102355957	-14.2554750442505	-5.59056186676025	0.00159255252219737	-0.00717365415766835	-0.0422384813427925	-0.0026282137259841
1695	94.2997055053711	-12.6321039199829	-5.78536653518677	-0.00652430532500148	0.000618529506027699	-0.0467839203774929	0.00354059832170606
1696	96.2477493286133	-13.9308004379272	-5.78536653518677	0.0136055024340749	0.00418994715437293	-0.0347709693014622	0.00418994715437293
1697	93.6503601074219	-12.6321039199829	-5.59056186676025	0.00776136433705688	0.000293855206109583	-0.00360223650932312	0.0100340843200684
1698	96.2477493286133	-14.2554750442505	-5.59056186676025	-0.00555028254166245	-0.00165419070981443	0.0272418223321438	0.00711201597005129
1699	95.5984039306641	-13.9308004379272	-5.9152364730835	0.0181509424000978	0.00776136433705688	0.0340599827468395	-0.00165419070981443
1700	96.2477493286133	-14.2554750442505	-5.98017120361328	-0.00457625929266214	0.00841071270406246	0.013930176384747	0.000943203864153475
1701	94.9490585327148	-13.9308004379272	-5.6554970741272	-0.00392691092565656	0.00841071270406246	0.0584105588495731	0.00613799272105098
1702	96.2477493286133	-14.5801496505737	-5.33082246780396	0.00418994715437293	0.0145795252174139	0.0217223595827818	0.0149041991680861
1703	94.2997055053711	-13.6061267852783	-5.33082246780396	0.0152288740500808	0.00191722682211548	0.012956153601408	-0.0026282137259841
1704	94.9490585327148	-14.5801496505737	-5.85030126571655	0.00548864435404539	-0.0133424662053585	0.00548864435404539	-0.000680167751852423
1705	94.9490585327148	-13.9308004379272	-5.72043180465698	0.00808603875339031	-0.0221086721867323	0.00418994715437293	-0.00652430532500148
1706	94.2997055053711	-13.6061267852783	-5.6554970741272	0.00289124972186983	-0.0191866029053926	-0.00684897974133492	-0.00100484199356288
1707	95.5984039306641	-14.2554750442505	-5.26588773727417	0.0181509424000978	-0.0237320438027382	0.00289124972186983	-0.00457625929266214
1708	93.6503601074219	-13.2814521789551	-5.26588773727417	0.000618529506027699	-0.0139918150380254	-0.021459324285388	0.00191722682211548
1709	93.6503601074219	-13.6061267852783	-5.59056186676025	0.00581331877037883	-0.00684897974133492	-0.0376930385828018	-0.00619963090866804
1710	93.6503601074219	-14.2554750442505	-5.33082246780396	-0.00912170019000769	0.00646266713738441	-0.0409397818148136	-0.00782300252467394
1711	93.6503601074219	-14.5801496505737	-5.33082246780396	0.0123068047687411	0.00711201597005129	-0.0227580219507217	0.00743668992072344
1712	93.6503601074219	-13.6061267852783	-5.59056186676025	0.0272418223321438	0.00289124972186983	-0.00100484199356288	-0.00132951640989631
1713	93.6503601074219	-13.9308004379272	-5.52562713623047	-0.00100484199356288	0.00743668992072344	0.00516396993771195	0.0149041991680861
1714	93.6503601074219	-14.5801496505737	-5.33082246780396	-0.00684897974133492	0.0171769186854362	0.00451462110504508	-0.00360223650932312
1715	96.2477493286133	-15.2294979095459	-5.33082246780396	-0.00847235135734081	0.00743668992072344	0.0116574559360743	0.00548864435404539
1716	95.5984039306641	-15.5541725158691	-5.3957576751709	0.00126787810586393	0.00808603875339031	0.0213976856321096	0.00938473641872406
1717	96.897102355957	-15.5541725158691	-5.52562713623047	0.00581331877037883	0.00613799272105098	0.0606832765042782	0.00711201597005129
1718	93.0010070800781	-13.9308004379272	-5.59056186676025	-0.000355493422830477	0.00321592413820326	0.0483456552028656	0.00776136433705688
1719	94.2997055053711	-13.9308004379272	-5.52562713623047	0.00418994715437293	0.00743668992072344	0.047696303576231	0.000618529506027699
1720	94.2997055053711	-13.6061267852783	-5.3957576751709	0.0116574559360743	0.00613799272105098	0.0483456552028656	-0.00295288790948689
1721	94.9490585327148	-14.2554750442505	-5.46069240570068	-0.000680167751852423	0.00581331877037883	0.0376313999295235	0.00841071270406246
1722	93.6503601074219	-12.9567775726318	-5.85030126571655	-0.00944637414067984	0.00159255252219737	0.0262678004801273	0.0243197549134493
1723	94.9490585327148	-13.6061267852783	-5.78536653518677	0.0175015944987535	0.012956153601408	-0.0406151078641415	0.0022419011220336
1724	94.2997055053711	-13.6061267852783	-5.52562713623047	0.0194496400654316	0.00354059832170606	-0.0711344927549362	-3.08191010844894e-05
1725	93.0010070800781	-13.2814521789551	-5.59056186676025	0.00938473641872406	-0.00392691092565656	-0.0620436146855354	0.000943203864153475
1726	95.5984039306641	-13.9308004379272	-5.52562713623047	0.0116574559360743	-0.00782300252467394	-0.0490566417574883	-0.00457625929266214
1727	93.0010070800781	-13.2814521789551	-5.3957576751709	0.00191722682211548	0.00483929552137852	-0.023407369852066	0.00483929552137852
1728	94.9490585327148	-14.2554750442505	-5.72043180465698	-0.00132951640989631	-0.00555028254166245	-0.0406151078641415	-0.00197886489331722
1729	94.2997055053711	-14.2554750442505	-5.85030126571655	0.0136055024340749	-0.000355493422830477	-0.0516540370881557	-0.0100957229733467
1730	92.3516616821289	-12.9567775726318	-5.6554970741272	-0.00132951640989631	-0.000680167751852423	-0.0428878292441368	-0.00879702530801296
1731	92.3516616821289	-12.6321039199829	-5.78536653518677	-0.0123684434220195	-0.00814767740666866	-0.0113944197073579	-0.00230353930965066
1732	93.6503601074219	-13.9308004379272	-5.59056186676025	0.00289124972186983	-0.000355493422830477	0.00613799272105098	-0.000355493422830477
1733	93.0010070800781	-14.2554750442505	-5.20095300674438	-0.00295288790948689	-0.00944637414067984	0.0165275707840919	-0.000355493422830477
1734	92.3516616821289	-14.5801496505737	-5.46069240570068	-0.0133424662053585	-0.00132951640989631	0.011982130818069	-0.00555028254166245
1735	91.7023086547852	-14.2554750442505	-5.46069240570068	-0.0159398596733809	0.00581331877037883	0.00451462110504508	0.00873538758605719
1736	92.3516616821289	-13.6061267852783	-5.6554970741272	-0.0100957229733467	0.0168522447347641	0.00646266713738441	-0.000355493422830477
1737	91.0529632568359	-12.9567775726318	-5.33082246780396	-0.00425158534198999	0.011982130818069	0.0223717093467712	0.00808603875339031
1738	94.2997055053711	-14.2554750442505	-5.07108306884766	-0.00782300252467394	0.00646266713738441	0.0149041991680861	0.00451462110504508
1739	94.2997055053711	-13.9308004379272	-5.13601779937744	-0.0123684434220195	0.00776136433705688	0.0158782228827477	-0.00425158534198999
1740	94.9490585327148	-13.6061267852783	-5.72043180465698	0.0165275707840919	0.00581331877037883	0.00256657530553639	0.000943203864153475
1741	93.0010070800781	-13.9308004379272	-5.52562713623047	-0.00360223650932312	0.00743668992072344	0.0194496400654316	0.00126787810586393
1742	96.2477493286133	-14.2554750442505	-5.46069240570068	0.00159255252219737	-0.023407369852066	0.0483456552028656	0.00970941036939621
1743	94.2997055053711	-13.6061267852783	-5.00614833831787	0.000943203864153475	-0.032173577696085	0.0597092546522617	0.00159255252219737
1744	95.5984039306641	-13.9308004379272	-5.3957576751709	0.00418994715437293	-0.0276281367987394	0.0246444288641214	0.00191722682211548
1745	95.5984039306641	-13.9308004379272	-5.26588773727417	0.00938473641872406	-0.0198359526693821	0.0463976077735424	-0.00782300252467394
1746	94.2997055053711	-14.2554750442505	-5.20095300674438	0.011982130818069	-0.0117190945893526	0.0717222020030022	-3.08191010844894e-05
1747	94.9490585327148	-12.6321039199829	-5.6554970741272	0.0132808275520802	-0.0149658378213644	0.0873065739870071	-0.00295288790948689
1748	93.6503601074219	-12.6321039199829	-5.46069240570068	-3.08191010844894e-05	0.00646266713738441	0.0697741582989693	-3.08191010844894e-05
1749	94.9490585327148	-13.9308004379272	-5.72043180465698	-0.0126931173726916	0.0136055024340749	0.052891094237566	-0.0146411629393697
1750	95.5984039306641	-13.9308004379272	-5.3957576751709	0.00126787810586393	0.0330859608948231	0.0356833562254906	-0.0123684434220195
1751	94.2997055053711	-13.6061267852783	-5.59056186676025	0.0116574559360743	0.0317872650921345	0.000293855206109583	-0.00717365415766835
1752	94.9490585327148	-13.6061267852783	-5.6554970741272	-0.0110697457566857	0.0330859608948231	-0.0266541130840778	-0.00782300252467394
1753	94.9490585327148	-13.9308004379272	-5.85030126571655	0.012956153601408	0.0298392176628113	-0.0896409302949905	-0.00132951640989631
1754	94.2997055053711	-14.2554750442505	-5.72043180465698	0.0142548503354192	0.0278911720961332	-0.114640854299068	-0.0110697457566857
1755	96.2477493286133	-14.2554750442505	-5.85030126571655	0.000943203864153475	0.013930176384747	-0.0834721177816391	0.00159255252219737
1756	93.0010070800781	-12.6321039199829	-5.72043180465698	-0.00132951640989631	0.0123068047687411	-0.0623682886362076	0.000293855206109583
1757	95.5984039306641	-14.2554750442505	-5.52562713623047	-0.000355493422830477	0.00516396993771195	-0.0211346503347158	0.00548864435404539
1758	94.9490585327148	-13.9308004379272	-5.78536653518677	0.00321592413820326	-0.00749832857400179	-0.00522560812532902	0.00289124972186983
1759	95.5984039306641	-12.9567775726318	-5.78536653518677	-0.000355493422830477	0.00191722682211548	0.000618529506027699	-0.00587495695799589
1760	94.2997055053711	-12.9567775726318	-5.6554970741272	0.00354059832170606	0.0171769186854362	-0.0026282137259841	0.00256657530553639
1761	96.897102355957	-14.2554750442505	-5.52562713623047	-0.00977104809135199	0.0194496400654316	-0.0217839982360601	0.00191722682211548
1762	94.9490585327148	-13.6061267852783	-5.20095300674438	0.0200989879667759	0.0272418223321438	-0.0227580219507217	0.000293855206109583
1763	95.5984039306641	-13.9308004379272	-5.00614833831787	-0.0143164889886975	0.0022419011220336	-0.00912170019000769	0.00289124972186983
1764	95.5984039306641	-13.2814521789551	-5.52562713623047	-0.00912170019000769	-0.000680167751852423	0.00906006153672934	-0.00912170019000769
1765	94.9490585327148	-14.2554750442505	-5.46069240570068	0.0165275707840919	-0.0302255302667618	0.0239950809627771	-0.00392691092565656
1766	93.0010070800781	-12.9567775726318	-5.59056186676025	0.00354059832170606	-0.0282774847000837	0.0480209775269032	-0.0113944197073579
1767	94.9490585327148	-14.5801496505737	-5.07108306884766	0.00808603875339031	-0.0406151078641415	0.0645793676376343	0.00418994715437293
1768	94.9490585327148	-13.6061267852783	-5.78536653518677	0.00321592413820326	-0.0354203209280968	0.0519170723855495	-3.08191010844894e-05
1769	93.6503601074219	-13.2814521789551	-5.20095300674438	0.00159255252219737	-0.0243813935667276	0.036657378077507	-0.00360223650932312
1770	94.2997055053711	-13.2814521789551	-5.6554970741272	0.00743668992072344	-0.00522560812532902	0.0188002903014421	-0.00814767740666866
1771	93.6503601074219	-13.2814521789551	-5.85030126571655	-0.00847235135734081	-0.00197886489331722	0.0282158460468054	-0.00619963090866804
1772	93.6503601074219	-13.9308004379272	-5.78536653518677	-0.00392691092565656	0.00126787810586393	0.047696303576231	-0.00230353930965066
1773	94.2997055053711	-13.6061267852783	-5.6554970741272	0.000618529506027699	0.00970941036939621	0.0207483377307653	-0.00295288790948689
1774	95.5984039306641	-14.5801496505737	-5.3957576751709	-0.00684897974133492	0.0246444288641214	-0.00327756232582033	-0.00944637414067984
1775	94.9490585327148	-14.904824256897	-5.20095300674438	0.00159255252219737	0.0373067259788513	-0.0354203209280968	0.00256657530553639
1776	93.6503601074219	-13.6061267852783	-5.9152364730835	-0.00392691092565656	0.0395794473588467	-0.0964590907096863	0.00126787810586393
1777	95.5984039306641	-14.2554750442505	-5.78536653518677	-0.000355493422830477	0.0561378374695778	-0.154251128435135	0.0100340843200684
1778	96.2477493286133	-14.2554750442505	-5.59056186676025	-0.00587495695799589	0.0324366129934788	-0.111718781292439	0.0100340843200684
1779	94.2997055053711	-13.2814521789551	-5.85030126571655	0.000943203864153475	0.0200989879667759	-0.0815240740776062	0.00873538758605719
1780	94.2997055053711	-12.6321039199829	-5.6554970741272	-0.00360223650932312	0.013930176384747	-0.0571734979748726	-0.00132951640989631
1781	93.0010070800781	-12.9567775726318	-5.46069240570068	0.0126314787194133	0.00191722682211548	-0.0156151866540313	0.00776136433705688
1782	95.5984039306641	-13.9308004379272	-5.3957576751709	-0.00522560812532902	-0.00425158534198999	-0.0117190945893526	0.00548864435404539
1783	94.2997055053711	-13.2814521789551	-5.52562713623047	0.00126787810586393	-0.00847235135734081	0.00678734155371785	0.00581331877037883
1784	93.0010070800781	-12.6321039199829	-5.52562713623047	-0.0175632312893867	-0.0139918150380254	-0.000355493422830477	-0.000680167751852423
1785	92.3516616821289	-11.9827547073364	-5.52562713623047	0.0126314787194133	-0.0136671401560307	0.0321119390428066	-0.00360223650932312
1786	94.9490585327148	-13.2814521789551	-5.13601779937744	0.000943203864153475	-0.017887907102704	0.0334106348454952	-0.00490093370899558
1787	93.0010070800781	-11.9827547073364	-5.26588773727417	-0.00230353930965066	-0.0256800893694162	0.0282158460468054	0.00808603875339031
1788	94.9490585327148	-13.9308004379272	-5.72043180465698	0.00159255252219737	-0.0253554154187441	0.0220470335334539	-0.00425158534198999
1789	93.0010070800781	-12.6321039199829	-5.6554970741272	-0.0208099745213985	-0.00814767740666866	0.0239950809627771	-0.00327756232582033
1790	93.0010070800781	-13.2814521789551	-5.52562713623047	0.00970941036939621	0.00451462110504508	0.0168522447347641	-0.00814767740666866
1791	93.0010070800781	-12.9567775726318	-5.52562713623047	0.000943203864153475	-0.000355493422830477	0.0191249661147594	-0.00100484199356288
1792	93.0010070800781	-13.6061267852783	-4.94121360778809	-0.00165419070981443	-0.000680167751852423	0.0246444288641214	0.00191722682211548
1793	93.0010070800781	-13.2814521789551	-5.00614833831787	-0.00879702530801296	-0.00782300252467394	0.0314625911414623	-0.00360223650932312
1794	93.0010070800781	-13.9308004379272	-5.26588773727417	-0.0117190945893526	-0.0100957229733467	0.00581331877037883	-0.00652430532500148
1795	89.754264831543	-11.9827547073364	-5.59056186676025	-0.0159398596733809	0.0103587592020631	-0.0256800893694162	-0.00847235135734081
1796	92.3516616821289	-13.2814521789551	-5.33082246780396	-0.00749832857400179	-0.0126931173726916	-0.038017712533474	0.00516396993771195
1797	90.4036178588867	-12.3074293136597	-5.52562713623047	-0.00619963090866804	-0.00327756232582033	-0.0308748781681061	0.0022419011220336
1798	93.0010070800781	-12.9567775726318	-5.07108306884766	-3.08191010844894e-05	-0.0149658378213644	-0.0165892094373703	0.00386527273803949
1799	94.2997055053711	-13.6061267852783	-5.07108306884766	-0.00944637414067984	-0.00132951640989631	-0.0149658378213644	0.00126787810586393
1800	94.2997055053711	-14.2554750442505	-5.6554970741272	0.00808603875339031	-3.08191010844894e-05	0.000293855206109583	0.00321592413820326
1801	95.5984039306641	-13.9308004379272	-5.6554970741272	0.00386527273803949	-0.00132951640989631	0.0152288740500808	0.00678734155371785
1802	93.0010070800781	-12.6321039199829	-5.9152364730835	0.00451462110504508	0.000943203864153475	0.0278911720961332	0.00711201597005129
1803	94.2997055053711	-12.6321039199829	-5.78536653518677	-0.0191866029053926	0.000293855206109583	0.0226963832974434	0.00354059832170606
1804	95.5984039306641	-13.2814521789551	-5.6554970741272	-0.00717365415766835	0.0116574559360743	0.01100810803473	-0.00165419070981443
1805	96.2477493286133	-13.6061267852783	-5.46069240570068	0.0116574559360743	0.0113327819854021	-0.00717365415766835	-0.00814767740666866
1806	92.3516616821289	-12.6321039199829	-5.85030126571655	0.0145795252174139	0.0275664981454611	-0.0224333461374044	-0.00457625929266214
1807	95.5984039306641	-13.6061267852783	-5.78536653518677	0.0022419011220336	0.00873538758605719	-0.0204853005707264	-0.000680167751852423
1808	92.3516616821289	-12.9567775726318	-5.98017120361328	-0.00652430532500148	-0.00392691092565656	0.00191722682211548	-0.00457625929266214
1809	94.2997055053711	-12.9567775726318	-5.85030126571655	0.0106834331527352	-0.00555028254166245	-0.0149658378213644	-0.00197886489331722
1810	93.6503601074219	-14.2554750442505	-5.33082246780396	-0.00619963090866804	-0.00522560812532902	0.0106834331527352	-0.00977104809135199
1811	93.6503601074219	-13.6061267852783	-5.46069240570068	-0.00717365415766835	-0.000680167751852423	0.0152288740500808	-0.00360223650932312
1812	93.0010070800781	-12.9567775726318	-5.85030126571655	-0.0110697457566857	0.00743668992072344	0.0213976856321096	0.00126787810586393
1813	93.6503601074219	-12.9567775726318	-5.85030126571655	0.00808603875339031	0.00646266713738441	-0.0123684434220195	0.00289124972186983
1814	93.0010070800781	-12.3074293136597	-5.78536653518677	-0.00457625929266214	0.0207483377307653	-0.0100957229733467	-0.0026282137259841
1815	94.2997055053711	-13.9308004379272	-5.59056186676025	-0.0100957229733467	0.0136055024340749	-0.0217839982360601	-0.00392691092565656
1816	93.0010070800781	-13.6061267852783	-5.13601779937744	0.00743668992072344	0.000943203864153475	-0.0191866029053926	0.00451462110504508
1817	94.2997055053711	-14.2554750442505	-5.00614833831787	-0.00912170019000769	0.000293855206109583	0.00321592413820326	0.00321592413820326
1818	93.6503601074219	-12.9567775726318	-5.52562713623047	0.00451462110504508	0.000293855206109583	0.0298392176628113	0.00289124972186983
1819	93.6503601074219	-13.2814521789551	-5.85030126571655	-0.0162645354866982	0.00451462110504508	0.00808603875339031	0.00354059832170606
1820	93.0010070800781	-12.6321039199829	-5.52562713623047	0.0132808275520802	0.0116574559360743	0.0405534692108631	0.00256657530553639
1821	93.0010070800781	-13.2814521789551	-5.3957576751709	0.0220470335334539	0.00321592413820326	0.0509430468082428	0.00776136433705688
1822	93.0010070800781	-13.2814521789551	-5.3957576751709	0.000618529506027699	-0.00522560812532902	0.0376313999295235	0.00581331877037883
1823	93.6503601074219	-13.2814521789551	-5.33082246780396	0.00483929552137852	-0.0240567177534103	0.0282158460468054	0.00289124972186983
1824	93.0010070800781	-13.9308004379272	-5.3957576751709	-0.0126931173726916	-0.00132951640989631	0.0103587592020631	0.000618529506027699
1825	93.0010070800781	-13.6061267852783	-5.85030126571655	0.00451462110504508	-0.00392691092565656	-0.0026282137259841	-0.00327756232582033
1826	94.9490585327148	-14.5801496505737	-5.72043180465698	0.00613799272105098	0.0136055024340749	-0.0195112787187099	0.00386527273803949
1827	91.7023086547852	-13.6061267852783	-5.72043180465698	0.0165275707840919	0.0126314787194133	-0.0305502042174339	0.0022419011220336
1828	94.9490585327148	-14.904824256897	-5.26588773727417	-0.000355493422830477	0.0230210572481155	-0.0607449151575565	0.00289124972186983
1829	94.9490585327148	-14.5801496505737	-5.46069240570068	-0.0026282137259841	0.0145795252174139	-0.0613942667841911	-0.00392691092565656
1830	94.9490585327148	-14.904824256897	-5.85030126571655	-0.00457625929266214	0.0191249661147594	-0.0536020807921886	0.00483929552137852
1831	95.5984039306641	-14.904824256897	-5.9152364730835	0.00613799272105098	0.0142548503354192	-0.0350956469774246	-0.00425158534198999
1832	95.5984039306641	-15.5541725158691	-5.78536653518677	0.0155535480007529	0.00159255252219737	-0.0311995539814234	0.00516396993771195
1833	94.2997055053711	-15.8788471221924	-5.59056186676025	-0.00555028254166245	-0.00425158534198999	-0.00879702530801296	0.00126787810586393
1834	95.5984039306641	-15.8788471221924	-5.20095300674438	0.00321592413820326	0.00289124972186983	-0.00652430532500148	-0.00360223650932312
1835	93.0010070800781	-15.2294979095459	-5.00614833831787	-0.00912170019000769	0.00159255252219737	0.000943203864153475	0.0100340843200684
1836	94.2997055053711	-14.5801496505737	-5.59056186676025	0.00159255252219737	-0.00717365415766835	0.000943203864153475	0.00808603875339031
1837	93.6503601074219	-14.904824256897	-5.3957576751709	-0.00717365415766835	-0.00717365415766835	0.00321592413820326	0.00841071270406246
1838	96.2477493286133	-15.2294979095459	-5.59056186676025	0.00321592413820326	-0.0172385573387146	0.00743668992072344	0.0113327819854021
1839	95.5984039306641	-14.5801496505737	-5.3957576751709	0.00159255252219737	-0.00327756232582033	0.00418994715437293	0.00159255252219737
1840	94.9490585327148	-14.5801496505737	-5.3957576751709	0.000943203864153475	0.00743668992072344	-0.00490093370899558	-0.00457625929266214
1841	94.9490585327148	-13.9308004379272	-5.26588773727417	0.000943203864153475	0.00451462110504508	0.00354059832170606	0.00126787810586393
1842	94.9490585327148	-14.904824256897	-5.26588773727417	0.000293855206109583	0.00191722682211548	0.00646266713738441	0.00646266713738441
1843	94.2997055053711	-14.5801496505737	-5.3957576751709	0.013930176384747	0.0116574559360743	0.00418994715437293	-0.00230353930965066
1844	93.6503601074219	-13.9308004379272	-5.3957576751709	-0.00717365415766835	0.0223717093467712	-0.0240567177534103	-0.000355493422830477
1845	94.9490585327148	-14.5801496505737	-5.33082246780396	0.0116574559360743	0.01100810803473	-0.0253554154187441	-0.00912170019000769
1846	91.7023086547852	-13.6061267852783	-5.20095300674438	-0.00717365415766835	0.00386527273803949	-0.0292515084147453	0.000293855206109583
1847	93.6503601074219	-14.5801496505737	-4.87627840042114	0.0100340843200684	-0.00684897974133492	0.00191722682211548	-0.00360223650932312
1848	89.754264831543	-13.9308004379272	-5.33082246780396	-0.00230353930965066	-0.0143164889886975	0.0239950809627771	-3.08191010844894e-05
1849	90.4036178588867	-13.9308004379272	-5.85030126571655	0.00321592413820326	-0.0354203209280968	0.0207483377307653	-0.0107450718060136
1850	91.0529632568359	-14.904824256897	-5.52562713623047	-0.00977104809135199	-0.0354203209280968	0.0171769186854362	0.000618529506027699
1851	91.0529632568359	-14.904824256897	-5.6554970741272	0.00159255252219737	-0.0500306636095047	0.0158782228827477	-0.00165419070981443
1852	91.0529632568359	-14.2554750442505	-5.6554970741272	0.00418994715437293	-0.0568488240242004	0.0532157681882381	-0.000355493422830477
1853	91.0529632568359	-13.9308004379272	-5.46069240570068	-0.00684897974133492	-0.0594462193548679	0.0688001364469528	0.00678734155371785
1854	91.7023086547852	-13.9308004379272	-5.6554970741272	0.0123068047687411	-0.0425631552934647	0.0717222020030022	0.00159255252219737
1855	93.0010070800781	-13.9308004379272	-5.9152364730835	-0.00944637414067984	-0.0305502042174339	0.0590599067509174	0.00126787810586393
1856	94.9490585327148	-14.5801496505737	-5.6554970741272	0.0022419011220336	-0.0123684434220195	0.0499690249562263	0.00289124972186983
1857	94.9490585327148	-13.6061267852783	-5.78536653518677	0.00289124972186983	0.012956153601408	0.0597092546522617	0.0126314787194133
1858	94.2997055053711	-14.5801496505737	-5.78536653518677	-0.00912170019000769	0.0321119390428066	0.0327612869441509	0.00451462110504508
1859	94.9490585327148	-15.5541725158691	-4.94121360778809	-0.00555028254166245	0.040228795260191	-0.00197886489331722	0.00516396993771195
1860	94.9490585327148	-15.2294979095459	-5.26588773727417	0.00386527273803949	0.0470469556748867	-0.0221086721867323	-0.00132951640989631
1861	94.9490585327148	-15.2294979095459	-5.3957576751709	0.000293855206109583	0.047696303576231	-0.0383423902094364	0.0106834331527352
1862	94.2997055053711	-13.6061267852783	-5.52562713623047	0.000293855206109583	0.0441248863935471	-0.02697878703475	0.011982130818069
1863	94.9490585327148	-13.9308004379272	-5.59056186676025	0.000618529506027699	0.0350340083241463	-0.0513293594121933	0.00483929552137852
1864	93.6503601074219	-14.5801496505737	-5.26588773727417	0.00159255252219737	0.0324366129934788	-0.0776279792189598	-0.00619963090866804
1865	93.6503601074219	-14.5801496505737	-5.33082246780396	0.0136055024340749	0.025618452578783	-0.0756799355149269	-0.000680167751852423
1866	95.5984039306641	-15.2294979095459	-5.46069240570068	0.0123068047687411	0.0106834331527352	-0.0373683646321297	-0.00847235135734081
1867	93.6503601074219	-13.9308004379272	-5.6554970741272	-0.00197886489331722	-0.00684897974133492	-0.032173577696085	0.00613799272105098
1868	96.2477493286133	-14.904824256897	-5.6554970741272	-0.000355493422830477	-0.00100484199356288	-0.0341216214001179	-0.00425158534198999
1869	95.5984039306641	-15.2294979095459	-5.59056186676025	-0.000680167751852423	-0.0159398596733809	-0.0376930385828018	-0.00555028254166245
1870	94.9490585327148	-15.2294979095459	-5.78536653518677	-0.00230353930965066	-0.0156151866540313	-0.0237320438027382	-0.0146411629393697
1871	95.5984039306641	-15.5541725158691	-5.3957576751709	0.00581331877037883	-0.0347709693014622	-0.0159398596733809	-0.00165419070981443
1872	95.5984039306641	-15.2294979095459	-5.6554970741272	0.000618529506027699	-0.0302255302667618	-0.00847235135734081	0.00159255252219737
1873	96.2477493286133	-15.5541725158691	-5.59056186676025	0.000618529506027699	-0.0172385573387146	-0.02697878703475	-0.00165419070981443
1874	95.5984039306641	-15.5541725158691	-5.85030126571655	-0.00230353930965066	-0.00652430532500148	-0.0331475995481014	-0.00132951640989631
1875	95.5984039306641	-15.5541725158691	-5.3957576751709	-0.00132951640989631	0.00646266713738441	-0.0156151866540313	-0.00522560812532902
1876	94.9490585327148	-14.2554750442505	-5.78536653518677	0.000943203864153475	0.0100340843200684	-0.00684897974133492	0.00451462110504508
1877	95.5984039306641	-14.904824256897	-5.33082246780396	0.00321592413820326	0.000293855206109583	0.00743668992072344	0.011982130818069
1878	96.2477493286133	-15.2294979095459	-5.3957576751709	0.00873538758605719	0.00483929552137852	0.0168522447347641	0.00711201597005129
1879	94.9490585327148	-14.5801496505737	-5.85030126571655	0.00613799272105098	0.0100340843200684	0.00191722682211548	0.00126787810586393
1880	95.5984039306641	-14.2554750442505	-5.9152364730835	0.00126787810586393	0.00386527273803949	-0.0240567177534103	-0.000355493422830477
1881	94.2997055053711	-14.2554750442505	-5.59056186676025	0.00418994715437293	0.0116574559360743	-0.0435371771454811	0.000293855206109583
1882	96.897102355957	-15.2294979095459	-5.59056186676025	0.00873538758605719	0.0106834331527352	-0.048407293856144	0.00451462110504508
1883	96.2477493286133	-15.5541725158691	-5.26588773727417	0.000943203864153475	0.00354059832170606	-0.0204853005707264	0.00354059832170606
1884	94.9490585327148	-15.2294979095459	-5.6554970741272	0.0123068047687411	-0.00457625929266214	-0.00165419070981443	-0.00100484199356288
1885	96.2477493286133	-15.8788471221924	-5.9152364730835	0.00808603875339031	-0.00782300252467394	0.020423661917448	-0.00587495695799589
1886	94.9490585327148	-16.2035217285156	-5.59056186676025	0.013930176384747	-0.0305502042174339	0.0489950031042099	-0.00652430532500148
1887	96.2477493286133	-16.5281944274902	-5.59056186676025	0.0116574559360743	-0.0276281367987394	0.06393001973629	-0.0026282137259841
1888	93.6503601074219	-16.2035217285156	-5.6554970741272	0.00548864435404539	-0.0318489037454128	0.0645793676376343	-0.00555028254166245
1889	93.6503601074219	-15.2294979095459	-5.33082246780396	-0.000355493422830477	-0.0217839982360601	0.0623066499829292	-0.0169138833880424
1890	94.2997055053711	-15.8788471221924	-5.07108306884766	-0.00587495695799589	-0.0247060675173998	0.0671767666935921	-0.0100957229733467
1891	93.6503601074219	-15.5541725158691	-5.46069240570068	0.0126314787194133	-0.0162645354866982	0.0567871853709221	-0.00360223650932312
1892	93.6503601074219	-15.2294979095459	-5.59056186676025	0.00191722682211548	-0.017887907102704	0.0165275707840919	0.00483929552137852
1893	93.0010070800781	-14.2554750442505	-5.6554970741272	-0.00392691092565656	-0.0143164889886975	0.0152288740500808	0.0022419011220336
1894	93.6503601074219	-13.6061267852783	-5.3957576751709	0.0236704051494598	0.00126787810586393	-0.00197886489331722	-0.00230353930965066
1895	93.6503601074219	-14.2554750442505	-5.33082246780396	-3.08191010844894e-05	0.0100340843200684	-0.0237320438027382	-0.000355493422830477
1896	94.9490585327148	-14.5801496505737	-5.26588773727417	0.00256657530553639	0.0113327819854021	-0.0113944197073579	0.00159255252219737
1897	94.2997055053711	-13.9308004379272	-5.6554970741272	-0.00100484199356288	0.0132808275520802	0.012956153601408	0.00191722682211548
1898	93.6503601074219	-13.6061267852783	-5.52562713623047	-0.0026282137259841	0.0191249661147594	0.0259431265294552	-0.00165419070981443
1899	95.5984039306641	-14.904824256897	-5.59056186676025	0.000943203864153475	0.0188002903014421	0.0340599827468395	-0.00619963090866804
1900	93.6503601074219	-14.904824256897	-5.46069240570068	-0.0123684434220195	0.0252937767654657	0.0337353087961674	-0.00295288790948689
1901	94.9490585327148	-14.904824256897	-5.33082246780396	0.00418994715437293	0.0327612869441509	-0.00782300252467394	0.00646266713738441
1902	93.6503601074219	-14.2554750442505	-5.20095300674438	0.00159255252219737	0.0347093306481838	-0.0458098985254765	0.000293855206109583
1903	91.7023086547852	-13.9308004379272	-5.9152364730835	-0.00522560812532902	0.0343846566975117	-0.0561994761228561	-0.00197886489331722
1904	93.0010070800781	-14.5801496505737	-5.59056186676025	0.000618529506027699	0.025618452578783	-0.0604202412068844	0.00289124972186983
1905	91.7023086547852	-14.904824256897	-5.46069240570068	-0.00587495695799589	0.036657378077507	-0.0997058376669884	-0.00230353930965066
1906	92.3516616821289	-13.6061267852783	-5.6554970741272	0.00289124972186983	0.0343846566975117	-0.0984071344137192	-0.00977104809135199
1907	92.3516616821289	-13.9308004379272	-5.3957576751709	0.000943203864153475	0.012956153601408	-0.0665890574455261	0.00191722682211548
1908	93.6503601074219	-14.5801496505737	-5.72043180465698	-0.0123684434220195	-0.00684897974133492	-0.028926832601428	-0.00555028254166245
1909	94.2997055053711	-14.5801496505737	-5.85030126571655	-0.00490093370899558	-0.0208099745213985	0.00418994715437293	-0.00230353930965066
1910	93.0010070800781	-13.2814521789551	-5.9152364730835	-0.00522560812532902	-0.00197886489331722	0.0158782228827477	-0.0126931173726916
1911	94.2997055053711	-13.6061267852783	-5.3957576751709	0.0113327819854021	0.00321592413820326	0.0223717093467712	-0.00100484199356288
1912	94.9490585327148	-13.9308004379272	-5.46069240570068	-0.00977104809135199	0.013930176384747	0.0356833562254906	0.00289124972186983
1913	95.5984039306641	-14.904824256897	-4.74640893936157	0.00646266713738441	0.0223717093467712	0.0259431265294552	0.000943203864153475
1914	95.5984039306641	-14.2554750442505	-5.20095300674438	-0.00490093370899558	0.0145795252174139	0.0116574559360743	-0.00457625929266214
1915	94.9490585327148	-14.2554750442505	-5.3957576751709	-0.00490093370899558	0.0152288740500808	-0.00652430532500148	0.000943203864153475
1916	93.0010070800781	-13.2814521789551	-5.6554970741272	-0.00132951640989631	0.0168522447347641	-0.0279528107494116	-0.00749832857400179
1917	95.5984039306641	-14.5801496505737	-5.26588773727417	0.00906006153672934	0.01100810803473	-0.0126931173726916	0.00581331877037883
1918	94.9490585327148	-13.9308004379272	-5.6554970741272	0.00646266713738441	-0.00295288790948689	-0.00814767740666866	0.0022419011220336
1919	92.3516616821289	-13.6061267852783	-5.46069240570068	0.012956153601408	-0.000355493422830477	0.00743668992072344	-0.0026282137259841
1920	94.2997055053711	-13.2814521789551	-5.52562713623047	0.00483929552137852	-0.00490093370899558	-0.00100484199356288	-0.000680167751852423
1921	93.6503601074219	-13.2814521789551	-5.98017120361328	0.0126314787194133	-0.0302255302667618	0.00873538758605719	0.0022419011220336
1922	93.6503601074219	-13.6061267852783	-5.85030126571655	-0.0107450718060136	-0.0350956469774246	0.025618452578783	0.000618529506027699
1923	95.5984039306641	-13.9308004379272	-5.72043180465698	0.00354059832170606	-0.0299008563160896	0.0213976856321096	0.00321592413820326
1924	94.2997055053711	-12.9567775726318	-5.78536653518677	-0.00814767740666866	-0.0318489037454128	-0.0133424662053585	-0.0026282137259841
1925	93.6503601074219	-13.2814521789551	-5.6554970741272	0.00646266713738441	-0.00977104809135199	-0.00749832857400179	-0.00879702530801296
1926	96.2477493286133	-14.5801496505737	-5.26588773727417	0.00808603875339031	-0.0110697457566857	-0.00425158534198999	-0.00132951640989631
1927	94.9490585327148	-13.2814521789551	-6.04510593414307	0.00613799272105098	-0.0195112787187099	0.025618452578783	0.00386527273803949
1928	94.2997055053711	-13.2814521789551	-5.72043180465698	0.00808603875339031	-0.00587495695799589	0.0152288740500808	-0.00392691092565656
1929	95.5984039306641	-13.2814521789551	-5.59056186676025	0.000943203864153475	-0.00814767740666866	0.00354059832170606	-0.00587495695799589
1930	96.2477493286133	-13.6061267852783	-5.52562713623047	0.00321592413820326	-0.0143164889886975	-0.0253554154187441	-0.0169138833880424
1931	96.2477493286133	-13.6061267852783	-5.3957576751709	0.00321592413820326	-0.0026282137259841	-0.0324982516467571	-0.00944637414067984
1932	94.9490585327148	-14.2554750442505	-5.6554970741272	0.00841071270406246	-0.0185372550040483	-0.0221086721867323	-0.00230353930965066
1933	93.6503601074219	-12.3074293136597	-5.78536653518677	0.0132808275520802	-0.0237320438027382	0.0431508645415306	-0.00619963090866804
1934	93.0010070800781	-13.6061267852783	-5.20095300674438	-0.00749832857400179	-0.0370436906814575	0.0704235062003136	-0.00782300252467394
1935	94.2997055053711	-12.9567775726318	-5.46069240570068	-0.00197886489331722	-0.0363943427801132	0.0837351530790329	-0.00814767740666866
1936	94.9490585327148	-13.9308004379272	-5.07108306884766	-0.00717365415766835	-0.0337969474494457	0.0967221260070801	0.00516396993771195
1937	93.6503601074219	-13.2814521789551	-5.72043180465698	-0.00100484199356288	-0.0295761823654175	0.101916916668415	0.00841071270406246
1938	94.2997055053711	-14.2554750442505	-5.20095300674438	0.000618529506027699	-0.0191866029053926	0.11457921564579	0.00646266713738441
1939	96.2477493286133	-14.2554750442505	-5.46069240570068	0.00159255252219737	-0.0159398596733809	0.10418963432312	0.0022419011220336
1940	95.5984039306641	-14.5801496505737	-5.3957576751709	-0.00165419070981443	0.00418994715437293	0.0947740823030472	0.0022419011220336
1941	95.5984039306641	-14.904824256897	-5.33082246780396	0.00386527273803949	0.0178262684494257	0.0561378374695778	0.00191722682211548
1942	95.5984039306641	-14.5801496505737	-5.13601779937744	0.00126787810586393	0.020423661917448	-0.00392691092565656	0.00873538758605719
1943	93.6503601074219	-13.6061267852783	-5.20095300674438	-0.00555028254166245	0.0395794473588467	-0.0665890574455261	-3.08191010844894e-05
1944	95.5984039306641	-14.5801496505737	-5.13601779937744	-0.00425158534198999	0.0532157681882381	-0.147757634520531	0.00159255252219737
1945	96.2477493286133	-14.5801496505737	-5.33082246780396	0.00581331877037883	0.0684754624962807	-0.205874338746071	-0.000355493422830477
1946	93.6503601074219	-12.9567775726318	-5.9152364730835	-0.00457625929266214	0.0600339286029339	-0.158147215843201	-0.00165419070981443
1947	96.2477493286133	-14.2554750442505	-5.26588773727417	0.00581331877037883	0.031137915328145	-0.0769786313176155	0.0113327819854021
1948	94.9490585327148	-13.6061267852783	-5.46069240570068	0.01100810803473	0.0178262684494257	-0.0425631552934647	0.00581331877037883
1949	94.2997055053711	-12.6321039199829	-5.33082246780396	-0.0026282137259841	-0.0120437685400248	-0.0292515084147453	0.000943203864153475
1950	93.6503601074219	-12.3074293136597	-5.20095300674438	-0.00522560812532902	-0.0221086721867323	-0.0126931173726916	-0.00425158534198999
1951	93.6503601074219	-12.3074293136597	-5.59056186676025	0.0145795252174139	-0.00912170019000769	-0.0133424662053585	-0.00100484199356288
1952	93.0010070800781	-11.6580810546875	-5.9152364730835	-0.00295288790948689	-0.00490093370899558	-0.0133424662053585	-0.00457625929266214
1953	94.2997055053711	-13.2814521789551	-6.11004114151001	0.00483929552137852	-0.000680167751852423	-0.0117190945893526	-0.000355493422830477
1954	92.3516616821289	-12.3074293136597	-6.30484533309937	-0.00879702530801296	0.00873538758605719	-0.0126931173726916	-0.00360223650932312
1955	93.0010070800781	-13.2814521789551	-5.98017120361328	-0.00814767740666866	0.0223717093467712	-0.0156151866540313	-0.000355493422830477
1956	91.7023086547852	-11.3334064483643	-5.26588773727417	0.00354059832170606	0.0162028968334198	-0.00652430532500148	0.00256657530553639
1957	93.0010070800781	-13.2814521789551	-5.6554970741272	-0.00717365415766835	0.01100810803473	-0.021459324285388	0.011982130818069
1958	91.7023086547852	-11.6580810546875	-5.9152364730835	0.0106834331527352	0.0123068047687411	-0.0422384813427925	0.000293855206109583
1959	91.7023086547852	-12.3074293136597	-5.72043180465698	-0.0208099745213985	0.00711201597005129	-0.0626929625868797	0.000943203864153475
1960	91.7023086547852	-12.3074293136597	-5.78536653518677	-0.00717365415766835	0.0106834331527352	-0.0529527328908443	-0.00457625929266214
1961	92.3516616821289	-11.9827547073364	-5.59056186676025	-0.0165892094373703	-0.00392691092565656	-0.0292515084147453	0.00841071270406246
1962	91.7023086547852	-11.9827547073364	-5.3957576751709	0.00516396993771195	-0.0100957229733467	-0.00490093370899558	0.0123068047687411
1963	94.2997055053711	-13.2814521789551	-5.33082246780396	-0.00100484199356288	-0.0169138833880424	0.0158782228827477	0.00289124972186983
1964	93.6503601074219	-12.3074293136597	-5.52562713623047	0.000943203864153475	-0.0156151866540313	0.0431508645415306	0.00483929552137852
1965	92.3516616821289	-11.6580810546875	-5.6554970741272	-0.00100484199356288	-0.0136671401560307	0.0502936989068985	-0.00165419070981443
1966	96.2477493286133	-12.9567775726318	-5.3957576751709	0.0178262684494257	-0.0198359526693821	0.0450989119708538	-0.00100484199356288
1967	93.0010070800781	-11.6580810546875	-5.52562713623047	-0.00490093370899558	-0.0162645354866982	0.0597092546522617	0.00386527273803949
1968	96.2477493286133	-13.6061267852783	-4.94121360778809	-0.0104203969240189	-0.00684897974133492	0.0392547734081745	-0.000355493422830477
1969	94.9490585327148	-12.6321039199829	-5.46069240570068	0.00841071270406246	0.00646266713738441	0.00808603875339031	0.000293855206109583
1970	96.2477493286133	-11.9827547073364	-5.72043180465698	0.0103587592020631	0.0132808275520802	-0.0337969474494457	-0.00814767740666866
1971	93.6503601074219	-11.6580810546875	-5.3957576751709	0.000293855206109583	0.0226963832974434	-0.048407293856144	-0.00392691092565656
1972	95.5984039306641	-12.9567775726318	-5.46069240570068	0.011982130818069	0.020423661917448	-0.0182125810533762	0.00873538758605719
1973	94.9490585327148	-12.6321039199829	-5.46069240570068	0.00159255252219737	0.00483929552137852	0.0136055024340749	0.00289124972186983
1974	94.2997055053711	-13.2814521789551	-5.52562713623047	-0.00360223650932312	0.00938473641872406	0.0217223595827818	-0.00230353930965066
1975	94.2997055053711	-11.9827547073364	-5.78536653518677	-0.00392691092565656	0.0217223595827818	0.012956153601408	0.00159255252219737
1976	94.9490585327148	-12.3074293136597	-6.17497587203979	-0.00100484199356288	0.00743668992072344	0.0431508645415306	0.00321592413820326
1977	93.6503601074219	-11.9827547073364	-6.04510593414307	-0.00132951640989631	-0.00814767740666866	0.0278911720961332	0.00126787810586393
1978	94.9490585327148	-13.2814521789551	-5.6554970741272	-0.0110697457566857	-0.0240567177534103	0.00191722682211548	0.00776136433705688
1979	94.2997055053711	-12.9567775726318	-5.72043180465698	0.00289124972186983	-0.0195112787187099	0.0509430468082428	-0.00132951640989631
1980	94.9490585327148	-12.9567775726318	-5.3957576751709	0.00418994715437293	-0.0237320438027382	0.0675014406442642	0.0168522447347641
1981	95.5984039306641	-12.9567775726318	-5.6554970741272	0.00678734155371785	-0.0250307414680719	0.0730208978056908	-0.00847235135734081
1982	95.5984039306641	-12.6321039199829	-5.72043180465698	-0.000355493422830477	-0.0227580219507217	0.0658780634403229	0.00938473641872406
1983	93.6503601074219	-12.6321039199829	-5.6554970741272	0.00516396993771195	0.00321592413820326	0.0399041213095188	0.00126787810586393
1984	94.9490585327148	-11.9827547073364	-5.78536653518677	0.00711201597005129	-0.0026282137259841	0.0623066499829292	-0.00555028254166245
1985	95.5984039306641	-13.2814521789551	-5.59056186676025	0.00873538758605719	0.0100340843200684	0.0243197549134493	-0.00749832857400179
1986	94.2997055053711	-11.6580810546875	-5.33082246780396	0.0103587592020631	0.0136055024340749	-0.0175632312893867	-0.0113944197073579
1987	96.2477493286133	-13.6061267852783	-5.3957576751709	0.0123068047687411	0.0220470335334539	-0.0367190167307854	0.00841071270406246
1988	93.0010070800781	-11.6580810546875	-5.9152364730835	0.00386527273803949	0.00711201597005129	-0.0925630033016205	-0.00132951640989631
1989	95.5984039306641	-12.6321039199829	-5.59056186676025	0.00841071270406246	0.0197743140161037	-0.0893162563443184	-0.00425158534198999
1990	94.9490585327148	-13.9308004379272	-5.33082246780396	0.0210730116814375	0.0136055024340749	-0.0717838406562805	-0.00555028254166245
1991	95.5984039306641	-13.6061267852783	-5.13601779937744	-0.00944637414067984	0.0191249661147594	-0.0389917381107807	-3.08191010844894e-05
1992	93.0010070800781	-13.2814521789551	-5.13601779937744	0.0158782228827477	0.0106834331527352	-0.00717365415766835	0.00418994715437293
1993	94.9490585327148	-13.2814521789551	-5.26588773727417	-0.00749832857400179	0.0116574559360743	-0.0169138833880424	-0.00619963090866804
1994	94.2997055053711	-12.9567775726318	-5.59056186676025	-0.00392691092565656	0.00711201597005129	-0.0211346503347158	-0.000355493422830477
1995	94.2997055053711	-13.6061267852783	-5.6554970741272	0.000618529506027699	0.0207483377307653	-0.0490566417574883	0.0022419011220336
1996	95.5984039306641	-14.904824256897	-5.33082246780396	0.00906006153672934	0.0100340843200684	-0.0652903541922569	0.0022419011220336
1997	95.5984039306641	-14.904824256897	-5.33082246780396	0.00159255252219737	0.00776136433705688	-0.0539267547428608	0.0142548503354192
1998	93.0010070800781	-13.2814521789551	-5.26588773727417	0.00321592413820326	0.00516396993771195	-0.0376930385828018	0.000293855206109583
1999	93.0010070800781	-13.6061267852783	-5.26588773727417	-0.00230353930965066	-0.00327756232582033	-0.0175632312893867	0.00126787810586393
2000	93.6503601074219	-13.6061267852783	-5.3957576751709	0.000943203864153475	-0.00652430532500148	-0.0182125810533762	-0.00100484199356288
[truncated: 6,060 more rows]
