# Supplementary material for: Precise instruction and consideration of the vertical and horizontal force component increases validity and reliability of the 90:20 Isometric Posterior Chain Test
Source: PLoS One. 2024 Oct 28;19(10):e0312843. doi: 10.1371/journal.pone.0312843 (PMC11515970; doi:10.1371/journal.pone.0312843)
Supplement: S1 File — (ZIP) [file pone.0312843.s001.zip › S1_Raw_Data/M1_P14_v_2.csv]

1	91.0529632568359	-8.41133785247803	-5.59056186676025	0.011982130818069	0.020423661917448	-0.0370436906814575	-0.00749832857400179
2	91.0529632568359	-8.73601150512695	-5.85030126571655	-0.0149658378213644	0.0210730116814375	-0.0526280589401722	-3.08191010844894e-05
3	93.0010070800781	-9.71003437042236	-5.98017120361328	-0.00522560812532902	0.00970941036939621	-0.0620436146855354	-0.00879702530801296
4	90.4036178588867	-8.41133785247803	-5.98017120361328	0.00906006153672934	0.0168522447347641	-0.0811994001269341	-0.00360223650932312
5	93.0010070800781	-9.38536071777344	-5.52562713623047	0.00711201597005129	0.00646266713738441	-0.0529527328908443	-0.00782300252467394
6	91.7023086547852	-9.38536071777344	-5.59056186676025	-0.00457625929266214	-0.000355493422830477	-0.0409397818148136	0.00159255252219737
7	91.7023086547852	-8.73601150512695	-5.78536653518677	0.00418994715437293	-0.0117190945893526	-0.00944637414067984	-0.00295288790948689
8	90.4036178588867	-8.73601150512695	-5.85030126571655	-0.0198359526693821	-0.0146411629393697	0.0100340843200684	-0.00197886489331722
9	91.7023086547852	-8.41133785247803	-6.17497587203979	0.0145795252174139	-0.00197886489331722	0.0155535480007529	-0.00522560812532902
10	93.0010070800781	-9.0606861114502	-5.9152364730835	0.00126787810586393	0.00516396993771195	0.0207483377307653	-0.0026282137259841
11	93.0010070800781	-10.0347089767456	-5.72043180465698	-0.00327756232582033	0.0100340843200684	0.0265924744307995	0.00159255252219737
12	91.0529632568359	-8.41133785247803	-5.85030126571655	-0.0110697457566857	0.0188002903014421	0.012956153601408	0.0022419011220336
13	93.6503601074219	-9.71003437042236	-5.13601779937744	-0.0110697457566857	0.0188002903014421	-0.0100957229733467	0.0126314787194133
14	91.0529632568359	-9.0606861114502	-5.59056186676025	0.0191249661147594	0.0275664981454611	-0.0370436906814575	0.00711201597005129
15	94.2997055053711	-10.3593835830688	-5.3957576751709	0.00516396993771195	0.0213976856321096	-0.0678877532482147	0.00581331877037883
16	93.0010070800781	-9.38536071777344	-5.46069240570068	0.0106834331527352	0.0249691028147936	-0.0776279792189598	0.00711201597005129
17	93.0010070800781	-9.0606861114502	-5.52562713623047	0.00613799272105098	0.0178262684494257	-0.0519787110388279	0.0171769186854362
18	91.7023086547852	-8.41133785247803	-5.26588773727417	-0.00749832857400179	-0.0026282137259841	-0.0247060675173998	-0.000355493422830477
19	93.6503601074219	-9.38536071777344	-4.94121360778809	0.0106834331527352	-0.0117190945893526	-0.0247060675173998	0.00906006153672934
20	93.0010070800781	-9.38536071777344	-5.26588773727417	0.00873538758605719	-0.0195112787187099	-0.0412644557654858	-0.00100484199356288
21	93.6503601074219	-10.3593835830688	-5.07108306884766	0.01847561635077	-0.023407369852066	-0.0386670641601086	-0.0133424662053585
22	93.0010070800781	-9.38536071777344	-5.00614833831787	0.00613799272105098	-0.0026282137259841	-0.00360223650932312	-0.00165419070981443
23	93.0010070800781	-9.0606861114502	-5.13601779937744	0.00159255252219737	-0.00490093370899558	0.0343846566975117	-0.00165419070981443
24	93.6503601074219	-9.38536071777344	-5.13601779937744	0.00516396993771195	-0.0123684434220195	0.0652287155389786	-0.0100957229733467
25	91.7023086547852	-9.38536071777344	-5.20095300674438	0.0126314787194133	-0.0149658378213644	0.0512677207589149	-0.00912170019000769
26	92.3516616821289	-8.73601150512695	-5.13601779937744	0.01100810803473	-0.00587495695799589	0.0389300994575024	-0.00522560812532902
27	93.6503601074219	-10.6840572357178	-5.07108306884766	0.00159255252219737	-0.00749832857400179	0.013930176384747	-0.00652430532500148
28	92.3516616821289	-10.0347089767456	-5.3957576751709	0.00548864435404539	-0.00522560812532902	-0.0237320438027382	-0.00814767740666866
29	93.0010070800781	-10.3593835830688	-5.20095300674438	0.011982130818069	0.00711201597005129	-0.0516540370881557	-0.0143164889886975
30	92.3516616821289	-9.71003437042236	-5.20095300674438	0.00256657530553639	0.00776136433705688	-0.0376930385828018	-0.0113944197073579
31	91.0529632568359	-10.0347089767456	-5.3957576751709	0.00451462110504508	-0.0149658378213644	0.00906006153672934	-0.00425158534198999
32	92.3516616821289	-10.6840572357178	-5.6554970741272	0.00970941036939621	-0.0243813935667276	0.052891094237566	-0.00944637414067984
33	91.7023086547852	-11.008731842041	-5.59056186676025	-0.00879702530801296	-0.043212503194809	0.0736702531576157	0.0022419011220336
34	93.0010070800781	-10.6840572357178	-5.9152364730835	-0.00425158534198999	-0.0354203209280968	0.0587352328002453	-0.0172385573387146
35	91.0529632568359	-9.38536071777344	-5.33082246780396	-0.00132951640989631	-0.028926832601428	0.0636053457856178	-0.00360223650932312
36	92.3516616821289	-10.6840572357178	-5.13601779937744	0.000293855206109583	-0.0260047651827335	0.0762676447629929	-0.00587495695799589
37	93.0010070800781	-11.008731842041	-5.00614833831787	-0.0110697457566857	-0.000680167751852423	0.0723715499043465	-0.00425158534198999
38	93.6503601074219	-10.6840572357178	-5.46069240570068	-0.00619963090866804	-0.00944637414067984	0.0395794473588467	-0.00912170019000769
39	93.6503601074219	-11.008731842041	-5.6554970741272	-0.0133424662053585	0.00841071270406246	0.0145795252174139	-0.0152905117720366
40	92.3516616821289	-9.71003437042236	-5.33082246780396	0.00289124972186983	0.00873538758605719	0.000943203864153475	-0.0136671401560307
41	91.7023086547852	-9.0606861114502	-5.46069240570068	-0.00197886489331722	0.020423661917448	-0.0185372550040483	-0.00847235135734081
42	91.7023086547852	-9.0606861114502	-5.33082246780396	0.012956153601408	0.0123068047687411	-0.03444629535079	-0.0107450718060136
43	93.0010070800781	-9.38536071777344	-5.00614833831787	-0.00392691092565656	0.00256657530553639	-0.0347709693014622	-0.0104203969240189
44	92.3516616821289	-8.08666324615479	-5.3957576751709	-3.08191010844894e-05	-0.0113944197073579	-0.0389917381107807	-0.0165892094373703
45	93.6503601074219	-10.0347089767456	-5.3957576751709	-0.00230353930965066	0.00776136433705688	-0.0542514286935329	-0.0159398596733809
46	94.9490585327148	-9.38536071777344	-5.20095300674438	-0.000355493422830477	0.00386527273803949	-0.0350956469774246	-0.0107450718060136
47	91.0529632568359	-8.08666324615479	-5.46069240570068	-0.00490093370899558	-0.00944637414067984	0.0145795252174139	-0.0120437685400248
48	92.3516616821289	-8.41133785247803	-5.46069240570068	-0.00879702530801296	-0.00587495695799589	0.0347093306481838	-0.00912170019000769
49	91.0529632568359	-7.43731451034546	-5.20095300674438	0.00354059832170606	0.00678734155371785	0.0606832765042782	-0.0165892094373703
50	93.0010070800781	-8.73601150512695	-5.59056186676025	0.0126314787194133	0.0207483377307653	0.0434755384922028	-0.00879702530801296
51	93.0010070800781	-8.73601150512695	-5.07108306884766	0.0100340843200684	0.0158782228827477	0.040228795260191	-0.00587495695799589
52	91.7023086547852	-8.41133785247803	-5.26588773727417	-0.00425158534198999	0.0239950809627771	0.0223717093467712	0.000943203864153475
53	91.0529632568359	-7.43731451034546	-5.33082246780396	-0.00522560812532902	0.0298392176628113	0.0226963832974434	-0.00652430532500148
54	91.0529632568359	-8.41133785247803	-4.87627840042114	-0.0123684434220195	0.01847561635077	0.012956153601408	-0.00197886489331722
55	92.3516616821289	-8.73601150512695	-5.07108306884766	-0.00490093370899558	0.0301638916134834	-0.0123684434220195	-0.00132951640989631
56	90.4036178588867	-7.76198863983154	-5.59056186676025	-0.000680167751852423	0.0301638916134834	-0.00847235135734081	0.00970941036939621
57	89.754264831543	-7.76198863983154	-5.78536653518677	-0.00684897974133492	0.0334106348454952	-0.0211346503347158	0.00483929552137852
58	89.754264831543	-8.08666324615479	-5.72043180465698	-0.00457625929266214	0.0321119390428066	-0.0636669844388962	0.00808603875339031
59	89.1049194335938	-7.43731451034546	-5.9152364730835	-0.00425158534198999	0.025618452578783	-0.0669137313961983	-0.00912170019000769
60	91.0529632568359	-8.41133785247803	-5.52562713623047	-0.00847235135734081	0.0158782228827477	-0.0659397020936012	0.0022419011220336
61	89.754264831543	-9.0606861114502	-5.26588773727417	-0.00457625929266214	-0.00100484199356288	-0.0574981719255447	-0.0026282137259841
62	89.754264831543	-9.0606861114502	-5.59056186676025	-0.0175632312893867	-0.00522560812532902	-0.0341216214001179	0.0022419011220336
63	88.45556640625	-8.41133785247803	-5.85030126571655	-0.00587495695799589	-0.0156151866540313	0.0373067259788513	0.00256657530553639
64	91.0529632568359	-9.38536071777344	-5.26588773727417	-0.00782300252467394	-0.0337969474494457	0.0486703291535378	-0.00230353930965066
65	89.754264831543	-8.08666324615479	-5.52562713623047	0.00289124972186983	-0.0159398596733809	0.049319677054882	-0.00879702530801296
66	89.754264831543	-9.0606861114502	-5.13601779937744	0.0113327819854021	-0.00717365415766835	0.0499690249562263	0.00354059832170606
67	91.0529632568359	-9.38536071777344	-4.94121360778809	-0.0133424662053585	-0.00295288790948689	0.049319677054882	0.00386527273803949
68	91.7023086547852	-9.0606861114502	-5.52562713623047	-0.0113944197073579	-0.00717365415766835	0.0373067259788513	0.00548864435404539
69	92.3516616821289	-8.73601150512695	-5.3957576751709	-0.00132951640989631	0.00159255252219737	-0.0136671401560307	-0.00100484199356288
70	91.0529632568359	-9.0606861114502	-5.3957576751709	-0.0026282137259841	0.0142548503354192	-0.0373683646321297	-0.00652430532500148
71	92.3516616821289	-8.08666324615479	-5.52562713623047	0.00126787810586393	-0.00165419070981443	-0.0256800893694162	0.00451462110504508
72	93.0010070800781	-9.0606861114502	-5.26588773727417	-0.00782300252467394	0.00808603875339031	-0.0526280589401722	0.00646266713738441
73	94.2997055053711	-9.38536071777344	-5.26588773727417	-0.00295288790948689	0.0220470335334539	-0.0795760303735733	0.00581331877037883
74	91.7023086547852	-8.08666324615479	-5.98017120361328	0.000618529506027699	0.0175015944987535	-0.0691864490509033	-0.00132951640989631
75	92.3516616821289	-7.76198863983154	-6.04510593414307	0.00451462110504508	0.0132808275520802	-0.0130177913233638	0.00354059832170606
76	93.6503601074219	-8.41133785247803	-5.3957576751709	0.012956153601408	-0.0165892094373703	0.00873538758605719	0.00581331877037883
77	93.6503601074219	-8.73601150512695	-5.33082246780396	0.00581331877037883	-0.0247060675173998	0.0506183728575706	0.00646266713738441
78	93.0010070800781	-8.73601150512695	-5.26588773727417	0.00970941036939621	-0.0350956469774246	0.0551638156175613	0.00646266713738441
79	93.6503601074219	-9.0606861114502	-5.00614833831787	0.0106834331527352	-0.0328229255974293	0.0610079504549503	-3.08191010844894e-05
80	91.7023086547852	-9.0606861114502	-5.46069240570068	0.0142548503354192	-0.0191866029053926	0.060358602553606	0.00126787810586393
81	92.3516616821289	-7.43731451034546	-5.46069240570068	0.0103587592020631	-0.0172385573387146	0.0739949271082878	0.00418994715437293
82	91.7023086547852	-7.43731451034546	-5.46069240570068	0.00386527273803949	-0.0201606266200542	0.0866572186350822	-0.00197886489331722
83	93.0010070800781	-9.38536071777344	-5.3957576751709	0.00581331877037883	-0.0263294391334057	0.104838982224464	0.0194496400654316
84	91.7023086547852	-7.43731451034546	-5.33082246780396	-0.0104203969240189	-0.00879702530801296	0.0882805958390236	-0.00425158534198999
85	93.0010070800781	-8.73601150512695	-5.13601779937744	0.01847561635077	0.00808603875339031	0.0373067259788513	0.000618529506027699
86	91.0529632568359	-7.76198863983154	-5.78536653518677	0.00873538758605719	0.012956153601408	0.00678734155371785	-0.00100484199356288
87	91.0529632568359	-8.08666324615479	-6.11004114151001	0.00289124972186983	0.0265924744307995	-0.0623682886362076	0.00581331877037883
88	91.7023086547852	-7.76198863983154	-6.23991060256958	0.0022419011220336	0.0395794473588467	-0.126004457473755	-0.00490093370899558
89	91.0529632568359	-8.08666324615479	-5.98017120361328	0.00548864435404539	0.0330859608948231	-0.155225142836571	0.000943203864153475
90	91.7023086547852	-8.08666324615479	-6.04510593414307	0.0236704051494598	0.0408781431615353	-0.168861463665962	-0.00619963090866804
91	92.3516616821289	-9.0606861114502	-5.52562713623047	0.00678734155371785	0.0304885655641556	-0.117238245904446	0.00516396993771195
92	91.7023086547852	-8.41133785247803	-5.9152364730835	0.00191722682211548	0.00321592413820326	-0.0714591667056084	0.0175015944987535
93	91.0529632568359	-8.08666324615479	-5.98017120361328	0.0106834331527352	-0.00522560812532902	-0.03444629535079	0.0126314787194133
94	93.0010070800781	-9.0606861114502	-5.72043180465698	-0.00587495695799589	0.000293855206109583	-0.0263294391334057	0.00873538758605719
95	92.3516616821289	-8.08666324615479	-5.98017120361328	0.0123068047687411	-0.00392691092565656	-0.0104203969240189	0.01100810803473
96	92.3516616821289	-7.76198863983154	-5.9152364730835	0.00808603875339031	-0.00684897974133492	0.0217223595827818	0.012956153601408
97	91.0529632568359	-8.41133785247803	-5.72043180465698	0.00256657530553639	-0.00684897974133492	0.0457482598721981	0.0152288740500808
98	92.3516616821289	-7.76198863983154	-5.85030126571655	-0.0126931173726916	-0.00522560812532902	0.0535404421389103	0.0155535480007529
99	91.0529632568359	-8.08666324615479	-5.72043180465698	0.00256657530553639	-0.00295288790948689	0.0652287155389786	0.00808603875339031
100	92.3516616821289	-8.41133785247803	-5.72043180465698	0.00418994715437293	0.0103587592020631	0.0606832765042782	0.0126314787194133
101	92.3516616821289	-8.08666324615479	-5.72043180465698	0.00159255252219737	0.0022419011220336	0.0580858811736107	0.0158782228827477
102	93.6503601074219	-9.0606861114502	-5.20095300674438	0.00321592413820326	-3.08191010844894e-05	0.049319677054882	0.0178262684494257
103	91.7023086547852	-9.0606861114502	-5.07108306884766	0.0022419011220336	0.0200989879667759	0.0152288740500808	0.0162028968334198
104	93.6503601074219	-7.76198863983154	-5.52562713623047	-0.0120437685400248	0.0249691028147936	-0.0428878292441368	0.00516396993771195
105	91.0529632568359	-7.76198863983154	-5.33082246780396	0.0100340843200684	0.0428261905908585	-0.085420161485672	0.00191722682211548
106	93.6503601074219	-9.38536071777344	-5.07108306884766	-0.00522560812532902	0.031137915328145	-0.107498019933701	0.00289124972186983
107	92.3516616821289	-8.41133785247803	-5.20095300674438	0.00581331877037883	0.012956153601408	-0.0886669084429741	0.0103587592020631
108	93.6503601074219	-9.38536071777344	-5.3957576751709	-0.00327756232582033	-0.00619963090866804	-0.0623682886362076	0.00418994715437293
109	92.3516616821289	-9.0606861114502	-5.20095300674438	-0.00425158534198999	-0.0165892094373703	-0.02697878703475	-0.00847235135734081
110	94.2997055053711	-9.71003437042236	-5.20095300674438	-0.00360223650932312	-0.017887907102704	-0.00230353930965066	-0.00555028254166245
111	92.3516616821289	-9.0606861114502	-5.3957576751709	-0.00522560812532902	-0.0334722734987736	-0.0026282137259841	-0.0026282137259841
112	92.3516616821289	-8.73601150512695	-5.52562713623047	0.00743668992072344	-0.0110697457566857	0.0103587592020631	0.0213976856321096
113	93.0010070800781	-9.71003437042236	-5.26588773727417	-0.0139918150380254	-0.0328229255974293	0.00613799272105098	-0.00295288790948689
114	91.0529632568359	-9.0606861114502	-5.6554970741272	-0.00392691092565656	-0.0354203209280968	-0.0133424662053585	-0.0107450718060136
115	91.7023086547852	-10.0347089767456	-5.26588773727417	-0.00360223650932312	-0.0026282137259841	-0.0110697457566857	-0.00652430532500148
116	93.0010070800781	-10.6840572357178	-5.52562713623047	-0.00360223650932312	-0.00684897974133492	0.00483929552137852	-0.00587495695799589
117	93.0010070800781	-10.0347089767456	-5.85030126571655	0.00451462110504508	-0.0107450718060136	0.000293855206109583	0.000943203864153475
118	93.6503601074219	-10.6840572357178	-5.46069240570068	-0.00814767740666866	-0.0273034609854221	0.0116574559360743	-0.00555028254166245
119	93.6503601074219	-10.6840572357178	-5.6554970741272	0.00581331877037883	-0.0419138073921204	0.0165275707840919	-0.0107450718060136
120	93.6503601074219	-10.6840572357178	-5.46069240570068	-3.08191010844894e-05	-0.0208099745213985	0.0155535480007529	-0.00912170019000769
121	93.6503601074219	-11.008731842041	-5.26588773727417	0.00581331877037883	-0.0182125810533762	0.0152288740500808	-0.00782300252467394
122	91.7023086547852	-9.38536071777344	-5.85030126571655	-0.00392691092565656	-0.0104203969240189	0.0457482598721981	-0.00230353930965066
123	92.3516616821289	-9.71003437042236	-5.85030126571655	-0.00197886489331722	-0.0224333461374044	0.0577612072229385	-0.0130177913233638
124	92.3516616821289	-10.3593835830688	-5.59056186676025	-0.0130177913233638	-0.00490093370899558	0.0804884135723114	-0.0143164889886975
125	94.2997055053711	-10.3593835830688	-5.6554970741272	0.00289124972186983	-0.00717365415766835	0.0616573020815849	-0.0130177913233638
126	91.7023086547852	-9.38536071777344	-5.78536653518677	-0.00490093370899558	0.00711201597005129	0.0252937767654657	-0.00912170019000769
127	92.3516616821289	-9.38536071777344	-5.13601779937744	-0.00879702530801296	0.0116574559360743	-0.0195112787187099	-0.0126931173726916
128	91.7023086547852	-8.73601150512695	-5.78536653518677	-0.0149658378213644	0.0252937767654657	-0.0646410062909126	-0.0139918150380254
129	93.0010070800781	-9.0606861114502	-5.6554970741272	0.00451462110504508	0.0324366129934788	-0.0652903541922569	-0.0185372550040483
130	90.4036178588867	-8.41133785247803	-5.52562713623047	0.00256657530553639	0.0444495603442192	-0.0516540370881557	-0.0172385573387146
131	93.6503601074219	-9.0606861114502	-5.46069240570068	0.00548864435404539	0.0259431265294552	-0.0474332682788372	-0.00977104809135199
132	93.0010070800781	-9.38536071777344	-5.20095300674438	-0.00360223650932312	0.0145795252174139	-0.0360696688294411	-0.00360223650932312
133	91.7023086547852	-8.73601150512695	-5.20095300674438	-0.00944637414067984	0.00483929552137852	-0.0513293594121933	-3.08191010844894e-05
134	93.0010070800781	-9.0606861114502	-5.33082246780396	-0.00327756232582033	-0.00847235135734081	-0.0237320438027382	-0.0117190945893526
135	92.3516616821289	-8.41133785247803	-5.59056186676025	0.00126787810586393	-0.00619963090866804	0.00289124972186983	-0.00619963090866804
136	90.4036178588867	-8.08666324615479	-5.6554970741272	0.00451462110504508	-0.023407369852066	0.0272418223321438	0.00191722682211548
137	91.0529632568359	-9.38536071777344	-5.33082246780396	0.00159255252219737	-0.00749832857400179	0.0551638156175613	0.0126314787194133
138	92.3516616821289	-8.73601150512695	-5.07108306884766	-0.00295288790948689	-0.0146411629393697	0.0334106348454952	0.000943203864153475
139	90.4036178588867	-8.73601150512695	-4.94121360778809	0.0165275707840919	-0.0130177913233638	0.0551638156175613	0.0022419011220336
140	90.4036178588867	-8.41133785247803	-5.59056186676025	0.0217223595827818	-0.00230353930965066	0.0606832765042782	-0.00684897974133492
141	89.754264831543	-8.73601150512695	-5.52562713623047	0.0106834331527352	0.000618529506027699	0.0623066499829292	0.00613799272105098
142	91.7023086547852	-8.73601150512695	-5.85030126571655	0.00159255252219737	-0.00555028254166245	0.0834104791283607	0.00289124972186983
143	91.7023086547852	-9.38536071777344	-5.46069240570068	0.00776136433705688	0.00841071270406246	0.0762676447629929	0.00354059832170606
144	89.1049194335938	-8.73601150512695	-5.6554970741272	0.00256657530553639	0.00256657530553639	0.0668520927429199	-0.00360223650932312
145	88.45556640625	-9.38536071777344	-5.20095300674438	0.00451462110504508	0.00354059832170606	0.0285405199974775	0.00354059832170606
146	89.754264831543	-9.38536071777344	-5.59056186676025	0.00483929552137852	0.00711201597005129	0.000618529506027699	-0.00522560812532902
147	90.4036178588867	-9.71003437042236	-5.78536653518677	-0.00814767740666866	-0.000680167751852423	-0.050680011510849	0.00126787810586393
148	89.1049194335938	-8.73601150512695	-5.9152364730835	-0.0117190945893526	0.012956153601408	-0.032173577696085	-0.00360223650932312
149	89.754264831543	-9.71003437042236	-5.72043180465698	0.0233457311987877	0.000943203864153475	0.00841071270406246	-0.00619963090866804
150	90.4036178588867	-10.6840572357178	-5.3957576751709	-0.00749832857400179	0.00613799272105098	0.0243197549134493	-0.00230353930965066
151	91.0529632568359	-9.71003437042236	-5.13601779937744	0.00516396993771195	-0.00944637414067984	0.069124810397625	-3.08191010844894e-05
152	89.1049194335938	-8.41133785247803	-5.72043180465698	-0.0169138833880424	0.00743668992072344	0.0675014406442642	0.00646266713738441
153	92.3516616821289	-10.0347089767456	-5.3957576751709	0.00418994715437293	0.0155535480007529	0.0282158460468054	0.00451462110504508
154	91.0529632568359	-8.41133785247803	-5.78536653518677	-0.0211346503347158	0.0282158460468054	-0.0198359526693821	0.00354059832170606
155	91.7023086547852	-9.71003437042236	-5.3957576751709	0.00873538758605719	0.0425015166401863	-0.0769786313176155	0.000943203864153475
156	93.0010070800781	-10.0347089767456	-5.3957576751709	-0.00717365415766835	0.0444495603442192	-0.139965444803238	0.00743668992072344
157	91.0529632568359	-9.0606861114502	-5.3957576751709	0.00256657530553639	0.0317872650921345	-0.173082232475281	0.012956153601408
158	90.4036178588867	-9.0606861114502	-5.59056186676025	-0.00652430532500148	0.0100340843200684	-0.152952417731285	-0.00327756232582033
159	92.3516616821289	-9.0606861114502	-5.72043180465698	-0.0104203969240189	-0.0175632312893867	-0.0899656042456627	-0.00197886489331722
160	93.6503601074219	-10.0347089767456	-5.20095300674438	-3.08191010844894e-05	-0.0324982516467571	-0.0497059896588326	-0.00847235135734081
161	91.7023086547852	-9.71003437042236	-5.20095300674438	0.0197743140161037	-0.0448358729481697	-0.00782300252467394	-0.00295288790948689
162	92.3516616821289	-10.0347089767456	-5.26588773727417	0.0022419011220336	-0.0510046854615211	0.0301638916134834	-0.00100484199356288
163	92.3516616821289	-8.73601150512695	-5.20095300674438	0.00711201597005129	-0.0542514286935329	0.0441248863935471	0.0022419011220336
164	93.0010070800781	-10.0347089767456	-5.07108306884766	0.0113327819854021	-0.0360696688294411	0.0369820520281792	0.00256657530553639
165	91.7023086547852	-8.73601150512695	-5.52562713623047	0.00354059832170606	-0.021459324285388	0.0438002124428749	-0.00392691092565656
166	89.754264831543	-8.73601150512695	-5.46069240570068	0.0145795252174139	-0.0204853005707264	0.0441248863935471	-0.00100484199356288
167	91.7023086547852	-9.38536071777344	-5.20095300674438	0.00516396993771195	-0.0188619289547205	0.052891094237566	0.00256657530553639
168	93.0010070800781	-10.3593835830688	-5.26588773727417	0.00516396993771195	-0.0227580219507217	0.0736702531576157	0.00126787810586393
169	92.3516616821289	-9.71003437042236	-5.13601779937744	0.0113327819854021	-0.0217839982360601	0.0804884135723114	0.00743668992072344
170	91.0529632568359	-8.73601150512695	-6.04510593414307	0.00776136433705688	-0.0250307414680719	0.0804884135723114	0.01100810803473
171	90.4036178588867	-8.41133785247803	-6.23991060256958	0.00808603875339031	-0.0292515084147453	0.0941247344017029	0.0106834331527352
172	92.3516616821289	-10.3593835830688	-5.78536653518677	-0.00360223650932312	-0.00360223650932312	0.0931507050991058	0.0175015944987535
173	91.0529632568359	-9.0606861114502	-5.98017120361328	0.00354059832170606	-0.00814767740666866	0.0739949271082878	0.0103587592020631
174	93.0010070800781	-9.38536071777344	-5.59056186676025	-0.0123684434220195	0.00289124972186983	0.0873065739870071	0.00613799272105098
175	91.0529632568359	-8.73601150512695	-5.59056186676025	0.00678734155371785	0.00841071270406246	0.128540202975273	0.00483929552137852
176	91.0529632568359	-9.0606861114502	-6.17497587203979	0.00613799272105098	0.01847561635077	0.0918520092964172	-0.00132951640989631
177	91.0529632568359	-10.0347089767456	-5.9152364730835	0.00159255252219737	0.0194496400654316	0.00938473641872406	0.0022419011220336
178	92.3516616821289	-9.71003437042236	-5.72043180465698	0.00321592413820326	0.0606832765042782	-0.141588822007179	-0.00814767740666866
179	90.4036178588867	-9.71003437042236	-5.9152364730835	0.0152288740500808	0.0756182968616486	-0.23996514081955	0.00386527273803949
180	91.0529632568359	-9.38536071777344	-5.78536653518677	0.0220470335334539	0.086981900036335	-0.271133869886398	-0.00879702530801296
181	91.0529632568359	-9.38536071777344	-5.46069240570068	0.00354059832170606	0.0668520927429199	-0.232822313904762	-0.0143164889886975
182	91.0529632568359	-9.38536071777344	-5.6554970741272	0.00743668992072344	0.0314625911414623	-0.116913571953773	0.0123068047687411
183	93.0010070800781	-10.3593835830688	-5.52562713623047	0.00256657530553639	0.00743668992072344	-0.0315242260694504	0.000293855206109583
184	91.0529632568359	-9.71003437042236	-5.6554970741272	0.00321592413820326	-0.0110697457566857	0.00159255252219737	-0.00522560812532902
185	93.6503601074219	-10.3593835830688	-5.26588773727417	0.00808603875339031	-0.0286021586507559	0.00548864435404539	-0.00392691092565656
186	93.0010070800781	-10.0347089767456	-5.46069240570068	-0.0113944197073579	-0.0282774847000837	0.0301638916134834	-0.00392691092565656
187	92.3516616821289	-9.38536071777344	-5.26588773727417	-0.00977104809135199	-0.0182125810533762	0.0415274947881699	0.00126787810586393
188	91.7023086547852	-9.0606861114502	-5.46069240570068	0.0181509424000978	-0.00587495695799589	0.0412028171122074	-0.00782300252467394
189	91.7023086547852	-9.38536071777344	-5.78536653518677	0.00711201597005129	-0.00652430532500148	0.0519170723855495	-0.00749832857400179
190	91.7023086547852	-10.3593835830688	-5.6554970741272	0.0126314787194133	-0.0162645354866982	0.0554884895682335	-0.00522560812532902
191	94.2997055053711	-10.6840572357178	-5.33082246780396	0.000618529506027699	0.000618529506027699	0.0499690249562263	-0.00684897974133492
192	90.4036178588867	-8.73601150512695	-5.33082246780396	-0.0156151866540313	0.00548864435404539	0.012956153601408	0.00354059832170606
193	92.3516616821289	-9.71003437042236	-5.00614833831787	0.00354059832170606	0.0103587592020631	-0.0480826161801815	-0.0113944197073579
194	91.0529632568359	-9.0606861114502	-5.00614833831787	-0.00912170019000769	0.00938473641872406	-0.0902902781963348	-0.00652430532500148
195	93.0010070800781	-10.3593835830688	-5.20095300674438	0.0123068047687411	0.0252937767654657	-0.0948357209563255	-0.0126931173726916
196	92.3516616821289	-9.71003437042236	-5.72043180465698	0.000293855206109583	0.0356833562254906	-0.086394190788269	-0.0107450718060136
197	91.0529632568359	-10.0347089767456	-5.52562713623047	0.00548864435404539	0.0243197549134493	-0.0656150281429291	-0.00555028254166245
198	89.754264831543	-9.71003437042236	-5.6554970741272	-0.00100484199356288	0.00646266713738441	-0.0123684434220195	-0.00782300252467394
199	90.4036178588867	-10.0347089767456	-5.13601779937744	0.0191249661147594	-0.00522560812532902	0.0188002903014421	-0.0107450718060136
200	93.0010070800781	-11.008731842041	-5.33082246780396	0.00938473641872406	0.00321592413820326	0.0321119390428066	-0.0162645354866982
201	93.6503601074219	-11.6580810546875	-5.6554970741272	0.00256657530553639	-0.00425158534198999	0.0360080301761627	-0.0107450718060136
202	93.6503601074219	-11.3334064483643	-5.3957576751709	0.00289124972186983	0.00711201597005129	0.0616573020815849	-0.0130177913233638
203	91.0529632568359	-11.008731842041	-5.46069240570068	-0.000680167751852423	0.00581331877037883	0.0532157681882381	-0.0123684434220195
204	93.0010070800781	-11.3334064483643	-5.46069240570068	0.0100340843200684	0.00548864435404539	0.0340599827468395	-0.0117190945893526
205	91.7023086547852	-10.0347089767456	-5.46069240570068	0.00646266713738441	-0.00879702530801296	0.0356833562254906	-0.0172385573387146
206	93.0010070800781	-11.3334064483643	-5.9152364730835	0.00451462110504508	-0.00295288790948689	0.0269171483814716	-0.0152905117720366
207	93.0010070800781	-11.6580810546875	-5.59056186676025	0.00743668992072344	-0.0117190945893526	0.00678734155371785	-0.00522560812532902
208	92.3516616821289	-11.6580810546875	-5.6554970741272	-0.00165419070981443	-0.0175632312893867	0.00191722682211548	-0.00912170019000769
209	93.6503601074219	-11.008731842041	-5.52562713623047	0.00841071270406246	-0.0159398596733809	0.00938473641872406	-0.0113944197073579
210	93.6503601074219	-11.3334064483643	-5.26588773727417	0.00776136433705688	-0.0263294391334057	-0.00230353930965066	-0.0152905117720366
211	91.7023086547852	-10.3593835830688	-5.33082246780396	0.00321592413820326	-0.0026282137259841	-0.0149658378213644	-0.00230353930965066
212	93.6503601074219	-11.008731842041	-5.20095300674438	0.00808603875339031	-0.00522560812532902	0.000293855206109583	0.00743668992072344
213	92.3516616821289	-11.008731842041	-5.13601779937744	-0.0136671401560307	0.011982130818069	0.0103587592020631	0.00418994715437293
214	93.6503601074219	-9.71003437042236	-5.6554970741272	0.0132808275520802	0.0301638916134834	0.0158782228827477	-0.00782300252467394
215	91.7023086547852	-9.71003437042236	-5.59056186676025	-0.00295288790948689	0.0275664981454611	-0.00847235135734081	-0.00457625929266214
216	94.2997055053711	-10.6840572357178	-5.33082246780396	-0.00652430532500148	0.0269171483814716	-0.0516540370881557	0.00386527273803949
217	93.6503601074219	-10.0347089767456	-5.13601779937744	0.0175015944987535	0.0386054255068302	-0.0870435386896133	0.0106834331527352
218	93.6503601074219	-10.3593835830688	-5.13601779937744	0.00613799272105098	0.0431508645415306	-0.0636669844388962	0.011982130818069
219	93.0010070800781	-9.71003437042236	-5.20095300674438	-0.00230353930965066	0.0379560738801956	-0.0337969474494457	0.0106834331527352
220	92.3516616821289	-9.71003437042236	-5.26588773727417	0.000293855206109583	0.0314625911414623	-0.032173577696085	0.00451462110504508
221	90.4036178588867	-9.0606861114502	-5.33082246780396	0.0226963832974434	0.020423661917448	0.0022419011220336	0.00743668992072344
222	91.7023086547852	-9.71003437042236	-5.52562713623047	0.00776136433705688	-0.00295288790948689	0.00938473641872406	0.00483929552137852
223	93.0010070800781	-10.0347089767456	-5.3957576751709	0.00776136433705688	-0.00392691092565656	0.00613799272105098	0.00321592413820326
224	90.4036178588867	-9.71003437042236	-5.26588773727417	0.012956153601408	-0.0136671401560307	-0.0139918150380254	0.00743668992072344
225	92.3516616821289	-10.3593835830688	-5.52562713623047	0.0106834331527352	-0.00360223650932312	-0.0311995539814234	0.00711201597005129
226	91.0529632568359	-9.38536071777344	-5.72043180465698	-0.00944637414067984	-0.00782300252467394	-0.0626929625868797	0.00841071270406246
227	89.1049194335938	-9.0606861114502	-5.46069240570068	-0.00652430532500148	-0.0104203969240189	-0.0441865250468254	0.0103587592020631
228	89.1049194335938	-9.71003437042236	-5.3957576751709	-0.0172385573387146	-0.021459324285388	-0.0370436906814575	0.0207483377307653
229	89.1049194335938	-9.38536071777344	-5.20095300674438	-0.00587495695799589	-0.0152905117720366	-0.0123684434220195	-0.00490093370899558
230	88.45556640625	-9.38536071777344	-5.52562713623047	0.00126787810586393	-0.0110697457566857	-0.00457625929266214	0.00808603875339031
231	89.754264831543	-10.6840572357178	-5.6554970741272	-0.00327756232582033	-0.00522560812532902	0.00386527273803949	-0.00100484199356288
232	89.1049194335938	-9.38536071777344	-5.52562713623047	-0.0110697457566857	-0.00944637414067984	0.00191722682211548	0.0103587592020631
233	89.754264831543	-9.38536071777344	-5.72043180465698	0.00451462110504508	-0.0217839982360601	0.0288651939481497	0.00451462110504508
234	90.4036178588867	-10.6840572357178	-5.46069240570068	-0.00652430532500148	-0.0318489037454128	0.0415274947881699	0.00321592413820326
235	91.7023086547852	-11.008731842041	-5.46069240570068	-0.000355493422830477	-0.0308748781681061	0.0126314787194133	-0.00100484199356288
236	89.754264831543	-10.0347089767456	-5.52562713623047	0.00126787810586393	-0.0357449948787689	0.0564625114202499	0.0022419011220336
237	90.4036178588867	-9.71003437042236	-5.78536653518677	-0.00912170019000769	-0.0350956469774246	0.0665274113416672	0.0106834331527352
238	91.0529632568359	-9.71003437042236	-5.85030126571655	-0.0107450718060136	-0.0331475995481014	0.0899039655923843	0.00159255252219737
239	92.3516616821289	-9.71003437042236	-5.85030126571655	-0.0113944197073579	-0.0279528107494116	0.093475379049778	-0.000680167751852423
240	92.3516616821289	-10.0347089767456	-5.78536653518677	0.0158782228827477	-0.000680167751852423	0.103540286421776	-0.00652430532500148
241	93.6503601074219	-10.0347089767456	-5.33082246780396	-0.00490093370899558	-3.08191010844894e-05	0.100618220865726	-0.000355493422830477
242	92.3516616821289	-10.6840572357178	-5.20095300674438	0.000943203864153475	0.0142548503354192	0.066202737390995	0.00191722682211548
243	93.0010070800781	-11.008731842041	-5.46069240570068	-0.0152905117720366	0.0249691028147936	0.00841071270406246	-0.000355493422830477
244	92.3516616821289	-10.0347089767456	-5.72043180465698	0.0113327819854021	0.0343846566975117	-0.0415891297161579	-0.00977104809135199
245	92.3516616821289	-10.0347089767456	-5.6554970741272	0.00613799272105098	0.0334106348454952	-0.0919136479496956	-0.00295288790948689
246	92.3516616821289	-10.6840572357178	-5.33082246780396	-3.08191010844894e-05	0.0343846566975117	-0.115290202200413	-0.0133424662053585
247	93.6503601074219	-10.6840572357178	-5.26588773727417	-0.0146411629393697	0.00743668992072344	-0.0889915823936462	-0.00327756232582033
248	92.3516616821289	-10.3593835830688	-5.26588773727417	-0.00587495695799589	-0.000680167751852423	-0.0451605506241322	-0.00879702530801296
249	93.6503601074219	-11.008731842041	-5.46069240570068	-0.00749832857400179	0.000293855206109583	-0.0363943427801132	-0.0146411629393697
250	93.0010070800781	-10.6840572357178	-5.33082246780396	0.0106834331527352	0.00808603875339031	-0.0279528107494116	-0.00847235135734081
251	91.7023086547852	-11.008731842041	-5.59056186676025	-0.00555028254166245	-0.00165419070981443	-0.0337969474494457	-0.0100957229733467
252	93.0010070800781	-9.71003437042236	-5.85030126571655	-0.000680167751852423	-0.0120437685400248	-0.00165419070981443	0.00289124972186983
253	93.6503601074219	-11.3334064483643	-5.3957576751709	-0.0188619289547205	-0.02697878703475	0.0126314787194133	-0.00847235135734081
254	92.3516616821289	-9.0606861114502	-5.52562713623047	-0.0139918150380254	-0.0324982516467571	0.0239950809627771	-0.00847235135734081
255	91.0529632568359	-10.6840572357178	-5.78536653518677	0.00321592413820326	-0.00360223650932312	0.0236704051494598	-0.00457625929266214
256	92.3516616821289	-11.008731842041	-5.9152364730835	-0.00197886489331722	0.000293855206109583	0.0405534692108631	-0.00717365415766835
257	93.0010070800781	-11.008731842041	-5.6554970741272	-0.00652430532500148	0.0022419011220336	0.0425015166401863	0.00678734155371785
258	93.0010070800781	-11.3334064483643	-5.72043180465698	-0.00652430532500148	0.0165275707840919	0.0239950809627771	-0.00555028254166245
259	94.2997055053711	-11.3334064483643	-5.59056186676025	0.00386527273803949	0.0249691028147936	0.00159255252219737	0.00159255252219737
260	93.0010070800781	-11.008731842041	-5.26588773727417	0.00711201597005129	0.0152288740500808	0.0136055024340749	-0.00197886489331722
261	91.7023086547852	-11.008731842041	-5.6554970741272	-0.0123684434220195	-0.00912170019000769	0.00386527273803949	-0.000680167751852423
262	93.0010070800781	-11.008731842041	-5.6554970741272	-0.0188619289547205	-0.0113944197073579	0.00581331877037883	0.000293855206109583
263	91.7023086547852	-10.3593835830688	-5.72043180465698	-0.00457625929266214	-0.00944637414067984	-0.00360223650932312	-0.000355493422830477
264	93.0010070800781	-11.3334064483643	-5.6554970741272	-0.0172385573387146	-0.0201606266200542	0.0217223595827818	-0.00749832857400179
265	92.3516616821289	-11.6580810546875	-5.46069240570068	0.0100340843200684	-0.017887907102704	0.0343846566975117	-0.00165419070981443
266	92.3516616821289	-10.3593835830688	-5.20095300674438	0.0100340843200684	-0.00619963090866804	0.0262678004801273	-0.00425158534198999
267	91.7023086547852	-10.6840572357178	-5.59056186676025	0.00159255252219737	-0.00230353930965066	-0.00230353930965066	-0.00360223650932312
268	93.0010070800781	-11.008731842041	-5.46069240570068	-0.00295288790948689	0.00354059832170606	0.0022419011220336	-0.00392691092565656
269	92.3516616821289	-10.3593835830688	-5.59056186676025	-0.00652430532500148	-3.08191010844894e-05	0.01100810803473	-0.000355493422830477
270	91.7023086547852	-10.6840572357178	-5.59056186676025	0.00289124972186983	0.0103587592020631	0.00159255252219737	-0.00912170019000769
271	91.7023086547852	-11.008731842041	-5.52562713623047	-0.00295288790948689	0.0181509424000978	-0.0376930385828018	-0.00392691092565656
272	93.6503601074219	-12.6321039199829	-5.00614833831787	-0.00749832857400179	0.0343846566975117	-0.0951603949069977	-0.000355493422830477
273	91.7023086547852	-11.008731842041	-5.59056186676025	-0.00555028254166245	0.0330859608948231	-0.120484992861748	-0.00847235135734081
274	94.2997055053711	-12.6321039199829	-5.20095300674438	0.00483929552137852	0.0340599827468395	-0.107173345983028	-0.00555028254166245
275	91.7023086547852	-11.3334064483643	-5.46069240570068	0.0132808275520802	0.0259431265294552	-0.0795760303735733	0.00516396993771195
276	92.3516616821289	-11.9827547073364	-5.46069240570068	0.00418994715437293	0.0340599827468395	-0.0626929625868797	0.00516396993771195
277	92.3516616821289	-11.008731842041	-5.20095300674438	0.00613799272105098	0.0301638916134834	-0.050680011510849	0.0106834331527352
278	93.0010070800781	-12.3074293136597	-4.87627840042114	0.00613799272105098	0.00808603875339031	-0.0217839982360601	0.0168522447347641
279	91.0529632568359	-11.008731842041	-5.07108306884766	0.0200989879667759	0.00191722682211548	0.0116574559360743	0.000618529506027699
280	91.7023086547852	-11.3334064483643	-5.59056186676025	-0.00165419070981443	0.00418994715437293	0.0282158460468054	0.00581331877037883
281	91.7023086547852	-11.008731842041	-5.6554970741272	0.00938473641872406	0.00451462110504508	0.0230210572481155	0.00516396993771195
282	93.0010070800781	-11.6580810546875	-5.52562713623047	0.00354059832170606	0.00354059832170606	0.0470469556748867	0.0272418223321438
283	92.3516616821289	-11.6580810546875	-5.26588773727417	0.00191722682211548	-0.00912170019000769	0.0759429708123207	0.00289124972186983
284	91.7023086547852	-10.6840572357178	-5.20095300674438	0.00516396993771195	0.0136055024340749	0.052891094237566	0.0022419011220336
285	91.7023086547852	-11.6580810546875	-5.13601779937744	0.011982130818069	0.0116574559360743	0.0463976077735424	0.0022419011220336
286	92.3516616821289	-11.6580810546875	-5.3957576751709	0.0162028968334198	0.00970941036939621	0.00613799272105098	-3.08191010844894e-05
287	93.0010070800781	-11.6580810546875	-5.85030126571655	-0.00327756232582033	-0.00652430532500148	-0.00782300252467394	0.0022419011220336
288	93.0010070800781	-11.3334064483643	-5.6554970741272	-0.0026282137259841	-0.0175632312893867	-0.0393164120614529	0.00321592413820326
289	93.0010070800781	-11.6580810546875	-5.59056186676025	0.0200989879667759	-0.0162645354866982	-0.0454852245748043	-0.0107450718060136
290	91.7023086547852	-11.6580810546875	-5.26588773727417	-0.000680167751852423	0.00483929552137852	-0.0451605506241322	-0.00814767740666866
291	93.0010070800781	-11.6580810546875	-5.33082246780396	0.0162028968334198	-0.00100484199356288	-0.0376930385828018	-0.00782300252467394
292	90.4036178588867	-10.3593835830688	-5.9152364730835	-0.00360223650932312	-0.00782300252467394	0.0103587592020631	0.00678734155371785
293	91.7023086547852	-11.9827547073364	-5.72043180465698	-0.00555028254166245	-0.0230826959013939	0.0447742342948914	0.0100340843200684
294	90.4036178588867	-10.6840572357178	-5.72043180465698	-0.00327756232582033	-0.0373683646321297	0.0532157681882381	-0.00555028254166245
295	92.3516616821289	-11.6580810546875	-5.6554970741272	0.00126787810586393	-0.0250307414680719	0.0580858811736107	0.000293855206109583
296	91.7023086547852	-11.6580810546875	-5.3957576751709	-0.00392691092565656	-0.00977104809135199	0.0571118593215942	0.00126787810586393
297	91.7023086547852	-11.008731842041	-5.59056186676025	-0.0104203969240189	-0.00490093370899558	0.0298392176628113	0.00289124972186983
298	90.4036178588867	-10.6840572357178	-5.9152364730835	0.0259431265294552	-0.00490093370899558	0.0412028171122074	0.00613799272105098
299	91.0529632568359	-11.6580810546875	-5.78536653518677	0.000943203864153475	0.00548864435404539	0.0246444288641214	-0.00132951640989631
300	91.0529632568359	-11.6580810546875	-5.72043180465698	-0.00684897974133492	0.0100340843200684	0.00386527273803949	-0.00425158534198999
301	92.3516616821289	-11.9827547073364	-5.52562713623047	-0.000680167751852423	0.00678734155371785	-0.0315242260694504	-0.00619963090866804
302	90.4036178588867	-11.3334064483643	-5.46069240570068	-0.00100484199356288	0.00646266713738441	-0.0613942667841911	0.00126787810586393
303	89.754264831543	-10.6840572357178	-5.20095300674438	-0.00652430532500148	0.00516396993771195	-0.0974331125617027	-0.00457625929266214
304	92.3516616821289	-11.008731842041	-5.3957576751709	0.00483929552137852	0.00841071270406246	-0.0925630033016205	-0.0221086721867323
305	89.754264831543	-11.008731842041	-5.72043180465698	0.0142548503354192	-0.00132951640989631	-0.0419138073921204	-0.0165892094373703
306	91.0529632568359	-10.6840572357178	-5.59056186676025	0.00386527273803949	-0.0123684434220195	-0.00327756232582033	-0.00977104809135199
307	93.0010070800781	-11.3334064483643	-5.00614833831787	-0.0110697457566857	-0.0240567177534103	0.0441248863935471	-0.00327756232582033
308	93.0010070800781	-11.008731842041	-5.20095300674438	0.01100810803473	-0.0286021586507559	0.0399041213095188	-0.00977104809135199
309	94.2997055053711	-11.3334064483643	-5.00614833831787	-0.00977104809135199	-0.0221086721867323	0.0655533894896507	-0.00879702530801296
310	93.0010070800781	-10.3593835830688	-5.6554970741272	0.0191249661147594	-0.0211346503347158	0.0739949271082878	-0.00717365415766835
311	91.7023086547852	-10.3593835830688	-5.59056186676025	-0.00392691092565656	-0.0110697457566857	0.0834104791283607	-0.000355493422830477
312	93.0010070800781	-11.3334064483643	-5.3957576751709	-0.0107450718060136	-0.00717365415766835	0.0824364572763443	0.00354059832170606
313	91.7023086547852	-11.008731842041	-5.52562713623047	-0.00912170019000769	-0.0113944197073579	0.0671767666935921	0.00646266713738441
314	94.2997055053711	-11.008731842041	-5.59056186676025	0.0158782228827477	-0.00360223650932312	0.0314625911414623	-0.00295288790948689
315	91.7023086547852	-10.3593835830688	-5.59056186676025	0.0168522447347641	0.0103587592020631	-0.0247060675173998	0.00191722682211548
316	92.3516616821289	-10.3593835830688	-5.78536653518677	0.0191249661147594	0.00678734155371785	-0.0951603949069977	-0.000355493422830477
317	92.3516616821289	-11.3334064483643	-5.78536653518677	-0.00197886489331722	0.020423661917448	-0.148731663823128	0.00483929552137852
318	93.6503601074219	-11.3334064483643	-5.6554970741272	0.0152288740500808	0.0282158460468054	-0.142238169908524	-0.00100484199356288
319	92.3516616821289	-11.008731842041	-5.46069240570068	0.01100810803473	0.0249691028147936	-0.115614876151085	-3.08191010844894e-05
320	92.3516616821289	-10.0347089767456	-5.78536653518677	0.0132808275520802	0.012956153601408	-0.0669137313961983	0.00354059832170606
321	91.0529632568359	-9.71003437042236	-5.59056186676025	0.00873538758605719	-0.021459324285388	-0.00814767740666866	0.00483929552137852
322	91.7023086547852	-10.0347089767456	-5.9152364730835	0.00808603875339031	-0.02697878703475	0.0327612869441509	0.00646266713738441
323	93.6503601074219	-11.008731842041	-5.6554970741272	0.000943203864153475	-0.0227580219507217	0.0558131635189056	0.00386527273803949
324	93.0010070800781	-10.0347089767456	-5.85030126571655	-0.0026282137259841	-0.00814767740666866	0.0626313239336014	0.00354059832170606
325	93.0010070800781	-11.008731842041	-5.3957576751709	0.00321592413820326	-0.00425158534198999	0.0821117833256721	0.00159255252219737
326	93.6503601074219	-11.008731842041	-5.3957576751709	0.00581331877037883	-0.0149658378213644	0.0769169926643372	0.00613799272105098
327	91.0529632568359	-9.71003437042236	-5.72043180465698	-0.0136671401560307	-0.00879702530801296	0.0522417463362217	0.00386527273803949
328	93.0010070800781	-9.71003437042236	-5.78536653518677	0.00646266713738441	-0.00165419070981443	0.0450989119708538	0.000293855206109583
329	92.3516616821289	-9.71003437042236	-5.52562713623047	0.0162028968334198	0.00646266713738441	0.025618452578783	-3.08191010844894e-05
330	94.2997055053711	-11.008731842041	-5.20095300674438	0.00808603875339031	0.0168522447347641	-0.0136671401560307	-0.00197886489331722
331	94.2997055053711	-10.3593835830688	-5.3957576751709	0.0165275707840919	0.0379560738801956	-0.0545761026442051	0.00418994715437293
332	93.0010070800781	-10.0347089767456	-5.3957576751709	0.00483929552137852	0.0421768426895142	-0.0886669084429741	0.01100810803473
333	93.0010070800781	-9.71003437042236	-5.26588773727417	0.012956153601408	0.0226963832974434	-0.0987318083643913	0.00873538758605719
334	92.3516616821289	-9.71003437042236	-5.59056186676025	0.00711201597005129	0.00841071270406246	-0.0795760303735733	0.00613799272105098
335	93.6503601074219	-10.3593835830688	-5.52562713623047	-0.00392691092565656	0.00289124972186983	-0.0617189407348633	0.0142548503354192
336	93.6503601074219	-10.6840572357178	-5.6554970741272	0.00938473641872406	-0.0113944197073579	-0.0428878292441368	0.0171769186854362
337	91.7023086547852	-9.0606861114502	-5.59056186676025	-0.0026282137259841	-0.00782300252467394	0.000943203864153475	0.0220470335334539
338	91.7023086547852	-9.38536071777344	-5.26588773727417	-0.00132951640989631	-0.0162645354866982	0.0226963832974434	0.0200989879667759
339	92.3516616821289	-9.0606861114502	-5.33082246780396	0.00548864435404539	-0.00425158534198999	0.0321119390428066	0.00938473641872406
340	92.3516616821289	-10.6840572357178	-5.3957576751709	0.0136055024340749	-0.000355493422830477	0.0330859608948231	0.012956153601408
341	92.3516616821289	-10.3593835830688	-5.3957576751709	0.00386527273803949	-0.00165419070981443	0.0330859608948231	0.00451462110504508
342	93.0010070800781	-11.3334064483643	-5.46069240570068	0.00289124972186983	0.00386527273803949	0.00808603875339031	0.0194496400654316
343	91.7023086547852	-10.0347089767456	-5.85030126571655	0.00354059832170606	0.00678734155371785	0.000293855206109583	-0.00360223650932312
344	93.6503601074219	-11.008731842041	-5.33082246780396	0.00548864435404539	0.00613799272105098	0.00938473641872406	0.00711201597005129
345	91.0529632568359	-9.38536071777344	-5.46069240570068	0.0113327819854021	0.0113327819854021	0.01847561635077	0.0243197549134493
346	91.7023086547852	-10.0347089767456	-5.78536653518677	0.00776136433705688	-0.00392691092565656	0.0145795252174139	0.0132808275520802
347	93.0010070800781	-11.008731842041	-5.72043180465698	0.00126787810586393	-0.0133424662053585	-0.0286021586507559	0.00354059832170606
348	93.6503601074219	-11.008731842041	-5.59056186676025	0.000618529506027699	-0.0169138833880424	-0.0581475235521793	0.0126314787194133
349	93.0010070800781	-11.008731842041	-5.3957576751709	0.00743668992072344	-0.0201606266200542	-0.0649656802415848	-0.00327756232582033
350	91.7023086547852	-10.0347089767456	-5.33082246780396	-0.0133424662053585	-0.0188619289547205	-0.0620436146855354	0.00289124972186983
351	91.7023086547852	-9.71003437042236	-5.52562713623047	0.013930176384747	-0.0243813935667276	-0.0386670641601086	0.00548864435404539
352	93.6503601074219	-11.008731842041	-5.46069240570068	0.00159255252219737	-0.00132951640989631	-0.0412644557654858	0.0152288740500808
353	93.6503601074219	-10.3593835830688	-5.46069240570068	-0.0117190945893526	-0.00522560812532902	-0.0649656802415848	0.0132808275520802
354	91.7023086547852	-10.3593835830688	-5.59056186676025	0.00191722682211548	0.00418994715437293	-0.0555501282215118	0.00548864435404539
355	93.0010070800781	-9.0606861114502	-5.52562713623047	0.000943203864153475	-0.00360223650932312	-0.0448358729481697	0.00548864435404539
356	91.7023086547852	-9.71003437042236	-5.13601779937744	-0.0110697457566857	-0.0156151866540313	-0.00749832857400179	0.00289124972186983
357	93.0010070800781	-10.3593835830688	-5.00614833831787	0.00613799272105098	-0.00977104809135199	-0.00555028254166245	0.0181509424000978
358	93.0010070800781	-10.0347089767456	-5.26588773727417	0.00581331877037883	-0.00360223650932312	0.0103587592020631	-0.00847235135734081
359	94.9490585327148	-9.38536071777344	-5.3957576751709	0.00418994715437293	-0.00782300252467394	0.0191249661147594	0.00581331877037883
360	91.7023086547852	-8.73601150512695	-5.6554970741272	0.00289124972186983	-0.00814767740666866	0.0321119390428066	-0.00717365415766835
361	92.3516616821289	-8.73601150512695	-5.52562713623047	-0.00555028254166245	-0.0195112787187099	0.0415274947881699	0.00581331877037883
362	91.7023086547852	-8.41133785247803	-5.46069240570068	-3.08191010844894e-05	-0.0279528107494116	0.0759429708123207	-0.00327756232582033
363	92.3516616821289	-9.38536071777344	-4.94121360778809	-0.000355493422830477	-0.0305502042174339	0.0821117833256721	-0.00100484199356288
364	91.7023086547852	-7.76198863983154	-5.3957576751709	0.00289124972186983	-0.0120437685400248	0.0853585228323936	-0.00457625929266214
365	93.6503601074219	-9.38536071777344	-5.46069240570068	-0.000355493422830477	-0.00197886489331722	0.0850338488817215	-0.00490093370899558
366	93.0010070800781	-8.41133785247803	-5.52562713623047	0.013930176384747	0.0126314787194133	0.0808130875229836	-0.00392691092565656
367	91.7023086547852	-8.08666324615479	-5.52562713623047	0.0106834331527352	0.0113327819854021	0.0681507885456085	-3.08191010844894e-05
368	91.7023086547852	-7.43731451034546	-5.52562713623047	0.0171769186854362	-0.00490093370899558	0.0554884895682335	-0.00457625929266214
369	91.0529632568359	-7.76198863983154	-5.13601779937744	-0.00619963090866804	-0.00360223650932312	0.0249691028147936	-0.00132951640989631
370	92.3516616821289	-8.73601150512695	-5.33082246780396	0.00191722682211548	0.00483929552137852	-0.0211346503347158	-0.00717365415766835
371	93.0010070800781	-8.73601150512695	-5.33082246780396	0.0285405199974775	0.00581331877037883	-0.0247060675173998	0.00191722682211548
372	91.0529632568359	-7.76198863983154	-5.9152364730835	-0.0149658378213644	-0.00847235135734081	0.0126314787194133	0.00289124972186983
373	91.0529632568359	-8.08666324615479	-5.72043180465698	0.000293855206109583	-0.0175632312893867	0.0425015166401863	0.00354059832170606
374	90.4036178588867	-8.73601150512695	-5.46069240570068	0.00386527273803949	-0.00360223650932312	0.0412028171122074	-0.0104203969240189
375	91.0529632568359	-9.0606861114502	-5.13601779937744	-0.0104203969240189	0.00646266713738441	0.0350340083241463	-0.0126931173726916
376	91.0529632568359	-8.41133785247803	-5.46069240570068	-0.00165419070981443	0.000943203864153475	0.0386054255068302	-0.00457625929266214
377	91.0529632568359	-7.76198863983154	-5.52562713623047	-0.0120437685400248	0.00743668992072344	0.0483456552028656	-0.0026282137259841
378	89.754264831543	-8.08666324615479	-5.6554970741272	-0.00619963090866804	0.00354059832170606	0.029189869761467	0.000293855206109583
379	89.754264831543	-8.08666324615479	-5.72043180465698	-0.0113944197073579	0.0223717093467712	-0.0376930385828018	-0.00847235135734081
380	90.4036178588867	-9.0606861114502	-5.46069240570068	-0.000355493422830477	0.0382807515561581	-0.114640854299068	-0.00912170019000769
381	90.4036178588867	-9.0606861114502	-5.00614833831787	0.00906006153672934	0.0379560738801956	-0.149705678224564	-0.00684897974133492
382	91.0529632568359	-9.38536071777344	-5.26588773727417	-0.00879702530801296	0.0347093306481838	-0.113666832447052	-0.00879702530801296
383	88.45556640625	-8.08666324615479	-5.6554970741272	-0.00197886489331722	0.0175015944987535	-0.0529527328908443	-0.0113944197073579
384	91.0529632568359	-9.0606861114502	-5.3957576751709	-0.00587495695799589	0.0165275707840919	-0.0221086721867323	-0.0146411629393697
385	88.45556640625	-7.43731451034546	-5.46069240570068	-0.0172385573387146	0.0213976856321096	-0.00425158534198999	-0.00749832857400179
386	89.754264831543	-8.73601150512695	-5.26588773727417	0.000618529506027699	0.0175015944987535	0.01847561635077	-0.00749832857400179
387	90.4036178588867	-9.0606861114502	-5.00614833831787	-0.0185372550040483	0.012956153601408	0.0369820520281792	-0.0100957229733467
388	91.0529632568359	-9.38536071777344	-4.87627840042114	-0.0208099745213985	0.00483929552137852	0.0308132413774729	-0.0026282137259841
389	91.0529632568359	-8.73601150512695	-5.13601779937744	-0.00912170019000769	0.0288651939481497	0.0213976856321096	-0.00847235135734081
390	89.754264831543	-8.41133785247803	-5.46069240570068	-0.00555028254166245	0.0467222817242146	-0.0221086721867323	0.00191722682211548
391	89.754264831543	-7.11264038085938	-5.33082246780396	-0.00425158534198999	0.0486703291535378	-0.0480826161801815	0.0269171483814716
392	93.0010070800781	-9.0606861114502	-5.07108306884766	-0.0156151866540313	0.0483456552028656	-0.0841214656829834	0.00970941036939621
393	91.7023086547852	-8.41133785247803	-4.87627840042114	-0.00944637414067984	0.0249691028147936	-0.0695111230015755	0.000293855206109583
394	92.3516616821289	-8.41133785247803	-5.00614833831787	-0.00684897974133492	0.00841071270406246	-0.072757862508297	-0.00197886489331722
395	89.754264831543	-7.43731451034546	-5.6554970741272	0.00256657530553639	0.00906006153672934	-0.0678877532482147	-0.00847235135734081
396	92.3516616821289	-9.0606861114502	-5.20095300674438	0.00321592413820326	-0.000355493422830477	-0.0604202412068844	-0.00555028254166245
397	92.3516616821289	-8.41133785247803	-5.3957576751709	-0.00457625929266214	-0.0227580219507217	-0.0266541130840778	-0.00587495695799589
398	93.0010070800781	-9.0606861114502	-5.26588773727417	-0.0104203969240189	-0.0526280589401722	0.0217223595827818	-0.00197886489331722
399	92.3516616821289	-8.73601150512695	-5.26588773727417	-0.00555028254166245	-0.0406151078641415	0.0353586822748184	-0.00944637414067984
400	91.7023086547852	-7.76198863983154	-5.59056186676025	0.00483929552137852	-0.0136671401560307	0.0629559978842735	-0.0104203969240189
401	91.0529632568359	-7.76198863983154	-5.9152364730835	0.00159255252219737	-0.0263294391334057	0.0782156884670258	-0.00619963090866804
402	91.0529632568359	-7.76198863983154	-5.85030126571655	-0.00717365415766835	-0.00717365415766835	0.0860078707337379	-0.00360223650932312
403	93.0010070800781	-9.0606861114502	-5.98017120361328	0.0217223595827818	-0.0162645354866982	0.0983454957604408	-0.0126931173726916
404	91.0529632568359	-8.08666324615479	-5.6554970741272	-3.08191010844894e-05	-0.0276281367987394	0.0811377614736557	-0.00912170019000769
405	93.0010070800781	-9.38536071777344	-5.20095300674438	0.0145795252174139	-0.0305502042174339	0.0675014406442642	-0.0130177913233638
406	91.7023086547852	-8.73601150512695	-5.46069240570068	0.0213976856321096	-0.03444629535079	0.0275664981454611	-0.00652430532500148
407	91.7023086547852	-8.41133785247803	-5.98017120361328	-0.00230353930965066	-0.0195112787187099	-0.017887907102704	-0.00100484199356288
408	91.0529632568359	-8.41133785247803	-5.98017120361328	0.000943203864153475	-0.00555028254166245	-0.0536020807921886	-0.00327756232582033
409	91.7023086547852	-8.73601150512695	-5.85030126571655	0.0116574559360743	-0.00814767740666866	-0.0383423902094364	-0.00847235135734081
410	91.0529632568359	-8.41133785247803	-5.6554970741272	-0.00295288790948689	-0.00132951640989631	-0.0477579422295094	-0.0175632312893867
411	93.0010070800781	-9.71003437042236	-5.33082246780396	0.0155535480007529	-0.00619963090866804	-0.039641086012125	-0.00619963090866804
412	91.0529632568359	-8.41133785247803	-5.33082246780396	0.00321592413820326	-0.00295288790948689	-0.0247060675173998	-0.00587495695799589
413	91.7023086547852	-8.08666324615479	-6.11004114151001	0.0155535480007529	-3.08191010844894e-05	-0.0393164120614529	-0.00132951640989631
414	91.7023086547852	-9.71003437042236	-5.59056186676025	0.0149041991680861	0.0246444288641214	-0.055874802172184	-0.00490093370899558
415	93.6503601074219	-9.71003437042236	-5.52562713623047	-0.00522560812532902	0.0450989119708538	-0.112692810595036	-0.0130177913233638
416	91.0529632568359	-8.41133785247803	-5.85030126571655	0.0123068047687411	0.0340599827468395	-0.090614952147007	0.00483929552137852
417	92.3516616821289	-8.41133785247803	-5.46069240570068	0.00646266713738441	0.0188002903014421	-0.0276281367987394	-0.00132951640989631
418	91.7023086547852	-8.08666324615479	-5.72043180465698	0.0230210572481155	0.0022419011220336	0.0152288740500808	0.0113327819854021
419	91.7023086547852	-8.41133785247803	-6.04510593414307	0.00256657530553639	-0.00717365415766835	0.0363327041268349	-0.00132951640989631
420	93.0010070800781	-9.38536071777344	-5.85030126571655	0.000293855206109583	0.0113327819854021	0.0259431265294552	-0.00197886489331722
421	92.3516616821289	-9.38536071777344	-5.72043180465698	0.0278911720961332	0.0158782228827477	0.0191249661147594	0.0126314787194133
422	91.7023086547852	-9.0606861114502	-5.52562713623047	-0.0120437685400248	0.0181509424000978	0.0243197549134493	0.00386527273803949
423	90.4036178588867	-9.38536071777344	-5.13601779937744	0.00483929552137852	0.0194496400654316	0.00678734155371785	0.00743668992072344
424	92.3516616821289	-9.71003437042236	-5.33082246780396	0.00743668992072344	0.0207483377307653	0.0126314787194133	-0.00295288790948689
425	91.7023086547852	-9.0606861114502	-5.9152364730835	0.0106834331527352	0.0181509424000978	-0.00814767740666866	-0.000680167751852423
426	92.3516616821289	-9.38536071777344	-5.3957576751709	0.0188002903014421	0.013930176384747	-0.0110697457566857	0.00354059832170606
427	93.0010070800781	-10.0347089767456	-5.59056186676025	-0.00295288790948689	0.0158782228827477	-0.0165892094373703	0.00354059832170606
428	93.6503601074219	-10.3593835830688	-5.52562713623047	-0.021459324285388	0.00776136433705688	-0.038017712533474	0.00613799272105098
429	92.3516616821289	-9.71003437042236	-5.33082246780396	0.011982130818069	0.00386527273803949	-0.0286021586507559	0.00678734155371785
430	91.7023086547852	-9.71003437042236	-5.07108306884766	0.00776136433705688	-0.00425158534198999	-0.00717365415766835	0.00418994715437293
431	91.7023086547852	-9.0606861114502	-5.72043180465698	-0.0126931173726916	-0.00977104809135199	0.0116574559360743	0.011982130818069
432	93.0010070800781	-10.6840572357178	-5.85030126571655	-0.00684897974133492	-0.00360223650932312	0.0295145437121391	0.0178262684494257
433	93.6503601074219	-10.3593835830688	-5.26588773727417	-0.00749832857400179	0.00548864435404539	0.0363327041268349	0.0178262684494257
434	93.0010070800781	-9.38536071777344	-5.59056186676025	-0.00295288790948689	0.0123068047687411	0.0444495603442192	0.0149041991680861
435	91.7023086547852	-9.38536071777344	-5.33082246780396	0.0022419011220336	0.0178262684494257	0.0489950031042099	0.00256657530553639
436	94.2997055053711	-10.6840572357178	-5.07108306884766	0.0252937767654657	0.0145795252174139	0.01847561635077	0.00743668992072344
437	92.3516616821289	-10.3593835830688	-5.52562713623047	0.00808603875339031	0.0210730116814375	-0.00295288790948689	0.00808603875339031
438	93.6503601074219	-11.008731842041	-5.3957576751709	-0.00814767740666866	0.00613799272105098	-0.00197886489331722	0.00386527273803949
439	92.3516616821289	-11.3334064483643	-5.33082246780396	0.0175015944987535	-0.00425158534198999	-0.00165419070981443	0.00386527273803949
440	93.0010070800781	-10.6840572357178	-5.26588773727417	0.00906006153672934	-0.0117190945893526	-0.00814767740666866	-0.00132951640989631
441	91.7023086547852	-10.0347089767456	-5.20095300674438	-0.00847235135734081	-0.0282774847000837	0.0200989879667759	0.0022419011220336
442	92.3516616821289	-11.008731842041	-5.33082246780396	0.00938473641872406	-0.0324982516467571	0.0697741582989693	0.00646266713738441
443	93.0010070800781	-11.008731842041	-5.59056186676025	0.00289124972186983	-0.0305502042174339	0.0899039655923843	-0.00165419070981443
444	92.3516616821289	-11.008731842041	-5.26588773727417	0.00159255252219737	-0.0110697457566857	0.0886052697896957	-0.0026282137259841
445	92.3516616821289	-11.3334064483643	-4.94121360778809	0.00678734155371785	-3.08191010844894e-05	0.0613326244056225	-0.00490093370899558
446	91.0529632568359	-11.3334064483643	-5.13601779937744	-0.00782300252467394	-0.00295288790948689	-0.00165419070981443	-0.0104203969240189
447	91.0529632568359	-10.3593835830688	-5.26588773727417	0.00548864435404539	0.00743668992072344	-0.0100957229733467	-0.00197886489331722
448	91.7023086547852	-11.3334064483643	-5.26588773727417	-0.0133424662053585	-0.00230353930965066	-0.0337969474494457	-0.0100957229733467
449	91.7023086547852	-10.6840572357178	-5.72043180465698	-0.00490093370899558	0.00354059832170606	-0.0704851448535919	-0.00749832857400179
450	92.3516616821289	-10.3593835830688	-5.52562713623047	-0.00587495695799589	0.0152288740500808	-0.109770737588406	-0.0110697457566857
451	93.0010070800781	-10.6840572357178	-5.13601779937744	-0.00619963090866804	0.00743668992072344	-0.120160318911076	-0.00912170019000769
452	91.0529632568359	-10.6840572357178	-5.13601779937744	-0.00912170019000769	0.00386527273803949	-0.095809742808342	-0.00360223650932312
453	91.7023086547852	-10.3593835830688	-5.46069240570068	0.00483929552137852	-0.00619963090866804	-0.0597708933055401	-0.00230353930965066
454	93.0010070800781	-11.008731842041	-5.00614833831787	0.00776136433705688	-0.0026282137259841	-0.0276281367987394	-0.00197886489331722
455	92.3516616821289	-10.6840572357178	-5.85030126571655	0.00938473641872406	-0.00230353930965066	-0.0276281367987394	-0.0113944197073579
456	91.7023086547852	-9.71003437042236	-5.85030126571655	-0.00652430532500148	0.00808603875339031	-0.0221086721867323	-0.00847235135734081
457	91.7023086547852	-9.71003437042236	-5.85030126571655	0.00159255252219737	0.0210730116814375	-0.00782300252467394	0.000618529506027699
458	90.4036178588867	-10.0347089767456	-5.72043180465698	-0.0143164889886975	0.0275664981454611	-0.0136671401560307	0.00386527273803949
459	91.7023086547852	-9.71003437042236	-5.72043180465698	0.0246444288641214	0.031137915328145	-0.0227580219507217	-0.00230353930965066
460	93.0010070800781	-10.3593835830688	-5.59056186676025	0.00354059832170606	0.0330859608948231	-0.0464592464268208	-0.00327756232582033
461	92.3516616821289	-10.3593835830688	-5.9152364730835	0.00256657530553639	0.020423661917448	-0.0724331885576248	0.00516396993771195
462	91.7023086547852	-10.6840572357178	-5.72043180465698	-0.00230353930965066	0.0100340843200684	-0.038017712533474	0.0106834331527352
463	91.7023086547852	-10.6840572357178	-5.72043180465698	-0.0204853005707264	0.00289124972186983	-0.0136671401560307	0.00873538758605719
464	91.0529632568359	-10.3593835830688	-5.3957576751709	-0.00749832857400179	-0.0120437685400248	0.0213976856321096	0.00938473641872406
465	91.0529632568359	-10.0347089767456	-5.3957576751709	-0.00392691092565656	0.00613799272105098	0.0295145437121391	0.00451462110504508
466	89.754264831543	-10.6840572357178	-5.00614833831787	-0.00944637414067984	0.00516396993771195	0.025618452578783	0.0155535480007529
467	91.7023086547852	-10.6840572357178	-5.3957576751709	-0.00814767740666866	-0.00847235135734081	0.0434755384922028	0.00646266713738441
468	91.0529632568359	-11.008731842041	-5.46069240570068	0.00581331877037883	-0.00684897974133492	0.0431508645415306	0.00776136433705688
469	91.0529632568359	-11.008731842041	-5.20095300674438	-0.00749832857400179	-0.00295288790948689	0.0538651160895824	0.00548864435404539
470	89.1049194335938	-9.38536071777344	-5.3957576751709	-0.00619963090866804	0.00451462110504508	0.0519170723855495	0.012956153601408
471	91.7023086547852	-10.0347089767456	-5.3957576751709	-0.0100957229733467	0.00646266713738441	0.031137915328145	0.0113327819854021
472	88.45556640625	-9.0606861114502	-5.20095300674438	-0.0185372550040483	-0.00587495695799589	0.00646266713738441	0.0123068047687411
473	92.3516616821289	-11.008731842041	-5.46069240570068	-0.017887907102704	0.00321592413820326	-0.03444629535079	0.0308132413774729
474	89.754264831543	-9.38536071777344	-5.3957576751709	-0.00619963090866804	-0.00165419070981443	-0.0510046854615211	0.000943203864153475
475	90.4036178588867	-10.6840572357178	-5.20095300674438	-0.00100484199356288	0.00451462110504508	-0.0367190167307854	0.00938473641872406
476	91.0529632568359	-10.3593835830688	-5.07108306884766	-0.00652430532500148	-0.00717365415766835	-0.00132951640989631	0.00483929552137852
477	93.0010070800781	-11.008731842041	-4.74640893936157	-0.00879702530801296	-0.0182125810533762	0.0200989879667759	0.00418994715437293
478	92.3516616821289	-10.6840572357178	-5.13601779937744	0.011982130818069	-0.0169138833880424	0.0252937767654657	0.00191722682211548
479	93.0010070800781	-11.008731842041	-5.3957576751709	-0.0107450718060136	-0.0169138833880424	0.0282158460468054	-0.00327756232582033
480	93.0010070800781	-11.008731842041	-5.46069240570068	0.00873538758605719	-0.0110697457566857	0.0298392176628113	-0.00912170019000769
481	91.7023086547852	-10.3593835830688	-5.52562713623047	-0.0201606266200542	-0.0240567177534103	0.0200989879667759	-0.00132951640989631
482	91.0529632568359	-9.71003437042236	-5.85030126571655	0.00516396993771195	-0.0318489037454128	0.0376313999295235	-0.00132951640989631
483	93.0010070800781	-11.008731842041	-5.52562713623047	0.00613799272105098	-0.0389917381107807	0.0574365332722664	-0.00360223650932312
484	92.3516616821289	-10.0347089767456	-5.46069240570068	0.0113327819854021	-0.0464592464268208	0.0373067259788513	-0.00425158534198999
485	93.6503601074219	-11.008731842041	-5.46069240570068	0.00646266713738441	-0.0389917381107807	0.00743668992072344	-0.00814767740666866
486	93.6503601074219	-9.71003437042236	-5.78536653518677	0.0142548503354192	-0.0357449948787689	0.0282158460468054	-0.00587495695799589
487	91.0529632568359	-9.71003437042236	-5.78536653518677	0.00906006153672934	-0.0399657599627972	0.0347093306481838	-0.00619963090866804
488	92.3516616821289	-10.0347089767456	-5.52562713623047	0.00191722682211548	-0.0337969474494457	0.0463976077735424	-0.00392691092565656
489	91.0529632568359	-9.71003437042236	-5.46069240570068	0.00548864435404539	-0.0357449948787689	0.0535404421389103	-0.00879702530801296
490	93.6503601074219	-10.6840572357178	-5.33082246780396	0.0175015944987535	-0.0263294391334057	0.0512677207589149	-0.0139918150380254
491	93.0010070800781	-11.008731842041	-5.52562713623047	0.00483929552137852	-0.0172385573387146	0.0473716296255589	0.00451462110504508
492	93.6503601074219	-11.008731842041	-5.52562713623047	0.00581331877037883	-0.0201606266200542	0.0337353087961674	0.00256657530553639
493	91.7023086547852	-9.71003437042236	-5.72043180465698	0.00451462110504508	-0.0204853005707264	0.0165275707840919	0.00678734155371785
494	93.6503601074219	-11.008731842041	-5.46069240570068	0.00711201597005129	-0.0165892094373703	0.00841071270406246	-3.08191010844894e-05
495	91.0529632568359	-10.0347089767456	-5.59056186676025	0.00354059832170606	0.00906006153672934	0.00613799272105098	0.00289124972186983
496	91.7023086547852	-10.3593835830688	-5.52562713623047	-0.0104203969240189	0.0113327819854021	0.00678734155371785	0.0142548503354192
497	91.7023086547852	-9.71003437042236	-5.72043180465698	-0.0026282137259841	0.025618452578783	-0.00295288790948689	0.00321592413820326
498	91.7023086547852	-10.3593835830688	-5.6554970741272	0.0106834331527352	0.0564625114202499	-0.00425158534198999	-0.00879702530801296
499	91.0529632568359	-9.71003437042236	-5.85030126571655	-0.0143164889886975	0.0720468759536743	-0.00490093370899558	0.0178262684494257
500	93.0010070800781	-10.0347089767456	-5.72043180465698	0.00548864435404539	0.0830858051776886	-0.0402904339134693	0.0200989879667759
501	91.0529632568359	-9.38536071777344	-5.6554970741272	0.00938473641872406	0.0827611312270164	-0.0594462193548679	0.0210730116814375
502	92.3516616821289	-11.008731842041	-5.00614833831787	0.00711201597005129	0.0668520927429199	-0.0516540370881557	-0.00847235135734081
503	91.7023086547852	-10.3593835830688	-5.52562713623047	0.00451462110504508	0.0626313239336014	-0.0536020807921886	0.0178262684494257
504	92.3516616821289	-10.6840572357178	-5.52562713623047	0.00841071270406246	0.0473716296255589	-0.0688617751002312	-0.00100484199356288
505	91.0529632568359	-9.71003437042236	-5.78536653518677	-0.00230353930965066	0.0334106348454952	-0.0493813157081604	-0.00392691092565656
506	91.0529632568359	-11.008731842041	-5.3957576751709	-0.00684897974133492	0.011982130818069	-0.0217839982360601	-0.00230353930965066
507	93.0010070800781	-10.3593835830688	-5.52562713623047	-0.00100484199356288	-0.00490093370899558	0.0334106348454952	-0.00814767740666866
508	93.0010070800781	-10.6840572357178	-4.94121360778809	-0.00619963090866804	-0.0247060675173998	0.0649040415883064	-0.00230353930965066
509	92.3516616821289	-11.3334064483643	-5.6554970741272	0.0116574559360743	-0.0295761823654175	0.0678261145949364	-0.00652430532500148
510	91.7023086547852	-9.71003437042236	-5.9152364730835	0.0181509424000978	-0.0169138833880424	0.0554884895682335	-0.000355493422830477
511	91.0529632568359	-9.71003437042236	-5.59056186676025	-0.00555028254166245	0.00548864435404539	0.00873538758605719	-0.00165419070981443
512	90.4036178588867	-10.0347089767456	-5.78536653518677	-0.00132951640989631	0.0126314787194133	-0.0480826161801815	0.00548864435404539
513	93.0010070800781	-10.6840572357178	-5.52562713623047	-0.00522560812532902	0.0168522447347641	-0.0578228458762169	0.00289124972186983
514	91.0529632568359	-9.71003437042236	-5.46069240570068	0.0165275707840919	0.0142548503354192	-0.0237320438027382	0.00191722682211548
515	93.0010070800781	-11.6580810546875	-5.52562713623047	0.00776136433705688	0.0126314787194133	-0.00392691092565656	0.00159255252219737
516	93.0010070800781	-11.008731842041	-5.72043180465698	0.00159255252219737	0.00418994715437293	-0.0172385573387146	0.00418994715437293
517	93.6503601074219	-10.6840572357178	-5.85030126571655	0.0197743140161037	-0.00847235135734081	-0.0578228458762169	0.00678734155371785
518	93.0010070800781	-10.3593835830688	-5.85030126571655	0.0145795252174139	-0.00490093370899558	-0.0961344167590141	-0.00619963090866804
519	94.2997055053711	-11.008731842041	-5.59056186676025	0.0243197549134493	0.00711201597005129	-0.136718705296516	-0.00977104809135199
520	93.0010070800781	-11.3334064483643	-5.26588773727417	0.013930176384747	0.0022419011220336	-0.11334215849638	-0.00100484199356288
521	93.6503601074219	-11.9827547073364	-5.33082246780396	0.000943203864153475	-0.0143164889886975	-0.0529527328908443	0.00321592413820326
522	92.3516616821289	-10.3593835830688	-5.6554970741272	0.0181509424000978	-0.0513293594121933	0.00938473641872406	-0.00197886489331722
523	93.6503601074219	-11.008731842041	-5.59056186676025	0.00776136433705688	-0.0594462193548679	0.0356833562254906	0.000943203864153475
524	91.7023086547852	-10.6840572357178	-5.3957576751709	0.0113327819854021	-0.0587968714535236	0.0340599827468395	-0.0133424662053585
525	93.6503601074219	-12.3074293136597	-5.26588773727417	0.00873538758605719	-0.0493813157081604	0.0149041991680861	0.00289124972186983
526	91.7023086547852	-10.6840572357178	-5.46069240570068	0.00938473641872406	-0.0318489037454128	-0.00555028254166245	-0.00165419070981443
527	91.7023086547852	-11.6580810546875	-5.33082246780396	-0.0143164889886975	-0.0302255302667618	-0.0104203969240189	0.00516396993771195
528	91.7023086547852	-10.3593835830688	-5.78536653518677	-0.00814767740666866	-0.0263294391334057	0.00743668992072344	-0.00587495695799589
529	90.4036178588867	-10.6840572357178	-5.6554970741272	0.01847561635077	-0.0208099745213985	0.00711201597005129	0.000618529506027699
530	92.3516616821289	-11.6580810546875	-5.3957576751709	-0.00847235135734081	-0.0130177913233638	-0.0120437685400248	-0.00555028254166245
531	93.6503601074219	-11.3334064483643	-5.26588773727417	-3.08191010844894e-05	0.000943203864153475	-0.0334722734987736	0.000618529506027699
532	92.3516616821289	-11.008731842041	-5.13601779937744	-0.00782300252467394	0.00970941036939621	-0.0328229255974293	0.00126787810586393
533	91.0529632568359	-10.0347089767456	-5.20095300674438	-0.00912170019000769	0.0181509424000978	-0.0347709693014622	0.01847561635077
534	92.3516616821289	-11.008731842041	-5.46069240570068	0.00159255252219737	0.0275664981454611	-0.0110697457566857	-0.00749832857400179
535	91.0529632568359	-10.0347089767456	-5.46069240570068	-0.00457625929266214	0.0243197549134493	0.00483929552137852	-0.00100484199356288
536	91.0529632568359	-10.0347089767456	-5.46069240570068	-0.00619963090866804	0.0382807515561581	0.0210730116814375	-0.00327756232582033
537	90.4036178588867	-10.0347089767456	-5.26588773727417	-0.00814767740666866	0.0483456552028656	0.0347093306481838	0.0162028968334198
538	91.0529632568359	-10.0347089767456	-5.13601779937744	-0.00814767740666866	0.0412028171122074	0.0369820520281792	-0.00879702530801296
539	89.754264831543	-10.0347089767456	-5.52562713623047	-0.00490093370899558	0.0171769186854362	0.011982130818069	-0.0026282137259841
540	91.0529632568359	-10.0347089767456	-5.85030126571655	0.00289124972186983	0.0149041991680861	-0.00490093370899558	-3.08191010844894e-05
541	91.0529632568359	-9.71003437042236	-5.9152364730835	-0.0211346503347158	0.0106834331527352	-0.00619963090866804	-0.00230353930965066
542	92.3516616821289	-10.6840572357178	-5.59056186676025	-0.00652430532500148	-3.08191010844894e-05	0.00970941036939621	0.00483929552137852
543	91.0529632568359	-11.008731842041	-5.33082246780396	-0.00684897974133492	-0.0149658378213644	0.0217223595827818	-0.00197886489331722
544	91.0529632568359	-10.0347089767456	-5.72043180465698	0.00841071270406246	-0.0123684434220195	0.0265924744307995	0.0175015944987535
545	89.1049194335938	-9.38536071777344	-5.6554970741272	0.00743668992072344	-0.00619963090866804	0.01847561635077	-0.00749832857400179
546	91.7023086547852	-11.008731842041	-5.3957576751709	0.00126787810586393	0.00126787810586393	0.0100340843200684	-0.0026282137259841
547	90.4036178588867	-10.6840572357178	-5.52562713623047	-0.00684897974133492	-0.0117190945893526	-0.0120437685400248	0.00678734155371785
548	91.0529632568359	-10.6840572357178	-5.52562713623047	-0.00814767740666866	-0.0123684434220195	-0.077952653169632	0.000943203864153475
549	89.754264831543	-11.008731842041	-5.33082246780396	-0.00814767740666866	-0.00619963090866804	-0.113666832447052	-0.00360223650932312
550	91.7023086547852	-11.008731842041	-5.26588773727417	0.00126787810586393	-0.00652430532500148	-0.0971084386110306	-0.00490093370899558
551	88.45556640625	-9.71003437042236	-4.94121360778809	0.00483929552137852	-0.0123684434220195	-0.0597708933055401	0.000293855206109583
552	90.4036178588867	-9.71003437042236	-5.59056186676025	-0.00360223650932312	-0.0282774847000837	-0.0360696688294411	0.00808603875339031
553	91.7023086547852	-10.6840572357178	-5.20095300674438	-0.00652430532500148	-0.0191866029053926	0.00354059832170606	-3.08191010844894e-05
554	91.0529632568359	-10.0347089767456	-5.52562713623047	-0.0149658378213644	-0.0191866029053926	-0.00360223650932312	-0.000680167751852423
555	91.7023086547852	-10.6840572357178	-5.26588773727417	0.00678734155371785	-0.0217839982360601	0.0158782228827477	-0.00619963090866804
556	91.0529632568359	-11.008731842041	-5.13601779937744	-0.0100957229733467	-0.00197886489331722	0.0249691028147936	0.00126787810586393
557	92.3516616821289	-10.3593835830688	-5.33082246780396	0.0106834331527352	0.000618529506027699	0.0515923984348774	0.00938473641872406
558	92.3516616821289	-10.6840572357178	-5.20095300674438	0.0168522447347641	-0.0133424662053585	0.0642546936869621	-0.00295288790948689
559	92.3516616821289	-10.6840572357178	-5.26588773727417	-0.00295288790948689	-0.0130177913233638	0.0668520927429199	-0.000680167751852423
560	93.0010070800781	-11.3334064483643	-5.07108306884766	0.00678734155371785	-0.0172385573387146	0.0600339286029339	-0.00457625929266214
561	93.6503601074219	-10.6840572357178	-5.3957576751709	0.0022419011220336	-0.00814767740666866	0.076592318713665	-0.00814767740666866
562	91.7023086547852	-11.008731842041	-5.20095300674438	0.00159255252219737	-0.0185372550040483	0.104514308273792	0.00451462110504508
563	91.0529632568359	-9.71003437042236	-5.3957576751709	0.00159255252219737	-0.0247060675173998	0.12659215927124	-0.00814767740666866
564	93.0010070800781	-10.6840572357178	-5.20095300674438	-0.0162645354866982	-0.0211346503347158	0.125293463468552	-0.00522560812532902
565	92.3516616821289	-10.3593835830688	-5.78536653518677	0.0171769186854362	-0.00490093370899558	0.108410403132439	-0.0117190945893526
566	91.7023086547852	-10.6840572357178	-5.6554970741272	0.00354059832170606	0.00906006153672934	0.0658780634403229	-0.0026282137259841
567	91.7023086547852	-9.71003437042236	-5.78536653518677	0.00321592413820326	0.025618452578783	-0.00100484199356288	-0.00619963090866804
568	91.0529632568359	-9.71003437042236	-5.78536653518677	0.00321592413820326	0.041852168738842	-0.0561994761228561	-0.00360223650932312
569	92.3516616821289	-10.0347089767456	-5.72043180465698	-0.00944637414067984	0.0665274113416672	-0.125679776072502	-0.0156151866540313
570	91.7023086547852	-9.71003437042236	-5.9152364730835	0.00906006153672934	0.0756182968616486	-0.131199240684509	-0.0100957229733467
571	93.0010070800781	-10.0347089767456	-6.17497587203979	-0.0026282137259841	0.0606832765042782	-0.101653881371021	-0.00717365415766835
572	92.3516616821289	-10.6840572357178	-5.85030126571655	-0.0026282137259841	0.0467222817242146	-0.090614952147007	0.00548864435404539
573	92.3516616821289	-10.0347089767456	-5.9152364730835	-0.00684897974133492	0.0450989119708538	-0.126329123973846	0.00289124972186983
574	93.0010070800781	-10.3593835830688	-5.6554970741272	-0.00490093370899558	0.0444495603442192	-0.142562851309776	-0.00425158534198999
575	92.3516616821289	-9.71003437042236	-5.59056186676025	-0.000355493422830477	0.0233457311987877	-0.0967837646603584	-0.00392691092565656
576	91.0529632568359	-10.0347089767456	-5.85030126571655	0.0022419011220336	0.00354059832170606	-0.0367190167307854	0.011982130818069
577	92.3516616821289	-11.008731842041	-5.72043180465698	-0.0146411629393697	-0.00360223650932312	-0.0243813935667276	0.0165275707840919
578	92.3516616821289	-10.6840572357178	-5.59056186676025	-0.00912170019000769	-0.00912170019000769	0.00548864435404539	0.0113327819854021
579	92.3516616821289	-10.3593835830688	-5.52562713623047	-0.00977104809135199	-0.0159398596733809	0.00354059832170606	0.00126787810586393
580	91.7023086547852	-9.71003437042236	-5.72043180465698	0.00776136433705688	-0.032173577696085	0.0275664981454611	0.00613799272105098
581	94.2997055053711	-9.71003437042236	-5.6554970741272	0.0100340843200684	-0.0165892094373703	0.0593845807015896	-0.00814767740666866
582	92.3516616821289	-9.71003437042236	-5.59056186676025	-0.00879702530801296	-0.0286021586507559	0.0804884135723114	0.011982130818069
583	93.6503601074219	-11.3334064483643	-5.59056186676025	-0.00132951640989631	-0.0367190167307854	0.0976961478590965	0.000293855206109583
584	91.7023086547852	-9.38536071777344	-5.72043180465698	-0.00100484199356288	-0.0516540370881557	0.116202585399151	-0.00295288790948689
585	92.3516616821289	-10.6840572357178	-5.33082246780396	0.00321592413820326	-0.0435371771454811	0.110683120787144	0.0145795252174139
586	93.6503601074219	-10.6840572357178	-5.3957576751709	0.00483929552137852	-0.0337969474494457	0.108085729181767	0.00289124972186983
587	93.0010070800781	-11.3334064483643	-5.20095300674438	-0.00360223650932312	-0.0240567177534103	0.116527259349823	0.00548864435404539
588	93.6503601074219	-10.6840572357178	-5.00614833831787	-0.000680167751852423	-0.00879702530801296	0.108735077083111	0.00548864435404539
589	93.6503601074219	-11.3334064483643	-5.3957576751709	-0.00165419070981443	-0.00490093370899558	0.07431960105896	0.00483929552137852
590	93.0010070800781	-11.3334064483643	-5.72043180465698	0.0100340843200684	0.0194496400654316	0.0317872650921345	-0.0107450718060136
591	92.3516616821289	-11.9827547073364	-5.3957576751709	-0.00327756232582033	0.0360080301761627	-0.0354203209280968	-0.00360223650932312
592	92.3516616821289	-11.3334064483643	-5.52562713623047	-0.00749832857400179	0.0519170723855495	-0.111394107341766	0.0116574559360743
593	93.0010070800781	-11.6580810546875	-5.26588773727417	-0.0117190945893526	0.0535404421389103	-0.149381011724472	0.013930176384747
594	91.7023086547852	-11.008731842041	-5.13601779937744	0.000293855206109583	0.0541897900402546	-0.189640626311302	-0.0195112787187099
595	93.0010070800781	-12.6321039199829	-5.59056186676025	0.00321592413820326	0.0515923984348774	-0.170484840869904	-0.00132951640989631
596	93.6503601074219	-11.6580810546875	-5.9152364730835	0.000293855206109583	0.0340599827468395	-0.0847708135843277	0.000943203864153475
597	91.0529632568359	-11.008731842041	-5.9152364730835	-0.00749832857400179	0.025618452578783	-0.0497059896588326	0.0149041991680861
598	93.0010070800781	-11.3334064483643	-5.85030126571655	-0.00295288790948689	0.00289124972186983	-0.0253554154187441	0.00451462110504508
599	91.7023086547852	-11.008731842041	-5.6554970741272	0.000618529506027699	0.00289124972186983	-0.0139918150380254	0.00581331877037883
600	94.2997055053711	-11.6580810546875	-5.3957576751709	-0.000355493422830477	-0.00522560812532902	0.0210730116814375	-0.00490093370899558
601	93.6503601074219	-11.3334064483643	-5.6554970741272	0.00289124972186983	-0.00717365415766835	0.0369820520281792	-0.0156151866540313
602	94.2997055053711	-11.6580810546875	-5.6554970741272	0.000943203864153475	-0.0113944197073579	0.0804884135723114	0.00776136433705688
603	91.7023086547852	-10.3593835830688	-5.9152364730835	0.0191249661147594	-0.0169138833880424	0.0895792916417122	0.00743668992072344
604	93.6503601074219	-11.3334064483643	-5.33082246780396	-0.00197886489331722	-0.0247060675173998	0.0941247344017029	-0.00977104809135199
605	92.3516616821289	-10.3593835830688	-5.52562713623047	0.00776136433705688	-0.0152905117720366	0.0759429708123207	-3.08191010844894e-05
606	92.3516616821289	-9.71003437042236	-5.3957576751709	0.00873538758605719	-0.00100484199356288	0.0704235062003136	-0.000680167751852423
607	90.4036178588867	-9.38536071777344	-5.46069240570068	-0.00295288790948689	0.00191722682211548	0.0392547734081745	0.00613799272105098
608	91.7023086547852	-10.0347089767456	-5.85030126571655	-0.00457625929266214	-0.00392691092565656	0.011982130818069	-0.00457625929266214
609	90.4036178588867	-9.0606861114502	-5.78536653518677	-0.00392691092565656	-0.00132951640989631	-0.00555028254166245	-0.0110697457566857
610	91.0529632568359	-10.0347089767456	-5.52562713623047	-0.00684897974133492	-0.000680167751852423	-0.0204853005707264	-0.0133424662053585
611	91.7023086547852	-9.38536071777344	-5.52562713623047	-0.00814767740666866	-0.0120437685400248	-0.0230826959013939	-0.00717365415766835
612	92.3516616821289	-10.6840572357178	-5.26588773727417	-0.0104203969240189	-0.0165892094373703	-0.0454852245748043	0.00289124972186983
613	91.0529632568359	-10.6840572357178	-4.87627840042114	-0.00555028254166245	-0.00555028254166245	-0.0571734979748726	-0.00457625929266214
614	91.0529632568359	-10.3593835830688	-5.33082246780396	-0.0126931173726916	-0.00132951640989631	-0.0792513489723206	-0.0133424662053585
615	88.45556640625	-9.38536071777344	-5.3957576751709	-0.00847235135734081	0.00970941036939621	-0.077952653169632	-0.00652430532500148
616	91.0529632568359	-11.008731842041	-5.00614833831787	0.000943203864153475	-0.00814767740666866	-0.0240567177534103	-0.00944637414067984
617	91.0529632568359	-11.008731842041	-5.3957576751709	-0.0146411629393697	-0.0383423902094364	0.0226963832974434	-0.00165419070981443
618	91.7023086547852	-11.008731842041	-5.00614833831787	-0.0126931173726916	-0.0399657599627972	0.0360080301761627	0.00191722682211548
619	90.4036178588867	-11.008731842041	-5.13601779937744	-0.00360223650932312	-0.0165892094373703	0.0191249661147594	-0.00782300252467394
620	90.4036178588867	-10.6840572357178	-5.33082246780396	0.0103587592020631	0.00418994715437293	0.011982130818069	-0.00425158534198999
621	90.4036178588867	-9.71003437042236	-5.59056186676025	-0.00879702530801296	0.00808603875339031	0.0262678004801273	-0.00749832857400179
622	90.4036178588867	-10.0347089767456	-5.78536653518677	-0.00197886489331722	0.000293855206109583	0.040228795260191	-0.00717365415766835
623	93.6503601074219	-10.6840572357178	-5.46069240570068	0.0022419011220336	0.00906006153672934	0.047696303576231	-0.0130177913233638
624	91.7023086547852	-9.71003437042236	-5.78536653518677	-0.00360223650932312	0.01100810803473	0.0210730116814375	-0.0143164889886975
625	92.3516616821289	-11.008731842041	-5.33082246780396	0.00159255252219737	0.00646266713738441	-0.00587495695799589	-0.0169138833880424
626	93.0010070800781	-11.008731842041	-5.6554970741272	-0.00230353930965066	0.00451462110504508	-0.0428878292441368	-0.0139918150380254
627	94.2997055053711	-11.3334064483643	-5.78536653518677	-0.00425158534198999	0.000943203864153475	-0.0841214656829834	-0.00555028254166245
628	93.0010070800781	-10.6840572357178	-5.72043180465698	-0.00392691092565656	-0.00782300252467394	-0.0711344927549362	-0.0143164889886975
629	94.9490585327148	-10.6840572357178	-5.59056186676025	0.00126787810586393	-0.00457625929266214	-0.0454852245748043	-0.023407369852066
630	93.0010070800781	-11.008731842041	-5.3957576751709	0.00191722682211548	-3.08191010844894e-05	-0.0263294391334057	-0.0126931173726916
631	94.9490585327148	-11.008731842041	-5.13601779937744	0.000293855206109583	-0.000680167751852423	-0.0100957229733467	-0.0117190945893526
632	91.7023086547852	-10.3593835830688	-5.52562713623047	0.00354059832170606	-0.00392691092565656	0.00159255252219737	-0.00360223650932312
633	91.7023086547852	-10.0347089767456	-5.98017120361328	-0.00490093370899558	0.00289124972186983	0.00906006153672934	0.000293855206109583
634	93.0010070800781	-10.6840572357178	-5.78536653518677	-0.00490093370899558	0.0158782228827477	0.0197743140161037	-0.00912170019000769
635	94.9490585327148	-10.6840572357178	-5.72043180465698	0.0103587592020631	0.0197743140161037	0.0123068047687411	-0.00360223650932312
636	91.0529632568359	-9.38536071777344	-5.9152364730835	0.00256657530553639	0.0249691028147936	0.0149041991680861	-0.00457625929266214
637	91.7023086547852	-10.3593835830688	-5.33082246780396	0.000293855206109583	0.031137915328145	-0.0146411629393697	0.01100810803473
638	93.0010070800781	-9.71003437042236	-6.11004114151001	-0.00425158534198999	0.0236704051494598	-0.0347709693014622	0.00256657530553639
639	91.7023086547852	-9.71003437042236	-6.04510593414307	-0.00717365415766835	0.0191249661147594	-0.0315242260694504	0.00354059832170606
640	91.7023086547852	-9.38536071777344	-5.85030126571655	0.0106834331527352	0.00646266713738441	-0.00392691092565656	0.00191722682211548
641	93.0010070800781	-11.3334064483643	-5.59056186676025	0.00548864435404539	-0.0139918150380254	0.0512677207589149	0.00743668992072344
642	93.6503601074219	-10.6840572357178	-5.3957576751709	0.0152288740500808	-0.0393164120614529	0.11165714263916	-0.000355493422830477
643	91.0529632568359	-10.0347089767456	-5.3957576751709	0.00743668992072344	-0.0386670641601086	0.118799977004528	0.00159255252219737
644	93.6503601074219	-10.3593835830688	-5.3957576751709	0.000618529506027699	-0.0318489037454128	0.10418963432312	-0.00749832857400179
645	93.6503601074219	-10.0347089767456	-5.72043180465698	0.00321592413820326	-0.0188619289547205	0.0515923984348774	-0.00490093370899558
646	91.7023086547852	-10.0347089767456	-5.3957576751709	0.000618529506027699	-0.00360223650932312	0.0850338488817215	-0.0133424662053585
647	91.7023086547852	-9.71003437042236	-5.6554970741272	-0.0100957229733467	-0.00749832857400179	0.106462351977825	-3.08191010844894e-05
648	92.3516616821289	-10.0347089767456	-5.3957576751709	-0.00165419070981443	-3.08191010844894e-05	0.0441248863935471	-0.000355493422830477
649	92.3516616821289	-9.71003437042236	-5.26588773727417	0.00451462110504508	0.0233457311987877	-0.0626929625868797	-0.00425158534198999
650	92.3516616821289	-9.38536071777344	-5.78536653518677	-0.00425158534198999	0.0369820520281792	-0.176328971982002	-0.00879702530801296
651	91.7023086547852	-9.38536071777344	-5.6554970741272	0.00873538758605719	0.0392547734081745	-0.189965292811394	-0.00230353930965066
652	94.2997055053711	-10.0347089767456	-5.85030126571655	-0.00522560812532902	0.0463976077735424	-0.163017332553864	0.00191722682211548
653	93.0010070800781	-10.6840572357178	-5.59056186676025	-0.0026282137259841	0.0239950809627771	-0.114316180348396	0.0100340843200684
654	92.3516616821289	-9.71003437042236	-5.46069240570068	0.00354059832170606	0.00678734155371785	-0.0425631552934647	-0.00555028254166245
655	91.7023086547852	-9.71003437042236	-5.20095300674438	0.01100810803473	0.00354059832170606	-0.0256800893694162	0.00613799272105098
656	94.9490585327148	-11.6580810546875	-5.52562713623047	0.00191722682211548	-0.0146411629393697	0.00841071270406246	0.00613799272105098
657	93.6503601074219	-11.008731842041	-5.72043180465698	-0.00230353930965066	-0.0201606266200542	0.0317872650921345	0.0269171483814716
658	94.2997055053711	-11.008731842041	-5.52562713623047	0.00159255252219737	-0.0399657599627972	0.0412028171122074	0.00808603875339031
659	93.6503601074219	-11.6580810546875	-5.20095300674438	0.00354059832170606	-0.0175632312893867	0.0438002124428749	0.011982130818069
660	94.2997055053711	-11.9827547073364	-5.07108306884766	0.00483929552137852	-0.0149658378213644	0.025618452578783	-0.00360223650932312
661	92.3516616821289	-10.6840572357178	-4.94121360778809	0.00808603875339031	-0.00782300252467394	0.0239950809627771	0.00613799272105098
662	92.3516616821289	-10.6840572357178	-5.46069240570068	0.0188002903014421	-0.0146411629393697	0.0252937767654657	0.00451462110504508
663	94.2997055053711	-11.3334064483643	-5.52562713623047	-0.00782300252467394	-0.0159398596733809	0.000943203864153475	0.00126787810586393
664	91.0529632568359	-10.6840572357178	-5.52562713623047	-0.0136671401560307	-0.0104203969240189	-0.0227580219507217	-0.00132951640989631
665	92.3516616821289	-11.3334064483643	-5.26588773727417	0.0301638916134834	-0.00944637414067984	-0.0341216214001179	-0.0120437685400248
666	93.6503601074219	-11.008731842041	-5.13601779937744	0.00808603875339031	-0.00295288790948689	-0.0363943427801132	-0.000680167751852423
667	93.0010070800781	-11.008731842041	-5.33082246780396	0.0022419011220336	0.00191722682211548	-0.0532774068415165	-0.0104203969240189
668	93.0010070800781	-11.008731842041	-5.3957576751709	0.00776136433705688	-0.00587495695799589	-0.0464592464268208	0.00159255252219737
669	93.6503601074219	-10.6840572357178	-5.46069240570068	0.0262678004801273	0.000293855206109583	-0.0237320438027382	-0.00392691092565656
670	93.0010070800781	-10.3593835830688	-5.26588773727417	0.00776136433705688	-0.000355493422830477	-0.0149658378213644	-0.0026282137259841
671	93.0010070800781	-10.3593835830688	-5.00614833831787	0.00126787810586393	-0.00587495695799589	-0.0146411629393697	-0.0026282137259841
672	93.0010070800781	-11.008731842041	-5.07108306884766	0.0175015944987535	0.01100810803473	-0.0208099745213985	0.0123068047687411
673	91.7023086547852	-9.0606861114502	-5.33082246780396	-0.00847235135734081	-0.00360223650932312	-0.00490093370899558	0.00516396993771195
674	93.0010070800781	-10.0347089767456	-5.20095300674438	0.00418994715437293	-0.00132951640989631	0.000293855206109583	0.00743668992072344
675	93.0010070800781	-10.3593835830688	-5.6554970741272	0.0230210572481155	0.0106834331527352	0.0100340843200684	-0.00360223650932312
676	91.0529632568359	-9.0606861114502	-5.6554970741272	-0.000355493422830477	0.00386527273803949	0.0285405199974775	0.00386527273803949
677	91.7023086547852	-9.71003437042236	-5.6554970741272	0.00516396993771195	0.0142548503354192	0.0369820520281792	0.00613799272105098
678	90.4036178588867	-9.38536071777344	-5.52562713623047	-0.0143164889886975	0.0194496400654316	0.0684754624962807	0.00711201597005129
679	91.0529632568359	-9.0606861114502	-5.33082246780396	0.00906006153672934	0.0207483377307653	0.0597092546522617	0.00418994715437293
680	89.754264831543	-9.0606861114502	-5.78536653518677	0.01100810803473	0.0269171483814716	0.0632806718349457	0.00159255252219737
681	91.7023086547852	-9.0606861114502	-5.9152364730835	0.00678734155371785	0.0136055024340749	0.0616573020815849	0.00938473641872406
682	90.4036178588867	-10.6840572357178	-5.72043180465698	0.0022419011220336	0.00613799272105098	0.0636053457856178	0.00126787810586393
683	89.1049194335938	-9.71003437042236	-5.59056186676025	-0.00684897974133492	0.00678734155371785	0.0252937767654657	0.00906006153672934
684	89.754264831543	-10.0347089767456	-5.46069240570068	-0.0201606266200542	0.01100810803473	-0.0477579422295094	0.00613799272105098
685	89.1049194335938	-9.38536071777344	-5.52562713623047	0.00516396993771195	0.0207483377307653	-0.0941863730549812	0.00743668992072344
686	89.1049194335938	-8.73601150512695	-5.6554970741272	-0.00587495695799589	0.00581331877037883	-0.10587465018034	0.0103587592020631
687	91.7023086547852	-10.3593835830688	-5.59056186676025	-0.00327756232582033	0.00776136433705688	-0.0669137313961983	0.00126787810586393
688	91.0529632568359	-10.0347089767456	-5.52562713623047	-0.00230353930965066	-0.0133424662053585	-0.0487319678068161	0.00354059832170606
689	90.4036178588867	-9.38536071777344	-5.59056186676025	-0.00749832857400179	-0.02697878703475	-0.00912170019000769	0.000943203864153475
690	90.4036178588867	-9.0606861114502	-5.78536653518677	-0.00425158534198999	-0.0250307414680719	0.0123068047687411	-0.00100484199356288
691	91.0529632568359	-9.0606861114502	-5.33082246780396	-0.000355493422830477	-0.0243813935667276	0.0175015944987535	0.00970941036939621
692	89.754264831543	-9.0606861114502	-5.72043180465698	-0.0113944197073579	-0.0279528107494116	0.0350340083241463	0.00906006153672934
693	92.3516616821289	-10.6840572357178	-5.52562713623047	-0.00425158534198999	-0.0467839203774929	0.0489950031042099	0.0282158460468054
694	91.7023086547852	-9.0606861114502	-5.6554970741272	-0.00555028254166245	-0.0347709693014622	0.0606832765042782	0.01847561635077
695	91.0529632568359	-10.0347089767456	-5.52562713623047	0.00126787810586393	-0.0201606266200542	0.0746442750096321	0.00776136433705688
696	91.7023086547852	-10.0347089767456	-5.26588773727417	0.00743668992072344	-0.017887907102704	0.0947740823030472	0.0149041991680861
697	93.0010070800781	-10.3593835830688	-5.13601779937744	-0.00814767740666866	-0.0185372550040483	0.0980208218097687	0.0168522447347641
698	92.3516616821289	-10.3593835830688	-5.3957576751709	0.000293855206109583	-0.00749832857400179	0.0947740823030472	0.0194496400654316
699	93.0010070800781	-10.3593835830688	-5.52562713623047	0.00483929552137852	0.00581331877037883	0.0558131635189056	0.00646266713738441
700	93.6503601074219	-10.6840572357178	-5.59056186676025	0.00516396993771195	0.0171769186854362	0.0327612869441509	0.00548864435404539
701	93.0010070800781	-11.008731842041	-5.72043180465698	0.0103587592020631	0.0252937767654657	-0.00392691092565656	0.0126314787194133
702	92.3516616821289	-9.71003437042236	-5.85030126571655	-0.00392691092565656	0.0275664981454611	-0.0198359526693821	0.0132808275520802
703	92.3516616821289	-9.71003437042236	-5.59056186676025	0.00451462110504508	0.0314625911414623	-0.0529527328908443	0.0113327819854021
704	91.7023086547852	-9.38536071777344	-5.46069240570068	-0.00879702530801296	0.0330859608948231	-0.0847708135843277	0.0158782228827477
705	93.0010070800781	-10.0347089767456	-5.72043180465698	0.0197743140161037	0.0489950031042099	-0.113991506397724	0.00938473641872406
706	92.3516616821289	-9.71003437042236	-5.78536653518677	-0.00165419070981443	0.0425015166401863	-0.100679859519005	0.00451462110504508
707	91.0529632568359	-8.73601150512695	-5.59056186676025	-0.00230353930965066	0.0343846566975117	-0.0636669844388962	0.0149041991680861
708	91.7023086547852	-9.0606861114502	-5.52562713623047	-0.00360223650932312	0.01847561635077	-0.0604202412068844	0.00451462110504508
709	91.7023086547852	-9.0606861114502	-5.6554970741272	0.000293855206109583	0.00808603875339031	-0.0578228458762169	0.00646266713738441
710	93.0010070800781	-10.6840572357178	-5.26588773727417	0.000293855206109583	0.00743668992072344	-0.0565241500735283	-0.0143164889886975
711	91.7023086547852	-10.0347089767456	-5.78536653518677	0.00776136433705688	-0.00392691092565656	-0.032173577696085	0.0132808275520802
712	93.0010070800781	-10.3593835830688	-5.59056186676025	-0.00587495695799589	-0.0165892094373703	-0.0334722734987736	0.00418994715437293
713	91.0529632568359	-9.0606861114502	-5.9152364730835	-0.0126931173726916	-0.0201606266200542	-0.00197886489331722	-0.00392691092565656
714	92.3516616821289	-10.3593835830688	-5.59056186676025	0.000293855206109583	-0.0263294391334057	0.000618529506027699	-0.00944637414067984
715	91.7023086547852	-8.73601150512695	-5.6554970741272	-0.00457625929266214	-0.0282774847000837	0.0136055024340749	-0.0113944197073579
716	89.754264831543	-9.38536071777344	-5.52562713623047	0.012956153601408	-0.0227580219507217	0.0265924744307995	0.000293855206109583
717	91.7023086547852	-9.38536071777344	-5.72043180465698	-0.0123684434220195	-0.0208099745213985	0.0278911720961332	0.00289124972186983
718	91.0529632568359	-9.38536071777344	-5.46069240570068	0.00581331877037883	-0.0198359526693821	0.0347093306481838	0.00743668992072344
719	91.0529632568359	-9.38536071777344	-5.59056186676025	-0.0026282137259841	-0.0172385573387146	0.0343846566975117	-0.00490093370899558
720	90.4036178588867	-9.38536071777344	-5.46069240570068	0.0132808275520802	-0.0133424662053585	0.01847561635077	-0.0110697457566857
721	91.0529632568359	-10.0347089767456	-5.3957576751709	0.011982130818069	-0.00879702530801296	0.00354059832170606	-0.000680167751852423
722	92.3516616821289	-11.3334064483643	-5.00614833831787	0.00289124972186983	-0.0162645354866982	0.0145795252174139	-0.00197886489331722
723	91.0529632568359	-11.3334064483643	-5.33082246780396	-0.00100484199356288	-0.0273034609854221	0.0360080301761627	-0.00100484199356288
724	91.7023086547852	-11.008731842041	-5.52562713623047	0.0200989879667759	-0.0123684434220195	0.0382807515561581	0.00256657530553639
725	91.7023086547852	-11.008731842041	-5.59056186676025	0.0100340843200684	-0.00392691092565656	0.0408781431615353	-0.0146411629393697
726	91.7023086547852	-11.3334064483643	-5.26588773727417	0.000618529506027699	-0.00197886489331722	0.0269171483814716	-0.0100957229733467
727	94.2997055053711	-11.6580810546875	-5.26588773727417	-0.00132951640989631	0.000943203864153475	0.00970941036939621	-0.00652430532500148
728	92.3516616821289	-11.3334064483643	-5.00614833831787	-0.000680167751852423	0.012956153601408	-0.0120437685400248	-0.00814767740666866
729	91.7023086547852	-11.008731842041	-5.13601779937744	0.000293855206109583	0.0155535480007529	-0.0208099745213985	-0.0123684434220195
730	89.754264831543	-9.38536071777344	-5.3957576751709	-0.00392691092565656	0.0298392176628113	-0.0350956469774246	-0.0156151866540313
731	91.7023086547852	-9.71003437042236	-5.33082246780396	-0.00165419070981443	0.0249691028147936	-0.0324982516467571	-0.0126931173726916
732	89.754264831543	-9.71003437042236	-5.33082246780396	0.00354059832170606	0.0197743140161037	-0.0162645354866982	-0.00652430532500148
733	92.3516616821289	-10.6840572357178	-5.07108306884766	-0.00197886489331722	0.012956153601408	-0.0250307414680719	-3.08191010844894e-05
734	89.1049194335938	-8.73601150512695	-4.94121360778809	-0.00749832857400179	0.000618529506027699	-0.0100957229733467	-0.00977104809135199
735	93.0010070800781	-10.3593835830688	-4.94121360778809	0.00613799272105098	0.00386527273803949	0.00516396993771195	-0.00814767740666866
736	91.7023086547852	-9.38536071777344	-5.52562713623047	0.00483929552137852	-0.0100957229733467	0.0226963832974434	-0.00652430532500148
737	92.3516616821289	-10.3593835830688	-5.59056186676025	-0.00197886489331722	-0.00749832857400179	0.0389300994575024	0.00418994715437293
738	91.0529632568359	-9.0606861114502	-5.52562713623047	-0.00619963090866804	-0.017887907102704	0.0587352328002453	-0.00392691092565656
739	91.0529632568359	-10.0347089767456	-5.26588773727417	0.00418994715437293	-0.02697878703475	0.0811377614736557	-0.00814767740666866
740	90.4036178588867	-9.71003437042236	-5.26588773727417	0.00970941036939621	-0.0143164889886975	0.0931507050991058	-0.0126931173726916
741	90.4036178588867	-11.008731842041	-5.26588773727417	-0.00555028254166245	-0.0182125810533762	0.11165714263916	0.00938473641872406
742	89.1049194335938	-9.38536071777344	-5.33082246780396	-0.0191866029053926	-0.00847235135734081	0.121397376060486	-0.000355493422830477
743	87.156867980957	-9.0606861114502	-5.72043180465698	-0.0240567177534103	-0.0113944197073579	0.113929867744446	0.00581331877037883
744	89.1049194335938	-10.3593835830688	-5.59056186676025	0.00289124972186983	0.00970941036939621	0.0928260311484337	-0.000355493422830477
745	89.1049194335938	-10.3593835830688	-5.52562713623047	-0.0104203969240189	0.0301638916134834	0.0395794473588467	0.0230210572481155
746	87.8062210083008	-9.0606861114502	-5.59056186676025	-0.00652430532500148	0.0188002903014421	0.0175015944987535	0.0236704051494598
747	87.156867980957	-9.38536071777344	-5.52562713623047	-0.000355493422830477	0.0269171483814716	-0.00295288790948689	0.0022419011220336
748	88.45556640625	-9.0606861114502	-5.9152364730835	-0.0182125810533762	0.0295145437121391	-0.0584721975028515	0.0022419011220336
749	87.8062210083008	-9.38536071777344	-5.85030126571655	0.00256657530553639	0.0425015166401863	-0.122433036565781	0.00743668992072344
750	89.1049194335938	-9.71003437042236	-5.52562713623047	-0.0136671401560307	0.0515923984348774	-0.158147215843201	0.00743668992072344
751	91.0529632568359	-10.0347089767456	-5.52562713623047	0.00516396993771195	0.0259431265294552	-0.101329207420349	0.00126787810586393
752	92.3516616821289	-10.3593835830688	-5.20095300674438	-0.00100484199356288	0.0158782228827477	-0.095809742808342	0.0243197549134493
753	90.4036178588867	-9.0606861114502	-5.26588773727417	-0.00490093370899558	0.0113327819854021	-0.0831474438309669	0.0171769186854362
754	91.7023086547852	-11.008731842041	-5.33082246780396	0.00451462110504508	0.00646266713738441	-0.0769786313176155	0.0149041991680861
755	89.754264831543	-9.38536071777344	-5.78536653518677	0.000943203864153475	0.013930176384747	-0.0643163323402405	0.0100340843200684
756	91.0529632568359	-9.38536071777344	-5.6554970741272	-0.00230353930965066	0.0116574559360743	-0.0461345724761486	0.00613799272105098
757	91.0529632568359	-9.71003437042236	-5.52562713623047	-0.00100484199356288	0.00743668992072344	-0.0195112787187099	0.01100810803473
758	91.7023086547852	-10.3593835830688	-5.46069240570068	-0.00490093370899558	-0.00814767740666866	0.0249691028147936	-0.00360223650932312
759	90.4036178588867	-9.71003437042236	-5.3957576751709	0.0165275707840919	-0.0107450718060136	0.0496443510055542	0.000618529506027699
760	91.7023086547852	-9.71003437042236	-5.46069240570068	-0.0026282137259841	0.00451462110504508	0.049319677054882	-0.00457625929266214
761	90.4036178588867	-9.38536071777344	-5.59056186676025	0.00938473641872406	0.00418994715437293	0.0600339286029339	-0.00782300252467394
762	91.0529632568359	-9.71003437042236	-5.78536653518677	0.00873538758605719	0.0165275707840919	0.0489950031042099	0.00841071270406246
763	92.3516616821289	-10.6840572357178	-5.52562713623047	0.00970941036939621	0.0181509424000978	0.0512677207589149	-0.000355493422830477
764	90.4036178588867	-10.0347089767456	-5.59056186676025	0.011982130818069	0.0363327041268349	0.0343846566975117	0.000618529506027699
765	90.4036178588867	-9.0606861114502	-5.33082246780396	0.0106834331527352	0.0408781431615353	0.00159255252219737	-0.00977104809135199
766	92.3516616821289	-11.3334064483643	-5.33082246780396	0.0126314787194133	0.0262678004801273	0.0022419011220336	-0.0126931173726916
767	92.3516616821289	-11.008731842041	-5.85030126571655	-0.000680167751852423	0.00548864435404539	-0.00295288790948689	0.0149041991680861
768	91.7023086547852	-10.6840572357178	-5.72043180465698	0.0236704051494598	0.00516396993771195	-0.0383423902094364	-0.00327756232582033
769	92.3516616821289	-11.008731842041	-5.72043180465698	-0.00717365415766835	0.00776136433705688	-0.0659397020936012	-0.00587495695799589
770	91.0529632568359	-11.008731842041	-5.46069240570068	0.0100340843200684	0.00646266713738441	-0.0467839203774929	0.00841071270406246
771	89.754264831543	-11.6580810546875	-5.13601779937744	-0.00165419070981443	0.000293855206109583	-0.0130177913233638	-0.00619963090866804
772	90.4036178588867	-9.71003437042236	-5.3957576751709	-0.00392691092565656	-0.00100484199356288	-0.00522560812532902	0.0158782228827477
773	92.3516616821289	-11.3334064483643	-5.72043180465698	-0.0143164889886975	0.000293855206109583	-0.0227580219507217	0.00126787810586393
774	89.754264831543	-10.3593835830688	-5.85030126571655	0.00548864435404539	0.013930176384747	-0.0636669844388962	0.00386527273803949
775	93.0010070800781	-11.3334064483643	-5.3957576751709	0.00256657530553639	0.00678734155371785	-0.110744759440422	-0.0100957229733467
776	93.0010070800781	-11.6580810546875	-5.59056186676025	0.00256657530553639	0.00483929552137852	-0.116588898003101	-0.000680167751852423
777	93.0010070800781	-11.6580810546875	-5.33082246780396	-0.00587495695799589	-0.0139918150380254	-0.086394190788269	0.00581331877037883
778	91.7023086547852	-11.3334064483643	-5.33082246780396	-0.00132951640989631	-0.0302255302667618	-0.068537101149559	-0.00197886489331722
779	92.3516616821289	-11.6580810546875	-5.46069240570068	0.0194496400654316	-0.0847708135843277	0.0022419011220336	0.00289124972186983
780	91.7023086547852	-11.9827547073364	-5.33082246780396	0.0158782228827477	-0.098082460463047	0.0239950809627771	-0.00457625929266214
781	93.6503601074219	-12.6321039199829	-5.33082246780396	0.00126787810586393	-0.0857448354363441	0.0382807515561581	0.0136055024340749
782	93.0010070800781	-12.6321039199829	-5.33082246780396	0.00548864435404539	-0.0902902781963348	0.0434755384922028	0.00808603875339031
783	91.7023086547852	-11.9827547073364	-5.07108306884766	0.0116574559360743	-0.0665890574455261	0.0756182968616486	-0.00977104809135199
784	93.6503601074219	-11.9827547073364	-4.94121360778809	-0.00295288790948689	-0.0610695891082287	0.08925461769104	0.000943203864153475
785	93.0010070800781	-12.3074293136597	-5.59056186676025	0.00646266713738441	-0.0402904339134693	0.06393001973629	-0.00360223650932312
786	91.0529632568359	-11.3334064483643	-5.59056186676025	-0.00132951640989631	-0.0188619289547205	0.0496443510055542	-0.0100957229733467
787	91.7023086547852	-11.9827547073364	-5.3957576751709	0.000618529506027699	-0.00619963090866804	-0.00327756232582033	0.00418994715437293
788	92.3516616821289	-11.6580810546875	-5.3957576751709	-0.00555028254166245	0.0188002903014421	-0.0568488240242004	0.00451462110504508
789	91.7023086547852	-11.9827547073364	-5.26588773727417	0.0171769186854362	0.0301638916134834	-0.0967837646603584	0.00354059832170606
790	90.4036178588867	-10.3593835830688	-5.00614833831787	-0.00295288790948689	0.0444495603442192	-0.0977577865123749	-0.0188619289547205
791	92.3516616821289	-11.008731842041	-5.46069240570068	-0.00327756232582033	0.0389300994575024	-0.0503553375601768	0.0106834331527352
792	93.0010070800781	-11.6580810546875	-5.3957576751709	0.00256657530553639	0.0317872650921345	-0.0324982516467571	0.00938473641872406
793	91.0529632568359	-10.3593835830688	-5.33082246780396	-0.0100957229733467	0.0230210572481155	0.00808603875339031	0.00808603875339031
794	93.0010070800781	-11.6580810546875	-5.3957576751709	-0.00490093370899558	0.01847561635077	0.0188002903014421	0.00159255252219737
795	91.7023086547852	-11.008731842041	-5.78536653518677	0.00159255252219737	0.0226963832974434	0.040228795260191	0.00711201597005129
796	91.7023086547852	-10.6840572357178	-5.6554970741272	0.01847561635077	0.0200989879667759	0.0694494843482971	-0.0113944197073579
797	91.0529632568359	-10.6840572357178	-5.3957576751709	0.00289124972186983	0.0236704051494598	0.0567871853709221	-0.00327756232582033
798	91.0529632568359	-11.3334064483643	-5.46069240570068	0.00418994715437293	0.0353586822748184	0.011982130818069	-0.00555028254166245
799	90.4036178588867	-11.008731842041	-5.59056186676025	-0.00295288790948689	0.0463976077735424	-0.0175632312893867	-0.00425158534198999
800	90.4036178588867	-11.3334064483643	-5.6554970741272	0.0106834331527352	0.0489950031042099	-0.0711344927549362	-0.0143164889886975
801	89.754264831543	-11.3334064483643	-5.52562713623047	0.00126787810586393	0.0584105588495731	-0.0844461396336555	-0.0136671401560307
802	89.754264831543	-11.008731842041	-5.26588773727417	0.00418994715437293	0.041852168738842	-0.0626929625868797	-0.00132951640989631
803	89.754264831543	-11.6580810546875	-5.3957576751709	0.00321592413820326	0.0230210572481155	-0.0328229255974293	-0.00619963090866804
804	89.754264831543	-11.6580810546875	-5.9152364730835	0.00970941036939621	-0.00132951640989631	-0.0295761823654175	-0.00392691092565656
805	89.754264831543	-12.3074293136597	-5.26588773727417	0.00743668992072344	-0.0026282137259841	-0.032173577696085	-0.00749832857400179
806	91.7023086547852	-12.6321039199829	-5.52562713623047	0.00289124972186983	-0.00814767740666866	-0.0337969474494457	-0.0104203969240189
807	89.754264831543	-12.3074293136597	-5.6554970741272	-0.0149658378213644	-0.0182125810533762	-0.000680167751852423	-0.000680167751852423
808	91.0529632568359	-12.3074293136597	-5.46069240570068	-0.0146411629393697	-0.0276281367987394	0.00581331877037883	-0.0117190945893526
809	89.754264831543	-11.9827547073364	-5.13601779937744	-0.00977104809135199	-0.0308748781681061	0.0399041213095188	-0.00944637414067984
810	91.0529632568359	-12.3074293136597	-5.33082246780396	-3.08191010844894e-05	-0.021459324285388	0.0353586822748184	-0.00555028254166245
811	91.0529632568359	-11.9827547073364	-5.46069240570068	-0.0146411629393697	-0.00847235135734081	0.0330859608948231	-0.00717365415766835
812	89.754264831543	-11.008731842041	-5.59056186676025	-0.0201606266200542	-0.00522560812532902	0.0220470335334539	-0.0026282137259841
813	91.0529632568359	-11.008731842041	-5.52562713623047	-0.0104203969240189	-0.0217839982360601	0.0142548503354192	0.00483929552137852
814	89.754264831543	-11.3334064483643	-5.26588773727417	-0.0146411629393697	-0.0305502042174339	0.0597092546522617	0.00191722682211548
815	93.0010070800781	-12.3074293136597	-5.13601779937744	-0.00555028254166245	-0.0428878292441368	0.0905533134937286	-0.00230353930965066
816	92.3516616821289	-12.3074293136597	-5.3957576751709	-0.00360223650932312	-0.0276281367987394	0.0873065739870071	-0.00587495695799589
817	92.3516616821289	-11.3334064483643	-5.59056186676025	-0.00782300252467394	-0.0204853005707264	0.086981900036335	-0.0133424662053585
818	92.3516616821289	-11.6580810546875	-5.52562713623047	0.0178262684494257	-0.00944637414067984	0.0752936229109764	-0.00814767740666866
819	93.0010070800781	-12.6321039199829	-5.33082246780396	0.00743668992072344	0.00906006153672934	0.0993195176124573	0.0200989879667759
820	92.3516616821289	-12.9567775726318	-4.74640893936157	0.00289124972186983	0.0438002124428749	0.0853585228323936	-0.00360223650932312
821	93.0010070800781	-12.6321039199829	-4.74640893936157	-0.00132951640989631	0.0558131635189056	0.0584105588495731	-0.00814767740666866
822	92.3516616821289	-11.9827547073364	-5.3957576751709	0.01847561635077	0.0376313999295235	0.0515923984348774	0.00256657530553639
823	92.3516616821289	-11.6580810546875	-5.98017120361328	0.00581331877037883	0.0389300994575024	-0.0227580219507217	-0.000355493422830477
824	93.6503601074219	-12.6321039199829	-5.6554970741272	0.0168522447347641	0.0353586822748184	-0.0740565657615662	-0.0139918150380254
825	92.3516616821289	-11.008731842041	-5.78536653518677	0.0188002903014421	0.0288651939481497	-0.0734072178602219	-0.00879702530801296
826	91.7023086547852	-11.3334064483643	-5.59056186676025	-0.00327756232582033	0.00743668992072344	-0.0428878292441368	-0.00944637414067984
827	93.6503601074219	-12.9567775726318	-5.52562713623047	-0.00100484199356288	-3.08191010844894e-05	0.00873538758605719	-0.00684897974133492
828	93.6503601074219	-12.6321039199829	-5.59056186676025	-0.000355493422830477	-0.0185372550040483	0.0574365332722664	-0.0113944197073579
829	93.6503601074219	-12.6321039199829	-5.72043180465698	0.000943203864153475	-0.00847235135734081	0.0262678004801273	-0.0146411629393697
830	91.0529632568359	-11.008731842041	-6.11004114151001	-0.00977104809135199	-0.00587495695799589	-0.00684897974133492	-0.00749832857400179
831	92.3516616821289	-11.008731842041	-5.98017120361328	-0.00295288790948689	0.00970941036939621	-0.0568488240242004	-0.00230353930965066
832	93.0010070800781	-11.9827547073364	-5.6554970741272	-0.000680167751852423	0.0197743140161037	-0.144186213612556	0.00191722682211548
833	92.3516616821289	-12.6321039199829	-5.26588773727417	-0.00879702530801296	0.0295145437121391	-0.197432801127434	0.00516396993771195
834	92.3516616821289	-11.9827547073364	-5.59056186676025	-0.00360223650932312	0.0275664981454611	-0.196783453226089	-0.00717365415766835
835	93.6503601074219	-11.008731842041	-5.78536653518677	-0.00652430532500148	0.0249691028147936	-0.179900392889977	0.000943203864153475
836	91.7023086547852	-11.3334064483643	-5.72043180465698	0.000943203864153475	0.0233457311987877	-0.130874574184418	-0.00132951640989631
837	92.3516616821289	-11.9827547073364	-5.33082246780396	-0.00230353930965066	0.0113327819854021	-0.0792513489723206	0.00581331877037883
838	91.7023086547852	-11.3334064483643	-5.07108306884766	0.00126787810586393	0.00743668992072344	-0.0347709693014622	-0.00230353930965066
839	92.3516616821289	-11.3334064483643	-5.13601779937744	0.00289124972186983	0.00159255252219737	-0.0217839982360601	0.00711201597005129
840	92.3516616821289	-11.008731842041	-5.59056186676025	0.012956153601408	-0.0104203969240189	0.00516396993771195	-0.0143164889886975
841	92.3516616821289	-11.008731842041	-5.3957576751709	-0.00230353930965066	-0.0334722734987736	0.0373067259788513	-0.00749832857400179
842	91.7023086547852	-10.6840572357178	-5.59056186676025	0.00743668992072344	-0.0331475995481014	0.0837351530790329	0.0252937767654657
843	93.0010070800781	-12.3074293136597	-5.26588773727417	-0.00457625929266214	-0.0363943427801132	0.0928260311484337	0.00321592413820326
844	92.3516616821289	-11.008731842041	-5.33082246780396	0.0136055024340749	-0.0273034609854221	0.108735077083111	-0.00522560812532902
845	93.0010070800781	-12.3074293136597	-4.68147373199463	-0.00522560812532902	-0.00814767740666866	0.11457921564579	-0.00295288790948689
846	93.6503601074219	-12.3074293136597	-5.3957576751709	0.0175015944987535	-0.0133424662053585	0.110358446836472	-0.00360223650932312
847	91.0529632568359	-11.6580810546875	-5.52562713623047	0.0022419011220336	-0.00327756232582033	0.0941247344017029	-0.00587495695799589
848	91.7023086547852	-11.6580810546875	-5.6554970741272	0.00289124972186983	0.00418994715437293	0.0438002124428749	0.00548864435404539
849	91.7023086547852	-12.3074293136597	-5.52562713623047	-0.00197886489331722	0.0265924744307995	-0.0552254542708397	-0.00392691092565656
850	94.9490585327148	-13.2814521789551	-5.3957576751709	0.00548864435404539	0.0415274947881699	-0.125355109572411	0.00776136433705688
851	93.0010070800781	-12.6321039199829	-5.26588773727417	-3.08191010844894e-05	0.0597092546522617	-0.138017401099205	-0.00977104809135199
852	92.3516616821289	-11.9827547073364	-5.46069240570068	-0.0026282137259841	0.0395794473588467	-0.115290202200413	0.00970941036939621
853	91.7023086547852	-11.3334064483643	-5.78536653518677	-0.00684897974133492	0.0308132413774729	-0.0860695168375969	0.0213976856321096
854	92.3516616821289	-11.6580810546875	-5.72043180465698	-0.00360223650932312	0.011982130818069	-0.0389917381107807	-0.000355493422830477
855	93.6503601074219	-12.6321039199829	-5.6554970741272	0.000943203864153475	0.0100340843200684	-0.0159398596733809	0.00191722682211548
856	93.6503601074219	-12.3074293136597	-5.6554970741272	0.00159255252219737	0.0100340843200684	0.00256657530553639	0.000943203864153475
857	92.3516616821289	-10.6840572357178	-5.46069240570068	-0.000355493422830477	0.000618529506027699	0.0175015944987535	-0.00457625929266214
858	92.3516616821289	-10.3593835830688	-5.46069240570068	-0.00197886489331722	-0.00847235135734081	0.0269171483814716	-0.00197886489331722
859	92.3516616821289	-10.6840572357178	-5.78536653518677	0.000943203864153475	0.00516396993771195	0.0282158460468054	-0.0126931173726916
860	94.2997055053711	-11.008731842041	-5.33082246780396	0.000618529506027699	0.00516396993771195	0.01847561635077	-0.00652430532500148
861	93.0010070800781	-10.6840572357178	-5.9152364730835	0.00386527273803949	-0.000680167751852423	0.0191249661147594	-0.0149658378213644
862	93.6503601074219	-11.008731842041	-5.20095300674438	-0.00360223650932312	0.00418994715437293	0.0379560738801956	-0.00619963090866804
863	91.7023086547852	-9.38536071777344	-5.33082246780396	0.0262678004801273	-0.00490093370899558	0.0506183728575706	-0.00749832857400179
864	93.0010070800781	-11.008731842041	-5.20095300674438	-0.00977104809135199	-0.00522560812532902	0.0298392176628113	-0.00749832857400179
865	91.0529632568359	-9.71003437042236	-5.59056186676025	0.0100340843200684	-0.000680167751852423	0.020423661917448	-0.0159398596733809
866	91.7023086547852	-10.6840572357178	-5.26588773727417	-0.00879702530801296	-0.0182125810533762	0.0314625911414623	-0.00912170019000769
867	91.7023086547852	-10.0347089767456	-5.3957576751709	-0.00165419070981443	-0.0315242260694504	0.0360080301761627	-0.00749832857400179
868	91.0529632568359	-10.3593835830688	-5.26588773727417	-0.00717365415766835	-0.0337969474494457	0.0512677207589149	-3.08191010844894e-05
869	92.3516616821289	-10.0347089767456	-5.26588773727417	-0.00490093370899558	-0.0305502042174339	0.0671767666935921	-0.00717365415766835
870	89.754264831543	-9.38536071777344	-5.13601779937744	0.00159255252219737	-0.032173577696085	0.0843845009803772	-0.00392691092565656
871	89.754264831543	-9.0606861114502	-5.59056186676025	0.00289124972186983	-0.0162645354866982	0.0973714739084244	0.00126787810586393
872	90.4036178588867	-10.0347089767456	-5.6554970741272	-0.0113944197073579	0.00256657530553639	0.0769169926643372	0.011982130818069
873	90.4036178588867	-10.0347089767456	-5.3957576751709	-0.00295288790948689	0.01100810803473	0.0457482598721981	0.000293855206109583
874	90.4036178588867	-9.38536071777344	-5.3957576751709	-0.00944637414067984	0.0226963832974434	-0.0224333461374044	-0.000355493422830477
875	88.45556640625	-9.71003437042236	-5.3957576751709	0.00289124972186983	0.0226963832974434	-0.0691864490509033	0.00191722682211548
876	87.8062210083008	-10.0347089767456	-4.94121360778809	-0.00522560812532902	0.0301638916134834	-0.131848588585854	0.00126787810586393
877	89.1049194335938	-10.6840572357178	-5.3957576751709	0.000943203864153475	0.0506183728575706	-0.158796563744545	0.00646266713738441
878	89.1049194335938	-9.71003437042236	-5.46069240570068	-0.0139918150380254	0.0272418223321438	-0.115290202200413	0.00418994715437293
879	90.4036178588867	-9.0606861114502	-5.26588773727417	0.0145795252174139	0.0181509424000978	-0.0997058376669884	-0.00490093370899558
880	89.754264831543	-8.41133785247803	-5.59056186676025	0.013930176384747	0.0132808275520802	-0.0480826161801815	-0.00392691092565656
881	91.0529632568359	-10.0347089767456	-5.26588773727417	0.00548864435404539	-0.0104203969240189	-0.0185372550040483	-0.00490093370899558
882	89.754264831543	-8.41133785247803	-5.13601779937744	0.0158782228827477	-0.0130177913233638	0.0149041991680861	-0.00814767740666866
883	93.0010070800781	-8.41133785247803	-5.72043180465698	-0.00295288790948689	-0.0159398596733809	0.0168522447347641	-0.00912170019000769
884	89.754264831543	-8.41133785247803	-5.46069240570068	-0.00425158534198999	-0.00717365415766835	0.0106834331527352	-0.00782300252467394
885	93.6503601074219	-9.71003437042236	-5.3957576751709	0.000943203864153475	-0.00944637414067984	0.00970941036939621	-0.00327756232582033
886	90.4036178588867	-8.08666324615479	-5.6554970741272	0.000943203864153475	-0.000355493422830477	0.00548864435404539	-0.00782300252467394
887	92.3516616821289	-8.73601150512695	-5.46069240570068	-0.00522560812532902	0.0103587592020631	0.0126314787194133	0.00256657530553639
888	90.4036178588867	-8.41133785247803	-5.33082246780396	0.00483929552137852	0.0100340843200684	0.0207483377307653	-0.0104203969240189
889	91.7023086547852	-8.41133785247803	-5.33082246780396	-0.00522560812532902	0.0168522447347641	0.013930176384747	-0.0104203969240189
890	92.3516616821289	-8.41133785247803	-5.72043180465698	0.00743668992072344	0.0265924744307995	0.0152288740500808	-0.0120437685400248
891	93.0010070800781	-9.38536071777344	-5.46069240570068	-0.00457625929266214	0.0239950809627771	0.0116574559360743	-0.00132951640989631
892	91.7023086547852	-8.73601150512695	-5.46069240570068	-0.0117190945893526	0.0233457311987877	0.0113327819854021	-0.00230353930965066
893	91.0529632568359	-8.73601150512695	-5.52562713623047	-0.00944637414067984	0.0275664981454611	-0.00879702530801296	0.00906006153672934
894	92.3516616821289	-9.0606861114502	-5.26588773727417	-0.00327756232582033	0.0171769186854362	-0.0100957229733467	-0.00360223650932312
895	92.3516616821289	-9.38536071777344	-5.20095300674438	-0.00360223650932312	0.0100340843200684	-0.0354203209280968	0.000293855206109583
896	90.4036178588867	-7.76198863983154	-5.78536653518677	-0.0026282137259841	0.00386527273803949	-0.0386670641601086	-0.00619963090866804
897	91.0529632568359	-8.41133785247803	-5.78536653518677	0.00354059832170606	-0.00879702530801296	-0.0438618510961533	0.00613799272105098
898	90.4036178588867	-7.76198863983154	-5.72043180465698	0.00516396993771195	-0.0266541130840778	-0.039641086012125	0.00289124972186983
899	90.4036178588867	-8.41133785247803	-5.72043180465698	0.00191722682211548	-0.0191866029053926	-0.0195112787187099	0.00126787810586393
900	92.3516616821289	-9.71003437042236	-5.26588773727417	-0.00522560812532902	-0.0370436906814575	0.00581331877037883	-0.00165419070981443
901	91.7023086547852	-8.08666324615479	-5.59056186676025	0.000293855206109583	-0.0412644557654858	0.0269171483814716	0.000943203864153475
902	92.3516616821289	-8.41133785247803	-5.98017120361328	-0.00490093370899558	-0.0406151078641415	0.0561378374695778	0.00776136433705688
903	92.3516616821289	-9.0606861114502	-5.33082246780396	0.000943203864153475	-0.0376930385828018	0.0707481801509857	0.0022419011220336
904	93.6503601074219	-8.08666324615479	-5.72043180465698	0.00159255252219737	-0.0360696688294411	0.0668520927429199	0.00613799272105098
905	91.0529632568359	-7.76198863983154	-5.6554970741272	0.00483929552137852	-0.0308748781681061	0.052891094237566	-3.08191010844894e-05
906	91.7023086547852	-9.38536071777344	-5.20095300674438	0.00321592413820326	-0.0195112787187099	0.0470469556748867	0.00159255252219737
907	91.7023086547852	-9.0606861114502	-5.00614833831787	0.000293855206109583	-0.0221086721867323	0.0655533894896507	0.00808603875339031
908	92.3516616821289	-9.38536071777344	-5.46069240570068	-0.00457625929266214	-0.00944637414067984	0.0707481801509857	0.0236704051494598
909	92.3516616821289	-8.73601150512695	-5.46069240570068	-0.00782300252467394	0.00451462110504508	0.0652287155389786	-0.00230353930965066
910	93.0010070800781	-9.0606861114502	-5.20095300674438	0.00906006153672934	0.00613799272105098	0.0522417463362217	0.00289124972186983
911	90.4036178588867	-7.76198863983154	-5.6554970741272	0.00126787810586393	0.00841071270406246	0.0200989879667759	0.00678734155371785
912	91.7023086547852	-8.08666324615479	-5.3957576751709	0.0022419011220336	0.00970941036939621	-0.00457625929266214	0.00548864435404539
913	92.3516616821289	-8.73601150512695	-5.07108306884766	0.000943203864153475	0.00776136433705688	-0.023407369852066	0.01847561635077
914	91.0529632568359	-8.08666324615479	-5.6554970741272	0.00289124972186983	-0.0026282137259841	-0.0471085943281651	0.020423661917448
915	89.754264831543	-8.08666324615479	-5.59056186676025	0.0100340843200684	-0.00522560812532902	-0.072757862508297	-0.00132951640989631
916	92.3516616821289	-9.38536071777344	-5.46069240570068	0.0236704051494598	-0.0104203969240189	-0.0649656802415848	-0.00165419070981443
917	91.7023086547852	-9.0606861114502	-5.52562713623047	0.0288651939481497	-0.0474332682788372	0.01100810803473	0.0126314787194133
918	91.7023086547852	-9.71003437042236	-5.07108306884766	-0.0123684434220195	-0.0672384053468704	0.0915273353457451	-0.00360223650932312
919	90.4036178588867	-9.71003437042236	-5.00614833831787	0.0142548503354192	-0.0636669844388962	0.115228563547134	-0.00977104809135199
920	89.754264831543	-8.08666324615479	-5.52562713623047	0.011982130818069	-0.0383423902094364	0.138280436396599	-0.00197886489331722
921	91.7023086547852	-10.0347089767456	-5.26588773727417	0.00191722682211548	-0.0276281367987394	0.144124567508698	-0.00587495695799589
922	89.754264831543	-10.3593835830688	-5.52562713623047	-0.0133424662053585	0.00321592413820326	0.13990381360054	0.00873538758605719
923	91.0529632568359	-9.38536071777344	-5.85030126571655	0.0132808275520802	0.00743668992072344	0.127241507172585	0.00418994715437293
924	91.0529632568359	-10.6840572357178	-5.13601779937744	0.00354059832170606	0.0295145437121391	0.0649040415883064	0.00418994715437293
925	92.3516616821289	-10.6840572357178	-5.13601779937744	0.00678734155371785	0.047696303576231	-0.0409397818148136	-0.000680167751852423
926	89.754264831543	-9.71003437042236	-5.52562713623047	0.0132808275520802	0.0538651160895824	-0.118861623108387	0.0103587592020631
927	89.754264831543	-10.0347089767456	-5.9152364730835	0.00841071270406246	0.0587352328002453	-0.228601545095444	0.00289124972186983
928	89.754264831543	-10.0347089767456	-5.52562713623047	0.0022419011220336	0.052891094237566	-0.244185909628868	-0.0026282137259841
929	89.754264831543	-9.71003437042236	-5.46069240570068	-0.00132951640989631	0.0275664981454611	-0.145809590816498	-0.0026282137259841
930	89.754264831543	-9.0606861114502	-5.3957576751709	0.00970941036939621	0.00646266713738441	-0.0912643000483513	0.000293855206109583
931	92.3516616821289	-9.71003437042236	-5.52562713623047	-0.000355493422830477	0.00159255252219737	-0.0536020807921886	0.00159255252219737
932	91.7023086547852	-10.3593835830688	-5.6554970741272	-0.00684897974133492	0.000293855206109583	-0.0373683646321297	0.0113327819854021
933	91.7023086547852	-9.0606861114502	-5.59056186676025	-0.00100484199356288	-0.0149658378213644	-0.0428878292441368	0.0106834331527352
934	91.0529632568359	-10.0347089767456	-5.33082246780396	-0.00197886489331722	0.00256657530553639	-0.0604202412068844	-0.0107450718060136
935	92.3516616821289	-9.0606861114502	-5.46069240570068	0.0165275707840919	0.0100340843200684	-0.0776279792189598	0.0022419011220336
936	89.754264831543	-8.41133785247803	-5.6554970741272	0.01847561635077	0.0249691028147936	-0.0600955672562122	-0.000355493422830477
937	89.754264831543	-8.73601150512695	-5.46069240570068	0.0136055024340749	0.0162028968334198	-0.0412644557654858	0.00970941036939621
938	89.754264831543	-8.08666324615479	-5.9152364730835	0.00516396993771195	-3.08191010844894e-05	0.00841071270406246	0.0191249661147594
939	90.4036178588867	-8.73601150512695	-5.98017120361328	0.00191722682211548	-0.0146411629393697	0.0412028171122074	-0.00522560812532902
940	91.0529632568359	-9.0606861114502	-5.72043180465698	-0.00555028254166245	-0.0217839982360601	0.0610079504549503	-0.00879702530801296
941	89.754264831543	-9.0606861114502	-5.72043180465698	0.00581331877037883	-0.0247060675173998	0.07139752805233	0.00678734155371785
942	89.1049194335938	-8.41133785247803	-5.6554970741272	-0.00749832857400179	-0.0324982516467571	0.101267568767071	0.00159255252219737
943	89.754264831543	-10.3593835830688	-5.13601779937744	-0.00360223650932312	-0.0347709693014622	0.113929867744446	-0.00100484199356288
944	87.8062210083008	-9.0606861114502	-5.85030126571655	0.00841071270406246	-0.0146411629393697	0.0941247344017029	-0.00944637414067984
945	88.45556640625	-9.71003437042236	-5.3957576751709	0.0022419011220336	-0.0204853005707264	0.0912026613950729	-0.000680167751852423
946	89.754264831543	-9.71003437042236	-5.33082246780396	0.0168522447347641	-0.00782300252467394	0.0421768426895142	-0.00587495695799589
947	89.754264831543	-10.3593835830688	-5.20095300674438	-0.0208099745213985	-0.0113944197073579	-0.00522560812532902	-0.00392691092565656
948	91.0529632568359	-10.3593835830688	-5.26588773727417	0.00873538758605719	-3.08191010844894e-05	-0.0747059136629105	-0.0107450718060136
949	88.45556640625	-10.0347089767456	-4.87627840042114	-0.0117190945893526	0.0188002903014421	-0.137043386697769	-0.0136671401560307
950	89.754264831543	-10.6840572357178	-5.46069240570068	-0.0188619289547205	0.0236704051494598	-0.149705678224564	-0.00782300252467394
951	89.754264831543	-10.3593835830688	-5.20095300674438	-0.00457625929266214	0.0321119390428066	-0.139640778303146	-0.00619963090866804
952	89.1049194335938	-9.71003437042236	-5.3957576751709	-0.0123684434220195	0.0314625911414623	-0.131848588585854	0.00126787810586393
953	91.7023086547852	-10.3593835830688	-5.00614833831787	-0.00847235135734081	0.0217223595827818	-0.077952653169632	-0.00100484199356288
954	91.0529632568359	-9.71003437042236	-5.20095300674438	-0.00425158534198999	0.00841071270406246	-0.0510046854615211	-0.00490093370899558
955	90.4036178588867	-10.6840572357178	-4.87627840042114	0.00808603875339031	0.00776136433705688	-0.0198359526693821	-0.00197886489331722
956	93.0010070800781	-10.6840572357178	-5.52562713623047	0.00418994715437293	0.00808603875339031	-0.00230353930965066	0.00256657530553639
957	92.3516616821289	-10.6840572357178	-5.3957576751709	-0.000680167751852423	0.00613799272105098	0.0100340843200684	0.0103587592020631
958	93.0010070800781	-11.008731842041	-5.07108306884766	-0.00814767740666866	-0.00165419070981443	0.029189869761467	-0.00457625929266214
959	92.3516616821289	-10.3593835830688	-5.07108306884766	0.00678734155371785	0.00256657530553639	0.0334106348454952	0.000943203864153475
960	92.3516616821289	-10.0347089767456	-5.13601779937744	0.0226963832974434	0.00678734155371785	0.0265924744307995	0.00418994715437293
961	93.0010070800781	-10.6840572357178	-5.20095300674438	0.0155535480007529	0.0197743140161037	0.0337353087961674	-0.00522560812532902
962	93.0010070800781	-11.008731842041	-5.85030126571655	-0.0130177913233638	0.00873538758605719	0.0350340083241463	-0.00327756232582033
963	90.4036178588867	-9.38536071777344	-5.9152364730835	-0.0117190945893526	0.00159255252219737	0.00256657530553639	-0.00944637414067984
964	93.6503601074219	-11.6580810546875	-5.6554970741272	-0.0133424662053585	0.00126787810586393	-0.0227580219507217	-0.0104203969240189
965	92.3516616821289	-11.008731842041	-5.59056186676025	0.00678734155371785	-0.00490093370899558	-0.0318489037454128	-0.00912170019000769
966	91.0529632568359	-10.0347089767456	-5.3957576751709	-0.000355493422830477	-0.0204853005707264	-0.00490093370899558	-0.00457625929266214
967	91.0529632568359	-10.0347089767456	-5.59056186676025	-0.0136671401560307	-0.0224333461374044	0.00776136433705688	-0.00847235135734081
968	91.0529632568359	-10.3593835830688	-5.98017120361328	0.00126787810586393	-0.0198359526693821	0.00581331877037883	0.0022419011220336
969	91.0529632568359	-9.71003437042236	-6.17497587203979	-0.00652430532500148	-0.00749832857400179	0.000618529506027699	-0.00360223650932312
970	92.3516616821289	-11.008731842041	-6.04510593414307	0.0022419011220336	-0.00522560812532902	-0.0162645354866982	0.000618529506027699
971	91.7023086547852	-10.6840572357178	-5.9152364730835	0.00418994715437293	-0.0169138833880424	0.0123068047687411	-0.00165419070981443
972	93.0010070800781	-11.6580810546875	-5.6554970741272	-0.0120437685400248	-0.000355493422830477	0.00743668992072344	-0.000355493422830477
973	91.0529632568359	-10.3593835830688	-5.52562713623047	-0.00749832857400179	-0.0136671401560307	0.0152288740500808	0.00289124972186983
974	92.3516616821289	-11.6580810546875	-5.52562713623047	-0.00490093370899558	-0.00879702530801296	0.01100810803473	-0.0026282137259841
975	91.0529632568359	-10.6840572357178	-6.36978054046631	0.00159255252219737	-0.0026282137259841	0.0171769186854362	0.000943203864153475
976	91.0529632568359	-10.6840572357178	-5.85030126571655	0.000943203864153475	-0.0211346503347158	0.0194496400654316	0.00906006153672934
977	92.3516616821289	-11.3334064483643	-5.6554970741272	0.00873538758605719	-0.0026282137259841	0.0392547734081745	0.0132808275520802
978	91.7023086547852	-11.008731842041	-5.3957576751709	0.0103587592020631	0.00711201597005129	0.0301638916134834	0.0197743140161037
979	91.7023086547852	-10.6840572357178	-5.52562713623047	0.0197743140161037	0.0158782228827477	0.012956153601408	0.013930176384747
980	91.0529632568359	-10.6840572357178	-5.78536653518677	0.0152288740500808	0.0259431265294552	0.00321592413820326	0.0155535480007529
981	93.0010070800781	-11.008731842041	-5.46069240570068	-0.00295288790948689	0.020423661917448	0.0262678004801273	0.0145795252174139
982	90.4036178588867	-11.008731842041	-5.59056186676025	0.00808603875339031	0.020423661917448	0.0347093306481838	0.0145795252174139
983	94.2997055053711	-12.6321039199829	-5.26588773727417	0.012956153601408	0.0207483377307653	0.0262678004801273	0.00451462110504508
984	90.4036178588867	-11.008731842041	-5.33082246780396	0.013930176384747	0.01847561635077	0.0116574559360743	-0.00100484199356288
985	92.3516616821289	-11.9827547073364	-5.26588773727417	-0.0110697457566857	0.0171769186854362	-0.00977104809135199	-0.00652430532500148
986	93.0010070800781	-12.3074293136597	-5.33082246780396	0.00386527273803949	0.01100810803473	-0.00749832857400179	-0.00295288790948689
987	93.0010070800781	-12.6321039199829	-5.46069240570068	-0.00425158534198999	-0.00392691092565656	-0.00912170019000769	-0.00230353930965066
988	93.6503601074219	-12.3074293136597	-5.46069240570068	-0.0143164889886975	-0.00165419070981443	-0.0337969474494457	-0.00327756232582033
989	94.2997055053711	-13.2814521789551	-5.26588773727417	-3.08191010844894e-05	0.00321592413820326	-0.0519787110388279	-0.00360223650932312
990	93.0010070800781	-13.2814521789551	-5.20095300674438	0.00906006153672934	0.00581331877037883	-0.0347709693014622	-0.00555028254166245
991	92.3516616821289	-13.2814521789551	-4.94121360778809	-0.00230353930965066	-0.00132951640989631	-0.0311995539814234	-0.00425158534198999
992	92.3516616821289	-12.3074293136597	-5.46069240570068	-0.00100484199356288	0.000293855206109583	-0.0347709693014622	0.0136055024340749
993	94.2997055053711	-13.9308004379272	-5.6554970741272	0.00256657530553639	0.000943203864153475	-0.00944637414067984	0.00743668992072344
994	91.0529632568359	-12.6321039199829	-5.52562713623047	0.00613799272105098	-0.00457625929266214	-0.000680167751852423	-0.00425158534198999
995	92.3516616821289	-13.6061267852783	-5.3957576751709	0.00743668992072344	-0.00652430532500148	-0.00165419070981443	-0.00912170019000769
996	93.0010070800781	-13.6061267852783	-5.46069240570068	0.0022419011220336	-0.00684897974133492	0.000293855206109583	-0.0107450718060136
997	93.0010070800781	-13.6061267852783	-5.33082246780396	0.000293855206109583	-0.00814767740666866	0.00906006153672934	0.0243197549134493
998	92.3516616821289	-13.2814521789551	-5.6554970741272	0.0113327819854021	-0.0175632312893867	0.0126314787194133	-0.0113944197073579
999	92.3516616821289	-13.6061267852783	-5.59056186676025	0.00483929552137852	-0.0149658378213644	0.0288651939481497	0.000943203864153475
1000	93.6503601074219	-13.2814521789551	-5.46069240570068	0.00289124972186983	-0.00555028254166245	0.0249691028147936	-0.00392691092565656
1001	93.0010070800781	-12.6321039199829	-5.46069240570068	-0.00132951640989631	0.0022419011220336	0.0438002124428749	0.0162028968334198
1002	93.0010070800781	-13.2814521789551	-5.26588773727417	-0.00425158534198999	-0.00717365415766835	0.0415274947881699	-0.000680167751852423
1003	91.0529632568359	-11.9827547073364	-5.20095300674438	-0.0026282137259841	-0.00425158534198999	0.0278911720961332	0.013930176384747
1004	92.3516616821289	-13.2814521789551	-5.13601779937744	-0.0104203969240189	0.00678734155371785	0.0265924744307995	0.00451462110504508
1005	93.0010070800781	-12.3074293136597	-5.85030126571655	0.00191722682211548	0.0116574559360743	-0.00977104809135199	0.00516396993771195
1006	92.3516616821289	-11.6580810546875	-5.72043180465698	0.00970941036939621	0.0106834331527352	-0.0136671401560307	0.00646266713738441
1007	91.0529632568359	-11.3334064483643	-5.46069240570068	0.00191722682211548	0.00386527273803949	-0.0221086721867323	-0.0120437685400248
1008	91.7023086547852	-11.3334064483643	-5.59056186676025	-0.00814767740666866	0.00678734155371785	-0.039641086012125	0.0275664981454611
1009	91.0529632568359	-11.6580810546875	-5.33082246780396	-0.00132951640989631	0.01100810803473	-0.0360696688294411	0.00126787810586393
1010	91.7023086547852	-11.6580810546875	-5.3957576751709	0.00483929552137852	0.0171769186854362	-0.0542514286935329	0.00126787810586393
1011	91.0529632568359	-11.3334064483643	-5.78536653518677	0.00841071270406246	0.0220470335334539	-0.0516540370881557	0.00289124972186983
1012	93.0010070800781	-12.9567775726318	-5.13601779937744	-0.00684897974133492	0.0126314787194133	-0.0419138073921204	0.0243197549134493
1013	89.754264831543	-11.6580810546875	-5.33082246780396	-0.0123684434220195	-0.00652430532500148	-0.0136671401560307	0.00938473641872406
1014	93.0010070800781	-12.3074293136597	-5.26588773727417	-0.00522560812532902	-0.0175632312893867	0.0210730116814375	0.0207483377307653
1015	89.754264831543	-10.6840572357178	-5.33082246780396	-0.00100484199356288	-0.0162645354866982	0.0450989119708538	0.00873538758605719
1016	89.754264831543	-11.9827547073364	-5.07108306884766	0.00581331877037883	-0.0250307414680719	0.0629559978842735	0.00159255252219737
1017	89.754264831543	-11.9827547073364	-5.46069240570068	-0.0165892094373703	-0.0113944197073579	0.0941247344017029	0.0126314787194133
1018	89.754264831543	-12.3074293136597	-5.3957576751709	-0.000680167751852423	-0.0201606266200542	0.103215612471104	0.00906006153672934
1019	89.1049194335938	-11.3334064483643	-5.59056186676025	-0.00425158534198999	-0.0217839982360601	0.102241590619087	0.00159255252219737
1020	89.1049194335938	-11.6580810546875	-5.3957576751709	-0.0133424662053585	-0.00327756232582033	0.076592318713665	-0.00717365415766835
1021	89.1049194335938	-11.008731842041	-5.6554970741272	0.00256657530553639	-0.0110697457566857	0.0759429708123207	0.00191722682211548
1022	88.45556640625	-11.3334064483643	-5.26588773727417	-0.00879702530801296	-0.000355493422830477	0.0619819760322571	0.00418994715437293
1023	91.0529632568359	-11.9827547073364	-5.52562713623047	0.00418994715437293	-0.000355493422830477	0.0275664981454611	-0.00555028254166245
1024	88.45556640625	-11.6580810546875	-5.85030126571655	0.000618529506027699	0.0100340843200684	-0.0458098985254765	-0.00782300252467394
1025	89.754264831543	-12.3074293136597	-5.6554970741272	0.00743668992072344	0.0191249661147594	-0.0883422344923019	-0.00522560812532902
1026	91.7023086547852	-12.6321039199829	-5.46069240570068	0.00646266713738441	0.01100810803473	-0.0636669844388962	-3.08191010844894e-05
1027	91.0529632568359	-12.3074293136597	-5.46069240570068	0.00483929552137852	0.000293855206109583	-0.0487319678068161	-0.00717365415766835
1028	92.3516616821289	-12.9567775726318	-5.13601779937744	-0.000680167751852423	0.000293855206109583	-0.0347709693014622	-0.00230353930965066
1029	93.0010070800781	-12.6321039199829	-5.78536653518677	-0.0133424662053585	0.00873538758605719	-0.0617189407348633	-0.00392691092565656
1030	93.0010070800781	-12.6321039199829	-5.59056186676025	0.0178262684494257	0.0389300994575024	-0.0850954875349998	-0.000355493422830477
1031	93.0010070800781	-12.3074293136597	-5.52562713623047	0.00354059832170606	0.0460729338228703	-0.0734072178602219	-0.0100957229733467
1032	92.3516616821289	-11.6580810546875	-5.46069240570068	0.00289124972186983	0.0470469556748867	-0.0620436146855354	-3.08191010844894e-05
1033	93.0010070800781	-11.3334064483643	-5.6554970741272	0.000293855206109583	0.0314625911414623	-0.0523033849895	-0.00684897974133492
1034	91.7023086547852	-11.3334064483643	-5.13601779937744	0.00516396993771195	0.0314625911414623	-0.0474332682788372	-0.00684897974133492
1035	93.6503601074219	-12.6321039199829	-5.6554970741272	0.00191722682211548	0.0298392176628113	-0.0581475235521793	-0.0146411629393697
1036	93.6503601074219	-12.3074293136597	-5.59056186676025	0.01100810803473	0.0265924744307995	-0.0743812397122383	0.000943203864153475
1037	93.0010070800781	-11.3334064483643	-5.72043180465698	-0.0117190945893526	0.0200989879667759	-0.0523033849895	0.00256657530553639
1038	91.7023086547852	-11.3334064483643	-5.6554970741272	0.00743668992072344	0.00191722682211548	-0.0139918150380254	-0.00132951640989631
1039	94.2997055053711	-11.9827547073364	-5.33082246780396	0.00743668992072344	0.00126787810586393	-0.0146411629393697	-0.00749832857400179
1040	92.3516616821289	-12.3074293136597	-5.26588773727417	0.00613799272105098	0.00548864435404539	-0.0230826959013939	-0.00912170019000769
1041	94.2997055053711	-11.9827547073364	-5.6554970741272	0.0162028968334198	0.0022419011220336	-0.0110697457566857	-0.00847235135734081
1042	92.3516616821289	-11.9827547073364	-5.72043180465698	0.00516396993771195	-0.00912170019000769	0.0200989879667759	-0.00197886489331722
1043	91.0529632568359	-11.3334064483643	-5.9152364730835	0.00126787810586393	-0.0169138833880424	0.0106834331527352	-0.00425158534198999
1044	92.3516616821289	-11.6580810546875	-5.6554970741272	0.0106834331527352	-0.0136671401560307	0.0168522447347641	-0.0110697457566857
1045	91.0529632568359	-11.3334064483643	-5.6554970741272	0.00191722682211548	-0.00587495695799589	-0.0026282137259841	-0.00944637414067984
1046	91.0529632568359	-10.6840572357178	-5.59056186676025	0.0116574559360743	-0.0165892094373703	-0.00295288790948689	-0.00749832857400179
1047	93.0010070800781	-12.6321039199829	-5.46069240570068	0.00548864435404539	-0.0172385573387146	0.0207483377307653	-0.00100484199356288
1048	93.0010070800781	-11.6580810546875	-5.6554970741272	0.00289124972186983	-0.0363943427801132	0.0317872650921345	-0.00392691092565656
1049	91.7023086547852	-10.6840572357178	-5.78536653518677	0.0113327819854021	-0.0126931173726916	0.020423661917448	-0.00360223650932312
1050	91.0529632568359	-10.3593835830688	-5.72043180465698	0.00808603875339031	-0.00197886489331722	0.0308132413774729	-0.00879702530801296
1051	91.7023086547852	-11.008731842041	-5.26588773727417	0.00289124972186983	-0.00327756232582033	0.0249691028147936	-0.00165419070981443
1052	92.3516616821289	-11.9827547073364	-5.46069240570068	0.00938473641872406	-0.0113944197073579	0.0230210572481155	-0.00230353930965066
1053	91.7023086547852	-11.9827547073364	-5.3957576751709	-0.00977104809135199	-0.0156151866540313	0.0275664981454611	0.00126787810586393
1054	92.3516616821289	-11.9827547073364	-5.6554970741272	0.00256657530553639	-0.0182125810533762	0.0100340843200684	-0.00619963090866804
1055	91.0529632568359	-11.3334064483643	-5.72043180465698	-0.00295288790948689	-0.0175632312893867	0.0272418223321438	-0.0136671401560307
1056	91.0529632568359	-11.008731842041	-5.78536653518677	0.0168522447347641	-0.00555028254166245	0.0450989119708538	0.00126787810586393
1057	91.0529632568359	-11.6580810546875	-5.3957576751709	-0.0146411629393697	-0.0117190945893526	0.0551638156175613	-0.00749832857400179
1058	91.0529632568359	-11.008731842041	-5.26588773727417	0.00678734155371785	-0.00782300252467394	0.0558131635189056	0.00451462110504508
1059	90.4036178588867	-11.6580810546875	-5.6554970741272	0.000618529506027699	-0.000680167751852423	0.049319677054882	-0.000355493422830477
1060	91.0529632568359	-11.9827547073364	-6.04510593414307	0.00938473641872406	0.00483929552137852	0.031137915328145	-0.0126931173726916
1061	91.0529632568359	-11.9827547073364	-5.6554970741272	-0.00360223650932312	0.011982130818069	0.00743668992072344	-0.00587495695799589
1062	92.3516616821289	-12.3074293136597	-5.6554970741272	0.00516396993771195	0.00808603875339031	-0.00230353930965066	-0.000355493422830477
1063	92.3516616821289	-13.2814521789551	-5.26588773727417	-0.00457625929266214	0.011982130818069	-0.0497059896588326	-0.00457625929266214
1064	91.7023086547852	-12.6321039199829	-5.33082246780396	0.0149041991680861	0.00289124972186983	-0.055874802172184	-0.00230353930965066
1065	92.3516616821289	-13.2814521789551	-5.07108306884766	-0.00490093370899558	0.00548864435404539	-0.0464592464268208	-0.00522560812532902
1066	93.0010070800781	-12.9567775726318	-5.59056186676025	0.013930176384747	-0.00652430532500148	-0.0626929625868797	-0.000355493422830477
1067	91.0529632568359	-12.3074293136597	-5.59056186676025	0.000618529506027699	-0.0146411629393697	-0.0169138833880424	0.0022419011220336
1068	91.7023086547852	-12.3074293136597	-5.3957576751709	-0.0139918150380254	-0.02697878703475	-0.00749832857400179	-0.00847235135734081
1069	91.0529632568359	-11.008731842041	-5.59056186676025	-0.000680167751852423	-0.00944637414067984	0.0145795252174139	-0.00295288790948689
1070	93.0010070800781	-12.3074293136597	-5.33082246780396	0.00483929552137852	0.00581331877037883	0.000618529506027699	-0.00230353930965066
1071	93.0010070800781	-12.9567775726318	-5.26588773727417	0.000618529506027699	0.00970941036939621	0.0142548503354192	0.0181509424000978
1072	91.7023086547852	-11.9827547073364	-5.72043180465698	-0.00912170019000769	0.0178262684494257	-0.00652430532500148	0.00873538758605719
1073	92.3516616821289	-12.3074293136597	-5.46069240570068	-0.0126931173726916	0.0116574559360743	-0.00360223650932312	0.0022419011220336
1074	91.7023086547852	-11.3334064483643	-5.52562713623047	-0.00197886489331722	0.0126314787194133	-0.017887907102704	0.00418994715437293
1075	91.0529632568359	-10.6840572357178	-5.59056186676025	-0.00522560812532902	0.0113327819854021	-0.0201606266200542	-0.00360223650932312
1076	90.4036178588867	-11.008731842041	-5.13601779937744	-0.000680167751852423	0.00743668992072344	-0.0191866029053926	0.0149041991680861
1077	91.0529632568359	-11.008731842041	-5.33082246780396	-0.00555028254166245	-0.00619963090866804	-0.00717365415766835	0.00808603875339031
1078	91.0529632568359	-11.008731842041	-5.6554970741272	-0.00717365415766835	-0.00879702530801296	-0.0110697457566857	0.0175015944987535
1079	89.754264831543	-11.008731842041	-5.9152364730835	0.00289124972186983	-0.0139918150380254	-0.0026282137259841	0.00841071270406246
1080	90.4036178588867	-11.008731842041	-5.6554970741272	0.00386527273803949	-0.00457625929266214	0.0152288740500808	0.00711201597005129
1081	89.1049194335938	-10.6840572357178	-5.6554970741272	0.020423661917448	-0.0149658378213644	0.0149041991680861	-0.00522560812532902
1082	91.0529632568359	-12.6321039199829	-5.33082246780396	-0.0117190945893526	-0.0221086721867323	0.0353586822748184	0.00938473641872406
1083	89.754264831543	-11.008731842041	-5.33082246780396	0.012956153601408	-0.0201606266200542	0.0463976077735424	0.00516396993771195
1084	89.754264831543	-12.3074293136597	-5.6554970741272	-0.00847235135734081	-0.0263294391334057	0.0502936989068985	0.00906006153672934
1085	89.1049194335938	-11.6580810546875	-5.9152364730835	-0.00782300252467394	-0.0217839982360601	0.0178262684494257	-0.00295288790948689
1086	90.4036178588867	-12.6321039199829	-5.52562713623047	-0.00490093370899558	0.000618529506027699	0.000293855206109583	0.0022419011220336
1087	91.0529632568359	-12.6321039199829	-5.59056186676025	-0.00944637414067984	-0.0169138833880424	-0.00684897974133492	0.00386527273803949
1088	91.0529632568359	-12.3074293136597	-5.46069240570068	-0.0113944197073579	-0.0282774847000837	-0.0156151866540313	0.00613799272105098
1089	90.4036178588867	-12.9567775726318	-5.33082246780396	-0.00749832857400179	-0.0227580219507217	0.0165275707840919	-0.00197886489331722
1090	91.0529632568359	-12.9567775726318	-5.46069240570068	0.000293855206109583	-0.00879702530801296	0.0473716296255589	0.000293855206109583
1091	89.754264831543	-11.3334064483643	-5.72043180465698	-0.00197886489331722	-0.00879702530801296	0.0126314787194133	0.00418994715437293
1092	91.7023086547852	-12.3074293136597	-5.59056186676025	-0.0175632312893867	-0.0247060675173998	0.0288651939481497	0.00354059832170606
1093	90.4036178588867	-12.6321039199829	-5.33082246780396	-0.0143164889886975	-0.0026282137259841	0.0239950809627771	0.0100340843200684
1094	92.3516616821289	-11.9827547073364	-5.13601779937744	-0.000680167751852423	-0.00684897974133492	0.0399041213095188	0.00613799272105098
1095	91.0529632568359	-11.6580810546875	-5.26588773727417	-0.000355493422830477	0.0022419011220336	0.0496443510055542	0.000293855206109583
1096	91.7023086547852	-11.3334064483643	-5.59056186676025	0.0249691028147936	0.00191722682211548	0.0525664202868938	-0.0026282137259841
1097	92.3516616821289	-11.6580810546875	-5.52562713623047	-0.0195112787187099	0.00970941036939621	0.025618452578783	0.00354059832170606
1098	91.0529632568359	-11.3334064483643	-5.6554970741272	0.0217223595827818	0.0317872650921345	-0.0600955672562122	-0.00197886489331722
1099	92.3516616821289	-11.6580810546875	-5.26588773727417	-0.00912170019000769	0.0447742342948914	-0.10295257717371	-0.00165419070981443
1100	93.0010070800781	-12.3074293136597	-5.13601779937744	-3.08191010844894e-05	0.0327612869441509	-0.0363943427801132	-0.00879702530801296
1101	93.6503601074219	-12.9567775726318	-5.20095300674438	0.0123068047687411	0.0100340843200684	0.00321592413820326	-0.00230353930965066
1102	93.0010070800781	-12.9567775726318	-5.20095300674438	0.000618529506027699	-0.00717365415766835	0.0704235062003136	-0.00360223650932312
1103	92.3516616821289	-11.6580810546875	-5.26588773727417	0.0116574559360743	-0.0100957229733467	0.0736702531576157	-0.00977104809135199
1104	92.3516616821289	-12.6321039199829	-5.46069240570068	-0.0143164889886975	-0.00100484199356288	0.0473716296255589	-0.0113944197073579
1105	92.3516616821289	-12.6321039199829	-5.52562713623047	-0.00230353930965066	0.0145795252174139	-0.0146411629393697	-0.0204853005707264
1106	91.7023086547852	-11.3334064483643	-5.72043180465698	0.00321592413820326	0.0363327041268349	-0.068537101149559	-0.0224333461374044
1107	91.7023086547852	-11.9827547073364	-5.3957576751709	0.0210730116814375	0.0392547734081745	-0.0714591667056084	-0.00295288790948689
1108	91.0529632568359	-11.9827547073364	-5.85030126571655	-0.00652430532500148	0.0246444288641214	-0.0510046854615211	-0.0130177913233638
1109	91.7023086547852	-12.3074293136597	-5.85030126571655	0.00613799272105098	0.00808603875339031	-0.0597708933055401	-0.00652430532500148
1110	91.7023086547852	-11.6580810546875	-5.9152364730835	0.00516396993771195	0.0142548503354192	-0.0682124271988869	-0.0243813935667276
1111	92.3516616821289	-11.9827547073364	-5.78536653518677	-0.0169138833880424	0.00743668992072344	-0.0578228458762169	-0.00425158534198999
1112	93.0010070800781	-13.2814521789551	-5.46069240570068	0.0123068047687411	0.0022419011220336	-0.0315242260694504	-0.00230353930965066
1113	91.7023086547852	-11.9827547073364	-5.78536653518677	-0.00425158534198999	-0.00879702530801296	-0.000680167751852423	0.00256657530553639
1114	92.3516616821289	-13.2814521789551	-5.85030126571655	0.00289124972186983	-0.00165419070981443	0.0230210572481155	-0.00295288790948689
1115	93.0010070800781	-12.3074293136597	-5.9152364730835	0.00646266713738441	0.00418994715437293	0.0486703291535378	0.00159255252219737
1116	93.6503601074219	-12.6321039199829	-5.98017120361328	0.0162028968334198	0.0113327819854021	0.0759429708123207	-0.00587495695799589
1117	92.3516616821289	-11.9827547073364	-5.52562713623047	0.00191722682211548	0.00841071270406246	0.093475379049778	0.00646266713738441
1118	93.0010070800781	-12.9567775726318	-5.52562713623047	0.00159255252219737	0.0191249661147594	0.0847091749310493	0.00776136433705688
1119	93.0010070800781	-13.2814521789551	-5.13601779937744	-0.00555028254166245	0.031137915328145	0.0571118593215942	0.011982130818069
1120	94.2997055053711	-13.9308004379272	-5.46069240570068	0.0197743140161037	0.0269171483814716	0.0226963832974434	-3.08191010844894e-05
1121	91.7023086547852	-12.3074293136597	-5.6554970741272	0.00938473641872406	0.0395794473588467	-0.0519787110388279	0.00418994715437293
1122	92.3516616821289	-11.9827547073364	-5.46069240570068	0.011982130818069	0.0347093306481838	-0.114640854299068	0.00516396993771195
1123	93.0010070800781	-12.9567775726318	-4.94121360778809	-0.00360223650932312	0.0262678004801273	-0.144510895013809	-0.000355493422830477
1124	91.7023086547852	-12.6321039199829	-5.07108306884766	-0.00522560812532902	0.0145795252174139	-0.148731663823128	-0.00619963090866804
1125	92.3516616821289	-13.2814521789551	-5.07108306884766	-0.00392691092565656	-0.0175632312893867	-0.0857448354363441	-0.00457625929266214
1126	94.2997055053711	-13.2814521789551	-5.3957576751709	-0.00327756232582033	-0.0526280589401722	-0.0026282137259841	-0.00197886489331722
1127	93.0010070800781	-12.6321039199829	-5.72043180465698	-0.00197886489331722	-0.0594462193548679	0.0243197549134493	-0.00230353930965066
1128	93.6503601074219	-12.6321039199829	-5.59056186676025	0.0022419011220336	-0.0617189407348633	0.0314625911414623	-0.00879702530801296
1129	92.3516616821289	-13.2814521789551	-5.46069240570068	0.00289124972186983	-0.0487319678068161	0.0113327819854021	0.00256657530553639
1130	93.0010070800781	-13.9308004379272	-5.07108306884766	0.0103587592020631	-0.023407369852066	0.00451462110504508	-0.00197886489331722
1131	93.6503601074219	-13.9308004379272	-4.74640893936157	0.00483929552137852	-0.00522560812532902	-0.00587495695799589	0.00841071270406246
1132	91.7023086547852	-13.6061267852783	-5.6554970741272	0.00159255252219737	0.00516396993771195	-0.0299008563160896	0.0259431265294552
1133	93.0010070800781	-13.9308004379272	-5.3957576751709	-0.00717365415766835	0.0207483377307653	-0.0708098188042641	-0.00132951640989631
1134	91.7023086547852	-13.2814521789551	-5.59056186676025	-0.00490093370899558	0.0405534692108631	-0.102627903223038	0.00516396993771195
1135	92.3516616821289	-12.6321039199829	-5.72043180465698	-3.08191010844894e-05	0.0441248863935471	-0.0997058376669884	0.00256657530553639
1136	93.6503601074219	-13.9308004379272	-5.26588773727417	-0.00619963090866804	0.0360080301761627	-0.0652903541922569	-0.000680167751852423
1137	94.2997055053711	-14.2554750442505	-5.07108306884766	0.00483929552137852	0.00516396993771195	-0.0315242260694504	0.00483929552137852
1138	92.3516616821289	-13.9308004379272	-5.26588773727417	-0.00100484199356288	-0.00652430532500148	0.00418994715437293	0.00808603875339031
1139	91.7023086547852	-12.6321039199829	-5.59056186676025	0.0207483377307653	-0.0130177913233638	0.0200989879667759	-0.00587495695799589
1140	91.7023086547852	-11.6580810546875	-5.52562713623047	0.00711201597005129	-0.00814767740666866	0.0421768426895142	-0.00490093370899558
1141	93.6503601074219	-12.6321039199829	-5.3957576751709	-0.00814767740666866	-0.00295288790948689	0.0502936989068985	-0.000355493422830477
1142	93.0010070800781	-12.9567775726318	-5.13601779937744	0.0181509424000978	0.00126787810586393	0.101267568767071	0.00289124972186983
1143	92.3516616821289	-11.9827547073364	-5.33082246780396	0.0116574559360743	0.00776136433705688	0.101592242717743	0.00191722682211548
1144	93.0010070800781	-13.2814521789551	-5.52562713623047	0.0142548503354192	0.0152288740500808	0.11457921564579	-0.00587495695799589
1145	92.3516616821289	-11.9827547073364	-5.98017120361328	0.0145795252174139	0.0233457311987877	0.0866572186350822	-0.00555028254166245
1146	91.0529632568359	-11.9827547073364	-5.78536653518677	0.00354059832170606	0.0295145437121391	0.07139752805233	-0.00132951640989631
1147	93.6503601074219	-12.6321039199829	-5.26588773727417	-0.00912170019000769	0.0194496400654316	0.0441248863935471	0.00678734155371785
1148	93.0010070800781	-12.6321039199829	-5.07108306884766	0.000618529506027699	0.0165275707840919	-0.0149658378213644	-0.00457625929266214
1149	91.0529632568359	-12.3074293136597	-5.13601779937744	-0.0136671401560307	0.0233457311987877	-0.106523998081684	0.00191722682211548
1150	89.754264831543	-11.3334064483643	-5.78536653518677	0.00743668992072344	0.0171769186854362	-0.123082384467125	0.000618529506027699
1151	90.4036178588867	-11.6580810546875	-5.6554970741272	-0.00652430532500148	0.0152288740500808	-0.0967837646603584	-0.00197886489331722
1152	90.4036178588867	-11.6580810546875	-5.52562713623047	-0.0139918150380254	-0.0104203969240189	-0.0880175605416298	0.0103587592020631
1153	89.754264831543	-11.9827547073364	-4.87627840042114	-0.00425158534198999	-0.0185372550040483	-0.0964590907096863	0.0106834331527352
1154	91.7023086547852	-11.9827547073364	-4.94121360778809	-0.00944637414067984	-0.0299008563160896	-0.0824980959296227	-0.00165419070981443
1155	89.1049194335938	-11.6580810546875	-5.3957576751709	-0.00165419070981443	-0.023407369852066	-0.0529527328908443	0.0168522447347641
1156	89.1049194335938	-11.008731842041	-5.59056186676025	-0.0146411629393697	-0.0363943427801132	0.00418994715437293	-0.00490093370899558
1157	89.1049194335938	-11.6580810546875	-5.59056186676025	0.00289124972186983	-0.0282774847000837	0.0197743140161037	0.012956153601408
1158	89.754264831543	-11.3334064483643	-5.46069240570068	-0.00392691092565656	-0.0357449948787689	0.0259431265294552	0.0158782228827477
1159	89.1049194335938	-11.008731842041	-5.3957576751709	-0.00295288790948689	-0.0273034609854221	0.0168522447347641	0.00159255252219737
1160	90.4036178588867	-12.3074293136597	-5.46069240570068	0.00516396993771195	-0.0204853005707264	0.0233457311987877	0.00289124972186983
1161	89.1049194335938	-11.3334064483643	-5.46069240570068	0.000943203864153475	-0.0159398596733809	0.0457482598721981	-0.000680167751852423
1162	90.4036178588867	-10.6840572357178	-5.72043180465698	-0.00100484199356288	-0.03444629535079	0.07139752805233	0.0113327819854021
1163	92.3516616821289	-12.3074293136597	-5.33082246780396	-0.00717365415766835	-0.0363943427801132	0.0811377614736557	0.00159255252219737
1164	91.0529632568359	-11.008731842041	-5.59056186676025	0.00581331877037883	-0.0409397818148136	0.0694494843482971	-0.000355493422830477
1165	93.0010070800781	-11.9827547073364	-5.26588773727417	0.0149041991680861	-0.028926832601428	0.0811377614736557	-0.00327756232582033
1166	91.0529632568359	-10.6840572357178	-5.3957576751709	0.0022419011220336	-0.0221086721867323	0.0671767666935921	-0.00360223650932312
1167	92.3516616821289	-11.3334064483643	-5.26588773727417	0.00646266713738441	-0.0133424662053585	0.0788650363683701	0.00418994715437293
1168	93.0010070800781	-11.3334064483643	-5.98017120361328	0.00191722682211548	-0.00165419070981443	0.0723715499043465	-0.00360223650932312
1169	91.7023086547852	-10.3593835830688	-5.9152364730835	0.000293855206109583	0.00451462110504508	0.0626313239336014	0.0155535480007529
1170	93.0010070800781	-11.008731842041	-5.9152364730835	0.00483929552137852	0.0162028968334198	0.0571118593215942	-0.00197886489331722
1171	93.0010070800781	-11.6580810546875	-5.78536653518677	0.000943203864153475	0.0350340083241463	0.0171769186854362	0.000943203864153475
1172	92.3516616821289	-10.6840572357178	-5.46069240570068	-0.00360223650932312	0.0483456552028656	-0.0662643760442734	0.0116574559360743
1173	92.3516616821289	-11.6580810546875	-5.20095300674438	0.00256657530553639	0.07139752805233	-0.132173269987106	-0.0026282137259841
1174	93.0010070800781	-10.6840572357178	-5.6554970741272	-0.0100957229733467	0.0574365332722664	-0.143861547112465	0.0142548503354192
1175	91.0529632568359	-10.3593835830688	-5.9152364730835	-0.00360223650932312	0.0438002124428749	-0.119835644960403	-0.000680167751852423
1176	92.3516616821289	-11.008731842041	-5.72043180465698	-0.00100484199356288	0.0226963832974434	-0.0656150281429291	0.00808603875339031
1177	91.0529632568359	-10.3593835830688	-5.72043180465698	-0.00879702530801296	0.00354059832170606	-0.0198359526693821	0.0272418223321438
1178	93.0010070800781	-10.6840572357178	-5.9152364730835	-0.00392691092565656	-0.00457625929266214	-0.00392691092565656	0.00776136433705688
1179	91.7023086547852	-10.0347089767456	-5.59056186676025	-0.00165419070981443	-0.00912170019000769	0.0171769186854362	0.0136055024340749
1180	91.7023086547852	-10.6840572357178	-5.9152364730835	0.00613799272105098	-0.00457625929266214	0.0386054255068302	-0.00879702530801296
1181	91.0529632568359	-10.0347089767456	-5.98017120361328	0.00743668992072344	-0.0315242260694504	0.0775663405656815	-0.00522560812532902
1182	93.6503601074219	-11.008731842041	-5.78536653518677	-0.00619963090866804	-0.0162645354866982	0.0788650363683701	0.0116574559360743
1183	91.0529632568359	-11.008731842041	-5.46069240570068	-0.00132951640989631	-0.00100484199356288	0.0798390582203865	-0.00814767740666866
1184	92.3516616821289	-10.6840572357178	-5.26588773727417	-0.00490093370899558	0.0226963832974434	0.0389300994575024	-0.0146411629393697
1185	91.0529632568359	-10.0347089767456	-5.07108306884766	-0.00295288790948689	0.0308132413774729	0.0142548503354192	-0.00944637414067984
1186	93.0010070800781	-11.3334064483643	-5.07108306884766	-0.00360223650932312	0.0438002124428749	-0.0026282137259841	-0.0100957229733467
1187	93.6503601074219	-11.008731842041	-5.46069240570068	0.00841071270406246	0.0376313999295235	-0.0123684434220195	-0.00230353930965066
1188	92.3516616821289	-11.3334064483643	-5.26588773727417	-0.00684897974133492	0.0188002903014421	-0.0159398596733809	-0.0104203969240189
1189	93.0010070800781	-11.3334064483643	-5.33082246780396	0.00581331877037883	0.0106834331527352	-0.02697878703475	-0.00912170019000769
1190	93.0010070800781	-11.008731842041	-5.07108306884766	-0.00814767740666866	0.0158782228827477	-0.0519787110388279	-0.0104203969240189
1191	91.7023086547852	-10.3593835830688	-5.07108306884766	0.00841071270406246	0.0246444288641214	-0.100030511617661	-0.00879702530801296
1192	92.3516616821289	-11.008731842041	-5.33082246780396	0.00159255252219737	0.0210730116814375	-0.128277182579041	0.00321592413820326
1193	93.0010070800781	-11.6580810546875	-5.59056186676025	-0.00230353930965066	0.00581331877037883	-0.0695111230015755	-0.00522560812532902
1194	93.0010070800781	-11.6580810546875	-5.52562713623047	0.00386527273803949	-0.0165892094373703	-0.048407293856144	-0.00555028254166245
1195	91.7023086547852	-11.6580810546875	-5.52562713623047	0.0213976856321096	-0.0156151866540313	-0.0279528107494116	-3.08191010844894e-05
1196	91.0529632568359	-10.6840572357178	-5.46069240570068	0.00354059832170606	-0.0172385573387146	-0.0188619289547205	0.00386527273803949
1197	92.3516616821289	-10.6840572357178	-5.26588773727417	0.000293855206109583	-0.0217839982360601	-0.00684897974133492	0.0022419011220336
1198	90.4036178588867	-11.6580810546875	-5.3957576751709	-0.00392691092565656	-0.0295761823654175	-0.00360223650932312	0.00191722682211548
1199	91.7023086547852	-11.6580810546875	-5.72043180465698	0.00354059832170606	-0.0360696688294411	0.00808603875339031	-0.00392691092565656
1200	91.7023086547852	-11.9827547073364	-5.6554970741272	0.0178262684494257	-0.0477579422295094	0.0470469556748867	-0.00392691092565656
1201	93.6503601074219	-12.6321039199829	-5.26588773727417	0.0126314787194133	-0.0581475235521793	0.0726962238550186	0.00418994715437293
1202	92.3516616821289	-11.9827547073364	-5.46069240570068	0.00711201597005129	-0.068537101149559	0.11457921564579	-0.00230353930965066
1203	92.3516616821289	-10.3593835830688	-5.33082246780396	0.00386527273803949	-0.0597708933055401	0.126267492771149	-0.00100484199356288
1204	91.7023086547852	-11.3334064483643	-5.07108306884766	0.00191722682211548	-0.0415891297161579	0.133735001087189	-0.00555028254166245
1205	91.7023086547852	-10.3593835830688	-5.72043180465698	0.00516396993771195	-0.0191866029053926	0.121722050011158	-0.00457625929266214
1206	89.754264831543	-10.0347089767456	-5.59056186676025	-0.00132951640989631	-0.0113944197073579	0.0938000604510307	0.00289124972186983
1207	93.6503601074219	-11.008731842041	-5.33082246780396	-0.0026282137259841	0.00873538758605719	0.0652287155389786	0.00548864435404539
1208	91.7023086547852	-10.3593835830688	-5.3957576751709	-0.0104203969240189	0.0181509424000978	0.0230210572481155	0.00483929552137852
1209	92.3516616821289	-11.008731842041	-5.13601779937744	0.000618529506027699	0.0226963832974434	-0.0337969474494457	-0.00327756232582033
1210	93.0010070800781	-10.6840572357178	-5.13601779937744	0.00613799272105098	0.0304885655641556	-0.0831474438309669	-0.00197886489331722
1211	91.0529632568359	-10.6840572357178	-5.3957576751709	-0.000680167751852423	0.0191249661147594	-0.105225294828415	0.00418994715437293
1212	90.4036178588867	-9.71003437042236	-5.52562713623047	-0.00749832857400179	-0.000355493422830477	-0.0844461396336555	0.00289124972186983
1213	91.0529632568359	-10.0347089767456	-5.6554970741272	-0.0143164889886975	-0.00847235135734081	-0.0363943427801132	0.0123068047687411
1214	87.8062210083008	-9.71003437042236	-5.59056186676025	-0.00879702530801296	0.000293855206109583	-0.00327756232582033	-0.00100484199356288
1215	89.1049194335938	-10.3593835830688	-5.07108306884766	-0.00295288790948689	0.00711201597005129	0.0317872650921345	0.00970941036939621
1216	88.45556640625	-10.6840572357178	-4.87627840042114	-0.00555028254166245	0.0142548503354192	0.0470469556748867	-0.0113944197073579
1217	88.45556640625	-10.3593835830688	-5.33082246780396	-0.00977104809135199	0.0314625911414623	0.00646266713738441	0.00451462110504508
1218	87.8062210083008	-10.0347089767456	-5.59056186676025	-0.00944637414067984	0.0373067259788513	-0.00522560812532902	0.000943203864153475
1219	88.45556640625	-10.0347089767456	-5.46069240570068	-0.0143164889886975	0.0314625911414623	-0.0165892094373703	0.013930176384747
1220	89.754264831543	-11.008731842041	-5.3957576751709	0.00678734155371785	0.0431508645415306	-0.0841214656829834	0.00906006153672934
1221	89.754264831543	-11.3334064483643	-5.20095300674438	0.00386527273803949	0.0415274947881699	-0.130874574184418	0.00970941036939621
1222	88.45556640625	-10.0347089767456	-5.33082246780396	-0.00749832857400179	0.0337353087961674	-0.146458938717842	0.00548864435404539
1223	90.4036178588867	-11.008731842041	-5.3957576751709	-0.00782300252467394	0.0200989879667759	-0.0821734219789505	0.00483929552137852
1224	91.7023086547852	-10.0347089767456	-5.78536653518677	0.0106834331527352	0.0136055024340749	-0.0276281367987394	-0.00457625929266214
1225	91.0529632568359	-11.008731842041	-5.6554970741272	0.012956153601408	0.00808603875339031	-0.00749832857400179	0.00516396993771195
1226	93.6503601074219	-11.3334064483643	-5.46069240570068	-0.00490093370899558	0.0145795252174139	0.0022419011220336	-0.000680167751852423
1227	92.3516616821289	-11.008731842041	-5.26588773727417	-0.00165419070981443	0.00970941036939621	0.012956153601408	-0.00360223650932312
1228	93.6503601074219	-11.9827547073364	-5.00614833831787	-0.0100957229733467	0.00126787810586393	0.0223717093467712	-0.0026282137259841
1229	92.3516616821289	-11.3334064483643	-5.26588773727417	0.031137915328145	0.0100340843200684	0.0223717093467712	-0.00295288790948689
1230	92.3516616821289	-10.0347089767456	-5.6554970741272	0.0142548503354192	0.0113327819854021	0.0171769186854362	-0.00555028254166245
1231	93.0010070800781	-10.6840572357178	-5.72043180465698	0.0022419011220336	0.00548864435404539	0.0200989879667759	0.00126787810586393
1232	93.6503601074219	-11.9827547073364	-5.6554970741272	-0.000680167751852423	0.00451462110504508	-0.0126931173726916	0.00548864435404539
1233	91.7023086547852	-10.0347089767456	-5.6554970741272	-0.00197886489331722	-0.000355493422830477	-0.0383423902094364	0.000943203864153475
1234	93.0010070800781	-11.9827547073364	-5.26588773727417	-0.00100484199356288	0.00873538758605719	-0.0649656802415848	-0.00360223650932312
1235	92.3516616821289	-11.008731842041	-5.6554970741272	0.0116574559360743	0.0126314787194133	-0.048407293856144	-0.00749832857400179
1236	91.0529632568359	-10.6840572357178	-5.98017120361328	0.0298392176628113	0.00906006153672934	-0.0185372550040483	-0.000355493422830477
1237	91.7023086547852	-10.3593835830688	-5.9152364730835	-0.00652430532500148	-0.00230353930965066	0.0233457311987877	0.00126787810586393
1238	91.0529632568359	-10.6840572357178	-5.78536653518677	0.020423661917448	-0.0113944197073579	0.0226963832974434	-0.00295288790948689
1239	91.0529632568359	-10.0347089767456	-5.78536653518677	0.00808603875339031	-0.00295288790948689	0.0421768426895142	-0.0026282137259841
1240	92.3516616821289	-11.008731842041	-5.3957576751709	0.00289124972186983	-0.00230353930965066	0.0447742342948914	-0.00555028254166245
1241	93.0010070800781	-11.008731842041	-5.6554970741272	0.01100810803473	-0.00100484199356288	0.0324366129934788	-0.00327756232582033
1242	93.6503601074219	-11.9827547073364	-5.59056186676025	-0.00295288790948689	0.00873538758605719	-0.00944637414067984	-0.00197886489331722
1243	91.0529632568359	-11.008731842041	-5.78536653518677	-0.00457625929266214	0.0142548503354192	-0.0529527328908443	-0.0104203969240189
1244	92.3516616821289	-11.9827547073364	-5.26588773727417	-0.00165419070981443	-0.00100484199356288	-0.0613942667841911	-0.00847235135734081
1245	91.0529632568359	-10.6840572357178	-5.46069240570068	0.01100810803473	-0.00717365415766835	-0.0363943427801132	-0.00457625929266214
1246	90.4036178588867	-10.6840572357178	-5.26588773727417	0.00613799272105098	-0.021459324285388	0.000293855206109583	0.00159255252219737
1247	91.7023086547852	-11.3334064483643	-5.46069240570068	-0.0113944197073579	-0.0208099745213985	0.0162028968334198	-0.00360223650932312
1248	91.0529632568359	-11.008731842041	-5.46069240570068	-0.00295288790948689	-0.00944637414067984	0.0360080301761627	0.00321592413820326
1249	91.7023086547852	-10.6840572357178	-5.72043180465698	0.00581331877037883	-0.0331475995481014	0.0571118593215942	-0.00327756232582033
1250	91.7023086547852	-11.9827547073364	-5.52562713623047	0.00483929552137852	-0.023407369852066	0.0671767666935921	0.0149041991680861
1251	91.7023086547852	-11.008731842041	-5.52562713623047	0.025618452578783	0.00451462110504508	0.0746442750096321	-0.00295288790948689
1252	90.4036178588867	-11.008731842041	-5.3957576751709	-0.00619963090866804	0.012956153601408	0.0590599067509174	0.0106834331527352
1253	93.6503601074219	-12.6321039199829	-5.07108306884766	-0.00425158534198999	0.00873538758605719	0.0483456552028656	-0.00197886489331722
1254	91.0529632568359	-11.6580810546875	-5.72043180465698	-0.00684897974133492	0.0217223595827818	0.036657378077507	0.00321592413820326
1255	92.3516616821289	-12.3074293136597	-5.98017120361328	0.0194496400654316	0.0220470335334539	0.0379560738801956	0.00386527273803949
1256	93.0010070800781	-13.9308004379272	-5.26588773727417	0.00516396993771195	0.0149041991680861	0.00938473641872406	-0.00425158534198999
1257	93.6503601074219	-14.2554750442505	-5.26588773727417	0.00516396993771195	0.00743668992072344	-0.0227580219507217	0.0162028968334198
1258	92.3516616821289	-13.2814521789551	-5.13601779937744	-0.00684897974133492	0.00646266713738441	-0.0623682886362076	0.00191722682211548
1259	93.0010070800781	-13.9308004379272	-5.00614833831787	0.013930176384747	0.00873538758605719	-0.110095411539078	-0.00782300252467394
1260	91.0529632568359	-12.3074293136597	-5.6554970741272	-0.00165419070981443	0.0100340843200684	-0.119510971009731	-3.08191010844894e-05
1261	91.7023086547852	-13.2814521789551	-5.33082246780396	-0.00619963090866804	-0.0107450718060136	-0.104900620877743	-0.00197886489331722
1262	91.7023086547852	-12.3074293136597	-5.59056186676025	0.00126787810586393	-0.0347709693014622	-0.0256800893694162	-0.00392691092565656
1263	94.2997055053711	-13.2814521789551	-5.26588773727417	-0.00749832857400179	-0.0471085943281651	0.0113327819854021	-0.00100484199356288
1264	90.4036178588867	-11.6580810546875	-5.20095300674438	0.00483929552137852	-0.0445111989974976	0.0353586822748184	-0.00619963090866804
1265	93.0010070800781	-13.2814521789551	-4.94121360778809	0.00451462110504508	-0.0279528107494116	0.0327612869441509	-0.00587495695799589
1266	92.3516616821289	-11.6580810546875	-5.3957576751709	0.0217223595827818	-0.0253554154187441	0.0450989119708538	-0.00912170019000769
1267	93.0010070800781	-12.6321039199829	-5.3957576751709	-0.0107450718060136	-0.0110697457566857	0.047696303576231	-0.00912170019000769
1268	91.7023086547852	-11.9827547073364	-5.3957576751709	-0.00684897974133492	-0.0100957229733467	0.0480209775269032	-0.0133424662053585
1269	92.3516616821289	-12.3074293136597	-5.13601779937744	0.0022419011220336	0.00776136433705688	0.0509430468082428	-0.00879702530801296
1270	93.0010070800781	-12.3074293136597	-5.07108306884766	-0.00522560812532902	0.0181509424000978	0.00191722682211548	-0.0126931173726916
1271	92.3516616821289	-12.3074293136597	-5.00614833831787	0.00191722682211548	0.0259431265294552	-0.0302255302667618	0.0022419011220336
1272	93.0010070800781	-12.6321039199829	-5.46069240570068	-0.00555028254166245	0.0246444288641214	-0.0419138073921204	0.00451462110504508
1273	91.7023086547852	-11.3334064483643	-5.6554970741272	-0.00619963090866804	0.0308132413774729	-0.0474332682788372	0.00159255252219737
1274	93.0010070800781	-12.3074293136597	-5.3957576751709	-0.00717365415766835	0.0207483377307653	-0.0610695891082287	-0.00230353930965066
1275	92.3516616821289	-11.6580810546875	-5.59056186676025	-3.08191010844894e-05	0.0213976856321096	-0.0652903541922569	-0.00522560812532902
1276	91.7023086547852	-11.3334064483643	-5.59056186676025	-0.00100484199356288	0.0152288740500808	-0.0263294391334057	-0.00814767740666866
1277	91.0529632568359	-11.9827547073364	-5.59056186676025	-0.00457625929266214	0.0152288740500808	-0.0295761823654175	0.00451462110504508
1278	91.0529632568359	-11.6580810546875	-5.6554970741272	-0.00652430532500148	-3.08191010844894e-05	-0.0539267547428608	-0.00457625929266214
1279	89.754264831543	-11.9827547073364	-5.72043180465698	-0.00717365415766835	-0.0165892094373703	-0.0341216214001179	-0.0107450718060136
1280	91.0529632568359	-11.9827547073364	-5.72043180465698	-0.00360223650932312	-0.0311995539814234	0.00483929552137852	-0.0130177913233638
1281	89.1049194335938	-11.6580810546875	-5.78536653518677	-0.0133424662053585	-0.0376930385828018	0.0288651939481497	-0.00717365415766835
1282	91.0529632568359	-12.9567775726318	-5.3957576751709	-0.00555028254166245	-0.0438618510961533	0.0564625114202499	-0.00457625929266214
1283	87.8062210083008	-12.3074293136597	-4.81134366989136	-0.00717365415766835	-0.048407293856144	0.0723715499043465	-0.0100957229733467
1284	91.7023086547852	-12.9567775726318	-5.3957576751709	-0.00555028254166245	-0.0448358729481697	0.0704235062003136	-0.00814767740666866
1285	89.1049194335938	-11.6580810546875	-5.9152364730835	0.00711201597005129	-0.0256800893694162	0.0467222817242146	-3.08191010844894e-05
1286	90.4036178588867	-12.3074293136597	-5.59056186676025	-0.00587495695799589	-0.00977104809135199	0.0230210572481155	-0.00392691092565656
1287	89.754264831543	-11.3334064483643	-5.52562713623047	-0.00782300252467394	-0.0156151866540313	0.0022419011220336	-0.00555028254166245
1288	89.754264831543	-11.9827547073364	-5.46069240570068	-0.0146411629393697	0.011982130818069	-0.0490566417574883	0.00289124972186983
1289	90.4036178588867	-11.6580810546875	-5.26588773727417	0.00354059832170606	0.0213976856321096	-0.0263294391334057	-0.00392691092565656
1290	90.4036178588867	-11.9827547073364	-5.59056186676025	0.0162028968334198	0.00841071270406246	0.0197743140161037	-0.00977104809135199
1291	91.0529632568359	-11.6580810546875	-5.98017120361328	0.000618529506027699	0.0223717093467712	0.0171769186854362	-0.00814767740666866
1292	91.0529632568359	-12.3074293136597	-5.46069240570068	0.0175015944987535	0.0278911720961332	0.00808603875339031	-0.00327756232582033
1293	93.0010070800781	-12.6321039199829	-5.3957576751709	-0.00360223650932312	0.020423661917448	0.0188002903014421	-0.00490093370899558
1294	91.7023086547852	-12.3074293136597	-5.33082246780396	0.00451462110504508	0.0155535480007529	0.00548864435404539	-0.00165419070981443
1295	91.7023086547852	-13.2814521789551	-5.00614833831787	0.0145795252174139	0.0223717093467712	0.0123068047687411	-0.00944637414067984
1296	93.6503601074219	-13.2814521789551	-5.52562713623047	0.0126314787194133	0.00289124972186983	0.0223717093467712	0.000943203864153475
1297	93.6503601074219	-12.9567775726318	-5.33082246780396	0.00516396993771195	0.00386527273803949	0.0265924744307995	0.00743668992072344
1298	93.0010070800781	-12.9567775726318	-5.33082246780396	0.00516396993771195	-0.00425158534198999	0.0405534692108631	-0.00457625929266214
1299	93.6503601074219	-12.9567775726318	-5.26588773727417	-0.00879702530801296	-3.08191010844894e-05	0.0467222817242146	-0.000680167751852423
1300	93.0010070800781	-12.9567775726318	-5.26588773727417	0.0243197549134493	0.00776136433705688	0.0369820520281792	0.00191722682211548
1301	93.0010070800781	-13.6061267852783	-5.20095300674438	0.0165275707840919	0.00483929552137852	0.0175015944987535	0.00386527273803949
1302	91.7023086547852	-11.9827547073364	-5.85030126571655	0.00581331877037883	0.00678734155371785	0.00711201597005129	0.00191722682211548
1303	93.6503601074219	-12.9567775726318	-5.59056186676025	-3.08191010844894e-05	0.00354059832170606	-0.0263294391334057	0.00613799272105098
1304	92.3516616821289	-11.9827547073364	-5.9152364730835	0.0116574559360743	0.00516396993771195	-0.072757862508297	0.0022419011220336
1305	91.7023086547852	-11.9827547073364	-5.85030126571655	-0.00197886489331722	0.00516396993771195	-0.10295257717371	-3.08191010844894e-05
1306	91.7023086547852	-12.6321039199829	-5.52562713623047	0.00613799272105098	-0.00652430532500148	-0.0730825439095497	0.00256657530553639
1307	93.6503601074219	-13.2814521789551	-5.26588773727417	-0.00944637414067984	-0.00490093370899558	-0.0415891297161579	0.00321592413820326
1308	91.0529632568359	-12.9567775726318	-5.59056186676025	-0.00230353930965066	-0.0139918150380254	0.00289124972186983	0.00581331877037883
1309	91.7023086547852	-11.9827547073364	-5.85030126571655	0.0149041991680861	-0.00100484199356288	0.0317872650921345	0.00613799272105098
1310	91.7023086547852	-11.6580810546875	-5.72043180465698	0.00354059832170606	0.000618529506027699	0.0408781431615353	0.00516396993771195
1311	93.6503601074219	-12.9567775726318	-5.46069240570068	0.0103587592020631	0.0103587592020631	0.00126787810586393	0.00678734155371785
1312	93.6503601074219	-12.6321039199829	-5.33082246780396	-0.00457625929266214	0.0165275707840919	-0.000355493422830477	0.0106834331527352
1313	92.3516616821289	-12.3074293136597	-5.26588773727417	0.0136055024340749	0.0149041991680861	-0.0217839982360601	0.013930176384747
1314	93.0010070800781	-12.9567775726318	-5.33082246780396	-0.00327756232582033	0.0252937767654657	-0.039641086012125	0.000618529506027699
1315	92.3516616821289	-11.9827547073364	-5.72043180465698	0.0350340083241463	0.0395794473588467	-0.0987318083643913	0.00841071270406246
1316	91.0529632568359	-11.6580810546875	-5.52562713623047	0.00354059832170606	0.0282158460468054	-0.114316180348396	-0.00847235135734081
1317	91.0529632568359	-12.6321039199829	-5.26588773727417	-0.00912170019000769	0.0223717093467712	-0.101978555321693	0.0226963832974434
1318	91.0529632568359	-12.3074293136597	-5.33082246780396	-0.00132951640989631	0.0100340843200684	-0.0523033849895	0.00418994715437293
1319	91.0529632568359	-12.6321039199829	-5.00614833831787	0.000618529506027699	-0.00782300252467394	-0.03444629535079	0.0022419011220336
1320	90.4036178588867	-11.9827547073364	-5.6554970741272	0.00256657530553639	-0.0211346503347158	-0.00327756232582033	0.00581331877037883
1321	92.3516616821289	-12.9567775726318	-5.72043180465698	0.013930176384747	-0.00782300252467394	0.0363327041268349	0.00548864435404539
1322	93.0010070800781	-13.6061267852783	-5.3957576751709	0.0022419011220336	-0.00360223650932312	0.0700988322496414	-0.000680167751852423
1323	91.7023086547852	-13.2814521789551	-5.33082246780396	0.00613799272105098	-0.00587495695799589	0.0623066499829292	0.00646266713738441
1324	93.6503601074219	-14.2554750442505	-5.20095300674438	0.0171769186854362	-0.0172385573387146	0.0704235062003136	-0.00457625929266214
1325	92.3516616821289	-12.9567775726318	-5.20095300674438	0.000943203864153475	0.000943203864153475	0.0395794473588467	-0.00230353930965066
1326	92.3516616821289	-13.9308004379272	-5.59056186676025	0.012956153601408	-0.00977104809135199	0.00906006153672934	-0.00425158534198999
1327	91.0529632568359	-13.6061267852783	-5.26588773727417	-0.0123684434220195	0.0022419011220336	-0.0467839203774929	-0.000355493422830477
1328	91.0529632568359	-13.6061267852783	-5.3957576751709	-0.00522560812532902	0.00483929552137852	-0.0561994761228561	-0.00360223650932312
1329	91.7023086547852	-12.9567775726318	-5.52562713623047	0.0113327819854021	0.0126314787194133	-0.0256800893694162	-0.00587495695799589
1330	93.6503601074219	-13.2814521789551	-5.20095300674438	0.00906006153672934	0.00970941036939621	-0.00619963090866804	-0.00457625929266214
1331	91.0529632568359	-13.2814521789551	-5.00614833831787	-0.00360223650932312	0.011982130818069	0.00516396993771195	-0.00652430532500148
1332	92.3516616821289	-12.6321039199829	-5.52562713623047	0.0103587592020631	-0.00327756232582033	-0.00100484199356288	-3.08191010844894e-05
1333	92.3516616821289	-13.2814521789551	-5.78536653518677	-0.00782300252467394	0.00483929552137852	0.0106834331527352	0.000943203864153475
1334	92.3516616821289	-11.9827547073364	-5.85030126571655	0.00483929552137852	0.00841071270406246	0.00354059832170606	-0.00490093370899558
1335	92.3516616821289	-12.9567775726318	-5.52562713623047	0.0269171483814716	0.0249691028147936	0.00516396993771195	-0.0120437685400248
1336	94.9490585327148	-12.9567775726318	-5.52562713623047	-0.00944637414067984	0.0168522447347641	-0.00847235135734081	-0.0100957229733467
1337	93.0010070800781	-11.9827547073364	-5.52562713623047	0.00938473641872406	0.0249691028147936	-0.0260047651827335	0.00581331877037883
1338	92.3516616821289	-11.9827547073364	-5.52562713623047	0.00321592413820326	0.0126314787194133	-0.0597708933055401	0.00581331877037883
1339	93.6503601074219	-12.3074293136597	-5.6554970741272	-0.00327756232582033	-0.00749832857400179	-0.0367190167307854	-0.00360223650932312
1340	93.6503601074219	-12.6321039199829	-5.46069240570068	0.0223717093467712	-0.0208099745213985	-0.00879702530801296	-0.00295288790948689
1341	93.0010070800781	-11.9827547073364	-5.59056186676025	0.0155535480007529	-0.0175632312893867	0.0191249661147594	-0.00425158534198999
1342	91.7023086547852	-11.3334064483643	-5.6554970741272	-0.00684897974133492	-0.0217839982360601	0.0642546936869621	0.01100810803473
1343	92.3516616821289	-11.008731842041	-5.46069240570068	-0.00490093370899558	-0.017887907102704	0.0632806718349457	0.000943203864153475
1344	89.754264831543	-11.3334064483643	-5.52562713623047	-0.00847235135734081	-0.0133424662053585	0.047696303576231	0.000943203864153475
1345	91.7023086547852	-12.3074293136597	-5.3957576751709	-0.0159398596733809	-0.00587495695799589	0.0194496400654316	-0.0123684434220195
1346	91.7023086547852	-12.6321039199829	-5.72043180465698	-0.00165419070981443	0.00159255252219737	0.0136055024340749	0.00256657530553639
1347	91.7023086547852	-11.9827547073364	-5.33082246780396	-0.0146411629393697	0.00126787810586393	0.0155535480007529	0.00354059832170606
1348	91.0529632568359	-12.6321039199829	-5.20095300674438	-0.00457625929266214	-0.00749832857400179	0.0191249661147594	0.00548864435404539
1349	90.4036178588867	-11.6580810546875	-5.07108306884766	-0.0149658378213644	-0.00327756232582033	0.00386527273803949	-3.08191010844894e-05
1350	89.1049194335938	-11.9827547073364	-5.07108306884766	-0.00977104809135199	-0.00165419070981443	-0.0146411629393697	0.00159255252219737
1351	90.4036178588867	-11.9827547073364	-5.6554970741272	-0.0133424662053585	0.0022419011220336	-0.00132951640989631	-0.00197886489331722
1352	90.4036178588867	-12.3074293136597	-5.26588773727417	-0.0201606266200542	-0.0120437685400248	-0.00360223650932312	0.00548864435404539
1353	89.1049194335938	-11.3334064483643	-5.52562713623047	-0.0120437685400248	-0.0123684434220195	-0.00522560812532902	0.00483929552137852
1354	91.0529632568359	-11.9827547073364	-5.13601779937744	-0.00360223650932312	-0.0130177913233638	-0.0237320438027382	0.012956153601408
1355	89.754264831543	-11.6580810546875	-5.20095300674438	-0.00132951640989631	-0.00230353930965066	-0.0126931173726916	-0.00197886489331722
1356	89.754264831543	-11.3334064483643	-5.46069240570068	0.00451462110504508	-0.0204853005707264	-0.00392691092565656	0.0265924744307995
1357	90.4036178588867	-11.9827547073364	-5.52562713623047	-0.00132951640989631	-0.0165892094373703	0.0233457311987877	0.013930176384747
1358	92.3516616821289	-12.3074293136597	-5.3957576751709	-0.000680167751852423	-0.0240567177534103	0.0522417463362217	0.01847561635077
1359	92.3516616821289	-11.008731842041	-5.52562713623047	-0.000680167751852423	-0.0315242260694504	0.0606832765042782	0.00354059832170606
1360	91.7023086547852	-11.008731842041	-5.52562713623047	0.000943203864153475	-0.0123684434220195	0.0480209775269032	0.0132808275520802
1361	91.0529632568359	-10.6840572357178	-5.26588773727417	0.0123068047687411	0.00711201597005129	0.0457482598721981	0.01100810803473
1362	92.3516616821289	-10.6840572357178	-5.59056186676025	0.0116574559360743	-0.00230353930965066	0.0405534692108631	0.0103587592020631
1363	94.2997055053711	-11.9827547073364	-5.46069240570068	0.00483929552137852	0.01100810803473	0.0220470335334539	-0.000355493422830477
1364	93.6503601074219	-11.3334064483643	-5.59056186676025	0.0123068047687411	0.0158782228827477	0.00418994715437293	-0.00944637414067984
1365	92.3516616821289	-10.6840572357178	-5.6554970741272	0.0132808275520802	0.0278911720961332	-0.0363943427801132	-0.00295288790948689
1366	91.0529632568359	-10.3593835830688	-5.20095300674438	0.00906006153672934	0.0295145437121391	-0.0682124271988869	-0.00360223650932312
1367	92.3516616821289	-11.6580810546875	-5.20095300674438	-3.08191010844894e-05	0.0188002903014421	-0.0688617751002312	-3.08191010844894e-05
1368	91.7023086547852	-10.3593835830688	-5.52562713623047	-0.0117190945893526	0.0197743140161037	-0.0678877532482147	-0.00392691092565656
1369	91.7023086547852	-10.6840572357178	-5.85030126571655	-0.00392691092565656	0.0249691028147936	-0.0747059136629105	-0.00555028254166245
1370	91.0529632568359	-10.0347089767456	-5.85030126571655	-0.00132951640989631	0.0330859608948231	-0.0487319678068161	-0.00392691092565656
1371	93.6503601074219	-11.6580810546875	-5.59056186676025	-0.00490093370899558	0.0262678004801273	-0.0386670641601086	0.00256657530553639
1372	91.7023086547852	-10.6840572357178	-5.46069240570068	-0.00295288790948689	0.0246444288641214	-0.0286021586507559	-0.00230353930965066
1373	93.0010070800781	-11.008731842041	-5.3957576751709	0.000293855206109583	0.00906006153672934	-0.00522560812532902	0.00548864435404539
1374	90.4036178588867	-10.3593835830688	-5.59056186676025	-0.00360223650932312	-0.0100957229733467	0.0233457311987877	-0.00360223650932312
1375	92.3516616821289	-11.6580810546875	-5.46069240570068	-3.08191010844894e-05	-0.00295288790948689	0.0262678004801273	-0.00295288790948689
1376	93.0010070800781	-11.3334064483643	-5.52562713623047	0.0175015944987535	-0.0143164889886975	0.0295145437121391	0.0158782228827477
1377	90.4036178588867	-10.6840572357178	-5.52562713623047	-0.000355493422830477	-0.0120437685400248	0.0399041213095188	0.0126314787194133
1378	91.0529632568359	-10.3593835830688	-5.59056186676025	0.00711201597005129	-0.0104203969240189	0.0343846566975117	0.0158782228827477
1379	92.3516616821289	-10.6840572357178	-5.20095300674438	0.00711201597005129	-3.08191010844894e-05	0.0425015166401863	0.0233457311987877
1380	93.0010070800781	-11.6580810546875	-5.13601779937744	-0.00360223650932312	-0.000680167751852423	0.0671767666935921	-0.0165892094373703
1381	93.0010070800781	-11.9827547073364	-5.33082246780396	-0.00522560812532902	-0.0026282137259841	0.0584105588495731	-0.0104203969240189
1382	93.0010070800781	-11.9827547073364	-5.3957576751709	0.011982130818069	-0.0100957229733467	0.0473716296255589	0.0213976856321096
1383	91.0529632568359	-10.6840572357178	-5.46069240570068	0.0022419011220336	-0.00490093370899558	0.0165275707840919	0.00776136433705688
1384	93.6503601074219	-11.3334064483643	-5.26588773727417	0.00516396993771195	0.0149041991680861	0.00289124972186983	-3.08191010844894e-05
1385	93.0010070800781	-11.3334064483643	-5.13601779937744	0.0126314787194133	0.0356833562254906	-0.0337969474494457	-0.00197886489331722
1386	90.4036178588867	-11.008731842041	-5.46069240570068	0.0123068047687411	0.0262678004801273	-0.0237320438027382	0.00256657530553639
1387	90.4036178588867	-10.3593835830688	-5.72043180465698	0.00873538758605719	-0.00100484199356288	-0.00132951640989631	0.00711201597005129
1388	91.7023086547852	-11.3334064483643	-5.59056186676025	0.00483929552137852	0.00646266713738441	-0.00360223650932312	0.00483929552137852
1389	92.3516616821289	-11.3334064483643	-5.52562713623047	0.00418994715437293	0.00743668992072344	-0.0295761823654175	0.000293855206109583
1390	93.6503601074219	-11.9827547073364	-5.26588773727417	0.00970941036939621	0.0113327819854021	-0.0519787110388279	-0.0026282137259841
1391	91.0529632568359	-11.008731842041	-5.26588773727417	-0.00392691092565656	0.0113327819854021	-0.0587968714535236	-0.000680167751852423
1392	93.6503601074219	-11.3334064483643	-5.72043180465698	-0.00814767740666866	0.011982130818069	-0.0561994761228561	-0.00132951640989631
1393	90.4036178588867	-11.6580810546875	-5.52562713623047	-0.0026282137259841	-0.00230353930965066	-0.0292515084147453	-3.08191010844894e-05
1394	93.6503601074219	-12.3074293136597	-5.59056186676025	-0.00782300252467394	0.00256657530553639	-0.00912170019000769	-0.0026282137259841
1395	90.4036178588867	-10.6840572357178	-5.85030126571655	0.00289124972186983	-0.00230353930965066	-0.00100484199356288	-0.00847235135734081
1396	91.7023086547852	-11.3334064483643	-5.33082246780396	0.00191722682211548	0.0022419011220336	0.0181509424000978	-0.00165419070981443
1397	92.3516616821289	-11.008731842041	-5.07108306884766	-0.000680167751852423	0.00289124972186983	0.0340599827468395	0.00354059832170606
1398	92.3516616821289	-11.6580810546875	-5.07108306884766	-0.0026282137259841	0.00906006153672934	0.0181509424000978	-0.00230353930965066
1399	90.4036178588867	-10.0347089767456	-5.52562713623047	0.00841071270406246	0.00418994715437293	0.0136055024340749	-0.00847235135734081
1400	90.4036178588867	-10.0347089767456	-5.59056186676025	0.020423661917448	-0.00879702530801296	0.0191249661147594	-0.0136671401560307
1401	90.4036178588867	-9.0606861114502	-5.52562713623047	0.00613799272105098	-0.00717365415766835	0.047696303576231	-0.00684897974133492
1402	90.4036178588867	-10.0347089767456	-5.6554970741272	0.00613799272105098	-0.0299008563160896	0.0567871853709221	-0.00132951640989631
1403	91.7023086547852	-10.3593835830688	-5.33082246780396	0.00678734155371785	-0.00295288790948689	0.069124810397625	0.000293855206109583
1404	91.0529632568359	-9.71003437042236	-5.33082246780396	0.0113327819854021	-0.00327756232582033	0.0636053457856178	-0.00684897974133492
1405	91.0529632568359	-10.0347089767456	-5.59056186676025	0.00808603875339031	0.00776136433705688	0.0804884135723114	-0.0162645354866982
1406	91.0529632568359	-11.008731842041	-5.3957576751709	0.00906006153672934	0.0155535480007529	0.0730208978056908	0.00159255252219737
1407	91.0529632568359	-10.6840572357178	-5.33082246780396	0.00354059832170606	0.0200989879667759	0.0726962238550186	-0.0113944197073579
1408	91.7023086547852	-11.008731842041	-5.13601779937744	0.00256657530553639	0.0207483377307653	0.0444495603442192	-0.00165419070981443
1409	91.0529632568359	-11.008731842041	-5.13601779937744	0.00191722682211548	0.0386054255068302	-0.0600955672562122	-0.00684897974133492
1410	89.1049194335938	-9.71003437042236	-5.07108306884766	-0.0146411629393697	0.0564625114202499	-0.176653653383255	-0.00912170019000769
1411	90.4036178588867	-11.008731842041	-5.46069240570068	-0.00879702530801296	0.045423585921526	-0.212367832660675	-0.00587495695799589
1412	89.754264831543	-11.008731842041	-5.13601779937744	-0.00457625929266214	0.00873538758605719	-0.151004374027252	0.0022419011220336
1413	87.8062210083008	-9.38536071777344	-5.26588773727417	-0.00100484199356288	-0.0221086721867323	-0.0870435386896133	-0.00619963090866804
1414	87.8062210083008	-10.6840572357178	-5.00614833831787	-0.0292515084147453	-0.0162645354866982	-0.0808747261762619	-0.00230353930965066
1415	89.754264831543	-10.6840572357178	-5.00614833831787	0.00191722682211548	-0.02697878703475	-0.0393164120614529	-0.00360223650932312
1416	87.8062210083008	-10.0347089767456	-5.3957576751709	0.000618529506027699	-0.0175632312893867	-0.0113944197073579	-3.08191010844894e-05
1417	88.45556640625	-9.38536071777344	-5.78536653518677	0.0213976856321096	-0.0302255302667618	0.00256657530553639	0.00970941036939621
1418	87.156867980957	-9.71003437042236	-5.72043180465698	-0.0211346503347158	-0.0279528107494116	0.00289124972186983	0.00386527273803949
1419	89.754264831543	-9.71003437042236	-5.52562713623047	-0.00587495695799589	-0.00684897974133492	-0.0169138833880424	-0.00425158534198999
1420	89.754264831543	-10.6840572357178	-5.26588773727417	-0.00197886489331722	0.00970941036939621	-0.0227580219507217	0.00159255252219737
1421	91.0529632568359	-10.3593835830688	-5.6554970741272	-0.00652430532500148	0.00776136433705688	-0.032173577696085	-0.00619963090866804
1422	91.0529632568359	-10.0347089767456	-5.20095300674438	-0.00327756232582033	0.00743668992072344	-0.00652430532500148	-0.000355493422830477
1423	91.0529632568359	-9.71003437042236	-5.6554970741272	0.00451462110504508	0.00126787810586393	0.0308132413774729	-0.00230353930965066
1424	91.0529632568359	-10.3593835830688	-5.72043180465698	0.00289124972186983	-0.0165892094373703	0.0623066499829292	-0.00490093370899558
1425	90.4036178588867	-9.71003437042236	-5.78536653518677	-0.00425158534198999	-0.0113944197073579	0.0616573020815849	0.000943203864153475
1426	90.4036178588867	-9.71003437042236	-5.78536653518677	-0.00587495695799589	-0.00912170019000769	0.0590599067509174	-0.00360223650932312
1427	89.754264831543	-9.71003437042236	-5.46069240570068	-0.00847235135734081	-0.00912170019000769	0.0369820520281792	0.00451462110504508
1428	90.4036178588867	-9.0606861114502	-5.72043180465698	-0.0100957229733467	-0.0237320438027382	0.0278911720961332	0.00548864435404539
1429	90.4036178588867	-9.71003437042236	-5.85030126571655	-0.00457625929266214	-0.0273034609854221	0.0165275707840919	-0.000680167751852423
1430	91.7023086547852	-11.008731842041	-5.78536653518677	0.0022419011220336	-0.0276281367987394	0.0136055024340749	-0.00490093370899558
1431	89.754264831543	-9.71003437042236	-5.78536653518677	-0.00457625929266214	-0.0182125810533762	0.00906006153672934	0.00289124972186983
1432	91.0529632568359	-9.71003437042236	-5.59056186676025	-0.00392691092565656	-0.0302255302667618	0.00613799272105098	0.00678734155371785
1433	92.3516616821289	-11.008731842041	-4.94121360778809	-0.00295288790948689	-0.0175632312893867	0.0217223595827818	0.00451462110504508
1434	90.4036178588867	-9.71003437042236	-5.72043180465698	0.00126787810586393	-0.0149658378213644	0.0265924744307995	-0.00165419070981443
1435	90.4036178588867	-10.3593835830688	-5.85030126571655	0.00386527273803949	0.00938473641872406	0.00354059832170606	0.00548864435404539
1436	92.3516616821289	-11.008731842041	-5.6554970741272	0.00483929552137852	0.020423661917448	-0.0406151078641415	0.0155535480007529
1437	92.3516616821289	-11.008731842041	-5.52562713623047	0.000293855206109583	0.0171769186854362	-0.0724331885576248	0.00678734155371785
1438	92.3516616821289	-11.008731842041	-5.26588773727417	-0.00555028254166245	0.0126314787194133	-0.0880175605416298	0.0142548503354192
1439	91.7023086547852	-11.008731842041	-5.33082246780396	0.00516396993771195	0.0230210572481155	-0.0919136479496956	0.00646266713738441
1440	91.0529632568359	-10.0347089767456	-5.59056186676025	0.00483929552137852	0.0217223595827818	-0.0672384053468704	-0.00749832857400179
1441	91.0529632568359	-10.6840572357178	-5.6554970741272	0.00808603875339031	0.00906006153672934	-0.0510046854615211	0.000943203864153475
1442	91.0529632568359	-10.0347089767456	-5.3957576751709	0.00386527273803949	0.00191722682211548	-0.032173577696085	0.000943203864153475
1443	91.0529632568359	-11.008731842041	-5.52562713623047	-0.0110697457566857	0.00418994715437293	-0.0188619289547205	0.00289124972186983
1444	90.4036178588867	-10.3593835830688	-5.52562713623047	0.000293855206109583	-0.0026282137259841	-0.0292515084147453	0.00191722682211548
1445	93.0010070800781	-11.008731842041	-5.20095300674438	0.00581331877037883	-0.00360223650932312	-0.0286021586507559	-3.08191010844894e-05
1446	93.6503601074219	-11.3334064483643	-5.26588773727417	-0.00100484199356288	0.00678734155371785	-0.0311995539814234	0.00191722682211548
1447	91.7023086547852	-11.008731842041	-5.78536653518677	-0.00814767740666866	0.000618529506027699	-0.0143164889886975	0.000943203864153475
1448	93.6503601074219	-11.3334064483643	-5.46069240570068	-0.00522560812532902	0.00321592413820326	-0.00814767740666866	0.00483929552137852
1449	92.3516616821289	-11.008731842041	-5.26588773727417	-0.00100484199356288	0.0145795252174139	-0.00555028254166245	0.0175015944987535
1450	92.3516616821289	-11.6580810546875	-5.46069240570068	0.00354059832170606	0.00970941036939621	-0.00912170019000769	0.00483929552137852
1451	92.3516616821289	-11.008731842041	-5.3957576751709	-0.00165419070981443	0.013930176384747	-0.00587495695799589	0.00191722682211548
1452	92.3516616821289	-12.3074293136597	-5.26588773727417	0.000943203864153475	0.00191722682211548	-0.00360223650932312	0.0113327819854021
1453	90.4036178588867	-10.3593835830688	-5.9152364730835	-0.00360223650932312	-0.00522560812532902	0.00841071270406246	0.0239950809627771
1454	92.3516616821289	-12.3074293136597	-5.52562713623047	-0.00555028254166245	-0.00619963090866804	-0.00132951640989631	0.0022419011220336
1455	92.3516616821289	-12.6321039199829	-5.85030126571655	0.00743668992072344	-0.00100484199356288	0.0194496400654316	-0.0107450718060136
1456	91.0529632568359	-11.6580810546875	-5.3957576751709	0.0217223595827818	0.000293855206109583	0.0350340083241463	-0.00684897974133492
1457	91.0529632568359	-11.3334064483643	-5.46069240570068	-0.00555028254166245	-0.00295288790948689	0.0431508645415306	0.0226963832974434
1458	90.4036178588867	-11.6580810546875	-5.72043180465698	0.00126787810586393	-0.00782300252467394	0.0678261145949364	0.0149041991680861
1459	90.4036178588867	-11.008731842041	-5.98017120361328	0.0106834331527352	0.000293855206109583	0.0610079504549503	0.00418994715437293
1460	91.7023086547852	-12.9567775726318	-5.33082246780396	0.00808603875339031	0.013930176384747	0.0353586822748184	-0.00100484199356288
1461	91.7023086547852	-11.6580810546875	-5.6554970741272	-0.000355493422830477	-0.00327756232582033	0.0321119390428066	0.0168522447347641
1462	92.3516616821289	-11.9827547073364	-5.46069240570068	0.00483929552137852	-0.00100484199356288	0.040228795260191	0.00548864435404539
1463	90.4036178588867	-11.9827547073364	-5.00614833831787	-0.00360223650932312	-0.00132951640989631	0.0337353087961674	-0.00587495695799589
1464	92.3516616821289	-12.3074293136597	-5.33082246780396	0.0136055024340749	0.0116574559360743	0.0106834331527352	-0.00327756232582033
1465	92.3516616821289	-11.3334064483643	-5.72043180465698	0.00906006153672934	-0.00360223650932312	0.0145795252174139	-0.00555028254166245
1466	91.0529632568359	-10.6840572357178	-5.33082246780396	-0.000680167751852423	0.00418994715437293	0.00581331877037883	-0.00847235135734081
1467	91.7023086547852	-11.008731842041	-5.00614833831787	-0.00392691092565656	-0.00425158534198999	-0.00457625929266214	-0.00132951640989631
1468	90.4036178588867	-10.6840572357178	-5.07108306884766	0.0175015944987535	-0.00295288790948689	-0.0107450718060136	-0.00522560812532902
1469	91.0529632568359	-11.008731842041	-4.94121360778809	-0.00555028254166245	-0.00912170019000769	-0.0243813935667276	-0.00814767740666866
1470	91.0529632568359	-10.6840572357178	-5.26588773727417	0.000943203864153475	-0.00522560812532902	0.0136055024340749	-0.00977104809135199
1471	91.7023086547852	-10.6840572357178	-5.07108306884766	0.00191722682211548	-0.00100484199356288	0.0408781431615353	-0.00587495695799589
1472	90.4036178588867	-10.3593835830688	-5.59056186676025	0.000618529506027699	-0.0217839982360601	0.0613326244056225	0.00646266713738441
1473	93.0010070800781	-11.9827547073364	-5.26588773727417	-0.0026282137259841	-0.0256800893694162	0.076592318713665	0.000293855206109583
1474	89.754264831543	-10.0347089767456	-5.3957576751709	-0.00327756232582033	-0.0185372550040483	0.084059827029705	-0.0123684434220195
1475	90.4036178588867	-11.6580810546875	-4.94121360778809	0.00613799272105098	-0.0191866029053926	0.0860078707337379	-0.00230353930965066
1476	91.7023086547852	-11.3334064483643	-5.46069240570068	0.00451462110504508	-0.0211346503347158	0.081787109375	-0.00879702530801296
1477	91.7023086547852	-11.9827547073364	-5.3957576751709	-0.00619963090866804	-0.0188619289547205	0.0629559978842735	0.00646266713738441
1478	90.4036178588867	-11.3334064483643	-5.52562713623047	-0.00652430532500148	-0.0204853005707264	0.0431508645415306	0.00256657530553639
1479	90.4036178588867	-12.3074293136597	-5.46069240570068	0.0100340843200684	-0.00165419070981443	0.0324366129934788	0.00289124972186983
1480	88.45556640625	-11.008731842041	-5.6554970741272	0.00451462110504508	0.00191722682211548	-0.00360223650932312	-0.00360223650932312
1481	90.4036178588867	-11.9827547073364	-4.94121360778809	-0.00100484199356288	0.0103587592020631	-0.0211346503347158	0.00126787810586393
1482	89.1049194335938	-11.6580810546875	-5.52562713623047	-3.08191010844894e-05	0.0207483377307653	-0.0159398596733809	0.00191722682211548
1483	89.1049194335938	-11.008731842041	-5.85030126571655	-0.0130177913233638	0.0314625911414623	-0.0240567177534103	0.00418994715437293
1484	89.1049194335938	-10.6840572357178	-5.72043180465698	0.00354059832170606	0.0386054255068302	-0.0402904339134693	-0.00132951640989631
1485	88.45556640625	-11.9827547073364	-5.52562713623047	0.00548864435404539	0.0399041213095188	-0.0464592464268208	-0.00392691092565656
1486	91.0529632568359	-12.3074293136597	-5.72043180465698	-0.00619963090866804	0.0301638916134834	-0.0714591667056084	-0.00847235135734081
1487	89.1049194335938	-11.008731842041	-5.33082246780396	0.00743668992072344	0.0334106348454952	-0.0834721177816391	0.00678734155371785
1488	91.0529632568359	-11.3334064483643	-5.78536653518677	-0.00295288790948689	0.012956153601408	-0.0730825439095497	-0.00327756232582033
1489	91.7023086547852	-12.3074293136597	-5.6554970741272	0.00776136433705688	-0.00165419070981443	-0.0831474438309669	-0.0188619289547205
1490	92.3516616821289	-12.6321039199829	-5.52562713623047	0.0265924744307995	0.00776136433705688	-0.0773033052682877	-0.00944637414067984
1491	91.7023086547852	-11.6580810546875	-5.72043180465698	0.0100340843200684	0.000293855206109583	-0.0821734219789505	-0.00879702530801296
1492	92.3516616821289	-12.3074293136597	-5.52562713623047	-0.0152905117720366	-0.000680167751852423	-0.0490566417574883	-0.00327756232582033
1493	91.0529632568359	-11.008731842041	-5.46069240570068	-0.00522560812532902	-0.00717365415766835	-0.0415891297161579	-0.00619963090866804
1494	93.6503601074219	-11.9827547073364	-5.46069240570068	0.00548864435404539	-0.0139918150380254	-0.0276281367987394	-0.0110697457566857
1495	91.7023086547852	-11.008731842041	-5.72043180465698	0.0269171483814716	-0.00749832857400179	-0.00717365415766835	-0.00522560812532902
1496	92.3516616821289	-11.3334064483643	-5.59056186676025	0.0022419011220336	-0.000355493422830477	-0.0139918150380254	-0.00490093370899558
1497	90.4036178588867	-11.008731842041	-5.52562713623047	0.00581331877037883	-0.00295288790948689	-0.017887907102704	0.00418994715437293
1498	91.7023086547852	-11.3334064483643	-5.3957576751709	0.0103587592020631	-0.00587495695799589	-0.0386670641601086	0.00256657530553639
1499	91.0529632568359	-11.008731842041	-5.33082246780396	0.00776136433705688	0.00321592413820326	-0.0672384053468704	0.00483929552137852
1500	93.6503601074219	-11.3334064483643	-5.72043180465698	0.0278911720961332	0.000293855206109583	-0.0581475235521793	-0.00327756232582033
1501	91.0529632568359	-11.008731842041	-5.72043180465698	0.0106834331527352	-0.0208099745213985	-0.0113944197073579	-0.00587495695799589
1502	92.3516616821289	-11.3334064483643	-5.78536653518677	0.00678734155371785	-0.028926832601428	0.013930176384747	0.00970941036939621
1503	92.3516616821289	-11.6580810546875	-5.85030126571655	0.00321592413820326	-0.0331475995481014	0.0360080301761627	0.00386527273803949
1504	93.6503601074219	-12.3074293136597	-5.78536653518677	-0.00165419070981443	-0.0302255302667618	0.0340599827468395	-0.000680167751852423
1505	91.0529632568359	-11.008731842041	-5.85030126571655	0.0272418223321438	-0.0370436906814575	0.0632806718349457	-0.00425158534198999
1506	91.0529632568359	-11.3334064483643	-5.9152364730835	0.00841071270406246	-0.0276281367987394	0.0694494843482971	-0.0026282137259841
1507	92.3516616821289	-11.3334064483643	-5.98017120361328	-0.00847235135734081	-0.0204853005707264	0.0782156884670258	-0.00165419070981443
1508	91.7023086547852	-12.6321039199829	-5.78536653518677	-0.0169138833880424	-0.0318489037454128	0.111332468688488	-0.00230353930965066
1509	91.0529632568359	-11.008731842041	-6.04510593414307	-0.000355493422830477	-0.0250307414680719	0.132760971784592	-0.00652430532500148
1510	90.4036178588867	-11.008731842041	-5.85030126571655	0.00126787810586393	0.00289124972186983	0.105813004076481	0.00711201597005129
1511	93.0010070800781	-11.6580810546875	-5.26588773727417	0.0022419011220336	0.0213976856321096	0.0746442750096321	-0.00197886489331722
1512	91.0529632568359	-10.6840572357178	-5.85030126571655	-0.0026282137259841	0.0337353087961674	0.0438002124428749	0.00418994715437293
1513	92.3516616821289	-12.3074293136597	-5.85030126571655	-0.00165419070981443	0.0265924744307995	0.0103587592020631	0.0022419011220336
1514	91.0529632568359	-11.008731842041	-5.85030126571655	0.0022419011220336	0.0480209775269032	-0.0363943427801132	-0.00100484199356288
1515	93.0010070800781	-11.9827547073364	-5.59056186676025	0.0223717093467712	0.0353586822748184	-0.0503553375601768	-0.00587495695799589
1516	91.7023086547852	-11.9827547073364	-5.13601779937744	-0.00425158534198999	0.0470469556748867	-0.0714591667056084	-0.00425158534198999
1517	92.3516616821289	-11.9827547073364	-5.20095300674438	0.00418994715437293	0.0486703291535378	-0.101004533469677	0.00386527273803949
1518	92.3516616821289	-11.6580810546875	-5.33082246780396	0.00678734155371785	0.0434755384922028	-0.134770661592484	0.00646266713738441
1519	93.0010070800781	-11.9827547073364	-5.52562713623047	0.00776136433705688	0.0434755384922028	-0.132822617888451	-0.00165419070981443
1520	92.3516616821289	-11.9827547073364	-5.07108306884766	0.00873538758605719	0.0470469556748867	-0.119835644960403	-0.00100484199356288
1521	93.6503601074219	-11.9827547073364	-4.94121360778809	0.0103587592020631	0.0282158460468054	-0.100030511617661	-0.0026282137259841
1522	92.3516616821289	-11.9827547073364	-5.20095300674438	0.00418994715437293	0.00386527273803949	-0.0402904339134693	-0.00717365415766835
1523	91.7023086547852	-11.008731842041	-5.20095300674438	0.0142548503354192	-0.0117190945893526	-0.00165419070981443	0.00451462110504508
1524	92.3516616821289	-12.3074293136597	-5.33082246780396	0.0132808275520802	0.00613799272105098	-0.0100957229733467	0.000943203864153475
1525	93.0010070800781	-12.6321039199829	-5.46069240570068	0.0220470335334539	0.0149041991680861	-0.00587495695799589	0.00808603875339031
1526	91.7023086547852	-11.6580810546875	-5.59056186676025	0.00970941036939621	-0.000355493422830477	0.0239950809627771	-0.0117190945893526
1527	91.7023086547852	-11.9827547073364	-5.52562713623047	-0.00944637414067984	-0.00749832857400179	0.0288651939481497	-0.00619963090866804
1528	91.7023086547852	-11.3334064483643	-5.20095300674438	0.00970941036939621	-0.0237320438027382	0.0697741582989693	-0.00587495695799589
1529	93.6503601074219	-13.2814521789551	-5.26588773727417	-0.00425158534198999	-0.0337969474494457	0.0668520927429199	-0.00717365415766835
1530	94.2997055053711	-12.3074293136597	-5.46069240570068	0.00386527273803949	-0.0136671401560307	0.0694494843482971	-0.00392691092565656
1531	92.3516616821289	-11.9827547073364	-5.6554970741272	0.00646266713738441	-0.0104203969240189	0.0756182968616486	-0.00197886489331722
1532	93.0010070800781	-12.6321039199829	-5.52562713623047	-0.0113944197073579	-0.0107450718060136	0.0759429708123207	0.0022419011220336
1533	91.7023086547852	-12.3074293136597	-5.26588773727417	-0.00847235135734081	-0.00490093370899558	0.0509430468082428	0.00289124972186983
1534	92.3516616821289	-12.3074293136597	-5.20095300674438	-0.00555028254166245	0.00289124972186983	0.0022419011220336	-0.00360223650932312
1535	91.0529632568359	-11.9827547073364	-5.13601779937744	0.0116574559360743	0.0100340843200684	-0.0610695891082287	-0.00327756232582033
1536	91.7023086547852	-11.3334064483643	-5.85030126571655	-0.00684897974133492	0.013930176384747	-0.0815240740776062	-0.00425158534198999
1537	89.754264831543	-11.6580810546875	-5.85030126571655	-0.00814767740666866	0.00289124972186983	-0.0948357209563255	0.00646266713738441
1538	91.0529632568359	-11.6580810546875	-5.78536653518677	-0.00425158534198999	-0.00392691092565656	-0.106199324131012	0.00159255252219737
1539	89.754264831543	-11.008731842041	-5.46069240570068	-0.0120437685400248	-0.00814767740666866	-0.0938616991043091	0.00451462110504508
1540	90.4036178588867	-11.008731842041	-5.78536653518677	0.000618529506027699	-0.0182125810533762	-0.0708098188042641	0.012956153601408
1541	90.4036178588867	-11.008731842041	-5.46069240570068	0.00191722682211548	-0.0318489037454128	-0.0191866029053926	-0.000680167751852423
1542	91.0529632568359	-10.6840572357178	-5.6554970741272	0.00191722682211548	-0.0217839982360601	0.00321592413820326	0.01100810803473
1543	92.3516616821289	-11.3334064483643	-5.20095300674438	-0.00197886489331722	-0.00847235135734081	0.0200989879667759	0.00678734155371785
1544	90.4036178588867	-11.008731842041	-5.59056186676025	0.011982130818069	-3.08191010844894e-05	0.0301638916134834	0.00418994715437293
1545	89.754264831543	-10.3593835830688	-5.72043180465698	0.0103587592020631	-0.0126931173726916	0.0317872650921345	0.0243197549134493
1546	92.3516616821289	-11.3334064483643	-5.3957576751709	0.00646266713738441	-0.0182125810533762	0.0392547734081745	0.0171769186854362
1547	91.7023086547852	-11.9827547073364	-5.07108306884766	-0.00522560812532902	-0.0182125810533762	0.0645793676376343	0.00321592413820326
1548	92.3516616821289	-11.3334064483643	-5.3957576751709	0.00646266713738441	-0.00749832857400179	0.0532157681882381	0.025618452578783
1549	90.4036178588867	-10.3593835830688	-5.33082246780396	0.0243197549134493	0.00483929552137852	0.0301638916134834	0.0100340843200684
1550	91.0529632568359	-11.008731842041	-5.52562713623047	0.0317872650921345	0.0285405199974775	0.00678734155371785	0.00906006153672934
1551	91.0529632568359	-11.6580810546875	-5.13601779937744	-0.000680167751852423	0.0467222817242146	-0.0230826959013939	0.0136055024340749
1552	91.0529632568359	-11.008731842041	-5.20095300674438	-0.00912170019000769	0.0467222817242146	-0.063342310488224	0.0188002903014421
1553	89.754264831543	-10.6840572357178	-5.26588773727417	0.000293855206109583	0.0382807515561581	-0.0454852245748043	0.0194496400654316
1554	89.754264831543	-10.3593835830688	-5.52562713623047	-0.0276281367987394	0.0181509424000978	-0.0133424662053585	0.00289124972186983
1555	89.754264831543	-11.008731842041	-5.52562713623047	0.00191722682211548	0.0191249661147594	-0.0295761823654175	0.0194496400654316
1556	90.4036178588867	-11.008731842041	-5.3957576751709	-0.0117190945893526	0.0171769186854362	-0.0422384813427925	0.0116574559360743
1557	89.1049194335938	-11.008731842041	-5.52562713623047	0.0136055024340749	0.0162028968334198	-0.0458098985254765	0.0103587592020631
1558	90.4036178588867	-11.3334064483643	-5.3957576751709	-0.0253554154187441	-0.00555028254166245	-0.0487319678068161	-0.00912170019000769
1559	89.1049194335938	-10.6840572357178	-5.13601779937744	-0.00717365415766835	-0.00619963090866804	-0.0451605506241322	0.011982130818069
1560	89.754264831543	-11.3334064483643	-5.46069240570068	0.00808603875339031	-0.0146411629393697	-0.0308748781681061	-0.00684897974133492
1561	89.754264831543	-11.008731842041	-5.9152364730835	0.000943203864153475	-0.0195112787187099	0.00581331877037883	0.00418994715437293
1562	90.4036178588867	-11.3334064483643	-5.52562713623047	0.00354059832170606	-0.0253554154187441	0.0197743140161037	0.00289124972186983
1563	89.1049194335938	-9.71003437042236	-5.52562713623047	0.00418994715437293	-0.0347709693014622	0.0509430468082428	0.0113327819854021
1564	91.0529632568359	-11.3334064483643	-5.46069240570068	-0.0247060675173998	-0.0350956469774246	0.0541897900402546	0.01100810803473
1565	91.7023086547852	-10.3593835830688	-5.59056186676025	0.00483929552137852	-0.0357449948787689	0.0723715499043465	0.000943203864153475
1566	89.754264831543	-10.0347089767456	-5.78536653518677	0.0249691028147936	-0.0263294391334057	0.0808130875229836	-0.00165419070981443
1567	89.754264831543	-9.71003437042236	-5.85030126571655	-0.0107450718060136	-0.0217839982360601	0.0928260311484337	-0.00587495695799589
1568	89.754264831543	-10.0347089767456	-5.52562713623047	-0.00392691092565656	-0.028926832601428	0.104838982224464	0.00711201597005129
1569	91.0529632568359	-10.0347089767456	-5.6554970741272	0.0152288740500808	-0.00392691092565656	0.0967221260070801	-0.0120437685400248
1570	93.0010070800781	-11.3334064483643	-5.20095300674438	0.000293855206109583	-0.00392691092565656	0.0688001364469528	0.00256657530553639
1571	91.7023086547852	-10.0347089767456	-5.3957576751709	-0.00944637414067984	0.00581331877037883	0.0610079504549503	-0.00327756232582033
1572	89.754264831543	-10.3593835830688	-5.52562713623047	-0.00912170019000769	0.00646266713738441	0.0512677207589149	0.00970941036939621
1573	92.3516616821289	-11.008731842041	-5.46069240570068	-0.00425158534198999	0.00776136433705688	0.0363327041268349	0.00126787810586393
1574	92.3516616821289	-11.3334064483643	-5.52562713623047	-0.00619963090866804	0.00743668992072344	-0.00619963090866804	-0.00814767740666866
1575	90.4036178588867	-10.0347089767456	-5.6554970741272	0.00256657530553639	0.013930176384747	-0.0389917381107807	-0.00100484199356288
1576	91.0529632568359	-10.3593835830688	-5.26588773727417	0.00256657530553639	0.0217223595827818	-0.0490566417574883	-0.00327756232582033
1577	92.3516616821289	-11.008731842041	-4.74640893936157	-0.00555028254166245	0.0113327819854021	-0.0302255302667618	0.0132808275520802
1578	91.0529632568359	-11.3334064483643	-5.33082246780396	0.00808603875339031	0.00516396993771195	-0.0169138833880424	-0.00327756232582033
1579	91.0529632568359	-10.3593835830688	-5.78536653518677	0.00191722682211548	0.0168522447347641	-0.0286021586507559	0.0165275707840919
1580	91.0529632568359	-10.0347089767456	-5.85030126571655	0.0126314787194133	0.0181509424000978	-0.0480826161801815	-0.00490093370899558
1581	92.3516616821289	-10.6840572357178	-5.59056186676025	0.0145795252174139	0.00581331877037883	-0.0578228458762169	-0.00327756232582033
1582	90.4036178588867	-9.71003437042236	-5.3957576751709	0.00516396993771195	0.00321592413820326	-0.0626929625868797	-0.0110697457566857
1583	93.6503601074219	-11.6580810546875	-5.07108306884766	0.00159255252219737	0.00743668992072344	-0.0776279792189598	0.0171769186854362
1584	91.0529632568359	-10.0347089767456	-5.78536653518677	0.000293855206109583	-0.00132951640989631	-0.0682124271988869	0.00159255252219737
1585	91.7023086547852	-11.008731842041	-5.6554970741272	0.00841071270406246	0.00321592413820326	-0.0438618510961533	0.00776136433705688
1586	93.0010070800781	-11.008731842041	-5.33082246780396	0.0272418223321438	0.00386527273803949	-0.0221086721867323	-3.08191010844894e-05
1587	93.6503601074219	-11.3334064483643	-5.6554970741272	0.0126314787194133	-0.0152905117720366	0.00743668992072344	0.000943203864153475
1588	93.6503601074219	-10.6840572357178	-5.3957576751709	-0.00619963090866804	-0.0217839982360601	0.0142548503354192	0.00613799272105098
1589	93.0010070800781	-11.3334064483643	-5.20095300674438	-0.00100484199356288	-0.0110697457566857	0.01100810803473	-0.00814767740666866
1590	91.0529632568359	-9.71003437042236	-5.3957576751709	0.00743668992072344	-0.0107450718060136	0.0136055024340749	0.0100340843200684
1591	93.0010070800781	-11.3334064483643	-5.59056186676025	-0.00392691092565656	-0.0126931173726916	0.0158782228827477	-0.000680167751852423
1592	92.3516616821289	-11.3334064483643	-5.3957576751709	-0.00814767740666866	0.00191722682211548	0.0175015944987535	0.00841071270406246
1593	91.0529632568359	-10.3593835830688	-5.52562713623047	-0.0100957229733467	-0.0120437685400248	0.0145795252174139	0.0210730116814375
1594	91.0529632568359	-10.3593835830688	-5.52562713623047	0.00906006153672934	0.00743668992072344	0.0350340083241463	-0.0113944197073579
1595	93.0010070800781	-11.3334064483643	-5.26588773727417	0.012956153601408	0.00711201597005129	0.0168522447347641	-0.00619963090866804
1596	93.0010070800781	-11.008731842041	-5.72043180465698	-0.0146411629393697	0.0236704051494598	-0.000355493422830477	-0.0165892094373703
1597	91.7023086547852	-10.6840572357178	-5.85030126571655	-0.0136671401560307	0.0191249661147594	0.00354059832170606	-0.00230353930965066
1598	92.3516616821289	-10.6840572357178	-5.85030126571655	-0.00360223650932312	0.0155535480007529	-0.00684897974133492	-0.00490093370899558
1599	93.0010070800781	-11.9827547073364	-5.59056186676025	0.00711201597005129	0.0226963832974434	-0.028926832601428	-0.00360223650932312
1600	93.0010070800781	-11.9827547073364	-5.33082246780396	0.00711201597005129	0.0259431265294552	-0.0513293594121933	-0.0224333461374044
1601	91.7023086547852	-11.6580810546875	-5.13601779937744	0.0022419011220336	0.0239950809627771	-0.0331475995481014	-0.0123684434220195
1602	93.0010070800781	-12.6321039199829	-5.20095300674438	-3.08191010844894e-05	0.0213976856321096	-0.0110697457566857	-0.0126931173726916
1603	91.0529632568359	-11.9827547073364	-5.6554970741272	0.0100340843200684	0.00386527273803949	0.01847561635077	-0.00879702530801296
1604	92.3516616821289	-12.9567775726318	-5.46069240570068	0.00191722682211548	0.00191722682211548	0.0373067259788513	-0.0123684434220195
1605	91.7023086547852	-11.9827547073364	-5.78536653518677	-0.0165892094373703	-0.00327756232582033	0.0249691028147936	-0.0123684434220195
1606	91.0529632568359	-11.9827547073364	-5.72043180465698	0.00938473641872406	0.00289124972186983	-0.000680167751852423	-0.0100957229733467
1607	91.0529632568359	-11.9827547073364	-5.52562713623047	-0.00847235135734081	0.00646266713738441	-0.00197886489331722	-0.00684897974133492
1608	91.7023086547852	-12.3074293136597	-5.33082246780396	0.00581331877037883	-0.0188619289547205	0.0132808275520802	-0.00457625929266214
1609	90.4036178588867	-11.3334064483643	-5.72043180465698	0.00159255252219737	-0.0156151866540313	-0.00522560812532902	-0.00652430532500148
1610	92.3516616821289	-13.6061267852783	-5.46069240570068	0.0149041991680861	-0.00847235135734081	0.00613799272105098	-0.0107450718060136
1611	91.0529632568359	-12.3074293136597	-5.52562713623047	-0.00100484199356288	-0.00619963090866804	0.0288651939481497	-0.0126931173726916
1612	91.7023086547852	-11.6580810546875	-5.52562713623047	0.00970941036939621	-0.0130177913233638	0.0330859608948231	-0.000680167751852423
1613	93.6503601074219	-12.6321039199829	-5.20095300674438	-0.0026282137259841	-0.0120437685400248	0.0353586822748184	-0.000680167751852423
1614	92.3516616821289	-11.9827547073364	-5.26588773727417	0.00191722682211548	-0.00457625929266214	0.0285405199974775	-0.00295288790948689
1615	91.0529632568359	-11.6580810546875	-5.6554970741272	0.00938473641872406	0.00613799272105098	-0.00684897974133492	-0.00522560812532902
1616	93.0010070800781	-12.3074293136597	-5.52562713623047	0.00776136433705688	0.0259431265294552	-0.0428878292441368	0.000618529506027699
1617	91.7023086547852	-11.6580810546875	-5.33082246780396	-0.0120437685400248	0.0249691028147936	-0.0857448354363441	0.00711201597005129
1618	93.6503601074219	-12.3074293136597	-5.59056186676025	-0.00749832857400179	0.0262678004801273	-0.118861623108387	-0.00197886489331722
1619	91.0529632568359	-11.3334064483643	-5.46069240570068	-0.00457625929266214	0.0210730116814375	-0.0948357209563255	-0.0110697457566857
1620	91.0529632568359	-11.008731842041	-5.46069240570068	-0.0104203969240189	0.0200989879667759	-0.0789266750216484	-0.00782300252467394
1621	91.7023086547852	-11.6580810546875	-5.59056186676025	-0.00555028254166245	0.00841071270406246	-0.0350956469774246	-0.0104203969240189
1622	90.4036178588867	-10.6840572357178	-5.52562713623047	-0.00457625929266214	0.00191722682211548	-0.0130177913233638	-0.00295288790948689
1623	92.3516616821289	-11.9827547073364	-5.72043180465698	-0.00782300252467394	-0.00587495695799589	0.00289124972186983	-0.0136671401560307
1624	90.4036178588867	-11.3334064483643	-5.72043180465698	-0.00912170019000769	-0.0117190945893526	0.0142548503354192	-0.0136671401560307
1625	91.0529632568359	-12.6321039199829	-5.33082246780396	-0.00717365415766835	-0.0026282137259841	0.00386527273803949	-0.0224333461374044
1626	90.4036178588867	-12.6321039199829	-5.20095300674438	-0.00847235135734081	-0.0172385573387146	-0.00165419070981443	-0.00879702530801296
1627	89.754264831543	-12.3074293136597	-5.3957576751709	-0.00944637414067984	-0.0211346503347158	0.0116574559360743	-0.0146411629393697
1628	90.4036178588867	-12.6321039199829	-5.26588773727417	-0.0133424662053585	-0.0250307414680719	0.0142548503354192	-0.00360223650932312
1629	90.4036178588867	-12.3074293136597	-5.3957576751709	-0.00360223650932312	-0.0308748781681061	0.0217223595827818	-0.00749832857400179
1630	87.8062210083008	-11.3334064483643	-5.52562713623047	-0.0169138833880424	-0.0175632312893867	0.0295145437121391	-0.00684897974133492
1631	89.754264831543	-12.6321039199829	-5.26588773727417	-0.00425158534198999	-0.0211346503347158	0.0327612869441509	0.00256657530553639
1632	89.754264831543	-12.6321039199829	-5.07108306884766	-0.0172385573387146	-0.0117190945893526	0.0337353087961674	0.0132808275520802
1633	88.45556640625	-11.3334064483643	-5.59056186676025	-0.0107450718060136	-0.000680167751852423	0.0239950809627771	0.00289124972186983
1634	89.754264831543	-12.3074293136597	-5.3957576751709	-0.00522560812532902	0.0136055024340749	0.0103587592020631	-0.00132951640989631
1635	89.754264831543	-12.6321039199829	-5.46069240570068	-0.00100484199356288	0.0207483377307653	0.00289124972186983	0.000943203864153475
1636	87.156867980957	-11.6580810546875	-5.59056186676025	-0.00717365415766835	0.029189869761467	0.0106834331527352	0.0213976856321096
1637	90.4036178588867	-11.6580810546875	-5.52562713623047	0.00418994715437293	0.0249691028147936	0.036657378077507	0.0194496400654316
1638	89.1049194335938	-11.9827547073364	-5.26588773727417	0.00906006153672934	0.029189869761467	0.0334106348454952	0.00841071270406246
1639	91.0529632568359	-11.9827547073364	-5.33082246780396	0.0149041991680861	0.0337353087961674	0.0571118593215942	0.00451462110504508
1640	91.7023086547852	-12.9567775726318	-5.3957576751709	0.00483929552137852	0.0301638916134834	0.0223717093467712	-0.00490093370899558
1641	91.0529632568359	-11.6580810546875	-5.59056186676025	0.0113327819854021	0.0142548503354192	0.00711201597005129	-0.00652430532500148
1642	91.7023086547852	-13.2814521789551	-5.52562713623047	0.00873538758605719	0.0132808275520802	-0.00100484199356288	0.00483929552137852
1643	91.7023086547852	-11.9827547073364	-5.3957576751709	0.000943203864153475	0.0106834331527352	-0.0139918150380254	0.000293855206109583
1644	92.3516616821289	-12.3074293136597	-5.07108306884766	-0.00425158534198999	0.0132808275520802	-0.0542514286935329	0.00256657530553639
1645	91.7023086547852	-11.6580810546875	-5.59056186676025	0.00321592413820326	0.0236704051494598	-0.0873682126402855	-0.00392691092565656
1646	91.0529632568359	-11.008731842041	-5.85030126571655	0.0103587592020631	0.0194496400654316	-0.0766539573669434	-0.00652430532500148
1647	92.3516616821289	-12.3074293136597	-5.59056186676025	-0.00944637414067984	0.00776136433705688	-0.0393164120614529	-0.0026282137259841
1648	91.0529632568359	-11.3334064483643	-5.72043180465698	0.00581331877037883	-0.00457625929266214	-0.0292515084147453	-3.08191010844894e-05
1649	91.0529632568359	-11.6580810546875	-5.72043180465698	0.0175015944987535	0.00483929552137852	-0.017887907102704	-0.00490093370899558
1650	92.3516616821289	-12.6321039199829	-5.72043180465698	0.00678734155371785	0.00386527273803949	-0.0172385573387146	-0.00782300252467394
1651	91.0529632568359	-11.9827547073364	-5.6554970741272	-0.00522560812532902	0.0136055024340749	-0.0113944197073579	-3.08191010844894e-05
1652	91.0529632568359	-11.9827547073364	-5.85030126571655	-0.00652430532500148	0.00873538758605719	-0.00879702530801296	0.00418994715437293
1653	93.0010070800781	-13.2814521789551	-5.3957576751709	-0.00587495695799589	0.00126787810586393	0.00159255252219737	0.0149041991680861
1654	91.7023086547852	-11.3334064483643	-6.04510593414307	-0.0026282137259841	0.00256657530553639	0.0178262684494257	-0.00457625929266214
1655	89.754264831543	-12.3074293136597	-5.85030126571655	-0.00295288790948689	0.0106834331527352	0.0252937767654657	-0.00555028254166245
1656	91.7023086547852	-12.6321039199829	-5.6554970741272	0.00548864435404539	0.00906006153672934	0.036657378077507	-0.00749832857400179
1657	92.3516616821289	-13.6061267852783	-5.52562713623047	0.0262678004801273	-0.00425158534198999	0.0681507885456085	-0.0104203969240189
1658	91.7023086547852	-12.6321039199829	-5.98017120361328	0.000943203864153475	-0.00652430532500148	0.0843845009803772	0.0194496400654316
1659	90.4036178588867	-12.9567775726318	-5.52562713623047	-0.00652430532500148	-0.0169138833880424	0.0837351530790329	0.00159255252219737
1660	92.3516616821289	-12.3074293136597	-5.78536653518677	0.00646266713738441	-0.00619963090866804	0.0541897900402546	-0.000680167751852423
1661	92.3516616821289	-13.6061267852783	-5.3957576751709	0.0181509424000978	-0.00717365415766835	0.0502936989068985	0.01847561635077
1662	91.0529632568359	-11.9827547073364	-5.46069240570068	0.0194496400654316	-0.0133424662053585	0.0379560738801956	-0.00327756232582033
1663	91.0529632568359	-12.9567775726318	-5.26588773727417	0.000943203864153475	-0.00165419070981443	0.00711201597005129	0.00776136433705688
1664	91.0529632568359	-11.9827547073364	-5.78536653518677	0.00581331877037883	0.00483929552137852	-0.0185372550040483	0.00938473641872406
1665	91.0529632568359	-13.2814521789551	-5.46069240570068	0.00354059832170606	-0.00522560812532902	-0.0399657599627972	0.00126787810586393
1666	94.2997055053711	-13.2814521789551	-5.46069240570068	0.00743668992072344	-0.0315242260694504	-0.028926832601428	0.00159255252219737
1667	93.0010070800781	-12.6321039199829	-5.3957576751709	-0.0100957229733467	-0.0292515084147453	-0.0357449948787689	0.00516396993771195
1668	91.7023086547852	-13.2814521789551	-5.20095300674438	-0.00749832857400179	-0.0363943427801132	-0.0552254542708397	0.00159255252219737
1669	93.0010070800781	-12.9567775726318	-5.00614833831787	0.00678734155371785	-0.0230826959013939	-0.055874802172184	0.00613799272105098
1670	92.3516616821289	-12.3074293136597	-5.3957576751709	-0.00197886489331722	-0.00392691092565656	-0.0623682886362076	-0.00782300252467394
1671	91.7023086547852	-12.9567775726318	-5.46069240570068	-0.00100484199356288	0.00646266713738441	-0.0487319678068161	-0.00619963090866804
1672	93.6503601074219	-13.9308004379272	-5.33082246780396	-0.00814767740666866	-0.00360223650932312	-0.0383423902094364	0.01100810803473
1673	90.4036178588867	-11.6580810546875	-5.72043180465698	-0.00490093370899558	-0.0117190945893526	-0.0136671401560307	-0.00587495695799589
1674	91.7023086547852	-13.9308004379272	-5.85030126571655	-0.000355493422830477	-0.00425158534198999	0.00256657530553639	-0.00684897974133492
1675	91.7023086547852	-13.2814521789551	-5.78536653518677	-0.00327756232582033	-0.0172385573387146	0.0356833562254906	-0.0026282137259841
1676	91.7023086547852	-12.9567775726318	-5.85030126571655	-0.00425158534198999	-0.0347709693014622	0.0301638916134834	-0.00295288790948689
1677	91.0529632568359	-12.3074293136597	-5.72043180465698	0.0136055024340749	-0.0363943427801132	0.0356833562254906	-0.00197886489331722
1678	91.7023086547852	-12.9567775726318	-5.78536653518677	0.0022419011220336	-0.0211346503347158	0.0233457311987877	-0.00327756232582033
1679	93.6503601074219	-13.6061267852783	-5.78536653518677	0.0191249661147594	-0.0224333461374044	0.0548391379415989	-0.00814767740666866
1680	93.0010070800781	-14.2554750442505	-5.20095300674438	0.0106834331527352	-0.00392691092565656	0.0694494843482971	-0.00587495695799589
1681	91.7023086547852	-12.6321039199829	-5.20095300674438	0.0116574559360743	-0.000355493422830477	0.084059827029705	-0.00457625929266214
1682	93.0010070800781	-13.9308004379272	-5.3957576751709	0.0142548503354192	-0.00392691092565656	0.100293546915054	0.00191722682211548
1683	91.7023086547852	-13.6061267852783	-5.78536653518677	0.0126314787194133	0.0106834331527352	0.0684754624962807	-0.00977104809135199
1684	91.0529632568359	-13.6061267852783	-5.20095300674438	0.013930176384747	0.00516396993771195	0.00841071270406246	-0.00912170019000769
1685	90.4036178588867	-12.6321039199829	-5.52562713623047	0.0100340843200684	0.0136055024340749	-0.0422384813427925	-0.0110697457566857
1686	91.0529632568359	-12.3074293136597	-5.46069240570068	0.013930176384747	0.0126314787194133	-0.0919136479496956	-0.00977104809135199
1687	91.0529632568359	-12.3074293136597	-5.00614833831787	0.0100340843200684	-0.00327756232582033	-0.0659397020936012	-0.00230353930965066
1688	91.0529632568359	-12.3074293136597	-5.26588773727417	-0.000355493422830477	-0.0110697457566857	-0.0324982516467571	0.00289124972186983
1689	91.7023086547852	-12.3074293136597	-5.6554970741272	-0.0026282137259841	-0.00295288790948689	-0.0542514286935329	0.000618529506027699
1690	90.4036178588867	-11.3334064483643	-5.6554970741272	-0.00132951640989631	0.0272418223321438	-0.0824980959296227	-0.00912170019000769
1691	91.7023086547852	-12.3074293136597	-5.33082246780396	-0.00749832857400179	0.0213976856321096	-0.0880175605416298	-0.00814767740666866
1692	89.754264831543	-11.9827547073364	-5.46069240570068	-0.0139918150380254	0.0275664981454611	-0.0753552615642548	0.00906006153672934
1693	93.6503601074219	-12.6321039199829	-4.81134366989136	-0.00944637414067984	0.0295145437121391	-0.0792513489723206	0.00483929552137852
1694	91.0529632568359	-11.3334064483643	-5.26588773727417	-0.00522560812532902	0.0230210572481155	-0.0584721975028515	0.000293855206109583
1695	92.3516616821289	-11.9827547073364	-5.26588773727417	-0.00522560812532902	0.0265924744307995	-0.0574981719255447	-0.00879702530801296
1696	92.3516616821289	-12.3074293136597	-5.13601779937744	-0.00165419070981443	0.0298392176628113	-0.0458098985254765	-0.00457625929266214
1697	93.0010070800781	-12.6321039199829	-5.26588773727417	-0.00684897974133492	0.0301638916134834	-0.0311995539814234	-0.000680167751852423
1698	92.3516616821289	-12.3074293136597	-5.00614833831787	-0.0100957229733467	0.0220470335334539	-0.0143164889886975	-0.00425158534198999
1699	91.7023086547852	-12.6321039199829	-5.13601779937744	-0.00425158534198999	0.031137915328145	-0.00522560812532902	0.00289124972186983
1700	89.1049194335938	-11.3334064483643	-5.46069240570068	0.00191722682211548	0.0386054255068302	-0.00814767740666866	-0.00100484199356288
1701	92.3516616821289	-12.3074293136597	-5.46069240570068	-0.00684897974133492	0.0438002124428749	-0.0324982516467571	-0.00100484199356288
1702	89.754264831543	-11.9827547073364	-5.46069240570068	-0.00619963090866804	0.0223717093467712	0.00808603875339031	-0.00684897974133492
1703	89.754264831543	-11.6580810546875	-5.59056186676025	-0.0188619289547205	0.00938473641872406	0.0334106348454952	0.00126787810586393
1704	89.1049194335938	-11.6580810546875	-5.59056186676025	-0.017887907102704	-0.00132951640989631	0.0720468759536743	-0.00652430532500148
1705	90.4036178588867	-12.6321039199829	-5.07108306884766	0.000293855206109583	0.00126787810586393	0.0532157681882381	-0.00847235135734081
1706	90.4036178588867	-12.3074293136597	-5.07108306884766	-0.00587495695799589	-0.0104203969240189	0.0525664202868938	-0.00782300252467394
1707	89.754264831543	-11.9827547073364	-5.78536653518677	-0.0123684434220195	-0.00912170019000769	0.0704235062003136	0.00483929552137852
1708	91.0529632568359	-12.3074293136597	-5.85030126571655	-0.0191866029053926	-0.0175632312893867	0.100942894816399	-0.00100484199356288
1709	91.0529632568359	-12.6321039199829	-5.33082246780396	-0.00619963090866804	-0.0152905117720366	0.118150629103184	0.00354059832170606
1710	91.0529632568359	-12.6321039199829	-5.33082246780396	0.00256657530553639	-0.0276281367987394	0.136657059192657	-0.00782300252467394
1711	92.3516616821289	-11.6580810546875	-5.46069240570068	-0.00295288790948689	-0.00425158534198999	0.134709015488625	0.00841071270406246
1712	91.7023086547852	-11.9827547073364	-5.07108306884766	-0.00555028254166245	-0.0217839982360601	0.102566264569759	0.00938473641872406
1713	91.0529632568359	-11.6580810546875	-5.59056186676025	-0.0175632312893867	-0.00555028254166245	0.0171769186854362	0.0106834331527352
1714	93.0010070800781	-12.3074293136597	-5.3957576751709	-0.000680167751852423	0.0149041991680861	-0.131848588585854	-0.0026282137259841
1715	92.3516616821289	-12.3074293136597	-5.46069240570068	0.00743668992072344	0.0262678004801273	-0.212367832660675	0.00126787810586393
1716	91.0529632568359	-11.3334064483643	-5.52562713623047	0.0226963832974434	0.0175015944987535	-0.145809590816498	0.013930176384747
1717	91.0529632568359	-11.3334064483643	-5.6554970741272	-0.00425158534198999	0.00418994715437293	-0.0536020807921886	0.0136055024340749
1718	91.7023086547852	-11.3334064483643	-5.3957576751709	0.012956153601408	0.0022419011220336	-0.0279528107494116	0.0152288740500808
1719	91.0529632568359	-11.3334064483643	-5.6554970741272	0.00613799272105098	-0.000680167751852423	-0.0113944197073579	0.00776136433705688
1720	93.0010070800781	-12.6321039199829	-5.59056186676025	0.00711201597005129	-0.00425158534198999	-0.0162645354866982	-0.00360223650932312
1721	91.0529632568359	-11.3334064483643	-5.72043180465698	0.0145795252174139	-0.00100484199356288	-0.0217839982360601	0.000293855206109583
1722	92.3516616821289	-11.008731842041	-5.59056186676025	0.00354059832170606	-0.0130177913233638	-0.0305502042174339	0.00354059832170606
1723	93.0010070800781	-12.3074293136597	-5.07108306884766	0.0145795252174139	-0.00749832857400179	-0.0308748781681061	0.00581331877037883
1724	93.6503601074219	-12.3074293136597	-5.26588773727417	0.01100810803473	-0.0110697457566857	-0.00457625929266214	0.00159255252219737
1725	91.0529632568359	-10.6840572357178	-5.6554970741272	0.00646266713738441	-0.00814767740666866	-0.0211346503347158	-0.00749832857400179
1726	92.3516616821289	-11.008731842041	-5.6554970741272	0.00354059832170606	-0.00782300252467394	-0.0188619289547205	-0.000680167751852423
1727	91.0529632568359	-11.3334064483643	-5.3957576751709	0.00873538758605719	0.000618529506027699	-0.0279528107494116	-0.00425158534198999
1728	91.7023086547852	-11.3334064483643	-5.26588773727417	0.0022419011220336	0.00938473641872406	-0.0295761823654175	-0.00230353930965066
1729	91.0529632568359	-10.3593835830688	-5.59056186676025	0.00581331877037883	0.0236704051494598	-0.0376930385828018	-0.00490093370899558
1730	92.3516616821289	-11.008731842041	-5.6554970741272	0.0191249661147594	0.0295145437121391	-0.0568488240242004	0.000618529506027699
1731	91.7023086547852	-11.3334064483643	-5.85030126571655	-0.0123684434220195	0.0285405199974775	-0.0542514286935329	-0.00230353930965066
1732	92.3516616821289	-11.008731842041	-6.11004114151001	0.0243197549134493	0.020423661917448	-0.0519787110388279	0.01100810803473
1733	92.3516616821289	-11.6580810546875	-5.72043180465698	-0.0159398596733809	-0.00619963090866804	0.00581331877037883	0.00159255252219737
1734	91.0529632568359	-11.008731842041	-5.9152364730835	-0.00132951640989631	-0.00944637414067984	0.0207483377307653	0.00581331877037883
1735	91.0529632568359	-10.6840572357178	-5.46069240570068	0.0116574559360743	-0.00977104809135199	0.0610079504549503	0.00191722682211548
1736	93.0010070800781	-11.9827547073364	-5.26588773727417	-0.00360223650932312	-0.00555028254166245	0.0428261905908585	-0.00230353930965066
1737	93.0010070800781	-11.6580810546875	-5.78536653518677	0.00581331877037883	-0.00912170019000769	0.0814624354243279	0.0171769186854362
1738	92.3516616821289	-11.9827547073364	-5.26588773727417	0.00289124972186983	-0.0191866029053926	0.093475379049778	-0.00230353930965066
1739	91.7023086547852	-11.6580810546875	-5.46069240570068	0.00841071270406246	-0.0292515084147453	0.0983454957604408	-0.00912170019000769
1740	91.0529632568359	-10.6840572357178	-5.59056186676025	0.01100810803473	-0.0175632312893867	0.0613326244056225	0.0158782228827477
1741	92.3516616821289	-11.6580810546875	-5.3957576751709	0.0126314787194133	-0.0026282137259841	0.0142548503354192	0.00776136433705688
1742	93.0010070800781	-12.3074293136597	-4.94121360778809	0.0155535480007529	-0.0104203969240189	0.00581331877037883	-0.00619963090866804
1743	89.754264831543	-11.6580810546875	-5.72043180465698	0.00678734155371785	-0.0156151866540313	0.00191722682211548	0.0116574559360743
1744	91.0529632568359	-12.9567775726318	-5.33082246780396	0.00581331877037883	-0.0100957229733467	0.00873538758605719	-0.00522560812532902
1745	92.3516616821289	-12.9567775726318	-5.3957576751709	0.00548864435404539	-0.0136671401560307	0.00776136433705688	-0.0136671401560307
1746	91.0529632568359	-12.3074293136597	-5.3957576751709	-0.0104203969240189	-0.0152905117720366	0.00159255252219737	0.000943203864153475
1747	91.0529632568359	-11.6580810546875	-5.3957576751709	0.000618529506027699	-0.0208099745213985	-0.00944637414067984	0.00126787810586393
1748	91.0529632568359	-12.3074293136597	-5.26588773727417	-0.00619963090866804	-0.0159398596733809	-0.0471085943281651	0.00451462110504508
1749	93.0010070800781	-11.9827547073364	-5.59056186676025	-0.0026282137259841	-0.0110697457566857	-0.0714591667056084	-0.000680167751852423
1750	92.3516616821289	-12.6321039199829	-5.3957576751709	-0.00230353930965066	-0.0123684434220195	-0.0419138073921204	-3.08191010844894e-05
1751	93.0010070800781	-11.6580810546875	-5.6554970741272	-0.0104203969240189	-0.00392691092565656	-0.0156151866540313	-0.00230353930965066
1752	92.3516616821289	-12.3074293136597	-5.07108306884766	-0.0113944197073579	0.00159255252219737	-0.00392691092565656	0.00516396993771195
1753	91.7023086547852	-10.6840572357178	-5.13601779937744	-0.00684897974133492	0.00256657530553639	-0.00392691092565656	0.00321592413820326
1754	93.0010070800781	-11.6580810546875	-4.74640893936157	-0.00912170019000769	0.000293855206109583	-0.00555028254166245	0.000293855206109583
1755	93.0010070800781	-11.6580810546875	-5.72043180465698	0.00191722682211548	0.000943203864153475	-0.00295288790948689	-3.08191010844894e-05
1756	90.4036178588867	-10.3593835830688	-5.52562713623047	0.000943203864153475	0.00711201597005129	0.00516396993771195	0.00678734155371785
1757	90.4036178588867	-10.6840572357178	-5.59056186676025	0.00289124972186983	-0.00360223650932312	0.00970941036939621	-0.00295288790948689
1758	91.7023086547852	-10.6840572357178	-5.46069240570068	0.00289124972186983	0.000618529506027699	0.0022419011220336	0.00646266713738441
1759	93.6503601074219	-11.3334064483643	-5.07108306884766	-0.0143164889886975	-0.00749832857400179	0.00938473641872406	0.000943203864153475
1760	91.0529632568359	-11.3334064483643	-5.00614833831787	0.0155535480007529	-0.000355493422830477	-0.0026282137259841	-0.00814767740666866
1761	91.0529632568359	-11.008731842041	-5.52562713623047	-0.00684897974133492	0.0213976856321096	-0.0263294391334057	0.0022419011220336
1762	89.754264831543	-10.0347089767456	-5.52562713623047	0.0165275707840919	0.00321592413820326	-0.0324982516467571	-0.000680167751852423
1763	90.4036178588867	-11.6580810546875	-5.59056186676025	-0.0162645354866982	-0.0026282137259841	-0.0169138833880424	0.000943203864153475
1764	89.754264831543	-11.008731842041	-5.52562713623047	-0.00132951640989631	-0.0266541130840778	0.0210730116814375	-0.0104203969240189
1765	88.45556640625	-11.008731842041	-5.26588773727417	0.0194496400654316	-0.00782300252467394	0.0259431265294552	-0.00165419070981443
1766	88.45556640625	-11.008731842041	-5.33082246780396	-0.0143164889886975	-0.0159398596733809	0.0350340083241463	-0.00847235135734081
1767	88.45556640625	-11.9827547073364	-5.52562713623047	0.000293855206109583	-0.0104203969240189	0.0561378374695778	-0.000680167751852423
1768	89.754264831543	-11.3334064483643	-5.3957576751709	-0.00295288790948689	-0.00652430532500148	0.0392547734081745	-0.0100957229733467
1769	87.8062210083008	-11.008731842041	-5.6554970741272	0.00451462110504508	0.00159255252219737	0.025618452578783	-0.00684897974133492
1770	88.45556640625	-10.6840572357178	-5.85030126571655	-0.00782300252467394	0.0246444288641214	0.0220470335334539	-0.00847235135734081
1771	88.45556640625	-11.9827547073364	-5.07108306884766	-0.00100484199356288	0.0259431265294552	-0.00165419070981443	-0.00490093370899558
1772	89.1049194335938	-10.6840572357178	-5.3957576751709	-0.0110697457566857	0.0269171483814716	-0.0211346503347158	0.0022419011220336
1773	91.0529632568359	-11.9827547073364	-5.3957576751709	-0.00879702530801296	0.0243197549134493	-0.0471085943281651	-0.00230353930965066
1774	90.4036178588867	-10.6840572357178	-5.78536653518677	-3.08191010844894e-05	0.0350340083241463	-0.0623682886362076	0.000293855206109583
1775	89.754264831543	-11.008731842041	-5.6554970741272	-0.00392691092565656	0.0145795252174139	-0.0539267547428608	-0.00749832857400179
1776	92.3516616821289	-11.6580810546875	-5.33082246780396	-0.00197886489331722	0.00646266713738441	-0.0266541130840778	-0.00717365415766835
1777	92.3516616821289	-11.6580810546875	-5.20095300674438	0.00386527273803949	-0.00555028254166245	0.0136055024340749	0.0103587592020631
1778	93.6503601074219	-11.9827547073364	-5.00614833831787	0.00126787810586393	-0.0110697457566857	0.0226963832974434	0.00191722682211548
1779	91.0529632568359	-11.008731842041	-5.26588773727417	0.00906006153672934	-0.00100484199356288	0.0269171483814716	-0.00360223650932312
1780	91.0529632568359	-11.008731842041	-5.59056186676025	0.00126787810586393	0.00743668992072344	0.0249691028147936	0.00548864435404539
1781	92.3516616821289	-11.6580810546875	-5.26588773727417	0.0188002903014421	0.0265924744307995	0.0226963832974434	0.00126787810586393
1782	92.3516616821289	-11.9827547073364	-5.33082246780396	0.00873538758605719	0.0213976856321096	0.0106834331527352	0.00841071270406246
1783	89.754264831543	-10.3593835830688	-5.78536653518677	-0.00912170019000769	0.0162028968334198	0.0282158460468054	0.00548864435404539
1784	92.3516616821289	-11.9827547073364	-4.94121360778809	0.00289124972186983	0.00906006153672934	0.0116574559360743	-0.00425158534198999
1785	91.7023086547852	-11.3334064483643	-5.52562713623047	-0.00457625929266214	0.0155535480007529	-0.00944637414067984	-0.00555028254166245
1786	91.7023086547852	-11.008731842041	-5.98017120361328	0.0103587592020631	0.0207483377307653	-0.0536020807921886	-0.0107450718060136
1787	90.4036178588867	-10.3593835830688	-5.85030126571655	0.00646266713738441	0.00970941036939621	-0.00392691092565656	0.000293855206109583
1788	90.4036178588867	-10.6840572357178	-5.85030126571655	-0.0026282137259841	-0.00587495695799589	0.036657378077507	0.00256657530553639
1789	93.0010070800781	-11.008731842041	-5.9152364730835	-0.00619963090866804	-0.0165892094373703	0.0746442750096321	0.000943203864153475
1790	93.0010070800781	-11.6580810546875	-5.52562713623047	0.01847561635077	-0.00327756232582033	0.0853585228323936	-3.08191010844894e-05
1791	92.3516616821289	-10.3593835830688	-6.17497587203979	0.00386527273803949	-0.00457625929266214	0.0671767666935921	0.0116574559360743
1792	92.3516616821289	-12.3074293136597	-5.85030126571655	-0.00327756232582033	0.0243197549134493	-0.00230353930965066	0.00646266713738441
1793	90.4036178588867	-10.6840572357178	-5.85030126571655	0.000618529506027699	0.025618452578783	-0.0711344927549362	0.00354059832170606
1794	93.0010070800781	-11.9827547073364	-5.78536653518677	0.00321592413820326	0.0483456552028656	-0.139965444803238	0.000293855206109583
1795	92.3516616821289	-11.9827547073364	-5.9152364730835	0.00873538758605719	0.0571118593215942	-0.144835561513901	-0.00717365415766835
1796	91.0529632568359	-11.008731842041	-5.33082246780396	-0.00295288790948689	0.0415274947881699	-0.120484992861748	0.0197743140161037
1797	91.0529632568359	-10.6840572357178	-5.72043180465698	0.0116574559360743	0.011982130818069	-0.0493813157081604	0.00126787810586393
1798	89.754264831543	-10.6840572357178	-5.78536653518677	0.00906006153672934	-0.0110697457566857	-0.0191866029053926	0.0149041991680861
1799	93.0010070800781	-11.3334064483643	-5.72043180465698	0.00873538758605719	-0.00197886489331722	-0.00360223650932312	-0.00230353930965066
1800	93.0010070800781	-11.3334064483643	-5.33082246780396	0.00483929552137852	-0.00490093370899558	-0.0162645354866982	-0.00230353930965066
1801	91.7023086547852	-10.3593835830688	-5.52562713623047	0.000618529506027699	0.00483929552137852	-0.0175632312893867	0.00159255252219737
1802	91.0529632568359	-11.008731842041	-5.26588773727417	-0.00457625929266214	0.000943203864153475	-0.0292515084147453	0.00386527273803949
1803	93.6503601074219	-12.3074293136597	-5.33082246780396	-0.00619963090866804	0.0106834331527352	-0.0331475995481014	0.00321592413820326
1804	91.7023086547852	-11.008731842041	-5.72043180465698	0.00418994715437293	0.00938473641872406	-0.0026282137259841	-0.00717365415766835
1805	91.7023086547852	-10.6840572357178	-5.6554970741272	0.00808603875339031	-0.0104203969240189	0.0188002903014421	-0.00587495695799589
1806	93.0010070800781	-11.6580810546875	-5.20095300674438	-0.00522560812532902	-0.0279528107494116	0.0532157681882381	-0.00295288790948689
1807	93.6503601074219	-12.3074293136597	-5.33082246780396	0.0126314787194133	-0.0347709693014622	0.0444495603442192	0.00613799272105098
1808	92.3516616821289	-11.9827547073364	-5.00614833831787	0.000293855206109583	-0.0500306636095047	0.0626313239336014	-0.000355493422830477
1809	91.7023086547852	-11.6580810546875	-5.33082246780396	-0.00684897974133492	-0.0441865250468254	0.0723715499043465	-0.000355493422830477
1810	90.4036178588867	-10.6840572357178	-5.78536653518677	-0.00165419070981443	-0.0221086721867323	0.0688001364469528	-0.0026282137259841
1811	93.6503601074219	-12.3074293136597	-5.3957576751709	0.0022419011220336	-0.0162645354866982	0.0457482598721981	-0.00360223650932312
1812	91.0529632568359	-10.6840572357178	-5.59056186676025	-0.00977104809135199	-0.00944637414067984	0.0392547734081745	0.00386527273803949
1813	93.0010070800781	-12.3074293136597	-5.26588773727417	-0.0123684434220195	-0.00977104809135199	0.00711201597005129	0.00256657530553639
1814	90.4036178588867	-11.008731842041	-5.33082246780396	0.000293855206109583	-0.00490093370899558	-0.0370436906814575	0.00191722682211548
1815	91.7023086547852	-12.6321039199829	-5.59056186676025	-0.00360223650932312	0.00354059832170606	-0.0860695168375969	0.0278911720961332
1816	93.0010070800781	-12.9567775726318	-5.59056186676025	0.00159255252219737	0.0171769186854362	-0.117562919855118	0.000293855206109583
1817	93.6503601074219	-13.6061267852783	-5.3957576751709	-0.00230353930965066	0.0152288740500808	-0.0945110470056534	0.0175015944987535
1818	93.0010070800781	-13.2814521789551	-5.59056186676025	0.00191722682211548	-0.00944637414067984	-0.0266541130840778	0.00678734155371785
1819	91.7023086547852	-13.2814521789551	-4.94121360778809	0.00354059832170606	-0.0136671401560307	-0.0308748781681061	0.0197743140161037
1820	90.4036178588867	-11.9827547073364	-5.52562713623047	0.0106834331527352	-0.0156151866540313	-0.0198359526693821	-0.00425158534198999
1821	92.3516616821289	-13.6061267852783	-5.78536653518677	0.000618529506027699	-0.0162645354866982	-0.00295288790948689	-0.0136671401560307
1822	93.0010070800781	-12.9567775726318	-5.6554970741272	-0.000355493422830477	-0.0143164889886975	0.0288651939481497	0.0113327819854021
1823	90.4036178588867	-11.9827547073364	-5.52562713623047	0.00159255252219737	-0.0204853005707264	0.0265924744307995	-0.00132951640989631
1824	93.6503601074219	-12.9567775726318	-5.59056186676025	0.011982130818069	-0.0143164889886975	0.0197743140161037	0.00548864435404539
1825	92.3516616821289	-12.6321039199829	-5.46069240570068	0.00191722682211548	-0.0286021586507559	0.00970941036939621	-0.00392691092565656
1826	90.4036178588867	-10.6840572357178	-5.26588773727417	-0.00360223650932312	-0.0221086721867323	0.0149041991680861	-0.0104203969240189
1827	90.4036178588867	-11.6580810546875	-5.59056186676025	0.0191249661147594	-0.0243813935667276	0.0210730116814375	-0.00165419070981443
1828	91.0529632568359	-10.3593835830688	-5.6554970741272	0.0165275707840919	-0.0503553375601768	0.0613326244056225	-0.00555028254166245
1829	91.7023086547852	-11.008731842041	-5.59056186676025	0.01847561635077	-0.0487319678068161	0.0580858811736107	-0.00197886489331722
1830	93.6503601074219	-12.3074293136597	-5.26588773727417	0.011982130818069	-0.0490566417574883	0.0678261145949364	-0.0117190945893526
1831	91.0529632568359	-11.008731842041	-5.46069240570068	-0.00100484199356288	-0.0276281367987394	0.06393001973629	-0.00360223650932312
1832	93.0010070800781	-12.3074293136597	-5.33082246780396	-0.0146411629393697	-0.0162645354866982	0.076592318713665	0.00581331877037883
1833	89.754264831543	-10.6840572357178	-5.6554970741272	0.00159255252219737	0.00354059832170606	0.0801637396216393	0.00289124972186983
1834	92.3516616821289	-11.9827547073364	-5.52562713623047	0.0171769186854362	0.013930176384747	0.0707481801509857	-0.00944637414067984
1835	89.754264831543	-11.3334064483643	-5.46069240570068	0.00841071270406246	0.0356833562254906	0.0564625114202499	-0.0143164889886975
1836	90.4036178588867	-10.3593835830688	-5.26588773727417	-0.00230353930965066	0.0460729338228703	0.0356833562254906	-0.0107450718060136
1837	89.754264831543	-10.6840572357178	-5.46069240570068	0.00613799272105098	0.0499690249562263	0.0395794473588467	-0.00327756232582033
1838	88.45556640625	-11.3334064483643	-5.20095300674438	0.00808603875339031	0.0489950031042099	-0.0224333461374044	0.0126314787194133
1839	88.45556640625	-10.6840572357178	-5.46069240570068	-0.0201606266200542	0.0593845807015896	-0.073731891810894	-0.00684897974133492
1840	90.4036178588867	-11.9827547073364	-5.26588773727417	-0.00165419070981443	0.0626313239336014	-0.135095342993736	-0.00100484199356288
1841	87.8062210083008	-10.3593835830688	-5.33082246780396	-0.00165419070981443	0.0447742342948914	-0.143212199211121	0.000618529506027699
1842	88.45556640625	-10.6840572357178	-5.52562713623047	0.0126314787194133	0.0181509424000978	-0.0896409302949905	-0.00230353930965066
1843	89.754264831543	-11.6580810546875	-5.3957576751709	-0.0136671401560307	-0.00977104809135199	-0.0230826959013939	0.00613799272105098
1844	89.1049194335938	-10.6840572357178	-5.3957576751709	-0.0230826959013939	-0.0123684434220195	-0.0100957229733467	-0.00230353930965066
1845	87.8062210083008	-11.008731842041	-5.6554970741272	0.00743668992072344	-0.00912170019000769	0.0123068047687411	-3.08191010844894e-05
1846	90.4036178588867	-11.9827547073364	-5.52562713623047	-0.00944637414067984	-0.0221086721867323	0.0220470335334539	-0.00425158534198999
1847	91.7023086547852	-11.3334064483643	-5.6554970741272	0.00646266713738441	-0.0143164889886975	0.0382807515561581	0.000618529506027699
1848	90.4036178588867	-11.6580810546875	-5.9152364730835	-0.0169138833880424	-0.00717365415766835	0.0379560738801956	0.00256657530553639
1849	91.0529632568359	-11.6580810546875	-5.59056186676025	-0.00555028254166245	-0.0146411629393697	0.0473716296255589	-0.00684897974133492
1850	89.1049194335938	-11.008731842041	-5.46069240570068	0.000943203864153475	-0.00749832857400179	0.0460729338228703	-0.00165419070981443
1851	90.4036178588867	-11.6580810546875	-5.59056186676025	0.00581331877037883	-0.0175632312893867	0.0415274947881699	-0.00490093370899558
1852	89.754264831543	-11.6580810546875	-5.6554970741272	-0.00587495695799589	-0.0188619289547205	0.0412028171122074	0.00321592413820326
1853	91.7023086547852	-11.9827547073364	-5.6554970741272	-0.0026282137259841	-0.0282774847000837	0.0450989119708538	-0.00392691092565656
1854	90.4036178588867	-10.0347089767456	-5.59056186676025	-0.0113944197073579	0.00256657530553639	0.0288651939481497	-0.00684897974133492
1855	91.7023086547852	-11.9827547073364	-5.20095300674438	0.00906006153672934	0.00321592413820326	0.00613799272105098	-0.00197886489331722
1856	92.3516616821289	-12.3074293136597	-5.20095300674438	0.0103587592020631	0.0152288740500808	-0.0500306636095047	0.00841071270406246
1857	92.3516616821289	-11.9827547073364	-5.78536653518677	0.00321592413820326	0.0334106348454952	-0.133471965789795	0.00613799272105098
1858	91.0529632568359	-11.9827547073364	-5.46069240570068	-0.00619963090866804	0.0191249661147594	-0.0789266750216484	0.00451462110504508
1859	91.7023086547852	-11.9827547073364	-5.59056186676025	0.000293855206109583	0.00581331877037883	-0.0263294391334057	0.0136055024340749
1860	89.1049194335938	-10.6840572357178	-5.6554970741272	0.00483929552137852	-0.00327756232582033	-0.0182125810533762	-0.00327756232582033
1861	91.0529632568359	-10.6840572357178	-5.78536653518677	-0.000680167751852423	-0.00619963090866804	-0.00587495695799589	-0.00392691092565656
1862	91.7023086547852	-11.6580810546875	-5.00614833831787	0.00808603875339031	-0.0250307414680719	0.01100810803473	0.00159255252219737
1863	89.754264831543	-10.6840572357178	-5.46069240570068	-0.0026282137259841	-0.0302255302667618	0.0269171483814716	0.00548864435404539
1864	91.7023086547852	-11.9827547073364	-5.46069240570068	-0.00197886489331722	-0.021459324285388	0.0200989879667759	0.00126787810586393
1865	91.7023086547852	-11.3334064483643	-5.6554970741272	0.0136055024340749	-0.00977104809135199	0.0363327041268349	0.00548864435404539
1866	89.1049194335938	-11.008731842041	-5.3957576751709	-0.00100484199356288	0.00938473641872406	0.0226963832974434	-0.00425158534198999
1867	91.0529632568359	-11.3334064483643	-5.72043180465698	-0.0172385573387146	0.0200989879667759	0.0132808275520802	0.00321592413820326
1868	90.4036178588867	-11.008731842041	-5.20095300674438	0.0126314787194133	0.01100810803473	0.0123068047687411	-0.00652430532500148
1869	91.0529632568359	-11.008731842041	-5.78536653518677	-0.00392691092565656	0.0278911720961332	-0.00295288790948689	0.0022419011220336
1870	91.0529632568359	-11.9827547073364	-5.6554970741272	0.00451462110504508	0.0200989879667759	-0.0211346503347158	-0.00490093370899558
1871	91.7023086547852	-11.3334064483643	-5.72043180465698	0.00418994715437293	0.0343846566975117	-0.0669137313961983	0.0100340843200684
1872	91.0529632568359	-10.6840572357178	-5.72043180465698	-0.00132951640989631	0.0353586822748184	-0.112692810595036	0.00289124972186983
1873	91.7023086547852	-11.6580810546875	-5.26588773727417	-0.00100484199356288	0.0278911720961332	-0.134121313691139	0.000618529506027699
1874	91.7023086547852	-11.6580810546875	-5.26588773727417	0.000293855206109583	0.012956153601408	-0.107822693884373	0.000618529506027699
1875	91.0529632568359	-11.3334064483643	-5.9152364730835	0.000293855206109583	0.0152288740500808	-0.0756799355149269	0.00354059832170606
1876	89.754264831543	-10.3593835830688	-5.9152364730835	0.00256657530553639	0.00581331877037883	-0.0500306636095047	-0.00782300252467394
1877	91.0529632568359	-10.6840572357178	-5.78536653518677	-0.00100484199356288	0.00516396993771195	-0.0253554154187441	0.00483929552137852
1878	89.754264831543	-11.008731842041	-5.72043180465698	-0.00100484199356288	0.00743668992072344	-0.00392691092565656	-0.00457625929266214
1879	89.754264831543	-11.3334064483643	-5.52562713623047	0.00938473641872406	0.0194496400654316	-0.000355493422830477	-0.0104203969240189
1880	91.7023086547852	-10.6840572357178	-5.52562713623047	0.00418994715437293	0.0200989879667759	0.0168522447347641	-0.00944637414067984
1881	92.3516616821289	-12.6321039199829	-5.52562713623047	-0.00230353930965066	0.0149041991680861	0.0412028171122074	-0.00847235135734081
1882	89.754264831543	-10.6840572357178	-5.9152364730835	0.00906006153672934	0.00451462110504508	0.0655533894896507	-0.00425158534198999
1883	91.7023086547852	-13.2814521789551	-5.52562713623047	-0.00132951640989631	-0.00230353930965066	0.0645793676376343	-0.00457625929266214
1884	89.754264831543	-11.6580810546875	-5.78536653518677	0.00548864435404539	0.0106834331527352	0.0580858811736107	-0.0126931173726916
1885	91.7023086547852	-12.9567775726318	-5.26588773727417	0.00776136433705688	0.0149041991680861	0.0142548503354192	-0.00425158534198999
1886	91.7023086547852	-12.6321039199829	-5.33082246780396	0.00451462110504508	0.00711201597005129	-0.0113944197073579	-0.0162645354866982
1887	91.0529632568359	-13.6061267852783	-5.3957576751709	-0.00360223650932312	0.00126787810586393	-0.0386670641601086	0.00289124972186983
1888	91.7023086547852	-12.9567775726318	-5.59056186676025	0.00191722682211548	-0.0195112787187099	-0.0273034609854221	-0.00457625929266214
1889	92.3516616821289	-12.9567775726318	-5.20095300674438	0.00516396993771195	-0.0253554154187441	-0.0175632312893867	-0.00717365415766835
1890	89.754264831543	-12.3074293136597	-5.3957576751709	0.00548864435404539	-0.0341216214001179	-3.08191010844894e-05	-0.00360223650932312
1891	91.7023086547852	-13.2814521789551	-4.87627840042114	-0.00814767740666866	-0.0341216214001179	0.00289124972186983	-0.00522560812532902
1892	91.7023086547852	-13.2814521789551	-4.81134366989136	-0.0188619289547205	-0.0276281367987394	0.00516396993771195	-0.000355493422830477
1893	89.754264831543	-12.6321039199829	-5.3957576751709	0.0100340843200684	-0.0299008563160896	0.00841071270406246	0.00646266713738441
1894	90.4036178588867	-12.6321039199829	-5.26588773727417	0.0113327819854021	-0.0185372550040483	-0.0120437685400248	-0.0117190945893526
1895	91.7023086547852	-12.6321039199829	-5.13601779937744	0.00159255252219737	-0.00912170019000769	-0.000355493422830477	0.000618529506027699
1896	91.7023086547852	-12.6321039199829	-5.26588773727417	0.0136055024340749	-0.000355493422830477	0.0123068047687411	-0.000355493422830477
1897	91.7023086547852	-12.6321039199829	-5.20095300674438	0.0178262684494257	0.000293855206109583	0.020423661917448	0.00354059832170606
1898	91.7023086547852	-12.3074293136597	-5.13601779937744	0.0022419011220336	-0.0169138833880424	0.0379560738801956	0.00159255252219737
1899	91.0529632568359	-12.3074293136597	-5.46069240570068	-3.08191010844894e-05	-0.00814767740666866	0.0483456552028656	-0.00457625929266214
1900	91.0529632568359	-12.3074293136597	-5.33082246780396	0.0171769186854362	-0.00457625929266214	0.0379560738801956	-0.00165419070981443
1901	89.754264831543	-10.6840572357178	-5.52562713623047	0.00938473641872406	0.00159255252219737	0.0210730116814375	-0.00814767740666866
1902	91.7023086547852	-12.3074293136597	-5.46069240570068	0.00873538758605719	0.00613799272105098	0.0321119390428066	-0.0026282137259841
1903	89.754264831543	-10.6840572357178	-5.3957576751709	-0.00360223650932312	-0.00814767740666866	0.0360080301761627	-0.00295288790948689
1904	92.3516616821289	-11.9827547073364	-5.00614833831787	0.0165275707840919	-0.00197886489331722	0.0158782228827477	-0.0113944197073579
1905	89.754264831543	-10.3593835830688	-5.98017120361328	0.011982130818069	-0.00197886489331722	-0.00814767740666866	-0.0117190945893526
1906	89.754264831543	-11.008731842041	-5.9152364730835	0.0103587592020631	-0.00814767740666866	-0.0149658378213644	-0.00879702530801296
1907	89.754264831543	-11.008731842041	-5.59056186676025	-0.000680167751852423	-0.00587495695799589	-0.0311995539814234	-0.00619963090866804
1908	89.1049194335938	-11.3334064483643	-5.78536653518677	0.000943203864153475	-0.00879702530801296	-0.0256800893694162	-0.0026282137259841
1909	87.156867980957	-10.6840572357178	-5.52562713623047	-0.00425158534198999	-0.0182125810533762	-0.00100484199356288	-0.00327756232582033
1910	89.1049194335938	-11.008731842041	-5.6554970741272	0.00483929552137852	0.00386527273803949	-0.00782300252467394	0.00191722682211548
1911	87.156867980957	-10.3593835830688	-5.98017120361328	0.00483929552137852	0.00159255252219737	0.0165275707840919	0.00581331877037883
1912	87.156867980957	-11.3334064483643	-5.52562713623047	-0.023407369852066	-0.000680167751852423	0.013930176384747	0.0103587592020631
1913	88.45556640625	-11.6580810546875	-5.46069240570068	-0.0243813935667276	-0.00295288790948689	0.0337353087961674	0.00256657530553639
1914	89.1049194335938	-11.6580810546875	-5.52562713623047	-0.00684897974133492	0.00289124972186983	0.0217223595827818	0.00743668992072344
1915	87.8062210083008	-10.3593835830688	-5.33082246780396	-0.00652430532500148	0.00841071270406246	0.0145795252174139	0.00354059832170606
1916	87.8062210083008	-11.008731842041	-5.3957576751709	0.00191722682211548	0.011982130818069	-0.0026282137259841	0.00483929552137852
1917	88.45556640625	-10.3593835830688	-5.6554970741272	-0.00587495695799589	0.0259431265294552	-0.0204853005707264	0.00256657530553639
1918	87.8062210083008	-10.6840572357178	-5.52562713623047	0.00808603875339031	0.0126314787194133	-0.0273034609854221	0.01100810803473
1919	90.4036178588867	-10.6840572357178	-5.6554970741272	-0.0123684434220195	0.0113327819854021	-0.0204853005707264	-0.00132951640989631
1920	90.4036178588867	-11.008731842041	-5.33082246780396	-0.00425158534198999	0.00678734155371785	-0.0412644557654858	0.00613799272105098
1921	92.3516616821289	-11.9827547073364	-4.87627840042114	0.0171769186854362	-0.00100484199356288	-0.0247060675173998	-0.000355493422830477
1922	89.754264831543	-12.3074293136597	-4.94121360778809	0.00256657530553639	-0.023407369852066	0.00970941036939621	0.00646266713738441
1923	92.3516616821289	-11.9827547073364	-5.46069240570068	-0.0195112787187099	-0.0497059896588326	0.0629559978842735	-3.08191010844894e-05
1924	90.4036178588867	-11.3334064483643	-5.52562713623047	-3.08191010844894e-05	-0.0604202412068844	0.0778910145163536	0.00613799272105098
1925	91.7023086547852	-11.9827547073364	-5.3957576751709	0.00711201597005129	-0.0461345724761486	0.0850338488817215	-0.00879702530801296
1926	92.3516616821289	-11.6580810546875	-5.26588773727417	0.011982130818069	-0.0386670641601086	0.0983454957604408	-0.00132951640989631
1927	92.3516616821289	-11.9827547073364	-5.33082246780396	0.0100340843200684	-0.0143164889886975	0.0993195176124573	0.00191722682211548
1928	91.7023086547852	-11.9827547073364	-5.3957576751709	0.00548864435404539	-0.0198359526693821	0.102890938520432	0.00321592413820326
1929	93.6503601074219	-11.9827547073364	-5.52562713623047	0.00386527273803949	0.00743668992072344	0.0954234302043915	0.000293855206109583
1930	91.7023086547852	-11.9827547073364	-5.52562713623047	0.0132808275520802	0.0308132413774729	0.0535404421389103	0.000293855206109583
1931	92.3516616821289	-12.3074293136597	-5.46069240570068	0.00483929552137852	0.0444495603442192	-0.0305502042174339	-0.000680167751852423
1932	91.7023086547852	-11.9827547073364	-5.52562713623047	0.00321592413820326	0.0541897900402546	-0.110095411539078	0.000293855206109583
1933	92.3516616821289	-11.008731842041	-5.59056186676025	0.00841071270406246	0.0548391379415989	-0.159121230244637	0.0103587592020631
1934	91.0529632568359	-11.6580810546875	-5.46069240570068	-0.00522560812532902	0.0681507885456085	-0.195484757423401	0.00776136433705688
1935	91.7023086547852	-11.9827547073364	-5.78536653518677	-3.08191010844894e-05	0.06393001973629	-0.186069205403328	0.00386527273803949
1936	91.7023086547852	-11.3334064483643	-6.04510593414307	-0.0169138833880424	0.0369820520281792	-0.0967837646603584	0.0113327819854021
1937	92.3516616821289	-11.6580810546875	-6.56458520889282	0.00191722682211548	0.0152288740500808	-0.0555501282215118	0.0152288740500808
1938	93.0010070800781	-11.9827547073364	-5.9152364730835	-0.0133424662053585	0.0100340843200684	-0.0328229255974293	0.0149041991680861
1939	93.0010070800781	-12.3074293136597	-5.59056186676025	-0.00295288790948689	0.0158782228827477	-0.00295288790948689	0.0246444288641214
1940	91.7023086547852	-11.9827547073364	-5.59056186676025	0.00581331877037883	0.0171769186854362	0.0116574559360743	-0.00555028254166245
1941	91.0529632568359	-11.6580810546875	-5.98017120361328	0.00776136433705688	-0.00457625929266214	0.0350340083241463	0.00321592413820326
1942	91.0529632568359	-10.6840572357178	-6.04510593414307	-0.00912170019000769	0.00191722682211548	0.0450989119708538	-0.000355493422830477
1943	90.4036178588867	-11.9827547073364	-5.26588773727417	0.0142548503354192	0.000618529506027699	0.0226963832974434	0.00516396993771195
1944	91.7023086547852	-11.6580810546875	-5.3957576751709	0.0165275707840919	0.00451462110504508	0.0145795252174139	0.0158782228827477
1945	90.4036178588867	-11.3334064483643	-5.26588773727417	0.00581331877037883	0.012956153601408	-0.00100484199356288	0.0158782228827477
1946	90.4036178588867	-10.6840572357178	-5.46069240570068	0.011982130818069	0.00906006153672934	0.01100810803473	-0.00360223650932312
1947	90.4036178588867	-11.3334064483643	-5.52562713623047	-0.00782300252467394	0.00711201597005129	0.00646266713738441	-0.00197886489331722
1948	89.754264831543	-11.3334064483643	-5.13601779937744	-0.00847235135734081	0.0100340843200684	0.00191722682211548	0.00159255252219737
1949	90.4036178588867	-11.3334064483643	-5.20095300674438	-0.00555028254166245	0.01100810803473	0.00451462110504508	0.00289124972186983
1950	89.754264831543	-11.6580810546875	-5.46069240570068	0.00386527273803949	0.031137915328145	-0.0159398596733809	-0.00684897974133492
1951	89.1049194335938	-11.6580810546875	-5.07108306884766	-0.00360223650932312	0.025618452578783	-0.0208099745213985	0.00483929552137852
1952	89.754264831543	-11.9827547073364	-5.46069240570068	-0.00555028254166245	0.041852168738842	-0.0763292834162712	0.00386527273803949
1953	91.7023086547852	-12.9567775726318	-5.3957576751709	-0.0126931173726916	0.0356833562254906	-0.112043462693691	0.0022419011220336
1954	93.0010070800781	-12.3074293136597	-5.6554970741272	-0.00749832857400179	0.0265924744307995	-0.0893162563443184	0.00711201597005129
1955	90.4036178588867	-12.3074293136597	-5.78536653518677	0.00191722682211548	0.00483929552137852	-0.0347709693014622	0.00613799272105098
1956	91.0529632568359	-12.3074293136597	-5.52562713623047	0.0100340843200684	-0.00327756232582033	-0.0263294391334057	0.00613799272105098
1957	89.754264831543	-12.9567775726318	-5.13601779937744	-0.0159398596733809	-0.023407369852066	-0.0026282137259841	0.0171769186854362
1958	89.754264831543	-12.6321039199829	-5.3957576751709	-0.00457625929266214	-0.0279528107494116	0.00678734155371785	0.00970941036939621
1959	89.754264831543	-12.3074293136597	-5.78536653518677	0.0158782228827477	-0.0256800893694162	0.0450989119708538	0.00451462110504508
1960	91.7023086547852	-12.3074293136597	-5.59056186676025	0.0145795252174139	-0.038017712533474	0.0571118593215942	0.00938473641872406
1961	91.7023086547852	-13.2814521789551	-5.3957576751709	0.0106834331527352	-0.032173577696085	0.0632806718349457	-0.00132951640989631
1962	92.3516616821289	-12.9567775726318	-5.20095300674438	-0.000680167751852423	-0.0328229255974293	0.0908779874444008	0.00516396993771195
1963	90.4036178588867	-11.3334064483643	-5.52562713623047	0.000293855206109583	-0.03444629535079	0.103540286421776	-0.00490093370899558
1964	91.0529632568359	-11.3334064483643	-5.6554970741272	0.00191722682211548	-0.02697878703475	0.0999688655138016	-0.00619963090866804
1965	91.7023086547852	-11.9827547073364	-5.59056186676025	0.0210730116814375	-0.00425158534198999	0.0593845807015896	-0.00749832857400179
1966	93.6503601074219	-11.6580810546875	-5.59056186676025	0.0149041991680861	-0.0139918150380254	0.0327612869441509	-0.00749832857400179
1967	90.4036178588867	-10.6840572357178	-5.6554970741272	-0.000680167751852423	0.00581331877037883	0.00938473641872406	-0.0100957229733467
1968	91.7023086547852	-11.008731842041	-5.72043180465698	-0.0130177913233638	0.00581331877037883	-0.0204853005707264	-0.00555028254166245
1969	92.3516616821289	-11.6580810546875	-5.26588773727417	-0.00457625929266214	-0.00165419070981443	-0.0198359526693821	-0.0136671401560307
1970	91.7023086547852	-11.9827547073364	-5.26588773727417	0.00256657530553639	0.0126314787194133	-0.0334722734987736	0.000943203864153475
1971	90.4036178588867	-11.6580810546875	-5.6554970741272	0.00938473641872406	0.012956153601408	-0.0441865250468254	0.00321592413820326
1972	91.0529632568359	-11.9827547073364	-5.26588773727417	0.000293855206109583	0.0123068047687411	-0.0516540370881557	0.00581331877037883
1973	89.754264831543	-10.3593835830688	-5.59056186676025	-0.00360223650932312	0.0191249661147594	-0.0536020807921886	0.00516396993771195
1974	89.754264831543	-11.6580810546875	-4.94121360778809	-0.00879702530801296	0.0239950809627771	-0.0493813157081604	-0.00132951640989631
1975	89.754264831543	-11.3334064483643	-4.74640893936157	-0.00327756232582033	0.0399041213095188	-0.0130177913233638	-0.00360223650932312
1976	89.754264831543	-11.3334064483643	-5.07108306884766	0.00321592413820326	0.0249691028147936	0.00321592413820326	0.00354059832170606
1977	89.754264831543	-10.6840572357178	-5.46069240570068	-0.00457625929266214	0.0165275707840919	0.000943203864153475	0.0230210572481155
1978	90.4036178588867	-12.3074293136597	-5.26588773727417	-0.00814767740666866	0.0149041991680861	-0.0175632312893867	0.00418994715437293
1979	89.1049194335938	-11.6580810546875	-5.26588773727417	-0.00327756232582033	0.0132808275520802	-0.0445111989974976	0.00548864435404539
1980	89.754264831543	-11.6580810546875	-5.26588773727417	0.0022419011220336	0.0230210572481155	-0.0678877532482147	-0.00360223650932312
1981	88.45556640625	-10.6840572357178	-5.33082246780396	0.0103587592020631	0.00970941036939621	-0.0477579422295094	0.00191722682211548
1982	90.4036178588867	-10.6840572357178	-5.3957576751709	0.00191722682211548	-0.00555028254166245	-3.08191010844894e-05	0.00289124972186983
1983	91.7023086547852	-11.9827547073364	-5.46069240570068	-0.00295288790948689	-0.0120437685400248	-0.00652430532500148	0.0113327819854021
1984	91.0529632568359	-11.008731842041	-5.72043180465698	0.00581331877037883	-0.00490093370899558	-0.00230353930965066	-3.08191010844894e-05
1985	89.754264831543	-11.3334064483643	-5.3957576751709	0.00873538758605719	-0.00360223650932312	-0.0149658378213644	-0.0172385573387146
1986	91.0529632568359	-11.9827547073364	-5.33082246780396	-0.0026282137259841	-0.00425158534198999	-0.00555028254166245	0.00743668992072344
1987	92.3516616821289	-12.3074293136597	-5.13601779937744	-0.00814767740666866	-0.00814767740666866	-0.00684897974133492	-0.000680167751852423
1988	91.7023086547852	-11.9827547073364	-5.20095300674438	0.000293855206109583	-0.0204853005707264	0.00646266713738441	0.00386527273803949
1989	92.3516616821289	-11.6580810546875	-5.72043180465698	0.00483929552137852	-0.0146411629393697	0.000618529506027699	0.012956153601408
1990	89.754264831543	-11.6580810546875	-5.72043180465698	-0.0120437685400248	0.00256657530553639	-0.038017712533474	-0.0139918150380254
1991	90.4036178588867	-11.3334064483643	-5.52562713623047	-0.000680167751852423	-0.0136671401560307	-0.0545761026442051	0.0194496400654316
1992	93.0010070800781	-11.008731842041	-5.59056186676025	-0.00327756232582033	-0.0136671401560307	-0.032173577696085	0.011982130818069
1993	91.7023086547852	-11.6580810546875	-5.52562713623047	-0.0100957229733467	-0.0240567177534103	-0.0266541130840778	0.0132808275520802
1994	91.7023086547852	-11.3334064483643	-5.26588773727417	-0.000355493422830477	-0.0224333461374044	-0.0204853005707264	0.0123068047687411
1995	93.0010070800781	-11.9827547073364	-6.04510593414307	-0.0026282137259841	-0.00132951640989631	0.000293855206109583	0.00678734155371785
1996	91.0529632568359	-10.6840572357178	-5.85030126571655	-0.00327756232582033	0.00159255252219737	0.0116574559360743	0.0132808275520802
1997	93.0010070800781	-11.008731842041	-5.78536653518677	0.000618529506027699	-0.00522560812532902	0.0259431265294552	0.0162028968334198
1998	92.3516616821289	-11.3334064483643	-5.52562713623047	0.00321592413820326	-0.00912170019000769	0.0379560738801956	0.00256657530553639
1999	94.2997055053711	-11.3334064483643	-5.33082246780396	0.00808603875339031	-0.00132951640989631	0.0457482598721981	0.00451462110504508
2000	91.7023086547852	-10.0347089767456	-5.6554970741272	0.00776136433705688	0.0149041991680861	0.0463976077735424	0.000293855206109583
[truncated: 7,680 more rows]
