# Supplementary material for: Precise instruction and consideration of the vertical and horizontal force component increases validity and reliability of the 90:20 Isometric Posterior Chain Test
Source: PLoS One. 2024 Oct 28;19(10):e0312843. doi: 10.1371/journal.pone.0312843 (PMC11515970; doi:10.1371/journal.pone.0312843)
Supplement: S1 File — (ZIP) [file pone.0312843.s001.zip › S1_Raw_Data/M1_P14_v_3.csv]

1	80.6633834838867	-0.294479608535767	-5.6554970741272	-0.0107450718060136	0.0158782228827477	-0.0266541130840778	-0.0107450718060136
2	81.3127365112305	-0.619153916835785	-5.59056186676025	-0.00457625929266214	0.0152288740500808	-0.0253554154187441	-0.00490093370899558
3	82.6114273071289	-0.943828225135803	-5.52562713623047	-0.0120437685400248	0.0106834331527352	-0.0227580219507217	-0.00619963090866804
4	82.6114273071289	-1.59317684173584	-5.26588773727417	-0.00782300252467394	0.0113327819854021	-0.021459324285388	-0.000355493422830477
5	82.6114273071289	-0.943828225135803	-5.3957576751709	-0.00847235135734081	0.00418994715437293	-0.0211346503347158	-0.00652430532500148
6	83.9101257324219	-1.26850259304047	-5.07108306884766	-0.00847235135734081	-3.08191010844894e-05	-0.0266541130840778	0.0022419011220336
7	81.9620819091797	-0.294479608535767	-5.6554970741272	-0.00847235135734081	0.00613799272105098	-0.0149658378213644	-0.0026282137259841
8	81.9620819091797	-1.26850259304047	-5.59056186676025	-0.00782300252467394	-0.0107450718060136	-0.00197886489331722	0.00970941036939621
9	82.6114273071289	0.354869037866592	-5.6554970741272	0.0194496400654316	-0.0104203969240189	0.00354059832170606	0.00516396993771195
10	81.9620819091797	0.0301947109401226	-5.72043180465698	-0.00847235135734081	-0.0354203209280968	0.0285405199974775	0.00776136433705688
11	82.6114273071289	-0.294479608535767	-5.33082246780396	0.00841071270406246	-0.043212503194809	0.0262678004801273	0.00159255252219737
12	84.5594787597656	-1.26850259304047	-5.07108306884766	-0.00327756232582033	-0.0299008563160896	0.0334106348454952	0.00613799272105098
13	84.5594787597656	-0.294479608535767	-5.72043180465698	0.00548864435404539	-0.0175632312893867	0.0197743140161037	0.00289124972186983
14	82.6114273071289	0.0301947109401226	-5.72043180465698	-0.00619963090866804	-0.0195112787187099	0.045423585921526	-0.00100484199356288
15	83.2607803344727	-0.294479608535767	-5.52562713623047	-0.000680167751852423	-0.0126931173726916	0.0392547734081745	0.00386527273803949
16	83.2607803344727	0.0301947109401226	-5.46069240570068	0.0132808275520802	0.000943203864153475	0.0431508645415306	0.000618529506027699
17	84.5594787597656	0.354869037866592	-5.3957576751709	-0.00197886489331722	-0.00522560812532902	0.0431508645415306	-3.08191010844894e-05
18	85.2088241577148	-0.943828225135803	-5.26588773727417	0.00256657530553639	-0.00230353930965066	0.045423585921526	0.0022419011220336
19	86.5075225830078	-1.26850259304047	-5.33082246780396	-0.00490093370899558	-3.08191010844894e-05	0.0431508645415306	0.000293855206109583
20	82.6114273071289	0.0301947109401226	-5.59056186676025	0.00386527273803949	0.00743668992072344	0.0308132413774729	-0.00425158534198999
21	86.5075225830078	-1.59317684173584	-5.3957576751709	0.00581331877037883	0.0145795252174139	-0.0026282137259841	-0.00977104809135199
22	83.2607803344727	0.354869037866592	-5.72043180465698	0.00354059832170606	0.0168522447347641	-0.0107450718060136	-0.0130177913233638
23	84.5594787597656	-0.294479608535767	-5.52562713623047	0.000943203864153475	0.00906006153672934	-0.00619963090866804	-0.00230353930965066
24	84.5594787597656	-0.943828225135803	-5.13601779937744	0.01100810803473	0.00386527273803949	-0.021459324285388	-0.00457625929266214
25	85.8581771850586	-1.9178512096405	-5.3957576751709	0.00418994715437293	0.00646266713738441	-0.0302255302667618	-0.0107450718060136
26	83.9101257324219	-0.294479608535767	-5.52562713623047	0.00841071270406246	0.00289124972186983	-0.0331475995481014	-0.00392691092565656
27	83.2607803344727	-0.294479608535767	-5.59056186676025	-0.00684897974133492	-0.0175632312893867	-0.0357449948787689	-0.0100957229733467
28	83.2607803344727	0.354869037866592	-5.59056186676025	0.00256657530553639	-0.0350956469774246	-0.0260047651827335	0.00451462110504508
29	83.2607803344727	-0.294479608535767	-5.72043180465698	-0.00749832857400179	-0.00619963090866804	-0.0299008563160896	0.00451462110504508
30	85.2088241577148	-1.26850259304047	-5.26588773727417	-0.00457625929266214	-0.02697878703475	-0.00555028254166245	-0.00100484199356288
31	82.6114273071289	-0.619153916835785	-5.6554970741272	-0.00100484199356288	-0.0175632312893867	-0.00425158534198999	0.000293855206109583
32	83.2607803344727	-0.943828225135803	-5.6554970741272	0.0168522447347641	-0.00555028254166245	0.00548864435404539	0.00159255252219737
33	85.2088241577148	-0.943828225135803	-5.72043180465698	0.00418994715437293	0.000943203864153475	0.0116574559360743	0.00776136433705688
34	85.2088241577148	-0.943828225135803	-5.6554970741272	0.000618529506027699	-0.00295288790948689	0.0334106348454952	0.00711201597005129
35	84.5594787597656	-1.26850259304047	-5.3957576751709	0.00743668992072344	0.00776136433705688	0.0116574559360743	0.00516396993771195
36	85.2088241577148	-1.26850259304047	-5.26588773727417	0.00548864435404539	0.0149041991680861	0.00970941036939621	0.0178262684494257
37	84.5594787597656	-1.26850259304047	-5.52562713623047	-0.0165892094373703	0.0152288740500808	-0.0117190945893526	-0.00327756232582033
38	85.8581771850586	-1.26850259304047	-5.6554970741272	-0.000680167751852423	0.0246444288641214	-0.00782300252467394	0.00581331877037883
39	84.5594787597656	-0.943828225135803	-5.52562713623047	-0.0026282137259841	0.0265924744307995	0.0100340843200684	-0.00165419070981443
40	84.5594787597656	-0.294479608535767	-5.6554970741272	-0.00132951640989631	0.0337353087961674	0.00711201597005129	-0.00197886489331722
41	83.9101257324219	-0.619153916835785	-5.26588773727417	-0.0123684434220195	0.0334106348454952	0.00548864435404539	-0.00847235135734081
42	85.8581771850586	-1.26850259304047	-5.46069240570068	-0.00814767740666866	0.041852168738842	-0.00847235135734081	-0.00295288790948689
43	81.9620819091797	-0.294479608535767	-5.9152364730835	0.00418994715437293	0.0340599827468395	-0.039641086012125	0.000943203864153475
44	84.5594787597656	-0.294479608535767	-6.17497587203979	0.00126787810586393	0.0405534692108631	-0.0587968714535236	0.00126787810586393
45	82.6114273071289	0.0301947109401226	-5.78536653518677	-0.00165419070981443	0.0288651939481497	-0.0542514286935329	-0.00749832857400179
46	84.5594787597656	-0.619153916835785	-5.85030126571655	0.00483929552137852	0.0220470335334539	-0.0561994761228561	-0.00977104809135199
47	83.9101257324219	0.679543316364288	-5.78536653518677	0.000293855206109583	0.00711201597005129	-0.0409397818148136	-0.00912170019000769
48	84.5594787597656	-0.943828225135803	-5.46069240570068	-3.08191010844894e-05	-0.0113944197073579	-0.0230826959013939	0.000293855206109583
49	85.2088241577148	-1.26850259304047	-5.78536653518677	0.00646266713738441	-0.0100957229733467	0.000943203864153475	0.00418994715437293
50	83.9101257324219	-0.294479608535767	-5.6554970741272	-0.00457625929266214	-0.0224333461374044	-0.00684897974133492	0.00289124972186983
51	85.2088241577148	-1.26850259304047	-5.3957576751709	0.00321592413820326	-0.0308748781681061	0.00808603875339031	0.000618529506027699
52	83.2607803344727	-1.26850259304047	-5.52562713623047	0.00126787810586393	-0.0286021586507559	0.0197743140161037	0.00548864435404539
53	83.9101257324219	-0.619153916835785	-5.46069240570068	0.00841071270406246	-0.00977104809135199	0.0272418223321438	-0.00165419070981443
54	84.5594787597656	-2.24252557754517	-4.87627840042114	0.0226963832974434	0.00646266713738441	0.0350340083241463	0.00743668992072344
55	85.8581771850586	-2.24252557754517	-5.3957576751709	0.00548864435404539	0.00581331877037883	0.0200989879667759	-0.00165419070981443
56	83.2607803344727	-1.59317684173584	-5.3957576751709	-0.00944637414067984	0.0100340843200684	0.0175015944987535	0.00451462110504508
57	83.2607803344727	-1.26850259304047	-5.6554970741272	0.0126314787194133	0.0194496400654316	-0.00522560812532902	-0.000680167751852423
58	83.9101257324219	-1.9178512096405	-5.46069240570068	-0.000680167751852423	0.012956153601408	-0.0107450718060136	0.0103587592020631
59	83.2607803344727	-2.24252557754517	-5.3957576751709	0.000943203864153475	0.00159255252219737	-0.00360223650932312	0.00483929552137852
60	84.5594787597656	-3.54122281074524	-5.00614833831787	0.020423661917448	0.00548864435404539	-0.00197886489331722	-0.00522560812532902
61	84.5594787597656	-2.24252557754517	-5.59056186676025	0.00678734155371785	-0.00165419070981443	-0.0188619289547205	-0.00652430532500148
62	85.2088241577148	-3.21654844284058	-5.33082246780396	0.0145795252174139	-0.00587495695799589	-0.0260047651827335	-0.00425158534198999
63	85.2088241577148	-2.89187407493591	-5.72043180465698	-0.00230353930965066	-0.0110697457566857	-0.0100957229733467	-0.00652430532500148
64	83.2607803344727	-1.9178512096405	-5.72043180465698	0.00386527273803949	-0.0198359526693821	-0.0133424662053585	-0.00814767740666866
65	83.2607803344727	-1.59317684173584	-5.78536653518677	0.00743668992072344	-0.023407369852066	-0.00392691092565656	0.00126787810586393
66	83.2607803344727	-1.9178512096405	-5.52562713623047	0.0132808275520802	-0.0172385573387146	-0.00490093370899558	-0.00197886489331722
67	86.5075225830078	-2.56719970703125	-5.59056186676025	-0.00230353930965066	-0.00814767740666866	0.0022419011220336	-0.00197886489331722
68	85.8581771850586	-1.9178512096405	-5.72043180465698	0.00289124972186983	-0.00652430532500148	0.00906006153672934	-0.000680167751852423
69	84.5594787597656	-2.24252557754517	-5.3957576751709	0.0142548503354192	-0.00457625929266214	0.0168522447347641	0.00906006153672934
70	83.9101257324219	-0.619153916835785	-5.59056186676025	0.0181509424000978	0.00126787810586393	0.00646266713738441	0.00516396993771195
71	84.5594787597656	-1.9178512096405	-5.26588773727417	0.00126787810586393	0.00191722682211548	-0.00197886489331722	-0.0100957229733467
72	85.8581771850586	-1.26850259304047	-5.20095300674438	-0.00782300252467394	0.00970941036939621	-0.0149658378213644	-0.000355493422830477
73	84.5594787597656	-0.619153916835785	-5.46069240570068	-0.00230353930965066	0.00483929552137852	-0.0159398596733809	0.0113327819854021
74	82.6114273071289	-0.943828225135803	-5.85030126571655	-0.00327756232582033	0.00159255252219737	-0.0104203969240189	0.00678734155371785
75	83.2607803344727	-0.943828225135803	-5.46069240570068	0.00548864435404539	-0.0104203969240189	-0.00490093370899558	0.0113327819854021
76	82.6114273071289	-0.619153916835785	-5.59056186676025	-0.00944637414067984	-0.0172385573387146	0.00126787810586393	-0.0026282137259841
77	83.9101257324219	-1.26850259304047	-5.3957576751709	-0.0198359526693821	-0.0123684434220195	-0.00587495695799589	-0.0026282137259841
78	84.5594787597656	-1.26850259304047	-5.20095300674438	-0.0156151866540313	-0.0256800893694162	0.0162028968334198	0.000943203864153475
79	83.2607803344727	-1.9178512096405	-5.26588773727417	-0.00230353930965066	-0.0276281367987394	0.0532157681882381	0.00289124972186983
80	83.2607803344727	-1.26850259304047	-5.3957576751709	0.00613799272105098	-0.0331475995481014	0.0535404421389103	-0.00165419070981443
81	83.9101257324219	-2.24252557754517	-5.26588773727417	-3.08191010844894e-05	-0.0350956469774246	0.0412028171122074	0.000293855206109583
82	81.9620819091797	-1.9178512096405	-5.26588773727417	-0.0026282137259841	-0.0182125810533762	0.0405534692108631	-0.00977104809135199
83	82.6114273071289	-2.24252557754517	-5.13601779937744	-0.00360223650932312	-0.00295288790948689	0.0233457311987877	0.00483929552137852
84	83.9101257324219	-2.24252557754517	-5.00614833831787	-0.00587495695799589	0.00386527273803949	0.0304885655641556	-0.00847235135734081
85	82.6114273071289	-2.24252557754517	-5.20095300674438	0.00289124972186983	0.00548864435404539	0.0252937767654657	-0.000355493422830477
86	82.6114273071289	-2.56719970703125	-5.46069240570068	-0.00749832857400179	0.00678734155371785	0.00841071270406246	-0.00555028254166245
87	82.6114273071289	-2.24252557754517	-5.3957576751709	-0.00912170019000769	0.0272418223321438	-0.00684897974133492	-0.00457625929266214
88	82.6114273071289	-1.9178512096405	-5.3957576751709	-0.00230353930965066	0.0275664981454611	-0.0279528107494116	0.0022419011220336
89	81.9620819091797	-1.26850259304047	-5.52562713623047	-0.00944637414067984	0.029189869761467	-0.0552254542708397	0.000618529506027699
90	84.5594787597656	-2.56719970703125	-5.07108306884766	0.00191722682211548	0.0308132413774729	-0.0925630033016205	0.0136055024340749
91	82.6114273071289	-0.619153916835785	-5.3957576751709	-0.00360223650932312	0.0269171483814716	-0.101329207420349	-0.00555028254166245
92	85.2088241577148	-2.89187407493591	-5.3957576751709	-0.0026282137259841	0.0171769186854362	-0.0549007803201675	0.00159255252219737
93	84.5594787597656	-1.9178512096405	-5.46069240570068	-0.02697878703475	0.0106834331527352	-0.0159398596733809	0.00354059832170606
94	85.8581771850586	-2.24252557754517	-5.46069240570068	-0.00425158534198999	-0.0026282137259841	0.00841071270406246	0.0142548503354192
95	84.5594787597656	-1.26850259304047	-5.6554970741272	-0.000680167751852423	-0.00847235135734081	0.00970941036939621	-0.00619963090866804
96	85.8581771850586	-2.56719970703125	-5.20095300674438	0.00581331877037883	-0.00879702530801296	0.00418994715437293	-0.00360223650932312
97	85.8581771850586	-2.24252557754517	-5.33082246780396	0.00548864435404539	0.00841071270406246	0.00808603875339031	-0.00457625929266214
98	85.2088241577148	-2.56719970703125	-5.6554970741272	0.00873538758605719	0.01100810803473	0.0152288740500808	0.00841071270406246
99	86.5075225830078	-1.9178512096405	-5.72043180465698	0.0100340843200684	-0.00490093370899558	0.0386054255068302	-0.00490093370899558
100	84.5594787597656	-1.59317684173584	-5.59056186676025	0.00711201597005129	-0.00100484199356288	0.00678734155371785	-0.00814767740666866
101	85.8581771850586	-2.56719970703125	-5.26588773727417	0.0103587592020631	0.00711201597005129	-0.00555028254166245	-0.00555028254166245
102	84.5594787597656	-1.59317684173584	-5.52562713623047	-0.00100484199356288	0.000943203864153475	-0.0224333461374044	-0.00197886489331722
103	83.2607803344727	-1.59317684173584	-5.52562713623047	0.0171769186854362	0.00841071270406246	-0.0360696688294411	-0.000355493422830477
104	81.9620819091797	-2.24252557754517	-5.72043180465698	0.00354059832170606	-0.00392691092565656	-0.0266541130840778	-0.000680167751852423
105	83.9101257324219	-2.89187407493591	-5.59056186676025	0.00386527273803949	-0.0120437685400248	-0.0208099745213985	-0.00587495695799589
106	83.9101257324219	-1.59317684173584	-5.6554970741272	-0.0113944197073579	-0.00165419070981443	0.0113327819854021	0.000293855206109583
107	83.9101257324219	-1.9178512096405	-5.78536653518677	0.00191722682211548	0.00776136433705688	0.0113327819854021	-0.00165419070981443
108	83.9101257324219	-1.26850259304047	-5.46069240570068	0.00126787810586393	-0.00977104809135199	0.013930176384747	0.00873538758605719
109	86.5075225830078	-2.56719970703125	-5.20095300674438	-0.00652430532500148	-0.0149658378213644	0.0155535480007529	0.00289124972186983
110	85.2088241577148	-2.56719970703125	-5.59056186676025	-0.00295288790948689	-0.0159398596733809	-0.00814767740666866	0.00516396993771195
111	85.8581771850586	-2.89187407493591	-5.85030126571655	0.000943203864153475	0.00191722682211548	-0.0133424662053585	-0.00327756232582033
112	85.2088241577148	-1.9178512096405	-5.78536653518677	-0.00295288790948689	0.00613799272105098	-0.0110697457566857	-0.000680167751852423
113	85.8581771850586	-2.56719970703125	-5.59056186676025	-0.00490093370899558	0.000618529506027699	-0.0273034609854221	0.00354059832170606
114	85.2088241577148	-2.56719970703125	-5.46069240570068	-0.00295288790948689	0.0126314787194133	-0.00295288790948689	0.00711201597005129
115	87.156867980957	-2.89187407493591	-5.20095300674438	-0.00165419070981443	0.0162028968334198	-0.0110697457566857	0.00873538758605719
116	84.5594787597656	-1.9178512096405	-5.59056186676025	-0.0026282137259841	0.00516396993771195	-0.00749832857400179	-0.00230353930965066
117	85.2088241577148	-1.9178512096405	-5.52562713623047	-0.00977104809135199	0.00776136433705688	-0.000680167751852423	0.00126787810586393
118	83.9101257324219	-1.26850259304047	-5.33082246780396	-0.00619963090866804	0.00678734155371785	0.0171769186854362	-0.00295288790948689
119	83.2607803344727	-1.59317684173584	-5.3957576751709	0.00711201597005129	0.00289124972186983	0.0324366129934788	0.0022419011220336
120	85.8581771850586	-1.9178512096405	-5.52562713623047	-0.00684897974133492	0.00516396993771195	0.0278911720961332	-0.00425158534198999
121	83.9101257324219	-1.9178512096405	-4.87627840042114	0.00970941036939621	0.012956153601408	0.00581331877037883	-0.00522560812532902
122	85.2088241577148	-3.21654844284058	-5.26588773727417	-0.00555028254166245	0.0191249661147594	0.00678734155371785	-0.0100957229733467
123	84.5594787597656	-2.56719970703125	-5.59056186676025	-0.00360223650932312	0.0175015944987535	0.00418994715437293	-0.00295288790948689
124	84.5594787597656	-2.24252557754517	-5.6554970741272	-0.00360223650932312	0.0200989879667759	-3.08191010844894e-05	-0.00522560812532902
125	83.9101257324219	-1.9178512096405	-5.46069240570068	0.00159255252219737	0.00743668992072344	-0.00749832857400179	-0.00522560812532902
126	83.9101257324219	-1.59317684173584	-5.46069240570068	0.00970941036939621	0.00841071270406246	-0.00522560812532902	-0.0110697457566857
127	83.9101257324219	-1.9178512096405	-5.20095300674438	-0.00587495695799589	-0.000680167751852423	0.00451462110504508	-0.00652430532500148
128	85.8581771850586	-2.89187407493591	-5.20095300674438	0.00970941036939621	0.000943203864153475	0.0226963832974434	0.00126787810586393
129	83.9101257324219	-3.21654844284058	-5.33082246780396	-0.00717365415766835	-0.00230353930965066	0.0213976856321096	-0.00132951640989631
130	83.9101257324219	-2.24252557754517	-5.98017120361328	-0.00555028254166245	-0.00230353930965066	0.0155535480007529	0.00289124972186983
131	84.5594787597656	-2.24252557754517	-5.52562713623047	0.0168522447347641	-0.00392691092565656	0.025618452578783	-0.00230353930965066
132	87.156867980957	-3.54122281074524	-5.6554970741272	-0.0146411629393697	-0.00197886489331722	0.0210730116814375	0.0022419011220336
133	84.5594787597656	-2.56719970703125	-5.26588773727417	0.0100340843200684	0.0142548503354192	0.0223717093467712	0.00191722682211548
134	85.2088241577148	-2.56719970703125	-5.46069240570068	0.0126314787194133	0.00483929552137852	0.0136055024340749	0.000943203864153475
135	83.9101257324219	-2.56719970703125	-5.78536653518677	0.00191722682211548	0.0126314787194133	-0.00327756232582033	-0.00230353930965066
136	84.5594787597656	-2.56719970703125	-5.78536653518677	0.00256657530553639	0.0236704051494598	-0.0597708933055401	0.00191722682211548
137	84.5594787597656	-3.21654844284058	-5.6554970741272	-0.00522560812532902	0.0207483377307653	-0.0536020807921886	-0.00392691092565656
138	83.9101257324219	-2.89187407493591	-5.3957576751709	-0.00392691092565656	0.0132808275520802	-0.0536020807921886	0.00386527273803949
139	84.5594787597656	-2.56719970703125	-5.33082246780396	-3.08191010844894e-05	0.00483929552137852	0.000293855206109583	-0.00295288790948689
140	86.5075225830078	-3.8658971786499	-5.13601779937744	0.00548864435404539	-0.000355493422830477	0.000293855206109583	-0.000680167751852423
141	84.5594787597656	-2.56719970703125	-5.72043180465698	0.0126314787194133	-0.00392691092565656	-0.00100484199356288	-0.00912170019000769
142	83.2607803344727	-3.8658971786499	-5.46069240570068	0.0155535480007529	-0.00165419070981443	-0.00879702530801296	-0.00522560812532902
143	85.8581771850586	-3.21654844284058	-5.3957576751709	0.0132808275520802	0.00191722682211548	-0.0477579422295094	0.000943203864153475
144	86.5075225830078	-4.19057130813599	-5.33082246780396	-0.00977104809135199	-0.00944637414067984	-0.0464592464268208	-0.000355493422830477
145	85.8581771850586	-3.54122281074524	-5.52562713623047	-0.00360223650932312	-0.0217839982360601	-0.0341216214001179	-0.0100957229733467
146	85.2088241577148	-3.21654844284058	-5.00614833831787	-0.00360223650932312	-0.0182125810533762	-0.00619963090866804	-0.0110697457566857
147	85.8581771850586	-3.8658971786499	-5.46069240570068	0.00354059832170606	-0.0295761823654175	0.0165275707840919	-0.00879702530801296
148	85.2088241577148	-3.21654844284058	-5.33082246780396	-0.00360223650932312	-0.02697878703475	0.0350340083241463	0.00581331877037883
149	83.9101257324219	-1.59317684173584	-5.59056186676025	-0.00100484199356288	-0.0143164889886975	0.0324366129934788	-0.00100484199356288
150	84.5594787597656	-2.89187407493591	-5.46069240570068	-0.00652430532500148	-0.0126931173726916	0.025618452578783	0.00483929552137852
151	85.2088241577148	-1.9178512096405	-5.3957576751709	0.00938473641872406	-0.00392691092565656	0.0181509424000978	-0.00457625929266214
152	85.2088241577148	-2.89187407493591	-5.00614833831787	-0.000680167751852423	-0.00392691092565656	0.0457482598721981	-0.00100484199356288
153	87.156867980957	-2.89187407493591	-5.6554970741272	0.00906006153672934	-0.0126931173726916	0.0587352328002453	0.00321592413820326
154	83.9101257324219	-1.26850259304047	-5.59056186676025	0.0249691028147936	-0.00977104809135199	0.0629559978842735	0.00906006153672934
155	85.8581771850586	-1.59317684173584	-5.6554970741272	-0.0159398596733809	0.00776136433705688	0.0405534692108631	-3.08191010844894e-05
156	85.8581771850586	-1.59317684173584	-5.59056186676025	-0.00717365415766835	0.0145795252174139	-0.00944637414067984	-0.00230353930965066
157	86.5075225830078	-2.89187407493591	-5.46069240570068	-0.0172385573387146	0.029189869761467	-0.032173577696085	-0.00132951640989631
158	85.2088241577148	-1.9178512096405	-5.07108306884766	-0.000355493422830477	0.0236704051494598	-0.0311995539814234	-0.00522560812532902
159	84.5594787597656	-2.89187407493591	-5.59056186676025	0.020423661917448	0.0149041991680861	-0.0350956469774246	0.000943203864153475
160	83.2607803344727	-0.943828225135803	-5.9152364730835	-0.00425158534198999	0.0223717093467712	-0.0480826161801815	-0.0123684434220195
161	85.2088241577148	-2.56719970703125	-5.59056186676025	-0.0198359526693821	0.0145795252174139	-0.0406151078641415	-0.00684897974133492
162	82.6114273071289	-1.59317684173584	-5.78536653518677	0.00841071270406246	0.013930176384747	-0.0441865250468254	-0.00360223650932312
163	81.3127365112305	-2.56719970703125	-5.3957576751709	0.00581331877037883	0.0194496400654316	-0.0584721975028515	-0.00555028254166245
164	83.9101257324219	-2.89187407493591	-5.13601779937744	-0.00587495695799589	-3.08191010844894e-05	-0.0607449151575565	-0.00392691092565656
165	83.9101257324219	-2.89187407493591	-5.33082246780396	-0.0026282137259841	-0.00132951640989631	-0.0318489037454128	0.000618529506027699
166	83.2607803344727	-3.21654844284058	-5.46069240570068	-0.00749832857400179	-0.00944637414067984	-0.023407369852066	-0.00522560812532902
167	80.6633834838867	-2.89187407493591	-5.33082246780396	-0.0123684434220195	-0.00457625929266214	-0.00684897974133492	-0.00619963090866804
168	81.9620819091797	-1.26850259304047	-5.46069240570068	-0.0152905117720366	-0.0130177913233638	-0.00295288790948689	0.00256657530553639
169	81.9620819091797	-1.9178512096405	-5.72043180465698	-0.00360223650932312	-0.0237320438027382	0.00613799272105098	0.0106834331527352
170	83.2607803344727	-2.24252557754517	-5.33082246780396	-0.0201606266200542	-0.0334722734987736	0.00906006153672934	0.00418994715437293
171	80.0140380859375	-1.9178512096405	-5.52562713623047	-0.00749832857400179	-0.0386670641601086	0.0243197549134493	0.0022419011220336
172	81.9620819091797	-1.9178512096405	-5.6554970741272	-0.00847235135734081	-0.0279528107494116	0.0360080301761627	0.00483929552137852
173	83.9101257324219	-2.89187407493591	-5.52562713623047	-0.00782300252467394	-0.0152905117720366	0.0538651160895824	0.0100340843200684
174	84.5594787597656	-2.89187407493591	-5.26588773727417	-0.00652430532500148	-0.0152905117720366	0.045423585921526	0.0132808275520802
175	84.5594787597656	-2.56719970703125	-5.26588773727417	-0.00360223650932312	0.00418994715437293	0.0561378374695778	0.0136055024340749
176	85.2088241577148	-3.21654844284058	-5.20095300674438	-0.00165419070981443	0.0220470335334539	0.0444495603442192	0.00386527273803949
177	83.2607803344727	-1.59317684173584	-5.13601779937744	-0.00749832857400179	0.0220470335334539	0.0298392176628113	0.00354059832170606
178	86.5075225830078	-2.89187407493591	-5.46069240570068	0.00451462110504508	0.0113327819854021	0.0181509424000978	0.0136055024340749
179	83.9101257324219	-2.24252557754517	-5.59056186676025	0.0126314787194133	-0.00132951640989631	0.0275664981454611	0.000293855206109583
180	85.2088241577148	-1.9178512096405	-5.52562713623047	0.011982130818069	0.00548864435404539	-0.0117190945893526	0.000293855206109583
181	85.2088241577148	-2.24252557754517	-5.26588773727417	0.0265924744307995	0.0145795252174139	-0.0282774847000837	-0.000680167751852423
182	85.8581771850586	-2.24252557754517	-5.3957576751709	0.0103587592020631	0.0275664981454611	-0.0250307414680719	-0.000355493422830477
183	83.2607803344727	-1.26850259304047	-5.46069240570068	0.00873538758605719	0.0213976856321096	-0.00619963090866804	-0.0113944197073579
184	84.5594787597656	-2.24252557754517	-5.26588773727417	0.0106834331527352	0.0175015944987535	-0.021459324285388	-0.00100484199356288
185	84.5594787597656	-1.26850259304047	-5.46069240570068	-0.0107450718060136	0.025618452578783	-0.032173577696085	-0.00814767740666866
186	83.9101257324219	-1.59317684173584	-5.52562713623047	-0.000680167751852423	0.00678734155371785	-0.0480826161801815	-0.00522560812532902
187	84.5594787597656	-1.9178512096405	-5.6554970741272	-0.00165419070981443	0.00776136433705688	-0.0545761026442051	-0.00587495695799589
188	85.2088241577148	-1.26850259304047	-5.33082246780396	0.00159255252219737	0.0285405199974775	-0.0831474438309669	-0.00295288790948689
189	84.5594787597656	-2.89187407493591	-5.26588773727417	0.00256657530553639	0.0165275707840919	-0.0919136479496956	0.00451462110504508
190	83.9101257324219	-1.9178512096405	-5.52562713623047	-0.00457625929266214	0.0220470335334539	-0.0743812397122383	0.00256657530553639
191	86.5075225830078	-2.56719970703125	-5.9152364730835	0.00711201597005129	0.00841071270406246	-0.0542514286935329	-0.00327756232582033
192	83.2607803344727	-1.59317684173584	-5.72043180465698	0.00776136433705688	-0.0156151866540313	-0.0143164889886975	0.000618529506027699
193	84.5594787597656	-1.9178512096405	-5.72043180465698	0.00483929552137852	-0.0360696688294411	0.00418994715437293	0.00776136433705688
194	84.5594787597656	-2.56719970703125	-5.46069240570068	-0.000680167751852423	-0.0295761823654175	0.0239950809627771	0.00191722682211548
195	85.2088241577148	-2.89187407493591	-5.6554970741272	0.00808603875339031	-0.0263294391334057	0.0132808275520802	0.00548864435404539
196	84.5594787597656	-1.9178512096405	-6.17497587203979	-0.00457625929266214	-0.023407369852066	0.0262678004801273	0.00808603875339031
197	84.5594787597656	-1.26850259304047	-6.17497587203979	0.0217223595827818	-0.0152905117720366	0.0399041213095188	-3.08191010844894e-05
198	84.5594787597656	-1.26850259304047	-5.9152364730835	-0.00425158534198999	-0.0230826959013939	0.0587352328002453	0.00711201597005129
199	85.2088241577148	-1.26850259304047	-5.6554970741272	0.00841071270406246	-0.0185372550040483	0.0736702531576157	-3.08191010844894e-05
200	85.2088241577148	-2.24252557754517	-5.59056186676025	0.020423661917448	-0.00717365415766835	0.0762676447629929	-0.00619963090866804
201	85.2088241577148	-1.59317684173584	-5.46069240570068	0.00970941036939621	-0.00360223650932312	0.047696303576231	-0.00230353930965066
202	85.2088241577148	-1.9178512096405	-5.59056186676025	0.00289124972186983	-0.00619963090866804	0.0168522447347641	-0.00684897974133492
203	85.2088241577148	-1.59317684173584	-5.9152364730835	-0.00749832857400179	0.00256657530553639	-0.0227580219507217	-3.08191010844894e-05
204	85.2088241577148	-1.26850259304047	-5.6554970741272	0.00678734155371785	0.0155535480007529	-0.043212503194809	-0.00782300252467394
205	84.5594787597656	-1.59317684173584	-5.59056186676025	-0.00814767740666866	-0.00392691092565656	-0.00684897974133492	-0.000355493422830477
206	84.5594787597656	-0.943828225135803	-5.72043180465698	-0.0110697457566857	-0.00425158534198999	0.00678734155371785	-0.00652430532500148
207	84.5594787597656	-1.26850259304047	-5.52562713623047	-0.00165419070981443	-0.00132951640989631	0.00873538758605719	-0.00522560812532902
208	85.8581771850586	-2.56719970703125	-5.46069240570068	0.00711201597005129	-0.000355493422830477	0.00548864435404539	-0.00100484199356288
209	84.5594787597656	-2.24252557754517	-5.33082246780396	0.01100810803473	0.0171769186854362	-0.00782300252467394	0.00841071270406246
210	85.2088241577148	-0.943828225135803	-5.9152364730835	0.0213976856321096	0.0100340843200684	-0.000680167751852423	-0.00522560812532902
211	86.5075225830078	-3.21654844284058	-5.46069240570068	-0.00555028254166245	0.0152288740500808	0.00289124972186983	0.00256657530553639
212	87.156867980957	-2.89187407493591	-5.20095300674438	0.00256657530553639	0.0158782228827477	0.0136055024340749	-0.00652430532500148
213	84.5594787597656	-1.9178512096405	-5.33082246780396	0.00776136433705688	0.0210730116814375	0.00841071270406246	0.00613799272105098
214	85.2088241577148	-1.9178512096405	-5.72043180465698	0.00451462110504508	0.0152288740500808	-0.0305502042174339	0.00613799272105098
215	83.9101257324219	-1.26850259304047	-5.9152364730835	0.01100810803473	0.0113327819854021	-0.02697878703475	0.0106834331527352
216	85.8581771850586	-1.9178512096405	-5.85030126571655	0.0171769186854362	-0.000355493422830477	-0.0152905117720366	0.00256657530553639
217	85.2088241577148	-2.89187407493591	-5.6554970741272	0.00418994715437293	0.00321592413820326	-0.0357449948787689	0.00289124972186983
218	85.2088241577148	-1.9178512096405	-5.3957576751709	-0.0133424662053585	0.00418994715437293	-0.0104203969240189	0.00548864435404539
219	84.5594787597656	-1.9178512096405	-5.33082246780396	0.0123068047687411	-0.0149658378213644	0.0275664981454611	-0.00587495695799589
220	86.5075225830078	-3.21654844284058	-5.72043180465698	0.0103587592020631	-0.0445111989974976	0.0571118593215942	0.000943203864153475
221	83.9101257324219	-1.59317684173584	-5.85030126571655	0.0103587592020631	-0.0113944197073579	0.025618452578783	-0.00522560812532902
222	86.5075225830078	-3.54122281074524	-5.6554970741272	0.00711201597005129	-0.00457625929266214	0.000618529506027699	0.00354059832170606
223	85.8581771850586	-2.56719970703125	-5.6554970741272	-0.0195112787187099	0.00581331877037883	-0.0247060675173998	-0.00522560812532902
224	85.8581771850586	-2.24252557754517	-5.6554970741272	0.0223717093467712	0.00386527273803949	-0.0315242260694504	-0.00392691092565656
225	84.5594787597656	-1.59317684173584	-5.52562713623047	0.00613799272105098	-0.0133424662053585	0.0103587592020631	-0.00555028254166245
226	85.8581771850586	-1.9178512096405	-5.59056186676025	0.00581331877037883	-0.0373683646321297	0.041852168738842	-3.08191010844894e-05
227	85.8581771850586	-1.26850259304047	-5.59056186676025	0.00483929552137852	-0.0363943427801132	0.0509430468082428	-0.00717365415766835
228	85.8581771850586	-2.24252557754517	-5.26588773727417	-0.00295288790948689	-0.0211346503347158	0.0632806718349457	0.000293855206109583
229	84.5594787597656	-0.943828225135803	-5.59056186676025	-0.00490093370899558	-0.00197886489331722	0.0590599067509174	0.00516396993771195
230	86.5075225830078	-1.9178512096405	-5.20095300674438	-0.0113944197073579	-0.00555028254166245	0.0447742342948914	0.00548864435404539
231	84.5594787597656	-0.619153916835785	-5.59056186676025	-0.00619963090866804	0.00516396993771195	0.0278911720961332	0.00289124972186983
232	85.2088241577148	-1.59317684173584	-5.46069240570068	-0.00847235135734081	0.0103587592020631	0.0171769186854362	0.00906006153672934
233	85.8581771850586	-1.26850259304047	-5.72043180465698	-0.00944637414067984	0.0113327819854021	0.00256657530553639	-0.000355493422830477
234	83.2607803344727	-1.9178512096405	-5.59056186676025	-0.00457625929266214	0.0162028968334198	-0.0188619289547205	0.0200989879667759
235	87.156867980957	-1.9178512096405	-5.72043180465698	-0.00295288790948689	0.0194496400654316	-0.0389917381107807	0.00613799272105098
236	85.2088241577148	-1.59317684173584	-5.26588773727417	-0.00782300252467394	0.0288651939481497	-0.0766539573669434	0.00548864435404539
237	84.5594787597656	-1.26850259304047	-5.00614833831787	-0.0026282137259841	0.0259431265294552	-0.105549976229668	0.00126787810586393
238	85.8581771850586	-1.59317684173584	-5.46069240570068	-0.00944637414067984	0.0191249661147594	-0.0876928865909576	0.0113327819854021
239	85.8581771850586	-1.26850259304047	-5.46069240570068	0.0233457311987877	0.00354059832170606	-0.0490566417574883	0.00451462110504508
240	83.9101257324219	-0.619153916835785	-5.46069240570068	0.01100810803473	0.0022419011220336	-0.0331475995481014	0.00126787810586393
241	85.8581771850586	-1.9178512096405	-5.3957576751709	-0.0169138833880424	0.00678734155371785	-0.0182125810533762	0.000293855206109583
242	84.5594787597656	0.0301947109401226	-5.52562713623047	0.0223717093467712	-0.00132951640989631	-0.00912170019000769	0.00516396993771195
243	85.2088241577148	-1.26850259304047	-4.87627840042114	-0.0162645354866982	-0.0104203969240189	0.00743668992072344	-0.00360223650932312
244	85.2088241577148	-0.943828225135803	-5.00614833831787	-0.00555028254166245	-0.0107450718060136	0.0149041991680861	0.0022419011220336
245	83.9101257324219	-0.943828225135803	-5.20095300674438	0.00873538758605719	-0.017887907102704	0.0191249661147594	-0.00522560812532902
246	83.9101257324219	-0.619153916835785	-5.46069240570068	-0.0136671401560307	-0.0156151866540313	0.0233457311987877	0.0022419011220336
247	84.5594787597656	-0.943828225135803	-4.94121360778809	0.000293855206109583	-0.00912170019000769	0.0113327819854021	-3.08191010844894e-05
248	81.3127365112305	0.354869037866592	-5.13601779937744	-0.00944637414067984	-0.00197886489331722	0.0213976856321096	0.00548864435404539
249	83.2607803344727	-0.943828225135803	-5.20095300674438	-0.00295288790948689	-0.000355493422830477	0.0340599827468395	0.00581331877037883
250	82.6114273071289	-1.26850259304047	-5.26588773727417	-0.00197886489331722	-0.0217839982360601	0.0200989879667759	0.00483929552137852
251	83.2607803344727	-0.294479608535767	-5.78536653518677	-0.0146411629393697	-0.0123684434220195	0.011982130818069	0.00483929552137852
252	81.3127365112305	0.0301947109401226	-5.85030126571655	-0.0123684434220195	-0.0211346503347158	0.0334106348454952	0.0145795252174139
253	81.3127365112305	-0.943828225135803	-5.59056186676025	0.000618529506027699	-0.00587495695799589	0.0590599067509174	0.00776136433705688
254	84.5594787597656	-1.26850259304047	-5.33082246780396	0.0126314787194133	0.00711201597005129	0.0775663405656815	0.0165275707840919
255	83.9101257324219	-0.619153916835785	-4.94121360778809	-0.00782300252467394	0.00808603875339031	0.084059827029705	0.00256657530553639
256	81.9620819091797	-0.294479608535767	-5.26588773727417	-0.0149658378213644	0.00743668992072344	0.0379560738801956	0.00483929552137852
257	81.3127365112305	0.679543316364288	-5.72043180465698	0.0022419011220336	-3.08191010844894e-05	-0.00457625929266214	0.00711201597005129
258	85.2088241577148	-0.619153916835785	-5.3957576751709	-0.00684897974133492	0.012956153601408	-0.0529527328908443	0.00418994715437293
259	83.9101257324219	-0.943828225135803	-5.33082246780396	0.0145795252174139	0.012956153601408	-0.105549976229668	0.00711201597005129
260	83.9101257324219	0.0301947109401226	-5.3957576751709	0.0100340843200684	0.0239950809627771	-0.146134257316589	-0.00295288790948689
261	83.9101257324219	-0.294479608535767	-5.00614833831787	0.011982130818069	0.0191249661147594	-0.127952501177788	-0.00814767740666866
262	84.5594787597656	-0.294479608535767	-5.46069240570068	-0.00165419070981443	0.00776136433705688	-0.0857448354363441	-0.0100957229733467
263	83.9101257324219	0.679543316364288	-5.6554970741272	0.012956153601408	0.00516396993771195	-0.0513293594121933	-0.00165419070981443
264	85.2088241577148	-0.943828225135803	-5.6554970741272	0.0152288740500808	-0.0026282137259841	-0.0383423902094364	-0.00327756232582033
265	85.2088241577148	-0.619153916835785	-5.3957576751709	-0.00490093370899558	-0.00944637414067984	-0.023407369852066	-0.0126931173726916
266	85.8581771850586	-0.943828225135803	-5.26588773727417	-0.00230353930965066	-0.00230353930965066	-0.0159398596733809	-0.0120437685400248
267	83.9101257324219	1.32889199256897	-5.13601779937744	0.000618529506027699	-0.0026282137259841	0.000943203864153475	-0.00847235135734081
268	83.9101257324219	-0.294479608535767	-5.3957576751709	0.00938473641872406	0.00451462110504508	0.0126314787194133	0.00126787810586393
269	84.5594787597656	-0.619153916835785	-5.33082246780396	-0.00165419070981443	-0.00197886489331722	0.0217223595827818	-0.000355493422830477
270	83.2607803344727	0.354869037866592	-5.59056186676025	-0.00490093370899558	0.00354059832170606	0.0330859608948231	-0.0026282137259841
271	84.5594787597656	-0.619153916835785	-5.3957576751709	0.000293855206109583	0.0113327819854021	0.0327612869441509	-0.00912170019000769
272	83.9101257324219	0.354869037866592	-5.3957576751709	-0.00782300252467394	0.0194496400654316	0.0457482598721981	-0.00684897974133492
273	82.6114273071289	0.679543316364288	-5.3957576751709	-0.0162645354866982	0.0158782228827477	0.0457482598721981	-0.000355493422830477
274	82.6114273071289	0.354869037866592	-5.3957576751709	0.0194496400654316	0.0188002903014421	0.0522417463362217	-0.00555028254166245
275	83.9101257324219	0.0301947109401226	-5.72043180465698	-0.00522560812532902	0.0152288740500808	0.0162028968334198	0.00159255252219737
276	83.2607803344727	1.00421762466431	-5.46069240570068	-0.000355493422830477	0.012956153601408	-0.0143164889886975	0.00613799272105098
277	85.8581771850586	-0.294479608535767	-5.6554970741272	0.000618529506027699	0.020423661917448	-0.0165892094373703	-0.0107450718060136
278	83.9101257324219	0.0301947109401226	-5.59056186676025	-0.00587495695799589	0.00970941036939621	-0.032173577696085	0.00256657530553639
279	84.5594787597656	0.354869037866592	-5.6554970741272	0.00938473641872406	0.0155535480007529	-0.0448358729481697	0.00483929552137852
280	85.2088241577148	-0.294479608535767	-5.59056186676025	0.00483929552137852	-3.08191010844894e-05	-0.0594462193548679	-0.00555028254166245
281	84.5594787597656	0.0301947109401226	-5.72043180465698	0.0123068047687411	0.00711201597005129	-0.0695111230015755	-0.0026282137259841
282	85.2088241577148	0.0301947109401226	-5.72043180465698	0.0103587592020631	-0.00392691092565656	-0.0789266750216484	-0.00392691092565656
283	83.9101257324219	0.0301947109401226	-5.85030126571655	-0.00522560812532902	-0.0113944197073579	-0.0425631552934647	-0.00652430532500148
284	82.6114273071289	1.00421762466431	-5.78536653518677	0.00126787810586393	-0.0260047651827335	-0.0175632312893867	0.000618529506027699
285	83.9101257324219	0.354869037866592	-5.46069240570068	0.0165275707840919	-0.00847235135734081	-0.0224333461374044	-0.000355493422830477
286	82.6114273071289	0.679543316364288	-5.52562713623047	0.00678734155371785	-0.00555028254166245	-0.00165419070981443	-0.00749832857400179
287	83.9101257324219	0.354869037866592	-5.85030126571655	0.011982130818069	-0.021459324285388	-0.0110697457566857	-3.08191010844894e-05
288	83.2607803344727	0.679543316364288	-5.85030126571655	0.00483929552137852	-0.0120437685400248	0.0265924744307995	-0.00425158534198999
289	83.2607803344727	0.0301947109401226	-5.3957576751709	-0.00457625929266214	-0.0136671401560307	0.0136055024340749	0.00548864435404539
290	82.6114273071289	0.679543316364288	-5.6554970741272	0.00678734155371785	-0.0211346503347158	0.0213976856321096	-0.00392691092565656
291	82.6114273071289	-0.294479608535767	-5.13601779937744	0.000943203864153475	-0.00814767740666866	0.0197743140161037	0.000618529506027699
292	83.9101257324219	-0.294479608535767	-5.3957576751709	0.00841071270406246	-0.00912170019000769	0.0480209775269032	-0.00197886489331722
293	84.5594787597656	-0.619153916835785	-5.9152364730835	-0.0104203969240189	-0.00977104809135199	0.060358602553606	0.00159255252219737
294	84.5594787597656	0.354869037866592	-5.85030126571655	0.0236704051494598	-0.017887907102704	0.0684754624962807	0.00581331877037883
295	84.5594787597656	-0.294479608535767	-5.6554970741272	0.00841071270406246	-0.00295288790948689	0.0697741582989693	0.00516396993771195
296	84.5594787597656	-0.294479608535767	-5.52562713623047	0.00743668992072344	-3.08191010844894e-05	0.0486703291535378	-0.00100484199356288
297	83.9101257324219	-0.619153916835785	-5.13601779937744	0.0022419011220336	0.0155535480007529	0.013930176384747	0.00191722682211548
298	83.9101257324219	0.0301947109401226	-5.52562713623047	-0.00197886489331722	0.0194496400654316	-0.00555028254166245	0.00126787810586393
299	83.2607803344727	0.354869037866592	-5.6554970741272	0.00938473641872406	0.0178262684494257	-0.00522560812532902	0.00483929552137852
300	85.8581771850586	-0.619153916835785	-5.3957576751709	0.00873538758605719	0.0175015944987535	-0.0402904339134693	-0.00457625929266214
301	83.2607803344727	0.679543316364288	-5.6554970741272	0.00548864435404539	0.0301638916134834	-0.0461345724761486	-0.0026282137259841
302	85.8581771850586	-0.619153916835785	-5.26588773727417	0.00743668992072344	0.0200989879667759	-0.055874802172184	-3.08191010844894e-05
303	83.2607803344727	0.679543316364288	-5.33082246780396	0.0113327819854021	0.00548864435404539	-0.0204853005707264	-0.00587495695799589
304	83.9101257324219	0.0301947109401226	-4.94121360778809	0.01100810803473	-0.00879702530801296	-0.0253554154187441	0.00126787810586393
305	82.6114273071289	-0.294479608535767	-5.46069240570068	0.00613799272105098	-0.00587495695799589	-0.0185372550040483	-0.00717365415766835
306	84.5594787597656	-0.619153916835785	-5.59056186676025	0.00743668992072344	-0.00197886489331722	-0.0152905117720366	-0.0100957229733467
307	83.2607803344727	0.354869037866592	-5.46069240570068	0.00776136433705688	0.00354059832170606	-0.0195112787187099	-0.00522560812532902
308	83.2607803344727	-0.619153916835785	-5.52562713623047	0.00191722682211548	0.0239950809627771	-0.0279528107494116	-0.000680167751852423
309	82.6114273071289	0.354869037866592	-5.52562713623047	0.00613799272105098	0.0353586822748184	-0.0172385573387146	0.00808603875339031
310	84.5594787597656	-1.59317684173584	-4.94121360778809	-0.00555028254166245	0.0262678004801273	-0.0126931173726916	0.00678734155371785
311	84.5594787597656	0.0301947109401226	-5.52562713623047	-0.00684897974133492	0.0356833562254906	0.00191722682211548	0.000618529506027699
312	82.6114273071289	-0.294479608535767	-5.33082246780396	-0.00490093370899558	0.0168522447347641	0.00711201597005129	0.00159255252219737
313	82.6114273071289	-0.943828225135803	-5.59056186676025	-0.0100957229733467	0.0132808275520802	0.029189869761467	0.00451462110504508
314	83.9101257324219	-0.619153916835785	-5.46069240570068	-0.00165419070981443	0.013930176384747	0.0142548503354192	0.01100810803473
315	81.9620819091797	-0.943828225135803	-5.59056186676025	0.0188002903014421	0.0194496400654316	-0.0191866029053926	0.0116574559360743
316	84.5594787597656	-2.56719970703125	-5.07108306884766	-0.0133424662053585	0.0100340843200684	-0.0260047651827335	0.00256657530553639
317	83.2607803344727	-0.943828225135803	-5.52562713623047	-0.00749832857400179	0.000618529506027699	-0.0152905117720366	0.000943203864153475
318	82.6114273071289	-1.26850259304047	-5.59056186676025	-0.00132951640989631	-0.0198359526693821	0.0194496400654316	0.00256657530553639
319	84.5594787597656	-1.9178512096405	-5.59056186676025	0.0149041991680861	-0.0441865250468254	0.0483456552028656	0.000618529506027699
320	83.2607803344727	-2.24252557754517	-5.59056186676025	-0.000355493422830477	-0.0454852245748043	0.052891094237566	-0.00295288790948689
321	85.2088241577148	-1.26850259304047	-5.78536653518677	0.00548864435404539	-0.0260047651827335	0.031137915328145	-0.00392691092565656
322	82.6114273071289	-1.26850259304047	-5.59056186676025	-0.0195112787187099	-0.0273034609854221	0.0272418223321438	-0.00652430532500148
323	85.8581771850586	-2.24252557754517	-5.52562713623047	0.00354059832170606	-0.0201606266200542	0.00386527273803949	-0.00425158534198999
324	84.5594787597656	-1.59317684173584	-5.46069240570068	0.0022419011220336	-0.0243813935667276	-0.00847235135734081	-0.00360223650932312
325	86.5075225830078	-1.59317684173584	-5.46069240570068	0.00711201597005129	-0.0299008563160896	-0.0100957229733467	0.00191722682211548
326	85.2088241577148	-1.26850259304047	-5.3957576751709	-0.00717365415766835	-0.0295761823654175	-0.00132951640989631	-0.00619963090866804
327	84.5594787597656	-0.943828225135803	-5.46069240570068	0.00386527273803949	-0.0136671401560307	0.00581331877037883	-0.00230353930965066
328	83.2607803344727	-0.619153916835785	-5.07108306884766	-0.0026282137259841	0.000618529506027699	0.0168522447347641	0.00548864435404539
329	83.9101257324219	-0.619153916835785	-5.33082246780396	-0.00587495695799589	-0.00684897974133492	0.0106834331527352	0.01847561635077
330	84.5594787597656	-0.294479608535767	-5.6554970741272	0.00321592413820326	0.00451462110504508	0.00613799272105098	0.00516396993771195
331	83.2607803344727	-0.294479608535767	-5.3957576751709	-0.00652430532500148	0.0113327819854021	0.00516396993771195	0.0022419011220336
332	83.9101257324219	-0.943828225135803	-5.26588773727417	-0.00295288790948689	0.0106834331527352	-0.0026282137259841	0.00321592413820326
333	84.5594787597656	-0.294479608535767	-5.46069240570068	0.013930176384747	0.0178262684494257	-0.0217839982360601	0.013930176384747
334	82.6114273071289	0.354869037866592	-5.33082246780396	-0.00457625929266214	0.00970941036939621	-0.00847235135734081	0.013930176384747
335	83.2607803344727	0.0301947109401226	-5.3957576751709	0.00126787810586393	0.013930176384747	-0.0250307414680719	0.00256657530553639
336	83.2607803344727	0.0301947109401226	-5.6554970741272	-0.00522560812532902	0.0136055024340749	-0.0419138073921204	-0.00977104809135199
337	83.9101257324219	-0.943828225135803	-5.59056186676025	-0.00327756232582033	0.0171769186854362	-0.0328229255974293	0.00776136433705688
338	83.9101257324219	-1.26850259304047	-5.46069240570068	0.00159255252219737	-0.0026282137259841	-3.08191010844894e-05	0.00256657530553639
339	84.5594787597656	-1.59317684173584	-5.20095300674438	0.00808603875339031	-0.00749832857400179	0.0314625911414623	0.00354059832170606
340	81.9620819091797	0.0301947109401226	-5.33082246780396	-0.00619963090866804	-0.028926832601428	0.0626313239336014	-0.00555028254166245
341	84.5594787597656	-1.26850259304047	-5.07108306884766	0.00938473641872406	-0.0260047651827335	0.0769169926643372	-3.08191010844894e-05
342	82.6114273071289	0.0301947109401226	-5.6554970741272	-0.0162645354866982	-0.0263294391334057	0.0558131635189056	-0.00295288790948689
343	81.3127365112305	-0.294479608535767	-5.59056186676025	0.0188002903014421	0.0022419011220336	0.0463976077735424	0.00678734155371785
344	82.6114273071289	-0.619153916835785	-5.33082246780396	-0.00977104809135199	0.00256657530553639	0.0275664981454611	-0.000680167751852423
345	81.9620819091797	-0.619153916835785	-5.26588773727417	-0.00522560812532902	0.00321592413820326	-0.00587495695799589	-0.000680167751852423
346	81.9620819091797	-0.294479608535767	-5.3957576751709	-0.00879702530801296	0.0022419011220336	-0.0159398596733809	-0.00425158534198999
347	81.9620819091797	-0.294479608535767	-5.3957576751709	0.00581331877037883	0.00613799272105098	-0.0302255302667618	-0.00425158534198999
348	82.6114273071289	-0.294479608535767	-5.59056186676025	0.0126314787194133	0.00386527273803949	-0.0383423902094364	0.00711201597005129
349	81.3127365112305	-0.294479608535767	-5.9152364730835	-0.0146411629393697	0.00808603875339031	-0.0555501282215118	0.00289124972186983
350	83.9101257324219	-1.9178512096405	-5.59056186676025	-0.00295288790948689	-0.00295288790948689	-0.077952653169632	0.00483929552137852
351	81.3127365112305	-0.619153916835785	-5.72043180465698	-0.0117190945893526	-0.00360223650932312	-0.0315242260694504	0.000618529506027699
352	81.3127365112305	-1.26850259304047	-5.33082246780396	-0.0100957229733467	-0.00977104809135199	-0.00847235135734081	0.00418994715437293
353	81.9620819091797	-0.943828225135803	-5.33082246780396	-0.00879702530801296	0.00743668992072344	0.0152288740500808	0.01100810803473
354	81.9620819091797	-1.9178512096405	-5.3957576751709	-0.00652430532500148	0.0324366129934788	0.0226963832974434	0.00841071270406246
355	81.9620819091797	-1.59317684173584	-5.9152364730835	-0.00522560812532902	0.0334106348454952	0.00808603875339031	0.00808603875339031
356	82.6114273071289	-1.59317684173584	-5.59056186676025	-0.00457625929266214	0.0321119390428066	0.0100340843200684	0.00451462110504508
357	83.2607803344727	-1.26850259304047	-5.52562713623047	-0.00230353930965066	0.0262678004801273	-0.00100484199356288	0.000943203864153475
358	82.6114273071289	-1.9178512096405	-5.20095300674438	-0.0026282137259841	0.0100340843200684	0.0116574559360743	0.00711201597005129
359	81.3127365112305	-1.26850259304047	-5.52562713623047	0.01100810803473	-0.00879702530801296	0.036657378077507	-0.00100484199356288
360	82.6114273071289	-0.619153916835785	-5.85030126571655	0.00321592413820326	-0.023407369852066	0.0162028968334198	0.00386527273803949
361	81.3127365112305	-1.59317684173584	-5.46069240570068	0.00289124972186983	-0.0185372550040483	0.0123068047687411	-0.00619963090866804
362	82.6114273071289	-1.9178512096405	-5.26588773727417	0.000293855206109583	0.00191722682211548	-0.00327756232582033	-0.00100484199356288
363	81.9620819091797	-0.943828225135803	-5.6554970741272	0.00678734155371785	0.00516396993771195	-0.023407369852066	0.00159255252219737
364	81.9620819091797	-0.943828225135803	-5.33082246780396	0.00516396993771195	0.0132808275520802	-0.0159398596733809	0.00386527273803949
365	82.6114273071289	-0.943828225135803	-5.46069240570068	-0.00749832857400179	0.01100810803473	-0.0341216214001179	-0.00327756232582033
366	81.9620819091797	-0.943828225135803	-5.33082246780396	0.00451462110504508	0.0145795252174139	-0.0422384813427925	-0.00327756232582033
367	84.5594787597656	-1.59317684173584	-5.6554970741272	-0.00912170019000769	0.0165275707840919	-0.0441865250468254	-0.00392691092565656
368	83.9101257324219	-1.9178512096405	-5.3957576751709	-3.08191010844894e-05	0.00776136433705688	-0.0467839203774929	0.000943203864153475
369	85.8581771850586	-2.24252557754517	-5.33082246780396	0.00418994715437293	-0.00100484199356288	-0.0221086721867323	-0.00132951640989631
370	83.2607803344727	-1.26850259304047	-5.07108306884766	-3.08191010844894e-05	0.00159255252219737	-0.021459324285388	0.00386527273803949
371	85.8581771850586	-2.56719970703125	-5.13601779937744	-0.00652430532500148	0.00289124972186983	-0.0159398596733809	-0.0026282137259841
372	82.6114273071289	-1.26850259304047	-5.72043180465698	-0.00879702530801296	0.00516396993771195	-0.00977104809135199	-0.000680167751852423
373	83.9101257324219	-1.26850259304047	-5.78536653518677	0.00126787810586393	0.00711201597005129	-0.00814767740666866	0.00841071270406246
374	84.5594787597656	-1.9178512096405	-5.33082246780396	-0.00360223650932312	-0.00912170019000769	0.00646266713738441	0.0126314787194133
375	85.8581771850586	-2.56719970703125	-5.33082246780396	0.0126314787194133	-0.00490093370899558	0.00873538758605719	0.0145795252174139
376	84.5594787597656	-1.9178512096405	-5.13601779937744	-0.0104203969240189	-0.00425158534198999	0.0113327819854021	-0.00197886489331722
377	84.5594787597656	-1.26850259304047	-5.26588773727417	-0.00847235135734081	-0.00555028254166245	0.0213976856321096	0.00321592413820326
378	83.2607803344727	-1.59317684173584	-5.78536653518677	0.00516396993771195	-0.0295761823654175	0.0519170723855495	0.00776136433705688
379	83.9101257324219	-1.26850259304047	-5.98017120361328	-0.00132951640989631	-0.0165892094373703	0.0736702531576157	0.00191722682211548
380	84.5594787597656	-1.9178512096405	-5.6554970741272	0.000293855206109583	-0.032173577696085	0.0739949271082878	-0.00587495695799589
381	83.2607803344727	-0.943828225135803	-5.85030126571655	0.00289124972186983	-0.023407369852066	0.0483456552028656	-0.00944637414067984
382	84.5594787597656	-2.24252557754517	-5.46069240570068	-0.00230353930965066	-0.0123684434220195	0.00581331877037883	-0.0100957229733467
383	84.5594787597656	-2.24252557754517	-5.13601779937744	-0.0026282137259841	-0.0126931173726916	-0.032173577696085	-0.00295288790948689
384	85.2088241577148	-2.24252557754517	-5.9152364730835	-0.00490093370899558	-0.0120437685400248	-0.00717365415766835	-0.00749832857400179
385	83.9101257324219	-1.26850259304047	-5.78536653518677	-0.00619963090866804	-0.0136671401560307	0.0181509424000978	-0.00457625929266214
386	85.2088241577148	-2.89187407493591	-5.98017120361328	0.00354059832170606	-0.00100484199356288	0.0213976856321096	-0.00717365415766835
387	84.5594787597656	-2.56719970703125	-5.85030126571655	0.0103587592020631	0.00841071270406246	0.029189869761467	-0.00652430532500148
388	85.2088241577148	-3.21654844284058	-5.59056186676025	-0.00652430532500148	0.0145795252174139	0.0347093306481838	0.00516396993771195
389	82.6114273071289	-2.24252557754517	-5.46069240570068	-0.00165419070981443	0.00743668992072344	0.00938473641872406	0.000618529506027699
390	83.9101257324219	-1.26850259304047	-5.98017120361328	-0.000355493422830477	0.00581331877037883	-0.00717365415766835	0.00841071270406246
391	84.5594787597656	-2.24252557754517	-5.78536653518677	-0.00360223650932312	0.0022419011220336	-0.0175632312893867	-0.00100484199356288
392	85.8581771850586	-2.56719970703125	-5.6554970741272	-0.0110697457566857	0.0123068047687411	-0.0253554154187441	0.00418994715437293
393	83.9101257324219	-0.943828225135803	-5.78536653518677	-0.00100484199356288	0.00938473641872406	0.00354059832170606	0.00906006153672934
394	83.9101257324219	-1.59317684173584	-5.52562713623047	-0.00295288790948689	-0.00522560812532902	0.0259431265294552	-0.00100484199356288
395	82.6114273071289	-1.26850259304047	-5.52562713623047	-0.00327756232582033	0.00354059832170606	0.0249691028147936	0.00256657530553639
396	83.2607803344727	-1.9178512096405	-5.78536653518677	0.00906006153672934	0.0200989879667759	-0.0175632312893867	-0.00619963090866804
397	84.5594787597656	-0.943828225135803	-5.72043180465698	-0.0169138833880424	0.0356833562254906	-0.0422384813427925	-0.00230353930965066
398	84.5594787597656	-1.59317684173584	-5.59056186676025	0.0106834331527352	0.0340599827468395	-0.0795760303735733	0.00711201597005129
399	85.2088241577148	-2.56719970703125	-5.52562713623047	-0.00327756232582033	0.0438002124428749	-0.0883422344923019	-0.00522560812532902
400	85.2088241577148	-3.21654844284058	-5.00614833831787	0.00159255252219737	0.031137915328145	-0.103277251124382	-0.00327756232582033
401	84.5594787597656	-1.59317684173584	-5.3957576751709	-0.00197886489331722	0.0223717093467712	-0.0873682126402855	-0.0162645354866982
402	84.5594787597656	-1.9178512096405	-5.52562713623047	0.00191722682211548	0.0236704051494598	-0.0613942667841911	-0.00165419070981443
403	85.2088241577148	-2.89187407493591	-5.26588773727417	-0.00165419070981443	0.00354059832170606	-0.0532774068415165	-0.00522560812532902
404	85.8581771850586	-2.56719970703125	-5.26588773727417	0.00873538758605719	0.00841071270406246	-0.0347709693014622	-0.00555028254166245
405	85.8581771850586	-2.89187407493591	-5.33082246780396	0.00256657530553639	-0.000355493422830477	-0.0253554154187441	-0.00587495695799589
406	84.5594787597656	-2.89187407493591	-5.3957576751709	-0.00457625929266214	-0.00132951640989631	-0.00327756232582033	-0.0130177913233638
407	84.5594787597656	-2.89187407493591	-5.26588773727417	0.01100810803473	-0.00782300252467394	0.00256657530553639	-0.00457625929266214
408	84.5594787597656	-2.24252557754517	-5.3957576751709	0.0106834331527352	0.000943203864153475	0.0171769186854362	0.0022419011220336
409	83.9101257324219	-2.24252557754517	-5.78536653518677	0.00354059832170606	-0.00230353930965066	0.0230210572481155	0.00289124972186983
410	84.5594787597656	-2.89187407493591	-5.46069240570068	0.0200989879667759	-0.00197886489331722	0.0126314787194133	0.00451462110504508
411	84.5594787597656	-1.59317684173584	-5.46069240570068	0.00711201597005129	-0.00912170019000769	-0.0156151866540313	-0.0026282137259841
412	85.2088241577148	-2.89187407493591	-5.20095300674438	0.00841071270406246	-0.00230353930965066	-3.08191010844894e-05	-0.00490093370899558
413	85.2088241577148	-2.89187407493591	-5.13601779937744	0.00808603875339031	-0.00197886489331722	0.013930176384747	0.00386527273803949
414	85.2088241577148	-2.24252557754517	-5.72043180465698	0.0145795252174139	-0.00684897974133492	0.0230210572481155	0.00646266713738441
415	85.2088241577148	-2.24252557754517	-5.9152364730835	0.00159255252219737	0.00354059832170606	0.00354059832170606	0.00159255252219737
416	85.2088241577148	-3.54122281074524	-5.52562713623047	0.00483929552137852	-0.00360223650932312	-0.00782300252467394	-0.0136671401560307
417	85.2088241577148	-3.8658971786499	-5.33082246780396	0.0022419011220336	0.00256657530553639	-0.0123684434220195	-0.00327756232582033
418	84.5594787597656	-3.54122281074524	-5.07108306884766	-0.0117190945893526	-0.00490093370899558	0.000943203864153475	-0.000680167751852423
419	85.2088241577148	-4.83992004394531	-5.26588773727417	0.0106834331527352	-0.0110697457566857	0.0558131635189056	-0.00619963090866804
420	84.5594787597656	-2.89187407493591	-6.04510593414307	0.0178262684494257	-0.0230826959013939	0.0463976077735424	-0.00197886489331722
421	85.2088241577148	-4.19057130813599	-5.59056186676025	0.0100340843200684	-0.0175632312893867	0.0376313999295235	-0.00684897974133492
422	83.2607803344727	-3.21654844284058	-5.59056186676025	-0.00132951640989631	0.00159255252219737	0.0415274947881699	-0.00749832857400179
423	84.5594787597656	-3.54122281074524	-5.26588773727417	-0.00327756232582033	-0.0250307414680719	0.0438002124428749	0.000293855206109583
424	85.8581771850586	-4.19057130813599	-5.33082246780396	-3.08191010844894e-05	-0.023407369852066	0.0551638156175613	-0.00165419070981443
425	83.9101257324219	-4.19057130813599	-5.33082246780396	0.00126787810586393	-0.0188619289547205	0.0532157681882381	-0.00392691092565656
426	85.8581771850586	-4.19057130813599	-5.6554970741272	-0.00392691092565656	-0.0295761823654175	0.0470469556748867	-0.0104203969240189
427	85.2088241577148	-3.54122281074524	-5.59056186676025	-0.00360223650932312	-0.0227580219507217	0.0308132413774729	-0.00230353930965066
428	84.5594787597656	-2.89187407493591	-5.52562713623047	-0.00100484199356288	-0.0104203969240189	0.00841071270406246	-0.00165419070981443
429	83.9101257324219	-3.21654844284058	-5.26588773727417	0.00386527273803949	-0.0130177913233638	-0.00197886489331722	0.00906006153672934
430	83.2607803344727	-2.56719970703125	-5.07108306884766	-0.00684897974133492	-0.00425158534198999	-0.021459324285388	0.00159255252219737
431	84.5594787597656	-2.89187407493591	-5.07108306884766	0.0213976856321096	0.00321592413820326	-0.0308748781681061	0.00646266713738441
432	85.2088241577148	-2.89187407493591	-5.3957576751709	-3.08191010844894e-05	0.00613799272105098	-0.00360223650932312	-0.00197886489331722
433	83.2607803344727	-0.943828225135803	-5.46069240570068	-0.00425158534198999	-0.00295288790948689	0.0213976856321096	0.00873538758605719
434	83.9101257324219	-2.24252557754517	-5.6554970741272	-0.000680167751852423	-0.00360223650932312	0.0350340083241463	-0.000680167751852423
435	83.2607803344727	-1.59317684173584	-5.6554970741272	-0.00749832857400179	0.0100340843200684	0.00678734155371785	-0.00230353930965066
436	84.5594787597656	-2.24252557754517	-5.33082246780396	0.000943203864153475	0.0168522447347641	-0.0100957229733467	-0.00782300252467394
437	85.8581771850586	-2.56719970703125	-5.13601779937744	0.00418994715437293	0.0243197549134493	-0.0331475995481014	-0.00425158534198999
438	82.6114273071289	-2.89187407493591	-5.13601779937744	-0.00555028254166245	0.0191249661147594	-0.0341216214001179	0.000293855206109583
439	82.6114273071289	-2.24252557754517	-5.3957576751709	-0.00197886489331722	0.01100810803473	-0.0136671401560307	-0.00522560812532902
440	83.9101257324219	-2.24252557754517	-5.52562713623047	-0.00717365415766835	0.00289124972186983	-0.0208099745213985	0.00159255252219737
441	83.2607803344727	-2.56719970703125	-5.46069240570068	0.0155535480007529	-0.00392691092565656	-0.0331475995481014	-0.00425158534198999
442	83.9101257324219	-2.89187407493591	-5.33082246780396	-0.00555028254166245	0.0123068047687411	-0.0383423902094364	-0.0117190945893526
443	82.6114273071289	-1.9178512096405	-5.59056186676025	0.00776136433705688	0.000293855206109583	-0.0610695891082287	-0.00295288790948689
444	80.6633834838867	-1.9178512096405	-5.72043180465698	-0.00360223650932312	0.0171769186854362	-0.072757862508297	-0.00749832857400179
445	81.9620819091797	-2.56719970703125	-5.6554970741272	-0.000680167751852423	0.0100340843200684	-0.0639916583895683	-0.000355493422830477
446	81.9620819091797	-2.24252557754517	-5.6554970741272	-0.0182125810533762	0.0178262684494257	-0.0441865250468254	-0.00100484199356288
447	81.3127365112305	-1.9178512096405	-5.59056186676025	-3.08191010844894e-05	0.00354059832170606	-0.0237320438027382	-0.00749832857400179
448	79.3646850585938	-1.59317684173584	-5.3957576751709	0.00289124972186983	0.00354059832170606	-0.0165892094373703	0.0113327819854021
449	81.9620819091797	-2.89187407493591	-4.94121360778809	-0.0162645354866982	0.000293855206109583	-0.0162645354866982	0.0103587592020631
450	81.3127365112305	-1.26850259304047	-5.9152364730835	-0.00295288790948689	0.00516396993771195	-0.0256800893694162	0.00906006153672934
451	83.2607803344727	-2.56719970703125	-5.72043180465698	-0.0113944197073579	0.00483929552137852	-0.0260047651827335	-0.000355493422830477
452	81.9620819091797	-2.56719970703125	-5.59056186676025	-0.0113944197073579	0.00451462110504508	-0.00684897974133492	0.00613799272105098
453	81.3127365112305	-1.9178512096405	-5.6554970741272	-0.0107450718060136	-0.00295288790948689	0.0142548503354192	0.00906006153672934
454	81.3127365112305	-0.943828225135803	-5.3957576751709	0.000618529506027699	-0.00847235135734081	0.0314625911414623	0.00808603875339031
455	81.9620819091797	-1.26850259304047	-5.26588773727417	-0.0136671401560307	-0.00425158534198999	0.0262678004801273	0.00711201597005129
456	81.9620819091797	-0.943828225135803	-5.85030126571655	-0.00165419070981443	-0.00490093370899558	0.0360080301761627	0.00938473641872406
457	83.2607803344727	-2.56719970703125	-5.3957576751709	-0.0123684434220195	-0.00197886489331722	0.0460729338228703	0.00289124972186983
458	81.9620819091797	-0.943828225135803	-5.6554970741272	-0.00490093370899558	0.0022419011220336	0.0473716296255589	0.00483929552137852
459	81.9620819091797	-1.59317684173584	-5.78536653518677	0.000293855206109583	-0.000355493422830477	0.0684754624962807	0.00581331877037883
460	83.9101257324219	-2.56719970703125	-5.20095300674438	-0.000355493422830477	0.00321592413820326	0.0665274113416672	-0.00587495695799589
461	81.9620819091797	-1.59317684173584	-5.13601779937744	0.00159255252219737	0.00743668992072344	0.0554884895682335	-0.00327756232582033
462	86.5075225830078	-2.56719970703125	-5.46069240570068	-0.00619963090866804	0.01100810803473	0.0142548503354192	-0.00100484199356288
463	83.9101257324219	-1.26850259304047	-5.6554970741272	0.00678734155371785	0.00289124972186983	-0.02697878703475	0.000618529506027699
464	83.9101257324219	-1.59317684173584	-5.59056186676025	-0.00100484199356288	-0.0146411629393697	-0.0172385573387146	-0.00360223650932312
465	83.9101257324219	-2.56719970703125	-5.26588773727417	0.0022419011220336	0.00841071270406246	-0.0221086721867323	0.000618529506027699
466	83.9101257324219	-2.89187407493591	-5.46069240570068	0.00289124972186983	-0.0146411629393697	-0.0204853005707264	-0.00392691092565656
467	83.9101257324219	-1.26850259304047	-5.07108306884766	0.00191722682211548	-0.0156151866540313	0.0100340843200684	-0.00360223650932312
468	84.5594787597656	-1.59317684173584	-5.6554970741272	-0.00197886489331722	-0.0133424662053585	0.0272418223321438	0.00743668992072344
469	83.2607803344727	-1.59317684173584	-5.6554970741272	0.000943203864153475	-0.017887907102704	0.0282158460468054	0.0103587592020631
470	85.8581771850586	-1.9178512096405	-5.46069240570068	0.00613799272105098	0.000943203864153475	0.0152288740500808	0.00451462110504508
471	83.2607803344727	-1.9178512096405	-5.72043180465698	-0.00100484199356288	-0.00197886489331722	-0.00717365415766835	0.00256657530553639
472	85.2088241577148	-1.9178512096405	-5.52562713623047	-0.00490093370899558	0.01100810803473	-0.0198359526693821	0.000293855206109583
473	83.2607803344727	-1.26850259304047	-5.52562713623047	-0.0126931173726916	0.0259431265294552	-0.050680011510849	0.00678734155371785
474	85.8581771850586	-1.59317684173584	-5.85030126571655	0.00646266713738441	0.01100810803473	-0.0510046854615211	0.00289124972186983
475	81.9620819091797	-0.943828225135803	-5.98017120361328	0.0106834331527352	0.0155535480007529	-0.0292515084147453	0.00613799272105098
476	83.9101257324219	-1.59317684173584	-5.98017120361328	-0.00392691092565656	0.0145795252174139	-0.0224333461374044	-0.00684897974133492
477	82.6114273071289	-1.59317684173584	-6.04510593414307	0.00354059832170606	0.0233457311987877	-0.00684897974133492	0.00321592413820326
478	83.9101257324219	-2.24252557754517	-5.59056186676025	0.00386527273803949	0.0272418223321438	-0.0328229255974293	0.00126787810586393
479	84.5594787597656	-1.9178512096405	-5.59056186676025	0.00776136433705688	0.0304885655641556	-0.0448358729481697	-0.00197886489331722
480	85.2088241577148	-2.89187407493591	-5.52562713623047	-0.000355493422830477	0.0308132413774729	-0.0341216214001179	-0.00555028254166245
481	83.9101257324219	-1.26850259304047	-6.23991060256958	0.0132808275520802	0.0123068047687411	-0.0224333461374044	-0.0110697457566857
482	83.2607803344727	-1.59317684173584	-5.98017120361328	0.000943203864153475	0.00289124972186983	0.00354059832170606	-0.0120437685400248
483	85.8581771850586	-2.24252557754517	-5.98017120361328	0.00191722682211548	-0.0110697457566857	-0.00197886489331722	-0.00230353930965066
484	85.2088241577148	-2.89187407493591	-5.46069240570068	0.00776136433705688	-0.0211346503347158	-0.00197886489331722	-0.0026282137259841
485	85.2088241577148	-2.56719970703125	-5.33082246780396	-0.000680167751852423	-0.0123684434220195	-0.000355493422830477	-0.00522560812532902
486	84.5594787597656	-2.24252557754517	-5.46069240570068	0.00906006153672934	-0.0204853005707264	-0.00327756232582033	-0.00749832857400179
487	85.2088241577148	-2.56719970703125	-5.85030126571655	-0.00977104809135199	-0.0123684434220195	0.0178262684494257	-0.000355493422830477
488	85.2088241577148	-3.21654844284058	-5.72043180465698	-0.00230353930965066	-0.00392691092565656	0.0288651939481497	-0.00392691092565656
489	84.5594787597656	-1.59317684173584	-5.78536653518677	0.0262678004801273	-0.00197886489331722	0.0233457311987877	0.0132808275520802
490	84.5594787597656	-1.59317684173584	-5.52562713623047	0.00354059832170606	0.0142548503354192	0.00841071270406246	0.00548864435404539
491	84.5594787597656	-1.59317684173584	-5.26588773727417	-3.08191010844894e-05	0.0162028968334198	-0.0143164889886975	0.00581331877037883
492	84.5594787597656	-2.89187407493591	-5.26588773727417	-0.00619963090866804	0.01847561635077	-0.032173577696085	-0.00457625929266214
493	85.2088241577148	-1.9178512096405	-5.46069240570068	-0.00165419070981443	0.0213976856321096	-0.0441865250468254	0.00938473641872406
494	83.9101257324219	-1.59317684173584	-5.46069240570068	0.00808603875339031	0.0100340843200684	-0.0415891297161579	0.0100340843200684
495	85.2088241577148	-1.59317684173584	-5.52562713623047	-0.00197886489331722	0.00191722682211548	-0.0490566417574883	-0.000680167751852423
496	82.6114273071289	-1.26850259304047	-5.46069240570068	-0.000355493422830477	0.000618529506027699	-0.0126931173726916	0.00159255252219737
497	85.8581771850586	-3.21654844284058	-5.20095300674438	0.00776136433705688	-0.00944637414067984	-0.00100484199356288	-0.00230353930965066
498	83.9101257324219	-2.24252557754517	-5.3957576751709	-3.08191010844894e-05	-0.0133424662053585	0.0191249661147594	0.00451462110504508
499	85.2088241577148	-2.89187407493591	-5.13601779937744	0.0142548503354192	-0.00490093370899558	0.0334106348454952	0.00289124972186983
500	83.9101257324219	-1.26850259304047	-5.6554970741272	0.0230210572481155	-0.00425158534198999	0.0447742342948914	-0.00425158534198999
501	85.2088241577148	-3.21654844284058	-5.33082246780396	0.00418994715437293	-0.00197886489331722	0.041852168738842	-0.00652430532500148
502	83.9101257324219	-1.59317684173584	-5.52562713623047	0.0142548503354192	0.00256657530553639	0.0246444288641214	-0.0117190945893526
503	84.5594787597656	-2.56719970703125	-5.07108306884766	0.0178262684494257	0.00906006153672934	-0.00197886489331722	-0.00749832857400179
504	85.2088241577148	-3.54122281074524	-5.13601779937744	0.0132808275520802	-0.0026282137259841	0.00711201597005129	-0.00912170019000769
505	85.2088241577148	-3.8658971786499	-5.59056186676025	0.0106834331527352	-0.00425158534198999	-0.00879702530801296	-0.00360223650932312
506	83.2607803344727	-3.8658971786499	-5.72043180465698	0.00646266713738441	-0.00392691092565656	-0.0188619289547205	-0.00587495695799589
507	82.6114273071289	-3.21654844284058	-5.78536653518677	0.00906006153672934	0.000618529506027699	-0.0104203969240189	-0.00360223650932312
508	84.5594787597656	-3.21654844284058	-5.72043180465698	0.00451462110504508	-0.00360223650932312	-0.0139918150380254	-0.00197886489331722
509	84.5594787597656	-3.54122281074524	-5.72043180465698	-0.00555028254166245	-0.00197886489331722	-0.00717365415766835	0.00711201597005129
510	85.8581771850586	-4.51524591445923	-5.33082246780396	-0.0026282137259841	-0.00782300252467394	-0.0136671401560307	0.00451462110504508
511	83.2607803344727	-3.21654844284058	-5.85030126571655	0.000618529506027699	-0.0126931173726916	-0.0139918150380254	0.00451462110504508
512	86.5075225830078	-3.8658971786499	-5.6554970741272	0.0155535480007529	-0.0146411629393697	-0.0152905117720366	0.00256657530553639
513	85.2088241577148	-4.19057130813599	-5.6554970741272	0.00581331877037883	-0.0136671401560307	-0.00132951640989631	0.00711201597005129
514	85.8581771850586	-3.8658971786499	-5.59056186676025	0.00613799272105098	-0.00912170019000769	-0.00847235135734081	0.01100810803473
515	85.2088241577148	-2.56719970703125	-5.46069240570068	0.0132808275520802	-0.0350956469774246	0.0337353087961674	0.00483929552137852
516	86.5075225830078	-3.54122281074524	-5.07108306884766	0.00873538758605719	-0.0318489037454128	0.047696303576231	0.0113327819854021
517	85.2088241577148	-2.56719970703125	-5.33082246780396	0.0158782228827477	-0.0441865250468254	0.0671767666935921	0.00613799272105098
518	86.5075225830078	-3.21654844284058	-5.00614833831787	-0.00230353930965066	-0.032173577696085	0.0726962238550186	0.00191722682211548
519	85.8581771850586	-2.56719970703125	-5.20095300674438	0.0100340843200684	-0.0367190167307854	0.07139752805233	0.00256657530553639
520	83.9101257324219	-1.9178512096405	-5.13601779937744	0.0145795252174139	-0.0299008563160896	0.0489950031042099	-0.00197886489331722
521	85.8581771850586	-2.56719970703125	-5.20095300674438	0.0217223595827818	-0.0198359526693821	0.0515923984348774	-0.00619963090866804
522	84.5594787597656	-2.24252557754517	-5.26588773727417	0.0194496400654316	0.011982130818069	0.029189869761467	-0.00717365415766835
523	83.2607803344727	-2.24252557754517	-5.85030126571655	-0.00392691092565656	0.00289124972186983	0.0252937767654657	-0.00619963090866804
524	84.5594787597656	-2.24252557754517	-5.72043180465698	0.00354059832170606	0.012956153601408	-0.0146411629393697	-0.00295288790948689
525	83.2607803344727	-2.24252557754517	-5.33082246780396	0.00613799272105098	0.0470469556748867	-0.0834721177816391	-0.0165892094373703
526	81.9620819091797	-1.59317684173584	-5.52562713623047	-0.00295288790948689	0.049319677054882	-0.0993811637163162	-0.00587495695799589
527	84.5594787597656	-1.9178512096405	-5.46069240570068	0.0178262684494257	0.0470469556748867	-0.077952653169632	-0.00944637414067984
528	83.9101257324219	-1.59317684173584	-5.26588773727417	0.00126787810586393	0.040228795260191	-0.0623682886362076	0.00289124972186983
529	86.5075225830078	-3.21654844284058	-5.59056186676025	-0.00717365415766835	0.0327612869441509	-0.0341216214001179	-3.08191010844894e-05
530	83.9101257324219	-2.56719970703125	-5.33082246780396	-0.0133424662053585	0.0314625911414623	-0.0172385573387146	-0.00230353930965066
531	84.5594787597656	-1.59317684173584	-5.20095300674438	0.011982130818069	0.0308132413774729	-0.0240567177534103	0.000943203864153475
532	81.9620819091797	-1.9178512096405	-5.59056186676025	-0.0162645354866982	0.0188002903014421	-0.0318489037454128	-0.00425158534198999
533	84.5594787597656	-3.21654844284058	-5.13601779937744	-0.00457625929266214	0.01847561635077	-0.00944637414067984	0.00483929552137852
534	83.9101257324219	-2.24252557754517	-5.26588773727417	-0.00392691092565656	0.00841071270406246	-0.0139918150380254	0.011982130818069
535	84.5594787597656	-2.89187407493591	-5.33082246780396	-0.0256800893694162	0.00516396993771195	0.000943203864153475	0.00776136433705688
536	83.2607803344727	-2.24252557754517	-5.3957576751709	-0.0208099745213985	0.00321592413820326	0.0217223595827818	0.000943203864153475
537	82.6114273071289	-2.56719970703125	-5.33082246780396	0.00841071270406246	-0.00619963090866804	0.0226963832974434	0.00126787810586393
538	81.3127365112305	-1.9178512096405	-5.33082246780396	-0.0130177913233638	0.000618529506027699	0.0512677207589149	-0.00197886489331722
539	81.9620819091797	-1.9178512096405	-5.3957576751709	0.00321592413820326	-0.0282774847000837	0.0509430468082428	0.00906006153672934
540	83.9101257324219	-0.943828225135803	-5.46069240570068	0.00418994715437293	-0.0240567177534103	0.049319677054882	-0.00652430532500148
541	81.3127365112305	-1.9178512096405	-5.52562713623047	0.0149041991680861	-0.023407369852066	0.0415274947881699	0.01100810803473
542	83.2607803344727	-2.56719970703125	-5.52562713623047	-0.00847235135734081	-0.0100957229733467	0.0415274947881699	-0.00652430532500148
543	82.6114273071289	-1.59317684173584	-5.52562713623047	-0.0133424662053585	-0.0026282137259841	0.0597092546522617	0.00386527273803949
544	81.9620819091797	-1.59317684173584	-5.59056186676025	-0.00132951640989631	-0.00457625929266214	0.0655533894896507	-0.00814767740666866
545	83.2607803344727	-1.9178512096405	-5.3957576751709	-0.00814767740666866	-0.00684897974133492	0.0486703291535378	0.00386527273803949
546	83.9101257324219	-1.26850259304047	-5.72043180465698	0.00548864435404539	-0.00555028254166245	0.0152288740500808	-0.000355493422830477
547	85.2088241577148	-1.9178512096405	-5.6554970741272	0.0116574559360743	0.00418994715437293	-0.0211346503347158	-0.00619963090866804
548	86.5075225830078	-2.89187407493591	-6.04510593414307	0.00418994715437293	0.0158782228827477	-0.0873682126402855	0.00581331877037883
549	85.2088241577148	-2.24252557754517	-5.52562713623047	-0.00522560812532902	0.0265924744307995	-0.134770661592484	0.00581331877037883
550	84.5594787597656	-1.59317684173584	-5.59056186676025	-0.00457625929266214	0.00873538758605719	-0.135744690895081	0.00906006153672934
551	85.8581771850586	-2.56719970703125	-5.26588773727417	0.00646266713738441	0.00678734155371785	-0.120484992861748	0.00581331877037883
552	85.2088241577148	-1.26850259304047	-5.26588773727417	0.00386527273803949	0.0220470335334539	-0.0954850688576698	-0.000680167751852423
553	84.5594787597656	-0.619153916835785	-5.59056186676025	0.00516396993771195	0.0158782228827477	-0.0393164120614529	0.0022419011220336
554	85.8581771850586	-2.56719970703125	-5.46069240570068	0.00386527273803949	0.0022419011220336	-0.00587495695799589	0.00646266713738441
555	84.5594787597656	-1.9178512096405	-5.46069240570068	0.00581331877037883	-0.00392691092565656	0.0210730116814375	0.0103587592020631
556	83.9101257324219	-2.24252557754517	-5.3957576751709	0.00938473641872406	0.00418994715437293	0.0126314787194133	0.00256657530553639
557	84.5594787597656	-1.26850259304047	-5.33082246780396	0.00516396993771195	0.00256657530553639	0.00386527273803949	-0.00522560812532902
558	83.2607803344727	-0.943828225135803	-5.20095300674438	0.00256657530553639	0.00906006153672934	-0.0152905117720366	0.00256657530553639
559	84.5594787597656	-0.619153916835785	-5.59056186676025	0.00548864435404539	0.00321592413820326	-0.0126931173726916	-0.00587495695799589
560	85.8581771850586	-2.24252557754517	-5.59056186676025	0.00386527273803949	0.00646266713738441	-0.023407369852066	0.00126787810586393
561	83.9101257324219	-0.943828225135803	-5.85030126571655	0.00418994715437293	0.00256657530553639	-0.00944637414067984	-0.00879702530801296
562	85.2088241577148	-2.24252557754517	-5.3957576751709	0.00873538758605719	0.00256657530553639	0.000943203864153475	-0.00230353930965066
563	84.5594787597656	-1.9178512096405	-5.46069240570068	-0.0204853005707264	-0.00717365415766835	0.0223717093467712	-0.00912170019000769
564	85.2088241577148	-1.59317684173584	-5.46069240570068	-0.0123684434220195	-0.0260047651827335	0.0509430468082428	0.000618529506027699
565	83.2607803344727	-0.943828225135803	-5.78536653518677	0.0866572186350822	-0.0230826959013939	0.0502936989068985	-0.00522560812532902
566	85.2088241577148	-1.26850259304047	-5.9152364730835	-0.0143164889886975	0.00906006153672934	0.00483929552137852	-0.00847235135734081
567	85.8581771850586	-1.9178512096405	-5.78536653518677	0.00743668992072344	-0.00392691092565656	-0.0208099745213985	-0.00749832857400179
568	86.5075225830078	-1.9178512096405	-5.52562713623047	0.0022419011220336	0.0200989879667759	-0.0117190945893526	0.000293855206109583
569	85.2088241577148	-1.9178512096405	-5.52562713623047	0.0155535480007529	0.00711201597005129	0.00938473641872406	0.00418994715437293
570	83.2607803344727	-0.619153916835785	-5.72043180465698	0.00906006153672934	-0.00327756232582033	0.0197743140161037	0.000943203864153475
571	86.5075225830078	-1.59317684173584	-5.72043180465698	0.0100340843200684	-0.00425158534198999	0.0285405199974775	0.000618529506027699
572	86.5075225830078	-1.59317684173584	-6.04510593414307	-0.00360223650932312	-0.017887907102704	0.0230210572481155	-3.08191010844894e-05
573	85.2088241577148	-0.943828225135803	-5.98017120361328	-0.00425158534198999	-0.0201606266200542	0.0243197549134493	0.00678734155371785
574	83.2607803344727	-0.294479608535767	-5.85030126571655	-0.00197886489331722	-0.0286021586507559	0.00906006153672934	0.00418994715437293
575	84.5594787597656	-0.943828225135803	-5.72043180465698	0.00289124972186983	-0.023407369852066	-0.0104203969240189	0.00516396993771195
576	83.9101257324219	0.0301947109401226	-5.33082246780396	-0.00587495695799589	-0.0165892094373703	0.0158782228827477	-0.000355493422830477
577	85.2088241577148	-0.943828225135803	-5.46069240570068	0.00191722682211548	-0.0162645354866982	0.0632806718349457	-0.00360223650932312
578	83.9101257324219	-0.294479608535767	-6.04510593414307	0.00581331877037883	-0.0165892094373703	0.0967221260070801	-0.00327756232582033
579	83.9101257324219	-1.59317684173584	-5.6554970741272	0.0113327819854021	-0.00165419070981443	0.0795143842697144	0.00873538758605719
580	83.9101257324219	-1.26850259304047	-5.33082246780396	0.0106834331527352	0.0262678004801273	0.0649040415883064	-0.00749832857400179
581	84.5594787597656	-0.619153916835785	-5.46069240570068	0.00126787810586393	0.0480209775269032	0.0389300994575024	-0.00327756232582033
582	82.6114273071289	-0.619153916835785	-5.07108306884766	-0.00814767740666866	0.052891094237566	-0.0318489037454128	-0.0152905117720366
583	85.8581771850586	-1.59317684173584	-5.13601779937744	-0.0100957229733467	0.0548391379415989	-0.0675630792975426	-0.000355493422830477
584	85.8581771850586	-1.9178512096405	-5.3957576751709	-0.0026282137259841	0.0577612072229385	-0.111069433391094	0.00418994715437293
585	85.2088241577148	-1.9178512096405	-5.07108306884766	0.0220470335334539	0.0619819760322571	-0.137368053197861	-0.00100484199356288
586	85.2088241577148	-1.9178512096405	-5.26588773727417	0.0136055024340749	0.0438002124428749	-0.139965444803238	-0.00522560812532902
587	85.8581771850586	-2.24252557754517	-5.26588773727417	-0.00165419070981443	0.0278911720961332	-0.129575878381729	-0.00587495695799589
588	83.9101257324219	-1.9178512096405	-5.07108306884766	0.00354059832170606	0.01847561635077	-0.137043386697769	-0.00977104809135199
589	82.6114273071289	-1.59317684173584	-5.46069240570068	-0.00360223650932312	0.00354059832170606	-0.0922383219003677	0.0106834331527352
590	85.2088241577148	-2.24252557754517	-5.72043180465698	-0.00944637414067984	-0.0367190167307854	-0.0256800893694162	-0.00555028254166245
591	83.9101257324219	-1.26850259304047	-5.6554970741272	0.00451462110504508	-0.0497059896588326	0.0194496400654316	-0.00327756232582033
592	85.8581771850586	-2.89187407493591	-5.33082246780396	0.00613799272105098	-0.0539267547428608	0.0233457311987877	-0.00717365415766835
593	84.5594787597656	-2.56719970703125	-5.26588773727417	0.00418994715437293	-0.0331475995481014	0.052891094237566	-0.00230353930965066
594	83.9101257324219	-1.9178512096405	-5.26588773727417	0.0194496400654316	-0.0292515084147453	0.0343846566975117	0.00256657530553639
595	83.2607803344727	-1.59317684173584	-5.59056186676025	0.00776136433705688	-0.03444629535079	0.0486703291535378	-0.00132951640989631
596	85.8581771850586	-3.21654844284058	-5.78536653518677	0.00289124972186983	-0.0428878292441368	0.0278911720961332	0.00289124972186983
597	84.5594787597656	-2.56719970703125	-5.46069240570068	0.00711201597005129	-0.0299008563160896	0.0152288740500808	-0.00879702530801296
598	83.9101257324219	-2.24252557754517	-5.26588773727417	0.00256657530553639	-0.0256800893694162	0.0350340083241463	0.00159255252219737
599	84.5594787597656	-2.56719970703125	-5.52562713623047	0.0220470335334539	-0.0243813935667276	0.0269171483814716	-0.00230353930965066
600	83.2607803344727	-0.943828225135803	-5.20095300674438	0.00289124972186983	-0.00944637414067984	0.0467222817242146	-0.0026282137259841
601	85.2088241577148	-1.9178512096405	-5.20095300674438	0.012956153601408	-0.00619963090866804	0.0538651160895824	-0.0130177913233638
602	83.9101257324219	-0.943828225135803	-5.59056186676025	0.0123068047687411	0.0100340843200684	0.0519170723855495	-0.00944637414067984
603	83.2607803344727	-0.943828225135803	-5.52562713623047	-0.0172385573387146	0.0123068047687411	0.0463976077735424	-0.00652430532500148
604	83.9101257324219	-1.9178512096405	-5.20095300674438	-0.0165892094373703	0.0168522447347641	0.0405534692108631	0.00548864435404539
605	85.2088241577148	-1.59317684173584	-5.46069240570068	0.00711201597005129	0.00613799272105098	0.020423661917448	-0.0026282137259841
606	83.2607803344727	-1.59317684173584	-5.07108306884766	0.00289124972186983	0.00743668992072344	0.00613799272105098	-0.00619963090866804
607	83.9101257324219	-0.294479608535767	-5.46069240570068	-0.0191866029053926	0.00483929552137852	-0.023407369852066	-0.00230353930965066
608	83.2607803344727	-0.294479608535767	-5.98017120361328	0.00613799272105098	-0.00132951640989631	-0.0221086721867323	0.0106834331527352
609	85.8581771850586	-0.943828225135803	-6.04510593414307	0.00256657530553639	0.00451462110504508	-0.0477579422295094	0.00516396993771195
610	85.2088241577148	-1.9178512096405	-5.59056186676025	0.00646266713738441	0.00548864435404539	-0.0730825439095497	0.0022419011220336
611	85.2088241577148	-0.294479608535767	-5.85030126571655	-0.00912170019000769	0.0275664981454611	-0.0922383219003677	-0.00619963090866804
612	83.9101257324219	0.0301947109401226	-5.59056186676025	-0.00165419070981443	0.0278911720961332	-0.055874802172184	-0.000355493422830477
613	85.2088241577148	-1.59317684173584	-5.33082246780396	0.0103587592020631	0.0116574559360743	-0.0172385573387146	0.00483929552137852
614	83.9101257324219	-0.619153916835785	-5.59056186676025	-0.00425158534198999	-0.00425158534198999	0.0428261905908585	0.0123068047687411
615	84.5594787597656	-1.59317684173584	-5.46069240570068	0.012956153601408	-0.00652430532500148	0.0522417463362217	0.00678734155371785
616	83.9101257324219	-1.59317684173584	-5.3957576751709	-0.0133424662053585	-0.00587495695799589	0.0541897900402546	-0.00522560812532902
617	81.9620819091797	-0.619153916835785	-5.3957576751709	-0.0117190945893526	-0.0224333461374044	0.0512677207589149	0.00386527273803949
618	82.6114273071289	-0.943828225135803	-5.00614833831787	0.00289124972186983	-0.0221086721867323	0.07139752805233	0.000293855206109583
619	80.6633834838867	-1.59317684173584	-5.13601779937744	0.00159255252219737	-0.0230826959013939	0.0853585228323936	0.00386527273803949
620	81.9620819091797	-0.619153916835785	-5.78536653518677	-0.0175632312893867	-0.0292515084147453	0.101916916668415	-0.000355493422830477
621	82.6114273071289	-1.59317684173584	-5.3957576751709	-0.0110697457566857	-0.0389917381107807	0.119773998856544	0.00191722682211548
622	82.6114273071289	-1.9178512096405	-5.59056186676025	-0.00197886489331722	-0.0376930385828018	0.0821117833256721	-0.00717365415766835
623	81.9620819091797	-0.943828225135803	-5.46069240570068	-0.00879702530801296	-0.021459324285388	0.0308132413774729	-0.00327756232582033
624	81.3127365112305	-0.943828225135803	-5.3957576751709	0.0142548503354192	0.0100340843200684	0.0175015944987535	-0.000355493422830477
625	80.6633834838867	-0.619153916835785	-5.33082246780396	-0.0130177913233638	0.0226963832974434	-0.00619963090866804	0.00386527273803949
626	81.3127365112305	-0.619153916835785	-5.6554970741272	-0.00847235135734081	0.0389300994575024	0.0158782228827477	-0.00230353930965066
627	80.0140380859375	-0.294479608535767	-5.72043180465698	0.00581331877037883	0.047696303576231	-0.00522560812532902	0.00548864435404539
628	82.6114273071289	-0.943828225135803	-5.6554970741272	-0.0136671401560307	0.0434755384922028	-0.0169138833880424	0.00483929552137852
629	84.5594787597656	-1.9178512096405	-5.26588773727417	-0.00912170019000769	0.0463976077735424	-0.0639916583895683	0.0217223595827818
630	83.2607803344727	-0.943828225135803	-5.46069240570068	-0.00879702530801296	0.0532157681882381	-0.0834721177816391	0.013930176384747
631	84.5594787597656	-1.9178512096405	-4.94121360778809	0.00159255252219737	0.0506183728575706	-0.140939474105835	0.00938473641872406
632	85.8581771850586	-0.943828225135803	-5.78536653518677	-0.0104203969240189	0.0519170723855495	-0.174705609679222	0.00548864435404539
633	83.2607803344727	0.0301947109401226	-5.6554970741272	-0.00587495695799589	0.041852168738842	-0.190939322113991	0.000943203864153475
634	84.5594787597656	-1.26850259304047	-5.85030126571655	0.0106834331527352	0.0308132413774729	-0.180225074291229	0.0132808275520802
635	84.5594787597656	-0.619153916835785	-5.78536653518677	-0.00425158534198999	0.0171769186854362	-0.100030511617661	0.0116574559360743
636	84.5594787597656	-0.943828225135803	-5.72043180465698	0.0022419011220336	-0.0126931173726916	-0.0516540370881557	0.0022419011220336
637	85.2088241577148	-0.943828225135803	-5.6554970741272	-0.00165419070981443	-0.0273034609854221	-0.0195112787187099	0.000943203864153475
638	83.9101257324219	-1.26850259304047	-5.85030126571655	-0.00490093370899558	-0.02697878703475	-0.00684897974133492	0.00906006153672934
639	84.5594787597656	-0.294479608535767	-6.04510593414307	0.00289124972186983	-0.0315242260694504	0.00483929552137852	0.00321592413820326
640	86.5075225830078	-2.24252557754517	-5.26588773727417	-0.000680167751852423	-0.0360696688294411	0.0155535480007529	-0.00230353930965066
641	84.5594787597656	-1.26850259304047	-5.59056186676025	0.00321592413820326	-0.03444629535079	0.00678734155371785	-0.00814767740666866
642	85.2088241577148	-2.89187407493591	-5.13601779937744	-0.0169138833880424	-0.0224333461374044	0.0149041991680861	-0.00230353930965066
643	86.5075225830078	-1.59317684173584	-5.46069240570068	0.00289124972186983	-0.00749832857400179	0.0116574559360743	0.00256657530553639
644	84.5594787597656	-1.26850259304047	-5.72043180465698	0.00516396993771195	-0.00749832857400179	0.0285405199974775	0.00321592413820326
645	84.5594787597656	-1.59317684173584	-5.85030126571655	-0.00457625929266214	0.00321592413820326	0.0334106348454952	-0.00132951640989631
646	85.2088241577148	-1.26850259304047	-5.6554970741272	-0.00749832857400179	0.000943203864153475	0.0356833562254906	-0.00392691092565656
647	86.5075225830078	-1.59317684173584	-5.78536653518677	0.00126787810586393	-0.00197886489331722	0.0483456552028656	-0.00749832857400179
648	87.156867980957	-2.56719970703125	-5.33082246780396	-0.0146411629393697	-0.00619963090866804	0.0512677207589149	0.00613799272105098
649	85.2088241577148	-1.9178512096405	-5.20095300674438	-0.00360223650932312	-0.00619963090866804	0.0207483377307653	0.0116574559360743
650	83.9101257324219	-1.59317684173584	-5.98017120361328	0.00289124972186983	-0.0146411629393697	0.0233457311987877	0.00938473641872406
651	84.5594787597656	-2.56719970703125	-5.78536653518677	-0.00100484199356288	-0.0305502042174339	0.0616573020815849	0.00386527273803949
652	86.5075225830078	-2.56719970703125	-5.6554970741272	0.0217223595827818	-0.0305502042174339	0.0834104791283607	0.00938473641872406
653	87.8062210083008	-2.24252557754517	-5.78536653518677	-0.00814767740666866	-0.0311995539814234	0.118475303053856	0.020423661917448
654	84.5594787597656	-1.59317684173584	-5.52562713623047	0.0191249661147594	-0.00814767740666866	0.113280512392521	0.0165275707840919
655	85.8581771850586	-1.9178512096405	-5.59056186676025	0.00548864435404539	0.00776136433705688	0.0915273353457451	0.00743668992072344
656	86.5075225830078	-1.59317684173584	-6.04510593414307	-0.00457625929266214	0.0142548503354192	0.052891094237566	0.0252937767654657
657	86.5075225830078	-2.89187407493591	-5.98017120361328	-0.00392691092565656	0.0243197549134493	0.00321592413820326	0.00516396993771195
658	84.5594787597656	-1.59317684173584	-5.85030126571655	0.00191722682211548	0.0132808275520802	-0.0227580219507217	0.000293855206109583
659	86.5075225830078	-2.24252557754517	-5.6554970741272	0.0168522447347641	0.0123068047687411	-0.0617189407348633	-0.000680167751852423
660	87.156867980957	-2.56719970703125	-5.3957576751709	0.000943203864153475	0.0145795252174139	-0.109770737588406	-0.00977104809135199
661	84.5594787597656	-1.9178512096405	-5.46069240570068	0.0106834331527352	0.0116574559360743	-0.103601925075054	-0.0146411629393697
662	85.2088241577148	-2.56719970703125	-5.72043180465698	0.0106834331527352	0.020423661917448	-0.109446063637733	-0.0126931173726916
663	86.5075225830078	-3.21654844284058	-5.46069240570068	0.00191722682211548	0.01847561635077	-0.138991430401802	-0.00749832857400179
664	86.5075225830078	-3.54122281074524	-5.52562713623047	0.00548864435404539	0.00841071270406246	-0.117562919855118	-0.0123684434220195
665	85.8581771850586	-3.54122281074524	-5.72043180465698	-0.000355493422830477	-0.00684897974133492	-0.0542514286935329	-0.00392691092565656
666	87.156867980957	-3.54122281074524	-5.52562713623047	0.000943203864153475	-0.00619963090866804	-0.0188619289547205	-0.0117190945893526
667	85.8581771850586	-3.21654844284058	-5.13601779937744	0.00613799272105098	-0.00132951640989631	-0.0273034609854221	-0.000355493422830477
668	87.8062210083008	-3.8658971786499	-5.78536653518677	0.00256657530553639	0.00548864435404539	-0.0510046854615211	-0.000355493422830477
669	84.5594787597656	-2.89187407493591	-5.98017120361328	-0.00587495695799589	-0.00717365415766835	-0.0600955672562122	0.000943203864153475
670	88.45556640625	-3.54122281074524	-5.72043180465698	-0.00132951640989631	-0.00619963090866804	-0.038017712533474	0.00191722682211548
671	85.2088241577148	-2.56719970703125	-5.6554970741272	-0.00587495695799589	-0.00555028254166245	-0.0383423902094364	-0.0026282137259841
672	87.8062210083008	-3.8658971786499	-5.33082246780396	0.00906006153672934	-0.00165419070981443	-0.0412644557654858	-0.00425158534198999
673	86.5075225830078	-3.54122281074524	-5.3957576751709	-0.00782300252467394	-0.00684897974133492	-0.0169138833880424	0.00841071270406246
674	87.156867980957	-3.8658971786499	-5.85030126571655	0.00516396993771195	0.00678734155371785	-0.00295288790948689	0.0103587592020631
675	86.5075225830078	-3.8658971786499	-5.52562713623047	0.00808603875339031	0.0103587592020631	-0.0152905117720366	-0.000355493422830477
676	87.8062210083008	-4.51524591445923	-5.26588773727417	0.01100810803473	0.0282158460468054	-0.0393164120614529	-0.00132951640989631
677	86.5075225830078	-3.8658971786499	-5.26588773727417	0.00483929552137852	0.0301638916134834	-0.0263294391334057	0.000618529506027699
678	86.5075225830078	-4.51524591445923	-5.07108306884766	0.01100810803473	0.0259431265294552	-0.00944637414067984	-0.00295288790948689
679	86.5075225830078	-4.83992004394531	-5.3957576751709	0.0197743140161037	0.0220470335334539	-0.00327756232582033	-0.00977104809135199
680	85.8581771850586	-4.19057130813599	-5.33082246780396	-0.0152905117720366	0.0259431265294552	-0.0250307414680719	-0.00587495695799589
681	86.5075225830078	-4.19057130813599	-5.26588773727417	0.0100340843200684	0.0301638916134834	-0.00652430532500148	-0.0110697457566857
682	85.2088241577148	-3.8658971786499	-5.13601779937744	-0.00684897974133492	0.0285405199974775	0.000618529506027699	-0.00619963090866804
683	87.156867980957	-4.51524591445923	-5.26588773727417	0.00191722682211548	0.0136055024340749	0.00613799272105098	-0.00230353930965066
684	87.8062210083008	-4.19057130813599	-5.00614833831787	-0.00749832857400179	-0.00230353930965066	0.0223717093467712	-0.00360223650932312
685	87.156867980957	-4.19057130813599	-5.33082246780396	0.00938473641872406	-0.00977104809135199	0.0441248863935471	0.000293855206109583
686	87.8062210083008	-4.51524591445923	-5.13601779937744	-0.00749832857400179	-0.0299008563160896	0.0434755384922028	-0.00555028254166245
687	87.156867980957	-3.8658971786499	-5.46069240570068	-0.00555028254166245	-0.0273034609854221	0.0645793676376343	-0.00652430532500148
688	85.2088241577148	-3.54122281074524	-5.26588773727417	0.000293855206109583	-0.0240567177534103	0.066202737390995	-0.00587495695799589
689	87.8062210083008	-4.19057130813599	-5.3957576751709	-0.00457625929266214	-0.00847235135734081	0.0574365332722664	0.000943203864153475
690	87.156867980957	-3.54122281074524	-5.07108306884766	-0.00944637414067984	-0.00587495695799589	0.0265924744307995	-0.00522560812532902
691	87.8062210083008	-2.89187407493591	-5.3957576751709	-0.0110697457566857	0.00289124972186983	-0.00132951640989631	-0.00360223650932312
692	85.2088241577148	-2.89187407493591	-5.78536653518677	-0.00555028254166245	0.0145795252174139	-0.0263294391334057	0.000943203864153475
693	86.5075225830078	-2.56719970703125	-5.46069240570068	-0.00425158534198999	0.0106834331527352	-0.0292515084147453	0.00938473641872406
694	86.5075225830078	-2.89187407493591	-5.26588773727417	-0.00522560812532902	0.00711201597005129	-0.0243813935667276	-3.08191010844894e-05
695	87.156867980957	-3.21654844284058	-5.26588773727417	-0.00230353930965066	0.00548864435404539	-0.0159398596733809	0.00516396993771195
696	85.8581771850586	-1.9178512096405	-5.6554970741272	-0.00360223650932312	0.00386527273803949	-0.0331475995481014	0.00191722682211548
697	85.8581771850586	-2.56719970703125	-5.59056186676025	-0.0104203969240189	-0.00230353930965066	-0.0302255302667618	-0.00490093370899558
698	85.2088241577148	-2.56719970703125	-5.72043180465698	0.00451462110504508	-0.00457625929266214	-0.00587495695799589	0.000618529506027699
699	87.156867980957	-3.54122281074524	-6.17497587203979	-0.00847235135734081	-0.0292515084147453	0.0239950809627771	-0.00100484199356288
700	83.9101257324219	-1.59317684173584	-6.30484533309937	-0.00522560812532902	-0.0237320438027382	0.0360080301761627	-0.00782300252467394
701	86.5075225830078	-3.21654844284058	-5.46069240570068	0.00938473641872406	-0.0172385573387146	0.0330859608948231	-0.00230353930965066
702	85.2088241577148	-1.9178512096405	-5.26588773727417	0.0145795252174139	-0.0165892094373703	0.0314625911414623	-0.0104203969240189
703	85.2088241577148	-3.8658971786499	-5.20095300674438	0.00646266713738441	-0.0195112787187099	0.0629559978842735	-0.00490093370899558
704	83.9101257324219	-3.21654844284058	-5.72043180465698	0.00613799272105098	-0.0243813935667276	0.0837351530790329	-0.00847235135734081
705	83.9101257324219	-3.54122281074524	-5.3957576751709	0.0175015944987535	-0.023407369852066	0.104514308273792	0.00516396993771195
706	85.2088241577148	-3.21654844284058	-5.59056186676025	-0.0195112787187099	-0.021459324285388	0.100618220865726	-0.0143164889886975
707	83.9101257324219	-3.21654844284058	-5.26588773727417	-0.0195112787187099	-0.0136671401560307	0.086981900036335	0.00289124972186983
708	84.5594787597656	-3.21654844284058	-5.07108306884766	-0.0175632312893867	-0.00814767740666866	0.0746442750096321	-0.000355493422830477
709	83.9101257324219	-3.21654844284058	-5.07108306884766	-0.00782300252467394	0.00256657530553639	0.0392547734081745	0.00873538758605719
710	83.9101257324219	-1.9178512096405	-5.72043180465698	-0.0175632312893867	0.0136055024340749	0.00191722682211548	0.00418994715437293
711	83.2607803344727	-2.24252557754517	-5.3957576751709	0.000943203864153475	0.0126314787194133	-0.0126931173726916	-0.00587495695799589
712	86.5075225830078	-3.21654844284058	-5.3957576751709	0.013930176384747	0.0162028968334198	-0.0412644557654858	0.0022419011220336
713	84.5594787597656	-2.89187407493591	-5.33082246780396	0.00354059832170606	0.013930176384747	-0.0578228458762169	0.00418994715437293
714	87.156867980957	-3.21654844284058	-5.13601779937744	0.0022419011220336	0.0236704051494598	-0.0743812397122383	0.00776136433705688
715	85.2088241577148	-2.89187407493591	-5.07108306884766	-0.00132951640989631	0.0220470335334539	-0.0977577865123749	0.00613799272105098
716	85.2088241577148	-2.24252557754517	-5.59056186676025	-0.00782300252467394	0.0194496400654316	-0.0889915823936462	0.000943203864153475
717	86.5075225830078	-2.89187407493591	-5.3957576751709	0.00354059832170606	0.0103587592020631	-0.0734072178602219	0.00126787810586393
718	87.156867980957	-2.89187407493591	-5.13601779937744	-0.00132951640989631	-0.0123684434220195	-0.0402904339134693	0.00483929552137852
719	83.9101257324219	-1.9178512096405	-5.46069240570068	-0.00457625929266214	-0.0247060675173998	-0.00327756232582033	0.00159255252219737
720	86.5075225830078	-2.56719970703125	-5.3957576751709	0.0210730116814375	-0.0120437685400248	0.0132808275520802	-0.00360223650932312
721	83.9101257324219	-1.59317684173584	-5.20095300674438	0.0246444288641214	-0.0136671401560307	0.0236704051494598	-0.0113944197073579
722	85.8581771850586	-3.21654844284058	-5.33082246780396	-0.00197886489331722	0.0113327819854021	0.0480209775269032	-0.00912170019000769
723	84.5594787597656	-1.9178512096405	-5.78536653518677	-0.0113944197073579	-0.0198359526693821	0.041852168738842	0.0022419011220336
724	83.9101257324219	-1.59317684173584	-5.85030126571655	0.00970941036939621	-0.00132951640989631	0.047696303576231	-3.08191010844894e-05
725	83.9101257324219	-1.59317684173584	-5.78536653518677	-0.00782300252467394	0.000943203864153475	0.0522417463362217	-0.00295288790948689
726	83.9101257324219	-2.24252557754517	-5.6554970741272	0.011982130818069	0.0116574559360743	0.0350340083241463	-0.0136671401560307
727	86.5075225830078	-1.9178512096405	-5.6554970741272	-0.0204853005707264	0.020423661917448	0.0239950809627771	-0.00782300252467394
728	85.8581771850586	-2.24252557754517	-5.98017120361328	0.00938473641872406	0.0386054255068302	-0.0120437685400248	0.00126787810586393
729	87.8062210083008	-2.56719970703125	-5.9152364730835	-0.000355493422830477	0.0314625911414623	-0.0341216214001179	0.00418994715437293
730	84.5594787597656	-1.26850259304047	-5.98017120361328	0.0103587592020631	0.036657378077507	-0.0675630792975426	0.00516396993771195
731	87.156867980957	-2.24252557754517	-5.72043180465698	-0.00360223650932312	0.0356833562254906	-0.114965528249741	-0.00165419070981443
732	85.2088241577148	-1.59317684173584	-5.78536653518677	-0.0117190945893526	0.0252937767654657	-0.111069433391094	0.000943203864153475
733	85.8581771850586	-2.56719970703125	-5.33082246780396	0.0230210572481155	0.0194496400654316	-0.103277251124382	0.00386527273803949
734	86.5075225830078	-2.24252557754517	-5.52562713623047	0.00678734155371785	0.0158782228827477	-0.0363943427801132	0.00743668992072344
735	87.156867980957	-2.56719970703125	-5.6554970741272	0.0113327819854021	-0.00360223650932312	0.00451462110504508	0.00289124972186983
736	86.5075225830078	-1.9178512096405	-5.9152364730835	0.00808603875339031	-0.0136671401560307	0.0327612869441509	0.00646266713738441
737	84.5594787597656	-1.59317684173584	-5.9152364730835	0.00516396993771195	0.00386527273803949	0.0379560738801956	-0.00132951640989631
738	83.9101257324219	-0.943828225135803	-5.72043180465698	0.00191722682211548	-0.00295288790948689	0.0470469556748867	-0.00100484199356288
739	84.5594787597656	-1.26850259304047	-5.33082246780396	0.0132808275520802	-0.00555028254166245	0.069124810397625	0.000293855206109583
740	86.5075225830078	-2.24252557754517	-5.6554970741272	0.00808603875339031	-0.000355493422830477	0.0811377614736557	-0.00230353930965066
741	84.5594787597656	-1.59317684173584	-5.52562713623047	0.00451462110504508	-0.0113944197073579	0.0681507885456085	-0.00912170019000769
742	85.2088241577148	-2.24252557754517	-5.3957576751709	0.00289124972186983	-0.0191866029053926	0.0558131635189056	-0.00879702530801296
743	85.8581771850586	-2.24252557754517	-5.26588773727417	0.000943203864153475	-0.0273034609854221	0.0272418223321438	-0.00100484199356288
744	86.5075225830078	-2.24252557754517	-5.33082246780396	0.0132808275520802	-0.0260047651827335	0.0188002903014421	-0.00165419070981443
745	85.8581771850586	-2.24252557754517	-4.94121360778809	-0.00912170019000769	-0.017887907102704	0.00678734155371785	-0.00392691092565656
746	86.5075225830078	-2.24252557754517	-5.20095300674438	0.00451462110504508	-0.0172385573387146	-0.00132951640989631	-0.00425158534198999
747	86.5075225830078	-2.24252557754517	-5.3957576751709	0.00841071270406246	-0.0221086721867323	0.0103587592020631	-0.00555028254166245
748	87.156867980957	-1.9178512096405	-5.07108306884766	-0.0136671401560307	-0.00912170019000769	0.0347093306481838	-0.00522560812532902
749	85.8581771850586	-1.9178512096405	-5.07108306884766	0.0100340843200684	0.00548864435404539	0.0356833562254906	0.00354059832170606
750	85.8581771850586	-1.9178512096405	-5.26588773727417	-0.00100484199356288	0.0132808275520802	0.0486703291535378	0.00613799272105098
751	85.8581771850586	-2.56719970703125	-5.00614833831787	0.00906006153672934	0.00321592413820326	0.0717222020030022	-0.00327756232582033
752	87.156867980957	-2.24252557754517	-5.46069240570068	-0.00392691092565656	0.0113327819854021	0.0671767666935921	0.0103587592020631
753	85.2088241577148	-1.26850259304047	-5.72043180465698	-0.00977104809135199	0.0314625911414623	0.0447742342948914	0.0126314787194133
754	85.8581771850586	-1.9178512096405	-5.59056186676025	0.0149041991680861	0.0431508645415306	-0.00619963090866804	0.0158782228827477
755	84.5594787597656	-1.26850259304047	-5.6554970741272	-0.00197886489331722	0.0285405199974775	-0.032173577696085	0.00938473641872406
756	85.2088241577148	-1.9178512096405	-5.52562713623047	0.00159255252219737	0.0272418223321438	-0.0701604709029198	0.01100810803473
757	85.2088241577148	-1.9178512096405	-5.26588773727417	0.0236704051494598	0.0188002903014421	-0.0769786313176155	-0.00457625929266214
758	83.9101257324219	-2.24252557754517	-5.52562713623047	0.00581331877037883	0.0142548503354192	-0.050680011510849	0.0106834331527352
759	85.8581771850586	-3.21654844284058	-5.46069240570068	0.00256657530553639	-0.0113944197073579	-0.00392691092565656	0.00289124972186983
760	85.2088241577148	-3.21654844284058	-5.3957576751709	0.0197743140161037	-0.0152905117720366	-0.0412644557654858	0.0022419011220336
761	86.5075225830078	-3.21654844284058	-5.78536653518677	-0.00100484199356288	-0.00165419070981443	-0.121134340763092	-0.00587495695799589
762	83.9101257324219	-2.56719970703125	-5.59056186676025	-0.00555028254166245	0.0220470335334539	-0.196458786725998	-0.00717365415766835
763	86.5075225830078	-3.21654844284058	-5.26588773727417	-0.00392691092565656	0.0197743140161037	-0.158796563744545	-0.000680167751852423
764	87.156867980957	-3.21654844284058	-5.20095300674438	0.00159255252219737	0.0022419011220336	-0.0730825439095497	0.00516396993771195
765	85.2088241577148	-3.54122281074524	-5.6554970741272	-0.00230353930965066	-0.00912170019000769	-0.0263294391334057	-0.00197886489331722
766	85.8581771850586	-3.21654844284058	-5.52562713623047	-0.00165419070981443	-0.0136671401560307	-0.0126931173726916	-0.0026282137259841
767	83.9101257324219	-2.24252557754517	-5.78536653518677	-0.00619963090866804	-0.0169138833880424	0.0145795252174139	-0.0110697457566857
768	84.5594787597656	-1.9178512096405	-5.46069240570068	-0.00749832857400179	-0.0120437685400248	0.0168522447347641	0.00548864435404539
769	85.8581771850586	-1.59317684173584	-5.52562713623047	-0.00360223650932312	-0.0143164889886975	0.0379560738801956	0.00581331877037883
770	85.8581771850586	-2.24252557754517	-5.52562713623047	-0.00944637414067984	-0.0143164889886975	0.040228795260191	0.00938473641872406
771	83.9101257324219	-1.59317684173584	-5.59056186676025	-0.00944637414067984	-0.00782300252467394	0.0262678004801273	0.00321592413820326
772	85.2088241577148	-2.56719970703125	-5.46069240570068	-0.0104203969240189	0.00386527273803949	0.0155535480007529	0.00581331877037883
773	85.8581771850586	-2.24252557754517	-5.6554970741272	-0.0026282137259841	-0.00295288790948689	0.0330859608948231	0.0106834331527352
774	83.2607803344727	-0.619153916835785	-5.26588773727417	0.00581331877037883	-0.0139918150380254	0.0538651160895824	0.0113327819854021
775	85.8581771850586	-1.9178512096405	-5.33082246780396	0.000943203864153475	-0.0123684434220195	0.0506183728575706	0.00581331877037883
776	85.2088241577148	-0.619153916835785	-5.85030126571655	0.00548864435404539	-0.00295288790948689	0.0438002124428749	-0.0026282137259841
777	86.5075225830078	-2.24252557754517	-5.52562713623047	-0.00327756232582033	0.00321592413820326	0.00970941036939621	-0.0026282137259841
778	85.8581771850586	-2.24252557754517	-5.46069240570068	-0.00977104809135199	0.0155535480007529	-0.000355493422830477	-0.00100484199356288
779	85.8581771850586	-2.56719970703125	-5.13601779937744	0.00256657530553639	0.01847561635077	-0.00295288790948689	0.00159255252219737
780	83.9101257324219	-1.26850259304047	-5.46069240570068	0.00256657530553639	0.0252937767654657	0.0304885655641556	-0.00912170019000769
781	85.2088241577148	-2.56719970703125	-5.00614833831787	0.00808603875339031	0.0217223595827818	0.0100340843200684	0.0022419011220336
782	84.5594787597656	-1.26850259304047	-5.46069240570068	0.00418994715437293	0.0123068047687411	0.00451462110504508	-0.00457625929266214
783	83.2607803344727	-1.9178512096405	-5.33082246780396	-0.017887907102704	0.012956153601408	-0.0133424662053585	0.00581331877037883
784	84.5594787597656	-1.9178512096405	-5.52562713623047	0.0239950809627771	0.00873538758605719	-0.00619963090866804	-0.00392691092565656
785	83.9101257324219	-2.24252557754517	-5.26588773727417	-0.00457625929266214	-0.000355493422830477	-0.0175632312893867	-0.00490093370899558
786	82.6114273071289	-1.9178512096405	-5.3957576751709	-0.00100484199356288	-0.0198359526693821	-0.0295761823654175	0.00256657530553639
787	82.6114273071289	-1.59317684173584	-5.26588773727417	-0.0198359526693821	0.00159255252219737	-0.0324982516467571	-0.00165419070981443
788	81.3127365112305	-1.59317684173584	-5.46069240570068	0.00808603875339031	-0.00912170019000769	-0.0409397818148136	0.00548864435404539
789	83.2607803344727	-1.59317684173584	-5.9152364730835	-0.00522560812532902	-0.00717365415766835	-0.0662643760442734	0.00906006153672934
790	84.5594787597656	-2.89187407493591	-5.6554970741272	0.00678734155371785	-0.00782300252467394	-0.0490566417574883	0.00354059832170606
791	81.9620819091797	-1.9178512096405	-5.72043180465698	0.0022419011220336	-0.0273034609854221	-0.0295761823654175	0.000618529506027699
792	82.6114273071289	-1.26850259304047	-5.52562713623047	0.00386527273803949	-0.0282774847000837	-0.00425158534198999	0.00354059832170606
793	83.9101257324219	-2.24252557754517	-5.13601779937744	0.00451462110504508	-0.0399657599627972	0.0272418223321438	0.00581331877037883
794	85.8581771850586	-2.56719970703125	-5.00614833831787	0.00711201597005129	-0.0626929625868797	0.0522417463362217	0.00386527273803949
795	83.9101257324219	-2.24252557754517	-5.46069240570068	-0.0026282137259841	-0.0643163323402405	0.069124810397625	0.00418994715437293
796	86.5075225830078	-2.56719970703125	-5.33082246780396	-0.00717365415766835	-0.0584721975028515	0.0821117833256721	0.0116574559360743
797	84.5594787597656	-2.56719970703125	-5.52562713623047	0.00906006153672934	-0.038017712533474	0.0834104791283607	-0.00100484199356288
798	85.2088241577148	-1.9178512096405	-5.46069240570068	-0.00749832857400179	-0.0273034609854221	0.102241590619087	0.00548864435404539
799	83.9101257324219	-1.9178512096405	-5.3957576751709	0.01100810803473	-0.0204853005707264	0.123670093715191	-0.00457625929266214
800	85.2088241577148	-1.59317684173584	-5.6554970741272	0.00386527273803949	-0.0133424662053585	0.106462351977825	-0.00165419070981443
801	85.8581771850586	-2.24252557754517	-5.85030126571655	0.00354059832170606	-0.00295288790948689	0.0782156884670258	-0.00555028254166245
802	86.5075225830078	-2.89187407493591	-5.3957576751709	0.000293855206109583	0.0100340843200684	0.0223717093467712	-0.00100484199356288
803	85.8581771850586	-1.26850259304047	-5.6554970741272	0.000618529506027699	0.0200989879667759	-0.0422384813427925	-0.00555028254166245
804	84.5594787597656	-1.9178512096405	-5.46069240570068	0.00256657530553639	0.0188002903014421	-0.0824980959296227	0.000618529506027699
805	85.2088241577148	-1.59317684173584	-5.33082246780396	0.0022419011220336	0.0288651939481497	-0.101653881371021	-0.00197886489331722
806	85.2088241577148	-1.9178512096405	-5.13601779937744	-0.00847235135734081	0.0246444288641214	-0.0811994001269341	0.00289124972186983
807	85.8581771850586	-2.24252557754517	-5.52562713623047	0.00289124972186983	0.0168522447347641	-0.0350956469774246	-0.00425158534198999
808	86.5075225830078	-2.24252557754517	-5.72043180465698	-0.00132951640989631	0.0103587592020631	-0.00230353930965066	0.00678734155371785
809	87.156867980957	-3.21654844284058	-5.52562713623047	0.000293855206109583	0.0168522447347641	0.00613799272105098	0.00743668992072344
810	85.2088241577148	-2.24252557754517	-5.78536653518677	0.0022419011220336	0.0175015944987535	0.00321592413820326	0.00256657530553639
811	87.156867980957	-2.89187407493591	-5.13601779937744	-0.00100484199356288	0.0230210572481155	-0.00100484199356288	-0.00327756232582033
812	85.2088241577148	-1.9178512096405	-5.6554970741272	-0.00165419070981443	0.0298392176628113	0.00548864435404539	0.00159255252219737
813	85.8581771850586	-2.56719970703125	-5.9152364730835	-0.00587495695799589	0.0347093306481838	0.00906006153672934	0.00646266713738441
814	84.5594787597656	-1.9178512096405	-5.3957576751709	0.00289124972186983	0.0347093306481838	-0.00490093370899558	0.00808603875339031
815	86.5075225830078	-2.24252557754517	-5.33082246780396	0.00386527273803949	0.0142548503354192	-0.0253554154187441	0.0181509424000978
816	85.8581771850586	-1.59317684173584	-5.72043180465698	0.00938473641872406	0.000618529506027699	-0.0708098188042641	-0.00230353930965066
817	85.8581771850586	-2.24252557754517	-5.52562713623047	0.000293855206109583	0.00581331877037883	-0.101329207420349	0.000293855206109583
818	85.8581771850586	-1.9178512096405	-5.78536653518677	-0.00522560812532902	0.01100810803473	-0.0844461396336555	0.00743668992072344
819	85.8581771850586	-2.24252557754517	-6.17497587203979	0.0158782228827477	-0.000680167751852423	-0.0529527328908443	-0.00197886489331722
820	86.5075225830078	-2.56719970703125	-5.85030126571655	-0.000355493422830477	-0.0227580219507217	0.0155535480007529	-0.0123684434220195
821	86.5075225830078	-2.56719970703125	-6.11004114151001	0.00159255252219737	-0.0130177913233638	0.0217223595827818	-0.00555028254166245
822	86.5075225830078	-2.56719970703125	-5.78536653518677	-0.0185372550040483	-0.0120437685400248	0.036657378077507	-0.00912170019000769
823	85.8581771850586	-3.21654844284058	-5.46069240570068	0.0123068047687411	0.00646266713738441	0.00970941036939621	-0.00782300252467394
824	85.8581771850586	-2.89187407493591	-6.43471527099609	-0.00684897974133492	-0.00295288790948689	0.00516396993771195	-0.00425158534198999
825	85.8581771850586	-2.89187407493591	-6.56458520889282	0.00970941036939621	0.011982130818069	-0.0230826959013939	0.000293855206109583
826	86.5075225830078	-3.21654844284058	-6.62951993942261	-0.00392691092565656	0.0382807515561581	-0.0630176365375519	-0.0136671401560307
827	85.8581771850586	-3.21654844284058	-5.6554970741272	-0.00782300252467394	0.0450989119708538	-0.0734072178602219	-0.00587495695799589
828	87.8062210083008	-3.54122281074524	-5.59056186676025	-0.000680167751852423	0.0334106348454952	-0.0555501282215118	0.0022419011220336
829	85.8581771850586	-3.21654844284058	-5.33082246780396	-0.000355493422830477	0.0220470335334539	-0.0600955672562122	0.000293855206109583
830	86.5075225830078	-2.89187407493591	-5.72043180465698	-0.00522560812532902	0.0178262684494257	-0.0425631552934647	0.000293855206109583
831	85.2088241577148	-3.54122281074524	-5.59056186676025	-0.00197886489331722	0.000293855206109583	-0.0341216214001179	-0.00295288790948689
832	86.5075225830078	-3.54122281074524	-5.59056186676025	0.00418994715437293	-0.000355493422830477	0.00159255252219737	0.00354059832170606
833	84.5594787597656	-3.21654844284058	-5.6554970741272	0.0188002903014421	-0.00327756232582033	0.0584105588495731	0.00938473641872406
834	85.8581771850586	-2.56719970703125	-5.46069240570068	0.0116574559360743	-0.0240567177534103	0.0879559218883514	0.012956153601408
835	84.5594787597656	-2.56719970703125	-5.3957576751709	-0.00132951640989631	-0.0263294391334057	0.0762676447629929	0.0168522447347641
836	84.5594787597656	-2.89187407493591	-5.3957576751709	-0.00457625929266214	-0.0165892094373703	0.0704235062003136	0.00678734155371785
837	86.5075225830078	-3.54122281074524	-5.59056186676025	-0.00132951640989631	-0.0201606266200542	0.0908779874444008	0.00289124972186983
838	86.5075225830078	-2.89187407493591	-5.6554970741272	-0.0146411629393697	-0.00360223650932312	0.0976961478590965	0.00418994715437293
839	86.5075225830078	-3.21654844284058	-5.59056186676025	0.000943203864153475	-0.00814767740666866	0.0938000604510307	0.00483929552137852
840	87.8062210083008	-4.51524591445923	-5.13601779937744	-0.00587495695799589	-0.0113944197073579	0.0697741582989693	-0.00847235135734081
841	86.5075225830078	-3.21654844284058	-5.3957576751709	-0.000680167751852423	-0.00944637414067984	0.0308132413774729	-0.00684897974133492
842	84.5594787597656	-4.19057130813599	-5.13601779937744	-0.0104203969240189	0.0116574559360743	-0.00912170019000769	-0.00944637414067984
843	85.8581771850586	-4.83992004394531	-5.13601779937744	-0.00782300252467394	0.01100810803473	-0.0584721975028515	-0.00619963090866804
844	87.156867980957	-4.83992004394531	-5.33082246780396	0.00289124972186983	0.01100810803473	-0.0896409302949905	-0.00327756232582033
845	85.8581771850586	-5.1645941734314	-5.3957576751709	0.00321592413820326	0.00386527273803949	-0.104251272976398	-0.00684897974133492
846	85.8581771850586	-5.1645941734314	-5.13601779937744	-0.00425158534198999	0.0175015944987535	-0.0922383219003677	0.00159255252219737
847	87.156867980957	-5.81394290924072	-4.94121360778809	-3.08191010844894e-05	0.0152288740500808	-0.0516540370881557	-0.00652430532500148
848	85.8581771850586	-5.1645941734314	-5.26588773727417	-0.00619963090866804	0.0155535480007529	-0.0302255302667618	0.00548864435404539
849	85.2088241577148	-4.83992004394531	-5.72043180465698	-0.00327756232582033	0.00613799272105098	-0.0221086721867323	0.00678734155371785
850	86.5075225830078	-5.1645941734314	-5.26588773727417	0.000293855206109583	-0.00295288790948689	0.00451462110504508	0.0022419011220336
851	85.8581771850586	-4.51524591445923	-5.85030126571655	-0.00327756232582033	-0.00652430532500148	0.00418994715437293	-0.00457625929266214
852	85.2088241577148	-5.1645941734314	-5.52562713623047	-0.00360223650932312	-0.00230353930965066	0.0100340843200684	0.00321592413820326
853	89.1049194335938	-5.48926877975464	-5.07108306884766	-0.00360223650932312	-3.08191010844894e-05	0.0278911720961332	0.000293855206109583
854	85.8581771850586	-5.1645941734314	-5.33082246780396	-0.00522560812532902	0.011982130818069	0.0207483377307653	0.00678734155371785
855	87.8062210083008	-5.1645941734314	-5.6554970741272	0.00483929552137852	0.0145795252174139	0.0275664981454611	0.00808603875339031
856	87.156867980957	-4.83992004394531	-5.78536653518677	0.000293855206109583	0.0278911720961332	0.0285405199974775	0.00289124972186983
857	86.5075225830078	-4.51524591445923	-5.59056186676025	0.00159255252219737	0.0246444288641214	0.0200989879667759	0.000943203864153475
858	87.156867980957	-4.51524591445923	-5.52562713623047	-0.00619963090866804	0.0142548503354192	0.0246444288641214	0.00808603875339031
859	87.156867980957	-4.51524591445923	-5.85030126571655	0.012956153601408	0.00386527273803949	0.029189869761467	-0.00132951640989631
860	84.5594787597656	-3.21654844284058	-6.17497587203979	0.00743668992072344	0.000293855206109583	0.0626313239336014	-0.000355493422830477
861	87.156867980957	-4.19057130813599	-6.11004114151001	0.0191249661147594	-0.00392691092565656	0.0123068047687411	0.00159255252219737
862	85.2088241577148	-3.21654844284058	-5.85030126571655	0.00581331877037883	0.025618452578783	-0.0587968714535236	-0.00944637414067984
863	86.5075225830078	-3.21654844284058	-5.46069240570068	0.00321592413820326	0.01100810803473	-0.0786020010709763	-0.00587495695799589
864	87.156867980957	-4.19057130813599	-5.52562713623047	0.00873538758605719	0.00159255252219737	-0.0350956469774246	-0.0100957229733467
865	87.8062210083008	-4.51524591445923	-4.94121360778809	0.00191722682211548	-0.0149658378213644	0.00483929552137852	-0.00717365415766835
866	86.5075225830078	-4.19057130813599	-5.20095300674438	0.00970941036939621	-0.0318489037454128	0.0262678004801273	-0.00652430532500148
867	85.8581771850586	-3.21654844284058	-5.46069240570068	-0.00295288790948689	-0.023407369852066	0.0330859608948231	-0.00717365415766835
868	85.2088241577148	-3.21654844284058	-5.98017120361328	-0.0026282137259841	-0.0120437685400248	0.0149041991680861	-0.00490093370899558
869	86.5075225830078	-4.19057130813599	-5.3957576751709	-3.08191010844894e-05	-0.00360223650932312	-0.00619963090866804	0.0126314787194133
870	86.5075225830078	-4.19057130813599	-5.00614833831787	0.0022419011220336	0.00743668992072344	-0.0613942667841911	0.00386527273803949
871	85.8581771850586	-4.19057130813599	-4.94121360778809	-0.00490093370899558	0.0246444288641214	-0.107498019933701	0.00451462110504508
872	85.2088241577148	-3.54122281074524	-5.26588773727417	-0.00457625929266214	0.029189869761467	-0.127952501177788	-0.000355493422830477
873	83.2607803344727	-3.54122281074524	-5.33082246780396	-0.00814767740666866	0.0278911720961332	-0.102303229272366	0.012956153601408
874	85.8581771850586	-4.19057130813599	-5.20095300674438	0.011982130818069	0.00126787810586393	-0.0467839203774929	0.00418994715437293
875	83.2607803344727	-3.8658971786499	-5.3957576751709	-0.0165892094373703	-0.0198359526693821	0.0106834331527352	0.00191722682211548
876	83.9101257324219	-3.54122281074524	-5.46069240570068	-0.00717365415766835	-0.0448358729481697	0.031137915328145	-0.00587495695799589
877	83.2607803344727	-2.89187407493591	-5.20095300674438	-0.00749832857400179	-0.0409397818148136	0.0450989119708538	0.00516396993771195
878	83.9101257324219	-4.51524591445923	-4.87627840042114	-0.00717365415766835	-0.0425631552934647	0.0778910145163536	0.00483929552137852
879	83.9101257324219	-3.21654844284058	-5.33082246780396	0.00418994715437293	-0.0276281367987394	0.0860078707337379	0.00159255252219737
880	83.9101257324219	-3.21654844284058	-5.52562713623047	0.00256657530553639	-0.0315242260694504	0.0834104791283607	-0.00457625929266214
881	82.6114273071289	-3.54122281074524	-5.72043180465698	-0.00490093370899558	-0.0152905117720366	0.0749689489603043	-0.00619963090866804
882	84.5594787597656	-4.19057130813599	-5.59056186676025	-0.000680167751852423	-0.00879702530801296	0.0499690249562263	-0.00457625929266214
883	83.9101257324219	-3.21654844284058	-5.6554970741272	0.00451462110504508	0.0100340843200684	0.0301638916134834	-0.00684897974133492
884	83.2607803344727	-2.89187407493591	-5.6554970741272	-0.00425158534198999	0.00906006153672934	0.0282158460468054	-0.00165419070981443
885	83.2607803344727	-3.54122281074524	-5.98017120361328	-0.00749832857400179	0.0288651939481497	-0.0139918150380254	-0.00100484199356288
886	83.2607803344727	-2.56719970703125	-5.78536653518677	-0.0143164889886975	0.0447742342948914	-0.0948357209563255	-0.00100484199356288
887	83.9101257324219	-2.56719970703125	-5.72043180465698	0.0165275707840919	0.0434755384922028	-0.118536949157715	0.00159255252219737
888	84.5594787597656	-2.56719970703125	-5.78536653518677	0.0168522447347641	0.0373067259788513	-0.0971084386110306	0.00483929552137852
889	87.156867980957	-3.54122281074524	-5.46069240570068	0.00354059832170606	0.0210730116814375	-0.100679859519005	0.00873538758605719
890	85.2088241577148	-2.56719970703125	-5.46069240570068	-0.00165419070981443	0.00581331877037883	-0.0610695891082287	-0.000355493422830477
891	86.5075225830078	-3.8658971786499	-5.3957576751709	0.000293855206109583	-0.00749832857400179	-0.0276281367987394	0.00548864435404539
892	86.5075225830078	-3.54122281074524	-5.6554970741272	0.0142548503354192	-0.0123684434220195	-0.0224333461374044	-0.00555028254166245
893	85.8581771850586	-2.56719970703125	-5.72043180465698	0.00256657530553639	-0.0253554154187441	0.00289124972186983	0.0100340843200684
894	84.5594787597656	-2.56719970703125	-5.6554970741272	-0.00490093370899558	-3.08191010844894e-05	0.00256657530553639	0.0100340843200684
895	86.5075225830078	-2.24252557754517	-5.3957576751709	0.0191249661147594	-0.0299008563160896	0.00906006153672934	0.00451462110504508
896	85.2088241577148	-2.24252557754517	-5.13601779937744	-0.00392691092565656	-0.0217839982360601	0.0168522447347641	0.000943203864153475
897	88.45556640625	-4.19057130813599	-5.20095300674438	-0.00490093370899558	-0.0117190945893526	0.0265924744307995	0.00418994715437293
898	86.5075225830078	-2.56719970703125	-5.72043180465698	-0.00360223650932312	-0.0136671401560307	0.0347093306481838	0.00289124972186983
899	85.8581771850586	-2.24252557754517	-5.6554970741272	-0.0026282137259841	-0.00977104809135199	0.0386054255068302	-3.08191010844894e-05
900	86.5075225830078	-2.89187407493591	-5.6554970741272	0.00776136433705688	-0.00944637414067984	0.0551638156175613	-0.0107450718060136
901	85.8581771850586	-2.56719970703125	-5.59056186676025	0.00548864435404539	-0.00360223650932312	0.0665274113416672	-0.00197886489331722
902	86.5075225830078	-2.89187407493591	-5.26588773727417	-0.0104203969240189	0.000943203864153475	0.0483456552028656	-0.0117190945893526
903	87.156867980957	-3.21654844284058	-5.3957576751709	0.00873538758605719	0.00256657530553639	0.0496443510055542	-0.00457625929266214
904	85.2088241577148	-2.24252557754517	-5.6554970741272	0.0116574559360743	-0.00392691092565656	0.0226963832974434	-0.00879702530801296
905	84.5594787597656	-2.24252557754517	-5.72043180465698	-0.0113944197073579	-0.00555028254166245	0.00743668992072344	-0.00847235135734081
906	84.5594787597656	-2.24252557754517	-5.78536653518677	0.00678734155371785	-0.0198359526693821	-0.00295288790948689	-0.0165892094373703
907	85.8581771850586	-2.24252557754517	-5.52562713623047	0.00516396993771195	-0.023407369852066	-0.00814767740666866	-0.00295288790948689
908	86.5075225830078	-2.89187407493591	-5.20095300674438	0.00581331877037883	-0.0175632312893867	0.0103587592020631	-0.00555028254166245
909	85.2088241577148	-1.9178512096405	-5.85030126571655	0.000943203864153475	-0.0139918150380254	0.0295145437121391	0.0113327819854021
910	87.156867980957	-3.21654844284058	-5.98017120361328	-0.000355493422830477	-0.02697878703475	0.0337353087961674	0.00191722682211548
911	84.5594787597656	-1.59317684173584	-5.9152364730835	-0.00782300252467394	0.00354059832170606	0.0480209775269032	-0.00425158534198999
912	87.156867980957	-3.21654844284058	-5.78536653518677	-0.00165419070981443	0.000293855206109583	0.0551638156175613	-0.000355493422830477
913	86.5075225830078	-3.21654844284058	-5.52562713623047	0.00418994715437293	0.00581331877037883	0.0704235062003136	0.00256657530553639
914	87.156867980957	-3.21654844284058	-5.3957576751709	-3.08191010844894e-05	0.0103587592020631	0.0707481801509857	0.00483929552137852
915	86.5075225830078	-2.89187407493591	-5.98017120361328	-0.000680167751852423	0.011982130818069	0.036657378077507	0.00354059832170606
916	87.156867980957	-3.21654844284058	-6.04510593414307	-0.00327756232582033	0.0376313999295235	-0.048407293856144	0.00191722682211548
917	85.2088241577148	-1.9178512096405	-5.98017120361328	0.00321592413820326	0.0561378374695778	-0.123407058417797	-0.0026282137259841
918	88.45556640625	-3.21654844284058	-5.9152364730835	0.00159255252219737	0.0421768426895142	-0.129900544881821	0.000293855206109583
919	86.5075225830078	-2.24252557754517	-5.78536653518677	0.0165275707840919	0.0175015944987535	-0.0467839203774929	-0.0104203969240189
920	86.5075225830078	-2.89187407493591	-5.20095300674438	0.012956153601408	-0.00912170019000769	-0.00132951640989631	-0.00295288790948689
921	85.2088241577148	-1.26850259304047	-5.85030126571655	0.0100340843200684	-0.00165419070981443	0.00159255252219737	-0.00555028254166245
922	85.8581771850586	-3.21654844284058	-5.6554970741272	0.00483929552137852	0.00321592413820326	-0.00879702530801296	0.00256657530553639
923	86.5075225830078	-2.56719970703125	-5.85030126571655	0.0100340843200684	-0.00490093370899558	0.00678734155371785	-0.00100484199356288
924	84.5594787597656	-1.9178512096405	-5.78536653518677	0.00873538758605719	-0.00230353930965066	0.011982130818069	0.00483929552137852
925	85.2088241577148	-1.26850259304047	-5.72043180465698	0.013930176384747	-0.0110697457566857	0.0243197549134493	-0.00165419070981443
926	85.2088241577148	-1.26850259304047	-5.46069240570068	0.00873538758605719	-0.00749832857400179	0.0395794473588467	-0.00749832857400179
927	85.2088241577148	-1.59317684173584	-5.85030126571655	-0.00490093370899558	0.00418994715437293	0.0223717093467712	-0.00165419070981443
928	86.5075225830078	-2.89187407493591	-5.52562713623047	0.00321592413820326	0.00191722682211548	0.0149041991680861	0.00289124972186983
929	87.8062210083008	-3.21654844284058	-5.59056186676025	-0.00132951640989631	0.00613799272105098	-0.00912170019000769	0.0022419011220336
930	85.2088241577148	-1.9178512096405	-5.26588773727417	0.00938473641872406	0.0269171483814716	-0.0354203209280968	-0.00100484199356288
931	86.5075225830078	-3.21654844284058	-5.26588773727417	-0.00587495695799589	0.0337353087961674	-0.0315242260694504	-0.00555028254166245
932	86.5075225830078	-1.9178512096405	-5.13601779937744	-0.0026282137259841	0.0337353087961674	-0.0399657599627972	0.00289124972186983
933	85.2088241577148	-1.9178512096405	-5.33082246780396	-0.00100484199356288	0.0265924744307995	-0.0428878292441368	-3.08191010844894e-05
934	85.2088241577148	-1.9178512096405	-5.3957576751709	-0.0146411629393697	0.025618452578783	-0.03444629535079	0.0126314787194133
935	87.156867980957	-2.56719970703125	-5.46069240570068	0.00354059832170606	0.0132808275520802	-0.0458098985254765	0.00191722682211548
936	86.5075225830078	-3.21654844284058	-5.07108306884766	0.00418994715437293	0.00613799272105098	-0.0419138073921204	-0.00327756232582033
937	86.5075225830078	-2.56719970703125	-5.20095300674438	-0.00814767740666866	0.00386527273803949	-0.0425631552934647	-0.00392691092565656
938	84.5594787597656	-2.24252557754517	-5.00614833831787	-0.00652430532500148	-0.00457625929266214	-0.0587968714535236	0.00516396993771195
939	87.156867980957	-3.21654844284058	-4.94121360778809	-0.0130177913233638	-0.00327756232582033	-0.0545761026442051	0.00841071270406246
940	83.9101257324219	-2.56719970703125	-5.52562713623047	0.00906006153672934	-0.0217839982360601	-0.0273034609854221	-0.0026282137259841
941	87.8062210083008	-3.54122281074524	-5.07108306884766	0.01847561635077	-0.0185372550040483	-0.0201606266200542	-0.00684897974133492
942	84.5594787597656	-2.56719970703125	-5.52562713623047	-0.00749832857400179	-0.017887907102704	-0.00587495695799589	-0.00782300252467394
943	85.2088241577148	-2.56719970703125	-5.46069240570068	-0.00717365415766835	-0.00814767740666866	-0.0169138833880424	0.0022419011220336
944	85.8581771850586	-3.21654844284058	-5.07108306884766	-0.00814767740666866	-0.00847235135734081	-0.00100484199356288	0.000618529506027699
945	87.156867980957	-3.8658971786499	-5.26588773727417	-0.00132951640989631	-0.0110697457566857	-0.00457625929266214	-3.08191010844894e-05
946	85.2088241577148	-2.89187407493591	-5.3957576751709	0.00451462110504508	-0.0162645354866982	0.00354059832170606	-0.00587495695799589
947	84.5594787597656	-2.89187407493591	-5.52562713623047	0.00126787810586393	-0.00457625929266214	-0.000680167751852423	0.00613799272105098
948	85.2088241577148	-1.9178512096405	-5.59056186676025	-0.00100484199356288	0.00321592413820326	0.00516396993771195	-3.08191010844894e-05
949	83.9101257324219	-1.9178512096405	-5.46069240570068	0.000293855206109583	0.00418994715437293	0.000293855206109583	0.00711201597005129
950	86.5075225830078	-3.21654844284058	-5.33082246780396	-0.0113944197073579	-0.00847235135734081	-0.000355493422830477	0.00938473641872406
951	84.5594787597656	-1.59317684173584	-5.6554970741272	0.00646266713738441	-0.00977104809135199	0.0285405199974775	0.000293855206109583
952	83.9101257324219	-2.56719970703125	-5.72043180465698	-0.0185372550040483	-0.0318489037454128	0.052891094237566	-0.000355493422830477
953	85.8581771850586	-2.56719970703125	-5.59056186676025	0.0194496400654316	-0.0198359526693821	0.0762676447629929	0.00711201597005129
954	85.8581771850586	-2.56719970703125	-5.59056186676025	0.0188002903014421	-0.00977104809135199	0.0912026613950729	0.00289124972186983
955	85.8581771850586	-2.89187407493591	-5.59056186676025	0.00841071270406246	-0.00295288790948689	0.108410403132439	0.00906006153672934
956	87.156867980957	-2.56719970703125	-5.33082246780396	0.00808603875339031	-0.0026282137259841	0.11165714263916	-3.08191010844894e-05
957	86.5075225830078	-1.9178512096405	-5.26588773727417	-0.0100957229733467	0.011982130818069	0.104838982224464	-0.00132951640989631
958	87.156867980957	-2.89187407493591	-5.72043180465698	-0.00847235135734081	0.0259431265294552	0.0824364572763443	-0.00230353930965066
959	84.5594787597656	-2.24252557754517	-5.46069240570068	0.0175015944987535	0.0347093306481838	0.0278911720961332	-0.00977104809135199
960	85.2088241577148	-0.943828225135803	-5.59056186676025	0.00743668992072344	0.0369820520281792	-0.0747059136629105	-0.00425158534198999
961	84.5594787597656	-2.24252557754517	-5.26588773727417	0.0132808275520802	0.0382807515561581	-0.138991430401802	-0.0162645354866982
962	86.5075225830078	-2.56719970703125	-5.20095300674438	-0.00684897974133492	0.0334106348454952	-0.165939390659332	-0.0169138833880424
963	83.2607803344727	-0.943828225135803	-5.52562713623047	-0.0026282137259841	0.00483929552137852	-0.114316180348396	-0.00684897974133492
964	85.2088241577148	-1.59317684173584	-5.6554970741272	-0.0162645354866982	-0.0221086721867323	-0.0513293594121933	-0.00457625929266214
965	83.9101257324219	-1.26850259304047	-5.6554970741272	-0.0156151866540313	-0.0435371771454811	-0.00977104809135199	-0.0113944197073579
966	82.6114273071289	-1.26850259304047	-5.52562713623047	0.00808603875339031	-0.0568488240242004	0.0152288740500808	-0.00944637414067984
967	82.6114273071289	-0.619153916835785	-5.52562713623047	-0.00490093370899558	-0.0493813157081604	0.0191249661147594	-0.00717365415766835
968	83.9101257324219	-1.59317684173584	-5.26588773727417	0.00483929552137852	-0.0386670641601086	0.0106834331527352	-0.000680167751852423
969	83.9101257324219	-1.59317684173584	-5.26588773727417	-0.0123684434220195	-0.0363943427801132	0.029189869761467	-0.0026282137259841
970	82.6114273071289	-2.24252557754517	-5.59056186676025	-0.00749832857400179	-0.028926832601428	0.0395794473588467	0.00289124972186983
971	84.5594787597656	-2.24252557754517	-5.46069240570068	-0.0026282137259841	-0.0162645354866982	0.0460729338228703	-0.00652430532500148
972	81.9620819091797	-1.26850259304047	-5.6554970741272	-0.0188619289547205	-0.00132951640989631	0.0580858811736107	0.000293855206109583
973	82.6114273071289	-1.9178512096405	-5.3957576751709	-0.00295288790948689	-0.00197886489331722	0.0629559978842735	0.00548864435404539
974	83.2607803344727	-3.21654844284058	-5.26588773727417	-0.0123684434220195	0.011982130818069	0.0373067259788513	0.00418994715437293
975	83.9101257324219	-2.89187407493591	-5.20095300674438	-0.00327756232582033	0.0178262684494257	0.00873538758605719	0.00191722682211548
976	81.9620819091797	-2.24252557754517	-5.3957576751709	-0.00490093370899558	0.0324366129934788	-0.0373683646321297	0.00126787810586393
977	82.6114273071289	-2.24252557754517	-5.72043180465698	-0.00684897974133492	0.0295145437121391	-0.0766539573669434	0.000943203864153475
978	82.6114273071289	-1.9178512096405	-5.6554970741272	0.0022419011220336	0.01847561635077	-0.0662643760442734	0.00678734155371785
979	82.6114273071289	-1.59317684173584	-5.59056186676025	-0.00555028254166245	0.011982130818069	-0.0357449948787689	0.00418994715437293
980	85.2088241577148	-2.89187407493591	-5.07108306884766	0.00256657530553639	-0.00522560812532902	-0.00717365415766835	0.00321592413820326
981	85.2088241577148	-1.9178512096405	-5.6554970741272	-3.08191010844894e-05	-0.0256800893694162	0.0178262684494257	-0.00425158534198999
982	85.2088241577148	-3.21654844284058	-5.72043180465698	-0.0026282137259841	-0.0279528107494116	0.0210730116814375	0.00418994715437293
983	87.156867980957	-3.21654844284058	-5.78536653518677	0.00191722682211548	-0.032173577696085	0.0353586822748184	0.0022419011220336
984	84.5594787597656	-1.26850259304047	-5.9152364730835	0.00678734155371785	-0.0162645354866982	0.036657378077507	-0.00230353930965066
985	85.2088241577148	-1.9178512096405	-5.78536653518677	0.00970941036939621	-0.021459324285388	0.0545144639909267	-0.00490093370899558
986	85.8581771850586	-1.59317684173584	-5.59056186676025	-0.0149658378213644	-0.0198359526693821	0.0658780634403229	-0.00977104809135199
987	87.156867980957	-2.56719970703125	-5.26588773727417	-0.00587495695799589	-0.0208099745213985	0.0814624354243279	-0.00619963090866804
988	86.5075225830078	-2.89187407493591	-5.72043180465698	-0.00165419070981443	-0.0208099745213985	0.0801637396216393	-0.00490093370899558
989	85.8581771850586	-2.24252557754517	-5.6554970741272	0.000618529506027699	-0.00230353930965066	0.0564625114202499	0.00548864435404539
990	84.5594787597656	-1.26850259304047	-5.52562713623047	-0.00555028254166245	0.0191249661147594	-0.0143164889886975	0.00354059832170606
991	86.5075225830078	-2.56719970703125	-5.26588773727417	0.000943203864153475	0.0515923984348774	-0.0652903541922569	-0.00132951640989631
992	87.8062210083008	-2.56719970703125	-5.59056186676025	-0.00165419070981443	0.0587352328002453	-0.0669137313961983	-0.00100484199356288
993	84.5594787597656	-1.59317684173584	-5.13601779937744	-0.00327756232582033	0.0519170723855495	-0.0149658378213644	0.00289124972186983
994	84.5594787597656	-1.59317684173584	-5.85030126571655	-0.00360223650932312	0.0360080301761627	0.0282158460468054	-0.00230353930965066
995	84.5594787597656	-1.9178512096405	-5.78536653518677	0.00191722682211548	0.0265924744307995	-0.000680167751852423	0.011982130818069
996	85.2088241577148	-1.9178512096405	-5.72043180465698	0.000618529506027699	0.0223717093467712	-0.03444629535079	-0.00782300252467394
997	85.8581771850586	-2.56719970703125	-5.72043180465698	-0.000680167751852423	0.0165275707840919	-0.0347709693014622	-0.00230353930965066
998	85.2088241577148	-2.56719970703125	-5.46069240570068	-0.00782300252467394	0.01100810803473	-0.0542514286935329	0.000618529506027699
999	87.8062210083008	-2.89187407493591	-5.13601779937744	0.00873538758605719	0.00613799272105098	-0.073731891810894	0.00126787810586393
1000	87.156867980957	-2.56719970703125	-5.20095300674438	0.00873538758605719	-0.00522560812532902	-0.0331475995481014	-0.00782300252467394
1001	86.5075225830078	-1.9178512096405	-5.6554970741272	0.0113327819854021	-0.0305502042174339	0.0259431265294552	-0.0149658378213644
1002	85.2088241577148	-1.9178512096405	-5.46069240570068	0.0123068047687411	-0.0201606266200542	0.00808603875339031	-0.00652430532500148
1003	86.5075225830078	-2.89187407493591	-5.46069240570068	0.000943203864153475	-0.0175632312893867	-0.00327756232582033	-0.00619963090866804
1004	87.8062210083008	-2.89187407493591	-5.33082246780396	0.0158782228827477	-0.0100957229733467	-0.028926832601428	-0.00684897974133492
1005	86.5075225830078	-3.21654844284058	-5.20095300674438	0.0022419011220336	-0.000680167751852423	-0.0458098985254765	-0.00425158534198999
1006	88.45556640625	-2.89187407493591	-5.52562713623047	0.0168522447347641	0.0116574559360743	-0.043212503194809	-0.0133424662053585
1007	85.8581771850586	-2.56719970703125	-5.52562713623047	0.00808603875339031	0.0126314787194133	-0.0549007803201675	-0.00197886489331722
1008	85.2088241577148	-2.56719970703125	-5.3957576751709	0.00581331877037883	0.0142548503354192	-0.0698357969522476	-0.00555028254166245
1009	83.9101257324219	-1.59317684173584	-5.72043180465698	0.00743668992072344	0.0168522447347641	-0.0652903541922569	0.00126787810586393
1010	87.156867980957	-3.21654844284058	-5.46069240570068	-0.0146411629393697	0.0262678004801273	-0.0747059136629105	0.00483929552137852
1011	85.2088241577148	-1.9178512096405	-5.52562713623047	0.00386527273803949	0.031137915328145	-0.0422384813427925	-0.00230353930965066
1012	87.156867980957	-3.21654844284058	-5.52562713623047	-0.0110697457566857	0.0226963832974434	-0.0305502042174339	0.00451462110504508
1013	87.156867980957	-3.21654844284058	-5.6554970741272	0.000293855206109583	0.0200989879667759	0.00938473641872406	0.00451462110504508
1014	86.5075225830078	-2.89187407493591	-5.59056186676025	0.0022419011220336	0.00970941036939621	0.0353586822748184	0.0100340843200684
1015	85.8581771850586	-2.89187407493591	-5.59056186676025	-0.0123684434220195	0.00321592413820326	0.0438002124428749	0.00743668992072344
1016	86.5075225830078	-3.21654844284058	-5.46069240570068	0.00386527273803949	0.00159255252219737	0.0363327041268349	0.00159255252219737
1017	85.8581771850586	-3.54122281074524	-5.20095300674438	0.00321592413820326	0.00191722682211548	0.013930176384747	-0.00132951640989631
1018	85.2088241577148	-3.21654844284058	-5.3957576751709	0.00613799272105098	-0.0104203969240189	0.00483929552137852	0.00386527273803949
1019	86.5075225830078	-3.8658971786499	-5.72043180465698	0.0152288740500808	-0.0399657599627972	0.0343846566975117	-3.08191010844894e-05
1020	84.5594787597656	-2.56719970703125	-5.85030126571655	0.00418994715437293	-0.0500306636095047	0.0970467999577522	-0.00522560812532902
1021	85.8581771850586	-4.19057130813599	-5.33082246780396	0.0132808275520802	-0.0448358729481697	0.0928260311484337	-0.0110697457566857
1022	84.5594787597656	-3.21654844284058	-5.52562713623047	0.00938473641872406	-0.0263294391334057	0.0863325446844101	-0.00555028254166245
1023	86.5075225830078	-3.21654844284058	-4.94121360778809	0.0142548503354192	0.00841071270406246	0.0532157681882381	0.00126787810586393
1024	86.5075225830078	-4.19057130813599	-5.26588773727417	0.0100340843200684	0.0327612869441509	0.0230210572481155	0.00354059832170606
1025	87.156867980957	-4.51524591445923	-5.52562713623047	0.0158782228827477	0.0428261905908585	-0.043212503194809	0.00354059832170606
1026	87.156867980957	-3.8658971786499	-5.3957576751709	0.0152288740500808	0.0434755384922028	-0.0928876772522926	-0.00749832857400179
1027	86.5075225830078	-4.19057130813599	-5.3957576751709	0.00646266713738441	0.0450989119708538	-0.147432953119278	0.00191722682211548
1028	85.2088241577148	-2.89187407493591	-5.59056186676025	0.00256657530553639	0.0395794473588467	-0.159445911645889	0.00873538758605719
1029	87.8062210083008	-4.19057130813599	-5.13601779937744	-0.00490093370899558	0.0317872650921345	-0.163341999053955	0.00776136433705688
1030	85.2088241577148	-2.56719970703125	-5.46069240570068	0.00256657530553639	0.0158782228827477	-0.147757634520531	0.00289124972186983
1031	87.156867980957	-4.19057130813599	-5.26588773727417	0.0213976856321096	-0.00490093370899558	-0.118536949157715	0.00776136433705688
1032	85.8581771850586	-2.89187407493591	-5.20095300674438	0.0181509424000978	-0.0347709693014622	-0.0165892094373703	-0.00165419070981443
1033	84.5594787597656	-2.24252557754517	-5.26588773727417	-0.0100957229733467	-0.0672384053468704	0.0425015166401863	0.00743668992072344
1034	84.5594787597656	-1.59317684173584	-5.46069240570068	0.00159255252219737	-0.0617189407348633	0.0856831967830658	0.0022419011220336
1035	85.2088241577148	-2.24252557754517	-5.3957576751709	-0.0110697457566857	-0.0571734979748726	0.0834104791283607	0.0106834331527352
1036	86.5075225830078	-2.89187407493591	-5.3957576751709	0.000943203864153475	-0.0471085943281651	0.0950987562537193	-0.00847235135734081
1037	86.5075225830078	-2.89187407493591	-5.72043180465698	-0.00749832857400179	-0.032173577696085	0.0941247344017029	-0.0026282137259841
1038	86.5075225830078	-2.89187407493591	-5.6554970741272	0.00256657530553639	-0.0117190945893526	0.0824364572763443	-0.0026282137259841
1039	84.5594787597656	-1.9178512096405	-5.46069240570068	-0.00360223650932312	-0.0188619289547205	0.0950987562537193	0.000293855206109583
1040	86.5075225830078	-2.24252557754517	-5.78536653518677	0.00970941036939621	-0.0117190945893526	0.0899039655923843	-0.00879702530801296
1041	84.5594787597656	-2.89187407493591	-5.07108306884766	0.00418994715437293	-0.0149658378213644	0.0512677207589149	0.000618529506027699
1042	87.156867980957	-3.21654844284058	-5.26588773727417	-0.00587495695799589	0.00451462110504508	-0.0169138833880424	-0.00684897974133492
1043	84.5594787597656	-1.59317684173584	-5.6554970741272	0.000618529506027699	0.0230210572481155	-0.0561994761228561	-0.00132951640989631
1044	84.5594787597656	-2.24252557754517	-5.78536653518677	0.00289124972186983	0.0142548503354192	-0.0360696688294411	-0.00230353930965066
1045	82.6114273071289	-2.56719970703125	-5.26588773727417	-0.00425158534198999	0.01847561635077	-0.0169138833880424	-0.000355493422830477
1046	84.5594787597656	-1.9178512096405	-5.59056186676025	-3.08191010844894e-05	0.0158782228827477	-0.0412644557654858	-0.00360223650932312
1047	83.9101257324219	-2.24252557754517	-5.59056186676025	-0.00490093370899558	0.0236704051494598	-0.0247060675173998	0.000293855206109583
1048	84.5594787597656	-1.9178512096405	-5.6554970741272	0.00548864435404539	0.011982130818069	0.0314625911414623	0.00841071270406246
1049	84.5594787597656	-2.56719970703125	-5.72043180465698	-0.00522560812532902	0.000618529506027699	0.0499690249562263	0.0162028968334198
1050	83.9101257324219	-2.24252557754517	-5.85030126571655	-0.00879702530801296	-0.000355493422830477	0.0567871853709221	0.0142548503354192
1051	84.5594787597656	-2.56719970703125	-5.59056186676025	-0.00360223650932312	0.00451462110504508	0.0389300994575024	-0.00197886489331722
1052	85.8581771850586	-2.89187407493591	-5.52562713623047	-0.0133424662053585	0.0132808275520802	0.0489950031042099	0.00451462110504508
1053	83.9101257324219	-2.56719970703125	-5.59056186676025	0.0113327819854021	0.0233457311987877	0.011982130818069	0.0123068047687411
1054	85.2088241577148	-2.24252557754517	-5.52562713623047	0.00516396993771195	0.0298392176628113	-0.00132951640989631	0.0103587592020631
1055	84.5594787597656	-2.24252557754517	-5.72043180465698	0.000618529506027699	0.0379560738801956	-0.0305502042174339	0.00711201597005129
1056	83.9101257324219	-3.54122281074524	-5.3957576751709	0.000943203864153475	0.0373067259788513	-0.0169138833880424	0.00776136433705688
1057	85.2088241577148	-2.56719970703125	-5.26588773727417	0.00159255252219737	0.0399041213095188	-0.0110697457566857	0.00159255252219737
1058	81.9620819091797	-2.24252557754517	-5.20095300674438	-0.00847235135734081	0.0399041213095188	-0.0182125810533762	0.0116574559360743
1059	83.2607803344727	-1.59317684173584	-5.07108306884766	0.00321592413820326	0.0363327041268349	-0.0282774847000837	0.0113327819854021
1060	85.8581771850586	-2.89187407493591	-4.94121360778809	0.00451462110504508	0.0408781431615353	-0.0717838406562805	0.00451462110504508
1061	84.5594787597656	-1.9178512096405	-5.6554970741272	0.020423661917448	0.0314625911414623	-0.0786020010709763	-0.00749832857400179
1062	85.8581771850586	-3.21654844284058	-5.46069240570068	-0.00652430532500148	-0.00230353930965066	-0.0646410062909126	0.00126787810586393
1063	85.2088241577148	-2.24252557754517	-5.33082246780396	-0.00587495695799589	-0.0146411629393697	-0.0185372550040483	0.00516396993771195
1064	83.9101257324219	-3.21654844284058	-5.3957576751709	0.00483929552137852	-0.023407369852066	0.0259431265294552	0.000293855206109583
1065	87.156867980957	-3.54122281074524	-5.00614833831787	-0.00555028254166245	-0.0376930385828018	0.0272418223321438	0.00386527273803949
1066	86.5075225830078	-2.89187407493591	-5.26588773727417	0.000293855206109583	-0.0185372550040483	0.0431508645415306	-0.00230353930965066
1067	87.156867980957	-3.54122281074524	-5.46069240570068	0.00646266713738441	-0.00425158534198999	0.045423585921526	-0.00814767740666866
1068	84.5594787597656	-2.24252557754517	-5.6554970741272	0.00386527273803949	0.00191722682211548	0.0535404421389103	0.00776136433705688
1069	85.8581771850586	-1.9178512096405	-5.33082246780396	0.00256657530553639	-0.00197886489331722	0.0220470335334539	0.0106834331527352
1070	87.156867980957	-2.56719970703125	-5.46069240570068	0.00126787810586393	-0.00425158534198999	-0.0126931173726916	0.00386527273803949
1071	85.8581771850586	-2.24252557754517	-5.3957576751709	0.00906006153672934	-0.00392691092565656	-0.0623682886362076	0.00289124972186983
1072	85.8581771850586	-1.59317684173584	-5.6554970741272	0.000618529506027699	0.00451462110504508	-0.0889915823936462	0.0100340843200684
1073	86.5075225830078	-1.9178512096405	-6.04510593414307	-0.0143164889886975	-0.000680167751852423	-0.125355109572411	0.00289124972186983
1074	85.2088241577148	-2.24252557754517	-5.98017120361328	0.00126787810586393	-0.023407369852066	-0.0928876772522926	0.01847561635077
1075	85.2088241577148	-2.89187407493591	-5.9152364730835	0.00613799272105098	-0.028926832601428	-0.0665890574455261	0.00191722682211548
1076	85.2088241577148	-1.59317684173584	-5.9152364730835	-0.00587495695799589	-0.0337969474494457	-0.0445111989974976	0.00289124972186983
1077	85.8581771850586	-2.89187407493591	-5.3957576751709	0.01100810803473	-0.0477579422295094	-0.0237320438027382	-0.00295288790948689
1078	85.8581771850586	-2.56719970703125	-5.46069240570068	0.00548864435404539	-0.039641086012125	-0.0126931173726916	0.00451462110504508
1079	85.2088241577148	-2.24252557754517	-5.85030126571655	0.00581331877037883	-0.039641086012125	0.0162028968334198	-0.00619963090866804
1080	87.8062210083008	-3.21654844284058	-5.85030126571655	0.00516396993771195	-0.0266541130840778	0.0295145437121391	-0.00587495695799589
1081	85.8581771850586	-2.24252557754517	-5.6554970741272	0.00938473641872406	-0.0175632312893867	0.0486703291535378	-0.00879702530801296
1082	86.5075225830078	-1.9178512096405	-5.72043180465698	0.00516396993771195	-0.00944637414067984	0.0665274113416672	-0.00522560812532902
1083	87.156867980957	-2.89187407493591	-5.26588773727417	0.00159255252219737	0.00711201597005129	0.0548391379415989	-0.00132951640989631
1084	87.156867980957	-3.21654844284058	-5.3957576751709	0.0246444288641214	0.00516396993771195	0.0717222020030022	-0.00522560812532902
1085	87.8062210083008	-3.21654844284058	-5.72043180465698	0.013930176384747	0.0152288740500808	0.0480209775269032	-0.00619963090866804
1086	87.156867980957	-3.21654844284058	-5.78536653518677	0.0149041991680861	0.020423661917448	0.0483456552028656	-0.00814767740666866
1087	85.8581771850586	-3.21654844284058	-5.6554970741272	0.00321592413820326	0.0152288740500808	0.0873065739870071	0.000293855206109583
1088	87.8062210083008	-3.54122281074524	-5.46069240570068	-0.00814767740666866	0.00808603875339031	0.0658780634403229	0.000293855206109583
1089	87.156867980957	-3.21654844284058	-5.26588773727417	-0.00230353930965066	0.0123068047687411	0.0188002903014421	0.00548864435404539
1090	85.8581771850586	-2.24252557754517	-5.59056186676025	-0.00100484199356288	0.0162028968334198	-0.0665890574455261	0.00126787810586393
1091	85.8581771850586	-3.21654844284058	-5.59056186676025	-0.00425158534198999	0.0324366129934788	-0.143212199211121	0.000618529506027699
1092	87.156867980957	-3.21654844284058	-5.98017120361328	0.00613799272105098	0.0457482598721981	-0.169186145067215	-0.00425158534198999
1093	85.8581771850586	-1.59317684173584	-5.72043180465698	-0.00847235135734081	0.0408781431615353	-0.115290202200413	0.000943203864153475
1094	87.156867980957	-1.9178512096405	-5.26588773727417	0.00159255252219737	0.00483929552137852	-0.0175632312893867	0.00743668992072344
1095	84.5594787597656	-1.59317684173584	-5.3957576751709	-0.000680167751852423	-0.00197886489331722	-0.00782300252467394	0.000293855206109583
1096	87.156867980957	-2.24252557754517	-5.26588773727417	-0.00360223650932312	0.000943203864153475	-0.0302255302667618	-0.00392691092565656
1097	85.2088241577148	-1.9178512096405	-5.72043180465698	-0.00392691092565656	0.0142548503354192	-0.0536020807921886	-0.00555028254166245
1098	85.8581771850586	-2.56719970703125	-5.59056186676025	0.00808603875339031	0.0275664981454611	-0.0857448354363441	0.0022419011220336
1099	87.8062210083008	-2.89187407493591	-5.46069240570068	0.00970941036939621	0.0103587592020631	-0.0448358729481697	-0.0026282137259841
1100	85.2088241577148	-2.89187407493591	-5.26588773727417	0.0113327819854021	0.00711201597005129	-0.0159398596733809	0.000618529506027699
1101	85.8581771850586	-2.89187407493591	-5.13601779937744	0.0158782228827477	-0.0113944197073579	0.00256657530553639	-0.0110697457566857
1102	84.5594787597656	-2.24252557754517	-5.13601779937744	0.0100340843200684	-0.0324982516467571	0.0217223595827818	-0.000680167751852423
1103	85.2088241577148	-3.21654844284058	-5.78536653518677	0.00548864435404539	-0.0354203209280968	0.0379560738801956	-0.00555028254166245
1104	86.5075225830078	-3.8658971786499	-5.33082246780396	0.0106834331527352	-0.043212503194809	0.0772416666150093	-0.00230353930965066
1105	87.8062210083008	-4.19057130813599	-5.3957576751709	0.00354059832170606	-0.0337969474494457	0.07139752805233	-0.00425158534198999
1106	86.5075225830078	-3.8658971786499	-5.20095300674438	0.00256657530553639	-0.0415891297161579	0.0642546936869621	-0.00749832857400179
1107	85.8581771850586	-3.21654844284058	-5.6554970741272	-0.00782300252467394	-0.0341216214001179	0.0973714739084244	-0.00847235135734081
1108	85.8581771850586	-3.21654844284058	-5.3957576751709	0.00321592413820326	-0.0438618510961533	0.111007794737816	0.00321592413820326
1109	86.5075225830078	-3.21654844284058	-5.6554970741272	0.0200989879667759	-0.0454852245748043	0.100293546915054	0.0022419011220336
1110	87.8062210083008	-3.8658971786499	-5.46069240570068	-0.00717365415766835	-0.0497059896588326	0.0730208978056908	0.000943203864153475
1111	87.156867980957	-3.54122281074524	-5.52562713623047	0.000293855206109583	-0.0409397818148136	0.01100810803473	0.00256657530553639
1112	87.156867980957	-4.51524591445923	-5.72043180465698	-0.00295288790948689	-0.0146411629393697	-0.0536020807921886	-0.00879702530801296
1113	87.8062210083008	-4.51524591445923	-5.3957576751709	-0.00749832857400179	-0.00327756232582033	-0.0139918150380254	0.00548864435404539
1114	87.156867980957	-3.54122281074524	-5.07108306884766	-0.00619963090866804	-0.00847235135734081	0.0188002903014421	0.00678734155371785
1115	87.8062210083008	-4.19057130813599	-5.9152364730835	0.00581331877037883	-0.00619963090866804	0.0373067259788513	0.00646266713738441
1116	86.5075225830078	-3.21654844284058	-5.78536653518677	-0.00230353930965066	-0.0026282137259841	0.0181509424000978	-0.00230353930965066
1117	87.156867980957	-4.51524591445923	-5.6554970741272	-0.0026282137259841	0.00906006153672934	0.00808603875339031	-0.00879702530801296
1118	87.156867980957	-3.54122281074524	-5.59056186676025	-0.0136671401560307	-0.000680167751852423	0.0149041991680861	0.00321592413820326
1119	87.156867980957	-3.54122281074524	-5.3957576751709	0.0158782228827477	0.0113327819854021	-0.00490093370899558	-0.00100484199356288
1120	85.2088241577148	-2.24252557754517	-5.26588773727417	0.0239950809627771	0.0314625911414623	-0.0253554154187441	-0.00392691092565656
1121	86.5075225830078	-3.54122281074524	-5.33082246780396	0.00581331877037883	0.029189869761467	-0.0941863730549812	0.00126787810586393
1122	86.5075225830078	-2.56719970703125	-5.85030126571655	0.00126787810586393	0.0421768426895142	-0.150030359625816	-0.00132951640989631
1123	84.5594787597656	-1.9178512096405	-5.26588773727417	-0.000680167751852423	0.0321119390428066	-0.101653881371021	0.000943203864153475
1124	84.5594787597656	-2.24252557754517	-5.3957576751709	0.0233457311987877	0.0171769186854362	-0.050680011510849	-0.00230353930965066
1125	86.5075225830078	-1.9178512096405	-5.13601779937744	0.00354059832170606	0.00321592413820326	-0.0260047651827335	-0.00132951640989631
1126	84.5594787597656	-2.24252557754517	-5.07108306884766	0.00289124972186983	-0.0146411629393697	0.000618529506027699	-0.00360223650932312
1127	84.5594787597656	-2.24252557754517	-5.33082246780396	-0.00587495695799589	-0.00749832857400179	0.0191249661147594	-0.00230353930965066
1128	84.5594787597656	-2.24252557754517	-5.3957576751709	-0.00749832857400179	0.00548864435404539	0.0288651939481497	0.00548864435404539
1129	85.8581771850586	-3.21654844284058	-5.52562713623047	0.00581331877037883	0.01847561635077	0.0288651939481497	0.00386527273803949
1130	85.8581771850586	-2.89187407493591	-5.26588773727417	-3.08191010844894e-05	0.0226963832974434	0.0123068047687411	0.00483929552137852
1131	85.8581771850586	-2.56719970703125	-5.46069240570068	0.0178262684494257	0.0389300994575024	0.000293855206109583	-0.000680167751852423
1132	84.5594787597656	-1.26850259304047	-5.26588773727417	-0.00425158534198999	0.0369820520281792	-0.0253554154187441	0.00938473641872406
1133	84.5594787597656	-2.56719970703125	-5.3957576751709	0.000943203864153475	0.0369820520281792	-0.0458098985254765	0.00516396993771195
1134	87.156867980957	-2.89187407493591	-5.46069240570068	-0.0175632312893867	0.0230210572481155	-0.0523033849895	0.013930176384747
1135	86.5075225830078	-2.89187407493591	-5.3957576751709	0.0136055024340749	0.0113327819854021	-0.0792513489723206	0.00711201597005129
1136	84.5594787597656	-2.89187407493591	-5.26588773727417	-0.00977104809135199	0.0223717093467712	-0.0941863730549812	0.00386527273803949
1137	83.9101257324219	-1.59317684173584	-5.46069240570068	-0.00197886489331722	0.00808603875339031	-0.0565241500735283	-3.08191010844894e-05
1138	83.2607803344727	-2.24252557754517	-5.20095300674438	-0.00944637414067984	-0.00100484199356288	-0.0123684434220195	0.00613799272105098
1139	82.6114273071289	-1.59317684173584	-5.9152364730835	-0.00782300252467394	-0.00912170019000769	0.0360080301761627	-0.000680167751852423
1140	83.9101257324219	-2.89187407493591	-5.85030126571655	0.0188002903014421	-0.0247060675173998	0.0590599067509174	0.00516396993771195
1141	82.6114273071289	-1.59317684173584	-5.85030126571655	0.0155535480007529	-0.0370436906814575	0.0655533894896507	-0.00652430532500148
1142	84.5594787597656	-2.56719970703125	-5.52562713623047	-0.0292515084147453	-0.0318489037454128	0.0636053457856178	-0.0120437685400248
1143	83.2607803344727	-1.9178512096405	-5.59056186676025	-0.0169138833880424	-0.0282774847000837	0.0688001364469528	0.000943203864153475
1144	82.6114273071289	-1.59317684173584	-5.46069240570068	-0.00490093370899558	-0.0211346503347158	0.0762676447629929	-0.00522560812532902
1145	81.9620819091797	-1.9178512096405	-5.6554970741272	0.00711201597005129	-0.00360223650932312	0.0658780634403229	-3.08191010844894e-05
1146	84.5594787597656	-1.9178512096405	-5.52562713623047	0.01847561635077	0.0226963832974434	0.0577612072229385	0.00126787810586393
1147	85.2088241577148	-2.89187407493591	-5.33082246780396	-0.00425158534198999	0.0447742342948914	0.0438002124428749	-0.00652430532500148
1148	85.8581771850586	-2.56719970703125	-5.59056186676025	0.00159255252219737	0.0483456552028656	0.00418994715437293	0.00256657530553639
1149	86.5075225830078	-2.24252557754517	-4.94121360778809	-0.000680167751852423	0.0512677207589149	-0.028926832601428	0.0022419011220336
1150	84.5594787597656	-1.9178512096405	-5.33082246780396	-0.00814767740666866	0.0382807515561581	-0.0451605506241322	0.00483929552137852
1151	87.156867980957	-3.54122281074524	-5.46069240570068	-0.00814767740666866	0.0304885655641556	-0.0993811637163162	0.000293855206109583
1152	87.156867980957	-2.24252557754517	-5.59056186676025	-0.00555028254166245	0.0220470335334539	-0.0961344167590141	-0.00230353930965066
1153	86.5075225830078	-1.59317684173584	-5.52562713623047	-0.00619963090866804	0.00808603875339031	-0.0636669844388962	0.00613799272105098
1154	84.5594787597656	-1.59317684173584	-5.59056186676025	0.00451462110504508	0.00646266713738441	-0.0523033849895	0.00776136433705688
1155	86.5075225830078	-1.9178512096405	-5.59056186676025	0.00126787810586393	-0.00100484199356288	-0.050680011510849	0.00743668992072344
1156	83.9101257324219	-1.9178512096405	-5.33082246780396	0.00938473641872406	-0.0143164889886975	-0.0156151866540313	0.00354059832170606
1157	87.156867980957	-2.24252557754517	-5.78536653518677	-0.0136671401560307	-0.0250307414680719	0.0103587592020631	-0.00360223650932312
1158	85.2088241577148	-1.9178512096405	-5.72043180465698	-0.0191866029053926	-0.0295761823654175	0.0632806718349457	-0.00619963090866804
1159	85.8581771850586	-1.9178512096405	-5.6554970741272	0.00483929552137852	-0.050680011510849	0.093475379049778	-0.000355493422830477
1160	88.45556640625	-2.56719970703125	-5.13601779937744	-0.0117190945893526	-0.0584721975028515	0.086981900036335	-0.00847235135734081
1161	85.8581771850586	-1.9178512096405	-5.52562713623047	0.00613799272105098	-0.0458098985254765	0.0941247344017029	-0.00490093370899558
1162	85.2088241577148	-2.89187407493591	-5.20095300674438	0.00516396993771195	-0.0334722734987736	0.104838982224464	-0.0204853005707264
1163	87.8062210083008	-3.21654844284058	-5.46069240570068	0.00126787810586393	-0.0227580219507217	0.116527259349823	-0.00619963090866804
1164	87.156867980957	-3.21654844284058	-6.11004114151001	-0.00652430532500148	-0.0152905117720366	0.14737132191658	-0.0026282137259841
1165	87.156867980957	-2.89187407493591	-6.04510593414307	0.00159255252219737	-0.0172385573387146	0.150293380022049	0.00191722682211548
1166	87.156867980957	-2.89187407493591	-5.78536653518677	-0.00295288790948689	-3.08191010844894e-05	0.142501205205917	-0.00197886489331722
1167	87.8062210083008	-3.21654844284058	-5.52562713623047	-0.0100957229733467	0.01847561635077	0.0710728541016579	0.000618529506027699
1168	88.45556640625	-3.21654844284058	-5.46069240570068	-0.00619963090866804	0.0415274947881699	-0.0552254542708397	-0.00619963090866804
1169	85.2088241577148	-1.9178512096405	-5.85030126571655	-0.00100484199356288	0.0636053457856178	-0.158147215843201	0.0136055024340749
1170	86.5075225830078	-2.24252557754517	-6.04510593414307	0.00321592413820326	0.0593845807015896	-0.175354957580566	0.00483929552137852
1171	84.5594787597656	-1.9178512096405	-5.78536653518677	-0.000680167751852423	0.0265924744307995	-0.112692810595036	0.00354059832170606
1172	87.156867980957	-3.21654844284058	-5.72043180465698	0.0126314787194133	-0.00587495695799589	0.00289124972186983	0.00613799272105098
1173	87.156867980957	-2.56719970703125	-5.85030126571655	0.00289124972186983	-0.0292515084147453	0.0447742342948914	0.00483929552137852
1174	86.5075225830078	-2.24252557754517	-5.9152364730835	0.0145795252174139	-0.0299008563160896	0.045423585921526	0.0136055024340749
1175	84.5594787597656	-2.24252557754517	-6.04510593414307	0.0113327819854021	-0.0256800893694162	-0.000355493422830477	0.00289124972186983
1176	87.8062210083008	-2.56719970703125	-6.17497587203979	0.00613799272105098	-0.00100484199356288	-0.0347709693014622	-0.00100484199356288
1177	86.5075225830078	-3.21654844284058	-5.78536653518677	-0.00619963090866804	0.000293855206109583	-0.0552254542708397	-0.0026282137259841
1178	87.156867980957	-3.21654844284058	-5.78536653518677	-0.0110697457566857	0.00159255252219737	-0.00100484199356288	0.00321592413820326
1179	87.156867980957	-2.89187407493591	-5.3957576751709	0.00808603875339031	-0.000355493422830477	0.0265924744307995	-0.00327756232582033
1180	87.156867980957	-2.24252557754517	-5.3957576751709	0.0168522447347641	0.00418994715437293	-0.0354203209280968	-0.00847235135734081
1181	87.8062210083008	-2.56719970703125	-5.72043180465698	-0.0198359526693821	0.0282158460468054	-0.113017484545708	-0.00230353930965066
1182	85.8581771850586	-2.24252557754517	-5.6554970741272	0.00256657530553639	0.0295145437121391	-0.159121230244637	-0.00652430532500148
1183	86.5075225830078	-2.24252557754517	-5.20095300674438	-0.0104203969240189	0.0200989879667759	-0.0984071344137192	-0.0100957229733467
1184	87.8062210083008	-3.21654844284058	-5.00614833831787	0.00711201597005129	0.00191722682211548	-0.0536020807921886	0.0022419011220336
1185	87.156867980957	-3.21654844284058	-5.13601779937744	0.00256657530553639	0.00516396993771195	-0.0237320438027382	-0.00457625929266214
1186	86.5075225830078	-3.54122281074524	-4.81134366989136	0.00678734155371785	0.0191249661147594	-0.00684897974133492	-0.00652430532500148
1187	85.2088241577148	-2.24252557754517	-5.26588773727417	-0.0149658378213644	0.0171769186854362	-0.0026282137259841	-0.00555028254166245
1188	83.9101257324219	-3.21654844284058	-5.26588773727417	-0.00619963090866804	0.0188002903014421	-0.00587495695799589	0.000293855206109583
1189	85.2088241577148	-2.24252557754517	-5.3957576751709	-0.00912170019000769	0.0100340843200684	0.00613799272105098	0.00418994715437293
1190	86.5075225830078	-3.21654844284058	-5.26588773727417	-0.00165419070981443	-0.0026282137259841	-0.0162645354866982	0.0106834331527352
1191	85.2088241577148	-2.89187407493591	-5.33082246780396	-0.0104203969240189	0.00418994715437293	-0.0217839982360601	-0.00100484199356288
1192	85.8581771850586	-3.21654844284058	-5.00614833831787	-0.00457625929266214	0.00613799272105098	-0.0175632312893867	0.00354059832170606
1193	86.5075225830078	-4.51524591445923	-5.3957576751709	-0.00717365415766835	0.0123068047687411	-0.00587495695799589	-0.000680167751852423
1194	88.45556640625	-4.19057130813599	-5.46069240570068	0.0113327819854021	0.000943203864153475	-0.00522560812532902	0.0162028968334198
1195	87.8062210083008	-4.51524591445923	-5.72043180465698	0.000293855206109583	-0.0152905117720366	0.0571118593215942	0.00938473641872406
1196	86.5075225830078	-4.19057130813599	-5.46069240570068	-0.00425158534198999	-0.0286021586507559	0.06393001973629	0.0171769186854362
1197	85.8581771850586	-3.8658971786499	-5.33082246780396	-0.00652430532500148	-0.0263294391334057	0.0519170723855495	0.0259431265294552
1198	85.8581771850586	-4.19057130813599	-5.46069240570068	0.0116574559360743	-0.0156151866540313	0.0275664981454611	0.00483929552137852
1199	87.156867980957	-4.51524591445923	-5.46069240570068	0.00289124972186983	-0.0110697457566857	0.01100810803473	0.00873538758605719
1200	85.8581771850586	-3.21654844284058	-5.6554970741272	0.0165275707840919	-0.028926832601428	0.0145795252174139	0.012956153601408
1201	89.1049194335938	-4.51524591445923	-5.6554970741272	0.0136055024340749	-0.023407369852066	0.0223717093467712	-0.00165419070981443
1202	87.156867980957	-3.21654844284058	-5.72043180465698	0.0142548503354192	-0.0188619289547205	-0.00295288790948689	0.0022419011220336
1203	85.2088241577148	-2.89187407493591	-5.3957576751709	-0.00295288790948689	0.00516396993771195	-0.0669137313961983	-0.00360223650932312
1204	85.8581771850586	-1.9178512096405	-5.3957576751709	-0.00327756232582033	0.0360080301761627	-0.106199324131012	0.00159255252219737
1205	86.5075225830078	-2.56719970703125	-5.52562713623047	-0.00457625929266214	0.0483456552028656	-0.133796632289886	0.00191722682211548
1206	85.8581771850586	-1.9178512096405	-5.72043180465698	0.00711201597005129	0.0298392176628113	-0.0695111230015755	-0.00360223650932312
1207	86.5075225830078	-2.24252557754517	-5.72043180465698	-0.0185372550040483	-0.00879702530801296	0.00581331877037883	-0.00814767740666866
1208	86.5075225830078	-1.9178512096405	-5.59056186676025	0.0200989879667759	-0.00717365415766835	0.011982130818069	0.00191722682211548
1209	87.8062210083008	-3.21654844284058	-5.13601779937744	0.000618529506027699	-0.0247060675173998	-0.0110697457566857	0.00678734155371785
1210	85.8581771850586	-1.59317684173584	-5.26588773727417	0.00256657530553639	-0.0149658378213644	-0.0305502042174339	-0.000680167751852423
1211	87.156867980957	-3.21654844284058	-5.26588773727417	-0.00425158534198999	-0.00522560812532902	-0.0273034609854221	0.00289124972186983
1212	85.8581771850586	-1.9178512096405	-5.52562713623047	0.00354059832170606	0.0155535480007529	-0.00457625929266214	-0.00392691092565656
1213	85.8581771850586	-2.24252557754517	-5.26588773727417	-0.00295288790948689	0.00581331877037883	0.0373067259788513	0.00126787810586393
1214	85.2088241577148	-1.9178512096405	-5.26588773727417	-0.0026282137259841	0.00483929552137852	0.041852168738842	0.0136055024340749
1215	85.2088241577148	-2.24252557754517	-5.20095300674438	0.012956153601408	0.00841071270406246	0.0428261905908585	0.000293855206109583
1216	85.2088241577148	-1.9178512096405	-5.3957576751709	0.00191722682211548	0.0158782228827477	0.0249691028147936	-0.000355493422830477
1217	83.9101257324219	-1.59317684173584	-5.59056186676025	-0.00100484199356288	0.0197743140161037	0.0275664981454611	-0.00360223650932312
1218	83.9101257324219	-2.56719970703125	-5.6554970741272	-0.00327756232582033	0.0230210572481155	0.00483929552137852	0.00126787810586393
1219	83.9101257324219	-2.24252557754517	-5.6554970741272	-0.0123684434220195	0.0285405199974775	0.0236704051494598	0.00581331877037883
1220	84.5594787597656	-2.89187407493591	-5.46069240570068	0.00743668992072344	0.0324366129934788	0.00451462110504508	0.0022419011220336
1221	83.2607803344727	-2.56719970703125	-5.78536653518677	-0.00912170019000769	0.0337353087961674	-0.0373683646321297	0.00613799272105098
1222	85.8581771850586	-3.21654844284058	-5.33082246780396	-0.00230353930965066	0.0226963832974434	-0.043212503194809	0.00256657530553639
1223	83.9101257324219	-2.56719970703125	-5.98017120361328	-0.00295288790948689	0.00418994715437293	-0.0221086721867323	0.000618529506027699
1224	85.2088241577148	-1.9178512096405	-5.59056186676025	0.00906006153672934	-0.0182125810533762	0.00548864435404539	0.00159255252219737
1225	84.5594787597656	-2.24252557754517	-5.52562713623047	0.00418994715437293	-0.0383423902094364	0.0132808275520802	-3.08191010844894e-05
1226	85.8581771850586	-2.24252557754517	-5.52562713623047	0.00159255252219737	-0.0383423902094364	0.013930176384747	-0.000355493422830477
1227	87.156867980957	-2.24252557754517	-5.3957576751709	0.000943203864153475	-0.0299008563160896	0.00581331877037883	-0.0026282137259841
1228	87.8062210083008	-3.21654844284058	-5.00614833831787	0.00256657530553639	-0.0273034609854221	0.0149041991680861	0.00548864435404539
1229	86.5075225830078	-2.56719970703125	-5.20095300674438	0.00516396993771195	-0.0191866029053926	0.0324366129934788	0.00808603875339031
1230	86.5075225830078	-2.24252557754517	-5.59056186676025	0.0106834331527352	-0.0204853005707264	0.0457482598721981	0.00808603875339031
1231	87.156867980957	-2.89187407493591	-5.33082246780396	-0.00295288790948689	-0.00555028254166245	0.0668520927429199	-0.000355493422830477
1232	88.45556640625	-2.89187407493591	-5.13601779937744	0.00873538758605719	0.00613799272105098	0.0723715499043465	0.00126787810586393
1233	85.8581771850586	-1.9178512096405	-5.3957576751709	-3.08191010844894e-05	0.0126314787194133	0.0980208218097687	0.00613799272105098
1234	85.8581771850586	-1.9178512096405	-5.13601779937744	-0.000680167751852423	-0.00490093370899558	0.113605186343193	0.00970941036939621
1235	85.2088241577148	-2.24252557754517	-5.98017120361328	0.0226963832974434	-0.00522560812532902	0.0866572186350822	0.00159255252219737
1236	86.5075225830078	-2.24252557754517	-5.85030126571655	0.00873538758605719	-0.0152905117720366	0.0613326244056225	-0.0191866029053926
1237	88.45556640625	-2.89187407493591	-5.59056186676025	0.000618529506027699	0.00678734155371785	0.0337353087961674	-0.0152905117720366
1238	85.8581771850586	-1.9178512096405	-5.46069240570068	0.00776136433705688	0.00613799272105098	0.0230210572481155	0.00451462110504508
1239	87.156867980957	-2.56719970703125	-5.6554970741272	0.00613799272105098	0.00354059832170606	0.0207483377307653	-0.00197886489331722
1240	88.45556640625	-3.21654844284058	-5.3957576751709	0.0100340843200684	-0.000355493422830477	0.0100340843200684	-0.00132951640989631
1241	86.5075225830078	-1.9178512096405	-6.11004114151001	-0.0104203969240189	0.00256657530553639	-0.0146411629393697	-0.0123684434220195
1242	86.5075225830078	-3.21654844284058	-5.59056186676025	0.00678734155371785	0.0100340843200684	-0.072757862508297	-0.00944637414067984
1243	89.1049194335938	-2.89187407493591	-5.26588773727417	-0.0169138833880424	0.0175015944987535	-0.0915889739990234	0.000943203864153475
1244	86.5075225830078	-1.9178512096405	-5.46069240570068	-0.00717365415766835	0.0210730116814375	-0.105225294828415	-0.00230353930965066
1245	87.156867980957	-1.9178512096405	-5.26588773727417	0.000943203864153475	0.012956153601408	-0.0698357969522476	-0.000680167751852423
1246	86.5075225830078	-2.24252557754517	-5.3957576751709	0.0132808275520802	0.000943203864153475	-0.0256800893694162	-0.0100957229733467
1247	87.8062210083008	-2.89187407493591	-5.9152364730835	0.00354059832170606	-0.00555028254166245	0.0230210572481155	-0.00749832857400179
1248	87.156867980957	-3.21654844284058	-5.52562713623047	-0.0104203969240189	-0.00360223650932312	0.0126314787194133	-0.00392691092565656
1249	87.156867980957	-1.9178512096405	-5.59056186676025	-0.0026282137259841	0.00516396993771195	-0.0308748781681061	0.00451462110504508
1250	87.8062210083008	-2.56719970703125	-5.72043180465698	-0.00652430532500148	0.013930176384747	-0.0565241500735283	0.00321592413820326
1251	85.8581771850586	-1.9178512096405	-5.46069240570068	-0.0139918150380254	0.0249691028147936	-0.0441865250468254	-0.00197886489331722
1252	87.156867980957	-2.89187407493591	-5.46069240570068	-0.00717365415766835	0.0226963832974434	-0.0480826161801815	-0.00392691092565656
1253	87.8062210083008	-2.89187407493591	-5.72043180465698	-0.00814767740666866	0.0210730116814375	-0.0441865250468254	0.00646266713738441
1254	86.5075225830078	-2.89187407493591	-5.52562713623047	-0.00555028254166245	0.0314625911414623	-0.0393164120614529	0.00386527273803949
1255	87.8062210083008	-3.54122281074524	-5.46069240570068	0.00548864435404539	0.0373067259788513	-0.0503553375601768	0.00418994715437293
1256	87.8062210083008	-2.56719970703125	-5.33082246780396	-0.00847235135734081	0.0438002124428749	-0.0623682886362076	-0.00230353930965066
1257	86.5075225830078	-2.24252557754517	-5.07108306884766	-0.00717365415766835	0.041852168738842	-0.073731891810894	-0.00619963090866804
1258	86.5075225830078	-2.56719970703125	-5.59056186676025	-0.00100484199356288	0.0116574559360743	-0.0669137313961983	-0.00684897974133492
1259	87.156867980957	-2.56719970703125	-5.33082246780396	0.00808603875339031	0.00483929552137852	-0.0337969474494457	-0.00425158534198999
1260	85.8581771850586	-1.59317684173584	-5.3957576751709	0.00548864435404539	-0.0224333461374044	-0.00847235135734081	-0.0133424662053585
1261	87.8062210083008	-3.21654844284058	-5.46069240570068	0.00776136433705688	-0.0146411629393697	-0.00457625929266214	-0.0133424662053585
1262	86.5075225830078	-1.26850259304047	-5.33082246780396	0.000943203864153475	-0.00912170019000769	-0.0185372550040483	-0.0133424662053585
1263	86.5075225830078	-2.56719970703125	-4.94121360778809	-0.00782300252467394	-0.00912170019000769	-0.0253554154187441	-0.00360223650932312
1264	87.8062210083008	-2.89187407493591	-5.26588773727417	0.00321592413820326	-0.0221086721867323	-0.0169138833880424	-0.0107450718060136
1265	87.8062210083008	-2.89187407493591	-5.26588773727417	0.0142548503354192	-0.0198359526693821	-3.08191010844894e-05	-0.0110697457566857
1266	87.156867980957	-2.56719970703125	-5.6554970741272	-0.0026282137259841	-0.0208099745213985	-0.0104203969240189	-0.0123684434220195
1267	87.156867980957	-2.24252557754517	-5.46069240570068	-0.00879702530801296	-0.00879702530801296	-0.0260047651827335	-0.00425158534198999
1268	86.5075225830078	-1.9178512096405	-5.20095300674438	0.0239950809627771	-0.00912170019000769	-0.0110697457566857	-0.0123684434220195
1269	87.156867980957	-1.9178512096405	-5.52562713623047	-0.00327756232582033	-0.00132951640989631	-0.00555028254166245	0.00581331877037883
1270	89.1049194335938	-3.21654844284058	-5.26588773727417	0.000618529506027699	-0.0308748781681061	0.0217223595827818	-0.00879702530801296
1271	85.8581771850586	-2.24252557754517	-5.59056186676025	-0.00360223650932312	-0.0263294391334057	0.036657378077507	-0.00749832857400179
1272	87.156867980957	-1.26850259304047	-5.6554970741272	-0.0136671401560307	-0.0247060675173998	0.0584105588495731	-0.00197886489331722
1273	86.5075225830078	-2.89187407493591	-5.33082246780396	-0.00230353930965066	-0.0315242260694504	0.0730208978056908	-0.00749832857400179
1274	88.45556640625	-3.54122281074524	-5.20095300674438	0.0197743140161037	-0.00587495695799589	0.0889299437403679	0.00548864435404539
1275	87.156867980957	-2.89187407493591	-5.13601779937744	-0.000355493422830477	0.00126787810586393	0.0908779874444008	0.00126787810586393
1276	87.156867980957	-2.56719970703125	-5.52562713623047	0.000943203864153475	-0.000355493422830477	0.0950987562537193	-0.000355493422830477
1277	85.8581771850586	-2.24252557754517	-5.72043180465698	-0.0146411629393697	0.00354059832170606	0.0700988322496414	-0.00652430532500148
1278	87.8062210083008	-3.21654844284058	-5.3957576751709	0.0210730116814375	0.00970941036939621	0.00354059832170606	-0.00132951640989631
1279	86.5075225830078	-2.56719970703125	-5.26588773727417	-0.000355493422830477	0.0197743140161037	-0.0549007803201675	-0.00230353930965066
1280	87.156867980957	-1.9178512096405	-5.46069240570068	-0.00295288790948689	0.0171769186854362	-0.128277182579041	-0.00425158534198999
1281	86.5075225830078	-1.9178512096405	-5.07108306884766	-0.00684897974133492	0.0178262684494257	-0.113017484545708	-0.0185372550040483
1282	85.2088241577148	-1.9178512096405	-5.72043180465698	0.00808603875339031	-0.0136671401560307	-0.0688617751002312	-0.00425158534198999
1283	86.5075225830078	-1.9178512096405	-5.78536653518677	0.00581331877037883	-0.0188619289547205	-0.0299008563160896	-0.00912170019000769
1284	86.5075225830078	-2.56719970703125	-5.52562713623047	0.0100340843200684	-0.0211346503347158	-0.00230353930965066	-0.00132951640989631
1285	86.5075225830078	-2.24252557754517	-5.3957576751709	-0.00132951640989631	-0.0347709693014622	0.012956153601408	-0.00327756232582033
1286	85.8581771850586	-2.56719970703125	-5.13601779937744	0.0155535480007529	-0.0373683646321297	0.0217223595827818	-0.00555028254166245
1287	86.5075225830078	-1.59317684173584	-5.20095300674438	-0.0175632312893867	-0.0175632312893867	0.0249691028147936	-0.00555028254166245
1288	84.5594787597656	-1.26850259304047	-5.46069240570068	0.0171769186854362	-0.000355493422830477	0.0431508645415306	0.00159255252219737
1289	87.8062210083008	-1.9178512096405	-5.3957576751709	-0.0026282137259841	-0.0198359526693821	0.0463976077735424	0.00256657530553639
1290	84.5594787597656	-0.294479608535767	-5.59056186676025	-0.00912170019000769	-0.0318489037454128	0.0795143842697144	0.00191722682211548
1291	87.156867980957	-1.9178512096405	-5.26588773727417	0.012956153601408	-0.0448358729481697	0.0837351530790329	0.000293855206109583
1292	85.2088241577148	-0.294479608535767	-5.3957576751709	-0.00684897974133492	-0.0386670641601086	0.0947740823030472	0.00451462110504508
1293	83.2607803344727	-0.294479608535767	-5.3957576751709	0.00711201597005129	-0.0441865250468254	0.0921766832470894	0.00678734155371785
1294	85.2088241577148	-0.943828225135803	-5.52562713623047	0.00646266713738441	-0.0224333461374044	0.102890938520432	0.00646266713738441
1295	85.2088241577148	-1.26850259304047	-5.98017120361328	0.0106834331527352	-0.0139918150380254	0.0950987562537193	0.00126787810586393
1296	85.2088241577148	0.354869037866592	-5.9152364730835	-0.0117190945893526	-0.0139918150380254	0.081787109375	-0.00522560812532902
1297	87.8062210083008	-1.59317684173584	-5.33082246780396	0.00743668992072344	0.00159255252219737	0.0392547734081745	-0.00165419070981443
1298	85.8581771850586	-0.943828225135803	-5.52562713623047	-0.00197886489331722	-0.0143164889886975	0.0473716296255589	0.00321592413820326
1299	87.156867980957	-1.59317684173584	-5.07108306884766	-0.0133424662053585	0.0123068047687411	0.0347093306481838	0.00126787810586393
1300	82.6114273071289	0.0301947109401226	-5.72043180465698	0.0123068047687411	0.0246444288641214	-0.00587495695799589	-3.08191010844894e-05
1301	85.8581771850586	-1.9178512096405	-5.52562713623047	0.00581331877037883	0.0428261905908585	-0.0581475235521793	-0.0026282137259841
1302	83.2607803344727	0.679543316364288	-5.6554970741272	-0.0201606266200542	0.0610079504549503	-0.0766539573669434	-0.00619963090866804
1303	82.6114273071289	-0.294479608535767	-5.72043180465698	-0.0156151866540313	0.0580858811736107	-0.0990564897656441	-0.00457625929266214
1304	83.9101257324219	-0.943828225135803	-5.20095300674438	-0.0149658378213644	0.0632806718349457	-0.112368136644363	0.00256657530553639
1305	83.9101257324219	-1.59317684173584	-5.26588773727417	0.00386527273803949	0.0522417463362217	-0.129575878381729	0.0022419011220336
1306	83.9101257324219	-0.943828225135803	-5.3957576751709	-0.0227580219507217	0.0590599067509174	-0.144510895013809	-0.00100484199356288
1307	81.9620819091797	-0.294479608535767	-5.46069240570068	-0.0247060675173998	0.0545144639909267	-0.101004533469677	-0.00100484199356288
1308	82.6114273071289	0.354869037866592	-5.72043180465698	-0.00749832857400179	0.0334106348454952	-0.0402904339134693	0.00678734155371785
1309	83.9101257324219	-1.26850259304047	-5.52562713623047	-0.00749832857400179	0.0321119390428066	-0.00295288790948689	0.0100340843200684
1310	82.6114273071289	-0.619153916835785	-5.72043180465698	-0.0110697457566857	0.00808603875339031	0.0207483377307653	0.0100340843200684
1311	83.2607803344727	-1.59317684173584	-4.94121360778809	-0.0136671401560307	-0.00327756232582033	0.0431508645415306	0.00743668992072344
1312	83.9101257324219	-1.59317684173584	-5.3957576751709	-0.0117190945893526	-0.00490093370899558	0.0421768426895142	0.0022419011220336
1313	83.2607803344727	-0.294479608535767	-5.59056186676025	-0.0110697457566857	-0.0120437685400248	0.0558131635189056	0.0116574559360743
1314	82.6114273071289	-0.294479608535767	-5.72043180465698	-0.00717365415766835	-0.00782300252467394	0.0655533894896507	0.0103587592020631
1315	82.6114273071289	-0.619153916835785	-5.6554970741272	-0.0107450718060136	-0.00749832857400179	0.0265924744307995	0.0100340843200684
1316	85.2088241577148	-1.59317684173584	-5.20095300674438	-0.00490093370899558	0.00516396993771195	0.00126787810586393	0.00516396993771195
1317	84.5594787597656	-0.943828225135803	-5.13601779937744	-0.0139918150380254	0.0142548503354192	-0.048407293856144	-0.00490093370899558
1318	85.2088241577148	-1.9178512096405	-5.3957576751709	-0.00327756232582033	0.00808603875339031	-0.0636669844388962	0.011982130818069
1319	83.9101257324219	0.0301947109401226	-5.26588773727417	-0.00684897974133492	-0.0123684434220195	-0.0519787110388279	0.0022419011220336
1320	85.8581771850586	-0.619153916835785	-5.59056186676025	0.00451462110504508	-0.0399657599627972	-0.0367190167307854	0.00159255252219737
1321	84.5594787597656	-0.294479608535767	-5.33082246780396	-0.00132951640989631	-0.0500306636095047	0.0447742342948914	-0.00360223650932312
1322	87.156867980957	-1.59317684173584	-5.13601779937744	-0.0026282137259841	-0.0299008563160896	0.0895792916417122	-0.0100957229733467
1323	84.5594787597656	0.0301947109401226	-5.20095300674438	0.00906006153672934	-0.0305502042174339	0.102890938520432	0.000293855206109583
1324	84.5594787597656	0.0301947109401226	-5.85030126571655	0.00906006153672934	-0.000680167751852423	0.114903889596462	0.000943203864153475
1325	85.2088241577148	-0.619153916835785	-5.6554970741272	0.0197743140161037	0.0132808275520802	0.0996441915631294	-0.0026282137259841
1326	84.5594787597656	-0.619153916835785	-5.46069240570068	-0.00327756232582033	0.0246444288641214	0.0908779874444008	-0.00522560812532902
1327	85.8581771850586	-0.294479608535767	-5.52562713623047	-0.0026282137259841	0.0321119390428066	0.0395794473588467	-0.00782300252467394
1328	86.5075225830078	-0.619153916835785	-5.3957576751709	-3.08191010844894e-05	0.0509430468082428	-0.0302255302667618	0.00613799272105098
1329	85.8581771850586	-1.59317684173584	-5.00614833831787	0.00613799272105098	0.0688001364469528	-0.130874574184418	0.00483929552137852
1330	84.5594787597656	-0.619153916835785	-5.9152364730835	-0.00360223650932312	0.0752936229109764	-0.228926211595535	0.000618529506027699
1331	87.156867980957	-2.24252557754517	-5.52562713623047	0.00516396993771195	0.0642546936869621	-0.263991057872772	-0.00165419070981443
1332	87.156867980957	-1.9178512096405	-5.26588773727417	-0.00392691092565656	0.0389300994575024	-0.235095024108887	0.00451462110504508
1333	86.5075225830078	-0.943828225135803	-5.72043180465698	0.0103587592020631	0.00126787810586393	-0.147432953119278	0.00906006153672934
1334	85.2088241577148	-0.619153916835785	-5.46069240570068	-0.00100484199356288	-0.0139918150380254	-0.0373683646321297	0.00256657530553639
1335	85.8581771850586	-0.619153916835785	-5.3957576751709	0.0022419011220336	-0.0357449948787689	-0.0211346503347158	-0.00100484199356288
1336	86.5075225830078	-1.59317684173584	-5.98017120361328	0.000943203864153475	-0.0399657599627972	0.00678734155371785	0.000943203864153475
1337	87.156867980957	-2.56719970703125	-5.85030126571655	-0.00457625929266214	-0.043212503194809	0.0194496400654316	-0.00230353930965066
1338	85.8581771850586	-0.943828225135803	-5.9152364730835	0.00354059832170606	-0.055874802172184	0.0350340083241463	-0.00100484199356288
1339	85.2088241577148	-0.943828225135803	-5.98017120361328	-0.00197886489331722	-0.0636669844388962	0.0593845807015896	0.0022419011220336
1340	86.5075225830078	-1.9178512096405	-5.72043180465698	0.00289124972186983	-0.048407293856144	0.0668520927429199	-0.00360223650932312
1341	85.8581771850586	-0.619153916835785	-5.46069240570068	0.00841071270406246	-0.0412644557654858	0.07139752805233	-0.00847235135734081
1342	86.5075225830078	-1.59317684173584	-5.6554970741272	-0.00814767740666866	-0.0208099745213985	0.0587352328002453	-0.00132951640989631
1343	87.156867980957	-2.24252557754517	-5.9152364730835	-0.00717365415766835	-0.00230353930965066	0.0386054255068302	-0.00100484199356288
1344	84.5594787597656	-0.943828225135803	-5.85030126571655	0.012956153601408	0.00646266713738441	0.0155535480007529	-0.00197886489331722
1345	84.5594787597656	-0.943828225135803	-5.72043180465698	0.00451462110504508	0.00418994715437293	0.000943203864153475	0.00808603875339031
1346	84.5594787597656	-0.619153916835785	-5.6554970741272	0.0100340843200684	0.00256657530553639	-0.00912170019000769	-0.00912170019000769
1347	86.5075225830078	-1.9178512096405	-5.46069240570068	0.00386527273803949	0.00483929552137852	-0.0373683646321297	0.00321592413820326
1348	87.156867980957	-2.24252557754517	-5.6554970741272	0.0106834331527352	0.0126314787194133	-0.0909396260976791	0.00548864435404539
1349	85.2088241577148	-1.26850259304047	-5.78536653518677	0.00613799272105098	0.00906006153672934	-0.0837967917323112	0.00841071270406246
1350	86.5075225830078	-1.9178512096405	-5.78536653518677	0.0136055024340749	0.00516396993771195	-0.0584721975028515	-0.00197886489331722
1351	85.2088241577148	-1.26850259304047	-5.59056186676025	0.0158782228827477	-0.00977104809135199	0.00256657530553639	0.000618529506027699
1352	87.156867980957	-2.56719970703125	-5.07108306884766	0.00581331877037883	-0.0100957229733467	0.0431508645415306	-0.00457625929266214
1353	87.156867980957	-2.24252557754517	-5.26588773727417	-0.00814767740666866	-0.00587495695799589	0.049319677054882	0.0113327819854021
1354	87.156867980957	-2.56719970703125	-5.6554970741272	0.0175015944987535	0.0022419011220336	0.0668520927429199	0.00808603875339031
1355	87.8062210083008	-2.89187407493591	-5.46069240570068	0.0149041991680861	-0.00684897974133492	0.0548391379415989	0.00386527273803949
1356	88.45556640625	-2.89187407493591	-5.46069240570068	0.00776136433705688	-0.0117190945893526	0.0678261145949364	0.00126787810586393
1357	85.2088241577148	-2.24252557754517	-5.26588773727417	0.0100340843200684	0.00483929552137852	0.0434755384922028	0.00126787810586393
1358	86.5075225830078	-1.9178512096405	-5.33082246780396	0.0022419011220336	0.00191722682211548	0.0343846566975117	0.00354059832170606
1359	86.5075225830078	-2.89187407493591	-5.52562713623047	0.00906006153672934	0.00516396993771195	0.0317872650921345	0.00321592413820326
1360	87.156867980957	-2.56719970703125	-5.6554970741272	0.0162028968334198	-0.00684897974133492	0.0321119390428066	-0.00555028254166245
1361	87.156867980957	-1.9178512096405	-5.85030126571655	0.00711201597005129	-0.0260047651827335	0.0457482598721981	-0.00165419070981443
1362	85.8581771850586	-1.9178512096405	-5.6554970741272	0.00159255252219737	-0.0107450718060136	0.0489950031042099	-0.00165419070981443
1363	87.8062210083008	-2.89187407493591	-5.33082246780396	0.00970941036939621	-0.00587495695799589	0.0457482598721981	-0.00392691092565656
1364	87.8062210083008	-3.54122281074524	-5.26588773727417	0.00808603875339031	-0.00652430532500148	0.045423585921526	-0.00165419070981443
1365	86.5075225830078	-3.21654844284058	-5.72043180465698	0.0223717093467712	-3.08191010844894e-05	-0.0110697457566857	0.0022419011220336
1366	87.156867980957	-3.54122281074524	-5.72043180465698	-0.0026282137259841	0.0233457311987877	-0.0873682126402855	-0.00490093370899558
1367	87.8062210083008	-3.21654844284058	-5.6554970741272	-0.00360223650932312	0.0265924744307995	-0.116913571953773	-0.00425158534198999
1368	85.8581771850586	-3.8658971786499	-5.52562713623047	0.0113327819854021	0.0152288740500808	-0.104251272976398	0.00126787810586393
1369	86.5075225830078	-2.89187407493591	-5.85030126571655	-0.000680167751852423	0.0136055024340749	-0.098082460463047	0.00191722682211548
1370	86.5075225830078	-3.8658971786499	-5.13601779937744	-0.00457625929266214	0.00321592413820326	-0.0662643760442734	0.00743668992072344
1371	85.2088241577148	-2.89187407493591	-5.6554970741272	-0.00944637414067984	-0.00912170019000769	-0.0402904339134693	0.000293855206109583
1372	85.2088241577148	-2.56719970703125	-5.46069240570068	-0.00197886489331722	-0.0026282137259841	-0.0159398596733809	0.000293855206109583
1373	87.8062210083008	-3.54122281074524	-5.33082246780396	-0.0100957229733467	0.00581331877037883	-0.0136671401560307	-3.08191010844894e-05
1374	87.156867980957	-3.54122281074524	-5.3957576751709	0.000293855206109583	-0.00912170019000769	0.0243197549134493	0.011982130818069
1375	88.45556640625	-3.21654844284058	-5.20095300674438	0.00126787810586393	0.000293855206109583	0.00841071270406246	0.00386527273803949
1376	87.156867980957	-2.89187407493591	-4.68147373199463	-0.00165419070981443	-0.00230353930965066	-0.00717365415766835	0.000943203864153475
1377	86.5075225830078	-1.9178512096405	-5.33082246780396	0.0155535480007529	0.00289124972186983	-0.0464592464268208	-0.00100484199356288
1378	87.8062210083008	-2.56719970703125	-5.52562713623047	-0.0120437685400248	-0.0123684434220195	-0.00100484199356288	0.00159255252219737
1379	88.45556640625	-2.56719970703125	-5.33082246780396	0.01100810803473	-0.0295761823654175	0.0506183728575706	0.00516396993771195
1380	85.8581771850586	-1.59317684173584	-5.59056186676025	0.00289124972186983	0.000618529506027699	0.0415274947881699	0.00354059832170606
1381	87.156867980957	-2.56719970703125	-5.00614833831787	0.0103587592020631	-0.00457625929266214	0.0438002124428749	-0.00490093370899558
1382	85.2088241577148	-0.943828225135803	-5.07108306884766	0.00873538758605719	-0.00684897974133492	0.0314625911414623	-0.0026282137259841
1383	85.8581771850586	-1.59317684173584	-5.20095300674438	-0.00100484199356288	-0.0149658378213644	0.0262678004801273	-0.0026282137259841
1384	86.5075225830078	-1.9178512096405	-5.07108306884766	0.00841071270406246	-0.0263294391334057	0.036657378077507	-0.00879702530801296
1385	87.156867980957	-2.89187407493591	-5.3957576751709	0.00613799272105098	-0.0113944197073579	0.0252937767654657	-0.00425158534198999
1386	86.5075225830078	-2.89187407493591	-5.33082246780396	0.00548864435404539	-0.0230826959013939	0.0415274947881699	-0.00782300252467394
1387	85.8581771850586	-1.9178512096405	-5.26588773727417	-0.00717365415766835	-0.0428878292441368	0.0636053457856178	-0.00847235135734081
1388	85.2088241577148	-1.26850259304047	-5.26588773727417	-0.00360223650932312	-0.0334722734987736	0.0710728541016579	-0.00490093370899558
1389	86.5075225830078	-2.89187407493591	-5.46069240570068	-0.0100957229733467	-0.0282774847000837	0.0912026613950729	0.000618529506027699
1390	84.5594787597656	-2.56719970703125	-5.52562713623047	-0.00814767740666866	-0.0201606266200542	0.0873065739870071	-0.00587495695799589
1391	84.5594787597656	-2.89187407493591	-5.59056186676025	-0.00165419070981443	-0.0139918150380254	0.0610079504549503	-0.000355493422830477
1392	82.6114273071289	-1.9178512096405	-5.78536653518677	-0.0133424662053585	0.012956153601408	0.0434755384922028	-0.000355493422830477
1393	83.9101257324219	-1.9178512096405	-5.52562713623047	-0.00425158534198999	0.0191249661147594	0.0165275707840919	0.01100810803473
1394	83.2607803344727	-1.9178512096405	-5.20095300674438	-0.00197886489331722	0.0233457311987877	-0.00587495695799589	0.00711201597005129
1395	83.2607803344727	-1.9178512096405	-5.6554970741272	-0.00749832857400179	0.0340599827468395	-0.0480826161801815	0.00711201597005129
1396	84.5594787597656	-1.59317684173584	-5.85030126571655	-0.00684897974133492	0.0548391379415989	-0.104575946927071	0.000293855206109583
1397	83.2607803344727	-1.26850259304047	-5.78536653518677	-0.0169138833880424	0.0600339286029339	-0.147432953119278	0.00126787810586393
1398	83.9101257324219	-3.21654844284058	-5.33082246780396	0.0103587592020631	0.0600339286029339	-0.147108286619186	0.00256657530553639
1399	83.2607803344727	-1.9178512096405	-5.13601779937744	0.00354059832170606	0.0379560738801956	-0.0828227698802948	0.00906006153672934
1400	86.5075225830078	-1.9178512096405	-5.59056186676025	0.00678734155371785	0.0298392176628113	-0.0204853005707264	-0.00360223650932312
1401	83.9101257324219	-1.26850259304047	-5.6554970741272	-0.00814767740666866	0.0123068047687411	0.000943203864153475	0.00354059832170606
1402	86.5075225830078	-2.56719970703125	-5.46069240570068	0.000943203864153475	0.00646266713738441	-0.00360223650932312	0.0022419011220336
1403	85.2088241577148	-0.943828225135803	-5.85030126571655	0.01100810803473	0.00418994715437293	0.00841071270406246	0.00256657530553639
1404	86.5075225830078	-1.9178512096405	-5.59056186676025	-0.00879702530801296	-0.00944637414067984	0.0298392176628113	0.00711201597005129
1405	85.8581771850586	-1.9178512096405	-5.46069240570068	0.00256657530553639	-0.0149658378213644	0.036657378077507	0.000943203864153475
1406	85.2088241577148	-1.59317684173584	-5.26588773727417	0.0149041991680861	-0.0256800893694162	0.020423661917448	-0.00327756232582033
1407	85.2088241577148	-1.26850259304047	-5.3957576751709	0.00256657530553639	-0.0337969474494457	0.0233457311987877	0.000293855206109583
1408	87.156867980957	-3.21654844284058	-5.33082246780396	-0.0169138833880424	-0.0191866029053926	0.0369820520281792	0.0103587592020631
1409	87.156867980957	-2.56719970703125	-5.13601779937744	-0.00457625929266214	-0.00165419070981443	0.0230210572481155	0.0347093306481838
1410	85.8581771850586	-1.9178512096405	-5.33082246780396	-0.0026282137259841	0.00970941036939621	0.0376313999295235	0.0126314787194133
1411	86.5075225830078	-2.56719970703125	-5.26588773727417	-0.000680167751852423	0.0136055024340749	0.0408781431615353	-0.00327756232582033
1412	87.156867980957	-1.9178512096405	-5.26588773727417	0.00646266713738441	0.0175015944987535	0.0470469556748867	0.00906006153672934
1413	86.5075225830078	-1.9178512096405	-5.52562713623047	-0.0195112787187099	0.0249691028147936	0.00906006153672934	0.00613799272105098
1414	86.5075225830078	-1.9178512096405	-5.6554970741272	0.00483929552137852	0.0249691028147936	-0.0526280589401722	0.011982130818069
1415	85.2088241577148	-1.9178512096405	-5.78536653518677	0.0210730116814375	0.0330859608948231	-0.115290202200413	0.00646266713738441
1416	85.8581771850586	-1.9178512096405	-5.78536653518677	0.0116574559360743	0.0340599827468395	-0.107173345983028	0.00159255252219737
1417	88.45556640625	-3.21654844284058	-5.72043180465698	0.00191722682211548	0.029189869761467	-0.085420161485672	-0.00619963090866804
1418	85.2088241577148	-1.59317684173584	-5.52562713623047	0.00321592413820326	0.0191249661147594	-0.0402904339134693	-0.00360223650932312
1419	86.5075225830078	-1.9178512096405	-5.85030126571655	0.0165275707840919	0.00646266713738441	-0.00132951640989631	0.00321592413820326
1420	87.8062210083008	-3.54122281074524	-5.98017120361328	-0.00132951640989631	-0.00230353930965066	-0.00652430532500148	-0.00522560812532902
1421	85.8581771850586	-2.56719970703125	-6.23991060256958	0.0171769186854362	0.00776136433705688	-0.000680167751852423	-0.0026282137259841
1422	87.8062210083008	-2.89187407493591	-5.78536653518677	0.0155535480007529	0.00289124972186983	0.0178262684494257	-0.00587495695799589
1423	88.45556640625	-3.21654844284058	-5.6554970741272	-0.00392691092565656	-0.00522560812532902	0.0194496400654316	-3.08191010844894e-05
1424	85.8581771850586	-2.24252557754517	-5.72043180465698	0.00126787810586393	-0.00684897974133492	0.0191249661147594	-0.00879702530801296
1425	86.5075225830078	-2.56719970703125	-5.98017120361328	-0.00100484199356288	0.00678734155371785	0.0165275707840919	-0.00295288790948689
1426	86.5075225830078	-2.24252557754517	-6.17497587203979	0.0116574559360743	0.0113327819854021	0.0171769186854362	-0.00100484199356288
1427	87.156867980957	-2.89187407493591	-5.78536653518677	0.0123068047687411	0.00970941036939621	0.0554884895682335	-0.00879702530801296
1428	89.1049194335938	-2.24252557754517	-5.6554970741272	-0.0113944197073579	0.0145795252174139	0.0532157681882381	0.00191722682211548
1429	86.5075225830078	-1.9178512096405	-5.85030126571655	-0.00425158534198999	0.0239950809627771	0.012956153601408	0.00581331877037883
1430	86.5075225830078	-1.9178512096405	-5.72043180465698	0.011982130818069	0.0298392176628113	-0.0451605506241322	0.00581331877037883
1431	85.8581771850586	-2.24252557754517	-5.78536653518677	0.00354059832170606	0.0415274947881699	-0.134770661592484	0.00581331877037883
1432	87.8062210083008	-2.56719970703125	-5.78536653518677	-0.017887907102704	0.0447742342948914	-0.139965444803238	-0.00555028254166245
1433	87.156867980957	-3.21654844284058	-5.3957576751709	0.0145795252174139	0.0395794473588467	-0.146783605217934	-0.000680167751852423
1434	87.156867980957	-2.89187407493591	-5.59056186676025	0.0324366129934788	0.031137915328145	-0.152303069829941	-0.00132951640989631
1435	87.8062210083008	-3.54122281074524	-5.07108306884766	-0.00165419070981443	0.0136055024340749	-0.0893162563443184	-0.00197886489331722
1436	87.156867980957	-3.21654844284058	-4.87627840042114	-0.00652430532500148	-0.00847235135734081	-0.0438618510961533	-0.0104203969240189
1437	87.156867980957	-3.54122281074524	-5.26588773727417	0.0168522447347641	-0.0169138833880424	-0.0107450718060136	-0.00197886489331722
1438	88.45556640625	-2.89187407493591	-5.3957576751709	-0.0117190945893526	-0.0299008563160896	0.0136055024340749	-0.000680167751852423
1439	87.8062210083008	-3.8658971786499	-5.3957576751709	0.00483929552137852	-0.0389917381107807	0.0304885655641556	-0.00490093370899558
1440	87.156867980957	-4.19057130813599	-5.13601779937744	0.0149041991680861	-0.0523033849895	0.0295145437121391	-0.00230353930965066
1441	87.8062210083008	-3.21654844284058	-5.26588773727417	-0.000680167751852423	-0.048407293856144	0.0272418223321438	-0.00392691092565656
1442	87.156867980957	-3.54122281074524	-5.00614833831787	0.0126314787194133	-0.0503553375601768	0.0278911720961332	-0.0104203969240189
1443	87.8062210083008	-4.19057130813599	-5.33082246780396	-0.0182125810533762	-0.0458098985254765	0.0337353087961674	-0.000355493422830477
1444	88.45556640625	-4.19057130813599	-5.52562713623047	0.00321592413820326	-0.0500306636095047	0.0545144639909267	-0.00425158534198999
1445	87.8062210083008	-3.8658971786499	-5.26588773727417	-0.00230353930965066	-0.0341216214001179	0.069124810397625	0.00289124972186983
1446	88.45556640625	-4.51524591445923	-5.46069240570068	0.00548864435404539	-0.038017712533474	0.0551638156175613	-0.0156151866540313
1447	87.8062210083008	-4.51524591445923	-5.13601779937744	-0.00230353930965066	-0.0250307414680719	0.0688001364469528	-0.00652430532500148
1448	87.156867980957	-4.19057130813599	-5.00614833831787	0.00354059832170606	-0.0146411629393697	0.0506183728575706	0.00354059832170606
1449	87.156867980957	-3.21654844284058	-5.59056186676025	0.00159255252219737	-0.0100957229733467	0.0467222817242146	0.00970941036939621
1450	88.45556640625	-4.51524591445923	-5.3957576751709	-0.0026282137259841	-0.00230353930965066	0.0515923984348774	0.00970941036939621
1451	86.5075225830078	-3.21654844284058	-5.78536653518677	-3.08191010844894e-05	0.0100340843200684	0.0259431265294552	-0.00684897974133492
1452	85.8581771850586	-3.54122281074524	-5.72043180465698	-0.00100484199356288	0.0100340843200684	0.00548864435404539	0.00321592413820326
1453	87.156867980957	-3.8658971786499	-5.9152364730835	0.0145795252174139	0.0162028968334198	-0.0282774847000837	0.00289124972186983
1454	87.8062210083008	-3.8658971786499	-5.00614833831787	0.00451462110504508	0.0171769186854362	-0.0555501282215118	0.00873538758605719
1455	88.45556640625	-3.54122281074524	-5.6554970741272	-0.00522560812532902	0.00743668992072344	-0.0435371771454811	0.00126787810586393
1456	86.5075225830078	-3.8658971786499	-5.59056186676025	-0.00847235135734081	0.0113327819854021	-0.0113944197073579	-0.0026282137259841
1457	85.8581771850586	-1.9178512096405	-5.6554970741272	0.0181509424000978	0.000618529506027699	0.0207483377307653	-0.00652430532500148
1458	89.1049194335938	-3.21654844284058	-5.52562713623047	-0.00425158534198999	-0.0230826959013939	0.0665274113416672	0.00451462110504508
1459	87.8062210083008	-3.54122281074524	-5.46069240570068	0.00548864435404539	-0.0370436906814575	0.0918520092964172	-0.00360223650932312
1460	85.8581771850586	-2.56719970703125	-5.13601779937744	0.0142548503354192	-0.0253554154187441	0.0847091749310493	-0.00392691092565656
1461	88.45556640625	-2.89187407493591	-5.46069240570068	0.00483929552137852	-0.0117190945893526	0.0515923984348774	-0.00522560812532902
1462	85.8581771850586	-2.24252557754517	-5.3957576751709	0.00711201597005129	-0.00490093370899558	0.0246444288641214	-0.00717365415766835
1463	85.8581771850586	-2.24252557754517	-5.46069240570068	-0.0175632312893867	0.00418994715437293	-0.00879702530801296	-0.00555028254166245
1464	87.156867980957	-2.89187407493591	-5.33082246780396	-0.00555028254166245	0.013930176384747	-0.0172385573387146	0.000293855206109583
1465	88.45556640625	-3.21654844284058	-5.13601779937744	0.0113327819854021	0.013930176384747	-0.0198359526693821	0.00354059832170606
1466	87.156867980957	-2.89187407493591	-4.94121360778809	0.00386527273803949	0.00646266713738441	-0.0217839982360601	0.00386527273803949
1467	86.5075225830078	-2.24252557754517	-5.6554970741272	0.00386527273803949	-0.00392691092565656	-0.0350956469774246	-0.00425158534198999
1468	85.2088241577148	-2.24252557754517	-5.72043180465698	-0.00522560812532902	-0.0250307414680719	-0.0571734979748726	0.000293855206109583
1469	87.156867980957	-2.89187407493591	-5.33082246780396	0.00289124972186983	-0.0152905117720366	-0.0474332682788372	0.00970941036939621
1470	85.2088241577148	-1.9178512096405	-5.26588773727417	0.0142548503354192	-0.0373683646321297	0.0116574559360743	0.00321592413820326
1471	85.8581771850586	-3.54122281074524	-4.87627840042114	-0.00327756232582033	-0.0253554154187441	0.0181509424000978	0.00938473641872406
1472	83.2607803344727	-1.59317684173584	-4.94121360778809	0.00613799272105098	-0.0204853005707264	0.0175015944987535	0.00256657530553639
1473	84.5594787597656	-2.24252557754517	-5.26588773727417	-0.0130177913233638	-0.0149658378213644	0.0564625114202499	0.000618529506027699
1474	83.9101257324219	-1.59317684173584	-5.59056186676025	-0.00587495695799589	-0.0113944197073579	0.08925461769104	0.00808603875339031
1475	83.9101257324219	-2.56719970703125	-5.52562713623047	-0.00977104809135199	-0.00944637414067984	0.0853585228323936	0.0106834331527352
1476	83.9101257324219	-1.59317684173584	-5.46069240570068	-0.0172385573387146	0.00841071270406246	0.0697741582989693	-0.00522560812532902
1477	83.2607803344727	-2.56719970703125	-5.3957576751709	-0.0120437685400248	0.0123068047687411	0.040228795260191	0.00516396993771195
1478	83.9101257324219	-1.9178512096405	-5.33082246780396	-0.0159398596733809	0.0217223595827818	0.025618452578783	0.00418994715437293
1479	83.9101257324219	-1.9178512096405	-5.52562713623047	0.0116574559360743	0.0220470335334539	0.00191722682211548	0.00256657530553639
1480	85.8581771850586	-2.89187407493591	-5.6554970741272	-0.00132951640989631	0.0200989879667759	0.000943203864153475	-0.00360223650932312
1481	83.2607803344727	-2.24252557754517	-5.26588773727417	0.00646266713738441	0.0103587592020631	0.0438002124428749	-0.00619963090866804
1482	85.2088241577148	-3.21654844284058	-5.46069240570068	-0.00425158534198999	0.0162028968334198	0.0330859608948231	-0.0126931173726916
1483	85.2088241577148	-2.24252557754517	-5.33082246780396	0.00873538758605719	0.0103587592020631	0.0155535480007529	-0.00327756232582033
1484	85.8581771850586	-2.24252557754517	-5.33082246780396	-0.0120437685400248	0.0158782228827477	-0.0110697457566857	-0.00100484199356288
1485	85.8581771850586	-2.89187407493591	-5.3957576751709	-0.00197886489331722	0.0278911720961332	-0.0523033849895	0.000293855206109583
1486	87.156867980957	-2.89187407493591	-5.6554970741272	0.00289124972186983	0.0421768426895142	-0.0899656042456627	-0.00749832857400179
1487	86.5075225830078	-2.24252557754517	-5.78536653518677	0.00646266713738441	0.0415274947881699	-0.108472041785717	-0.00912170019000769
1488	86.5075225830078	-2.24252557754517	-5.9152364730835	0.012956153601408	0.041852168738842	-0.0919136479496956	0.000293855206109583
1489	85.8581771850586	-1.9178512096405	-6.11004114151001	0.00191722682211548	0.0415274947881699	-0.0659397020936012	0.00126787810586393
1490	89.1049194335938	-3.21654844284058	-5.9152364730835	-0.00652430532500148	0.0259431265294552	-0.043212503194809	-0.000680167751852423
1491	85.8581771850586	-1.9178512096405	-6.36978054046631	-0.00619963090866804	0.0220470335334539	-0.039641086012125	-0.0026282137259841
1492	85.8581771850586	-2.56719970703125	-5.46069240570068	-0.0120437685400248	0.01847561635077	-0.0311995539814234	-0.00165419070981443
1493	87.156867980957	-2.89187407493591	-5.52562713623047	-0.00912170019000769	0.0162028968334198	0.0022419011220336	0.00451462110504508
1494	87.8062210083008	-3.21654844284058	-5.3957576751709	0.000943203864153475	0.00808603875339031	0.0142548503354192	0.00386527273803949
1495	86.5075225830078	-2.56719970703125	-5.52562713623047	0.000293855206109583	0.0181509424000978	0.00711201597005129	-0.00457625929266214
1496	87.8062210083008	-1.9178512096405	-5.46069240570068	-0.00425158534198999	0.0175015944987535	0.00776136433705688	-0.00295288790948689
1497	85.2088241577148	-1.59317684173584	-5.9152364730835	-0.00295288790948689	0.0175015944987535	0.00289124972186983	-0.0120437685400248
1498	86.5075225830078	-1.9178512096405	-5.72043180465698	-0.00555028254166245	0.0239950809627771	-0.0273034609854221	0.00321592413820326
1499	85.2088241577148	-1.9178512096405	-5.72043180465698	-0.00295288790948689	0.0168522447347641	-0.0542514286935329	-0.00619963090866804
1500	86.5075225830078	-3.21654844284058	-5.3957576751709	0.00548864435404539	0.013930176384747	-0.119835644960403	-0.0139918150380254
1501	86.5075225830078	-2.24252557754517	-5.59056186676025	0.0113327819854021	0.0155535480007529	-0.0889915823936462	-0.00457625929266214
1502	88.45556640625	-3.54122281074524	-5.20095300674438	-0.0162645354866982	-0.00977104809135199	0.00256657530553639	-0.00717365415766835
1503	87.156867980957	-3.21654844284058	-5.3957576751709	-0.00165419070981443	-0.0224333461374044	0.0408781431615353	-0.00619963090866804
1504	85.8581771850586	-2.56719970703125	-5.72043180465698	-0.00457625929266214	-0.017887907102704	0.0649040415883064	0.00126787810586393
1505	87.156867980957	-2.24252557754517	-5.72043180465698	0.00321592413820326	-0.00230353930965066	0.0489950031042099	-0.00360223650932312
1506	87.8062210083008	-1.9178512096405	-5.78536653518677	-0.00132951640989631	0.00289124972186983	0.0181509424000978	-0.00522560812532902
1507	88.45556640625	-3.21654844284058	-5.07108306884766	-3.08191010844894e-05	0.00613799272105098	-0.00912170019000769	0.000293855206109583
1508	87.156867980957	-3.21654844284058	-4.74640893936157	-0.00132951640989631	0.00126787810586393	-0.0295761823654175	-0.0026282137259841
1509	87.156867980957	-2.56719970703125	-5.6554970741272	-0.00587495695799589	0.00970941036939621	-0.0565241500735283	0.0116574559360743
1510	86.5075225830078	-1.9178512096405	-5.72043180465698	-0.00782300252467394	0.00581331877037883	-0.0789266750216484	0.0116574559360743
1511	87.156867980957	-2.89187407493591	-5.46069240570068	-0.00230353930965066	0.00451462110504508	-0.0659397020936012	0.00354059832170606
1512	88.45556640625	-2.89187407493591	-5.46069240570068	0.00873538758605719	-0.00490093370899558	-0.0191866029053926	0.0022419011220336
1513	88.45556640625	-3.54122281074524	-5.3957576751709	-0.00652430532500148	-0.0165892094373703	0.0278911720961332	0.00678734155371785
1514	87.156867980957	-2.24252557754517	-5.26588773727417	-0.00587495695799589	-0.0208099745213985	0.0613326244056225	0.00938473641872406
1515	88.45556640625	-2.24252557754517	-5.72043180465698	0.00483929552137852	-0.0146411629393697	0.0629559978842735	0.00126787810586393
1516	87.8062210083008	-2.89187407493591	-5.78536653518677	0.0132808275520802	-0.0253554154187441	0.0675014406442642	-0.00490093370899558
1517	89.1049194335938	-3.54122281074524	-5.59056186676025	0.01100810803473	-0.00879702530801296	0.0506183728575706	0.00418994715437293
1518	86.5075225830078	-2.24252557754517	-5.78536653518677	0.0149041991680861	0.000293855206109583	0.0626313239336014	0.00191722682211548
1519	88.45556640625	-3.21654844284058	-5.6554970741272	0.0103587592020631	-0.0198359526693821	0.0496443510055542	0.00516396993771195
1520	86.5075225830078	-3.21654844284058	-5.33082246780396	0.00581331877037883	-0.0273034609854221	0.0330859608948231	-0.00652430532500148
1521	87.8062210083008	-3.8658971786499	-5.6554970741272	-0.00847235135734081	-0.00847235135734081	-0.0026282137259841	-0.00425158534198999
1522	85.2088241577148	-2.89187407493591	-5.78536653518677	0.00516396993771195	-0.0110697457566857	-0.0247060675173998	-0.0113944197073579
1523	87.8062210083008	-4.83992004394531	-5.26588773727417	-0.00977104809135199	-0.0208099745213985	0.00646266713738441	-0.00457625929266214
1524	87.8062210083008	-4.19057130813599	-5.26588773727417	-0.0110697457566857	-0.0292515084147453	0.025618452578783	-0.0100957229733467
1525	87.8062210083008	-4.51524591445923	-5.13601779937744	0.00483929552137852	-0.0113944197073579	0.00548864435404539	-0.00230353930965066
1526	87.156867980957	-4.19057130813599	-5.00614833831787	0.00970941036939621	0.000618529506027699	-0.0279528107494116	-0.0143164889886975
1527	87.8062210083008	-4.19057130813599	-5.13601779937744	-0.00230353930965066	0.011982130818069	-0.0649656802415848	-0.00490093370899558
1528	85.8581771850586	-3.21654844284058	-5.46069240570068	-0.000680167751852423	0.0136055024340749	-0.0925630033016205	-0.00619963090866804
1529	86.5075225830078	-3.21654844284058	-5.52562713623047	0.000943203864153475	0.011982130818069	-0.115939550101757	0.00483929552137852
1530	88.45556640625	-3.8658971786499	-5.26588773727417	0.00581331877037883	-0.0152905117720366	-0.0948357209563255	0.00321592413820326
1531	85.2088241577148	-2.56719970703125	-5.52562713623047	-0.00684897974133492	-0.0146411629393697	-0.0721085146069527	-0.0026282137259841
1532	86.5075225830078	-3.21654844284058	-5.00614833831787	0.00256657530553639	-0.0208099745213985	-0.0617189407348633	-0.000355493422830477
1533	87.8062210083008	-3.54122281074524	-5.26588773727417	-0.00295288790948689	-0.0276281367987394	-0.038017712533474	0.00289124972186983
1534	87.8062210083008	-3.8658971786499	-5.13601779937744	0.0162028968334198	-0.0266541130840778	0.0022419011220336	0.00354059832170606
1535	87.156867980957	-3.54122281074524	-5.3957576751709	-0.00230353930965066	-0.0347709693014622	0.0412028171122074	0.00418994715437293
1536	89.1049194335938	-3.21654844284058	-5.33082246780396	0.000293855206109583	-0.048407293856144	0.0580858811736107	-0.00327756232582033
1537	85.8581771850586	-1.9178512096405	-5.3957576751709	0.0022419011220336	-0.032173577696085	0.0470469556748867	-0.00652430532500148
1538	87.156867980957	-3.21654844284058	-5.07108306884766	-0.00132951640989631	-0.0204853005707264	0.0496443510055542	0.00386527273803949
1539	87.8062210083008	-2.56719970703125	-5.33082246780396	-0.00490093370899558	-0.0191866029053926	0.0785403624176979	-0.00717365415766835
1540	85.8581771850586	-2.24252557754517	-5.59056186676025	0.00289124972186983	-0.0113944197073579	0.0717222020030022	-0.00522560812532902
1541	87.156867980957	-2.89187407493591	-5.3957576751709	-0.000355493422830477	0.00906006153672934	0.0564625114202499	-0.0130177913233638
1542	85.8581771850586	-1.9178512096405	-5.52562713623047	0.00808603875339031	-0.00652430532500148	0.0392547734081745	-0.00912170019000769
1543	85.2088241577148	-1.9178512096405	-5.52562713623047	-0.00425158534198999	-0.00879702530801296	0.0295145437121391	-0.00977104809135199
1544	85.8581771850586	-2.89187407493591	-4.94121360778809	0.000618529506027699	-0.0227580219507217	0.0249691028147936	-3.08191010844894e-05
1545	86.5075225830078	-3.54122281074524	-5.13601779937744	0.00938473641872406	-0.0263294391334057	0.0236704051494598	-0.0113944197073579
1546	85.8581771850586	-1.9178512096405	-5.3957576751709	0.000943203864153475	-0.0227580219507217	0.00418994715437293	0.00581331877037883
1547	86.5075225830078	-1.9178512096405	-5.59056186676025	0.00256657530553639	-0.0130177913233638	0.0142548503354192	-0.000355493422830477
1548	84.5594787597656	-1.59317684173584	-5.46069240570068	-0.00295288790948689	-0.0113944197073579	0.0252937767654657	0.00548864435404539
1549	85.8581771850586	-2.56719970703125	-5.6554970741272	-0.00490093370899558	-0.0169138833880424	0.0515923984348774	0.00613799272105098
1550	85.2088241577148	-2.56719970703125	-5.26588773727417	-0.0156151866540313	-0.0195112787187099	0.06393001973629	0.0132808275520802
1551	85.2088241577148	-2.89187407493591	-5.72043180465698	-0.000680167751852423	-0.00944637414067984	0.040228795260191	0.000943203864153475
1552	83.2607803344727	-1.59317684173584	-5.9152364730835	-0.0123684434220195	0.00808603875339031	0.0360080301761627	0.00711201597005129
1553	84.5594787597656	-2.24252557754517	-5.78536653518677	-0.00652430532500148	0.0113327819854021	0.0408781431615353	0.00808603875339031
1554	83.9101257324219	-2.24252557754517	-5.6554970741272	-0.0107450718060136	0.0275664981454611	0.0152288740500808	0.0158782228827477
1555	83.9101257324219	-2.56719970703125	-5.26588773727417	-0.00327756232582033	0.0317872650921345	0.00451462110504508	0.0123068047687411
1556	81.9620819091797	-1.59317684173584	-5.33082246780396	0.0223717093467712	0.0483456552028656	-0.0282774847000837	0.00613799272105098
1557	84.5594787597656	-1.9178512096405	-5.52562713623047	-0.0198359526693821	0.0502936989068985	-0.0620436146855354	0.00191722682211548
1558	83.2607803344727	-2.24252557754517	-5.52562713623047	-0.00749832857400179	0.0347093306481838	-0.0747059136629105	0.00646266713738441
1559	84.5594787597656	-2.24252557754517	-5.3957576751709	0.00711201597005129	0.0278911720961332	-0.0964590907096863	0.00256657530553639
1560	85.2088241577148	-1.59317684173584	-5.3957576751709	0.00159255252219737	0.0210730116814375	-0.0873682126402855	-3.08191010844894e-05
1561	83.9101257324219	-2.24252557754517	-5.13601779937744	0.00548864435404539	0.000943203864153475	-0.0682124271988869	-0.00165419070981443
1562	84.5594787597656	-2.24252557754517	-5.07108306884766	0.0103587592020631	-0.0130177913233638	-0.0136671401560307	-0.00457625929266214
1563	83.2607803344727	-1.9178512096405	-5.46069240570068	-0.00782300252467394	-0.00814767740666866	-0.00197886489331722	-0.00100484199356288
1564	83.9101257324219	-0.619153916835785	-5.72043180465698	0.00159255252219737	0.0103587592020631	0.00256657530553639	0.000618529506027699
1565	85.8581771850586	-1.9178512096405	-5.26588773727417	-0.000680167751852423	0.0200989879667759	0.0132808275520802	-0.00327756232582033
1566	86.5075225830078	-1.9178512096405	-5.6554970741272	-0.00100484199356288	0.0369820520281792	-0.00360223650932312	-0.00684897974133492
1567	85.8581771850586	-1.59317684173584	-5.26588773727417	-0.00847235135734081	0.0564625114202499	-0.0243813935667276	-0.00230353930965066
1568	87.156867980957	-2.24252557754517	-4.87627840042114	0.00906006153672934	0.0606832765042782	-0.0273034609854221	-0.000680167751852423
1569	87.156867980957	-2.56719970703125	-5.00614833831787	0.00841071270406246	0.0561378374695778	-0.0295761823654175	0.00711201597005129
1570	86.5075225830078	-1.9178512096405	-5.3957576751709	0.00191722682211548	0.0681507885456085	-0.0461345724761486	0.00646266713738441
1571	87.8062210083008	-3.21654844284058	-5.26588773727417	0.00483929552137852	0.0577612072229385	-0.0721085146069527	-0.00360223650932312
1572	87.8062210083008	-2.56719970703125	-5.33082246780396	-0.00944637414067984	0.0447742342948914	-0.085420161485672	0.00808603875339031
1573	85.8581771850586	-1.59317684173584	-5.26588773727417	0.00743668992072344	0.0265924744307995	-0.0623682886362076	0.00613799272105098
1574	86.5075225830078	-1.9178512096405	-5.26588773727417	0.0295145437121391	0.0210730116814375	-0.0172385573387146	0.0194496400654316
1575	85.8581771850586	-1.26850259304047	-5.6554970741272	0.00159255252219737	0.00418994715437293	-0.00717365415766835	0.0200989879667759
1576	87.8062210083008	-1.9178512096405	-5.78536653518677	-0.00847235135734081	0.00289124972186983	-0.00100484199356288	0.00321592413820326
1577	86.5075225830078	-2.56719970703125	-5.52562713623047	0.0363327041268349	-3.08191010844894e-05	0.00548864435404539	-0.00230353930965066
1578	86.5075225830078	-1.59317684173584	-5.72043180465698	0.0126314787194133	-0.0273034609854221	0.0210730116814375	0.00256657530553639
1579	86.5075225830078	-0.943828225135803	-5.6554970741272	0.012956153601408	-0.0386670641601086	0.0480209775269032	0.00678734155371785
1580	87.8062210083008	-2.89187407493591	-5.33082246780396	0.0113327819854021	-0.043212503194809	0.0785403624176979	-0.000355493422830477
1581	86.5075225830078	-1.26850259304047	-6.04510593414307	0.00613799272105098	-0.0467839203774929	0.105488330125809	-0.00457625929266214
1582	88.45556640625	-2.89187407493591	-5.98017120361328	0.0207483377307653	-0.0347709693014622	0.08925461769104	-0.00814767740666866
1583	85.8581771850586	-1.26850259304047	-5.9152364730835	-0.00425158534198999	-0.0104203969240189	0.0908779874444008	-0.00619963090866804
1584	85.8581771850586	-2.56719970703125	-5.85030126571655	-0.000355493422830477	-0.00425158534198999	0.1191246509552	-3.08191010844894e-05
1585	85.2088241577148	-1.59317684173584	-5.98017120361328	0.00159255252219737	-0.0117190945893526	0.110683120787144	-0.00847235135734081
1586	85.8581771850586	-1.9178512096405	-5.59056186676025	0.00159255252219737	0.0158782228827477	0.084059827029705	-0.00327756232582033
1587	85.8581771850586	-1.26850259304047	-6.11004114151001	-0.00944637414067984	0.0136055024340749	0.0535404421389103	-0.00684897974133492
1588	87.156867980957	-2.89187407493591	-6.17497587203979	-0.00717365415766835	0.0191249661147594	0.0304885655641556	0.000943203864153475
1589	86.5075225830078	-1.26850259304047	-6.04510593414307	-0.0026282137259841	0.0301638916134834	-0.0026282137259841	0.00354059832170606
1590	88.45556640625	-2.89187407493591	-5.6554970741272	0.00354059832170606	0.0386054255068302	-0.0337969474494457	0.00906006153672934
1591	86.5075225830078	-1.59317684173584	-5.78536653518677	-0.00490093370899558	0.0412028171122074	-0.0708098188042641	-0.00652430532500148
1592	85.8581771850586	-1.59317684173584	-5.6554970741272	-0.00619963090866804	0.0486703291535378	-0.155874490737915	-0.00132951640989631
1593	87.156867980957	-1.59317684173584	-5.72043180465698	0.000293855206109583	0.0447742342948914	-0.151978403329849	0.00906006153672934
1594	85.2088241577148	-1.59317684173584	-5.52562713623047	0.000618529506027699	0.0382807515561581	-0.116264224052429	0.013930176384747
1595	87.156867980957	-1.9178512096405	-5.33082246780396	0.00548864435404539	0.0246444288641214	-0.115939550101757	0.00581331877037883
1596	85.8581771850586	-1.59317684173584	-5.33082246780396	0.00970941036939621	0.000293855206109583	-0.101978555321693	-0.00100484199356288
1597	87.156867980957	-1.26850259304047	-5.07108306884766	-0.00814767740666866	0.00126787810586393	-0.0756799355149269	0.0022419011220336
1598	85.8581771850586	-1.26850259304047	-5.00614833831787	-0.00392691092565656	-0.00360223650932312	-0.0571734979748726	-0.00100484199356288
1599	87.8062210083008	-2.24252557754517	-5.6554970741272	0.00321592413820326	-0.0227580219507217	-0.0318489037454128	0.000618529506027699
1600	86.5075225830078	-2.56719970703125	-5.46069240570068	0.00289124972186983	-0.0273034609854221	-0.0136671401560307	-0.00457625929266214
1601	85.2088241577148	-2.24252557754517	-5.52562713623047	0.00451462110504508	-0.0347709693014622	-0.0136671401560307	-0.00814767740666866
1602	87.156867980957	-2.89187407493591	-5.33082246780396	-0.00587495695799589	-0.0204853005707264	-0.0256800893694162	-0.00684897974133492
1603	85.8581771850586	-2.56719970703125	-5.33082246780396	-0.00165419070981443	-0.0191866029053926	-0.0185372550040483	0.00678734155371785
1604	85.8581771850586	-2.24252557754517	-5.00614833831787	0.0106834331527352	-0.00814767740666866	0.00548864435404539	-0.0110697457566857
1605	85.8581771850586	-2.56719970703125	-5.26588773727417	0.00743668992072344	-0.023407369852066	0.0158782228827477	-0.00425158534198999
1606	85.8581771850586	-2.56719970703125	-5.33082246780396	0.0262678004801273	-0.0172385573387146	0.0249691028147936	-0.00652430532500148
1607	85.8581771850586	-2.24252557754517	-5.52562713623047	-0.00684897974133492	-0.0315242260694504	0.0412028171122074	-0.00165419070981443
1608	85.8581771850586	-2.89187407493591	-5.52562713623047	0.00159255252219737	-0.0292515084147453	0.0447742342948914	-0.00522560812532902
1609	86.5075225830078	-2.89187407493591	-5.07108306884766	0.00841071270406246	-0.0120437685400248	0.00873538758605719	0.00483929552137852
1610	87.8062210083008	-4.51524591445923	-5.07108306884766	0.00191722682211548	-0.0139918150380254	-0.0026282137259841	0.00256657530553639
1611	87.156867980957	-3.8658971786499	-5.52562713623047	-0.00490093370899558	-0.00814767740666866	-0.0126931173726916	-0.00295288790948689
1612	87.156867980957	-3.21654844284058	-5.85030126571655	-0.000680167751852423	-0.00782300252467394	-0.00684897974133492	0.00256657530553639
1613	85.8581771850586	-2.89187407493591	-5.85030126571655	-0.00490093370899558	-0.0292515084147453	-0.0149658378213644	0.00613799272105098
1614	87.8062210083008	-3.54122281074524	-5.85030126571655	0.00808603875339031	-0.0256800893694162	-0.00782300252467394	0.0116574559360743
1615	87.8062210083008	-3.8658971786499	-5.72043180465698	-0.000355493422830477	-0.0146411629393697	0.00289124972186983	0.00711201597005129
1616	88.45556640625	-4.51524591445923	-5.26588773727417	0.0145795252174139	-0.0363943427801132	0.0308132413774729	0.00743668992072344
1617	85.8581771850586	-2.89187407493591	-5.85030126571655	-0.00944637414067984	-0.0604202412068844	0.0551638156175613	0.00548864435404539
1618	87.156867980957	-2.56719970703125	-6.36978054046631	0.00808603875339031	-0.0571734979748726	0.076592318713665	0.00743668992072344
1619	87.8062210083008	-3.21654844284058	-5.98017120361328	0.00386527273803949	-0.043212503194809	0.0925013571977615	-0.00619963090866804
1620	87.156867980957	-3.8658971786499	-5.59056186676025	0.0162028968334198	-0.0341216214001179	0.08925461769104	0.00354059832170606
1621	88.45556640625	-3.54122281074524	-5.78536653518677	-0.0136671401560307	-0.0328229255974293	0.0999688655138016	-0.00879702530801296
1622	86.5075225830078	-2.89187407493591	-5.3957576751709	-0.000355493422830477	-0.00425158534198999	0.0782156884670258	-0.00814767740666866
1623	85.8581771850586	-3.54122281074524	-5.3957576751709	-0.00327756232582033	-0.00197886489331722	0.0577612072229385	0.00354059832170606
1624	87.8062210083008	-3.8658971786499	-5.33082246780396	0.00451462110504508	0.00970941036939621	-0.00132951640989631	-0.00555028254166245
1625	87.8062210083008	-3.21654844284058	-5.07108306884766	-0.00327756232582033	0.0197743140161037	-0.0669137313961983	-0.0026282137259841
1626	86.5075225830078	-3.21654844284058	-5.26588773727417	0.00159255252219737	0.0272418223321438	-0.122433036565781	-0.00619963090866804
1627	85.8581771850586	-2.24252557754517	-5.3957576751709	0.000293855206109583	0.0373067259788513	-0.137043386697769	-0.00749832857400179
1628	86.5075225830078	-3.21654844284058	-4.68147373199463	-0.00165419070981443	0.041852168738842	-0.127952501177788	-3.08191010844894e-05
1629	85.8581771850586	-2.24252557754517	-5.20095300674438	0.00386527273803949	0.0269171483814716	-0.0516540370881557	-0.00425158534198999
1630	87.156867980957	-2.89187407493591	-5.33082246780396	-0.00360223650932312	0.0158782228827477	-0.0227580219507217	0.00613799272105098
1631	86.5075225830078	-2.89187407493591	-5.07108306884766	0.000943203864153475	0.00418994715437293	0.00906006153672934	-0.00717365415766835
1632	88.45556640625	-3.21654844284058	-4.55160427093506	-0.00425158534198999	0.0145795252174139	0.0275664981454611	0.00451462110504508
1633	85.2088241577148	-2.24252557754517	-5.13601779937744	0.000943203864153475	0.0126314787194133	0.0593845807015896	0.00581331877037883
1634	85.2088241577148	-2.56719970703125	-5.26588773727417	-0.00197886489331722	0.00354059832170606	0.0457482598721981	0.0106834331527352
1635	85.8581771850586	-2.56719970703125	-5.3957576751709	-0.0110697457566857	0.0126314787194133	0.012956153601408	0.00678734155371785
1636	85.2088241577148	-2.24252557754517	-5.3957576751709	0.000293855206109583	0.011982130818069	0.0262678004801273	0.00451462110504508
1637	87.8062210083008	-3.21654844284058	-5.46069240570068	-0.00814767740666866	0.0168522447347641	0.0181509424000978	0.00483929552137852
1638	85.2088241577148	-2.89187407493591	-5.52562713623047	-0.00360223650932312	0.0252937767654657	0.00743668992072344	0.00808603875339031
1639	87.156867980957	-3.8658971786499	-5.07108306884766	-0.00327756232582033	0.0259431265294552	-0.0162645354866982	-0.000355493422830477
1640	83.2607803344727	-1.59317684173584	-5.59056186676025	-0.0143164889886975	0.0317872650921345	-0.050680011510849	-0.00295288790948689
1641	85.8581771850586	-3.8658971786499	-5.46069240570068	0.0126314787194133	0.0282158460468054	-0.0792513489723206	-0.0026282137259841
1642	83.9101257324219	-1.9178512096405	-5.72043180465698	-0.0182125810533762	0.00483929552137852	-0.0639916583895683	-0.00457625929266214
1643	83.2607803344727	-2.24252557754517	-5.72043180465698	-0.00782300252467394	-0.00522560812532902	-0.0549007803201675	-0.0026282137259841
1644	83.2607803344727	-1.59317684173584	-5.6554970741272	-0.00782300252467394	0.00386527273803949	-0.0331475995481014	-0.00392691092565656
1645	84.5594787597656	-3.21654844284058	-5.46069240570068	-0.0126931173726916	-0.0123684434220195	0.0103587592020631	-0.00230353930965066
1646	85.2088241577148	-1.9178512096405	-5.52562713623047	-0.00879702530801296	-0.0227580219507217	0.0337353087961674	-0.0100957229733467
1647	83.2607803344727	-1.9178512096405	-5.85030126571655	0.0132808275520802	0.00418994715437293	0.0548391379415989	-0.00977104809135199
1648	83.9101257324219	-2.89187407493591	-5.78536653518677	-0.00977104809135199	0.0022419011220336	0.0681507885456085	-0.00717365415766835
1649	83.9101257324219	-2.89187407493591	-5.78536653518677	0.00256657530553639	0.000618529506027699	0.0788650363683701	0.00711201597005129
1650	86.5075225830078	-4.19057130813599	-5.59056186676025	-0.00392691092565656	-0.00749832857400179	0.0720468759536743	0.00938473641872406
1651	83.9101257324219	-2.24252557754517	-5.33082246780396	-0.00230353930965066	-0.00555028254166245	0.0671767666935921	-0.000680167751852423
1652	84.5594787597656	-3.21654844284058	-5.20095300674438	-3.08191010844894e-05	0.00386527273803949	0.0675014406442642	0.00581331877037883
1653	85.8581771850586	-3.21654844284058	-5.52562713623047	-0.00522560812532902	0.00678734155371785	0.0587352328002453	0.00191722682211548
1654	87.156867980957	-3.54122281074524	-5.46069240570068	0.0145795252174139	0.00321592413820326	0.0369820520281792	0.00970941036939621
1655	87.156867980957	-3.21654844284058	-5.46069240570068	-0.00879702530801296	-0.00847235135734081	0.000618529506027699	0.00711201597005129
1656	88.45556640625	-3.21654844284058	-5.3957576751709	-0.00490093370899558	-0.0230826959013939	0.0113327819854021	0.00191722682211548
1657	87.8062210083008	-3.54122281074524	-5.13601779937744	-0.0026282137259841	-0.0146411629393697	0.0116574559360743	0.00256657530553639
1658	89.754264831543	-3.54122281074524	-5.13601779937744	-0.00392691092565656	-0.0146411629393697	0.0558131635189056	0.00483929552137852
1659	86.5075225830078	-2.24252557754517	-5.72043180465698	0.012956153601408	-0.0143164889886975	0.0850338488817215	0.00354059832170606
1660	88.45556640625	-2.24252557754517	-5.72043180465698	0.0123068047687411	-0.0279528107494116	0.066202737390995	0.000943203864153475
1661	86.5075225830078	-2.56719970703125	-5.26588773727417	0.00938473641872406	0.0103587592020631	0.0178262684494257	-0.00360223650932312
1662	89.1049194335938	-3.54122281074524	-5.20095300674438	0.00483929552137852	0.0181509424000978	-0.0247060675173998	-0.00847235135734081
1663	88.45556640625	-2.24252557754517	-5.13601779937744	-0.000355493422830477	0.0249691028147936	-0.0620436146855354	-0.00392691092565656
1664	87.8062210083008	-2.24252557754517	-5.33082246780396	0.00873538758605719	0.0275664981454611	-0.0993811637163162	0.00256657530553639
1665	87.156867980957	-1.9178512096405	-5.78536653518677	0.00289124972186983	0.0386054255068302	-0.135095342993736	0.00256657530553639
1666	88.45556640625	-2.89187407493591	-5.59056186676025	0.0022419011220336	0.0382807515561581	-0.146134257316589	-0.000355493422830477
1667	88.45556640625	-3.21654844284058	-5.52562713623047	-0.00100484199356288	0.0168522447347641	-0.114316180348396	-0.00587495695799589
1668	89.1049194335938	-3.54122281074524	-5.3957576751709	-0.00782300252467394	0.00256657530553639	-0.0493813157081604	0.00581331877037883
1669	88.45556640625	-3.21654844284058	-5.20095300674438	0.0106834331527352	-0.00749832857400179	0.0100340843200684	0.00386527273803949
1670	87.156867980957	-2.89187407493591	-5.3957576751709	-0.00230353930965066	0.000293855206109583	0.00678734155371785	0.0103587592020631
1671	88.45556640625	-3.21654844284058	-5.6554970741272	0.00321592413820326	0.0106834331527352	0.0171769186854362	0.00743668992072344
1672	86.5075225830078	-2.24252557754517	-5.85030126571655	-0.00360223650932312	0.0171769186854362	-0.00360223650932312	0.00548864435404539
1673	87.156867980957	-2.56719970703125	-5.98017120361328	0.000618529506027699	0.025618452578783	-0.0341216214001179	0.000618529506027699
1674	87.8062210083008	-3.54122281074524	-5.6554970741272	0.01100810803473	0.036657378077507	-0.0545761026442051	0.00873538758605719
1675	89.1049194335938	-3.21654844284058	-5.59056186676025	0.0132808275520802	0.029189869761467	-0.0578228458762169	0.00678734155371785
1676	87.8062210083008	-2.89187407493591	-5.72043180465698	-0.00295288790948689	0.00743668992072344	-0.0552254542708397	-0.00295288790948689
1677	88.45556640625	-1.9178512096405	-6.11004114151001	0.020423661917448	-3.08191010844894e-05	-0.0581475235521793	-0.0026282137259841
1678	85.8581771850586	-1.59317684173584	-6.04510593414307	0.000943203864153475	-0.00587495695799589	-0.0626929625868797	0.00289124972186983
1679	89.1049194335938	-3.21654844284058	-5.72043180465698	-0.000355493422830477	-0.00522560812532902	-0.0354203209280968	-0.00197886489331722
1680	86.5075225830078	-1.9178512096405	-5.85030126571655	-0.00197886489331722	-0.00652430532500148	0.00386527273803949	-0.00457625929266214
1681	89.1049194335938	-3.21654844284058	-5.52562713623047	0.0106834331527352	-0.0318489037454128	-0.00295288790948689	-0.00782300252467394
1682	87.8062210083008	-2.56719970703125	-5.78536653518677	0.0165275707840919	-0.0172385573387146	0.0282158460468054	-0.00879702530801296
1683	87.8062210083008	-2.24252557754517	-5.98017120361328	-0.00457625929266214	-0.0273034609854221	0.0340599827468395	-0.00522560812532902
1684	86.5075225830078	-1.9178512096405	-5.9152364730835	0.00289124972186983	-0.0451605506241322	0.0249691028147936	-0.0100957229733467
1685	87.156867980957	-2.89187407493591	-5.52562713623047	0.00191722682211548	-0.0422384813427925	0.0226963832974434	-0.000355493422830477
1686	86.5075225830078	-1.59317684173584	-5.46069240570068	0.0155535480007529	-0.0425631552934647	0.0425015166401863	-0.00522560812532902
1687	87.156867980957	-2.56719970703125	-5.07108306884766	0.0123068047687411	-0.0412644557654858	0.0707481801509857	-0.00814767740666866
1688	87.156867980957	-1.59317684173584	-5.3957576751709	-0.00652430532500148	-0.0383423902094364	0.0996441915631294	-0.0026282137259841
1689	86.5075225830078	-1.59317684173584	-5.33082246780396	0.0126314787194133	-0.0409397818148136	0.102566264569759	0.00256657530553639
1690	88.45556640625	-2.89187407493591	-5.13601779937744	-0.00814767740666866	-0.0286021586507559	0.123020745813847	-0.0026282137259841
1691	87.156867980957	-1.59317684173584	-5.52562713623047	0.0103587592020631	-0.0146411629393697	0.111332468688488	0.00646266713738441
1692	88.45556640625	-2.24252557754517	-4.87627840042114	0.00516396993771195	0.0168522447347641	0.0752936229109764	-0.00100484199356288
1693	88.45556640625	-3.21654844284058	-4.81134366989136	-0.00392691092565656	0.036657378077507	0.0126314787194133	0.00581331877037883
1694	87.8062210083008	-2.56719970703125	-5.3957576751709	0.00354059832170606	0.0541897900402546	-0.0419138073921204	0.00386527273803949
1695	86.5075225830078	-1.9178512096405	-5.33082246780396	-0.0026282137259841	0.0574365332722664	-0.104575946927071	0.00938473641872406
1696	87.8062210083008	-2.89187407493591	-5.33082246780396	0.020423661917448	0.0434755384922028	-0.133147284388542	-0.00360223650932312
1697	87.156867980957	-2.89187407493591	-5.07108306884766	-0.00522560812532902	0.0444495603442192	-0.151978403329849	-0.000355493422830477
1698	87.8062210083008	-3.21654844284058	-5.07108306884766	0.00646266713738441	0.0217223595827818	-0.141588822007179	-0.00425158534198999
1699	86.5075225830078	-1.9178512096405	-5.07108306884766	0.013930176384747	0.00646266713738441	-0.0740565657615662	-0.00360223650932312
1700	87.156867980957	-2.24252557754517	-5.46069240570068	0.00126787810586393	-0.000680167751852423	-0.0555501282215118	-0.00490093370899558
1701	85.8581771850586	-2.56719970703125	-5.52562713623047	0.01100810803473	-0.0120437685400248	-0.0139918150380254	-0.00717365415766835
1702	88.45556640625	-4.19057130813599	-5.52562713623047	-0.00652430532500148	-0.00619963090866804	-0.0143164889886975	-0.0123684434220195
1703	86.5075225830078	-2.89187407493591	-5.59056186676025	0.00191722682211548	-0.00684897974133492	0.0022419011220336	-0.00295288790948689
1704	86.5075225830078	-2.89187407493591	-5.72043180465698	0.00613799272105098	-0.0143164889886975	0.0022419011220336	0.00159255252219737
1705	85.8581771850586	-2.24252557754517	-5.59056186676025	-0.00782300252467394	-0.0100957229733467	0.00256657530553639	-0.00847235135734081
1706	87.8062210083008	-3.21654844284058	-5.33082246780396	-0.00555028254166245	-0.0211346503347158	0.00483929552137852	-0.00717365415766835
1707	87.8062210083008	-3.54122281074524	-5.52562713623047	0.000943203864153475	-0.0120437685400248	0.0171769186854362	-0.00392691092565656
1708	87.156867980957	-2.89187407493591	-5.85030126571655	-0.00425158534198999	-0.0331475995481014	0.0347093306481838	-0.0026282137259841
1709	87.156867980957	-3.54122281074524	-5.78536653518677	0.000618529506027699	-0.0360696688294411	0.0460729338228703	0.00938473641872406
1710	86.5075225830078	-3.54122281074524	-5.46069240570068	-3.08191010844894e-05	-0.0324982516467571	0.0551638156175613	0.00873538758605719
1711	87.8062210083008	-3.21654844284058	-5.52562713623047	-0.00814767740666866	-0.0247060675173998	0.0652287155389786	-0.0123684434220195
1712	85.2088241577148	-2.56719970703125	-5.33082246780396	-0.00555028254166245	-0.00425158534198999	0.0821117833256721	-0.00132951640989631
1713	86.5075225830078	-3.21654844284058	-5.59056186676025	-0.00490093370899558	-0.00522560812532902	0.10418963432312	0.00613799272105098
1714	87.8062210083008	-2.56719970703125	-5.78536653518677	0.013930176384747	0.000293855206109583	0.12659215927124	0.00646266713738441
1715	87.8062210083008	-2.56719970703125	-5.6554970741272	0.00418994715437293	0.000293855206109583	0.110683120787144	0.00321592413820326
1716	87.156867980957	-2.56719970703125	-5.26588773727417	0.00191722682211548	0.00191722682211548	0.0564625114202499	0.00938473641872406
1717	86.5075225830078	-1.59317684173584	-5.13601779937744	0.000618529506027699	0.0298392176628113	-0.0221086721867323	-0.00197886489331722
1718	85.2088241577148	-1.26850259304047	-4.94121360778809	0.0175015944987535	0.0535404421389103	-0.120484992861748	0.00581331877037883
1719	87.156867980957	-1.59317684173584	-5.6554970741272	0.0022419011220336	0.0636053457856178	-0.160095259547234	0.00678734155371785
1720	87.156867980957	-2.24252557754517	-5.52562713623047	0.00516396993771195	0.0545144639909267	-0.144510895013809	-0.00295288790948689
1721	86.5075225830078	-1.59317684173584	-5.33082246780396	0.0113327819854021	0.0363327041268349	-0.114965528249741	-0.00165419070981443
1722	87.8062210083008	-1.59317684173584	-5.07108306884766	0.00191722682211548	0.0272418223321438	-0.0789266750216484	0.000618529506027699
1723	88.45556640625	-1.9178512096405	-5.00614833831787	-0.0026282137259841	0.0142548503354192	-0.0698357969522476	0.000618529506027699
1724	86.5075225830078	-1.26850259304047	-5.07108306884766	-0.00197886489331722	0.00906006153672934	-0.0493813157081604	0.00159255252219737
1725	88.45556640625	-2.24252557754517	-5.33082246780396	0.000293855206109583	-0.00555028254166245	-0.0324982516467571	-0.00425158534198999
1726	86.5075225830078	-1.26850259304047	-5.52562713623047	-0.000355493422830477	-0.00360223650932312	-0.0302255302667618	-0.00392691092565656
1727	87.156867980957	-1.9178512096405	-5.26588773727417	-0.00165419070981443	-0.00652430532500148	-0.0139918150380254	0.00418994715437293
1728	87.156867980957	-1.59317684173584	-5.26588773727417	-0.00327756232582033	-0.00327756232582033	-0.00652430532500148	0.00808603875339031
1729	87.156867980957	-2.24252557754517	-5.13601779937744	-0.00457625929266214	-0.00652430532500148	0.00191722682211548	0.00808603875339031
1730	84.5594787597656	-0.619153916835785	-5.26588773727417	-0.00684897974133492	-0.00652430532500148	0.0178262684494257	-0.000355493422830477
1731	85.8581771850586	-1.9178512096405	-5.3957576751709	-0.00360223650932312	-0.00490093370899558	0.0321119390428066	0.00808603875339031
1732	84.5594787597656	-1.26850259304047	-5.6554970741272	-0.0143164889886975	-0.00879702530801296	0.0353586822748184	0.00873538758605719
1733	82.6114273071289	-1.26850259304047	-5.52562713623047	0.0132808275520802	-0.00749832857400179	0.0324366129934788	0.011982130818069
1734	83.9101257324219	-1.26850259304047	-5.59056186676025	-0.00847235135734081	-0.0156151866540313	0.0379560738801956	0.00873538758605719
1735	83.2607803344727	-0.619153916835785	-5.3957576751709	0.0145795252174139	-0.00457625929266214	0.0233457311987877	0.00191722682211548
1736	82.6114273071289	-1.26850259304047	-5.33082246780396	-0.0120437685400248	-0.0143164889886975	0.0217223595827818	-0.00197886489331722
1737	84.5594787597656	-0.943828225135803	-5.9152364730835	0.00613799272105098	-0.00749832857400179	0.0317872650921345	0.00321592413820326
1738	85.2088241577148	-1.26850259304047	-5.98017120361328	0.00191722682211548	-0.0149658378213644	0.0564625114202499	0.0103587592020631
1739	83.9101257324219	-1.26850259304047	-5.78536653518677	-0.00684897974133492	-0.0204853005707264	0.0879559218883514	0.00970941036939621
1740	87.156867980957	-2.24252557754517	-5.3957576751709	-0.00555028254166245	-0.0100957229733467	0.108410403132439	0.000943203864153475
1741	85.8581771850586	-1.9178512096405	-5.72043180465698	0.00711201597005129	0.00418994715437293	0.105488330125809	0.00581331877037883
1742	85.8581771850586	-0.943828225135803	-5.59056186676025	-0.000680167751852423	0.00841071270406246	0.06393001973629	-0.0100957229733467
1743	85.2088241577148	-1.9178512096405	-5.6554970741272	-0.00944637414067984	0.0100340843200684	0.020423661917448	0.00516396993771195
1744	88.45556640625	-2.56719970703125	-5.72043180465698	0.00516396993771195	0.00711201597005129	-0.0113944197073579	0.00289124972186983
1745	87.8062210083008	-1.9178512096405	-5.6554970741272	-3.08191010844894e-05	0.00418994715437293	-0.0341216214001179	0.00126787810586393
1746	87.8062210083008	-2.24252557754517	-5.52562713623047	0.000943203864153475	0.0142548503354192	-0.0402904339134693	-0.0104203969240189
1747	86.5075225830078	-0.619153916835785	-5.6554970741272	0.0126314787194133	0.0217223595827818	-0.0419138073921204	-0.0107450718060136
1748	85.8581771850586	-1.59317684173584	-5.3957576751709	-0.00652430532500148	0.0301638916134834	-0.0850954875349998	0.0103587592020631
1749	85.8581771850586	-0.619153916835785	-5.98017120361328	-0.00392691092565656	0.0188002903014421	-0.0971084386110306	-0.00392691092565656
1750	87.8062210083008	-2.24252557754517	-5.59056186676025	-0.00392691092565656	0.00483929552137852	-0.0935370251536369	0.00711201597005129
1751	85.8581771850586	-1.26850259304047	-5.72043180465698	0.00354059832170606	0.00354059832170606	-0.0630176365375519	-0.00619963090866804
1752	88.45556640625	-2.56719970703125	-5.20095300674438	0.00938473641872406	-0.00360223650932312	-0.0360696688294411	-0.00165419070981443
1753	88.45556640625	-2.24252557754517	-5.33082246780396	0.0152288740500808	0.011982130818069	-0.0276281367987394	0.00289124972186983
1754	86.5075225830078	-1.59317684173584	-5.3957576751709	0.00386527273803949	0.013930176384747	-0.00587495695799589	0.00451462110504508
1755	86.5075225830078	-1.59317684173584	-5.78536653518677	0.0106834331527352	0.0106834331527352	0.00256657530553639	0.00548864435404539
1756	87.8062210083008	-1.59317684173584	-5.78536653518677	-0.00425158534198999	0.00678734155371785	-0.0026282137259841	0.00126787810586393
1757	88.45556640625	-2.24252557754517	-5.26588773727417	0.00613799272105098	0.00191722682211548	0.00321592413820326	-0.00392691092565656
1758	87.8062210083008	-2.89187407493591	-5.33082246780396	0.025618452578783	-0.00555028254166245	0.0233457311987877	0.00418994715437293
1759	89.1049194335938	-2.89187407493591	-5.33082246780396	0.00386527273803949	-0.00555028254166245	0.0347093306481838	0.00581331877037883
1760	85.2088241577148	-1.59317684173584	-5.59056186676025	0.00386527273803949	-0.00652430532500148	0.0314625911414623	0.00126787810586393
1761	88.45556640625	-2.89187407493591	-5.72043180465698	0.00938473641872406	0.00159255252219737	0.0178262684494257	-0.00522560812532902
1762	86.5075225830078	-1.9178512096405	-5.85030126571655	0.000293855206109583	0.012956153601408	-0.00717365415766835	0.000293855206109583
1763	87.156867980957	-1.9178512096405	-5.85030126571655	-0.00555028254166245	0.00516396993771195	-0.0159398596733809	-0.0026282137259841
1764	85.8581771850586	-1.26850259304047	-5.78536653518677	0.00483929552137852	-0.0260047651827335	0.0334106348454952	-0.00392691092565656
1765	85.8581771850586	-2.24252557754517	-5.46069240570068	0.00483929552137852	-0.0425631552934647	0.0541897900402546	-0.00295288790948689
1766	84.5594787597656	-1.26850259304047	-5.59056186676025	0.00451462110504508	-0.0552254542708397	0.0532157681882381	-0.0172385573387146
1767	86.5075225830078	-2.24252557754517	-5.72043180465698	-0.00327756232582033	-0.0471085943281651	0.0519170723855495	-0.00619963090866804
1768	85.8581771850586	-1.59317684173584	-5.72043180465698	0.0126314787194133	-0.0493813157081604	0.0551638156175613	-0.00197886489331722
1769	85.8581771850586	-1.59317684173584	-5.85030126571655	0.000943203864153475	-0.032173577696085	0.0515923984348774	-0.000680167751852423
1770	88.45556640625	-3.21654844284058	-5.6554970741272	0.0207483377307653	-0.0165892094373703	0.0571118593215942	0.000943203864153475
1771	87.156867980957	-2.24252557754517	-5.6554970741272	0.00906006153672934	-0.0156151866540313	0.0613326244056225	-3.08191010844894e-05
1772	85.8581771850586	-2.24252557754517	-5.13601779937744	-0.00295288790948689	0.00808603875339031	0.0645793676376343	-0.00457625929266214
1773	87.8062210083008	-3.21654844284058	-5.52562713623047	-0.00425158534198999	0.0259431265294552	0.0613326244056225	0.00711201597005129
1774	87.8062210083008	-3.21654844284058	-5.72043180465698	-0.017887907102704	0.0431508645415306	0.0415274947881699	0.00354059832170606
1775	87.8062210083008	-3.21654844284058	-5.33082246780396	-0.00652430532500148	0.0551638156175613	-0.0224333461374044	0.00548864435404539
1776	87.8062210083008	-3.21654844284058	-5.33082246780396	0.00191722682211548	0.0785403624176979	-0.0928876772522926	-0.00360223650932312
1777	87.156867980957	-3.54122281074524	-5.13601779937744	0.01100810803473	0.0821117833256721	-0.151329055428505	0.00159255252219737
1778	87.8062210083008	-3.8658971786499	-5.07108306884766	0.000618529506027699	0.0710728541016579	-0.153926447033882	0.000943203864153475
1779	86.5075225830078	-2.56719970703125	-5.3957576751709	0.00970941036939621	0.0434755384922028	-0.103601925075054	0.000293855206109583
1780	87.8062210083008	-2.89187407493591	-5.98017120361328	0.0178262684494257	0.000618529506027699	-0.0620436146855354	-0.00100484199356288
1781	85.8581771850586	-2.89187407493591	-5.6554970741272	0.00159255252219737	-0.0143164889886975	-0.0399657599627972	-0.00327756232582033
1782	87.8062210083008	-4.19057130813599	-5.33082246780396	0.0136055024340749	-0.0337969474494457	-0.00717365415766835	-0.0123684434220195
1783	88.45556640625	-3.54122281074524	-5.46069240570068	-0.00490093370899558	-0.0302255302667618	-0.0136671401560307	-0.00814767740666866
1784	87.156867980957	-3.54122281074524	-5.13601779937744	-0.00684897974133492	-0.0126931173726916	0.000293855206109583	-0.00295288790948689
1785	85.8581771850586	-2.89187407493591	-5.59056186676025	0.000293855206109583	-0.00717365415766835	0.0022419011220336	-0.00327756232582033
1786	89.1049194335938	-4.51524591445923	-5.6554970741272	-0.00295288790948689	-0.0165892094373703	-0.00977104809135199	-0.00360223650932312
1787	87.8062210083008	-4.19057130813599	-5.26588773727417	-0.00327756232582033	-0.0100957229733467	-0.0295761823654175	-0.00977104809135199
1788	87.8062210083008	-4.51524591445923	-5.46069240570068	-0.00749832857400179	-0.0120437685400248	-0.0386670641601086	-0.00132951640989631
1789	88.45556640625	-4.51524591445923	-5.26588773727417	-0.00619963090866804	-0.00717365415766835	-0.0445111989974976	0.00516396993771195
1790	87.156867980957	-3.54122281074524	-5.00614833831787	-0.00327756232582033	-0.00912170019000769	-0.0441865250468254	0.00191722682211548
1791	88.45556640625	-4.19057130813599	-5.3957576751709	0.00289124972186983	-0.00912170019000769	-0.0208099745213985	-0.00782300252467394
1792	86.5075225830078	-3.54122281074524	-5.59056186676025	0.00743668992072344	-0.0165892094373703	-0.0237320438027382	0.00126787810586393
1793	86.5075225830078	-3.21654844284058	-5.3957576751709	0.0236704051494598	-0.00749832857400179	-0.028926832601428	0.00256657530553639
1794	87.8062210083008	-4.19057130813599	-5.20095300674438	-0.00165419070981443	-0.0113944197073579	0.000943203864153475	0.00678734155371785
1795	87.156867980957	-3.8658971786499	-5.26588773727417	0.00906006153672934	-0.0169138833880424	0.0285405199974775	-0.000355493422830477
1796	86.5075225830078	-3.8658971786499	-4.87627840042114	0.013930176384747	-0.0165892094373703	0.01847561635077	0.0103587592020631
1797	85.2088241577148	-2.56719970703125	-5.52562713623047	0.00646266713738441	-0.0253554154187441	0.0239950809627771	0.00191722682211548
1798	85.8581771850586	-2.89187407493591	-5.46069240570068	-0.0107450718060136	-0.017887907102704	0.0298392176628113	0.00191722682211548
1799	86.5075225830078	-2.56719970703125	-5.52562713623047	-0.00132951640989631	-0.0341216214001179	0.0382807515561581	0.000943203864153475
1800	87.156867980957	-3.8658971786499	-5.33082246780396	0.00256657530553639	-0.0464592464268208	0.047696303576231	-0.00295288790948689
1801	85.8581771850586	-2.89187407493591	-5.46069240570068	0.0126314787194133	-0.0552254542708397	0.060358602553606	-0.00782300252467394
1802	85.2088241577148	-2.56719970703125	-5.26588773727417	0.00418994715437293	-0.0549007803201675	0.0675014406442642	-0.00425158534198999
1803	88.45556640625	-3.8658971786499	-5.52562713623047	-0.0126931173726916	-0.0370436906814575	0.0678261145949364	-0.000355493422830477
1804	87.156867980957	-3.54122281074524	-5.72043180465698	0.0288651939481497	-0.0143164889886975	0.069124810397625	-0.00197886489331722
1805	89.1049194335938	-3.54122281074524	-5.46069240570068	0.00776136433705688	0.00646266713738441	0.0665274113416672	-0.00392691092565656
1806	87.8062210083008	-3.21654844284058	-5.52562713623047	0.000293855206109583	0.0236704051494598	0.0600339286029339	-0.00847235135734081
1807	86.5075225830078	-3.21654844284058	-5.59056186676025	-0.00295288790948689	0.0441248863935471	0.0356833562254906	-0.00100484199356288
1808	87.156867980957	-3.21654844284058	-5.26588773727417	0.00321592413820326	0.0658780634403229	0.00743668992072344	0.000293855206109583
1809	87.8062210083008	-3.21654844284058	-5.46069240570068	-0.00555028254166245	0.0782156884670258	-0.0756799355149269	0.00841071270406246
1810	85.8581771850586	-2.56719970703125	-5.9152364730835	-0.00619963090866804	0.0652287155389786	-0.141264155507088	0.00548864435404539
1811	87.156867980957	-3.54122281074524	-5.52562713623047	-0.00879702530801296	0.049319677054882	-0.151004374027252	0.00711201597005129
1812	84.5594787597656	-1.9178512096405	-5.9152364730835	-0.0130177913233638	0.0207483377307653	-0.108796715736389	-0.00457625929266214
1813	84.5594787597656	-3.21654844284058	-5.46069240570068	-0.00490093370899558	0.0100340843200684	-0.0441865250468254	0.0152288740500808
1814	84.5594787597656	-2.24252557754517	-5.00614833831787	0.00191722682211548	-0.00360223650932312	0.00743668992072344	0.020423661917448
1815	84.5594787597656	-3.54122281074524	-5.20095300674438	-0.00132951640989631	-0.0211346503347158	0.0126314787194133	0.00776136433705688
1816	83.2607803344727	-2.56719970703125	-5.59056186676025	0.00289124972186983	-0.0305502042174339	0.0171769186854362	0.00321592413820326
1817	83.9101257324219	-2.89187407493591	-5.52562713623047	-0.00165419070981443	-3.08191010844894e-05	0.0116574559360743	0.00289124972186983
1818	83.2607803344727	-2.24252557754517	-5.26588773727417	-0.00197886489331722	0.00483929552137852	0.0158782228827477	0.00776136433705688
1819	84.5594787597656	-3.8658971786499	-5.20095300674438	-0.00295288790948689	-0.000680167751852423	0.0243197549134493	0.00776136433705688
1820	83.9101257324219	-3.54122281074524	-4.68147373199463	0.00451462110504508	-0.00425158534198999	0.0337353087961674	0.00354059832170606
1821	84.5594787597656	-3.8658971786499	-5.20095300674438	-0.00360223650932312	0.00126787810586393	0.0275664981454611	0.00483929552137852
1822	83.9101257324219	-2.89187407493591	-5.3957576751709	0.00321592413820326	0.0158782228827477	0.000618529506027699	-0.00295288790948689
1823	83.9101257324219	-2.89187407493591	-5.26588773727417	-0.0139918150380254	0.0155535480007529	0.000618529506027699	0.00613799272105098
1824	83.9101257324219	-3.21654844284058	-5.07108306884766	-0.0136671401560307	0.00711201597005129	0.025618452578783	0.00321592413820326
1825	84.5594787597656	-2.89187407493591	-5.00614833831787	-0.00782300252467394	0.00256657530553639	0.040228795260191	0.00289124972186983
1826	85.2088241577148	-2.89187407493591	-5.13601779937744	0.00289124972186983	0.00289124972186983	0.0210730116814375	-0.00555028254166245
1827	85.2088241577148	-2.56719970703125	-5.59056186676025	-0.0191866029053926	0.0113327819854021	-0.00197886489331722	-0.000680167751852423
1828	86.5075225830078	-3.21654844284058	-5.3957576751709	0.00354059832170606	0.00191722682211548	-0.0620436146855354	0.00418994715437293
1829	85.2088241577148	-2.56719970703125	-5.6554970741272	-0.0136671401560307	0.00418994715437293	-0.0808747261762619	0.00841071270406246
1830	88.45556640625	-3.54122281074524	-5.52562713623047	0.0197743140161037	-0.000680167751852423	-0.0730825439095497	0.00776136433705688
1831	86.5075225830078	-2.24252557754517	-5.72043180465698	-0.00165419070981443	-0.00457625929266214	-0.0678877532482147	-0.00327756232582033
1832	88.45556640625	-3.21654844284058	-5.33082246780396	0.01100810803473	-0.0026282137259841	-0.03444629535079	-0.000355493422830477
1833	87.8062210083008	-3.54122281074524	-5.85030126571655	0.011982130818069	-0.0175632312893867	0.00386527273803949	0.00256657530553639
1834	86.5075225830078	-2.89187407493591	-5.9152364730835	0.00678734155371785	-0.0334722734987736	0.0243197549134493	0.0106834331527352
1835	86.5075225830078	-2.24252557754517	-6.04510593414307	0.00256657530553639	-0.0428878292441368	0.0428261905908585	0.000618529506027699
1836	85.8581771850586	-2.89187407493591	-5.52562713623047	0.00678734155371785	-0.0360696688294411	0.049319677054882	0.0022419011220336
1837	87.8062210083008	-3.54122281074524	-5.46069240570068	-0.00197886489331722	-0.0263294391334057	0.0467222817242146	-0.00522560812532902
1838	87.8062210083008	-4.19057130813599	-5.07108306884766	0.00418994715437293	-0.028926832601428	0.0707481801509857	-0.000355493422830477
1839	87.8062210083008	-3.54122281074524	-5.26588773727417	0.0123068047687411	-0.0208099745213985	0.0720468759536743	-0.00684897974133492
1840	85.8581771850586	-2.89187407493591	-6.11004114151001	0.00581331877037883	-0.0152905117720366	0.060358602553606	-0.00100484199356288
1841	89.1049194335938	-3.54122281074524	-5.72043180465698	0.00159255252219737	0.00776136433705688	0.0158782228827477	-0.00912170019000769
1842	87.8062210083008	-3.21654844284058	-5.78536653518677	0.00191722682211548	0.0116574559360743	0.0113327819854021	-0.00782300252467394
1843	87.8062210083008	-2.89187407493591	-5.72043180465698	0.00321592413820326	0.0314625911414623	-0.0198359526693821	-0.00295288790948689
1844	87.156867980957	-2.56719970703125	-5.59056186676025	-0.000680167751852423	0.0330859608948231	-0.0334722734987736	-0.00522560812532902
1845	87.8062210083008	-2.89187407493591	-5.85030126571655	0.00613799272105098	0.029189869761467	-0.0120437685400248	-0.00100484199356288
1846	86.5075225830078	-3.21654844284058	-6.17497587203979	0.00126787810586393	0.0262678004801273	-0.0217839982360601	-0.00327756232582033
1847	87.8062210083008	-2.56719970703125	-5.9152364730835	-0.00132951640989631	0.0330859608948231	-0.0182125810533762	-0.0026282137259841
1848	85.8581771850586	-3.21654844284058	-5.9152364730835	-0.00782300252467394	0.0285405199974775	-0.0165892094373703	-0.00425158534198999
1849	87.8062210083008	-2.89187407493591	-5.3957576751709	0.000618529506027699	0.0379560738801956	-0.0597708933055401	0.00451462110504508
1850	88.45556640625	-4.19057130813599	-5.07108306884766	-0.00587495695799589	0.0317872650921345	-0.0568488240242004	0.000293855206109583
1851	86.5075225830078	-2.89187407493591	-5.46069240570068	-0.0026282137259841	0.0175015944987535	-0.0354203209280968	0.000943203864153475
1852	85.8581771850586	-2.24252557754517	-5.72043180465698	-0.00197886489331722	0.0145795252174139	0.00191722682211548	-0.00457625929266214
1853	88.45556640625	-3.54122281074524	-5.3957576751709	-0.000680167751852423	-0.00100484199356288	0.00321592413820326	-0.00197886489331722
1854	87.8062210083008	-3.21654844284058	-5.3957576751709	0.00906006153672934	-0.00490093370899558	-0.017887907102704	0.00970941036939621
1855	88.45556640625	-3.54122281074524	-5.3957576751709	-3.08191010844894e-05	-0.00587495695799589	-0.0328229255974293	0.00548864435404539
1856	88.45556640625	-3.21654844284058	-5.13601779937744	-3.08191010844894e-05	-0.00327756232582033	-0.039641086012125	0.00191722682211548
1857	86.5075225830078	-3.54122281074524	-4.94121360778809	-0.00457625929266214	-0.0123684434220195	-0.0549007803201675	-0.00392691092565656
1858	88.45556640625	-3.54122281074524	-5.52562713623047	0.00970941036939621	-0.00100484199356288	-0.0136671401560307	-3.08191010844894e-05
1859	86.5075225830078	-2.56719970703125	-5.46069240570068	0.00646266713738441	-0.0217839982360601	0.0265924744307995	0.00548864435404539
1860	88.45556640625	-2.89187407493591	-5.85030126571655	0.0126314787194133	-0.0159398596733809	0.0278911720961332	-0.0117190945893526
1861	86.5075225830078	-2.89187407493591	-5.3957576751709	0.0106834331527352	-0.0159398596733809	0.0308132413774729	0.00126787810586393
1862	87.156867980957	-3.54122281074524	-5.07108306884766	0.0239950809627771	-0.0146411629393697	0.0392547734081745	-0.00100484199356288
1863	87.156867980957	-3.8658971786499	-5.20095300674438	-0.00425158534198999	-0.00847235135734081	0.0226963832974434	-0.00327756232582033
1864	86.5075225830078	-3.54122281074524	-5.6554970741272	0.00451462110504508	0.00159255252219737	0.0200989879667759	-0.00490093370899558
1865	85.8581771850586	-2.56719970703125	-5.6554970741272	0.0178262684494257	0.00548864435404539	-0.00132951640989631	-3.08191010844894e-05
1866	88.45556640625	-3.8658971786499	-5.6554970741272	-0.00814767740666866	0.00873538758605719	-0.0461345724761486	-0.00977104809135199
1867	87.8062210083008	-4.51524591445923	-5.52562713623047	0.0217223595827818	0.012956153601408	-0.0422384813427925	-3.08191010844894e-05
1868	87.8062210083008	-4.51524591445923	-5.46069240570068	0.00483929552137852	-0.0026282137259841	-0.0126931173726916	0.00386527273803949
1869	87.8062210083008	-4.51524591445923	-5.33082246780396	-3.08191010844894e-05	0.00256657530553639	-0.0156151866540313	0.00776136433705688
1870	87.156867980957	-4.19057130813599	-5.85030126571655	-0.00327756232582033	0.00418994715437293	-0.0243813935667276	0.000293855206109583
1871	87.8062210083008	-4.83992004394531	-5.6554970741272	0.000943203864153475	-0.0182125810533762	-0.0195112787187099	-0.00230353930965066
1872	87.8062210083008	-3.54122281074524	-5.59056186676025	-0.0136671401560307	-0.00782300252467394	-0.00652430532500148	0.000943203864153475
1873	86.5075225830078	-3.8658971786499	-5.3957576751709	0.00548864435404539	-0.0324982516467571	0.0246444288641214	0.00321592413820326
1874	87.8062210083008	-3.8658971786499	-5.20095300674438	0.00451462110504508	-0.021459324285388	0.0288651939481497	0.00938473641872406
1875	85.8581771850586	-3.8658971786499	-5.00614833831787	-0.00327756232582033	-0.0341216214001179	0.0317872650921345	0.00451462110504508
1876	87.8062210083008	-3.8658971786499	-5.52562713623047	-0.000680167751852423	-0.023407369852066	0.0262678004801273	0.00354059832170606
1877	86.5075225830078	-3.21654844284058	-5.72043180465698	0.000618529506027699	-0.0146411629393697	0.0506183728575706	-0.00392691092565656
1878	86.5075225830078	-2.89187407493591	-5.6554970741272	0.00256657530553639	-0.0347709693014622	0.0574365332722664	0.000293855206109583
1879	86.5075225830078	-2.89187407493591	-5.52562713623047	0.0116574559360743	0.00386527273803949	0.0905533134937286	-0.00425158534198999
1880	88.45556640625	-4.19057130813599	-4.87627840042114	0.00711201597005129	-0.0256800893694162	0.0915273353457451	-0.0117190945893526
1881	86.5075225830078	-2.56719970703125	-5.00614833831787	0.00159255252219737	-0.0159398596733809	0.086981900036335	-0.0113944197073579
1882	85.8581771850586	-2.89187407493591	-5.26588773727417	-0.00165419070981443	-0.00814767740666866	0.0804884135723114	-0.00457625929266214
1883	87.8062210083008	-3.21654844284058	-5.07108306884766	-0.00879702530801296	0.000293855206109583	0.0772416666150093	-0.00944637414067984
1884	87.156867980957	-3.54122281074524	-5.26588773727417	-0.00490093370899558	0.0103587592020631	0.0616573020815849	-0.00490093370899558
1885	87.156867980957	-3.54122281074524	-5.07108306884766	-0.00944637414067984	0.0103587592020631	0.0217223595827818	-3.08191010844894e-05
1886	86.5075225830078	-3.8658971786499	-4.87627840042114	-0.00652430532500148	0.0327612869441509	-0.0552254542708397	-0.00912170019000769
1887	85.8581771850586	-3.21654844284058	-5.00614833831787	-0.00360223650932312	0.0356833562254906	-0.0837967917323112	-0.00814767740666866
1888	86.5075225830078	-3.21654844284058	-5.26588773727417	-0.00295288790948689	0.0132808275520802	-0.0584721975028515	-0.0026282137259841
1889	84.5594787597656	-2.89187407493591	-5.46069240570068	-0.00814767740666866	0.00191722682211548	-0.0523033849895	0.00191722682211548
1890	84.5594787597656	-2.56719970703125	-5.59056186676025	-0.00327756232582033	0.00711201597005129	-0.0299008563160896	0.000293855206109583
1891	83.9101257324219	-2.89187407493591	-5.3957576751709	-0.00197886489331722	0.0188002903014421	-0.0182125810533762	-0.00132951640989631
1892	85.8581771850586	-3.54122281074524	-5.52562713623047	-0.0165892094373703	0.0200989879667759	-0.0318489037454128	-0.00555028254166245
1893	85.8581771850586	-2.89187407493591	-5.46069240570068	-0.00230353930965066	0.0246444288641214	-0.0393164120614529	0.00581331877037883
1894	82.6114273071289	-2.56719970703125	-5.85030126571655	0.00483929552137852	0.0236704051494598	-0.0678877532482147	0.00613799272105098
1895	83.9101257324219	-2.89187407493591	-5.98017120361328	-0.00230353930965066	0.0136055024340749	-0.0714591667056084	0.00808603875339031
1896	83.9101257324219	-2.24252557754517	-5.9152364730835	-0.0123684434220195	0.013930176384747	-0.050680011510849	0.00126787810586393
1897	87.156867980957	-3.8658971786499	-5.52562713623047	-0.00684897974133492	0.0158782228827477	-0.0454852245748043	0.00256657530553639
1898	85.8581771850586	-3.21654844284058	-5.78536653518677	-0.00587495695799589	0.000293855206109583	-0.023407369852066	-3.08191010844894e-05
1899	86.5075225830078	-3.8658971786499	-5.33082246780396	0.00256657530553639	-0.00230353930965066	0.00548864435404539	0.00386527273803949
1900	83.2607803344727	-2.56719970703125	-5.78536653518677	-0.0143164889886975	-0.0107450718060136	0.025618452578783	-0.000355493422830477
1901	87.8062210083008	-3.8658971786499	-5.6554970741272	-0.0126931173726916	-0.00295288790948689	0.0386054255068302	-0.00717365415766835
1902	85.2088241577148	-2.24252557754517	-5.9152364730835	-0.00490093370899558	0.0162028968334198	-0.00944637414067984	-0.00360223650932312
1903	85.8581771850586	-2.89187407493591	-5.78536653518677	-0.00425158534198999	0.025618452578783	-0.0399657599627972	-0.00684897974133492
1904	85.8581771850586	-3.54122281074524	-5.46069240570068	-0.000355493422830477	0.0314625911414623	-0.0299008563160896	-0.00619963090866804
1905	85.2088241577148	-2.56719970703125	-4.94121360778809	0.0106834331527352	0.0395794473588467	-0.0389917381107807	-0.00230353930965066
1906	85.8581771850586	-2.56719970703125	-5.6554970741272	0.0275664981454611	0.0298392176628113	-0.0185372550040483	-0.0143164889886975
1907	85.8581771850586	-3.21654844284058	-5.6554970741272	0.00483929552137852	0.0165275707840919	-0.0133424662053585	0.00159255252219737
1908	85.8581771850586	-2.24252557754517	-5.33082246780396	0.00548864435404539	0.0162028968334198	0.0126314787194133	-0.00814767740666866
1909	85.8581771850586	-3.21654844284058	-5.20095300674438	-0.00100484199356288	0.00841071270406246	-0.00587495695799589	0.00256657530553639
1910	88.45556640625	-3.21654844284058	-5.13601779937744	0.00159255252219737	0.00289124972186983	-0.0120437685400248	-0.00230353930965066
1911	85.8581771850586	-2.56719970703125	-5.07108306884766	0.00841071270406246	-3.08191010844894e-05	-0.0425631552934647	-0.00230353930965066
1912	86.5075225830078	-3.21654844284058	-5.07108306884766	-0.00749832857400179	0.00743668992072344	-0.0734072178602219	0.00321592413820326
1913	87.8062210083008	-3.21654844284058	-5.59056186676025	-0.00360223650932312	0.00451462110504508	-0.0763292834162712	-0.000355493422830477
1914	87.156867980957	-3.54122281074524	-5.59056186676025	-0.00425158534198999	-0.00912170019000769	-0.0299008563160896	0.01100810803473
1915	89.1049194335938	-3.21654844284058	-5.46069240570068	-0.000355493422830477	-0.0406151078641415	0.00613799272105098	0.00841071270406246
1916	88.45556640625	-4.19057130813599	-5.46069240570068	0.0236704051494598	-0.0357449948787689	0.020423661917448	-0.00100484199356288
1917	85.8581771850586	-3.54122281074524	-5.26588773727417	-0.00100484199356288	-0.0383423902094364	0.0376313999295235	0.0022419011220336
1918	87.8062210083008	-3.54122281074524	-5.13601779937744	0.00743668992072344	-0.0331475995481014	0.0489950031042099	0.01100810803473
1919	86.5075225830078	-3.21654844284058	-5.59056186676025	0.00841071270406246	-0.0195112787187099	0.0675014406442642	0.00418994715437293
1920	87.156867980957	-2.89187407493591	-6.04510593414307	-0.00847235135734081	-0.00977104809135199	0.0652287155389786	-0.00392691092565656
1921	85.8581771850586	-3.21654844284058	-5.59056186676025	0.00126787810586393	-0.00879702530801296	0.0532157681882381	-0.00392691092565656
1922	87.8062210083008	-3.21654844284058	-5.52562713623047	-0.0026282137259841	0.00711201597005129	0.0386054255068302	-0.00327756232582033
1923	85.8581771850586	-1.9178512096405	-5.52562713623047	0.000293855206109583	0.0175015944987535	0.0285405199974775	-0.00587495695799589
1924	85.8581771850586	-2.24252557754517	-5.52562713623047	-0.00132951640989631	0.0100340843200684	0.00970941036939621	-0.00392691092565656
1925	85.2088241577148	-1.9178512096405	-5.85030126571655	0.00386527273803949	0.0162028968334198	-0.0175632312893867	-0.00717365415766835
1926	85.8581771850586	-2.24252557754517	-5.6554970741272	0.0123068047687411	0.0262678004801273	-0.0643163323402405	-0.0110697457566857
1927	87.8062210083008	-3.21654844284058	-5.52562713623047	0.0220470335334539	0.0285405199974775	-0.0766539573669434	-0.00555028254166245
1928	86.5075225830078	-2.56719970703125	-5.72043180465698	-0.00522560812532902	0.0123068047687411	-0.0760046094655991	0.00451462110504508
1929	87.156867980957	-3.21654844284058	-5.52562713623047	-0.00717365415766835	-0.000680167751852423	-0.0451605506241322	0.00646266713738441
1930	84.5594787597656	-2.56719970703125	-5.52562713623047	-0.00782300252467394	-0.0175632312893867	-0.00814767740666866	0.00581331877037883
1931	87.8062210083008	-3.21654844284058	-5.46069240570068	0.00289124972186983	-0.00132951640989631	-0.0110697457566857	-0.000355493422830477
1932	85.2088241577148	-2.56719970703125	-5.6554970741272	-0.0104203969240189	-0.00132951640989631	0.0230210572481155	-0.00197886489331722
1933	85.8581771850586	-2.89187407493591	-5.78536653518677	0.00776136433705688	-0.00132951640989631	0.0275664981454611	0.0113327819854021
1934	85.8581771850586	-3.54122281074524	-5.46069240570068	0.0168522447347641	0.00191722682211548	0.0739949271082878	0.00646266713738441
1935	86.5075225830078	-3.54122281074524	-5.33082246780396	0.00548864435404539	-0.0117190945893526	0.0697741582989693	0.00808603875339031
1936	84.5594787597656	-2.56719970703125	-5.6554970741272	-0.0130177913233638	-0.00132951640989631	0.0658780634403229	0.00581331877037883
1937	87.156867980957	-2.56719970703125	-6.04510593414307	0.00451462110504508	0.00191722682211548	0.000943203864153475	0.000293855206109583
1938	85.8581771850586	-2.24252557754517	-5.6554970741272	0.01100810803473	0.00516396993771195	-0.0649656802415848	0.00354059832170606
1939	85.8581771850586	-2.89187407493591	-5.78536653518677	-0.00457625929266214	0.0116574559360743	-0.0773033052682877	0.00289124972186983
1940	87.8062210083008	-3.54122281074524	-5.46069240570068	0.012956153601408	0.01100810803473	-0.063342310488224	0.00126787810586393
1941	86.5075225830078	-2.89187407493591	-5.3957576751709	0.00873538758605719	-0.00230353930965066	-0.0237320438027382	0.00126787810586393
1942	86.5075225830078	-4.19057130813599	-5.33082246780396	-0.00360223650932312	-0.0100957229733467	0.0103587592020631	-0.00165419070981443
1943	87.156867980957	-4.19057130813599	-5.52562713623047	-0.00197886489331722	-0.0152905117720366	0.0239950809627771	-0.00652430532500148
1944	87.156867980957	-3.8658971786499	-5.52562713623047	0.00678734155371785	-0.00684897974133492	0.0392547734081745	0.00548864435404539
1945	87.8062210083008	-4.19057130813599	-5.52562713623047	0.00906006153672934	-0.0337969474494457	0.0282158460468054	-0.000355493422830477
1946	87.156867980957	-3.8658971786499	-5.26588773727417	0.0181509424000978	-0.021459324285388	0.0145795252174139	-0.00847235135734081
1947	88.45556640625	-4.51524591445923	-4.81134366989136	0.0126314787194133	-0.0104203969240189	-0.000680167751852423	-0.00295288790948689
1948	87.8062210083008	-4.51524591445923	-5.00614833831787	-0.00230353930965066	-3.08191010844894e-05	0.00321592413820326	0.00548864435404539
1949	87.156867980957	-4.19057130813599	-5.07108306884766	-0.00717365415766835	-0.00879702530801296	0.0275664981454611	0.00386527273803949
1950	85.8581771850586	-3.21654844284058	-5.46069240570068	0.00548864435404539	-0.0204853005707264	0.0623066499829292	-0.00392691092565656
1951	85.8581771850586	-4.51524591445923	-4.94121360778809	0.00126787810586393	-0.0195112787187099	0.0389300994575024	-0.00522560812532902
1952	87.156867980957	-4.51524591445923	-5.00614833831787	0.00289124972186983	0.00191722682211548	0.0223717093467712	-0.00327756232582033
1953	87.156867980957	-3.21654844284058	-5.07108306884766	-0.00847235135734081	0.00581331877037883	-0.0282774847000837	0.00613799272105098
1954	85.2088241577148	-3.21654844284058	-5.3957576751709	-0.00912170019000769	0.00906006153672934	-0.0542514286935329	0.00711201597005129
1955	86.5075225830078	-2.89187407493591	-5.3957576751709	-3.08191010844894e-05	0.0022419011220336	-0.0799007043242455	0.00451462110504508
1956	86.5075225830078	-3.21654844284058	-5.6554970741272	0.011982130818069	-0.00619963090866804	-0.0490566417574883	-0.00749832857400179
1957	86.5075225830078	-4.19057130813599	-5.52562713623047	0.00548864435404539	0.000618529506027699	-0.0182125810533762	-0.00295288790948689
1958	86.5075225830078	-3.21654844284058	-5.72043180465698	0.0168522447347641	-0.0363943427801132	0.0106834331527352	-0.00425158534198999
1959	85.2088241577148	-2.89187407493591	-5.3957576751709	0.0259431265294552	-0.0334722734987736	0.0408781431615353	-0.00197886489331722
1960	87.8062210083008	-3.54122281074524	-5.26588773727417	0.00386527273803949	-0.0247060675173998	0.045423585921526	0.000293855206109583
1961	86.5075225830078	-2.89187407493591	-5.98017120361328	0.0168522447347641	-0.0347709693014622	0.0405534692108631	-0.00977104809135199
1962	87.156867980957	-2.56719970703125	-6.43471527099609	-0.00490093370899558	-0.0243813935667276	0.0162028968334198	-0.00944637414067984
1963	85.8581771850586	-3.54122281074524	-5.3957576751709	-0.0100957229733467	-0.00457625929266214	0.00808603875339031	0.00159255252219737
1964	87.8062210083008	-3.8658971786499	-5.00614833831787	0.00451462110504508	-0.000680167751852423	-0.0117190945893526	-0.00132951640989631
1965	87.156867980957	-2.89187407493591	-5.13601779937744	0.00289124972186983	0.0123068047687411	-0.0260047651827335	-0.00327756232582033
1966	87.8062210083008	-2.89187407493591	-5.33082246780396	0.011982130818069	0.0158782228827477	-0.0276281367987394	-0.00425158534198999
1967	86.5075225830078	-2.56719970703125	-5.46069240570068	0.000618529506027699	0.0226963832974434	-0.0211346503347158	0.00191722682211548
1968	86.5075225830078	-2.24252557754517	-5.46069240570068	-0.00717365415766835	0.0171769186854362	-0.00587495695799589	0.00581331877037883
1969	85.2088241577148	-1.26850259304047	-5.72043180465698	-0.0201606266200542	0.00548864435404539	0.00321592413820326	0.00581331877037883
1970	87.156867980957	-2.89187407493591	-5.46069240570068	-0.00327756232582033	-0.00425158534198999	-0.000355493422830477	0.00711201597005129
1971	85.2088241577148	-1.59317684173584	-5.72043180465698	-0.00132951640989631	-0.0227580219507217	0.01847561635077	-0.00197886489331722
1972	87.156867980957	-2.89187407493591	-5.20095300674438	0.00386527273803949	-0.0360696688294411	0.0308132413774729	0.000618529506027699
1973	87.8062210083008	-3.21654844284058	-5.46069240570068	0.00548864435404539	-0.0393164120614529	0.0762676447629929	-0.00360223650932312
1974	87.156867980957	-2.89187407493591	-5.46069240570068	0.0100340843200684	-0.0286021586507559	0.0834104791283607	0.0106834331527352
1975	86.5075225830078	-2.56719970703125	-5.07108306884766	0.00321592413820326	-0.0175632312893867	0.0931507050991058	0.00451462110504508
1976	85.8581771850586	-2.89187407493591	-5.20095300674438	-0.000355493422830477	0.00386527273803949	0.101592242717743	0.00386527273803949
1977	83.9101257324219	-1.9178512096405	-5.13601779937744	-0.000680167751852423	0.0220470335334539	0.101916916668415	-0.0026282137259841
1978	86.5075225830078	-2.89187407493591	-5.07108306884766	-0.00230353930965066	0.0353586822748184	0.0899039655923843	0.00289124972186983
1979	86.5075225830078	-2.56719970703125	-5.46069240570068	0.0168522447347641	0.0438002124428749	0.0564625114202499	-0.00295288790948689
1980	83.9101257324219	-1.9178512096405	-5.52562713623047	-0.00587495695799589	0.0571118593215942	-0.017887907102704	0.00191722682211548
1981	85.2088241577148	-2.56719970703125	-5.3957576751709	-0.0208099745213985	0.0642546936869621	-0.0948357209563255	-0.0104203969240189
1982	83.9101257324219	-1.9178512096405	-5.3957576751709	-0.00522560812532902	0.076592318713665	-0.151329055428505	-0.00132951640989631
1983	83.2607803344727	-1.9178512096405	-5.20095300674438	-0.00782300252467394	0.0726962238550186	-0.187367901206017	-0.0026282137259841
1984	83.9101257324219	-2.24252557754517	-5.00614833831787	-0.0104203969240189	0.0522417463362217	-0.174056261777878	0.00126787810586393
1985	85.8581771850586	-3.21654844284058	-5.52562713623047	-0.00457625929266214	0.0350340083241463	-0.125679776072502	-0.00652430532500148
1986	83.9101257324219	-2.56719970703125	-5.26588773727417	-0.00912170019000769	0.0145795252174139	-0.0912643000483513	-0.00490093370899558
1987	84.5594787597656	-1.59317684173584	-5.52562713623047	-0.00782300252467394	0.0178262684494257	-0.0889915823936462	-0.00652430532500148
1988	83.9101257324219	-1.59317684173584	-5.46069240570068	-0.0139918150380254	0.00159255252219737	-0.0724331885576248	0.00906006153672934
1989	87.156867980957	-2.24252557754517	-5.26588773727417	-0.00295288790948689	-0.0110697457566857	-0.0311995539814234	0.00906006153672934
1990	87.156867980957	-3.21654844284058	-5.07108306884766	-0.000355493422830477	-0.043212503194809	-0.0191866029053926	0.00289124972186983
1991	87.156867980957	-2.24252557754517	-5.6554970741272	0.00289124972186983	-0.0597708933055401	0.00386527273803949	0.0022419011220336
1992	86.5075225830078	-1.59317684173584	-5.59056186676025	-0.000680167751852423	-0.0545761026442051	0.0350340083241463	0.00808603875339031
1993	87.8062210083008	-2.56719970703125	-5.33082246780396	0.000293855206109583	-0.0594462193548679	0.0804884135723114	0.00938473641872406
1994	87.8062210083008	-2.24252557754517	-5.26588773727417	0.00386527273803949	-0.0451605506241322	0.093475379049778	0.00548864435404539
1995	88.45556640625	-2.89187407493591	-5.33082246780396	0.00159255252219737	-0.0266541130840778	0.0993195176124573	0.00548864435404539
1996	85.8581771850586	-1.59317684173584	-5.33082246780396	0.00808603875339031	-0.0195112787187099	0.100618220865726	-0.00295288790948689
1997	87.156867980957	-2.24252557754517	-5.9152364730835	0.00289124972186983	-0.00879702530801296	0.0931507050991058	-0.00165419070981443
1998	86.5075225830078	-2.56719970703125	-5.6554970741272	0.0181509424000978	-0.00457625929266214	0.0623066499829292	-0.0026282137259841
1999	86.5075225830078	-2.56719970703125	-5.6554970741272	0.0100340843200684	0.00321592413820326	0.0275664981454611	-0.00749832857400179
2000	86.5075225830078	-1.59317684173584	-5.78536653518677	0.0116574559360743	0.0123068047687411	-0.0363943427801132	-0.00132951640989631
[truncated: 7,520 more rows]
