# Supplementary material for: Precise instruction and consideration of the vertical and horizontal force component increases validity and reliability of the 90:20 Isometric Posterior Chain Test
Source: PLoS One. 2024 Oct 28;19(10):e0312843. doi: 10.1371/journal.pone.0312843 (PMC11515970; doi:10.1371/journal.pone.0312843)
Supplement: S1 File — (ZIP) [file pone.0312843.s001.zip › S1_Raw_Data/M1_P15_iso_1.csv]

1	-0.10129838436842	0.986685216426849	-16.5645542144775	-0.0104203969240189	-0.00327756232582033	0.00418994715437293	0.00938473641872406
2	0.548050224781036	0.662010908126831	-16.3697490692139	0.0217223595827818	0.0123068047687411	0.000293855206109583	0.00581331877037883
3	1.84674751758575	-0.312012016773224	-16.4996185302734	-0.00522560812532902	-0.00197886489331722	-0.00717365415766835	0.00776136433705688
4	-0.10129838436842	0.662010908126831	-16.8892288208008	0.01100810803473	-0.00197886489331722	-0.0026282137259841	-0.000355493422830477
5	-0.10129838436842	0.662010908126831	-16.3697490692139	-0.00295288790948689	-0.00490093370899558	0.00483929552137852	0.00289124972186983
6	3.14544486999512	-0.96136063337326	-16.3048152923584	0.0123068047687411	0.00386527273803949	-0.0026282137259841	-0.00165419070981443
7	1.84674751758575	0.337336599826813	-16.3048152923584	0.00159255252219737	-0.000355493422830477	0.00289124972186983	-0.0026282137259841
8	1.84674751758575	-0.636686325073242	-15.8502702713013	0.0162028968334198	0.00451462110504508	-0.0123684434220195	-0.0026282137259841
9	1.19739890098572	-0.312012016773224	-15.7204008102417	0.0116574559360743	0.00613799272105098	-3.08191010844894e-05	-0.00392691092565656
10	1.19739890098572	-0.636686325073242	-15.5905313491821	-0.00977104809135199	-0.0026282137259841	-0.00522560812532902	0.00743668992072344
11	-0.750647008419037	0.986685216426849	-16.629487991333	0.00321592413820326	0.00256657530553639	0.00191722682211548	0.00613799272105098
12	1.84674751758575	-0.96136063337326	-16.4996185302734	0.00256657530553639	0.00191722682211548	-0.00555028254166245	0.00386527273803949
13	-0.10129838436842	0.0126622980460525	-16.434684753418	0.0123068047687411	-0.000680167751852423	0.000293855206109583	-0.00782300252467394
14	1.19739890098572	0.0126622980460525	-16.4996185302734	0.0207483377307653	-0.0026282137259841	-0.00879702530801296	-0.00457625929266214
15	-0.750647008419037	0.986685216426849	-16.7593593597412	-0.00717365415766835	0.00516396993771195	0.013930176384747	0.0022419011220336
16	1.84674751758575	-1.28603494167328	-16.5645542144775	-0.0162645354866982	-0.00457625929266214	0.000618529506027699	-0.00490093370899558
17	1.19739890098572	-0.636686325073242	-16.4996185302734	0.0207483377307653	0.00321592413820326	0.00159255252219737	0.00483929552137852
18	1.19739890098572	-0.312012016773224	-16.1749439239502	0.00678734155371785	-0.000355493422830477	-0.00360223650932312	0.000618529506027699
19	1.19739890098572	-0.312012016773224	-16.2398796081543	-0.00197886489331722	0.00256657530553639	0.00386527273803949	-0.00619963090866804
20	1.84674751758575	-0.636686325073242	-15.9801406860352	-0.00490093370899558	-0.00684897974133492	-0.00230353930965066	0.00126787810586393
21	0.548050224781036	1.31135952472687	-16.3697490692139	0.0175015944987535	0.000943203864153475	0.01100810803473	-0.00100484199356288
22	-0.750647008419037	0.986685216426849	-16.4996185302734	0.0100340843200684	0.00711201597005129	-0.00230353930965066	0.00386527273803949
23	-0.750647008419037	0.986685216426849	-16.6944236755371	0.00386527273803949	0.00483929552137852	0.00548864435404539	-0.00684897974133492
24	1.84674751758575	-0.636686325073242	-16.1100101470947	-0.00100484199356288	-0.00490093370899558	-0.00555028254166245	-0.00425158534198999
25	1.84674751758575	0.0126622980460525	-16.1100101470947	0.00516396993771195	-0.00555028254166245	0.00289124972186983	0.000293855206109583
26	0.548050224781036	0.337336599826813	-15.7853355407715	0.0210730116814375	-0.00295288790948689	-0.000680167751852423	-0.000355493422830477
27	0.548050224781036	0.986685216426849	-15.7204008102417	-0.00327756232582033	-0.000680167751852423	0.0022419011220336	0.000293855206109583
28	-0.10129838436842	0.662010908126831	-16.4996185302734	0.00159255252219737	0.000618529506027699	-0.00490093370899558	-0.00490093370899558
29	0.548050224781036	0.662010908126831	-16.5645542144775	-0.00522560812532902	-0.000355493422830477	-0.00425158534198999	-0.00392691092565656
30	1.19739890098572	-0.636686325073242	-15.7204008102417	-0.00100484199356288	-0.00619963090866804	0.00159255252219737	0.00354059832170606
31	1.19739890098572	-0.312012016773224	-16.1100101470947	-0.0123684434220195	0.000618529506027699	0.00678734155371785	0.00516396993771195
32	-0.10129838436842	0.662010908126831	-15.7853355407715	0.0175015944987535	0.00906006153672934	-0.00587495695799589	0.00548864435404539
33	0.548050224781036	0.337336599826813	-15.7204008102417	-0.00587495695799589	0.00289124972186983	-0.00295288790948689	-0.00717365415766835
34	0.548050224781036	-0.636686325073242	-16.1749439239502	0.00354059832170606	0.0022419011220336	-0.0104203969240189	-0.00100484199356288
35	1.84674751758575	-0.636686325073242	-16.4996185302734	-0.00392691092565656	-0.00100484199356288	0.00808603875339031	-0.00392691092565656
36	-0.10129838436842	0.337336599826813	-16.4996185302734	-0.0117190945893526	-0.00619963090866804	0.00256657530553639	0.0022419011220336
37	-0.10129838436842	0.337336599826813	-16.629487991333	0.0207483377307653	0.00386527273803949	0.000618529506027699	0.00451462110504508
38	-0.10129838436842	0.0126622980460525	-16.0450744628906	0.0126314787194133	-0.00555028254166245	0.0022419011220336	-0.00230353930965066
39	-0.10129838436842	0.986685216426849	-16.0450744628906	0.000293855206109583	-0.00132951640989631	0.00126787810586393	-0.00587495695799589
40	0.548050224781036	0.337336599826813	-16.434684753418	-0.0169138833880424	0.00548864435404539	-0.00100484199356288	0.00743668992072344
41	0.548050224781036	0.0126622980460525	-16.6944236755371	-0.00392691092565656	-0.0100957229733467	0.00678734155371785	0.00126787810586393
42	1.19739890098572	-0.312012016773224	-16.434684753418	-3.08191010844894e-05	0.00873538758605719	0.00354059832170606	-0.0026282137259841
43	-0.10129838436842	-0.636686325073242	-15.7853355407715	-0.00392691092565656	0.00126787810586393	-0.0123684434220195	-0.00457625929266214
44	1.19739890098572	0.0126622980460525	-15.9152050018311	-3.08191010844894e-05	0.000293855206109583	0.00516396993771195	-0.00555028254166245
45	0.548050224781036	0.662010908126831	-15.7204008102417	0.00256657530553639	0.0022419011220336	-0.00197886489331722	0.00516396993771195
46	-0.750647008419037	0.337336599826813	-15.7853355407715	-0.0113944197073579	-0.00197886489331722	0.00938473641872406	0.00386527273803949
47	-0.10129838436842	-0.312012016773224	-15.8502702713013	0.00776136433705688	0.00386527273803949	-0.000355493422830477	0.0022419011220336
48	-0.10129838436842	0.0126622980460525	-16.629487991333	0.0249691028147936	-0.00165419070981443	-0.00490093370899558	-0.00490093370899558
49	0.548050224781036	-0.312012016773224	-16.629487991333	-0.000680167751852423	0.00808603875339031	-0.00197886489331722	-0.00587495695799589
50	0.548050224781036	0.337336599826813	-16.434684753418	-0.0126931173726916	0.00321592413820326	0.000293855206109583	-0.000680167751852423
51	2.49609613418579	-0.312012016773224	-16.3048152923584	0.00906006153672934	-0.000355493422830477	0.00808603875339031	0.00386527273803949
52	1.19739890098572	-0.96136063337326	-16.1100101470947	-3.08191010844894e-05	0.0100340843200684	-0.00165419070981443	0.000293855206109583
53	1.84674751758575	-1.28603494167328	-16.3697490692139	-0.00490093370899558	0.00321592413820326	-0.00360223650932312	-0.00425158534198999
54	-0.10129838436842	0.662010908126831	-16.5645542144775	-0.00717365415766835	-3.08191010844894e-05	-0.00717365415766835	0.00191722682211548
55	1.19739890098572	-0.636686325073242	-16.3048152923584	-0.00425158534198999	0.00418994715437293	-0.000355493422830477	0.00321592413820326
56	1.19739890098572	-0.636686325073242	-15.7853355407715	0.00289124972186983	-0.00100484199356288	0.00386527273803949	-0.00165419070981443
57	1.19739890098572	0.337336599826813	-15.9152050018311	0.00321592413820326	0.0100340843200684	0.00289124972186983	-0.00132951640989631
58	0.548050224781036	0.337336599826813	-15.6554660797119	0.00678734155371785	0.00581331877037883	-0.0026282137259841	0.000293855206109583
59	1.19739890098572	-0.312012016773224	-15.9152050018311	-0.0204853005707264	-0.00165419070981443	-0.00327756232582033	-0.0026282137259841
60	0.548050224781036	0.0126622980460525	-16.2398796081543	0.00256657530553639	-0.00132951640989631	-0.00392691092565656	-0.00425158534198999
61	1.84674751758575	-0.96136063337326	-15.7853355407715	-0.0117190945893526	-0.00814767740666866	-0.00652430532500148	0.000943203864153475
62	0.548050224781036	-0.96136063337326	-15.7853355407715	0.0103587592020631	0.00808603875339031	0.00451462110504508	-0.00522560812532902
63	1.84674751758575	0.337336599826813	-15.9801406860352	0.000943203864153475	-0.00132951640989631	-0.00392691092565656	0.00256657530553639
64	0.548050224781036	-0.312012016773224	-15.3957262039185	0.020423661917448	-0.00392691092565656	-0.00749832857400179	-3.08191010844894e-05
65	2.49609613418579	-0.96136063337326	-15.7204008102417	-0.00749832857400179	-0.00165419070981443	-0.00879702530801296	0.00321592413820326
66	1.84674751758575	0.0126622980460525	-15.9801406860352	-0.00327756232582033	0.00386527273803949	-0.00230353930965066	0.0100340843200684
67	1.19739890098572	0.337336599826813	-16.1749439239502	0.0191249661147594	0.00548864435404539	0.00711201597005129	-0.00295288790948689
68	1.84674751758575	-0.312012016773224	-16.0450744628906	-0.00619963090866804	-0.00425158534198999	-0.00847235135734081	-0.00100484199356288
69	2.49609613418579	-0.96136063337326	-15.6554660797119	0.0116574559360743	-0.00847235135734081	-0.00392691092565656	-0.000355493422830477
70	1.84674751758575	-0.312012016773224	-15.5255966186523	0.00581331877037883	-0.00977104809135199	-0.00132951640989631	0.00548864435404539
71	-0.10129838436842	-0.312012016773224	-16.2398796081543	0.0100340843200684	-0.00360223650932312	0.00126787810586393	0.00808603875339031
72	-0.10129838436842	0.662010908126831	-16.5645542144775	0.00743668992072344	0.00386527273803949	-0.00295288790948689	-0.00230353930965066
73	-0.750647008419037	0.337336599826813	-16.5645542144775	0.0106834331527352	0.00159255252219737	-0.00295288790948689	-0.00165419070981443
74	1.19739890098572	-0.312012016773224	-16.2398796081543	0.00743668992072344	-0.00652430532500148	-0.0120437685400248	-0.00749832857400179
75	0.548050224781036	0.0126622980460525	-16.2398796081543	-0.0100957229733467	-0.00230353930965066	-0.00457625929266214	0.0022419011220336
76	1.19739890098572	-0.636686325073242	-15.9152050018311	-0.0100957229733467	-0.00425158534198999	-0.00490093370899558	0.000293855206109583
77	1.84674751758575	-0.636686325073242	-15.5905313491821	-0.00847235135734081	0.00906006153672934	-0.00360223650932312	0.00548864435404539
78	1.84674751758575	0.337336599826813	-16.1100101470947	0.00451462110504508	0.00678734155371785	-0.00782300252467394	-0.00425158534198999
79	-0.10129838436842	0.337336599826813	-15.9801406860352	-0.0175632312893867	0.00159255252219737	-0.0100957229733467	-0.00392691092565656
80	1.19739890098572	0.337336599826813	-16.1100101470947	-0.00392691092565656	-0.000355493422830477	-0.00587495695799589	-0.00100484199356288
81	1.19739890098572	-0.312012016773224	-15.5905313491821	-0.000355493422830477	-3.08191010844894e-05	-0.0107450718060136	0.00548864435404539
82	-0.10129838436842	-0.312012016773224	-15.3957262039185	0.00581331877037883	0.00516396993771195	-0.00392691092565656	-0.000680167751852423
83	0.548050224781036	-0.636686325073242	-15.4606609344482	0.00711201597005129	0.000943203864153475	-0.00165419070981443	0.00289124972186983
84	1.84674751758575	-0.312012016773224	-16.1100101470947	0.0100340843200684	-0.00619963090866804	-0.00717365415766835	0.000293855206109583
85	-0.10129838436842	0.662010908126831	-15.9801406860352	0.00873538758605719	-0.00879702530801296	-0.00522560812532902	0.00289124972186983
86	-0.750647008419037	0.337336599826813	-15.9801406860352	0.00386527273803949	-0.00100484199356288	-0.00360223650932312	0.00289124972186983
87	-0.10129838436842	0.662010908126831	-16.2398796081543	0.0181509424000978	0.0106834331527352	-0.000355493422830477	0.000293855206109583
88	-0.10129838436842	0.662010908126831	-16.3697490692139	0.000943203864153475	0.00418994715437293	0.00289124972186983	-0.00457625929266214
89	1.84674751758575	-0.636686325073242	-16.2398796081543	0.00678734155371785	0.0022419011220336	-0.00555028254166245	-0.00684897974133492
90	1.84674751758575	-0.96136063337326	-16.6944236755371	0.00743668992072344	-0.0026282137259841	-0.00132951640989631	0.00159255252219737
91	-0.750647008419037	0.337336599826813	-16.7593593597412	0.00256657530553639	-0.00295288790948689	-0.000680167751852423	0.00191722682211548
92	1.19739890098572	0.662010908126831	-16.4996185302734	0.00743668992072344	0.0132808275520802	0.00354059832170606	0.00256657530553639
93	0.548050224781036	-0.636686325073242	-16.3048152923584	-0.0113944197073579	0.00191722682211548	-0.00392691092565656	-0.00197886489331722
94	-0.10129838436842	0.0126622980460525	-15.9152050018311	-0.0136671401560307	0.00256657530553639	0.00289124972186983	-0.0107450718060136
95	1.19739890098572	-0.312012016773224	-16.0450744628906	-0.00782300252467394	0.00256657530553639	0.000618529506027699	0.00873538758605719
96	-0.10129838436842	0.337336599826813	-16.629487991333	-0.00782300252467394	0.000293855206109583	0.0100340843200684	-0.000680167751852423
97	0.548050224781036	-0.312012016773224	-15.6554660797119	0.0301638916134834	0.00321592413820326	-0.00522560812532902	-0.00392691092565656
98	1.84674751758575	-0.312012016773224	-15.8502702713013	0.0207483377307653	0.00354059832170606	-0.00879702530801296	-0.00555028254166245
99	1.84674751758575	-0.636686325073242	-15.6554660797119	0.00808603875339031	0.00191722682211548	-0.00295288790948689	0.000943203864153475
100	1.84674751758575	-0.96136063337326	-15.5255966186523	0.00386527273803949	0.00711201597005129	-0.00879702530801296	-0.00132951640989631
101	-0.10129838436842	0.662010908126831	-15.6554660797119	-0.000680167751852423	-0.00295288790948689	0.00906006153672934	0.00483929552137852
102	-1.39999568462372	0.337336599826813	-16.0450744628906	0.00970941036939621	0.000943203864153475	-0.000355493422830477	-0.00717365415766835
103	-0.750647008419037	0.0126622980460525	-16.0450744628906	0.0220470335334539	-0.00230353930965066	-0.00619963090866804	0.0022419011220336
104	2.49609613418579	-0.96136063337326	-16.2398796081543	-0.00555028254166245	0.000293855206109583	-0.00944637414067984	-0.00230353930965066
105	-0.10129838436842	0.662010908126831	-16.5645542144775	0.0162028968334198	-0.00360223650932312	-0.00295288790948689	0.0022419011220336
106	-0.10129838436842	0.337336599826813	-16.3697490692139	0.0197743140161037	0.00256657530553639	0.00548864435404539	-3.08191010844894e-05
107	-0.750647008419037	0.662010908126831	-16.4996185302734	0.0106834331527352	0.00581331877037883	0.00191722682211548	0.00646266713738441
108	1.19739890098572	0.337336599826813	-16.8242931365967	-0.0104203969240189	0.00354059832170606	-0.00847235135734081	0.000293855206109583
109	1.19739890098572	-0.636686325073242	-16.629487991333	0.0103587592020631	-0.00977104809135199	-0.00165419070981443	-0.00684897974133492
110	1.19739890098572	-0.96136063337326	-16.5645542144775	-0.0156151866540313	0.00191722682211548	-0.00652430532500148	0.00743668992072344
111	0.548050224781036	-0.96136063337326	-16.5645542144775	0.01100810803473	-0.00684897974133492	0.00743668992072344	0.00906006153672934
112	3.14544486999512	0.0126622980460525	-16.7593593597412	0.0132808275520802	0.00808603875339031	-0.00360223650932312	-0.000680167751852423
113	1.19739890098572	-0.636686325073242	-16.1749439239502	0.0022419011220336	-0.00327756232582033	-0.000680167751852423	-0.00522560812532902
114	1.19739890098572	0.662010908126831	-16.7593593597412	0.01100810803473	-0.00490093370899558	-0.00490093370899558	-0.00197886489331722
115	1.19739890098572	-0.636686325073242	-16.3697490692139	-0.00327756232582033	-0.0026282137259841	0.000293855206109583	0.00386527273803949
116	-0.10129838436842	0.337336599826813	-16.8242931365967	0.00678734155371785	-0.00522560812532902	-0.00165419070981443	-0.00555028254166245
117	-0.10129838436842	0.0126622980460525	-16.6944236755371	0.0298392176628113	0.00354059832170606	-0.0026282137259841	-0.00230353930965066
118	1.19739890098572	-0.312012016773224	-16.1100101470947	-0.00912170019000769	0.00743668992072344	-0.00425158534198999	-0.0026282137259841
119	1.19739890098572	-0.96136063337326	-16.0450744628906	-0.00457625929266214	-0.00197886489331722	-0.00100484199356288	-0.0026282137259841
120	1.19739890098572	0.0126622980460525	-16.4996185302734	0.0334106348454952	0.00256657530553639	-0.00555028254166245	0.00451462110504508
121	-0.750647008419037	0.662010908126831	-16.629487991333	-0.00619963090866804	0.000293855206109583	0.00906006153672934	0.00289124972186983
122	0.548050224781036	0.662010908126831	-16.3697490692139	-0.00425158534198999	0.0100340843200684	-0.00814767740666866	0.00418994715437293
123	0.548050224781036	0.337336599826813	-16.5645542144775	-3.08191010844894e-05	0.00516396993771195	-0.00100484199356288	-0.00230353930965066
124	-0.10129838436842	0.337336599826813	-16.3697490692139	0.0149041991680861	0.00191722682211548	-0.00587495695799589	0.00159255252219737
125	1.84674751758575	-0.312012016773224	-16.2398796081543	-0.00457625929266214	-3.08191010844894e-05	-3.08191010844894e-05	0.00743668992072344
126	1.84674751758575	-0.312012016773224	-16.4996185302734	-0.00295288790948689	-0.00132951640989631	-0.0026282137259841	0.00841071270406246
127	1.84674751758575	0.0126622980460525	-16.629487991333	-0.00490093370899558	0.00646266713738441	-0.000680167751852423	-0.000355493422830477
128	1.84674751758575	-0.96136063337326	-16.3048152923584	0.0408781431615353	0.00159255252219737	-0.0123684434220195	-0.00197886489331722
129	-0.750647008419037	0.986685216426849	-16.434684753418	-0.00717365415766835	0.00451462110504508	-0.00749832857400179	-0.00782300252467394
130	-0.10129838436842	0.337336599826813	-16.3697490692139	0.01100810803473	-0.00425158534198999	-0.00490093370899558	0.00126787810586393
131	1.84674751758575	0.0126622980460525	-16.2398796081543	0.00191722682211548	-0.00652430532500148	0.0022419011220336	0.00126787810586393
132	1.84674751758575	-0.96136063337326	-16.0450744628906	0.00581331877037883	0.00743668992072344	0.00321592413820326	0.00159255252219737
133	-0.750647008419037	0.662010908126831	-16.629487991333	0.0103587592020631	0.00548864435404539	-0.00360223650932312	-0.00490093370899558
134	1.84674751758575	-0.636686325073242	-16.434684753418	0.0152288740500808	0.0022419011220336	-0.00100484199356288	-0.00977104809135199
135	-0.10129838436842	0.662010908126831	-16.6944236755371	0.052891094237566	0.00256657530553639	0.00321592413820326	-0.00132951640989631
136	0.548050224781036	0.0126622980460525	-16.5645542144775	-0.0292515084147453	-0.00392691092565656	0.00906006153672934	0.00321592413820326
137	0.548050224781036	0.337336599826813	-16.3697490692139	0.0233457311987877	0.00483929552137852	0.00289124972186983	0.000618529506027699
138	-0.10129838436842	-0.312012016773224	-16.2398796081543	0.0142548503354192	0.00711201597005129	-0.00392691092565656	-0.00782300252467394
139	-0.10129838436842	0.662010908126831	-17.1489677429199	-0.0182125810533762	-0.00457625929266214	0.00646266713738441	-0.00555028254166245
140	-0.750647008419037	0.0126622980460525	-16.9541625976563	0.0197743140161037	-0.00132951640989631	-0.0117190945893526	0.00354059832170606
141	1.19739890098572	-0.312012016773224	-16.9541625976563	-0.000355493422830477	-0.00230353930965066	0.00126787810586393	0.00289124972186983
142	-0.10129838436842	-0.312012016773224	-16.4996185302734	0.00938473641872406	0.000943203864153475	-0.00652430532500148	0.000943203864153475
143	-0.10129838436842	0.0126622980460525	-16.8242931365967	-0.0126931173726916	0.00548864435404539	-0.0100957229733467	-0.00619963090866804
144	1.19739890098572	-0.312012016773224	-16.629487991333	0.00256657530553639	-0.00295288790948689	0.000293855206109583	0.00386527273803949
145	-0.750647008419037	0.337336599826813	-16.8892288208008	-0.00652430532500148	-0.00490093370899558	0.00386527273803949	0.000943203864153475
146	-0.750647008419037	-0.312012016773224	-16.6944236755371	-0.0117190945893526	-0.00230353930965066	0.0022419011220336	0.00743668992072344
147	-0.10129838436842	-0.636686325073242	-16.6944236755371	0.013930176384747	0.00483929552137852	-0.00619963090866804	0.00678734155371785
148	1.19739890098572	-1.28603494167328	-16.6944236755371	0.0106834331527352	0.000293855206109583	-0.00782300252467394	-0.00944637414067984
149	0.548050224781036	-0.636686325073242	-16.5645542144775	-0.00684897974133492	-0.000680167751852423	-0.00425158534198999	-0.00392691092565656
150	-0.10129838436842	0.0126622980460525	-16.7593593597412	-0.00132951640989631	-0.00132951640989631	-0.00490093370899558	-0.00360223650932312
151	-0.10129838436842	0.0126622980460525	-17.213903427124	-0.00230353930965066	-0.00912170019000769	0.00743668992072344	0.00451462110504508
152	0.548050224781036	0.0126622980460525	-17.0190982818604	0.0162028968334198	0.00483929552137852	-0.000680167751852423	-0.00295288790948689
153	1.84674751758575	-1.28603494167328	-16.4996185302734	0.00386527273803949	0.00354059832170606	-0.00684897974133492	-0.00230353930965066
154	1.19739890098572	0.0126622980460525	-17.0840320587158	0.0022419011220336	-0.00717365415766835	0.00256657530553639	-0.0107450718060136
155	2.49609613418579	-1.28603494167328	-16.3048152923584	-0.00944637414067984	-0.00295288790948689	-3.08191010844894e-05	0.0022419011220336
156	0.548050224781036	-1.28603494167328	-16.3697490692139	0.0145795252174139	-0.00100484199356288	0.00289124972186983	0.000293855206109583
157	1.84674751758575	0.0126622980460525	-16.9541625976563	0.00646266713738441	-0.000680167751852423	0.00581331877037883	0.00354059832170606
158	-0.10129838436842	-0.312012016773224	-16.8242931365967	0.00354059832170606	0.00191722682211548	-0.00360223650932312	-0.00197886489331722
159	1.84674751758575	-0.96136063337326	-16.434684753418	-0.0130177913233638	0.0022419011220336	-0.000680167751852423	-0.00295288790948689
160	1.84674751758575	-0.96136063337326	-16.434684753418	-0.021459324285388	-0.00360223650932312	0.00970941036939621	-0.00100484199356288
161	0.548050224781036	-0.636686325073242	-16.3048152923584	0.00418994715437293	-0.00360223650932312	0.00646266713738441	0.00808603875339031
162	1.19739890098572	-0.636686325073242	-16.629487991333	0.00191722682211548	0.00321592413820326	0.00873538758605719	-0.00100484199356288
163	2.49609613418579	-0.96136063337326	-16.434684753418	0.013930176384747	-0.000680167751852423	-0.00879702530801296	-0.00522560812532902
164	-0.10129838436842	0.0126622980460525	-16.5645542144775	-0.0136671401560307	-0.00457625929266214	-0.00977104809135199	0.000618529506027699
165	2.49609613418579	-1.28603494167328	-16.3697490692139	0.00970941036939621	-0.00879702530801296	0.00289124972186983	0.0152288740500808
166	0.548050224781036	-0.312012016773224	-16.434684753418	-0.000680167751852423	-0.00392691092565656	0.00354059832170606	0.00354059832170606
167	2.49609613418579	-0.312012016773224	-16.2398796081543	0.00613799272105098	0.00938473641872406	-0.00392691092565656	0.000943203864153475
168	-0.10129838436842	0.662010908126831	-16.3048152923584	0.0022419011220336	0.00418994715437293	-0.00522560812532902	-0.0117190945893526
169	1.19739890098572	0.337336599826813	-16.629487991333	-0.00749832857400179	-0.00717365415766835	-0.00652430532500148	-0.0026282137259841
170	1.84674751758575	-0.636686325073242	-16.3697490692139	0.012956153601408	-0.00327756232582033	-0.0026282137259841	-0.00457625929266214
171	1.19739890098572	-0.96136063337326	-16.3048152923584	-0.00132951640989631	0.00646266713738441	-0.000355493422830477	0.00743668992072344
172	1.84674751758575	-0.312012016773224	-16.1749439239502	-0.00392691092565656	-0.000355493422830477	0.00613799272105098	-0.00327756232582033
173	-0.10129838436842	0.0126622980460525	-16.3048152923584	-0.00814767740666866	0.00191722682211548	-0.0130177913233638	-0.00490093370899558
174	0.548050224781036	-0.312012016773224	-15.9801406860352	0.00938473641872406	-0.00749832857400179	0.00483929552137852	-0.00749832857400179
175	0.548050224781036	0.0126622980460525	-16.629487991333	0.0178262684494257	-0.00490093370899558	-0.00230353930965066	0.00386527273803949
176	1.19739890098572	0.662010908126831	-16.4996185302734	-0.00717365415766835	-0.00847235135734081	-0.00457625929266214	-0.00132951640989631
177	1.84674751758575	-1.28603494167328	-16.4996185302734	0.0217223595827818	-0.000355493422830477	-0.00295288790948689	0.000618529506027699
178	1.19739890098572	0.0126622980460525	-16.434684753418	-0.00717365415766835	0.0022419011220336	0.00256657530553639	-0.00684897974133492
179	0.548050224781036	0.337336599826813	-16.3048152923584	-0.0104203969240189	0.00126787810586393	-0.00847235135734081	-0.00165419070981443
180	-1.39999568462372	0.337336599826813	-16.434684753418	0.0191249661147594	-0.00652430532500148	0.00451462110504508	-0.00230353930965066
181	1.19739890098572	-0.312012016773224	-17.0190982818604	-0.0162645354866982	0.000293855206109583	-0.00197886489331722	0.00970941036939621
182	-0.10129838436842	0.337336599826813	-16.629487991333	0.0132808275520802	0.000943203864153475	-0.00197886489331722	0.000943203864153475
183	-0.10129838436842	0.337336599826813	-16.3697490692139	0.0321119390428066	0.00516396993771195	-0.00717365415766835	0.00483929552137852
184	0.548050224781036	-0.312012016773224	-16.2398796081543	-0.00879702530801296	-0.00912170019000769	-0.00230353930965066	-0.0100957229733467
185	0.548050224781036	0.0126622980460525	-16.2398796081543	0.01100810803473	-0.000680167751852423	-0.00944637414067984	-3.08191010844894e-05
186	-0.750647008419037	0.662010908126831	-16.1100101470947	-0.0146411629393697	-0.000680167751852423	-0.00392691092565656	-0.00100484199356288
187	-0.750647008419037	0.0126622980460525	-16.1749439239502	0.0265924744307995	0.0022419011220336	-3.08191010844894e-05	0.00126787810586393
188	-0.750647008419037	-0.312012016773224	-15.8502702713013	-0.00457625929266214	0.00354059832170606	-0.00814767740666866	-0.0120437685400248
189	-0.10129838436842	0.337336599826813	-15.7853355407715	0.00613799272105098	-0.00457625929266214	-0.0026282137259841	0.00321592413820326
190	-0.10129838436842	0.662010908126831	-16.1100101470947	0.0191249661147594	-0.00619963090866804	0.000618529506027699	-0.00295288790948689
191	0.548050224781036	0.662010908126831	-15.7853355407715	-0.00782300252467394	0.00483929552137852	0.00613799272105098	0.01100810803473
192	-0.10129838436842	0.337336599826813	-15.6554660797119	-0.00490093370899558	0.00808603875339031	0.0022419011220336	0.000293855206109583
193	1.19739890098572	-0.96136063337326	-15.5255966186523	0.013930176384747	0.00256657530553639	-0.00619963090866804	-0.00132951640989631
194	-0.750647008419037	0.337336599826813	-16.1749439239502	0.00678734155371785	-0.00522560812532902	0.00126787810586393	-0.00457625929266214
195	1.19739890098572	-0.636686325073242	-16.1100101470947	-0.00295288790948689	0.00289124972186983	0.00159255252219737	-0.00230353930965066
196	2.49609613418579	-0.96136063337326	-16.434684753418	-0.00165419070981443	-0.00587495695799589	0.00289124972186983	0.00289124972186983
197	0.548050224781036	0.0126622980460525	-16.434684753418	0.0155535480007529	0.00581331877037883	-0.0026282137259841	-0.00100484199356288
198	-0.10129838436842	0.662010908126831	-16.1100101470947	0.0142548503354192	0.000943203864153475	-0.00684897974133492	-0.00555028254166245
199	1.19739890098572	-0.312012016773224	-16.434684753418	0.0249691028147936	-0.00425158534198999	-0.00684897974133492	0.00159255252219737
200	1.84674751758575	-0.636686325073242	-15.7853355407715	-0.000355493422830477	-0.00295288790948689	-0.00522560812532902	0.00289124972186983
201	-0.10129838436842	-0.312012016773224	-15.7204008102417	-0.00652430532500148	-0.00327756232582033	0.00354059832170606	0.00613799272105098
202	1.84674751758575	-0.96136063337326	-15.9152050018311	0.0123068047687411	0.00581331877037883	0.00906006153672934	-0.00425158534198999
203	1.84674751758575	-0.96136063337326	-15.5255966186523	0.0399041213095188	0.0155535480007529	-0.00425158534198999	-0.00425158534198999
204	-0.10129838436842	0.337336599826813	-15.2658567428589	-0.00879702530801296	-0.00457625929266214	-0.00100484199356288	0.00321592413820326
205	-0.10129838436842	-0.636686325073242	-15.1359872817993	-0.00944637414067984	-0.00555028254166245	-0.00132951640989631	0.00126787810586393
206	1.84674751758575	-0.636686325073242	-15.9152050018311	0.00289124972186983	-0.000680167751852423	0.00483929552137852	0.00321592413820326
207	1.19739890098572	-0.96136063337326	-15.5255966186523	0.0132808275520802	0.000943203864153475	0.00646266713738441	0.000293855206109583
208	1.84674751758575	-0.312012016773224	-16.0450744628906	-0.0123684434220195	0.00548864435404539	-0.00814767740666866	0.000943203864153475
209	1.84674751758575	-0.96136063337326	-15.7853355407715	0.011982130818069	0.00191722682211548	0.00126787810586393	-0.00587495695799589
210	2.49609613418579	-0.96136063337326	-14.9411821365356	-0.00230353930965066	0.00613799272105098	0.00418994715437293	0.00321592413820326
211	-0.10129838436842	0.0126622980460525	-15.2658567428589	0.00678734155371785	0.00483929552137852	-3.08191010844894e-05	0.00321592413820326
212	2.49609613418579	-0.96136063337326	-15.2658567428589	-0.0100957229733467	0.00126787810586393	0.00646266713738441	0.000293855206109583
213	-0.10129838436842	0.0126622980460525	-15.8502702713013	0.00451462110504508	0.00906006153672934	-0.0100957229733467	-0.00944637414067984
214	2.49609613418579	-1.28603494167328	-15.6554660797119	-0.00587495695799589	-0.00197886489331722	0.000618529506027699	-0.00684897974133492
215	-0.10129838436842	0.337336599826813	-15.8502702713013	-0.00165419070981443	-0.00295288790948689	-0.00587495695799589	0.000618529506027699
216	0.548050224781036	0.0126622980460525	-15.3957262039185	0.0022419011220336	0.00451462110504508	0.00646266713738441	0.000943203864153475
217	1.19739890098572	-0.636686325073242	-15.7204008102417	-0.00392691092565656	0.00289124972186983	-3.08191010844894e-05	-0.00490093370899558
218	1.84674751758575	-0.636686325073242	-15.2658567428589	-0.00879702530801296	0.00678734155371785	-0.00425158534198999	-0.00847235135734081
219	0.548050224781036	-0.636686325073242	-15.7853355407715	0.00159255252219737	0.00159255252219737	0.00678734155371785	-0.00197886489331722
220	0.548050224781036	0.0126622980460525	-15.9801406860352	0.0145795252174139	0.00126787810586393	0.00354059832170606	0.00581331877037883
221	-0.10129838436842	0.662010908126831	-15.7853355407715	-0.00392691092565656	-0.00197886489331722	0.00256657530553639	-0.00165419070981443
222	-0.10129838436842	0.0126622980460525	-15.6554660797119	0.00841071270406246	0.00256657530553639	0.00451462110504508	0.000618529506027699
223	-0.10129838436842	0.986685216426849	-15.9152050018311	-0.00619963090866804	0.0106834331527352	-0.00717365415766835	0.00256657530553639
224	1.84674751758575	-0.96136063337326	-15.7853355407715	0.00256657530553639	-0.00100484199356288	0.00191722682211548	0.00289124972186983
225	0.548050224781036	0.662010908126831	-15.4606609344482	0.00256657530553639	-0.00879702530801296	0.00321592413820326	0.0022419011220336
226	0.548050224781036	0.337336599826813	-15.9801406860352	-0.0100957229733467	0.00743668992072344	0.00386527273803949	0.00743668992072344
227	-0.750647008419037	0.986685216426849	-15.8502702713013	-0.00165419070981443	0.00256657530553639	-0.00619963090866804	-0.00132951640989631
228	0.548050224781036	-0.636686325073242	-15.4606609344482	0.0278911720961332	0.00548864435404539	-0.000680167751852423	-0.00684897974133492
229	0.548050224781036	0.662010908126831	-15.9801406860352	-0.00425158534198999	-0.000355493422830477	-0.0026282137259841	0.000943203864153475
230	-0.10129838436842	0.0126622980460525	-16.1100101470947	0.00386527273803949	-0.00490093370899558	-0.00555028254166245	0.00289124972186983
231	1.19739890098572	-0.636686325073242	-15.9801406860352	0.0145795252174139	0.00678734155371785	0.00289124972186983	-3.08191010844894e-05
232	0.548050224781036	0.337336599826813	-15.7853355407715	-0.00717365415766835	0.01100810803473	0.000293855206109583	0.00483929552137852
233	2.49609613418579	0.337336599826813	-15.7853355407715	-0.00782300252467394	0.00451462110504508	0.000293855206109583	-0.0110697457566857
234	-0.10129838436842	0.337336599826813	-15.6554660797119	-0.0133424662053585	-0.000355493422830477	-0.00879702530801296	-0.00490093370899558
235	1.84674751758575	-0.636686325073242	-15.5905313491821	0.00841071270406246	-0.00197886489331722	0.0022419011220336	-0.00425158534198999
236	1.19739890098572	0.337336599826813	-16.1749439239502	0.000943203864153475	-0.00522560812532902	-0.00165419070981443	0.00841071270406246
237	-0.10129838436842	0.662010908126831	-16.5645542144775	0.00711201597005129	0.00646266713738441	0.00191722682211548	-0.00392691092565656
238	-0.750647008419037	0.337336599826813	-15.9801406860352	0.0194496400654316	0.00516396993771195	-0.00392691092565656	0.00354059832170606
239	-0.750647008419037	0.986685216426849	-15.8502702713013	-0.0126931173726916	0.00646266713738441	-0.00230353930965066	0.00191722682211548
240	1.84674751758575	-0.96136063337326	-15.4606609344482	-0.0026282137259841	-0.00490093370899558	-0.000680167751852423	0.00548864435404539
241	1.19739890098572	-0.312012016773224	-15.6554660797119	-0.00587495695799589	0.00613799272105098	-0.0026282137259841	-0.00132951640989631
242	2.49609613418579	-0.312012016773224	-16.0450744628906	-0.00197886489331722	0.00646266713738441	-0.00392691092565656	0.00678734155371785
243	1.19739890098572	-0.636686325073242	-15.9801406860352	-0.0100957229733467	0.01100810803473	-0.00847235135734081	-0.0104203969240189
244	-1.39999568462372	0.662010908126831	-15.9152050018311	-0.00717365415766835	0.00451462110504508	-0.00749832857400179	0.000618529506027699
245	1.19739890098572	-0.96136063337326	-15.7853355407715	-0.00619963090866804	-0.00230353930965066	-0.00555028254166245	0.000293855206109583
246	1.19739890098572	-0.636686325073242	-15.3307914733887	0.00548864435404539	0.00354059832170606	-0.00327756232582033	0.000618529506027699
247	1.84674751758575	-0.312012016773224	-16.434684753418	-0.0026282137259841	0.000943203864153475	0.00451462110504508	0.00581331877037883
248	2.49609613418579	-0.312012016773224	-16.4996185302734	0.013930176384747	0.00711201597005129	-0.00847235135734081	-0.00100484199356288
249	2.49609613418579	-0.636686325073242	-16.4996185302734	0.00191722682211548	-0.00457625929266214	-0.00652430532500148	0.0022419011220336
250	1.19739890098572	-1.28603494167328	-16.2398796081543	-0.00522560812532902	-0.00360223650932312	0.00126787810586393	0.00646266713738441
251	-0.10129838436842	-0.96136063337326	-16.0450744628906	0.00743668992072344	0.00451462110504508	0.000618529506027699	0.00711201597005129
252	0.548050224781036	-0.636686325073242	-15.4606609344482	-0.00912170019000769	0.0022419011220336	0.00776136433705688	0.00321592413820326
253	-0.10129838436842	-0.636686325073242	-15.9801406860352	0.00289124972186983	0.00354059832170606	-0.00944637414067984	-0.00327756232582033
254	1.19739890098572	-0.96136063337326	-16.4996185302734	-0.000355493422830477	0.00191722682211548	-0.00100484199356288	-0.00392691092565656
255	0.548050224781036	0.0126622980460525	-16.1100101470947	-0.00977104809135199	-0.00652430532500148	0.00581331877037883	-0.00457625929266214
256	1.19739890098572	-1.28603494167328	-16.2398796081543	-0.00684897974133492	-0.00425158534198999	-0.00522560812532902	0.0126314787194133
257	1.19739890098572	-0.96136063337326	-16.3048152923584	0.00354059832170606	0.00516396993771195	0.00808603875339031	0.00548864435404539
258	1.19739890098572	-1.28603494167328	-15.9152050018311	0.00483929552137852	-3.08191010844894e-05	-0.00977104809135199	-0.00522560812532902
259	1.19739890098572	-1.93538355827332	-15.4606609344482	-0.00749832857400179	-0.00717365415766835	0.000943203864153475	-0.0026282137259841
260	-0.10129838436842	-0.312012016773224	-15.8502702713013	0.00906006153672934	-0.0100957229733467	-0.0026282137259841	0.00613799272105098
261	0.548050224781036	0.0126622980460525	-16.2398796081543	-0.00879702530801296	-0.000355493422830477	0.00841071270406246	0.000618529506027699
262	-0.750647008419037	0.0126622980460525	-16.2398796081543	0.00483929552137852	0.00159255252219737	-0.00490093370899558	-0.00197886489331722
263	0.548050224781036	-0.312012016773224	-16.4996185302734	0.00386527273803949	-0.00490093370899558	-0.00684897974133492	-0.000680167751852423
264	2.49609613418579	-1.28603494167328	-16.1749439239502	-0.00684897974133492	-0.00684897974133492	-0.0110697457566857	0.00191722682211548
265	-0.10129838436842	-0.312012016773224	-15.7204008102417	0.00126787810586393	-0.0126931173726916	-0.00197886489331722	0.00386527273803949
266	-1.39999568462372	-0.312012016773224	-16.629487991333	0.0142548503354192	-0.00360223650932312	-0.0026282137259841	0.00711201597005129
267	1.84674751758575	-0.312012016773224	-16.3048152923584	0.0181509424000978	-0.00295288790948689	-0.00327756232582033	0.00776136433705688
268	-0.10129838436842	-1.28603494167328	-16.3697490692139	-0.0120437685400248	0.0022419011220336	-0.0104203969240189	-0.00619963090866804
269	0.548050224781036	-0.636686325073242	-16.5645542144775	-0.000680167751852423	-0.00652430532500148	-0.00717365415766835	-0.00425158534198999
270	-0.10129838436842	0.0126622980460525	-16.629487991333	-0.0152905117720366	-0.0152905117720366	-0.00360223650932312	0.00191722682211548
271	1.84674751758575	-0.636686325073242	-16.434684753418	-0.00749832857400179	-0.0110697457566857	-0.0026282137259841	0.00354059832170606
272	-1.39999568462372	0.0126622980460525	-16.8242931365967	0.00906006153672934	0.00646266713738441	0.00776136433705688	-3.08191010844894e-05
273	2.49609613418579	-1.28603494167328	-16.8892288208008	-0.0143164889886975	-0.00230353930965066	-0.00490093370899558	-0.00197886489331722
274	0.548050224781036	-0.636686325073242	-16.4996185302734	0.0116574559360743	-0.00684897974133492	-0.0026282137259841	0.00321592413820326
275	2.49609613418579	-1.61070930957794	-16.434684753418	-0.021459324285388	-0.00977104809135199	0.00289124972186983	0.00126787810586393
276	1.19739890098572	-0.312012016773224	-16.3697490692139	0.00256657530553639	-0.00165419070981443	-0.000355493422830477	0.00516396993771195
277	-0.10129838436842	-0.636686325073242	-16.0450744628906	0.00191722682211548	-0.00230353930965066	-0.0026282137259841	-0.00360223650932312
278	-0.750647008419037	0.0126622980460525	-16.3697490692139	-0.00165419070981443	0.000943203864153475	0.000943203864153475	-0.0152905117720366
279	0.548050224781036	-0.96136063337326	-16.629487991333	0.00191722682211548	-0.00197886489331722	-0.0136671401560307	-0.00490093370899558
280	1.19739890098572	-0.636686325073242	-16.4996185302734	-0.00230353930965066	-0.00652430532500148	0.00289124972186983	-0.00230353930965066
281	1.84674751758575	-2.26005792617798	-16.3048152923584	0.011982130818069	-3.08191010844894e-05	-0.00749832857400179	0.00159255252219737
282	1.19739890098572	-0.636686325073242	-16.629487991333	0.0207483377307653	0.00516396993771195	0.00743668992072344	-0.00132951640989631
283	1.84674751758575	-1.61070930957794	-15.9801406860352	0.00808603875339031	-0.00652430532500148	-0.00522560812532902	-0.0026282137259841
284	-0.10129838436842	-0.312012016773224	-16.4996185302734	-0.00425158534198999	-0.00912170019000769	-0.00100484199356288	-0.00392691092565656
285	1.84674751758575	-1.93538355827332	-16.2398796081543	0.00386527273803949	-0.0133424662053585	-0.0100957229733467	-0.00100484199356288
286	1.84674751758575	-1.61070930957794	-16.3048152923584	0.00776136433705688	-0.00132951640989631	-0.00587495695799589	-0.00587495695799589
287	1.19739890098572	-1.28603494167328	-16.434684753418	0.0155535480007529	-0.0026282137259841	-0.00619963090866804	-0.00555028254166245
288	0.548050224781036	-0.312012016773224	-16.434684753418	0.00873538758605719	-0.00165419070981443	-0.00295288790948689	-0.00717365415766835
289	1.84674751758575	-1.61070930957794	-16.2398796081543	0.00418994715437293	-0.00587495695799589	-0.0104203969240189	-0.00295288790948689
290	1.19739890098572	-1.61070930957794	-16.2398796081543	-0.00684897974133492	-0.0104203969240189	0.00289124972186983	-0.00295288790948689
291	-0.10129838436842	-2.58473229408264	-16.2398796081543	0.00451462110504508	-0.00425158534198999	0.00191722682211548	0.00159255252219737
292	2.49609613418579	-1.28603494167328	-16.5645542144775	0.0194496400654316	-0.00230353930965066	-0.00197886489331722	-0.00295288790948689
293	0.548050224781036	-1.93538355827332	-16.434684753418	0.011982130818069	-0.00555028254166245	-0.000355493422830477	-0.00522560812532902
294	1.84674751758575	-1.61070930957794	-16.629487991333	0.00191722682211548	-0.00749832857400179	-0.00327756232582033	-0.0104203969240189
295	-0.10129838436842	-0.96136063337326	-16.3048152923584	0.00256657530553639	-0.0146411629393697	0.00126787810586393	0.00321592413820326
296	0.548050224781036	-1.61070930957794	-16.5645542144775	-0.00977104809135199	-0.00490093370899558	0.00159255252219737	-0.00684897974133492
297	1.84674751758575	-1.61070930957794	-16.3697490692139	-0.00522560812532902	0.00581331877037883	-0.000355493422830477	0.00354059832170606
298	1.84674751758575	-1.61070930957794	-16.629487991333	-0.00912170019000769	-0.00392691092565656	-0.0100957229733467	0.000618529506027699
299	1.84674751758575	-1.61070930957794	-16.2398796081543	0.0334106348454952	-0.0026282137259841	-0.00684897974133492	-0.00197886489331722
300	-0.10129838436842	-0.636686325073242	-16.434684753418	-0.00652430532500148	-0.00457625929266214	0.00776136433705688	0.00321592413820326
301	0.548050224781036	-0.312012016773224	-16.434684753418	0.000943203864153475	-0.00425158534198999	-0.0026282137259841	0.00256657530553639
302	0.548050224781036	-1.28603494167328	-16.7593593597412	0.00548864435404539	-0.00165419070981443	-0.00295288790948689	0.00386527273803949
303	-0.10129838436842	-0.636686325073242	-16.8242931365967	0.01100810803473	-0.00327756232582033	0.00191722682211548	-0.00847235135734081
304	1.19739890098572	-1.28603494167328	-16.8242931365967	0.01100810803473	-0.00684897974133492	-0.0126931173726916	-0.00749832857400179
305	-0.750647008419037	-0.636686325073242	-16.6944236755371	-0.0123684434220195	-0.00360223650932312	0.00159255252219737	-0.00100484199356288
306	-0.10129838436842	-0.636686325073242	-16.3048152923584	-0.0113944197073579	0.000618529506027699	0.00581331877037883	-0.00132951640989631
307	0.548050224781036	-1.61070930957794	-15.8502702713013	0.0165275707840919	-0.000680167751852423	-3.08191010844894e-05	0.00418994715437293
308	1.84674751758575	-1.93538355827332	-16.434684753418	0.0334106348454952	0.000293855206109583	-0.00425158534198999	0.00126787810586393
309	0.548050224781036	-1.28603494167328	-16.434684753418	-0.00425158534198999	-0.00165419070981443	-3.08191010844894e-05	-0.00425158534198999
310	-0.750647008419037	-0.312012016773224	-16.7593593597412	0.000618529506027699	-0.00684897974133492	0.00678734155371785	-0.00327756232582033
311	0.548050224781036	0.0126622980460525	-16.5645542144775	0.00678734155371785	-0.00684897974133492	0.00321592413820326	0.000618529506027699
312	-0.750647008419037	-0.312012016773224	-16.4996185302734	0.0236704051494598	0.00613799272105098	0.000618529506027699	0.00289124972186983
313	2.49609613418579	-0.96136063337326	-16.2398796081543	-0.00555028254166245	0.00289124972186983	-0.00132951640989631	0.00126787810586393
314	0.548050224781036	-0.312012016773224	-16.1100101470947	0.0142548503354192	0.00516396993771195	-0.00522560812532902	-0.00132951640989631
315	0.548050224781036	-1.28603494167328	-16.3697490692139	-0.0165892094373703	-0.00652430532500148	0.00613799272105098	-0.00587495695799589
316	0.548050224781036	0.0126622980460525	-16.4996185302734	-0.000355493422830477	-0.0026282137259841	0.00743668992072344	0.00321592413820326
317	-0.750647008419037	0.0126622980460525	-15.9801406860352	0.00321592413820326	-0.00197886489331722	0.00386527273803949	0.00581331877037883
318	-0.750647008419037	-0.636686325073242	-16.4996185302734	-0.0149658378213644	-0.00522560812532902	-0.0139918150380254	-0.00587495695799589
319	0.548050224781036	0.0126622980460525	-16.2398796081543	-0.0100957229733467	-0.0026282137259841	0.000293855206109583	-0.00587495695799589
320	1.19739890098572	-0.636686325073242	-16.3048152923584	-0.0026282137259841	-0.00230353930965066	0.00418994715437293	0.000943203864153475
321	1.19739890098572	-0.96136063337326	-16.3697490692139	0.0022419011220336	0.00191722682211548	0.00256657530553639	0.01100810803473
322	1.84674751758575	-0.312012016773224	-16.5645542144775	0.00418994715437293	0.0022419011220336	-0.00555028254166245	0.00678734155371785
323	0.548050224781036	-0.96136063337326	-16.3048152923584	-0.00100484199356288	0.00451462110504508	-0.00425158534198999	-0.00197886489331722
324	0.548050224781036	-0.312012016773224	-16.4996185302734	-0.00490093370899558	0.000943203864153475	-0.00587495695799589	-0.00652430532500148
325	1.19739890098572	-1.28603494167328	-16.1100101470947	0.020423661917448	0.00159255252219737	0.000943203864153475	0.00743668992072344
326	2.49609613418579	-1.28603494167328	-16.434684753418	-0.00587495695799589	-0.000355493422830477	0.0022419011220336	0.00678734155371785
327	0.548050224781036	0.337336599826813	-16.5645542144775	0.01100810803473	0.00289124972186983	0.00191722682211548	0.0022419011220336
328	-0.10129838436842	-0.312012016773224	-16.5645542144775	0.00808603875339031	-0.00230353930965066	-0.00684897974133492	-0.000355493422830477
329	-0.10129838436842	0.337336599826813	-15.9801406860352	-0.00717365415766835	0.00256657530553639	0.00451462110504508	-0.00165419070981443
330	2.49609613418579	-1.28603494167328	-16.3048152923584	-0.00912170019000769	-0.00847235135734081	-0.000680167751852423	0.00711201597005129
331	1.84674751758575	-0.96136063337326	-16.1100101470947	-0.00912170019000769	-0.00327756232582033	0.0132808275520802	-0.00490093370899558
332	2.49609613418579	-0.96136063337326	-16.2398796081543	-0.00717365415766835	0.00776136433705688	-0.0026282137259841	0.00126787810586393
333	-0.750647008419037	0.0126622980460525	-16.629487991333	0.0100340843200684	0.000943203864153475	-0.00132951640989631	0.000618529506027699
334	3.14544486999512	-0.636686325073242	-16.629487991333	-0.0117190945893526	-0.00165419070981443	-0.00457625929266214	-0.00132951640989631
335	-0.750647008419037	0.337336599826813	-16.434684753418	0.000293855206109583	0.0022419011220336	0.00646266713738441	0.00289124972186983
336	1.19739890098572	-0.96136063337326	-16.2398796081543	-0.00425158534198999	0.00126787810586393	0.00256657530553639	0.00581331877037883
337	1.19739890098572	-0.96136063337326	-16.1749439239502	0.0113327819854021	0.00516396993771195	-0.00392691092565656	0.00548864435404539
338	1.19739890098572	-0.96136063337326	-16.1100101470947	-0.0175632312893867	-0.00392691092565656	-0.00847235135734081	-0.00490093370899558
339	0.548050224781036	-0.96136063337326	-16.3697490692139	0.00483929552137852	-0.00197886489331722	-0.0026282137259841	-0.00555028254166245
340	1.19739890098572	0.0126622980460525	-16.4996185302734	-0.0143164889886975	-0.00100484199356288	0.0022419011220336	0.00191722682211548
341	-0.750647008419037	0.337336599826813	-16.5645542144775	-0.00295288790948689	-0.00327756232582033	0.00159255252219737	0.0113327819854021
342	1.84674751758575	-1.28603494167328	-16.2398796081543	0.0126314787194133	0.00386527273803949	-0.00749832857400179	0.00418994715437293
343	0.548050224781036	0.337336599826813	-16.3697490692139	-0.00717365415766835	-0.00165419070981443	-0.00327756232582033	-0.00522560812532902
344	2.49609613418579	-0.636686325073242	-15.9801406860352	-0.00230353930965066	-0.0110697457566857	-0.0139918150380254	-0.00652430532500148
345	-0.750647008419037	0.662010908126831	-16.4996185302734	-0.00327756232582033	-0.0026282137259841	0.00321592413820326	0.00906006153672934
346	-0.10129838436842	-0.312012016773224	-16.3697490692139	0.00776136433705688	-0.00230353930965066	-0.00327756232582033	0.00483929552137852
347	1.19739890098572	-0.312012016773224	-15.7204008102417	0.0226963832974434	0.00191722682211548	0.0022419011220336	-0.00295288790948689
348	1.84674751758575	-1.28603494167328	-15.7204008102417	-0.00230353930965066	-0.00522560812532902	-0.0113944197073579	-0.00490093370899558
349	1.84674751758575	-0.636686325073242	-15.5255966186523	0.00776136433705688	-0.00912170019000769	-0.00490093370899558	-0.00522560812532902
350	0.548050224781036	-1.28603494167328	-15.3957262039185	-0.0123684434220195	-0.0104203969240189	-0.00295288790948689	-0.00197886489331722
351	0.548050224781036	0.337336599826813	-16.1100101470947	-0.00230353930965066	-0.0113944197073579	-0.00132951640989631	0.000293855206109583
352	1.19739890098572	0.0126622980460525	-16.0450744628906	0.00841071270406246	0.00548864435404539	-0.00847235135734081	0.00126787810586393
353	1.19739890098572	0.662010908126831	-16.0450744628906	-0.00490093370899558	-0.00230353930965066	-0.00425158534198999	-0.00295288790948689
354	-0.10129838436842	-0.96136063337326	-15.5905313491821	0.0272418223321438	-0.00587495695799589	-0.00425158534198999	-0.00165419070981443
355	0.548050224781036	-0.636686325073242	-15.5905313491821	-0.00457625929266214	-0.00879702530801296	0.00191722682211548	0.000943203864153475
356	-0.10129838436842	0.662010908126831	-16.2398796081543	0.00418994715437293	-0.00230353930965066	0.00451462110504508	0.00126787810586393
357	-0.10129838436842	0.0126622980460525	-16.6944236755371	0.00126787810586393	-0.00165419070981443	-0.00457625929266214	-0.000355493422830477
358	-0.750647008419037	-0.312012016773224	-15.9801406860352	0.00711201597005129	0.00321592413820326	-0.00295288790948689	-0.00360223650932312
359	-0.750647008419037	0.662010908126831	-16.5645542144775	0.0200989879667759	-0.00165419070981443	-0.00782300252467394	-0.00295288790948689
360	1.84674751758575	-0.96136063337326	-16.3048152923584	-0.0198359526693821	-0.00814767740666866	-0.0100957229733467	0.00613799272105098
361	2.49609613418579	-0.312012016773224	-15.9801406860352	0.00256657530553639	-0.0026282137259841	0.0116574559360743	-0.000355493422830477
362	-0.750647008419037	0.337336599826813	-16.2398796081543	0.00516396993771195	0.00711201597005129	-0.00230353930965066	0.00711201597005129
363	1.84674751758575	-0.96136063337326	-16.3697490692139	0.00191722682211548	0.00126787810586393	0.00906006153672934	-0.00392691092565656
364	-0.10129838436842	0.337336599826813	-16.434684753418	-0.00587495695799589	-0.000680167751852423	-0.00652430532500148	-0.00717365415766835
365	1.19739890098572	-0.636686325073242	-16.3048152923584	0.0123068047687411	-0.00295288790948689	-0.00327756232582033	-0.00100484199356288
366	1.19739890098572	0.337336599826813	-16.3697490692139	-0.00847235135734081	-0.00717365415766835	0.000943203864153475	0.00418994715437293
367	0.548050224781036	0.0126622980460525	-16.3048152923584	0.00808603875339031	0.000943203864153475	-0.00619963090866804	-0.00230353930965066
368	-0.10129838436842	0.0126622980460525	-16.2398796081543	-0.00295288790948689	-0.00879702530801296	0.00191722682211548	0.0022419011220336
369	-0.750647008419037	0.337336599826813	-16.6944236755371	-0.0201606266200542	-0.00165419070981443	-0.00879702530801296	-0.00457625929266214
370	0.548050224781036	0.337336599826813	-16.1100101470947	0.00873538758605719	0.00321592413820326	-0.00555028254166245	0.00386527273803949
371	1.19739890098572	-0.636686325073242	-15.8502702713013	-0.00197886489331722	-0.000680167751852423	0.00126787810586393	0.0022419011220336
372	1.19739890098572	-0.312012016773224	-15.5905313491821	0.00841071270406246	0.00581331877037883	0.0113327819854021	-0.00587495695799589
373	1.19739890098572	-0.636686325073242	-15.5255966186523	0.00743668992072344	0.00256657530553639	-0.00555028254166245	-0.0113944197073579
374	-0.10129838436842	0.337336599826813	-15.7204008102417	0.013930176384747	-0.00295288790948689	-0.00392691092565656	0.00678734155371785
375	-0.10129838436842	0.337336599826813	-16.1749439239502	0.00613799272105098	-0.00457625929266214	-0.000680167751852423	0.000293855206109583
376	1.84674751758575	-0.636686325073242	-15.9152050018311	-0.00522560812532902	-0.00295288790948689	0.00321592413820326	-0.00295288790948689
377	0.548050224781036	-0.96136063337326	-15.7853355407715	0.0168522447347641	0.00548864435404539	-0.00717365415766835	-0.000355493422830477
378	0.548050224781036	-0.96136063337326	-16.1100101470947	0.00126787810586393	0.00711201597005129	0.00516396993771195	-0.00392691092565656
379	1.19739890098572	-0.96136063337326	-15.9152050018311	-0.00197886489331722	-0.00847235135734081	-0.00295288790948689	-0.00392691092565656
380	0.548050224781036	-0.96136063337326	-15.9801406860352	0.0113327819854021	0.00483929552137852	0.00516396993771195	-3.08191010844894e-05
381	0.548050224781036	0.337336599826813	-16.4996185302734	0.00354059832170606	-0.00619963090866804	0.00516396993771195	0.00418994715437293
382	1.84674751758575	-0.636686325073242	-16.434684753418	0.0022419011220336	0.00873538758605719	0.00581331877037883	-0.00197886489331722
383	-0.10129838436842	0.662010908126831	-16.3048152923584	0.0207483377307653	0.00678734155371785	-0.000355493422830477	-0.00197886489331722
384	0.548050224781036	-0.636686325073242	-15.6554660797119	-0.0143164889886975	-0.00295288790948689	-0.00392691092565656	0.000618529506027699
385	-0.750647008419037	0.0126622980460525	-15.7204008102417	-0.00230353930965066	-0.00360223650932312	0.0022419011220336	0.00808603875339031
386	0.548050224781036	-0.636686325073242	-15.3957262039185	-0.0182125810533762	0.000618529506027699	-0.00132951640989631	0.00581331877037883
387	1.19739890098572	-0.636686325073242	-15.9801406860352	0.00938473641872406	0.00906006153672934	0.00483929552137852	-0.00295288790948689
388	0.548050224781036	-0.96136063337326	-15.7853355407715	-3.08191010844894e-05	0.00451462110504508	-0.00295288790948689	0.000943203864153475
389	1.84674751758575	-0.96136063337326	-15.7204008102417	0.00776136433705688	-0.00360223650932312	-0.0126931173726916	-0.00587495695799589
390	0.548050224781036	0.0126622980460525	-15.6554660797119	0.00581331877037883	-0.00295288790948689	-0.00652430532500148	-0.00327756232582033
391	-0.10129838436842	0.662010908126831	-15.6554660797119	-0.0110697457566857	0.00256657530553639	-3.08191010844894e-05	0.000618529506027699
392	-0.750647008419037	0.662010908126831	-15.8502702713013	0.00354059832170606	0.00906006153672934	-0.00197886489331722	-0.00295288790948689
393	0.548050224781036	0.337336599826813	-16.1100101470947	-0.0139918150380254	0.0022419011220336	-0.00490093370899558	-0.00652430532500148
394	1.19739890098572	-0.312012016773224	-15.9152050018311	0.0100340843200684	-0.00100484199356288	-0.00782300252467394	-0.00814767740666866
395	2.49609613418579	-0.636686325073242	-16.2398796081543	0.000618529506027699	0.00256657530553639	-0.00425158534198999	0.00678734155371785
396	-0.10129838436842	0.986685216426849	-16.434684753418	0.0152288740500808	0.00516396993771195	-0.00100484199356288	0.000293855206109583
397	0.548050224781036	0.662010908126831	-16.1749439239502	0.0136055024340749	0.00743668992072344	-0.00165419070981443	0.000618529506027699
398	-0.10129838436842	0.986685216426849	-16.2398796081543	-0.00555028254166245	0.00613799272105098	-0.00684897974133492	-0.00100484199356288
399	0.548050224781036	0.337336599826813	-16.0450744628906	-0.0026282137259841	-0.00587495695799589	-0.00879702530801296	-0.00100484199356288
400	0.548050224781036	0.662010908126831	-16.0450744628906	-0.00327756232582033	0.00289124972186983	0.00418994715437293	-0.00392691092565656
401	3.14544486999512	-0.636686325073242	-16.3697490692139	-0.00555028254166245	0.00321592413820326	-0.00165419070981443	0.00321592413820326
402	-0.10129838436842	1.31135952472687	-16.5645542144775	0.0132808275520802	0.00581331877037883	-0.000355493422830477	0.00191722682211548
403	2.49609613418579	-0.636686325073242	-16.1749439239502	0.0155535480007529	0.00646266713738441	-0.0104203969240189	-0.00587495695799589
404	-0.10129838436842	0.986685216426849	-16.0450744628906	-0.00977104809135199	0.00256657530553639	-0.0026282137259841	-0.00360223650932312
405	1.84674751758575	-0.636686325073242	-16.434684753418	0.00354059832170606	0.0022419011220336	-0.00684897974133492	-0.00197886489331722
406	0.548050224781036	0.986685216426849	-16.6944236755371	0.00970941036939621	0.000293855206109583	0.0103587592020631	0.00581331877037883
407	0.548050224781036	0.337336599826813	-16.434684753418	0.00289124972186983	0.01100810803473	-0.00522560812532902	0.00451462110504508
408	-0.750647008419037	1.31135952472687	-16.5645542144775	0.0145795252174139	0.00516396993771195	-0.00295288790948689	-0.00717365415766835
409	0.548050224781036	0.337336599826813	-16.1749439239502	0.00938473641872406	-0.00652430532500148	-0.00197886489331722	0.00516396993771195
410	0.548050224781036	0.662010908126831	-16.3697490692139	0.00126787810586393	-0.0026282137259841	0.00191722682211548	-3.08191010844894e-05
411	1.84674751758575	-0.636686325073242	-16.3048152923584	0.00841071270406246	-0.00360223650932312	-0.00165419070981443	-0.00132951640989631
412	1.19739890098572	0.337336599826813	-16.3697490692139	-0.00360223650932312	0.00711201597005129	0.000293855206109583	0.000618529506027699
413	2.49609613418579	-0.636686325073242	-16.1749439239502	0.0126314787194133	0.00159255252219737	-0.00295288790948689	-0.00749832857400179
414	-1.39999568462372	0.662010908126831	-16.7593593597412	-0.0156151866540313	-0.00197886489331722	-0.00457625929266214	-0.00652430532500148
415	0.548050224781036	0.662010908126831	-16.434684753418	-0.00100484199356288	0.00159255252219737	-0.00912170019000769	-0.00197886489331722
416	1.19739890098572	-0.312012016773224	-16.3048152923584	-0.00814767740666866	0.00451462110504508	0.00970941036939621	0.00354059832170606
417	1.19739890098572	-0.636686325073242	-16.5645542144775	-0.000355493422830477	0.000618529506027699	-0.00327756232582033	0.00354059832170606
418	1.84674751758575	-0.312012016773224	-16.3697490692139	0.0282158460468054	0.00548864435404539	-0.00132951640989631	-0.00619963090866804
419	1.19739890098572	-0.312012016773224	-16.3048152923584	0.0165275707840919	-0.00132951640989631	-0.00327756232582033	0.000943203864153475
420	-0.10129838436842	-0.312012016773224	-16.2398796081543	0.00191722682211548	0.00191722682211548	0.00516396993771195	-0.00749832857400179
421	-0.750647008419037	0.337336599826813	-15.6554660797119	0.00321592413820326	-0.00457625929266214	-0.00197886489331722	0.00126787810586393
422	1.84674751758575	-0.312012016773224	-16.1100101470947	0.00581331877037883	0.00516396993771195	0.000618529506027699	-0.00295288790948689
423	-0.10129838436842	0.337336599826813	-16.3048152923584	0.00418994715437293	0.00256657530553639	-0.00457625929266214	-0.00490093370899558
424	1.84674751758575	0.0126622980460525	-16.4996185302734	-0.0100957229733467	-0.00132951640989631	-0.0100957229733467	-0.00652430532500148
425	0.548050224781036	0.662010908126831	-16.434684753418	-0.0100957229733467	-0.000355493422830477	0.00516396993771195	0.00321592413820326
426	0.548050224781036	-0.312012016773224	-15.7853355407715	-0.021459324285388	-0.000355493422830477	0.00483929552137852	0.00191722682211548
427	1.84674751758575	0.0126622980460525	-15.9152050018311	0.012956153601408	0.011982130818069	-0.00555028254166245	0.00126787810586393
428	0.548050224781036	-0.636686325073242	-16.1100101470947	0.0116574559360743	0.00191722682211548	-0.00327756232582033	-0.00782300252467394
429	1.19739890098572	-0.636686325073242	-16.1749439239502	-0.0123684434220195	0.00191722682211548	-0.00652430532500148	-0.000355493422830477
430	1.19739890098572	-0.636686325073242	-16.434684753418	-0.000355493422830477	0.00191722682211548	-0.00230353930965066	0.00418994715437293
431	-0.750647008419037	0.337336599826813	-16.434684753418	0.00613799272105098	0.00483929552137852	0.00873538758605719	0.00159255252219737
432	1.19739890098572	-0.312012016773224	-16.8242931365967	0.0162028968334198	0.00970941036939621	-0.00619963090866804	0.00159255252219737
433	-0.750647008419037	0.662010908126831	-16.434684753418	0.00613799272105098	0.00418994715437293	-0.00425158534198999	-0.000680167751852423
434	1.19739890098572	-0.312012016773224	-16.3697490692139	0.0321119390428066	0.00321592413820326	0.00418994715437293	-0.00555028254166245
435	1.19739890098572	-0.312012016773224	-16.8242931365967	0.0200989879667759	0.000943203864153475	0.00841071270406246	0.00906006153672934
436	-0.10129838436842	0.662010908126831	-16.8242931365967	-0.00587495695799589	0.00646266713738441	0.00418994715437293	0.00548864435404539
437	-1.39999568462372	0.337336599826813	-16.8242931365967	-0.00100484199356288	0.00808603875339031	-0.00100484199356288	0.00516396993771195
438	-0.10129838436842	0.337336599826813	-16.629487991333	0.00581331877037883	0.0116574559360743	-0.000680167751852423	-3.08191010844894e-05
439	-0.10129838436842	0.662010908126831	-16.629487991333	-0.00684897974133492	-0.00230353930965066	-0.00295288790948689	0.00126787810586393
440	0.548050224781036	0.662010908126831	-16.3048152923584	0.00841071270406246	0.00776136433705688	-0.00360223650932312	-0.000355493422830477
441	2.49609613418579	-0.636686325073242	-16.3697490692139	0.000943203864153475	0.00516396993771195	-0.00100484199356288	0.00808603875339031
442	0.548050224781036	0.337336599826813	-16.629487991333	-0.00490093370899558	0.0103587592020631	-0.00165419070981443	-0.00132951640989631
443	0.548050224781036	0.0126622980460525	-16.6944236755371	0.00289124972186983	0.00776136433705688	-0.0120437685400248	-0.00392691092565656
444	-0.750647008419037	0.337336599826813	-16.2398796081543	0.00646266713738441	-3.08191010844894e-05	0.00256657530553639	-0.00814767740666866
445	0.548050224781036	-0.636686325073242	-15.9801406860352	-0.0126931173726916	0.00321592413820326	-0.000355493422830477	0.00451462110504508
446	-0.10129838436842	0.662010908126831	-16.434684753418	0.000618529506027699	0.000618529506027699	0.00386527273803949	0.00516396993771195
447	-1.39999568462372	0.986685216426849	-16.6944236755371	0.00289124972186983	0.00938473641872406	-0.00879702530801296	-0.00100484199356288
448	-0.750647008419037	0.337336599826813	-16.8892288208008	0.0178262684494257	0.00386527273803949	-0.00587495695799589	-0.00360223650932312
449	-1.39999568462372	0.986685216426849	-16.7593593597412	0.00386527273803949	0.00451462110504508	-0.00100484199356288	-0.00165419070981443
450	0.548050224781036	0.662010908126831	-16.5645542144775	0.011982130818069	0.00354059832170606	-0.00490093370899558	-0.00230353930965066
451	1.19739890098572	-0.312012016773224	-16.2398796081543	-0.00295288790948689	0.00906006153672934	0.00191722682211548	0.00613799272105098
452	1.19739890098572	-0.636686325073242	-16.7593593597412	-0.00684897974133492	0.00256657530553639	-0.0107450718060136	0.00354059832170606
453	0.548050224781036	-0.636686325073242	-16.5645542144775	0.000943203864153475	0.000293855206109583	-0.00132951640989631	-0.00230353930965066
454	-1.39999568462372	0.662010908126831	-16.8892288208008	-0.023407369852066	0.000943203864153475	-0.00652430532500148	-0.000355493422830477
455	-1.39999568462372	-0.312012016773224	-16.2398796081543	-0.0156151866540313	0.00159255252219737	0.00191722682211548	-0.00165419070981443
456	1.84674751758575	-0.636686325073242	-16.1100101470947	-0.0175632312893867	0.00159255252219737	0.00906006153672934	0.00483929552137852
457	1.19739890098572	-0.312012016773224	-15.4606609344482	-0.00360223650932312	0.00646266713738441	-0.0100957229733467	-0.000355493422830477
458	1.84674751758575	-0.636686325073242	-15.9152050018311	-0.00977104809135199	0.00516396993771195	-0.00490093370899558	-0.00425158534198999
459	-0.10129838436842	-0.312012016773224	-15.7853355407715	-0.00684897974133492	0.00451462110504508	-0.00165419070981443	-0.00490093370899558
460	1.19739890098572	-0.96136063337326	-16.434684753418	-0.00197886489331722	-0.00425158534198999	-0.00490093370899558	0.00841071270406246
461	-1.39999568462372	0.986685216426849	-16.629487991333	-0.00490093370899558	0.00451462110504508	0.00354059832170606	0.00191722682211548
462	-0.750647008419037	0.0126622980460525	-16.2398796081543	-3.08191010844894e-05	0.00938473641872406	-0.00197886489331722	-0.00327756232582033
463	-2.6986927986145	0.662010908126831	-16.3048152923584	0.00516396993771195	-3.08191010844894e-05	-0.00619963090866804	-0.00360223650932312
464	0.548050224781036	-0.636686325073242	-16.1749439239502	-0.00555028254166245	0.00613799272105098	-0.0149658378213644	0.00159255252219737
465	-1.39999568462372	1.31135952472687	-16.6944236755371	-0.0165892094373703	0.00159255252219737	-0.00132951640989631	-0.00360223650932312
466	-0.10129838436842	-0.636686325073242	-16.3048152923584	-0.00652430532500148	0.000618529506027699	-0.00100484199356288	0.00516396993771195
467	0.548050224781036	-0.312012016773224	-16.3048152923584	-0.00619963090866804	0.00386527273803949	0.00321592413820326	-0.0026282137259841
468	0.548050224781036	-0.312012016773224	-16.1100101470947	0.00841071270406246	0.00938473641872406	-0.00295288790948689	-0.00327756232582033
469	0.548050224781036	0.0126622980460525	-15.9152050018311	0.0106834331527352	0.00321592413820326	-0.0123684434220195	-0.00360223650932312
470	0.548050224781036	-0.636686325073242	-16.434684753418	-0.00132951640989631	0.00613799272105098	-0.00717365415766835	0.00516396993771195
471	-0.10129838436842	0.986685216426849	-16.7593593597412	-0.00490093370899558	0.000293855206109583	-0.00100484199356288	-0.00100484199356288
472	-1.39999568462372	0.337336599826813	-16.7593593597412	-0.00587495695799589	-0.00392691092565656	-0.00847235135734081	-0.00165419070981443
473	0.548050224781036	0.0126622980460525	-16.3048152923584	-0.00100484199356288	0.00938473641872406	-0.00749832857400179	-0.00749832857400179
474	-1.39999568462372	0.0126622980460525	-16.2398796081543	0.00678734155371785	-0.000680167751852423	-0.00814767740666866	-0.00652430532500148
475	-0.10129838436842	0.337336599826813	-15.9801406860352	-0.0175632312893867	-0.00652430532500148	-0.00327756232582033	-0.00879702530801296
476	-0.750647008419037	-0.312012016773224	-16.1100101470947	0.00581331877037883	-0.00230353930965066	-0.00782300252467394	0.0126314787194133
477	1.19739890098572	0.0126622980460525	-16.6944236755371	-3.08191010844894e-05	0.00289124972186983	-0.00879702530801296	-0.00782300252467394
478	1.19739890098572	-0.636686325073242	-16.3048152923584	-0.0100957229733467	0.00418994715437293	-0.00912170019000769	-0.0110697457566857
479	-0.750647008419037	-0.312012016773224	-16.2398796081543	-0.0182125810533762	0.000943203864153475	-0.00295288790948689	-0.00197886489331722
480	-1.39999568462372	-0.636686325073242	-16.1100101470947	-0.00522560812532902	0.00418994715437293	-0.00392691092565656	0.0022419011220336
481	-2.04934430122375	0.986685216426849	-16.1749439239502	-0.0143164889886975	0.00418994715437293	0.00581331877037883	0.00191722682211548
482	-2.04934430122375	0.662010908126831	-16.4996185302734	0.00126787810586393	0.00678734155371785	0.00841071270406246	0.00256657530553639
483	-0.10129838436842	-0.312012016773224	-16.4996185302734	-0.00684897974133492	0.0116574559360743	-0.0104203969240189	-0.00425158534198999
484	-2.04934430122375	0.337336599826813	-16.434684753418	0.00678734155371785	0.00191722682211548	-0.00457625929266214	0.0022419011220336
485	0.548050224781036	-0.312012016773224	-16.434684753418	0.00451462110504508	0.000943203864153475	-0.00165419070981443	0.00159255252219737
486	-2.04934430122375	0.662010908126831	-16.3697490692139	-0.00717365415766835	0.00516396993771195	-0.00425158534198999	0.00256657530553639
487	-1.39999568462372	0.662010908126831	-16.1749439239502	0.0152288740500808	0.00516396993771195	0.00354059832170606	-0.000355493422830477
488	-2.04934430122375	0.0126622980460525	-16.2398796081543	0.00841071270406246	0.00711201597005129	-0.0026282137259841	0.00776136433705688
489	-2.04934430122375	0.986685216426849	-16.5645542144775	-0.0123684434220195	0.00386527273803949	-0.00555028254166245	-0.00230353930965066
490	-1.39999568462372	0.0126622980460525	-16.434684753418	0.01100810803473	0.0106834331527352	-0.00360223650932312	-0.00457625929266214
491	-1.39999568462372	0.662010908126831	-16.4996185302734	-0.00944637414067984	0.00159255252219737	-0.00457625929266214	-0.00100484199356288
492	-0.10129838436842	-0.636686325073242	-16.0450744628906	-0.00327756232582033	0.00711201597005129	-0.00392691092565656	-0.00652430532500148
493	-1.39999568462372	0.986685216426849	-16.1100101470947	0.00191722682211548	0.012956153601408	-0.00360223650932312	-0.0026282137259841
494	-0.750647008419037	-0.636686325073242	-16.1749439239502	-0.00425158534198999	0.00354059832170606	-0.00619963090866804	0.00256657530553639
495	-2.04934430122375	0.0126622980460525	-16.6944236755371	0.00354059832170606	-0.00490093370899558	0.00354059832170606	0.00516396993771195
496	-2.04934430122375	0.662010908126831	-16.0450744628906	-0.00392691092565656	0.00386527273803949	0.00321592413820326	0.00743668992072344
497	-2.04934430122375	0.0126622980460525	-15.6554660797119	0.01100810803473	0.00646266713738441	0.00451462110504508	0.00354059832170606
498	-2.04934430122375	0.337336599826813	-15.6554660797119	0.00548864435404539	0.00548864435404539	-0.00457625929266214	0.00159255252219737
499	-2.04934430122375	0.662010908126831	-16.0450744628906	0.00483929552137852	-3.08191010844894e-05	-0.00490093370899558	0.000293855206109583
500	-0.750647008419037	0.337336599826813	-16.434684753418	0.00841071270406246	0.000618529506027699	0.00516396993771195	0.0123068047687411
501	0.548050224781036	-0.96136063337326	-16.3697490692139	-0.00230353930965066	0.00256657530553639	-0.00165419070981443	0.00289124972186983
502	-0.750647008419037	-0.96136063337326	-16.3697490692139	-0.0113944197073579	0.00386527273803949	0.00354059832170606	0.00841071270406246
503	-0.750647008419037	-0.96136063337326	-16.1749439239502	0.0213976856321096	0.00678734155371785	-0.00392691092565656	-0.00132951640989631
504	-1.39999568462372	0.662010908126831	-15.9152050018311	-0.00847235135734081	-0.000355493422830477	0.000943203864153475	0.00451462110504508
505	-0.10129838436842	-0.312012016773224	-15.3957262039185	0.0113327819854021	-0.00977104809135199	0.00711201597005129	0.01100810803473
506	-0.10129838436842	-0.636686325073242	-15.8502702713013	-0.0146411629393697	0.000618529506027699	0.00548864435404539	0.00451462110504508
507	-1.39999568462372	0.662010908126831	-16.4996185302734	-0.00457625929266214	0.00289124972186983	0.00354059832170606	0.00451462110504508
508	-2.04934430122375	0.337336599826813	-16.5645542144775	0.013930176384747	0.00354059832170606	-0.00522560812532902	-0.00295288790948689
509	-1.39999568462372	0.337336599826813	-16.3697490692139	-0.00327756232582033	-0.00295288790948689	0.000943203864153475	0.00289124972186983
510	-1.39999568462372	0.986685216426849	-16.434684753418	-0.0113944197073579	-0.0104203969240189	-0.00457625929266214	0.00483929552137852
511	-1.39999568462372	0.337336599826813	-16.1749439239502	-0.00717365415766835	0.00321592413820326	-3.08191010844894e-05	0.00646266713738441
512	0.548050224781036	-0.636686325073242	-16.3048152923584	0.00418994715437293	0.00646266713738441	-0.00327756232582033	0.00613799272105098
513	1.19739890098572	-0.312012016773224	-16.4996185302734	-0.00619963090866804	0.00451462110504508	0.000293855206109583	0.00126787810586393
514	-3.34804153442383	0.337336599826813	-16.4996185302734	-0.00555028254166245	0.00159255252219737	0.00483929552137852	0.00159255252219737
515	-0.750647008419037	-0.312012016773224	-16.4996185302734	-0.00717365415766835	-0.0100957229733467	-0.00360223650932312	0.00321592413820326
516	-0.750647008419037	-0.636686325073242	-16.1100101470947	-0.0152905117720366	-0.000680167751852423	0.00191722682211548	-0.00392691092565656
517	-0.10129838436842	-0.636686325073242	-15.9801406860352	0.00743668992072344	-0.00100484199356288	-0.00717365415766835	0.00646266713738441
518	-1.39999568462372	0.662010908126831	-15.8502702713013	-0.0100957229733467	0.00321592413820326	-0.00587495695799589	-0.00295288790948689
519	-0.10129838436842	0.337336599826813	-16.4996185302734	-0.0204853005707264	-0.00587495695799589	-0.00327756232582033	0.00289124972186983
520	-0.10129838436842	0.0126622980460525	-16.4996185302734	-0.0133424662053585	0.00256657530553639	-0.00165419070981443	0.00613799272105098
521	0.548050224781036	-0.312012016773224	-16.434684753418	-0.00814767740666866	-3.08191010844894e-05	-0.00197886489331722	0.00711201597005129
522	-0.10129838436842	0.0126622980460525	-16.2398796081543	-0.00814767740666866	-0.00100484199356288	-0.00100484199356288	0.00646266713738441
523	-2.04934430122375	0.337336599826813	-16.3697490692139	0.000618529506027699	0.0113327819854021	-0.00977104809135199	0.00354059832170606
524	-0.10129838436842	0.0126622980460525	-16.6944236755371	0.00418994715437293	-0.00100484199356288	-0.00977104809135199	-0.00230353930965066
525	-0.750647008419037	0.662010908126831	-16.7593593597412	0.000618529506027699	-0.00490093370899558	-0.00522560812532902	0.00873538758605719
526	-0.10129838436842	-0.312012016773224	-16.3048152923584	-0.00782300252467394	-0.00100484199356288	-0.00457625929266214	0.000293855206109583
527	0.548050224781036	-0.312012016773224	-16.434684753418	-0.00360223650932312	-3.08191010844894e-05	-0.0100957229733467	0.000293855206109583
528	-0.750647008419037	0.986685216426849	-16.3697490692139	0.00516396993771195	0.00516396993771195	-0.000680167751852423	-0.00230353930965066
529	-1.39999568462372	0.0126622980460525	-16.1749439239502	-0.00327756232582033	-0.00814767740666866	-0.00327756232582033	-0.00619963090866804
530	-0.10129838436842	0.0126622980460525	-16.629487991333	-0.00522560812532902	-0.00425158534198999	-0.000680167751852423	-0.00392691092565656
531	-0.10129838436842	-0.636686325073242	-16.434684753418	-0.00490093370899558	-0.00230353930965066	0.00289124972186983	0.00808603875339031
532	-2.04934430122375	0.662010908126831	-16.3048152923584	-0.0113944197073579	0.00418994715437293	0.00451462110504508	-0.00197886489331722
533	-0.750647008419037	-0.96136063337326	-16.2398796081543	-0.00295288790948689	0.00126787810586393	-0.00295288790948689	-0.00652430532500148
534	-1.39999568462372	0.986685216426849	-16.3048152923584	0.0145795252174139	0.00354059832170606	-0.00327756232582033	-0.0113944197073579
535	-2.04934430122375	0.662010908126831	-16.3048152923584	-0.00717365415766835	0.000943203864153475	0.00159255252219737	0.00548864435404539
536	-1.39999568462372	-0.636686325073242	-16.5645542144775	-0.00619963090866804	0.00159255252219737	-0.00132951640989631	-0.00457625929266214
537	-0.10129838436842	-0.96136063337326	-16.629487991333	-0.0026282137259841	-3.08191010844894e-05	0.00354059832170606	0.00613799272105098
538	-2.6986927986145	0.0126622980460525	-16.5645542144775	0.00159255252219737	0.00418994715437293	-0.00132951640989631	-0.00782300252467394
539	-3.34804153442383	0.337336599826813	-16.6944236755371	-0.00587495695799589	-0.00100484199356288	-0.00490093370899558	-0.00132951640989631
540	-2.04934430122375	0.662010908126831	-16.629487991333	-0.0324982516467571	0.00418994715437293	0.00126787810586393	0.00386527273803949
541	-2.6986927986145	0.662010908126831	-15.9152050018311	-0.0104203969240189	0.00159255252219737	0.0022419011220336	0.00938473641872406
542	-2.6986927986145	1.31135952472687	-16.8892288208008	-0.00425158534198999	0.00354059832170606	0.0022419011220336	-0.00587495695799589
543	-0.750647008419037	0.0126622980460525	-16.4996185302734	-0.00197886489331722	0.00938473641872406	-0.00782300252467394	-0.0026282137259841
544	-2.6986927986145	0.337336599826813	-16.3697490692139	-0.0113944197073579	-0.00132951640989631	-0.0120437685400248	-0.000680167751852423
545	-2.04934430122375	-0.312012016773224	-16.3048152923584	-0.00425158534198999	-0.00457625929266214	0.00289124972186983	0.00743668992072344
546	-2.04934430122375	0.662010908126831	-16.5645542144775	-0.00490093370899558	-0.00522560812532902	-0.00197886489331722	-0.00425158534198999
547	-2.6986927986145	0.0126622980460525	-16.3697490692139	-0.00847235135734081	0.00256657530553639	0.00191722682211548	-0.00230353930965066
548	-2.6986927986145	0.662010908126831	-16.6944236755371	0.00289124972186983	0.00743668992072344	-0.00100484199356288	-0.00457625929266214
549	-3.34804153442383	0.986685216426849	-16.7593593597412	0.00386527273803949	-0.00425158534198999	-3.08191010844894e-05	0.00548864435404539
550	-2.6986927986145	0.337336599826813	-16.8242931365967	0.0022419011220336	-0.00100484199356288	0.00516396993771195	-0.000355493422830477
551	-0.750647008419037	-0.312012016773224	-16.434684753418	-0.00652430532500148	0.00678734155371785	0.00386527273803949	0.00321592413820326
552	0.548050224781036	-0.636686325073242	-16.3048152923584	-0.00684897974133492	0.00646266713738441	0.000293855206109583	0.00191722682211548
553	-0.750647008419037	-0.636686325073242	-15.9152050018311	0.0191249661147594	0.00711201597005129	0.00808603875339031	-0.00197886489331722
554	-3.99739027023315	0.662010908126831	-16.629487991333	0.0136055024340749	0.00483929552137852	-0.00327756232582033	-0.00490093370899558
555	-3.34804153442383	0.0126622980460525	-16.434684753418	-0.0110697457566857	-0.00132951640989631	0.00321592413820326	0.00646266713738441
556	-0.750647008419037	-0.636686325073242	-16.4996185302734	0.0136055024340749	0.0022419011220336	0.00451462110504508	0.00289124972186983
557	-0.10129838436842	-0.312012016773224	-16.434684753418	-0.0143164889886975	0.0022419011220336	0.00516396993771195	0.00873538758605719
558	-0.750647008419037	-0.96136063337326	-16.3048152923584	0.0113327819854021	-0.00197886489331722	-0.00360223650932312	-0.00684897974133492
559	-1.39999568462372	-0.312012016773224	-16.4996185302734	0.000943203864153475	-0.00327756232582033	0.00386527273803949	-3.08191010844894e-05
560	-0.750647008419037	-0.636686325073242	-16.8892288208008	0.0100340843200684	0.00191722682211548	-0.00425158534198999	0.00451462110504508
561	-2.6986927986145	0.986685216426849	-16.8242931365967	0.01100810803473	0.000618529506027699	0.00354059832170606	0.0100340843200684
562	-0.10129838436842	-0.636686325073242	-16.4996185302734	0.00581331877037883	0.00483929552137852	-0.00100484199356288	-0.00230353930965066
563	-0.10129838436842	-0.312012016773224	-16.434684753418	-0.00360223650932312	0.00711201597005129	-0.000680167751852423	0.0022419011220336
564	-1.39999568462372	0.662010908126831	-16.3048152923584	-0.0162645354866982	0.00289124972186983	-0.00522560812532902	0.00418994715437293
565	-2.04934430122375	0.662010908126831	-15.9801406860352	-0.0139918150380254	-0.000355493422830477	-0.00295288790948689	0.0103587592020631
566	-0.10129838436842	-0.312012016773224	-15.9801406860352	-0.00392691092565656	0.00483929552137852	-0.00132951640989631	0.00776136433705688
567	-1.39999568462372	-0.312012016773224	-15.9801406860352	-0.0159398596733809	0.012956153601408	0.00613799272105098	0.00678734155371785
568	-0.10129838436842	-0.312012016773224	-16.1100101470947	-0.0159398596733809	0.00776136433705688	0.000943203864153475	0.0022419011220336
569	-0.750647008419037	-0.636686325073242	-15.9152050018311	-0.00360223650932312	0.00321592413820326	-0.00295288790948689	0.000293855206109583
570	-1.39999568462372	-0.312012016773224	-15.6554660797119	-0.00814767740666866	-0.00100484199356288	-0.000680167751852423	0.00776136433705688
571	-1.39999568462372	-0.636686325073242	-15.3957262039185	-0.0143164889886975	-0.000355493422830477	0.00191722682211548	0.00483929552137852
572	-1.39999568462372	-0.96136063337326	-15.8502702713013	-0.00327756232582033	0.000293855206109583	-0.00652430532500148	0.00256657530553639
573	-3.34804153442383	0.662010908126831	-16.6944236755371	0.00743668992072344	0.0100340843200684	0.000293855206109583	-0.000680167751852423
574	-0.10129838436842	-0.636686325073242	-16.3048152923584	-0.0136671401560307	-0.00132951640989631	-0.00977104809135199	-3.08191010844894e-05
575	-2.6986927986145	0.662010908126831	-16.434684753418	0.00354059832170606	-0.00327756232582033	-0.00132951640989631	0.00516396993771195
576	-1.39999568462372	0.662010908126831	-16.3048152923584	-0.0126931173726916	0.00581331877037883	-0.00425158534198999	0.00256657530553639
577	-3.34804153442383	0.662010908126831	-16.1100101470947	-0.00944637414067984	0.0100340843200684	0.00548864435404539	0.000618529506027699
578	-0.750647008419037	0.662010908126831	-16.3697490692139	-0.00912170019000769	0.0100340843200684	-0.00847235135734081	-0.00392691092565656
579	-3.99739027023315	1.31135952472687	-16.4996185302734	0.00418994715437293	0.00776136433705688	-0.00717365415766835	0.00354059832170606
580	-2.6986927986145	0.337336599826813	-16.5645542144775	-0.0123684434220195	-0.00230353930965066	-0.00100484199356288	0.00581331877037883
581	-1.39999568462372	0.0126622980460525	-16.3697490692139	-0.00782300252467394	0.00256657530553639	-0.0026282137259841	0.0022419011220336
582	-2.04934430122375	0.337336599826813	-16.3697490692139	-0.00132951640989631	-0.00360223650932312	-0.0107450718060136	-0.00132951640989631
583	-2.6986927986145	0.662010908126831	-16.2398796081543	-0.00522560812532902	0.0100340843200684	0.00191722682211548	-0.00749832857400179
584	-1.39999568462372	-1.28603494167328	-16.3697490692139	-0.000355493422830477	0.00354059832170606	-0.00814767740666866	-0.00230353930965066
585	-1.39999568462372	0.986685216426849	-16.5645542144775	-0.00977104809135199	-0.00165419070981443	0.00321592413820326	0.00548864435404539
586	-2.04934430122375	0.337336599826813	-16.3697490692139	-0.0146411629393697	0.00451462110504508	0.00126787810586393	0.00451462110504508
587	-3.99739027023315	0.337336599826813	-16.1749439239502	-0.00749832857400179	0.00256657530553639	-0.00392691092565656	0.000618529506027699
588	-1.39999568462372	-0.312012016773224	-16.1749439239502	-0.00587495695799589	0.00289124972186983	-0.0104203969240189	0.00126787810586393
589	-2.04934430122375	-0.312012016773224	-15.4606609344482	-0.00425158534198999	0.0103587592020631	0.00418994715437293	-0.00230353930965066
590	-2.04934430122375	0.662010908126831	-16.1749439239502	0.00808603875339031	-0.0026282137259841	0.000293855206109583	0.000618529506027699
591	-3.34804153442383	0.986685216426849	-16.1100101470947	0.000293855206109583	-0.000680167751852423	0.000293855206109583	0.00126787810586393
592	-0.10129838436842	-0.96136063337326	-15.8502702713013	0.000293855206109583	0.00711201597005129	-0.00295288790948689	0.00483929552137852
593	-0.750647008419037	0.0126622980460525	-16.1749439239502	-0.0104203969240189	0.00776136433705688	-0.0026282137259841	-0.00360223650932312
594	-2.6986927986145	0.662010908126831	-16.2398796081543	-0.0104203969240189	-0.00555028254166245	-3.08191010844894e-05	-0.00132951640989631
595	-3.34804153442383	0.0126622980460525	-16.0450744628906	-0.00457625929266214	-0.0026282137259841	-0.00425158534198999	-3.08191010844894e-05
596	-0.750647008419037	-0.636686325073242	-16.3697490692139	-0.00684897974133492	0.00321592413820326	-0.0120437685400248	-0.00522560812532902
597	-1.39999568462372	-0.312012016773224	-16.0450744628906	-0.00230353930965066	0.00386527273803949	-0.00295288790948689	-0.00425158534198999
598	-2.04934430122375	-0.636686325073242	-15.8502702713013	-0.0123684434220195	0.0022419011220336	-0.00490093370899558	-0.000355493422830477
599	-1.39999568462372	-0.312012016773224	-15.6554660797119	-3.08191010844894e-05	-0.00360223650932312	-0.00652430532500148	-0.00977104809135199
600	-0.750647008419037	0.0126622980460525	-15.3307914733887	0.00581331877037883	-0.00295288790948689	-0.00295288790948689	-0.00230353930965066
601	-3.99739027023315	0.662010908126831	-15.5255966186523	0.0103587592020631	0.00321592413820326	-0.000355493422830477	0.000293855206109583
602	-2.04934430122375	-0.636686325073242	-15.7853355407715	-0.00587495695799589	0.00678734155371785	0.000943203864153475	-0.00132951640989631
603	-3.34804153442383	0.337336599826813	-15.4606609344482	0.000618529506027699	0.00159255252219737	-0.00522560812532902	-0.00327756232582033
604	-0.750647008419037	-0.312012016773224	-15.7204008102417	0.00451462110504508	0.00289124972186983	-0.00684897974133492	0.000293855206109583
605	-3.34804153442383	0.986685216426849	-15.9152050018311	-0.0152905117720366	-0.00749832857400179	0.00646266713738441	-0.00425158534198999
606	-2.04934430122375	-0.312012016773224	-15.4606609344482	0.00548864435404539	-3.08191010844894e-05	-0.000355493422830477	0.00743668992072344
607	-0.750647008419037	-0.96136063337326	-15.3957262039185	-0.00652430532500148	-0.000355493422830477	-0.00295288790948689	0.00483929552137852
608	-1.39999568462372	-0.636686325073242	-16.3697490692139	0.00548864435404539	0.00516396993771195	-0.00619963090866804	0.00646266713738441
609	-0.750647008419037	-0.96136063337326	-15.8502702713013	-0.00749832857400179	-0.00425158534198999	-0.00197886489331722	-0.00100484199356288
610	-3.34804153442383	0.0126622980460525	-15.8502702713013	0.00548864435404539	0.00354059832170606	0.00191722682211548	0.00873538758605719
611	-2.04934430122375	0.986685216426849	-15.9801406860352	-0.0159398596733809	0.00159255252219737	-0.00197886489331722	-0.00165419070981443
612	-2.04934430122375	0.986685216426849	-15.7204008102417	-0.00684897974133492	0.00678734155371785	0.00711201597005129	0.00321592413820326
613	-2.04934430122375	0.662010908126831	-15.7853355407715	-0.000680167751852423	0.0022419011220336	-0.00652430532500148	-0.00392691092565656
614	-1.39999568462372	-0.312012016773224	-15.8502702713013	0.00873538758605719	0.00386527273803949	-0.0100957229733467	0.00386527273803949
615	-1.39999568462372	0.662010908126831	-16.7593593597412	-0.017887907102704	-0.00490093370899558	-0.00100484199356288	0.00451462110504508
616	-2.6986927986145	0.986685216426849	-16.4996185302734	-0.0120437685400248	-0.0026282137259841	0.00646266713738441	-0.000680167751852423
617	-1.39999568462372	-0.312012016773224	-16.2398796081543	0.00256657530553639	0.00159255252219737	0.00451462110504508	0.000618529506027699
618	-2.04934430122375	-0.636686325073242	-15.9152050018311	-0.00977104809135199	-0.000680167751852423	-0.00197886489331722	0.00451462110504508
619	-2.04934430122375	0.0126622980460525	-16.1100101470947	0.00256657530553639	0.000293855206109583	-0.0110697457566857	0.00159255252219737
620	-2.6986927986145	0.337336599826813	-16.629487991333	-0.0217839982360601	-0.00847235135734081	-0.000680167751852423	0.00418994715437293
621	-2.04934430122375	0.0126622980460525	-16.629487991333	-0.00847235135734081	0.000293855206109583	0.000618529506027699	0.00646266713738441
622	-2.6986927986145	0.337336599826813	-16.1100101470947	0.000618529506027699	0.00321592413820326	0.00159255252219737	0.00451462110504508
623	-0.750647008419037	-0.312012016773224	-15.7204008102417	0.00808603875339031	0.00321592413820326	-0.00717365415766835	-3.08191010844894e-05
624	-2.6986927986145	0.337336599826813	-15.7204008102417	-0.0149658378213644	0.00126787810586393	-0.0162645354866982	0.00289124972186983
625	-0.10129838436842	-0.312012016773224	-15.5255966186523	-0.0295761823654175	-0.00457625929266214	-0.00295288790948689	0.00159255252219737
626	-1.39999568462372	-0.312012016773224	-16.1749439239502	-0.0188619289547205	-3.08191010844894e-05	0.000293855206109583	0.00970941036939621
627	-2.04934430122375	0.337336599826813	-16.0450744628906	0.00548864435404539	0.00548864435404539	0.00711201597005129	0.00776136433705688
628	-2.6986927986145	0.337336599826813	-16.0450744628906	0.000293855206109583	0.000943203864153475	-0.000680167751852423	0.00126787810586393
629	-1.39999568462372	0.337336599826813	-15.9801406860352	0.00873538758605719	-0.00490093370899558	-0.00392691092565656	0.00256657530553639
630	-1.39999568462372	0.0126622980460525	-15.9801406860352	0.00289124972186983	-0.00295288790948689	0.00386527273803949	0.00841071270406246
631	1.19739890098572	-0.96136063337326	-15.5905313491821	0.00386527273803949	0.00321592413820326	-0.00165419070981443	0.00678734155371785
632	-0.10129838436842	-0.312012016773224	-15.8502702713013	-0.00327756232582033	0.00581331877037883	-0.00100484199356288	0.00256657530553639
633	0.548050224781036	-0.312012016773224	-15.8502702713013	0.0194496400654316	-0.00295288790948689	-0.00327756232582033	-0.00295288790948689
634	-2.6986927986145	0.662010908126831	-16.0450744628906	-0.0120437685400248	0.00289124972186983	-0.00132951640989631	-0.00490093370899558
635	-0.750647008419037	-0.312012016773224	-15.6554660797119	-0.0113944197073579	0.00126787810586393	-0.00165419070981443	0.00548864435404539
636	-0.750647008419037	0.0126622980460525	-15.6554660797119	0.0100340843200684	0.00418994715437293	0.00256657530553639	-0.0026282137259841
637	-0.750647008419037	0.662010908126831	-15.3307914733887	0.00321592413820326	0.00516396993771195	-0.00360223650932312	-0.00197886489331722
638	-2.04934430122375	1.31135952472687	-15.5905313491821	-0.0217839982360601	-0.00100484199356288	-0.00522560812532902	0.00256657530553639
639	-0.10129838436842	0.337336599826813	-15.4606609344482	0.00418994715437293	0.00256657530553639	-0.00392691092565656	0.00256657530553639
640	-0.10129838436842	0.0126622980460525	-15.2658567428589	-0.017887907102704	-0.000355493422830477	0.00321592413820326	0.00841071270406246
641	0.548050224781036	-0.636686325073242	-15.6554660797119	-0.00814767740666866	0.000293855206109583	0.00613799272105098	0.00646266713738441
642	-0.10129838436842	-0.312012016773224	-15.6554660797119	-0.0165892094373703	0.00191722682211548	0.00516396993771195	0.0022419011220336
643	-1.39999568462372	0.662010908126831	-15.7853355407715	0.00613799272105098	0.00191722682211548	-0.0107450718060136	0.000943203864153475
644	-0.750647008419037	0.0126622980460525	-15.9801406860352	-0.0191866029053926	-0.0026282137259841	-0.000355493422830477	-0.000680167751852423
645	-1.39999568462372	0.337336599826813	-16.5645542144775	-3.08191010844894e-05	-0.00360223650932312	0.00289124972186983	0.00581331877037883
646	-2.04934430122375	0.337336599826813	-16.1100101470947	-0.000355493422830477	-0.00425158534198999	-0.00425158534198999	0.00321592413820326
647	-0.750647008419037	-0.636686325073242	-16.1100101470947	0.00808603875339031	0.00256657530553639	-0.00912170019000769	0.00483929552137852
648	-1.39999568462372	0.0126622980460525	-16.1100101470947	-0.0162645354866982	-0.000355493422830477	-0.00847235135734081	-0.00684897974133492
649	-0.10129838436842	-0.96136063337326	-15.9801406860352	-0.00944637414067984	-0.00490093370899558	-0.00684897974133492	-0.0026282137259841
650	-1.39999568462372	0.986685216426849	-16.4996185302734	0.00354059832170606	-0.00555028254166245	-0.00100484199356288	-0.00619963090866804
651	-0.750647008419037	0.337336599826813	-16.5645542144775	-0.00457625929266214	-0.00295288790948689	-3.08191010844894e-05	0.00256657530553639
652	-2.04934430122375	0.662010908126831	-16.3697490692139	0.0155535480007529	0.0022419011220336	-0.0107450718060136	0.000943203864153475
653	-0.750647008419037	0.662010908126831	-16.434684753418	-0.00197886489331722	0.00646266713738441	-0.00197886489331722	-0.0026282137259841
654	0.548050224781036	0.0126622980460525	-16.1100101470947	-0.0126931173726916	0.00191722682211548	-0.0130177913233638	-0.0113944197073579
655	-2.04934430122375	0.662010908126831	-16.0450744628906	-0.00684897974133492	0.00256657530553639	0.0022419011220336	0.0022419011220336
656	-2.6986927986145	1.31135952472687	-16.629487991333	-0.00749832857400179	-0.000355493422830477	0.0113327819854021	-0.00132951640989631
657	-0.10129838436842	-0.636686325073242	-16.434684753418	0.00159255252219737	0.0100340843200684	-0.00360223650932312	-0.00132951640989631
658	-0.750647008419037	0.0126622980460525	-16.4996185302734	-0.00684897974133492	0.011982130818069	-0.00230353930965066	-0.00522560812532902
659	0.548050224781036	-0.636686325073242	-16.1100101470947	-0.0224333461374044	0.00873538758605719	-0.00587495695799589	-0.00522560812532902
660	-2.04934430122375	0.337336599826813	-15.6554660797119	-0.017887907102704	0.00418994715437293	0.00418994715437293	0.00159255252219737
661	-1.39999568462372	0.662010908126831	-15.8502702713013	-0.00100484199356288	0.0022419011220336	-0.0026282137259841	0.00873538758605719
662	-2.04934430122375	0.986685216426849	-16.1100101470947	-0.0126931173726916	0.00483929552137852	-0.00392691092565656	0.00646266713738441
663	-0.10129838436842	-0.636686325073242	-16.434684753418	0.0217223595827818	0.00581331877037883	-0.0123684434220195	-0.0026282137259841
664	-1.39999568462372	0.986685216426849	-16.1749439239502	-0.0136671401560307	-0.00555028254166245	-0.00619963090866804	-0.00392691092565656
665	-0.10129838436842	-0.312012016773224	-16.3048152923584	-0.0120437685400248	-0.00132951640989631	0.000293855206109583	0.00906006153672934
666	-1.39999568462372	0.0126622980460525	-16.4996185302734	0.00256657530553639	0.00126787810586393	0.00256657530553639	0.00126787810586393
667	-2.04934430122375	0.337336599826813	-16.5645542144775	0.0132808275520802	0.0152288740500808	-0.00100484199356288	0.00159255252219737
668	-2.04934430122375	0.986685216426849	-17.0190982818604	-0.00327756232582033	0.00321592413820326	0.00289124972186983	-3.08191010844894e-05
669	-2.04934430122375	0.337336599826813	-16.8892288208008	0.00906006153672934	0.0022419011220336	-0.000680167751852423	0.00321592413820326
670	-0.750647008419037	-0.636686325073242	-16.5645542144775	-0.0130177913233638	-0.000680167751852423	-0.00197886489331722	0.00678734155371785
671	-0.750647008419037	-0.636686325073242	-15.9801406860352	-0.0120437685400248	-0.00230353930965066	-0.00100484199356288	0.00256657530553639
672	-0.10129838436842	0.0126622980460525	-16.2398796081543	0.000943203864153475	0.00808603875339031	-0.00425158534198999	0.00386527273803949
673	-0.750647008419037	-0.312012016773224	-16.1749439239502	-0.00814767740666866	0.00548864435404539	0.00289124972186983	-0.00749832857400179
674	-2.04934430122375	0.0126622980460525	-16.629487991333	-0.000355493422830477	-0.000680167751852423	0.00256657530553639	-0.00360223650932312
675	-0.750647008419037	-0.312012016773224	-16.434684753418	-0.0159398596733809	0.00743668992072344	0.012956153601408	0.00613799272105098
676	-0.750647008419037	0.337336599826813	-16.5645542144775	-0.00879702530801296	0.000293855206109583	0.00581331877037883	0.00548864435404539
677	-2.04934430122375	0.662010908126831	-16.3697490692139	-0.00457625929266214	0.0123068047687411	-0.00619963090866804	0.00321592413820326
678	-1.39999568462372	0.337336599826813	-16.2398796081543	-0.000680167751852423	0.00321592413820326	-0.00555028254166245	-0.00944637414067984
679	-2.04934430122375	0.662010908126831	-16.3697490692139	-0.00977104809135199	0.00613799272105098	-0.0104203969240189	-0.00457625929266214
680	-1.39999568462372	0.986685216426849	-16.629487991333	-0.023407369852066	-0.000355493422830477	-0.00197886489331722	0.00418994715437293
681	-0.750647008419037	-0.636686325073242	-16.2398796081543	0.00808603875339031	0.00191722682211548	0.000943203864153475	0.00776136433705688
682	-0.10129838436842	-0.636686325073242	-16.4996185302734	0.00483929552137852	0.00256657530553639	-0.00100484199356288	-0.00522560812532902
683	-3.34804153442383	0.662010908126831	-16.434684753418	-0.023407369852066	0.00321592413820326	-0.00587495695799589	0.00191722682211548
684	-0.10129838436842	-0.636686325073242	-16.4996185302734	0.000618529506027699	-0.00132951640989631	-0.0110697457566857	-0.00197886489331722
685	-2.6986927986145	0.662010908126831	-16.7593593597412	-0.0188619289547205	0.00354059832170606	-0.00587495695799589	0.00743668992072344
686	-0.750647008419037	0.0126622980460525	-16.6944236755371	-0.0256800893694162	0.00256657530553639	-0.00165419070981443	0.00613799272105098
687	-1.39999568462372	-0.312012016773224	-16.629487991333	0.00191722682211548	0.00354059832170606	0.00451462110504508	0.00191722682211548
688	-0.10129838436842	-0.636686325073242	-16.3697490692139	0.01100810803473	0.00451462110504508	-0.00587495695799589	-0.00197886489331722
689	-2.04934430122375	-0.312012016773224	-16.3697490692139	-0.0169138833880424	0.0022419011220336	-0.00295288790948689	-3.08191010844894e-05
690	-1.39999568462372	0.337336599826813	-16.4996185302734	0.00548864435404539	0.00256657530553639	-0.00522560812532902	0.00126787810586393
691	-2.6986927986145	1.31135952472687	-16.6944236755371	0.00776136433705688	0.00159255252219737	0.0022419011220336	0.0103587592020631
692	0.548050224781036	-0.636686325073242	-16.5645542144775	-0.00132951640989631	-0.000680167751852423	-0.00457625929266214	-0.00100484199356288
693	-3.34804153442383	0.337336599826813	-16.8242931365967	-0.00132951640989631	0.00386527273803949	0.00321592413820326	-0.00555028254166245
694	-0.10129838436842	-0.636686325073242	-16.5645542144775	0.00776136433705688	0.00613799272105098	-0.00457625929266214	-0.00360223650932312
695	-2.04934430122375	1.31135952472687	-16.8242931365967	-0.0126931173726916	0.00159255252219737	-0.00100484199356288	-0.00295288790948689
696	0.548050224781036	-0.636686325073242	-16.1749439239502	-0.00295288790948689	0.00418994715437293	-0.00490093370899558	0.000618529506027699
697	-0.750647008419037	0.0126622980460525	-16.5645542144775	-0.00587495695799589	0.0126314787194133	0.00126787810586393	-0.00132951640989631
698	0.548050224781036	0.0126622980460525	-16.3697490692139	0.00548864435404539	0.00613799272105098	-0.0026282137259841	0.00321592413820326
699	-0.750647008419037	0.0126622980460525	-16.3697490692139	-0.0123684434220195	0.00159255252219737	0.00516396993771195	-0.000680167751852423
700	0.548050224781036	-0.636686325073242	-16.1749439239502	-0.00360223650932312	-0.00165419070981443	0.00906006153672934	0.00354059832170606
701	-2.04934430122375	0.662010908126831	-16.2398796081543	0.0162028968334198	0.00483929552137852	0.011982130818069	0.00451462110504508
702	-0.750647008419037	0.337336599826813	-16.434684753418	-0.00847235135734081	0.00613799272105098	0.00516396993771195	-3.08191010844894e-05
703	-0.10129838436842	0.337336599826813	-16.7593593597412	-3.08191010844894e-05	0.00581331877037883	0.00418994715437293	0.000618529506027699
704	-2.04934430122375	0.0126622980460525	-16.5645542144775	-0.0104203969240189	0.000618529506027699	-0.0146411629393697	-0.00717365415766835
705	-0.750647008419037	0.0126622980460525	-16.6944236755371	-0.0159398596733809	0.00646266713738441	-0.00197886489331722	0.00289124972186983
706	-0.10129838436842	-0.636686325073242	-16.6944236755371	-0.00749832857400179	0.00256657530553639	-0.00230353930965066	0.00776136433705688
707	-1.39999568462372	0.986685216426849	-16.4996185302734	0.00613799272105098	0.00516396993771195	0.000943203864153475	0.000293855206109583
708	-1.39999568462372	0.662010908126831	-16.434684753418	-0.0159398596733809	0.00808603875339031	-0.00490093370899558	0.00451462110504508
709	-0.10129838436842	0.337336599826813	-16.8242931365967	-0.00360223650932312	0.000618529506027699	0.00386527273803949	-0.00457625929266214
710	0.548050224781036	-0.636686325073242	-16.3048152923584	-0.00749832857400179	0.00743668992072344	-0.00100484199356288	0.00451462110504508
711	-1.39999568462372	0.337336599826813	-16.3048152923584	-0.0211346503347158	-0.00425158534198999	0.000943203864153475	0.0022419011220336
712	-1.39999568462372	0.337336599826813	-16.4996185302734	0.00841071270406246	0.0126314787194133	-0.00100484199356288	-0.000355493422830477
713	-0.750647008419037	0.337336599826813	-16.434684753418	0.00873538758605719	0.00646266713738441	0.00256657530553639	0.00354059832170606
714	-1.39999568462372	-0.636686325073242	-15.3307914733887	0.0175015944987535	0.0022419011220336	-0.00327756232582033	0.00191722682211548
715	-0.10129838436842	0.337336599826813	-16.0450744628906	-0.00814767740666866	0.000943203864153475	0.0106834331527352	-0.000355493422830477
716	-2.04934430122375	0.662010908126831	-16.0450744628906	0.00970941036939621	-0.00132951640989631	0.00289124972186983	0.00418994715437293
717	-0.10129838436842	-0.636686325073242	-15.9801406860352	-0.0201606266200542	0.00646266713738441	0.000618529506027699	-0.00197886489331722
718	-0.750647008419037	-0.636686325073242	-16.3048152923584	0.0152288740500808	0.000943203864153475	-0.00457625929266214	0.00159255252219737
719	-1.39999568462372	0.0126622980460525	-16.3048152923584	-0.0117190945893526	0.000293855206109583	-0.0026282137259841	-0.0026282137259841
720	-0.750647008419037	-0.96136063337326	-15.9152050018311	-0.0305502042174339	0.00126787810586393	-0.00230353930965066	-0.000355493422830477
721	-0.750647008419037	-0.96136063337326	-16.3048152923584	-0.0120437685400248	0.00159255252219737	0.011982130818069	0.00418994715437293
722	-1.39999568462372	0.662010908126831	-16.434684753418	-0.000680167751852423	0.0103587592020631	-0.00295288790948689	-0.0026282137259841
723	-2.6986927986145	-0.312012016773224	-16.7593593597412	-0.00360223650932312	0.0106834331527352	-0.00327756232582033	-0.00295288790948689
724	-0.10129838436842	-0.636686325073242	-16.434684753418	-0.0260047651827335	0.00321592413820326	-0.00457625929266214	-0.0026282137259841
725	-1.39999568462372	0.0126622980460525	-16.8242931365967	-0.0263294391334057	0.00321592413820326	-0.00165419070981443	-0.0026282137259841
726	-3.34804153442383	0.986685216426849	-16.434684753418	-0.00392691092565656	-0.00230353930965066	0.000618529506027699	0.00743668992072344
727	-2.6986927986145	0.337336599826813	-16.434684753418	0.0175015944987535	0.00418994715437293	0.00418994715437293	-0.000680167751852423
728	-1.39999568462372	0.662010908126831	-16.3697490692139	-0.0149658378213644	0.00386527273803949	-0.0110697457566857	0.00191722682211548
729	-1.39999568462372	-0.636686325073242	-16.3048152923584	0.00970941036939621	0.0022419011220336	-0.00717365415766835	-0.00684897974133492
730	-1.39999568462372	-0.636686325073242	-16.1749439239502	-0.00619963090866804	0.00289124972186983	-3.08191010844894e-05	0.00483929552137852
731	-2.04934430122375	0.662010908126831	-16.3697490692139	-0.00749832857400179	-0.00457625929266214	0.00321592413820326	0.000943203864153475
732	-0.750647008419037	0.662010908126831	-16.1100101470947	-0.000680167751852423	0.00841071270406246	-0.00717365415766835	0.00256657530553639
733	0.548050224781036	-0.636686325073242	-16.2398796081543	-0.0026282137259841	0.00386527273803949	-0.00555028254166245	0.00354059832170606
734	-2.04934430122375	0.337336599826813	-16.5645542144775	-0.00879702530801296	0.00451462110504508	-0.00295288790948689	-0.00522560812532902
735	-2.04934430122375	0.337336599826813	-15.8502702713013	0.000293855206109583	-0.00197886489331722	-0.00295288790948689	0.00581331877037883
736	0.548050224781036	-0.636686325073242	-15.7853355407715	0.0113327819854021	0.00808603875339031	0.000293855206109583	0.00386527273803949
737	0.548050224781036	-0.636686325073242	-15.5905313491821	0.00321592413820326	0.00159255252219737	0.00256657530553639	0.00321592413820326
738	0.548050224781036	-0.312012016773224	-16.2398796081543	0.0126314787194133	0.00159255252219737	-0.00197886489331722	0.000293855206109583
739	0.548050224781036	-0.636686325073242	-16.2398796081543	-0.00457625929266214	-0.00490093370899558	-0.00977104809135199	-0.00165419070981443
740	-0.750647008419037	0.0126622980460525	-16.3697490692139	0.0165275707840919	0.000943203864153475	-0.00425158534198999	-0.000355493422830477
741	-0.750647008419037	-0.312012016773224	-16.2398796081543	-0.0195112787187099	-0.00457625929266214	0.00418994715437293	0.00418994715437293
742	-0.10129838436842	-0.312012016773224	-16.2398796081543	-0.0107450718060136	0.00743668992072344	-0.00457625929266214	-0.00230353930965066
743	-0.750647008419037	0.662010908126831	-16.4996185302734	0.000293855206109583	0.00678734155371785	0.00516396993771195	-0.00360223650932312
744	-0.10129838436842	-0.636686325073242	-15.9152050018311	0.0126314787194133	-0.00327756232582033	-0.0113944197073579	0.00159255252219737
745	-0.750647008419037	0.337336599826813	-16.3697490692139	-0.0117190945893526	-0.000355493422830477	-0.00425158534198999	0.0022419011220336
746	-2.04934430122375	0.337336599826813	-16.3048152923584	-0.00360223650932312	0.00678734155371785	-0.00230353930965066	0.00581331877037883
747	1.19739890098572	-0.636686325073242	-15.7853355407715	-0.0113944197073579	0.0142548503354192	-0.00392691092565656	-0.00490093370899558
748	0.548050224781036	-0.312012016773224	-16.2398796081543	0.00581331877037883	0.00289124972186983	0.00256657530553639	-0.00360223650932312
749	1.19739890098572	-0.636686325073242	-16.2398796081543	0.00548864435404539	0.00159255252219737	-0.00587495695799589	-0.00360223650932312
750	-0.750647008419037	0.662010908126831	-15.5255966186523	0.00678734155371785	-0.00360223650932312	0.00548864435404539	0.00678734155371785
751	0.548050224781036	0.337336599826813	-15.9152050018311	-0.0110697457566857	0.00289124972186983	-0.00425158534198999	0.00321592413820326
752	-1.39999568462372	0.662010908126831	-16.0450744628906	-0.00230353930965066	0.00516396993771195	-0.000680167751852423	-0.00230353930965066
753	-0.750647008419037	0.662010908126831	-15.9801406860352	0.00873538758605719	0.00418994715437293	-0.00165419070981443	-0.00392691092565656
754	-0.10129838436842	0.337336599826813	-15.7853355407715	-0.0026282137259841	-0.00522560812532902	-0.00717365415766835	-0.00490093370899558
755	-1.39999568462372	0.662010908126831	-15.9152050018311	-0.000680167751852423	-0.000355493422830477	0.000293855206109583	-0.00684897974133492
756	-0.10129838436842	0.986685216426849	-15.7853355407715	-0.00879702530801296	-0.00360223650932312	0.0142548503354192	-0.000680167751852423
757	-0.10129838436842	-0.312012016773224	-15.5905313491821	-0.0130177913233638	-0.00327756232582033	-0.00684897974133492	0.00451462110504508
758	-0.10129838436842	0.0126622980460525	-15.9152050018311	0.00548864435404539	0.00646266713738441	0.000943203864153475	-0.00360223650932312
759	0.548050224781036	-0.636686325073242	-15.7204008102417	-0.00392691092565656	0.00191722682211548	-0.00425158534198999	-0.00977104809135199
760	-2.04934430122375	0.986685216426849	-15.9152050018311	-0.0107450718060136	0.00191722682211548	0.000943203864153475	0.000293855206109583
761	-2.04934430122375	0.337336599826813	-16.3048152923584	-0.00912170019000769	0.00126787810586393	0.0022419011220336	-0.00132951640989631
762	-1.39999568462372	0.986685216426849	-16.2398796081543	0.0116574559360743	-0.00327756232582033	-0.00197886489331722	-0.000680167751852423
763	0.548050224781036	-0.636686325073242	-16.1100101470947	0.00906006153672934	0.00906006153672934	-0.0120437685400248	0.00159255252219737
764	-1.39999568462372	1.31135952472687	-16.0450744628906	-0.0172385573387146	0.00159255252219737	-0.00490093370899558	-0.00587495695799589
765	-0.10129838436842	-0.636686325073242	-15.6554660797119	-0.00749832857400179	0.00289124972186983	-0.00100484199356288	0.00938473641872406
766	0.548050224781036	-0.636686325073242	-16.434684753418	-0.00230353930965066	-0.00717365415766835	0.00289124972186983	-0.00619963090866804
767	-0.750647008419037	0.662010908126831	-16.3697490692139	-0.0175632312893867	0.00970941036939621	0.00289124972186983	0.00321592413820326
768	-2.6986927986145	0.662010908126831	-15.6554660797119	0.00483929552137852	0.000293855206109583	-0.00652430532500148	-0.00977104809135199
769	-0.750647008419037	0.337336599826813	-15.8502702713013	-0.0130177913233638	-0.00652430532500148	-0.0110697457566857	-0.00392691092565656
770	-0.10129838436842	-0.636686325073242	-15.8502702713013	-0.0120437685400248	-0.00782300252467394	-0.00587495695799589	-0.00587495695799589
771	-0.10129838436842	-0.636686325073242	-15.2658567428589	-0.00944637414067984	-0.00425158534198999	0.00159255252219737	0.00646266713738441
772	0.548050224781036	-0.96136063337326	-16.0450744628906	0.000293855206109583	0.00873538758605719	0.000943203864153475	0.00678734155371785
773	-0.10129838436842	-0.96136063337326	-16.1100101470947	-0.00327756232582033	0.00289124972186983	-0.00490093370899558	-0.00295288790948689
774	-1.39999568462372	0.337336599826813	-16.2398796081543	-0.00295288790948689	-0.00652430532500148	0.00256657530553639	-0.00912170019000769
775	1.19739890098572	-0.636686325073242	-16.434684753418	0.000618529506027699	0.00451462110504508	0.000943203864153475	0.00354059832170606
776	1.19739890098572	0.0126622980460525	-16.5645542144775	-0.00392691092565656	-3.08191010844894e-05	0.00159255252219737	-0.000355493422830477
777	-2.04934430122375	0.662010908126831	-16.4996185302734	0.0220470335334539	0.00516396993771195	0.00354059832170606	-0.00100484199356288
778	-1.39999568462372	0.337336599826813	-15.9152050018311	-0.00684897974133492	0.00841071270406246	-0.00100484199356288	0.00354059832170606
779	-1.39999568462372	0.0126622980460525	-15.8502702713013	0.00938473641872406	0.00191722682211548	-0.00717365415766835	-0.00360223650932312
780	-1.39999568462372	0.662010908126831	-15.7853355407715	-0.00295288790948689	0.00354059832170606	0.00126787810586393	-0.00522560812532902
781	0.548050224781036	-0.96136063337326	-16.1749439239502	-0.0195112787187099	0.00386527273803949	0.000943203864153475	0.00776136433705688
782	-0.10129838436842	-0.96136063337326	-15.9152050018311	0.00418994715437293	0.0106834331527352	0.00289124972186983	-3.08191010844894e-05
783	-2.04934430122375	0.337336599826813	-16.1100101470947	0.00711201597005129	0.01100810803473	0.00159255252219737	-0.00100484199356288
784	1.19739890098572	-0.636686325073242	-15.7853355407715	-0.0169138833880424	0.00191722682211548	-0.00457625929266214	0.0022419011220336
785	-1.39999568462372	0.662010908126831	-15.8502702713013	-0.00684897974133492	0.000293855206109583	-0.00782300252467394	0.00451462110504508
786	-0.750647008419037	0.337336599826813	-15.7204008102417	-0.00490093370899558	-0.000355493422830477	0.00711201597005129	0.00548864435404539
787	-0.750647008419037	0.0126622980460525	-15.5255966186523	0.00711201597005129	0.00613799272105098	-0.00619963090866804	0.00970941036939621
788	0.548050224781036	-0.312012016773224	-15.9152050018311	0.00841071270406246	0.011982130818069	-0.00684897974133492	-0.00132951640989631
789	-1.39999568462372	0.662010908126831	-16.0450744628906	-0.00587495695799589	-0.00132951640989631	-0.00912170019000769	-3.08191010844894e-05
790	-1.39999568462372	0.337336599826813	-15.9801406860352	-0.00522560812532902	0.00516396993771195	0.00159255252219737	0.00808603875339031
791	0.548050224781036	-0.312012016773224	-15.8502702713013	0.012956153601408	0.00418994715437293	-0.000680167751852423	0.00613799272105098
792	0.548050224781036	-0.636686325073242	-15.9152050018311	-0.00197886489331722	0.00970941036939621	-0.000355493422830477	0.00418994715437293
793	-2.6986927986145	0.662010908126831	-16.2398796081543	0.00776136433705688	0.00873538758605719	-0.00944637414067984	-0.000355493422830477
794	1.19739890098572	-0.636686325073242	-16.434684753418	-0.0100957229733467	0.0022419011220336	-0.00230353930965066	0.00126787810586393
795	-0.750647008419037	0.662010908126831	-16.7593593597412	-0.0100957229733467	0.0113327819854021	-0.00197886489331722	0.00808603875339031
796	1.19739890098572	-0.636686325073242	-16.629487991333	-0.0295761823654175	0.00159255252219737	0.00906006153672934	0.00873538758605719
797	-0.10129838436842	-0.312012016773224	-16.1749439239502	-0.00132951640989631	0.00808603875339031	-0.00392691092565656	0.00646266713738441
798	0.548050224781036	0.0126622980460525	-16.629487991333	0.0116574559360743	0.00548864435404539	-0.00814767740666866	0.00451462110504508
799	-0.10129838436842	0.337336599826813	-16.434684753418	-0.00522560812532902	0.00451462110504508	-0.0026282137259841	-0.0026282137259841
800	1.84674751758575	-0.312012016773224	-16.5645542144775	-0.00717365415766835	0.00970941036939621	-0.00295288790948689	-0.00327756232582033
801	0.548050224781036	-0.312012016773224	-16.3048152923584	0.000943203864153475	0.00256657530553639	-0.00555028254166245	0.000293855206109583
802	-0.10129838436842	0.337336599826813	-16.434684753418	-0.000355493422830477	0.00711201597005129	-0.0107450718060136	-0.00360223650932312
803	0.548050224781036	0.0126622980460525	-16.3048152923584	-0.00977104809135199	0.00678734155371785	0.00289124972186983	0.00613799272105098
804	-1.39999568462372	0.337336599826813	-16.2398796081543	-0.00490093370899558	0.00613799272105098	-0.00814767740666866	0.00581331877037883
805	-0.10129838436842	-0.312012016773224	-15.9801406860352	-0.000680167751852423	-0.0026282137259841	-0.00295288790948689	0.00938473641872406
806	-0.10129838436842	-0.636686325073242	-16.3697490692139	-0.00717365415766835	0.00289124972186983	0.00159255252219737	0.00841071270406246
807	-0.750647008419037	0.337336599826813	-16.5645542144775	-0.000680167751852423	0.00354059832170606	-0.0026282137259841	0.00678734155371785
808	0.548050224781036	-0.636686325073242	-16.3697490692139	-0.0159398596733809	0.00873538758605719	-0.0104203969240189	0.00418994715437293
809	-0.10129838436842	-0.312012016773224	-16.4996185302734	-0.00490093370899558	-0.00522560812532902	-0.00684897974133492	-0.00977104809135199
810	0.548050224781036	-0.636686325073242	-16.3048152923584	-0.00717365415766835	-0.00132951640989631	0.000618529506027699	0.00386527273803949
811	-2.6986927986145	0.986685216426849	-16.1749439239502	0.0022419011220336	0.00711201597005129	0.00386527273803949	0.00938473641872406
812	-1.39999568462372	0.662010908126831	-16.5645542144775	0.00711201597005129	0.00516396993771195	-0.00717365415766835	0.00256657530553639
813	-0.750647008419037	1.31135952472687	-16.8892288208008	0.0152288740500808	0.00581331877037883	-0.00425158534198999	-0.00587495695799589
814	-1.39999568462372	-0.312012016773224	-16.1749439239502	-0.00165419070981443	0.00386527273803949	-0.00749832857400179	0.000293855206109583
815	-0.10129838436842	-0.312012016773224	-16.434684753418	-0.0195112787187099	-0.00100484199356288	0.00126787810586393	0.000293855206109583
816	-2.6986927986145	0.0126622980460525	-16.3048152923584	-0.00782300252467394	0.00483929552137852	-0.00392691092565656	0.00613799272105098
817	-1.39999568462372	-0.312012016773224	-16.2398796081543	0.000618529506027699	0.00613799272105098	0.00159255252219737	-3.08191010844894e-05
818	-0.750647008419037	-0.636686325073242	-16.2398796081543	0.00321592413820326	0.00646266713738441	-0.00749832857400179	-0.00717365415766835
819	0.548050224781036	-0.312012016773224	-16.434684753418	-0.0104203969240189	0.000943203864153475	0.00126787810586393	-0.00197886489331722
820	-1.39999568462372	-0.636686325073242	-15.7204008102417	0.00126787810586393	-0.00100484199356288	-0.00782300252467394	0.00289124972186983
821	-2.04934430122375	0.662010908126831	-16.5645542144775	-0.0117190945893526	0.00418994715437293	0.00646266713738441	0.00516396993771195
822	-1.39999568462372	0.662010908126831	-16.3048152923584	-0.0126931173726916	0.00289124972186983	-0.00392691092565656	0.00516396993771195
823	-1.39999568462372	0.0126622980460525	-15.9152050018311	-0.000680167751852423	0.00386527273803949	-0.00652430532500148	-0.00165419070981443
824	-0.750647008419037	0.662010908126831	-16.3697490692139	-0.00782300252467394	-0.00782300252467394	-0.00749832857400179	0.00548864435404539
825	-2.04934430122375	0.986685216426849	-16.629487991333	-0.0133424662053585	-3.08191010844894e-05	0.0022419011220336	-0.00749832857400179
826	-2.04934430122375	0.0126622980460525	-16.1749439239502	0.00159255252219737	-0.0026282137259841	-0.00100484199356288	0.00841071270406246
827	-0.750647008419037	-0.312012016773224	-16.3048152923584	-0.00555028254166245	-0.00295288790948689	-0.00619963090866804	-0.0117190945893526
828	-1.39999568462372	-0.96136063337326	-16.1100101470947	-0.00847235135734081	-0.000680167751852423	-0.00879702530801296	0.00451462110504508
829	-2.04934430122375	0.662010908126831	-16.1749439239502	-0.00100484199356288	-0.00457625929266214	0.000618529506027699	-0.00814767740666866
830	-0.750647008419037	0.662010908126831	-16.3697490692139	-0.0026282137259841	-0.00814767740666866	-0.00749832857400179	0.00516396993771195
831	-0.750647008419037	0.662010908126831	-16.4996185302734	-0.00230353930965066	-0.00457625929266214	0.00289124972186983	0.000293855206109583
832	0.548050224781036	-0.636686325073242	-16.629487991333	-0.00327756232582033	0.00256657530553639	0.00386527273803949	0.00354059832170606
833	-0.10129838436842	-0.96136063337326	-16.4996185302734	0.011982130818069	0.00678734155371785	-0.00425158534198999	-0.00977104809135199
834	-2.6986927986145	0.986685216426849	-16.5645542144775	0.0162028968334198	0.000943203864153475	-0.00295288790948689	-0.000355493422830477
835	-0.10129838436842	-0.636686325073242	-16.1100101470947	-0.00490093370899558	-0.00230353930965066	-0.00100484199356288	0.000943203864153475
836	-0.10129838436842	-0.312012016773224	-16.2398796081543	-0.00360223650932312	-0.00327756232582033	-0.00360223650932312	0.00516396993771195
837	-2.04934430122375	0.0126622980460525	-16.5645542144775	0.00256657530553639	0.00126787810586393	0.00126787810586393	0.00678734155371785
838	-1.39999568462372	0.662010908126831	-16.434684753418	0.0200989879667759	0.00548864435404539	-0.00977104809135199	0.000618529506027699
839	-2.04934430122375	0.337336599826813	-16.434684753418	0.00321592413820326	-0.00619963090866804	-0.00295288790948689	-0.00132951640989631
840	-3.34804153442383	0.0126622980460525	-16.3697490692139	0.00516396993771195	-0.00230353930965066	-0.00847235135734081	0.00386527273803949
841	-0.750647008419037	-0.312012016773224	-15.9801406860352	-0.0113944197073579	0.00191722682211548	0.000618529506027699	-0.000355493422830477
842	-0.750647008419037	-0.636686325073242	-16.1100101470947	-0.0026282137259841	0.00126787810586393	-0.00100484199356288	0.01100810803473
843	-2.04934430122375	0.986685216426849	-16.629487991333	0.0275664981454611	-0.00100484199356288	0.000943203864153475	-0.00425158534198999
844	-1.39999568462372	-0.96136063337326	-16.3697490692139	-0.00652430532500148	0.00191722682211548	-0.00522560812532902	-0.000680167751852423
845	-0.10129838436842	0.337336599826813	-16.5645542144775	-0.0143164889886975	-0.00684897974133492	0.00289124972186983	-0.00425158534198999
846	-2.04934430122375	0.986685216426849	-16.6944236755371	-0.0240567177534103	-0.00295288790948689	0.00516396993771195	0.0116574559360743
847	-2.6986927986145	0.662010908126831	-16.1749439239502	0.00841071270406246	0.0022419011220336	0.00256657530553639	0.000943203864153475
848	-2.04934430122375	0.662010908126831	-16.3697490692139	-0.00132951640989631	0.00970941036939621	-0.0100957229733467	-0.00587495695799589
849	-2.04934430122375	0.0126622980460525	-16.7593593597412	0.00418994715437293	-3.08191010844894e-05	0.00159255252219737	0.000943203864153475
850	-0.750647008419037	-0.312012016773224	-16.3048152923584	-0.0107450718060136	-0.00165419070981443	0.00386527273803949	0.000943203864153475
851	0.548050224781036	-0.636686325073242	-16.2398796081543	-0.0195112787187099	0.00581331877037883	0.000293855206109583	0.00906006153672934
852	-0.750647008419037	-0.636686325073242	-16.1749439239502	0.0145795252174139	0.00548864435404539	0.00289124972186983	-0.00165419070981443
853	-1.39999568462372	0.662010908126831	-16.0450744628906	-0.00619963090866804	0.00646266713738441	-0.00555028254166245	0.0022419011220336
854	-1.39999568462372	-0.312012016773224	-15.5905313491821	-0.00782300252467394	0.00256657530553639	-0.0110697457566857	-0.000355493422830477
855	-2.04934430122375	0.662010908126831	-16.0450744628906	-0.0133424662053585	-0.0026282137259841	-0.0104203969240189	-0.000355493422830477
856	-0.750647008419037	-0.312012016773224	-15.8502702713013	-0.00132951640989631	0.00321592413820326	0.01100810803473	-0.00360223650932312
857	-0.10129838436842	-0.636686325073242	-15.8502702713013	-0.00490093370899558	-0.000680167751852423	0.00126787810586393	-0.00132951640989631
858	-0.10129838436842	0.0126622980460525	-15.9801406860352	-0.00782300252467394	0.00354059832170606	-0.00230353930965066	-0.00814767740666866
859	-0.10129838436842	-0.312012016773224	-16.3048152923584	-0.0117190945893526	-0.00490093370899558	-0.00587495695799589	-0.00165419070981443
860	-0.750647008419037	-0.636686325073242	-15.9801406860352	0.00483929552137852	0.00159255252219737	-3.08191010844894e-05	0.00321592413820326
861	-0.10129838436842	-0.312012016773224	-16.434684753418	-0.0185372550040483	-0.00522560812532902	-0.000680167751852423	0.00711201597005129
862	-2.04934430122375	0.662010908126831	-16.629487991333	0.00548864435404539	0.00841071270406246	-0.00197886489331722	0.00873538758605719
863	1.19739890098572	-0.636686325073242	-16.1749439239502	0.0113327819854021	0.00159255252219737	-0.0130177913233638	-0.00425158534198999
864	-2.04934430122375	0.986685216426849	-16.3048152923584	-0.0156151866540313	-0.00360223650932312	-0.00490093370899558	0.00126787810586393
865	-0.10129838436842	-0.636686325073242	-16.1100101470947	-0.0211346503347158	-0.00132951640989631	-0.00814767740666866	0.00548864435404539
866	-0.10129838436842	-0.312012016773224	-15.9801406860352	-0.00165419070981443	-0.000355493422830477	-0.00100484199356288	0.0136055024340749
867	-0.10129838436842	-0.636686325073242	-16.434684753418	-0.0191866029053926	0.00418994715437293	-3.08191010844894e-05	-0.00165419070981443
868	-1.39999568462372	0.0126622980460525	-16.434684753418	-0.000355493422830477	0.00613799272105098	-0.00814767740666866	-0.00295288790948689
869	-0.10129838436842	-0.636686325073242	-16.2398796081543	0.000943203864153475	-0.00165419070981443	-0.00392691092565656	-0.00132951640989631
870	-2.04934430122375	0.986685216426849	-16.3697490692139	-0.00619963090866804	-0.00165419070981443	0.00354059832170606	0.00646266713738441
871	-2.04934430122375	0.337336599826813	-16.1749439239502	-0.00879702530801296	-0.00749832857400179	0.00289124972186983	0.0103587592020631
872	-3.34804153442383	0.662010908126831	-16.3048152923584	0.00678734155371785	-0.000680167751852423	-3.08191010844894e-05	-3.08191010844894e-05
873	-2.04934430122375	0.337336599826813	-15.9801406860352	-0.0110697457566857	0.00191722682211548	-0.00879702530801296	-0.000355493422830477
874	-2.6986927986145	-0.312012016773224	-15.9152050018311	-0.00392691092565656	0.00159255252219737	-0.00684897974133492	0.00289124972186983
875	-0.10129838436842	-0.312012016773224	-15.9152050018311	-0.0152905117720366	-0.000680167751852423	-0.00295288790948689	-0.000680167751852423
876	-2.6986927986145	0.662010908126831	-15.9801406860352	-0.0230826959013939	-0.00100484199356288	0.000943203864153475	0.00191722682211548
877	-2.04934430122375	-0.312012016773224	-15.5255966186523	-0.00165419070981443	0.00451462110504508	-0.00555028254166245	0.00483929552137852
878	-0.750647008419037	-0.312012016773224	-15.5255966186523	-0.00132951640989631	-0.000355493422830477	-0.00457625929266214	-0.0130177913233638
879	-1.39999568462372	-0.636686325073242	-15.7853355407715	-0.0130177913233638	0.00159255252219737	-0.00230353930965066	0.00483929552137852
880	-2.04934430122375	-0.312012016773224	-16.3697490692139	-0.00977104809135199	-0.00425158534198999	-0.00327756232582033	-0.0026282137259841
881	-2.6986927986145	0.662010908126831	-16.434684753418	-0.0169138833880424	-0.00165419070981443	-0.0107450718060136	0.00418994715437293
882	-2.04934430122375	0.986685216426849	-16.434684753418	-0.00360223650932312	-0.000680167751852423	-0.00360223650932312	-0.0026282137259841
883	-3.34804153442383	0.0126622980460525	-15.9152050018311	-0.00717365415766835	0.00808603875339031	-0.00522560812532902	-0.000355493422830477
884	-1.39999568462372	0.0126622980460525	-16.1749439239502	-0.00652430532500148	-0.00230353930965066	-0.00879702530801296	0.00289124972186983
885	-2.6986927986145	0.986685216426849	-16.4996185302734	0.0123068047687411	-0.00652430532500148	0.00256657530553639	0.00483929552137852
886	-2.6986927986145	0.337336599826813	-16.3697490692139	-0.00425158534198999	-3.08191010844894e-05	0.00711201597005129	0.00354059832170606
887	-1.39999568462372	-0.96136063337326	-16.1749439239502	-0.00360223650932312	0.00126787810586393	0.00970941036939621	0.0103587592020631
888	-2.04934430122375	-0.636686325073242	-16.1749439239502	-0.00100484199356288	0.00841071270406246	-0.0133424662053585	-0.00619963090866804
889	-2.04934430122375	0.986685216426849	-16.1100101470947	-0.0026282137259841	0.0022419011220336	-0.00230353930965066	-0.00619963090866804
890	-2.04934430122375	0.986685216426849	-16.1749439239502	-0.0117190945893526	0.00256657530553639	-0.00165419070981443	-0.00197886489331722
891	-1.39999568462372	0.662010908126831	-16.6944236755371	-0.00847235135734081	0.00418994715437293	0.00613799272105098	0.00483929552137852
892	-0.10129838436842	-0.312012016773224	-16.7593593597412	-0.0198359526693821	0.00354059832170606	-0.00295288790948689	0.00289124972186983
893	-0.10129838436842	-0.636686325073242	-16.434684753418	-0.000355493422830477	0.00808603875339031	0.000293855206109583	0.00646266713738441
894	-2.04934430122375	0.337336599826813	-16.3697490692139	0.00354059832170606	0.00126787810586393	-0.00912170019000769	-0.000355493422830477
895	-1.39999568462372	-0.636686325073242	-16.1100101470947	-0.00944637414067984	-3.08191010844894e-05	-0.00392691092565656	0.00126787810586393
896	-0.750647008419037	-0.636686325073242	-16.0450744628906	-0.0149658378213644	0.00678734155371785	0.00159255252219737	0.00646266713738441
897	-2.04934430122375	0.986685216426849	-16.6944236755371	-0.00490093370899558	0.00581331877037883	0.00808603875339031	0.00646266713738441
898	-1.39999568462372	0.337336599826813	-16.7593593597412	-0.00165419070981443	0.00256657530553639	-0.000355493422830477	-0.00490093370899558
899	-2.04934430122375	0.662010908126831	-16.8242931365967	-0.00684897974133492	0.000293855206109583	0.00126787810586393	-0.00295288790948689
900	-1.39999568462372	0.337336599826813	-16.434684753418	-0.00749832857400179	0.00191722682211548	0.00516396993771195	0.00159255252219737
901	-1.39999568462372	0.0126622980460525	-16.1100101470947	-0.0165892094373703	-0.00165419070981443	-0.0104203969240189	-0.0026282137259841
902	-0.10129838436842	-0.312012016773224	-16.1749439239502	-0.00230353930965066	0.00743668992072344	0.00516396993771195	-0.00230353930965066
903	-2.6986927986145	0.662010908126831	-16.8242931365967	-0.00977104809135199	0.00808603875339031	-0.00684897974133492	-0.000680167751852423
904	-0.10129838436842	-0.312012016773224	-16.5645542144775	-0.00684897974133492	0.00841071270406246	0.0022419011220336	0.00289124972186983
905	-1.39999568462372	-0.312012016773224	-16.5645542144775	-0.00327756232582033	0.000943203864153475	0.000618529506027699	-3.08191010844894e-05
906	-2.04934430122375	0.0126622980460525	-16.6944236755371	-0.0136671401560307	0.00548864435404539	0.00483929552137852	0.00613799272105098
907	-2.6986927986145	0.986685216426849	-16.3697490692139	0.0113327819854021	0.00548864435404539	0.00289124972186983	0.00938473641872406
908	-1.39999568462372	0.662010908126831	-16.1100101470947	-0.00652430532500148	0.00354059832170606	-0.00814767740666866	0.00126787810586393
909	-3.34804153442383	0.662010908126831	-16.5645542144775	-0.00425158534198999	-0.00197886489331722	0.00354059832170606	-0.00100484199356288
910	-0.750647008419037	-0.636686325073242	-16.3048152923584	0.00159255252219737	-0.00587495695799589	0.00970941036939621	0.00776136433705688
911	-2.04934430122375	-0.636686325073242	-16.3697490692139	-0.00132951640989631	0.00289124972186983	0.00776136433705688	0.00776136433705688
912	-2.04934430122375	0.0126622980460525	-16.3048152923584	-0.00847235135734081	0.00159255252219737	-0.00132951640989631	0.00191722682211548
913	-3.34804153442383	0.986685216426849	-16.3697490692139	-0.00652430532500148	0.00613799272105098	-0.000355493422830477	-0.00100484199356288
914	-0.10129838436842	-0.636686325073242	-16.1100101470947	0.00159255252219737	0.0022419011220336	0.00289124972186983	0.00321592413820326
915	-3.34804153442383	0.662010908126831	-16.6944236755371	-0.0383423902094364	-0.00587495695799589	0.00354059832170606	0.00548864435404539
916	-2.6986927986145	-0.636686325073242	-16.8242931365967	-0.0107450718060136	-0.00197886489331722	0.000293855206109583	0.00613799272105098
917	-0.10129838436842	0.337336599826813	-16.7593593597412	0.00321592413820326	0.00354059832170606	0.0123068047687411	-0.00165419070981443
918	-0.10129838436842	-0.636686325073242	-17.3437728881836	-0.00425158534198999	0.00159255252219737	-0.00100484199356288	-0.00295288790948689
919	-1.39999568462372	0.0126622980460525	-16.8242931365967	0.000293855206109583	-0.00197886489331722	-0.00295288790948689	-0.00360223650932312
920	-0.10129838436842	-0.636686325073242	-16.3697490692139	-0.017887907102704	-0.00490093370899558	-0.00197886489331722	0.00191722682211548
921	-2.6986927986145	0.0126622980460525	-16.8242931365967	-0.0188619289547205	0.00289124972186983	0.00354059832170606	0.00581331877037883
922	-2.04934430122375	0.0126622980460525	-16.9541625976563	-0.00944637414067984	0.00191722682211548	0.00191722682211548	0.00289124972186983
923	-0.750647008419037	0.0126622980460525	-16.629487991333	-0.0136671401560307	0.01100810803473	-0.00230353930965066	-0.00327756232582033
924	-2.04934430122375	0.662010908126831	-16.7593593597412	0.0106834331527352	0.00256657530553639	-0.00847235135734081	0.0022419011220336
925	-1.39999568462372	-0.312012016773224	-16.3697490692139	-0.0117190945893526	-0.00555028254166245	0.00516396993771195	0.000293855206109583
926	-0.750647008419037	-0.312012016773224	-16.1100101470947	0.00354059832170606	-0.00165419070981443	0.00581331877037883	0.00646266713738441
927	-0.750647008419037	-0.312012016773224	-16.6944236755371	-0.00360223650932312	-0.00165419070981443	0.00191722682211548	0.00418994715437293
928	-0.750647008419037	-0.312012016773224	-16.5645542144775	-0.000680167751852423	-3.08191010844894e-05	-0.00555028254166245	-0.00327756232582033
929	-0.10129838436842	-0.636686325073242	-16.3048152923584	-0.00587495695799589	0.00451462110504508	0.00646266713738441	-0.00717365415766835
930	-2.6986927986145	-0.636686325073242	-16.1749439239502	-0.0279528107494116	-0.00327756232582033	-0.0117190945893526	0.00938473641872406
931	-3.34804153442383	0.986685216426849	-16.4996185302734	-0.0120437685400248	0.00776136433705688	-0.00522560812532902	0.00418994715437293
932	-2.04934430122375	0.337336599826813	-16.1100101470947	0.00646266713738441	0.00386527273803949	-0.00327756232582033	0.00289124972186983
933	-1.39999568462372	0.337336599826813	-16.2398796081543	-0.00327756232582033	0.00321592413820326	0.00159255252219737	-0.00230353930965066
934	-3.99739027023315	0.337336599826813	-16.4996185302734	-0.0110697457566857	-0.00132951640989631	-0.0133424662053585	0.00191722682211548
935	-0.750647008419037	-0.636686325073242	-16.629487991333	-0.000680167751852423	-0.00100484199356288	-0.00425158534198999	0.00711201597005129
936	-2.6986927986145	0.0126622980460525	-16.2398796081543	-0.0100957229733467	-0.00555028254166245	-0.00165419070981443	0.0106834331527352
937	-2.6986927986145	0.662010908126831	-16.4996185302734	-0.00295288790948689	0.00743668992072344	-0.00197886489331722	-0.000355493422830477
938	-3.34804153442383	-0.312012016773224	-15.7853355407715	0.00191722682211548	0.01100810803473	-0.00230353930965066	-0.00392691092565656
939	-3.34804153442383	0.337336599826813	-16.3048152923584	-0.0208099745213985	0.00321592413820326	-0.00490093370899558	-0.00490093370899558
940	-2.6986927986145	0.662010908126831	-16.434684753418	0.00191722682211548	0.00483929552137852	-0.000355493422830477	0.00516396993771195
941	-2.6986927986145	0.337336599826813	-16.5645542144775	-0.00587495695799589	0.00126787810586393	0.00516396993771195	-0.000355493422830477
942	-1.39999568462372	-0.636686325073242	-16.3048152923584	-0.00295288790948689	0.00613799272105098	-0.00392691092565656	0.00256657530553639
943	-2.04934430122375	0.662010908126831	-16.4996185302734	-0.0110697457566857	0.00256657530553639	0.00354059832170606	0.000943203864153475
944	-0.750647008419037	-0.312012016773224	-16.2398796081543	-0.0026282137259841	-0.00165419070981443	-0.00230353930965066	0.000943203864153475
945	-2.04934430122375	0.337336599826813	-16.6944236755371	-0.0100957229733467	-0.00197886489331722	0.00451462110504508	0.00386527273803949
946	-2.6986927986145	0.337336599826813	-16.8892288208008	-0.00490093370899558	0.0022419011220336	-0.00392691092565656	0.00613799272105098
947	-2.6986927986145	0.662010908126831	-16.3697490692139	-0.00977104809135199	-0.000355493422830477	0.00483929552137852	-0.00327756232582033
948	-2.6986927986145	0.986685216426849	-16.434684753418	0.000618529506027699	0.00711201597005129	-0.00425158534198999	-0.00587495695799589
949	-2.04934430122375	0.337336599826813	-16.434684753418	0.00483929552137852	0.00256657530553639	-0.00327756232582033	-0.0026282137259841
950	-2.04934430122375	0.986685216426849	-16.2398796081543	0.00678734155371785	-0.00425158534198999	-0.00295288790948689	0.01100810803473
951	0.548050224781036	-0.636686325073242	-16.4996185302734	0.00776136433705688	0.000293855206109583	0.00289124972186983	-0.00360223650932312
952	-1.39999568462372	-0.312012016773224	-16.5645542144775	0.0116574559360743	0.0100340843200684	-0.00912170019000769	0.00354059832170606
953	-0.750647008419037	0.0126622980460525	-16.5645542144775	0.00126787810586393	0.00776136433705688	-0.0126931173726916	-0.00100484199356288
954	-0.10129838436842	0.662010908126831	-16.6944236755371	-0.00197886489331722	0.00321592413820326	-0.0026282137259841	-0.00100484199356288
955	-0.750647008419037	0.0126622980460525	-16.434684753418	-0.00912170019000769	-0.00327756232582033	-0.000680167751852423	0.00289124972186983
956	0.548050224781036	-0.312012016773224	-16.3048152923584	-0.0204853005707264	-3.08191010844894e-05	0.00548864435404539	-0.00360223650932312
957	-0.10129838436842	0.337336599826813	-16.3697490692139	0.00418994715437293	0.00711201597005129	0.00711201597005129	0.000943203864153475
958	-1.39999568462372	0.662010908126831	-16.6944236755371	0.00678734155371785	0.00776136433705688	-0.00360223650932312	-0.00295288790948689
959	-0.750647008419037	0.662010908126831	-16.5645542144775	0.000293855206109583	0.00191722682211548	-0.0143164889886975	-0.00165419070981443
960	-1.39999568462372	0.662010908126831	-15.9152050018311	-0.0146411629393697	0.00289124972186983	-0.00652430532500148	0.00418994715437293
961	1.19739890098572	0.0126622980460525	-15.8502702713013	-0.00100484199356288	0.00354059832170606	-0.000355493422830477	0.0103587592020631
962	1.19739890098572	-0.312012016773224	-15.7204008102417	0.00743668992072344	0.00581331877037883	-0.00327756232582033	-0.00360223650932312
963	1.19739890098572	-0.636686325073242	-15.5255966186523	0.00678734155371785	-0.00230353930965066	0.00191722682211548	-0.00165419070981443
964	-0.750647008419037	0.337336599826813	-16.1100101470947	-0.00749832857400179	0.00808603875339031	-0.00522560812532902	0.0022419011220336
965	1.84674751758575	-0.636686325073242	-16.3048152923584	0.00841071270406246	-0.00197886489331722	-0.00392691092565656	0.00386527273803949
966	1.19739890098572	0.0126622980460525	-16.3048152923584	-0.00197886489331722	-3.08191010844894e-05	0.0022419011220336	0.00354059832170606
967	1.19739890098572	-0.636686325073242	-15.5905313491821	0.0421768426895142	0.00386527273803949	-0.00717365415766835	0.0142548503354192
968	0.548050224781036	-0.312012016773224	-15.5255966186523	0.0295145437121391	0.000618529506027699	0.000293855206109583	-0.00295288790948689
969	1.19739890098572	0.337336599826813	-15.7853355407715	-0.0107450718060136	0.000618529506027699	-0.0126931173726916	-0.00197886489331722
970	-0.10129838436842	0.662010908126831	-16.6944236755371	-0.0162645354866982	-0.00230353930965066	0.00321592413820326	0.0022419011220336
971	2.49609613418579	-0.96136063337326	-16.2398796081543	-0.00912170019000769	-0.0026282137259841	-0.00522560812532902	0.00646266713738441
972	0.548050224781036	-0.312012016773224	-15.6554660797119	0.00581331877037883	0.0106834331527352	0.00873538758605719	0.00321592413820326
973	-0.750647008419037	0.986685216426849	-15.9152050018311	0.000943203864153475	0.00970941036939621	0.0022419011220336	0.000943203864153475
974	0.548050224781036	0.0126622980460525	-15.9801406860352	0.0197743140161037	0.00256657530553639	-0.00977104809135199	-0.00165419070981443
975	1.19739890098572	-0.96136063337326	-16.0450744628906	-0.0113944197073579	0.00191722682211548	-0.00360223650932312	-0.00197886489331722
976	-0.750647008419037	0.986685216426849	-16.7593593597412	-0.0175632312893867	-0.000355493422830477	-0.00100484199356288	0.00126787810586393
977	-0.750647008419037	0.337336599826813	-16.4996185302734	-0.0100957229733467	0.00451462110504508	0.000618529506027699	0.00321592413820326
978	-0.10129838436842	0.662010908126831	-16.5645542144775	0.00354059832170606	-0.00619963090866804	0.000943203864153475	-0.00814767740666866
979	-0.10129838436842	0.337336599826813	-16.2398796081543	-0.00814767740666866	0.0106834331527352	-0.00879702530801296	0.000293855206109583
980	-0.10129838436842	0.662010908126831	-15.7204008102417	-0.00392691092565656	0.000618529506027699	0.00516396993771195	-0.00425158534198999
981	1.84674751758575	-0.312012016773224	-15.4606609344482	0.00776136433705688	0.00646266713738441	0.00321592413820326	0.00906006153672934
982	0.548050224781036	0.662010908126831	-16.1749439239502	0.013930176384747	0.000943203864153475	0.00159255252219737	0.000293855206109583
983	1.19739890098572	-0.312012016773224	-16.0450744628906	-0.00555028254166245	0.000293855206109583	-0.00684897974133492	0.000293855206109583
984	-0.10129838436842	0.0126622980460525	-16.3048152923584	0.00321592413820326	0.00646266713738441	-0.00327756232582033	0.000618529506027699
985	1.84674751758575	-0.636686325073242	-16.1100101470947	0.00483929552137852	-0.00587495695799589	0.00451462110504508	0.00191722682211548
986	-0.10129838436842	0.662010908126831	-16.2398796081543	-0.00717365415766835	0.00548864435404539	0.00159255252219737	0.0022419011220336
987	-0.10129838436842	0.337336599826813	-15.7853355407715	0.0126314787194133	0.013930176384747	-0.00295288790948689	0.00483929552137852
988	-0.750647008419037	0.662010908126831	-15.9801406860352	0.0100340843200684	0.00451462110504508	-0.00295288790948689	-0.00944637414067984
989	-0.750647008419037	0.662010908126831	-16.4996185302734	-0.00587495695799589	-0.000680167751852423	-0.00457625929266214	-0.00587495695799589
990	-0.750647008419037	0.337336599826813	-16.629487991333	-0.00879702530801296	0.00776136433705688	-0.00197886489331722	0.000943203864153475
991	1.19739890098572	0.337336599826813	-16.434684753418	-0.00197886489331722	0.00159255252219737	0.0022419011220336	0.00808603875339031
992	1.19739890098572	-0.312012016773224	-16.1749439239502	0.0152288740500808	0.00646266713738441	-0.00944637414067984	-0.000680167751852423
993	1.19739890098572	-0.96136063337326	-15.5255966186523	0.0162028968334198	0.00354059832170606	0.00516396993771195	-0.00392691092565656
994	-1.39999568462372	0.337336599826813	-16.1749439239502	0.00159255252219737	-3.08191010844894e-05	0.000618529506027699	-0.0133424662053585
995	-0.10129838436842	0.662010908126831	-15.7853355407715	-0.00132951640989631	-0.00165419070981443	0.00159255252219737	0.00451462110504508
996	1.19739890098572	-0.96136063337326	-15.9152050018311	0.000293855206109583	0.00613799272105098	0.00808603875339031	0.00516396993771195
997	1.19739890098572	-0.636686325073242	-15.7204008102417	0.00548864435404539	0.00776136433705688	-0.0026282137259841	0.00646266713738441
998	1.19739890098572	-0.96136063337326	-15.5905313491821	0.00483929552137852	0.00386527273803949	-0.00814767740666866	-0.00327756232582033
999	1.19739890098572	-0.312012016773224	-15.0710525512695	0.0103587592020631	0.00191722682211548	-0.00879702530801296	-0.00587495695799589
1000	2.49609613418579	-0.636686325073242	-15.3307914733887	-0.0100957229733467	-0.00197886489331722	0.00386527273803949	-0.00132951640989631
1001	-0.750647008419037	0.662010908126831	-15.6554660797119	-0.00457625929266214	-0.00490093370899558	-0.00360223650932312	0.00386527273803949
1002	1.84674751758575	-0.636686325073242	-15.3307914733887	0.00906006153672934	-0.00555028254166245	0.00191722682211548	-0.000355493422830477
1003	0.548050224781036	-0.636686325073242	-15.2009220123291	0.000293855206109583	0.00743668992072344	-0.000680167751852423	0.00548864435404539
1004	1.19739890098572	0.662010908126831	-15.2658567428589	0.00418994715437293	0.000293855206109583	0.00126787810586393	-0.00814767740666866
1005	-0.10129838436842	0.986685216426849	-15.2658567428589	-0.00457625929266214	-0.00522560812532902	-0.000355493422830477	-3.08191010844894e-05
1006	1.84674751758575	-0.96136063337326	-15.4606609344482	0.000943203864153475	-0.00165419070981443	0.000293855206109583	-0.00327756232582033
1007	0.548050224781036	-1.28603494167328	-15.3957262039185	0.0226963832974434	0.00289124972186983	-0.00490093370899558	-0.00327756232582033
1008	2.49609613418579	0.0126622980460525	-15.5255966186523	0.0249691028147936	-0.000680167751852423	-0.00652430532500148	-0.00555028254166245
1009	1.19739890098572	-0.312012016773224	-15.9801406860352	0.00451462110504508	0.00159255252219737	-0.00814767740666866	-0.00619963090866804
1010	3.14544486999512	-0.312012016773224	-16.0450744628906	0.000618529506027699	-3.08191010844894e-05	-0.00100484199356288	0.00451462110504508
1011	1.84674751758575	-0.636686325073242	-16.1100101470947	0.0100340843200684	-0.00165419070981443	-0.00555028254166245	-0.00165419070981443
1012	0.548050224781036	0.662010908126831	-16.434684753418	0.012956153601408	0.00354059832170606	-3.08191010844894e-05	-3.08191010844894e-05
1013	-0.750647008419037	0.337336599826813	-16.629487991333	-0.00814767740666866	0.00256657530553639	-0.00230353930965066	-0.00197886489331722
1014	3.14544486999512	-0.636686325073242	-16.3048152923584	0.00386527273803949	0.00354059832170606	-0.00717365415766835	-0.0026282137259841
1015	1.84674751758575	0.337336599826813	-16.4996185302734	-0.00814767740666866	-0.00425158534198999	0.000618529506027699	0.00191722682211548
1016	0.548050224781036	0.662010908126831	-16.2398796081543	0.00516396993771195	-0.00295288790948689	0.00613799272105098	0.00289124972186983
1017	0.548050224781036	0.662010908126831	-16.434684753418	0.00646266713738441	0.00451462110504508	0.00126787810586393	0.00386527273803949
1018	1.19739890098572	0.0126622980460525	-16.1100101470947	0.0145795252174139	0.00418994715437293	-0.00684897974133492	0.000618529506027699
1019	-0.10129838436842	0.662010908126831	-16.1100101470947	0.00321592413820326	0.00581331877037883	-0.0149658378213644	-3.08191010844894e-05
1020	0.548050224781036	0.662010908126831	-15.9801406860352	-0.0224333461374044	0.00516396993771195	0.000293855206109583	0.00418994715437293
1021	1.84674751758575	0.0126622980460525	-15.7853355407715	-0.00197886489331722	-0.00555028254166245	0.00743668992072344	-0.0026282137259841
1022	1.19739890098572	0.662010908126831	-15.7853355407715	0.00126787810586393	0.00938473641872406	-0.00392691092565656	-0.00100484199356288
1023	1.84674751758575	0.0126622980460525	-15.8502702713013	0.00938473641872406	-0.000680167751852423	0.00418994715437293	-0.00295288790948689
1024	0.548050224781036	-0.96136063337326	-15.9152050018311	0.00581331877037883	0.00191722682211548	-0.00555028254166245	0.000618529506027699
1025	0.548050224781036	0.337336599826813	-16.4996185302734	0.00451462110504508	0.00711201597005129	-0.00847235135734081	0.00646266713738441
1026	-0.10129838436842	0.662010908126831	-16.434684753418	-0.00425158534198999	0.00354059832170606	-0.00879702530801296	0.00906006153672934
1027	1.19739890098572	0.0126622980460525	-15.7853355407715	0.0175015944987535	0.0103587592020631	0.00126787810586393	-0.00197886489331722
1028	1.84674751758575	-0.636686325073242	-15.5905313491821	0.00386527273803949	0.00613799272105098	-0.00847235135734081	-0.00230353930965066
1029	1.19739890098572	0.0126622980460525	-16.1749439239502	0.00581331877037883	0.0022419011220336	-0.000680167751852423	-0.0104203969240189
1030	2.49609613418579	-0.96136063337326	-16.3048152923584	0.00711201597005129	0.00516396993771195	-0.00814767740666866	0.00256657530553639
1031	-0.10129838436842	0.662010908126831	-16.4996185302734	0.00159255252219737	0.00483929552137852	0.00906006153672934	-0.00425158534198999
1032	-0.750647008419037	0.662010908126831	-16.4996185302734	0.00354059832170606	0.00776136433705688	-0.00814767740666866	-0.000680167751852423
1033	-0.10129838436842	0.986685216426849	-16.4996185302734	0.00126787810586393	0.01100810803473	0.0022419011220336	-0.00587495695799589
1034	1.19739890098572	-0.636686325073242	-16.0450744628906	-0.00587495695799589	0.00126787810586393	0.00516396993771195	-0.00327756232582033
1035	-0.10129838436842	0.662010908126831	-16.2398796081543	-0.0107450718060136	-0.00327756232582033	0.00256657530553639	0.000293855206109583
1036	-0.10129838436842	0.986685216426849	-16.1100101470947	0.0220470335334539	0.0022419011220336	-0.000355493422830477	0.00354059832170606
1037	-0.10129838436842	0.986685216426849	-16.1100101470947	0.00191722682211548	0.00873538758605719	0.00386527273803949	-0.00132951640989631
1038	-0.750647008419037	0.337336599826813	-16.0450744628906	-0.00587495695799589	0.00516396993771195	-0.000355493422830477	-0.000355493422830477
1039	-0.750647008419037	0.986685216426849	-15.9152050018311	0.00256657530553639	0.00451462110504508	-0.00847235135734081	-0.00912170019000769
1040	1.19739890098572	-0.312012016773224	-15.7204008102417	-0.000355493422830477	-0.00230353930965066	-0.00392691092565656	0.00483929552137852
1041	2.49609613418579	-0.312012016773224	-16.3048152923584	0.00808603875339031	0.000618529506027699	0.00159255252219737	-0.000355493422830477
1042	2.49609613418579	-0.96136063337326	-16.4996185302734	0.00581331877037883	0.0136055024340749	0.00159255252219737	-0.000680167751852423
1043	1.19739890098572	-0.312012016773224	-16.434684753418	0.0136055024340749	0.00256657530553639	-0.00652430532500148	-0.00392691092565656
1044	-0.750647008419037	0.662010908126831	-16.4996185302734	0.0152288740500808	0.00354059832170606	-0.00490093370899558	-0.00360223650932312
1045	1.19739890098572	-0.96136063337326	-16.4996185302734	0.00516396993771195	0.00841071270406246	-0.00490093370899558	-0.00197886489331722
1046	1.19739890098572	-0.312012016773224	-16.3048152923584	-0.0113944197073579	-0.0026282137259841	0.00354059832170606	0.00711201597005129
1047	-0.750647008419037	0.337336599826813	-16.5645542144775	0.0265924744307995	0.0106834331527352	-0.00522560812532902	0.0022419011220336
1048	-0.10129838436842	0.662010908126831	-16.7593593597412	0.000293855206109583	0.00970941036939621	-0.00295288790948689	-3.08191010844894e-05
1049	0.548050224781036	0.337336599826813	-16.8242931365967	-0.000355493422830477	0.00289124972186983	0.0022419011220336	0.000943203864153475
1050	-0.10129838436842	0.986685216426849	-16.8242931365967	-0.00360223650932312	-0.00490093370899558	-0.00327756232582033	-0.000355493422830477
1051	0.548050224781036	-0.96136063337326	-16.434684753418	0.0132808275520802	0.00289124972186983	0.000618529506027699	0.00321592413820326
1052	-0.10129838436842	-0.636686325073242	-16.1749439239502	0.00191722682211548	-0.00327756232582033	-0.000680167751852423	-0.000680167751852423
1053	-0.10129838436842	0.662010908126831	-16.434684753418	0.0145795252174139	0.00808603875339031	-0.00360223650932312	-0.00457625929266214
1054	1.19739890098572	-0.636686325073242	-16.629487991333	-0.00619963090866804	-0.00490093370899558	-0.00912170019000769	-0.00100484199356288
1055	1.19739890098572	-0.96136063337326	-16.7593593597412	0.000293855206109583	-0.00587495695799589	0.00321592413820326	-0.00425158534198999
1056	-0.10129838436842	0.662010908126831	-16.5645542144775	-0.00879702530801296	-0.00652430532500148	0.0126314787194133	0.00289124972186983
1057	-0.10129838436842	0.662010908126831	-16.5645542144775	0.00321592413820326	0.000293855206109583	0.00418994715437293	0.00548864435404539
1058	-0.750647008419037	0.337336599826813	-16.2398796081543	0.00289124972186983	0.00418994715437293	0.0022419011220336	-0.000680167751852423
1059	0.548050224781036	0.337336599826813	-16.3697490692139	0.00354059832170606	-0.00490093370899558	-0.00457625929266214	-0.00197886489331722
1060	0.548050224781036	-0.312012016773224	-16.2398796081543	0.00256657530553639	-0.00295288790948689	-0.0026282137259841	0.00646266713738441
1061	1.84674751758575	-0.636686325073242	-16.4996185302734	-0.00100484199356288	0.00386527273803949	0.00159255252219737	0.00581331877037883
1062	-1.39999568462372	0.337336599826813	-16.4996185302734	0.00289124972186983	0.00678734155371785	0.01100810803473	0.00483929552137852
1063	0.548050224781036	0.337336599826813	-16.4996185302734	-0.00555028254166245	-3.08191010844894e-05	-0.0139918150380254	0.000293855206109583
1064	0.548050224781036	-0.312012016773224	-16.5645542144775	0.012956153601408	0.00483929552137852	0.0022419011220336	-0.000680167751852423
1065	-0.10129838436842	0.337336599826813	-16.629487991333	-0.0100957229733467	0.00483929552137852	-0.00587495695799589	0.00581331877037883
1066	-1.39999568462372	-0.312012016773224	-16.6944236755371	0.00808603875339031	-0.00132951640989631	0.0103587592020631	0.00873538758605719
1067	1.84674751758575	-0.96136063337326	-16.5645542144775	0.00451462110504508	0.00289124972186983	-0.00360223650932312	0.00256657530553639
1068	0.548050224781036	0.337336599826813	-16.3048152923584	0.0116574559360743	0.00418994715437293	-0.00555028254166245	-0.00100484199356288
1069	0.548050224781036	-0.96136063337326	-16.2398796081543	-0.00717365415766835	-0.00230353930965066	-0.000355493422830477	-0.00847235135734081
1070	1.19739890098572	0.0126622980460525	-16.0450744628906	-0.00457625929266214	0.00289124972186983	-0.00197886489331722	0.00581331877037883
1071	1.19739890098572	-0.312012016773224	-16.1749439239502	-0.00490093370899558	0.000293855206109583	-3.08191010844894e-05	0.00418994715437293
1072	-0.750647008419037	0.662010908126831	-16.6944236755371	0.00776136433705688	0.00354059832170606	0.00321592413820326	-0.00100484199356288
1073	1.19739890098572	-0.636686325073242	-16.5645542144775	-0.00652430532500148	0.00159255252219737	-0.00457625929266214	-0.00197886489331722
1074	-0.750647008419037	0.662010908126831	-16.7593593597412	0.0100340843200684	-0.0026282137259841	-0.00165419070981443	0.000943203864153475
1075	0.548050224781036	-0.636686325073242	-16.1100101470947	0.000293855206109583	0.00191722682211548	0.000943203864153475	0.00159255252219737
1076	0.548050224781036	0.0126622980460525	-15.9801406860352	-0.00555028254166245	0.00191722682211548	0.00873538758605719	0.000943203864153475
1077	1.19739890098572	-0.636686325073242	-16.1749439239502	-0.00457625929266214	-3.08191010844894e-05	-0.00165419070981443	-3.08191010844894e-05
1078	1.19739890098572	-0.312012016773224	-16.6944236755371	0.00873538758605719	-0.000355493422830477	-0.00197886489331722	-0.000680167751852423
1079	1.19739890098572	-0.636686325073242	-16.434684753418	-0.00457625929266214	-0.00165419070981443	-0.00360223650932312	0.0022419011220336
1080	-0.10129838436842	-0.312012016773224	-16.434684753418	-0.00782300252467394	-0.00100484199356288	0.00516396993771195	-0.000680167751852423
1081	-0.750647008419037	0.337336599826813	-16.5645542144775	-0.00977104809135199	-0.00392691092565656	-0.00132951640989631	0.00581331877037883
1082	-0.10129838436842	1.31135952472687	-16.2398796081543	-3.08191010844894e-05	0.00354059832170606	-0.00327756232582033	-0.00230353930965066
1083	0.548050224781036	-0.312012016773224	-16.1100101470947	0.0145795252174139	0.00548864435404539	-0.00717365415766835	-0.00295288790948689
1084	-0.10129838436842	0.986685216426849	-16.8242931365967	-0.00132951640989631	-0.00522560812532902	-0.00490093370899558	-0.00392691092565656
1085	-0.10129838436842	-0.636686325073242	-16.4996185302734	-0.00944637414067984	-0.00652430532500148	-0.00230353930965066	-0.0026282137259841
1086	-0.750647008419037	0.662010908126831	-16.7593593597412	-0.0204853005707264	-0.00392691092565656	0.000943203864153475	-0.000355493422830477
1087	-0.750647008419037	0.337336599826813	-16.5645542144775	0.00970941036939621	0.00613799272105098	0.00418994715437293	0.00256657530553639
1088	-0.10129838436842	0.662010908126831	-16.3048152923584	0.00841071270406246	0.0022419011220336	-0.00814767740666866	-0.00587495695799589
1089	-0.750647008419037	0.662010908126831	-16.3697490692139	-0.00555028254166245	-0.00392691092565656	-0.0113944197073579	0.00418994715437293
1090	-0.10129838436842	0.986685216426849	-16.629487991333	-0.00879702530801296	-0.00587495695799589	-0.000680167751852423	-0.0026282137259841
1091	-0.750647008419037	0.337336599826813	-16.5645542144775	0.000293855206109583	-0.00944637414067984	-0.000680167751852423	0.00970941036939621
1092	1.84674751758575	-0.636686325073242	-16.3048152923584	-0.00555028254166245	0.000293855206109583	0.00321592413820326	-0.00814767740666866
1093	-0.10129838436842	0.662010908126831	-16.3048152923584	-0.00555028254166245	0.00776136433705688	-0.00684897974133492	0.0022419011220336
1094	1.19739890098572	-0.312012016773224	-15.9801406860352	-0.00100484199356288	-0.00392691092565656	0.00191722682211548	-0.00587495695799589
1095	-0.750647008419037	0.662010908126831	-16.629487991333	-0.00295288790948689	-0.00392691092565656	-0.00457625929266214	0.0022419011220336
1096	-0.10129838436842	0.986685216426849	-16.5645542144775	-0.00327756232582033	0.00970941036939621	0.00191722682211548	-0.00327756232582033
1097	-0.750647008419037	-0.312012016773224	-16.4996185302734	-0.00555028254166245	0.011982130818069	0.0116574559360743	0.00354059832170606
1098	0.548050224781036	-0.312012016773224	-16.8892288208008	0.0162028968334198	0.00126787810586393	-0.00392691092565656	-0.00587495695799589
1099	-0.750647008419037	0.662010908126831	-17.0190982818604	0.0171769186854362	0.00418994715437293	0.000943203864153475	-0.00295288790948689
1100	-1.39999568462372	0.662010908126831	-16.5645542144775	-0.00814767740666866	-0.00522560812532902	-0.00295288790948689	-0.00392691092565656
1101	1.19739890098572	0.0126622980460525	-16.434684753418	-0.00360223650932312	-3.08191010844894e-05	-0.00197886489331722	0.00906006153672934
1102	2.49609613418579	-0.636686325073242	-16.2398796081543	0.011982130818069	0.00321592413820326	0.00451462110504508	-0.00132951640989631
1103	-1.39999568462372	0.662010908126831	-16.629487991333	0.00191722682211548	-3.08191010844894e-05	-0.00782300252467394	0.000943203864153475
1104	1.84674751758575	-0.96136063337326	-16.6944236755371	-0.00652430532500148	-3.08191010844894e-05	-0.00295288790948689	-0.00619963090866804
1105	-0.750647008419037	0.662010908126831	-16.434684753418	0.00126787810586393	0.00646266713738441	-0.00619963090866804	0.0022419011220336
1106	0.548050224781036	-0.636686325073242	-16.1100101470947	-0.00717365415766835	0.00451462110504508	0.000943203864153475	0.00386527273803949
1107	-0.10129838436842	-0.312012016773224	-16.3697490692139	-0.00425158534198999	-0.00230353930965066	-0.00327756232582033	-0.00619963090866804
1108	-0.10129838436842	0.337336599826813	-16.6944236755371	-0.00977104809135199	0.00678734155371785	-0.00717365415766835	0.0022419011220336
1109	-0.10129838436842	0.337336599826813	-16.5645542144775	0.00743668992072344	-3.08191010844894e-05	0.00483929552137852	-0.00327756232582033
1110	1.19739890098572	-0.312012016773224	-16.4996185302734	0.000618529506027699	-0.000355493422830477	-0.00197886489331722	-0.00197886489331722
1111	0.548050224781036	0.0126622980460525	-16.1100101470947	-0.0133424662053585	0.000618529506027699	0.00354059832170606	0.00451462110504508
1112	1.19739890098572	-0.312012016773224	-15.4606609344482	0.0272418223321438	0.00711201597005129	-0.00360223650932312	-0.00619963090866804
1113	1.19739890098572	-0.312012016773224	-15.7853355407715	0.0149041991680861	0.00418994715437293	-0.00327756232582033	-0.00555028254166245
1114	-0.750647008419037	0.337336599826813	-16.629487991333	-0.00457625929266214	-3.08191010844894e-05	-0.00100484199356288	-0.00100484199356288
1115	-0.750647008419037	-0.312012016773224	-16.3697490692139	-0.0104203969240189	-0.00425158534198999	-0.000680167751852423	-0.0026282137259841
1116	2.49609613418579	-0.636686325073242	-16.2398796081543	-0.00555028254166245	0.00451462110504508	0.00776136433705688	0.00418994715437293
1117	-0.750647008419037	0.662010908126831	-16.4996185302734	0.00581331877037883	0.00711201597005129	0.00711201597005129	0.00191722682211548
1118	1.19739890098572	-0.312012016773224	-16.2398796081543	0.000293855206109583	0.011982130818069	-0.00684897974133492	0.00451462110504508
1119	0.548050224781036	-0.312012016773224	-16.2398796081543	0.00159255252219737	0.00970941036939621	-0.00457625929266214	-0.00295288790948689
1120	1.84674751758575	-0.636686325073242	-16.3697490692139	-0.0130177913233638	0.00386527273803949	0.00646266713738441	0.0022419011220336
1121	-1.39999568462372	0.337336599826813	-16.434684753418	-0.00230353930965066	0.00873538758605719	0.00191722682211548	0.00516396993771195
1122	-0.10129838436842	0.337336599826813	-16.4996185302734	-0.00197886489331722	0.00548864435404539	0.00451462110504508	0.00743668992072344
1123	-0.10129838436842	0.986685216426849	-16.4996185302734	-0.00360223650932312	0.00191722682211548	-0.00360223650932312	-0.00587495695799589
1124	-0.10129838436842	-0.312012016773224	-16.0450744628906	-0.00555028254166245	0.0022419011220336	-0.00360223650932312	0.000618529506027699
1125	1.19739890098572	0.0126622980460525	-16.4996185302734	0.0116574559360743	-0.00360223650932312	0.000618529506027699	0.00483929552137852
1126	0.548050224781036	0.0126622980460525	-16.0450744628906	-0.0240567177534103	0.0022419011220336	0.000943203864153475	0.00548864435404539
1127	-1.39999568462372	0.662010908126831	-15.8502702713013	-0.00912170019000769	0.0123068047687411	-0.00360223650932312	0.00451462110504508
1128	1.19739890098572	-0.96136063337326	-15.7853355407715	0.0236704051494598	0.00841071270406246	-0.00782300252467394	-0.00327756232582033
1129	1.19739890098572	-0.312012016773224	-15.6554660797119	-0.00100484199356288	0.00191722682211548	-0.00100484199356288	-0.00944637414067984
1130	-0.10129838436842	0.662010908126831	-15.4606609344482	0.00613799272105098	-3.08191010844894e-05	0.00191722682211548	-3.08191010844894e-05
1131	-0.750647008419037	0.986685216426849	-16.0450744628906	0.00646266713738441	-0.00360223650932312	0.00483929552137852	0.0100340843200684
1132	0.548050224781036	0.0126622980460525	-16.0450744628906	0.00776136433705688	0.000618529506027699	-0.00684897974133492	0.00354059832170606
1133	-0.750647008419037	0.0126622980460525	-16.1749439239502	-0.00555028254166245	0.00711201597005129	-0.000355493422830477	-0.000680167751852423
1134	1.84674751758575	0.337336599826813	-16.3697490692139	0.00613799272105098	0.00711201597005129	-0.00749832857400179	-0.00327756232582033
1135	-0.10129838436842	0.662010908126831	-16.6944236755371	-0.00619963090866804	-0.00360223650932312	0.00516396993771195	-0.00165419070981443
1136	0.548050224781036	-0.636686325073242	-15.8502702713013	-0.00425158534198999	0.00386527273803949	-0.00587495695799589	0.00613799272105098
1137	1.84674751758575	-0.312012016773224	-16.3048152923584	-0.00457625929266214	0.00613799272105098	0.000943203864153475	0.00256657530553639
1138	1.84674751758575	-0.312012016773224	-16.4996185302734	0.00256657530553639	0.00776136433705688	-3.08191010844894e-05	-0.000680167751852423
1139	0.548050224781036	0.337336599826813	-16.3697490692139	0.00711201597005129	-0.00100484199356288	-0.00165419070981443	-0.0026282137259841
1140	-0.10129838436842	0.337336599826813	-15.8502702713013	-0.00457625929266214	0.000293855206109583	-0.00295288790948689	0.00418994715437293
1141	-0.10129838436842	0.986685216426849	-15.7204008102417	-0.0026282137259841	-0.00165419070981443	0.00256657530553639	0.0100340843200684
1142	1.19739890098572	-0.312012016773224	-15.3307914733887	0.00938473641872406	0.00678734155371785	-0.00587495695799589	0.00646266713738441
1143	1.19739890098572	0.0126622980460525	-15.7204008102417	-0.00425158534198999	0.00191722682211548	-0.00717365415766835	-0.00619963090866804
1144	-0.750647008419037	0.337336599826813	-15.5905313491821	0.00483929552137852	0.000943203864153475	-0.00717365415766835	0.00678734155371785
1145	1.19739890098572	-0.312012016773224	-15.3957262039185	0.00418994715437293	-0.000355493422830477	-0.00847235135734081	-0.00132951640989631
1146	1.19739890098572	-0.636686325073242	-15.2658567428589	0.000943203864153475	-0.00360223650932312	0.000943203864153475	0.00581331877037883
1147	-0.750647008419037	0.986685216426849	-15.3307914733887	0.0126314787194133	0.00970941036939621	-0.00425158534198999	0.000618529506027699
1148	-0.10129838436842	0.986685216426849	-15.6554660797119	0.0116574559360743	0.00516396993771195	-0.00360223650932312	0.00126787810586393
1149	-0.10129838436842	0.337336599826813	-15.9801406860352	-0.00717365415766835	-0.00100484199356288	-0.00814767740666866	-0.00197886489331722
1150	0.548050224781036	0.337336599826813	-16.1100101470947	0.00841071270406246	-0.00197886489331722	0.00159255252219737	0.00613799272105098
1151	2.49609613418579	-0.312012016773224	-16.1100101470947	0.0022419011220336	-3.08191010844894e-05	-0.000355493422830477	0.00516396993771195
1152	1.84674751758575	-0.312012016773224	-16.1749439239502	0.00808603875339031	0.00386527273803949	0.00289124972186983	0.00548864435404539
1153	1.19739890098572	0.337336599826813	-16.5645542144775	0.0152288740500808	0.00776136433705688	-0.00847235135734081	-0.000680167751852423
1154	1.19739890098572	-0.96136063337326	-16.0450744628906	0.0152288740500808	0.00191722682211548	-0.00392691092565656	0.00711201597005129
1155	1.84674751758575	-0.636686325073242	-15.7204008102417	0.0178262684494257	-0.00132951640989631	-0.00684897974133492	-0.00360223650932312
1156	0.548050224781036	0.662010908126831	-16.6944236755371	-0.00782300252467394	-0.00197886489331722	-0.000355493422830477	0.011982130818069
1157	-0.10129838436842	0.662010908126831	-16.6944236755371	0.01100810803473	0.0100340843200684	-0.00295288790948689	0.00126787810586393
1158	0.548050224781036	0.662010908126831	-16.4996185302734	0.0171769186854362	-0.00100484199356288	0.000293855206109583	0.00516396993771195
1159	1.84674751758575	-0.636686325073242	-16.3697490692139	-0.00717365415766835	-0.00100484199356288	0.00548864435404539	-0.00100484199356288
1160	1.84674751758575	-0.312012016773224	-16.0450744628906	0.0022419011220336	0.000943203864153475	-0.00132951640989631	0.00808603875339031
1161	2.49609613418579	-0.636686325073242	-16.1749439239502	0.0249691028147936	0.000618529506027699	0.00159255252219737	0.000618529506027699
1162	-0.10129838436842	0.337336599826813	-16.5645542144775	-0.00392691092565656	0.00906006153672934	0.0022419011220336	0.00938473641872406
1163	1.19739890098572	0.662010908126831	-16.8242931365967	0.00970941036939621	0.00841071270406246	-0.00977104809135199	-0.00425158534198999
1164	1.19739890098572	-0.312012016773224	-16.3048152923584	0.000618529506027699	-0.00197886489331722	0.00451462110504508	-0.00100484199356288
1165	-0.10129838436842	0.662010908126831	-15.9801406860352	-0.00425158534198999	0.00159255252219737	-0.00587495695799589	0.000618529506027699
1166	-0.10129838436842	0.337336599826813	-15.5255966186523	0.0022419011220336	-0.00425158534198999	-0.00490093370899558	0.00808603875339031
1167	2.49609613418579	-0.312012016773224	-15.6554660797119	0.000943203864153475	0.00191722682211548	0.000943203864153475	-0.00327756232582033
1168	1.84674751758575	-0.636686325073242	-16.0450744628906	0.0408781431615353	0.00289124972186983	-0.00619963090866804	0.00191722682211548
1169	2.49609613418579	-0.636686325073242	-16.4996185302734	0.00646266713738441	0.00354059832170606	-0.0100957229733467	0.00516396993771195
1170	1.84674751758575	-0.636686325073242	-16.434684753418	0.0155535480007529	-0.00197886489331722	0.00581331877037883	-0.00360223650932312
1171	-0.10129838436842	0.337336599826813	-16.3697490692139	0.00386527273803949	-0.00717365415766835	-0.00619963090866804	0.00743668992072344
1172	-0.10129838436842	0.662010908126831	-16.629487991333	0.00548864435404539	-0.000355493422830477	-0.00522560812532902	0.00516396993771195
1173	3.14544486999512	-0.636686325073242	-16.1749439239502	0.01100810803473	0.00386527273803949	-0.00977104809135199	-0.00652430532500148
1174	-0.10129838436842	0.986685216426849	-17.0190982818604	-0.00782300252467394	-0.00392691092565656	-0.00522560812532902	-0.000680167751852423
1175	1.19739890098572	-0.96136063337326	-16.6944236755371	0.00938473641872406	-0.00717365415766835	-0.0026282137259841	-0.00360223650932312
1176	1.19739890098572	0.0126622980460525	-16.434684753418	-0.00814767740666866	0.000618529506027699	-0.00197886489331722	0.00289124972186983
1177	1.19739890098572	-0.96136063337326	-16.4996185302734	0.00873538758605719	0.00743668992072344	-0.00132951640989631	0.00678734155371785
1178	1.19739890098572	-0.312012016773224	-16.3048152923584	0.00970941036939621	0.00678734155371785	-0.00295288790948689	-0.0107450718060136
1179	2.49609613418579	-0.96136063337326	-16.2398796081543	-0.00295288790948689	0.00191722682211548	-0.00944637414067984	-0.00197886489331722
1180	-0.10129838436842	0.0126622980460525	-15.9801406860352	0.00970941036939621	0.00159255252219737	-0.00912170019000769	-0.0026282137259841
1181	-0.750647008419037	0.662010908126831	-16.2398796081543	0.00256657530553639	0.00191722682211548	0.00808603875339031	0.00581331877037883
1182	1.84674751758575	0.662010908126831	-16.2398796081543	-3.08191010844894e-05	0.00906006153672934	-0.00555028254166245	0.000293855206109583
1183	2.49609613418579	-0.96136063337326	-15.7853355407715	-0.0120437685400248	0.000293855206109583	-0.00165419070981443	-0.00360223650932312
1184	-0.10129838436842	0.986685216426849	-16.0450744628906	0.00483929552137852	-0.00230353930965066	-0.00457625929266214	0.00159255252219737
1185	2.49609613418579	-0.636686325073242	-15.5255966186523	-0.00684897974133492	-0.00100484199356288	-0.00555028254166245	0.0022419011220336
1186	-0.750647008419037	0.986685216426849	-16.8242931365967	0.00191722682211548	-0.000355493422830477	-0.0026282137259841	0.00289124972186983
1187	0.548050224781036	0.986685216426849	-16.7593593597412	0.0142548503354192	0.012956153601408	-0.00425158534198999	-3.08191010844894e-05
1188	-0.10129838436842	0.0126622980460525	-16.5645542144775	0.0113327819854021	0.00516396993771195	-0.00847235135734081	-0.00652430532500148
1189	0.548050224781036	-0.636686325073242	-16.7593593597412	0.000618529506027699	0.00516396993771195	-0.017887907102704	-0.00522560812532902
1190	-0.10129838436842	0.986685216426849	-16.5645542144775	0.00646266713738441	-0.00230353930965066	0.00321592413820326	-0.00457625929266214
1191	-0.10129838436842	0.337336599826813	-16.7593593597412	-0.0120437685400248	0.00159255252219737	-0.00717365415766835	0.00191722682211548
1192	1.19739890098572	0.337336599826813	-17.0190982818604	0.00873538758605719	0.00321592413820326	0.00289124972186983	-0.0026282137259841
1193	-0.750647008419037	0.337336599826813	-16.9541625976563	-0.00457625929266214	0.00321592413820326	-0.00425158534198999	-0.00327756232582033
1194	1.19739890098572	0.0126622980460525	-16.8892288208008	-0.00522560812532902	0.00191722682211548	-0.00425158534198999	-0.00522560812532902
1195	-0.750647008419037	0.662010908126831	-16.9541625976563	-0.000680167751852423	-0.00425158534198999	-0.0123684434220195	0.00516396993771195
1196	-0.10129838436842	0.662010908126831	-16.6944236755371	-0.00749832857400179	-0.00165419070981443	-0.0026282137259841	0.00386527273803949
1197	-0.10129838436842	0.0126622980460525	-16.2398796081543	-0.00230353930965066	0.00289124972186983	-0.00295288790948689	0.000943203864153475
1198	-0.10129838436842	0.986685216426849	-16.7593593597412	0.00418994715437293	0.00483929552137852	-0.00425158534198999	-0.00587495695799589
1199	-0.10129838436842	0.337336599826813	-16.6944236755371	0.0116574559360743	0.00418994715437293	-0.0136671401560307	-0.00230353930965066
1200	1.84674751758575	-0.312012016773224	-16.7593593597412	-0.0204853005707264	-0.00230353930965066	-0.00749832857400179	-0.00652430532500148
1201	1.19739890098572	-0.636686325073242	-15.9801406860352	-3.08191010844894e-05	0.00126787810586393	0.00451462110504508	0.00483929552137852
1202	1.84674751758575	-0.312012016773224	-15.9152050018311	0.0175015944987535	0.00126787810586393	0.00386527273803949	-0.0026282137259841
1203	-0.10129838436842	-0.636686325073242	-16.1749439239502	0.00808603875339031	-0.00230353930965066	-0.00944637414067984	-0.00230353930965066
1204	1.84674751758575	0.662010908126831	-16.7593593597412	0.00126787810586393	0.00678734155371785	-0.0146411629393697	-0.00944637414067984
1205	0.548050224781036	0.662010908126831	-16.8242931365967	-0.00555028254166245	0.000618529506027699	-0.00295288790948689	-0.00457625929266214
1206	1.84674751758575	-0.636686325073242	-16.8892288208008	-0.0104203969240189	0.00678734155371785	-0.0123684434220195	-0.00457625929266214
1207	1.84674751758575	0.0126622980460525	-16.8892288208008	0.00548864435404539	-0.0026282137259841	-0.0136671401560307	-0.00132951640989631
1208	-0.10129838436842	0.662010908126831	-16.7593593597412	0.0171769186854362	-0.00230353930965066	0.000618529506027699	-0.00327756232582033
1209	-0.10129838436842	0.662010908126831	-16.434684753418	-0.0120437685400248	0.00970941036939621	-0.00879702530801296	-0.000680167751852423
1210	0.548050224781036	0.0126622980460525	-16.6944236755371	-0.0169138833880424	-0.000355493422830477	-0.00555028254166245	0.00191722682211548
1211	1.84674751758575	-0.312012016773224	-16.8242931365967	-0.0175632312893867	0.00776136433705688	-0.00132951640989631	0.00418994715437293
1212	2.49609613418579	-0.312012016773224	-16.629487991333	-0.00652430532500148	0.0136055024340749	0.00451462110504508	-0.000355493422830477
1213	1.19739890098572	-0.312012016773224	-16.8242931365967	-0.0175632312893867	0.00743668992072344	-0.00717365415766835	-0.000680167751852423
1214	0.548050224781036	-0.636686325073242	-16.3697490692139	-0.0162645354866982	0.00938473641872406	-0.00457625929266214	-0.00132951640989631
1215	0.548050224781036	-0.312012016773224	-16.3048152923584	-0.0198359526693821	-0.00295288790948689	0.00516396993771195	-0.00847235135734081
1216	-0.10129838436842	0.986685216426849	-16.629487991333	0.00126787810586393	0.0103587592020631	0.00289124972186983	-0.000355493422830477
1217	-0.10129838436842	0.337336599826813	-16.7593593597412	-0.00619963090866804	0.00906006153672934	-0.00100484199356288	0.00418994715437293
1218	-0.10129838436842	0.662010908126831	-16.8242931365967	0.0142548503354192	-3.08191010844894e-05	-0.00652430532500148	-0.00100484199356288
1219	-0.10129838436842	0.662010908126831	-16.8242931365967	0.00321592413820326	-3.08191010844894e-05	-0.00165419070981443	-0.00197886489331722
1220	0.548050224781036	-0.636686325073242	-16.3697490692139	0.00613799272105098	-0.00197886489331722	0.000293855206109583	0.000618529506027699
1221	1.19739890098572	-0.636686325073242	-16.3697490692139	-0.00457625929266214	0.00418994715437293	0.00548864435404539	-0.00522560812532902
1222	1.19739890098572	0.662010908126831	-16.434684753418	0.0145795252174139	0.00873538758605719	-0.00230353930965066	0.000943203864153475
1223	-0.750647008419037	0.662010908126831	-16.8242931365967	-0.00587495695799589	0.00516396993771195	-0.0104203969240189	-0.00425158534198999
1224	2.49609613418579	-0.636686325073242	-16.8892288208008	0.00191722682211548	0.0106834331527352	-0.0169138833880424	-0.00912170019000769
1225	-0.10129838436842	0.986685216426849	-16.8892288208008	0.00581331877037883	0.00613799272105098	-0.000355493422830477	-0.00100484199356288
1226	0.548050224781036	0.662010908126831	-16.8242931365967	0.00743668992072344	0.00191722682211548	-0.00295288790948689	0.000293855206109583
1227	1.19739890098572	-0.636686325073242	-16.3697490692139	0.0106834331527352	0.00321592413820326	-0.000355493422830477	-3.08191010844894e-05
1228	3.14544486999512	-0.636686325073242	-16.434684753418	0.00613799272105098	0.0022419011220336	-0.00392691092565656	-0.00717365415766835
1229	0.548050224781036	-0.312012016773224	-16.7593593597412	-0.00100484199356288	-0.00100484199356288	-0.00749832857400179	-0.00619963090866804
1230	1.84674751758575	-0.96136063337326	-16.8242931365967	-0.00230353930965066	0.00289124972186983	-0.00327756232582033	-0.00879702530801296
1231	-0.10129838436842	0.986685216426849	-17.0190982818604	-0.00132951640989631	0.00711201597005129	-0.00522560812532902	0.00289124972186983
1232	0.548050224781036	0.0126622980460525	-16.8242931365967	0.00906006153672934	0.0178262684494257	0.000618529506027699	-0.00619963090866804
1233	0.548050224781036	0.0126622980460525	-16.4996185302734	0.00841071270406246	0.00386527273803949	-0.00295288790948689	-0.00652430532500148
1234	0.548050224781036	0.662010908126831	-16.434684753418	0.0136055024340749	0.00841071270406246	-0.0107450718060136	0.00289124972186983
1235	-0.750647008419037	0.337336599826813	-16.7593593597412	-0.00490093370899558	0.00256657530553639	0.00516396993771195	-0.00360223650932312
1236	1.84674751758575	-0.96136063337326	-16.4996185302734	0.0123068047687411	0.00354059832170606	-0.00165419070981443	0.00451462110504508
1237	1.19739890098572	-0.312012016773224	-16.629487991333	0.0100340843200684	0.00808603875339031	0.00841071270406246	-0.000680167751852423
1238	2.49609613418579	-0.636686325073242	-16.434684753418	0.01847561635077	-0.000680167751852423	-0.00912170019000769	0.000618529506027699
1239	1.84674751758575	0.0126622980460525	-16.3697490692139	-0.00814767740666866	0.00613799272105098	-0.00717365415766835	-0.00457625929266214
1240	-0.10129838436842	0.337336599826813	-16.4996185302734	-0.00749832857400179	-0.00490093370899558	-0.0107450718060136	0.000293855206109583
1241	-0.750647008419037	0.986685216426849	-16.8242931365967	-0.00619963090866804	0.00483929552137852	0.00191722682211548	0.000618529506027699
1242	2.49609613418579	-0.96136063337326	-16.7593593597412	0.0269171483814716	0.000293855206109583	-0.00749832857400179	-0.00165419070981443
1243	1.19739890098572	0.337336599826813	-16.434684753418	-3.08191010844894e-05	-0.00425158534198999	0.000618529506027699	0.00321592413820326
1244	-0.10129838436842	0.662010908126831	-16.9541625976563	-0.00197886489331722	0.00516396993771195	-0.0117190945893526	-0.00717365415766835
1245	1.19739890098572	-0.312012016773224	-16.434684753418	0.00516396993771195	-0.00392691092565656	-0.000680167751852423	-3.08191010844894e-05
1246	0.548050224781036	0.0126622980460525	-16.434684753418	0.0103587592020631	0.00678734155371785	-0.00944637414067984	0.00191722682211548
1247	-0.10129838436842	0.986685216426849	-16.7593593597412	0.00581331877037883	0.000943203864153475	0.00516396993771195	0.00159255252219737
1248	-0.750647008419037	-0.312012016773224	-16.434684753418	-0.00132951640989631	0.00126787810586393	-0.00457625929266214	0.00159255252219737
1249	1.19739890098572	-0.312012016773224	-16.8892288208008	-0.00100484199356288	0.00483929552137852	-0.00425158534198999	-0.00165419070981443
1250	0.548050224781036	-0.636686325073242	-16.3048152923584	-0.00619963090866804	0.000293855206109583	-3.08191010844894e-05	0.00256657530553639
1251	-0.750647008419037	0.986685216426849	-16.629487991333	0.00548864435404539	0.00321592413820326	0.0022419011220336	-0.00230353930965066
1252	-0.10129838436842	0.662010908126831	-16.3697490692139	-0.0123684434220195	0.000618529506027699	0.000293855206109583	0.00678734155371785
1253	0.548050224781036	0.662010908126831	-16.8242931365967	-0.00490093370899558	0.000943203864153475	-0.0133424662053585	0.00483929552137852
1254	0.548050224781036	0.662010908126831	-16.6944236755371	0.00516396993771195	0.00613799272105098	-0.0100957229733467	-0.00814767740666866
1255	1.19739890098572	-0.312012016773224	-16.0450744628906	0.00354059832170606	-0.00327756232582033	-0.00944637414067984	-0.00360223650932312
1256	1.84674751758575	-0.312012016773224	-15.8502702713013	0.00646266713738441	0.0022419011220336	0.00191722682211548	-0.00457625929266214
1257	1.19739890098572	-0.636686325073242	-15.8502702713013	0.0022419011220336	0.00711201597005129	0.00646266713738441	0.00126787810586393
1258	1.84674751758575	-0.312012016773224	-15.5905313491821	0.000943203864153475	0.00516396993771195	0.00159255252219737	-0.00132951640989631
1259	1.19739890098572	-0.312012016773224	-16.5645542144775	-0.0120437685400248	-0.000680167751852423	-0.00717365415766835	-0.00684897974133492
1260	-0.10129838436842	0.337336599826813	-16.3697490692139	0.00613799272105098	-0.00165419070981443	0.00256657530553639	0.00386527273803949
1261	2.49609613418579	-0.312012016773224	-16.5645542144775	0.00483929552137852	0.000293855206109583	-0.00652430532500148	0.00646266713738441
1262	1.84674751758575	-0.636686325073242	-16.4996185302734	0.011982130818069	0.00678734155371785	-0.00457625929266214	0.000618529506027699
1263	-0.10129838436842	0.0126622980460525	-16.1749439239502	0.0103587592020631	-0.00165419070981443	-0.0136671401560307	-0.0026282137259841
1264	1.84674751758575	-0.96136063337326	-16.1749439239502	0.00808603875339031	0.000618529506027699	-0.00360223650932312	0.00126787810586393
1265	-0.10129838436842	0.986685216426849	-16.9541625976563	-0.00100484199356288	-0.0113944197073579	-0.00749832857400179	0.00970941036939621
1266	-0.750647008419037	0.662010908126831	-16.8242931365967	-0.0195112787187099	-0.00652430532500148	-0.00100484199356288	0.000293855206109583
1267	-0.10129838436842	-0.636686325073242	-16.5645542144775	-0.0120437685400248	-3.08191010844894e-05	-0.00327756232582033	0.00289124972186983
1268	0.548050224781036	-0.636686325073242	-15.8502702713013	0.00516396993771195	0.00548864435404539	-0.00360223650932312	0.000618529506027699
1269	-0.750647008419037	-0.312012016773224	-16.434684753418	0.0213976856321096	0.00776136433705688	-0.0100957229733467	-0.000355493422830477
1270	0.548050224781036	0.337336599826813	-16.3697490692139	-0.00587495695799589	0.00516396993771195	0.00289124972186983	0.00354059832170606
1271	-0.10129838436842	0.662010908126831	-16.3697490692139	0.00126787810586393	-0.00230353930965066	-0.00457625929266214	0.00451462110504508
1272	0.548050224781036	0.662010908126831	-16.9541625976563	-0.0113944197073579	0.00776136433705688	0.00483929552137852	0.00354059832170606
1273	1.19739890098572	0.662010908126831	-16.7593593597412	0.0136055024340749	0.00354059832170606	-0.00782300252467394	0.0022419011220336
1274	1.84674751758575	-0.636686325073242	-16.1100101470947	-0.00619963090866804	0.00906006153672934	-0.0113944197073579	0.00451462110504508
1275	2.49609613418579	-0.312012016773224	-16.1749439239502	0.00776136433705688	-0.00782300252467394	-0.00230353930965066	-0.00360223650932312
1276	-0.10129838436842	0.662010908126831	-16.4996185302734	-0.00684897974133492	-0.00197886489331722	-0.00100484199356288	0.000293855206109583
1277	0.548050224781036	-0.312012016773224	-15.9801406860352	0.00451462110504508	-3.08191010844894e-05	-0.00327756232582033	0.00613799272105098
1278	1.84674751758575	-0.636686325073242	-16.629487991333	0.020423661917448	-0.00457625929266214	-0.00684897974133492	-0.00555028254166245
1279	1.19739890098572	-0.312012016773224	-16.629487991333	-0.0117190945893526	0.00159255252219737	-0.00165419070981443	0.000618529506027699
1280	-0.10129838436842	0.662010908126831	-16.7593593597412	-0.0159398596733809	-0.00392691092565656	-0.00684897974133492	-0.0026282137259841
1281	2.49609613418579	0.662010908126831	-16.629487991333	-0.0165892094373703	-0.00132951640989631	0.00386527273803949	0.00256657530553639
1282	1.84674751758575	0.337336599826813	-16.3697490692139	-0.0107450718060136	0.00483929552137852	-0.00814767740666866	0.00451462110504508
1283	2.49609613418579	-0.636686325073242	-16.0450744628906	-0.0104203969240189	-0.000355493422830477	-0.0175632312893867	-0.000680167751852423
1284	-0.10129838436842	0.662010908126831	-16.3697490692139	-0.0198359526693821	-0.000680167751852423	-0.00132951640989631	-0.00327756232582033
1285	3.79479336738586	-0.96136063337326	-16.1100101470947	-0.00814767740666866	-0.00457625929266214	-0.0100957229733467	0.00483929552137852
1286	1.19739890098572	-0.312012016773224	-15.9801406860352	0.00386527273803949	0.00516396993771195	-0.00132951640989631	0.00483929552137852
1287	1.84674751758575	0.0126622980460525	-16.1100101470947	0.00386527273803949	0.00743668992072344	-0.00490093370899558	0.00386527273803949
1288	-0.10129838436842	0.986685216426849	-15.9152050018311	-0.00912170019000769	0.00159255252219737	-0.00652430532500148	-0.00100484199356288
1289	1.84674751758575	0.0126622980460525	-16.3048152923584	-0.00814767740666866	-0.00295288790948689	-0.0172385573387146	-0.00100484199356288
1290	1.84674751758575	0.0126622980460525	-16.3048152923584	-0.000355493422830477	-0.00457625929266214	-0.00879702530801296	0.0100340843200684
1291	1.84674751758575	0.0126622980460525	-16.0450744628906	-0.0136671401560307	-0.00425158534198999	0.000943203864153475	-3.08191010844894e-05
1292	1.84674751758575	0.0126622980460525	-16.0450744628906	0.0223717093467712	0.00418994715437293	-0.00100484199356288	0.00451462110504508
1293	3.14544486999512	-0.636686325073242	-15.7853355407715	0.00159255252219737	0.0022419011220336	-0.0139918150380254	0.00289124972186983
1294	-0.10129838436842	0.662010908126831	-15.7853355407715	-0.00425158534198999	0.00256657530553639	0.000943203864153475	-0.00490093370899558
1295	0.548050224781036	-0.636686325073242	-15.8502702713013	-0.00522560812532902	-0.00230353930965066	-0.00360223650932312	-0.00100484199356288
1296	1.19739890098572	-0.312012016773224	-16.1100101470947	0.0113327819854021	0.00289124972186983	0.00548864435404539	0.0100340843200684
1297	-0.10129838436842	0.337336599826813	-16.8242931365967	0.0226963832974434	-3.08191010844894e-05	-0.00457625929266214	0.00483929552137852
1298	-0.750647008419037	0.986685216426849	-16.8892288208008	-0.0165892094373703	0.00711201597005129	-0.0100957229733467	-0.0104203969240189
1299	-0.10129838436842	0.337336599826813	-16.7593593597412	0.0145795252174139	0.00289124972186983	-0.00944637414067984	-0.00360223650932312
1300	1.19739890098572	0.662010908126831	-16.5645542144775	-0.00717365415766835	-0.00490093370899558	-0.00392691092565656	0.000943203864153475
1301	1.19739890098572	0.0126622980460525	-16.3048152923584	-0.000355493422830477	0.000943203864153475	-0.00522560812532902	-0.00230353930965066
1302	1.19739890098572	-0.636686325073242	-16.5645542144775	0.0103587592020631	0.00808603875339031	-0.00132951640989631	0.000618529506027699
1303	0.548050224781036	0.662010908126831	-16.6944236755371	0.00548864435404539	0.00938473641872406	-0.00847235135734081	-3.08191010844894e-05
1304	1.19739890098572	0.0126622980460525	-16.4996185302734	0.00386527273803949	0.00678734155371785	-0.00749832857400179	-0.0123684434220195
1305	-0.750647008419037	0.986685216426849	-16.4996185302734	-0.00912170019000769	-0.00197886489331722	-0.00457625929266214	0.00354059832170606
1306	0.548050224781036	0.986685216426849	-16.3697490692139	-0.00457625929266214	0.00613799272105098	-0.00360223650932312	-0.00132951640989631
1307	-0.10129838436842	0.0126622980460525	-16.2398796081543	0.00646266713738441	0.011982130818069	0.00613799272105098	0.00256657530553639
1308	-0.750647008419037	0.337336599826813	-16.6944236755371	0.00483929552137852	0.00516396993771195	-0.00360223650932312	-0.00490093370899558
1309	-0.750647008419037	0.337336599826813	-16.1749439239502	0.00613799272105098	0.00516396993771195	-0.0146411629393697	-0.00392691092565656
1310	0.548050224781036	0.662010908126831	-15.7853355407715	0.000618529506027699	0.000293855206109583	-0.00132951640989631	-0.00230353930965066
1311	-0.10129838436842	-0.312012016773224	-15.9152050018311	-0.0120437685400248	-0.000355493422830477	-0.00360223650932312	0.00386527273803949
1312	-0.750647008419037	0.662010908126831	-15.9152050018311	0.0178262684494257	0.00873538758605719	-0.00717365415766835	-0.00522560812532902
1313	-0.10129838436842	0.662010908126831	-15.9152050018311	-0.00457625929266214	0.00970941036939621	-0.00360223650932312	-0.00132951640989631
1314	1.19739890098572	-0.312012016773224	-16.0450744628906	0.00938473641872406	0.00289124972186983	-0.00425158534198999	-0.00879702530801296
1315	-0.10129838436842	0.337336599826813	-16.8892288208008	-0.00977104809135199	-0.00295288790948689	0.00289124972186983	-3.08191010844894e-05
1316	-0.10129838436842	0.337336599826813	-16.434684753418	-0.000355493422830477	-0.00490093370899558	0.00321592413820326	-0.000355493422830477
1317	1.19739890098572	-0.312012016773224	-16.629487991333	0.011982130818069	0.0103587592020631	-0.00165419070981443	-0.00197886489331722
1318	1.84674751758575	-0.96136063337326	-16.3048152923584	0.0100340843200684	-0.00230353930965066	0.00289124972186983	-0.00165419070981443
1319	1.19739890098572	-0.312012016773224	-16.2398796081543	0.000293855206109583	0.00548864435404539	0.000293855206109583	-0.00555028254166245
1320	1.84674751758575	-0.96136063337326	-16.8892288208008	-0.00457625929266214	-0.00425158534198999	-0.00457625929266214	0.00126787810586393
1321	0.548050224781036	0.662010908126831	-16.4996185302734	-0.00814767740666866	-0.00490093370899558	0.00418994715437293	-0.000355493422830477
1322	-0.10129838436842	0.662010908126831	-16.629487991333	0.00613799272105098	0.00418994715437293	-0.00425158534198999	-0.00490093370899558
1323	1.19739890098572	-0.636686325073242	-16.1749439239502	-0.00165419070981443	0.00256657530553639	-0.00230353930965066	-0.0026282137259841
1324	-0.10129838436842	0.662010908126831	-16.434684753418	0.000293855206109583	-0.00522560812532902	-0.00295288790948689	-0.00197886489331722
1325	0.548050224781036	-0.636686325073242	-16.1749439239502	0.00483929552137852	0.000618529506027699	0.000618529506027699	0.0022419011220336
1326	1.84674751758575	-0.312012016773224	-16.629487991333	0.00159255252219737	0.00126787810586393	0.00581331877037883	0.00159255252219737
1327	1.19739890098572	-0.636686325073242	-16.4996185302734	0.00711201597005129	0.00873538758605719	-0.00165419070981443	-0.0026282137259841
1328	1.84674751758575	-0.312012016773224	-15.8502702713013	0.0181509424000978	0.00418994715437293	-0.000680167751852423	-0.00392691092565656
1329	1.84674751758575	-0.312012016773224	-15.7204008102417	-3.08191010844894e-05	0.000618529506027699	-0.00587495695799589	-0.0130177913233638
1330	2.49609613418579	-0.96136063337326	-16.1749439239502	0.0103587592020631	-0.00230353930965066	-0.00197886489331722	0.00126787810586393
1331	0.548050224781036	0.662010908126831	-16.434684753418	-0.00327756232582033	0.00613799272105098	0.0106834331527352	0.00256657530553639
1332	3.14544486999512	-0.636686325073242	-16.6944236755371	0.0113327819854021	0.0113327819854021	-0.00490093370899558	0.00516396993771195
1333	1.84674751758575	-0.312012016773224	-16.7593593597412	0.0207483377307653	0.000293855206109583	-0.00749832857400179	-0.0026282137259841
1334	1.19739890098572	0.337336599826813	-16.8892288208008	-0.00522560812532902	0.0022419011220336	-0.00587495695799589	-0.00684897974133492
1335	1.84674751758575	0.0126622980460525	-16.629487991333	0.00743668992072344	0.000293855206109583	0.00159255252219737	-3.08191010844894e-05
1336	1.19739890098572	0.337336599826813	-16.6944236755371	0.00418994715437293	-0.00425158534198999	-0.0026282137259841	0.00451462110504508
1337	0.548050224781036	0.662010908126831	-16.2398796081543	-0.00490093370899558	0.00873538758605719	-0.00230353930965066	0.00418994715437293
1338	2.49609613418579	-0.636686325073242	-16.7593593597412	-0.000355493422830477	0.00483929552137852	-0.00879702530801296	0.0022419011220336
1339	1.19739890098572	-0.312012016773224	-16.7593593597412	-0.00100484199356288	0.00354059832170606	-0.000355493422830477	-0.00360223650932312
1340	2.49609613418579	-0.636686325073242	-16.3697490692139	0.000293855206109583	0.00256657530553639	-0.0026282137259841	0.00321592413820326
1341	-0.10129838436842	0.337336599826813	-16.434684753418	-0.00684897974133492	-3.08191010844894e-05	0.00841071270406246	0.00678734155371785
1342	0.548050224781036	0.662010908126831	-16.4996185302734	0.00906006153672934	-3.08191010844894e-05	-0.0110697457566857	-0.00197886489331722
1343	-0.750647008419037	0.662010908126831	-15.8502702713013	0.00386527273803949	-0.00230353930965066	0.000618529506027699	-0.00165419070981443
1344	1.19739890098572	-0.636686325073242	-16.629487991333	-0.0159398596733809	-0.00490093370899558	-0.00619963090866804	-0.00717365415766835
1345	1.84674751758575	-0.312012016773224	-16.434684753418	0.00126787810586393	-0.000680167751852423	-0.00944637414067984	0.00191722682211548
1346	1.84674751758575	-0.636686325073242	-16.7593593597412	-0.00100484199356288	-0.00360223650932312	-0.000355493422830477	-0.000680167751852423
1347	1.84674751758575	0.337336599826813	-16.5645542144775	0.00970941036939621	0.0116574559360743	-0.00327756232582033	-0.00327756232582033
1348	1.84674751758575	-0.636686325073242	-16.2398796081543	0.00418994715437293	0.00451462110504508	0.00451462110504508	-3.08191010844894e-05
1349	1.19739890098572	0.0126622980460525	-15.9801406860352	0.0022419011220336	0.00191722682211548	-0.0110697457566857	-0.0026282137259841
1350	0.548050224781036	0.662010908126831	-16.8892288208008	-0.00457625929266214	-0.00295288790948689	-0.00944637414067984	0.00289124972186983
1351	1.19739890098572	0.0126622980460525	-16.8242931365967	0.0155535480007529	0.00289124972186983	0.00321592413820326	0.00711201597005129
1352	1.19739890098572	-0.312012016773224	-16.629487991333	0.00386527273803949	0.00646266713738441	-0.000355493422830477	-0.00295288790948689
1353	-0.750647008419037	0.662010908126831	-16.8892288208008	-0.00132951640989631	0.00548864435404539	-0.00619963090866804	-0.00425158534198999
1354	1.19739890098572	-0.636686325073242	-16.3697490692139	-0.00717365415766835	-0.00295288790948689	-0.000355493422830477	-0.00230353930965066
1355	-0.750647008419037	0.662010908126831	-16.5645542144775	-0.00847235135734081	0.00354059832170606	0.0022419011220336	-0.00457625929266214
1356	-0.10129838436842	0.0126622980460525	-16.3697490692139	0.00418994715437293	-0.00425158534198999	0.00159255252219737	0.00970941036939621
1357	1.84674751758575	-0.312012016773224	-16.7593593597412	0.00678734155371785	0.0116574559360743	0.00321592413820326	-0.0026282137259841
1358	1.84674751758575	-0.312012016773224	-16.6944236755371	-0.00360223650932312	0.00516396993771195	0.00191722682211548	-0.00360223650932312
1359	1.19739890098572	-0.636686325073242	-16.6944236755371	0.0171769186854362	0.00159255252219737	-0.00457625929266214	-0.00295288790948689
1360	-0.10129838436842	-0.636686325073242	-16.434684753418	0.00451462110504508	-0.00197886489331722	0.000293855206109583	0.00289124972186983
1361	-0.10129838436842	0.662010908126831	-16.5645542144775	-0.00587495695799589	-0.00295288790948689	0.00386527273803949	0.00646266713738441
1362	-0.750647008419037	0.662010908126831	-16.9541625976563	0.01847561635077	0.00256657530553639	-0.00165419070981443	-0.0026282137259841
1363	1.19739890098572	1.31135952472687	-16.9541625976563	0.00970941036939621	0.00418994715437293	-0.00165419070981443	-0.00360223650932312
1364	1.84674751758575	-0.96136063337326	-16.629487991333	-0.0146411629393697	0.00126787810586393	-0.00749832857400179	0.000293855206109583
1365	-0.10129838436842	0.662010908126831	-17.0190982818604	0.00581331877037883	0.00126787810586393	-0.00295288790948689	0.000618529506027699
1366	-0.750647008419037	0.662010908126831	-16.629487991333	0.00548864435404539	-0.00100484199356288	-0.00230353930965066	0.00191722682211548
1367	1.84674751758575	-0.312012016773224	-16.3697490692139	-0.0104203969240189	0.00451462110504508	0.000293855206109583	0.00906006153672934
1368	2.49609613418579	-0.636686325073242	-16.4996185302734	0.00938473641872406	0.0100340843200684	-3.08191010844894e-05	0.000618529506027699
1369	1.84674751758575	-0.312012016773224	-16.8242931365967	0.0236704051494598	-0.00100484199356288	-0.00977104809135199	-0.00717365415766835
1370	-0.750647008419037	0.0126622980460525	-16.7593593597412	0.000293855206109583	-0.00944637414067984	0.00516396993771195	0.00354059832170606
1371	1.19739890098572	0.337336599826813	-17.0190982818604	-0.00555028254166245	-0.00100484199356288	0.0022419011220336	0.00451462110504508
1372	-0.750647008419037	0.337336599826813	-16.6944236755371	0.00321592413820326	0.00678734155371785	-0.00425158534198999	-0.00165419070981443
1373	1.19739890098572	-0.636686325073242	-16.434684753418	0.00516396993771195	0.00646266713738441	-0.00619963090866804	-0.00782300252467394
1374	-0.750647008419037	0.337336599826813	-16.7593593597412	0.00873538758605719	-0.00132951640989631	0.0022419011220336	-0.00847235135734081
1375	1.84674751758575	-0.312012016773224	-16.8892288208008	0.0175015944987535	-0.0026282137259841	-0.00619963090866804	-0.00522560812532902
1376	1.19739890098572	0.337336599826813	-16.8892288208008	-0.0107450718060136	-0.00717365415766835	0.00451462110504508	0.00548864435404539
1377	-0.10129838436842	0.337336599826813	-16.629487991333	-0.00944637414067984	0.0132808275520802	-0.00132951640989631	-0.00100484199356288
1378	-0.10129838436842	0.337336599826813	-16.5645542144775	0.0113327819854021	0.00191722682211548	-0.00295288790948689	-0.00230353930965066
1379	0.548050224781036	0.337336599826813	-16.629487991333	-0.00587495695799589	-0.00197886489331722	-0.00782300252467394	0.000293855206109583
1380	0.548050224781036	-0.312012016773224	-17.0840320587158	-0.0165892094373703	0.00289124972186983	-0.00749832857400179	0.000943203864153475
1381	2.49609613418579	-0.312012016773224	-16.5645542144775	0.0178262684494257	-0.00295288790948689	0.00289124972186983	0.00483929552137852
1382	1.84674751758575	-0.96136063337326	-16.5645542144775	0.00483929552137852	0.00613799272105098	0.00191722682211548	0.00906006153672934
1383	2.49609613418579	-0.636686325073242	-15.8502702713013	0.0113327819854021	0.00808603875339031	-0.00749832857400179	-0.00327756232582033
1384	-0.10129838436842	0.337336599826813	-16.1100101470947	-0.0026282137259841	0.000618529506027699	-0.00912170019000769	0.000943203864153475
1385	2.49609613418579	-1.28603494167328	-16.1100101470947	-0.000355493422830477	-0.000355493422830477	-0.00457625929266214	0.00646266713738441
1386	1.84674751758575	0.337336599826813	-16.7593593597412	-0.0107450718060136	0.00159255252219737	0.00159255252219737	0.00354059832170606
1387	0.548050224781036	0.337336599826813	-17.0190982818604	0.0158782228827477	0.00743668992072344	-0.00457625929266214	-0.00132951640989631
1388	0.548050224781036	0.662010908126831	-16.8892288208008	-0.00327756232582033	0.00354059832170606	-0.0104203969240189	0.00906006153672934
1389	0.548050224781036	0.662010908126831	-16.9541625976563	0.0165275707840919	0.000618529506027699	-0.00587495695799589	0.00126787810586393
1390	0.548050224781036	0.662010908126831	-16.8892288208008	0.0116574559360743	0.00678734155371785	-0.0107450718060136	-0.00100484199356288
1391	1.84674751758575	-0.636686325073242	-16.3697490692139	-0.00522560812532902	0.00289124972186983	-0.0026282137259841	-3.08191010844894e-05
1392	-0.10129838436842	-0.312012016773224	-16.6944236755371	0.00906006153672934	0.01100810803473	-0.00490093370899558	-0.00522560812532902
1393	0.548050224781036	0.662010908126831	-17.1489677429199	0.020423661917448	0.00321592413820326	-0.00684897974133492	0.00354059832170606
1394	0.548050224781036	0.0126622980460525	-16.629487991333	-0.0191866029053926	0.000943203864153475	-0.00230353930965066	0.000618529506027699
1395	0.548050224781036	0.662010908126831	-16.6944236755371	-0.00782300252467394	-0.00197886489331722	-0.00684897974133492	0.00516396993771195
1396	-0.10129838436842	0.337336599826813	-16.2398796081543	0.00159255252219737	0.000618529506027699	0.00321592413820326	0.00386527273803949
1397	2.49609613418579	-0.636686325073242	-15.6554660797119	-0.00295288790948689	0.00906006153672934	-0.00977104809135199	0.00321592413820326
1398	1.19739890098572	0.0126622980460525	-15.9152050018311	0.00678734155371785	0.00451462110504508	-0.0120437685400248	-0.000355493422830477
1399	2.49609613418579	-0.636686325073242	-15.9801406860352	-0.00555028254166245	0.00191722682211548	-0.00847235135734081	0.0022419011220336
1400	-0.750647008419037	0.986685216426849	-16.1100101470947	0.000943203864153475	-0.00100484199356288	-0.00522560812532902	0.00354059832170606
1401	0.548050224781036	0.986685216426849	-16.1100101470947	-0.00425158534198999	-0.00652430532500148	-3.08191010844894e-05	0.0113327819854021
1402	-0.750647008419037	0.986685216426849	-15.8502702713013	0.00678734155371785	0.00613799272105098	0.00711201597005129	0.000943203864153475
1403	-0.10129838436842	0.662010908126831	-15.7853355407715	0.0158782228827477	0.00386527273803949	-0.0159398596733809	0.000618529506027699
1404	1.84674751758575	0.0126622980460525	-15.7853355407715	-0.00230353930965066	-0.000680167751852423	-0.00295288790948689	-0.00457625929266214
1405	-0.10129838436842	0.337336599826813	-16.6944236755371	0.00354059832170606	-0.00197886489331722	-0.00392691092565656	-3.08191010844894e-05
1406	0.548050224781036	0.0126622980460525	-16.5645542144775	0.000618529506027699	0.000618529506027699	-0.00230353930965066	0.000293855206109583
1407	2.49609613418579	-0.96136063337326	-15.7853355407715	0.00678734155371785	0.00613799272105098	-0.00197886489331722	0.00873538758605719
1408	1.19739890098572	0.0126622980460525	-15.6554660797119	-0.00555028254166245	0.00483929552137852	-0.00165419070981443	-0.0149658378213644
1409	1.19739890098572	-0.636686325073242	-16.0450744628906	-0.00619963090866804	0.000943203864153475	-0.00847235135734081	0.00256657530553639
1410	1.84674751758575	-0.312012016773224	-16.1749439239502	0.00808603875339031	0.00516396993771195	-0.00490093370899558	-0.000680167751852423
1411	-0.10129838436842	-0.636686325073242	-16.3697490692139	0.00516396993771195	0.00126787810586393	-0.00749832857400179	0.00354059832170606
1412	-0.10129838436842	0.986685216426849	-16.3048152923584	-0.00197886489331722	0.00191722682211548	-0.00684897974133492	-0.00749832857400179
1413	0.548050224781036	-0.636686325073242	-16.2398796081543	0.0188002903014421	0.00776136433705688	-0.00944637414067984	-0.00879702530801296
1414	0.548050224781036	0.662010908126831	-15.8502702713013	-0.0162645354866982	0.000943203864153475	-0.00847235135734081	-0.00619963090866804
1415	1.84674751758575	-0.96136063337326	-15.5255966186523	-0.000355493422830477	-0.00100484199356288	0.00386527273803949	-0.00197886489331722
1416	1.19739890098572	0.337336599826813	-16.3048152923584	-0.0130177913233638	0.00126787810586393	-0.00295288790948689	0.00321592413820326
1417	-0.750647008419037	0.337336599826813	-16.0450744628906	0.0171769186854362	0.00483929552137852	-0.00360223650932312	-0.00392691092565656
1418	-0.10129838436842	0.337336599826813	-16.1100101470947	0.00289124972186983	0.00483929552137852	-0.00652430532500148	-0.00457625929266214
1419	1.84674751758575	0.662010908126831	-16.0450744628906	-0.0100957229733467	0.00256657530553639	-0.0104203969240189	-0.00197886489331722
1420	1.84674751758575	-0.636686325073242	-15.7853355407715	0.01100810803473	-0.000680167751852423	-0.00457625929266214	-0.00555028254166245
1421	3.14544486999512	-0.96136063337326	-15.9801406860352	0.00938473641872406	0.00191722682211548	0.00678734155371785	0.00321592413820326
1422	1.19739890098572	-0.312012016773224	-16.1749439239502	-0.00327756232582033	0.00581331877037883	-0.00360223650932312	-0.00522560812532902
1423	1.19739890098572	-0.636686325073242	-15.9152050018311	0.00126787810586393	0.0103587592020631	-0.00165419070981443	0.00256657530553639
1424	0.548050224781036	0.337336599826813	-16.629487991333	0.00256657530553639	0.00646266713738441	-0.00684897974133492	-0.00197886489331722
1425	1.19739890098572	-0.312012016773224	-16.3048152923584	0.0123068047687411	-0.000680167751852423	-0.00555028254166245	-0.000355493422830477
1426	-0.10129838436842	0.337336599826813	-16.5645542144775	0.0136055024340749	-0.00749832857400179	-0.00230353930965066	0.000943203864153475
1427	-0.10129838436842	0.986685216426849	-15.8502702713013	0.00841071270406246	0.00354059832170606	0.00906006153672934	0.00483929552137852
1428	1.19739890098572	0.337336599826813	-15.4606609344482	-0.00197886489331722	0.00483929552137852	0.0022419011220336	-0.00230353930965066
1429	-0.10129838436842	0.337336599826813	-15.9152050018311	0.000618529506027699	-0.00165419070981443	-0.00684897974133492	-0.00327756232582033
1430	-0.10129838436842	0.337336599826813	-16.1749439239502	0.0181509424000978	-0.00230353930965066	-0.00327756232582033	-0.000680167751852423
1431	-0.10129838436842	0.662010908126831	-16.0450744628906	-0.0159398596733809	-0.00457625929266214	0.00126787810586393	0.00776136433705688
1432	3.14544486999512	-0.312012016773224	-15.7853355407715	0.0200989879667759	0.00418994715437293	0.0100340843200684	0.00191722682211548
1433	-0.10129838436842	0.662010908126831	-15.7853355407715	0.00548864435404539	0.00516396993771195	-0.00392691092565656	-0.00392691092565656
1434	1.84674751758575	-0.636686325073242	-15.5255966186523	0.00354059832170606	0.000293855206109583	0.00126787810586393	0.0022419011220336
1435	-0.10129838436842	0.337336599826813	-15.9801406860352	-0.00522560812532902	0.00191722682211548	0.000618529506027699	0.00321592413820326
1436	1.19739890098572	0.0126622980460525	-15.9152050018311	0.011982130818069	-0.00555028254166245	-0.00230353930965066	0.00159255252219737
1437	1.19739890098572	-0.312012016773224	-15.7853355407715	-0.00490093370899558	-0.00197886489331722	0.00126787810586393	0.00386527273803949
1438	2.49609613418579	-0.96136063337326	-15.7204008102417	-0.00132951640989631	0.00191722682211548	-0.00392691092565656	-0.00392691092565656
1439	0.548050224781036	0.0126622980460525	-15.6554660797119	-0.00555028254166245	-0.00197886489331722	0.00841071270406246	-0.00782300252467394
1440	-0.10129838436842	0.337336599826813	-15.7204008102417	-0.0133424662053585	-0.000355493422830477	-0.0165892094373703	0.0022419011220336
1441	1.84674751758575	0.662010908126831	-16.2398796081543	0.012956153601408	0.00191722682211548	0.000618529506027699	0.00354059832170606
1442	1.84674751758575	-0.636686325073242	-15.8502702713013	0.00873538758605719	-0.00165419070981443	-0.00425158534198999	-0.0026282137259841
1443	-0.750647008419037	0.0126622980460525	-15.7853355407715	0.01100810803473	0.000293855206109583	-0.00165419070981443	-3.08191010844894e-05
1444	3.14544486999512	-0.312012016773224	-15.9801406860352	-0.00457625929266214	-0.00230353930965066	-0.0117190945893526	0.0022419011220336
1445	-0.750647008419037	0.986685216426849	-15.7853355407715	0.000293855206109583	0.00581331877037883	0.00548864435404539	0.00191722682211548
1446	1.84674751758575	-1.28603494167328	-15.9801406860352	0.00418994715437293	-0.00392691092565656	-0.00230353930965066	0.00321592413820326
1447	1.84674751758575	0.0126622980460525	-16.434684753418	-0.00425158534198999	0.00354059832170606	-0.00165419070981443	0.00256657530553639
1448	0.548050224781036	0.337336599826813	-16.1749439239502	0.00841071270406246	0.00678734155371785	-0.0110697457566857	-0.00425158534198999
1449	-0.750647008419037	1.31135952472687	-15.9152050018311	-0.00555028254166245	-0.00230353930965066	-0.000355493422830477	-0.00197886489331722
1450	0.548050224781036	0.662010908126831	-16.0450744628906	0.00126787810586393	-0.00977104809135199	-0.0107450718060136	-3.08191010844894e-05
1451	0.548050224781036	-0.312012016773224	-16.1749439239502	-0.00522560812532902	-0.00132951640989631	-3.08191010844894e-05	0.000943203864153475
1452	1.84674751758575	-0.96136063337326	-16.1100101470947	0.00938473641872406	0.00159255252219737	-0.0026282137259841	-0.00457625929266214
1453	1.19739890098572	-0.312012016773224	-15.5905313491821	0.0106834331527352	0.00711201597005129	-0.00684897974133492	-0.00522560812532902
1454	0.548050224781036	0.0126622980460525	-15.7853355407715	0.00743668992072344	-0.00197886489331722	-0.00814767740666866	-0.000680167751852423
1455	2.49609613418579	0.337336599826813	-15.9152050018311	-0.00555028254166245	0.00289124972186983	-0.00327756232582033	-0.00392691092565656
1456	1.19739890098572	-0.636686325073242	-15.9152050018311	-0.0113944197073579	-3.08191010844894e-05	-0.00165419070981443	-0.0026282137259841
1457	-0.10129838436842	0.662010908126831	-15.7853355407715	0.00581331877037883	0.00808603875339031	-0.00490093370899558	-0.00749832857400179
1458	-0.10129838436842	0.337336599826813	-15.5905313491821	0.00873538758605719	0.00418994715437293	-0.00165419070981443	-0.00652430532500148
1459	1.84674751758575	-0.312012016773224	-15.8502702713013	0.00126787810586393	-0.00100484199356288	-0.00392691092565656	-0.00652430532500148
1460	1.84674751758575	-0.636686325073242	-16.3048152923584	-0.0026282137259841	-0.00490093370899558	0.000943203864153475	-0.00392691092565656
1461	0.548050224781036	0.0126622980460525	-16.434684753418	-0.000680167751852423	0.00126787810586393	0.00256657530553639	-3.08191010844894e-05
1462	-0.10129838436842	0.662010908126831	-15.9152050018311	-0.00295288790948689	0.000618529506027699	-0.00327756232582033	-0.00197886489331722
1463	-1.39999568462372	0.662010908126831	-16.434684753418	0.00808603875339031	-0.000680167751852423	0.00191722682211548	-0.0104203969240189
1464	1.84674751758575	-0.636686325073242	-15.3307914733887	-0.00782300252467394	-0.00295288790948689	-0.00555028254166245	0.00354059832170606
1465	1.19739890098572	0.662010908126831	-15.8502702713013	-0.0172385573387146	-0.00782300252467394	0.00386527273803949	-0.00619963090866804
1466	-0.10129838436842	0.337336599826813	-16.0450744628906	0.0022419011220336	0.00321592413820326	-0.00392691092565656	0.0116574559360743
1467	1.19739890098572	-0.96136063337326	-15.7853355407715	0.00711201597005129	0.00548864435404539	0.00938473641872406	-0.00327756232582033
1468	1.19739890098572	-1.28603494167328	-16.1100101470947	0.00483929552137852	0.00581331877037883	0.0022419011220336	0.00159255252219737
1469	1.19739890098572	-0.636686325073242	-16.3048152923584	0.00646266713738441	0.000293855206109583	-0.00230353930965066	-0.00360223650932312
1470	1.19739890098572	-0.96136063337326	-15.3957262039185	-0.0188619289547205	-0.00555028254166245	0.00678734155371785	-0.00555028254166245
1471	1.19739890098572	-0.312012016773224	-15.6554660797119	0.00970941036939621	-3.08191010844894e-05	0.000293855206109583	0.00581331877037883
1472	-0.750647008419037	0.0126622980460525	-15.8502702713013	0.0213976856321096	0.00516396993771195	0.00906006153672934	0.00321592413820326
1473	0.548050224781036	-0.636686325073242	-15.8502702713013	0.0100340843200684	0.00289124972186983	0.0022419011220336	0.000293855206109583
1474	-0.10129838436842	-0.312012016773224	-15.9801406860352	0.0171769186854362	0.00386527273803949	-0.00782300252467394	0.000293855206109583
1475	0.548050224781036	-0.312012016773224	-16.4996185302734	-0.00230353930965066	-0.00717365415766835	-0.00100484199356288	0.00906006153672934
1476	0.548050224781036	-1.28603494167328	-16.1749439239502	-0.00360223650932312	0.00256657530553639	0.00191722682211548	0.00678734155371785
1477	1.19739890098572	-1.28603494167328	-16.1100101470947	0.0200989879667759	-0.00100484199356288	0.00581331877037883	0.00418994715437293
1478	1.19739890098572	-1.28603494167328	-16.3697490692139	0.011982130818069	-0.0026282137259841	-0.00165419070981443	-0.000680167751852423
1479	1.19739890098572	-1.93538355827332	-16.3048152923584	0.0113327819854021	-0.00587495695799589	-0.00749832857400179	0.00191722682211548
1480	-0.750647008419037	-0.636686325073242	-16.4996185302734	0.0188002903014421	-0.00587495695799589	-0.00165419070981443	0.0142548503354192
1481	-0.10129838436842	0.337336599826813	-16.3697490692139	0.00126787810586393	-0.0104203969240189	-3.08191010844894e-05	0.00126787810586393
1482	1.84674751758575	-2.26005792617798	-16.434684753418	0.0298392176628113	-0.00295288790948689	-3.08191010844894e-05	0.00808603875339031
1483	2.49609613418579	-1.93538355827332	-16.4996185302734	0.0149041991680861	-0.00360223650932312	-0.00100484199356288	-0.00717365415766835
1484	-0.750647008419037	-0.636686325073242	-16.6944236755371	0.00191722682211548	-0.00165419070981443	-0.0100957229733467	-0.00230353930965066
1485	2.49609613418579	-1.93538355827332	-16.3048152923584	-0.00977104809135199	-0.0110697457566857	-0.00230353930965066	0.00451462110504508
1486	1.84674751758575	-1.93538355827332	-16.434684753418	-0.00425158534198999	-0.00425158534198999	0.000943203864153475	0.00289124972186983
1487	1.19739890098572	-0.96136063337326	-16.434684753418	0.0103587592020631	-0.0026282137259841	0.00483929552137852	0.00256657530553639
1488	1.19739890098572	-0.636686325073242	-16.2398796081543	0.00613799272105098	0.000293855206109583	-0.00587495695799589	-0.00295288790948689
1489	0.548050224781036	-0.636686325073242	-16.434684753418	-0.0227580219507217	-0.00652430532500148	-0.00392691092565656	0.000293855206109583
1490	-0.750647008419037	-0.312012016773224	-16.629487991333	0.00743668992072344	-0.00619963090866804	0.00516396993771195	0.000943203864153475
1491	2.49609613418579	-1.28603494167328	-16.4996185302734	0.000943203864153475	-0.00912170019000769	-0.0107450718060136	0.00711201597005129
1492	2.49609613418579	-1.28603494167328	-16.3697490692139	0.00711201597005129	-0.00165419070981443	0.00159255252219737	0.0022419011220336
1493	-0.10129838436842	-0.636686325073242	-16.434684753418	0.0116574559360743	0.00613799272105098	-0.00814767740666866	-0.00457625929266214
1494	1.19739890098572	-1.28603494167328	-16.1100101470947	0.00776136433705688	-0.00425158534198999	0.00321592413820326	0.000293855206109583
1495	1.19739890098572	-0.636686325073242	-16.3048152923584	-0.0162645354866982	-0.00490093370899558	-0.0110697457566857	-0.00100484199356288
1496	-0.750647008419037	-0.312012016773224	-16.5645542144775	-3.08191010844894e-05	0.00126787810586393	0.00386527273803949	0.00711201597005129
1497	0.548050224781036	-0.636686325073242	-17.0190982818604	0.0197743140161037	0.00191722682211548	-0.00392691092565656	0.00451462110504508
1498	-0.10129838436842	0.0126622980460525	-16.6944236755371	0.00386527273803949	0.00159255252219737	-0.00782300252467394	-0.00619963090866804
1499	-0.750647008419037	-0.636686325073242	-16.5645542144775	0.00321592413820326	-0.000680167751852423	-0.00684897974133492	0.00191722682211548
1500	-0.750647008419037	-0.312012016773224	-16.4996185302734	-0.00490093370899558	-0.0113944197073579	-0.00587495695799589	0.00354059832170606
1501	1.19739890098572	-1.28603494167328	-16.0450744628906	-0.00132951640989631	-0.00555028254166245	-0.00587495695799589	0.00841071270406246
1502	-0.10129838436842	0.0126622980460525	-16.434684753418	-0.0026282137259841	-0.00327756232582033	-0.00717365415766835	-0.00425158534198999
1503	-0.10129838436842	-0.636686325073242	-16.629487991333	0.0106834331527352	0.00289124972186983	-0.00879702530801296	0.00159255252219737
1504	1.19739890098572	-1.28603494167328	-16.434684753418	0.0152288740500808	0.00159255252219737	-0.00165419070981443	-0.00457625929266214
1505	0.548050224781036	-0.312012016773224	-16.3048152923584	0.00613799272105098	-0.0026282137259841	-0.00425158534198999	0.00548864435404539
1506	1.19739890098572	-0.96136063337326	-16.1749439239502	0.00451462110504508	-0.00522560812532902	0.00386527273803949	-0.00100484199356288
1507	1.19739890098572	-1.28603494167328	-15.9801406860352	0.00354059832170606	0.00386527273803949	-0.00782300252467394	0.00354059832170606
1508	1.19739890098572	-0.96136063337326	-16.434684753418	0.00354059832170606	0.00191722682211548	-0.00392691092565656	-0.00425158534198999
1509	1.19739890098572	-0.96136063337326	-16.3048152923584	0.00354059832170606	-0.000355493422830477	-0.00847235135734081	-0.00749832857400179
1510	1.84674751758575	-0.636686325073242	-16.3697490692139	-0.00165419070981443	-0.00165419070981443	0.0103587592020631	-0.00425158534198999
1511	1.19739890098572	-0.636686325073242	-16.1100101470947	-0.0117190945893526	-0.00197886489331722	-0.00295288790948689	0.00126787810586393
1512	-0.750647008419037	0.662010908126831	-16.4996185302734	-0.00327756232582033	-0.00230353930965066	0.00581331877037883	-0.00392691092565656
1513	1.19739890098572	-0.96136063337326	-16.3048152923584	0.00451462110504508	-3.08191010844894e-05	0.00354059832170606	-0.00327756232582033
1514	-0.10129838436842	0.662010908126831	-16.5645542144775	0.000293855206109583	-0.00295288790948689	-0.00977104809135199	-0.00490093370899558
1515	1.84674751758575	-0.96136063337326	-16.2398796081543	-0.00522560812532902	-0.00717365415766835	0.00354059832170606	-0.00165419070981443
1516	1.19739890098572	-0.96136063337326	-16.1749439239502	0.00386527273803949	-0.00684897974133492	-0.00100484199356288	0.00418994715437293
1517	0.548050224781036	0.337336599826813	-16.6944236755371	0.0149041991680861	0.00451462110504508	0.00354059832170606	0.00354059832170606
1518	1.84674751758575	0.0126622980460525	-16.5645542144775	0.0171769186854362	0.00418994715437293	-0.00522560812532902	-0.00327756232582033
1519	1.84674751758575	-0.312012016773224	-16.3048152923584	-0.00944637414067984	-0.0026282137259841	-0.0156151866540313	-0.00457625929266214
1520	1.84674751758575	-0.636686325073242	-16.629487991333	-0.00814767740666866	-0.00814767740666866	-0.00132951640989631	0.00191722682211548
1521	-0.750647008419037	0.662010908126831	-16.6944236755371	-0.00457625929266214	-0.00392691092565656	-0.00879702530801296	0.00451462110504508
1522	1.19739890098572	-0.96136063337326	-16.629487991333	0.00906006153672934	0.011982130818069	-0.000680167751852423	0.0022419011220336
1523	1.19739890098572	-0.312012016773224	-16.0450744628906	-0.00197886489331722	-0.00360223650932312	-0.00879702530801296	0.00159255252219737
1524	-0.10129838436842	0.337336599826813	-16.1100101470947	-0.021459324285388	0.00159255252219737	-0.00619963090866804	0.00386527273803949
1525	1.84674751758575	-0.636686325073242	-16.2398796081543	0.00548864435404539	0.000618529506027699	-0.000355493422830477	0.00386527273803949
1526	-0.10129838436842	0.0126622980460525	-16.629487991333	-0.021459324285388	-0.000680167751852423	0.00418994715437293	-0.00165419070981443
1527	0.548050224781036	-0.636686325073242	-16.2398796081543	0.00938473641872406	0.00386527273803949	-0.00295288790948689	0.00354059832170606
1528	1.84674751758575	-0.636686325073242	-16.2398796081543	0.0191249661147594	0.000293855206109583	-0.00619963090866804	-0.000680167751852423
1529	0.548050224781036	-0.96136063337326	-16.2398796081543	0.00970941036939621	0.00711201597005129	-0.0110697457566857	-0.00587495695799589
1530	1.84674751758575	-0.636686325073242	-15.9152050018311	-0.0123684434220195	-0.00425158534198999	-0.00425158534198999	0.00256657530553639
1531	1.19739890098572	-0.636686325073242	-16.3048152923584	-0.00619963090866804	-0.00392691092565656	0.000293855206109583	0.00289124972186983
1532	0.548050224781036	0.337336599826813	-16.3697490692139	0.0246444288641214	0.00581331877037883	0.00581331877037883	0.00548864435404539
1533	-0.750647008419037	0.337336599826813	-16.629487991333	0.0126314787194133	0.00386527273803949	-0.00425158534198999	-0.00360223650932312
1534	1.84674751758575	-0.636686325073242	-16.5645542144775	0.000943203864153475	0.000943203864153475	-0.00457625929266214	-0.00392691092565656
1535	1.84674751758575	0.0126622980460525	-16.629487991333	-0.00944637414067984	0.00126787810586393	-0.00392691092565656	0.000943203864153475
1536	0.548050224781036	0.662010908126831	-16.434684753418	0.0171769186854362	0.00354059832170606	0.00159255252219737	-0.00100484199356288
1537	-0.10129838436842	0.662010908126831	-16.434684753418	0.00256657530553639	0.00873538758605719	-3.08191010844894e-05	0.00483929552137852
1538	1.19739890098572	0.662010908126831	-16.629487991333	0.0165275707840919	0.0100340843200684	0.00256657530553639	0.000618529506027699
1539	1.19739890098572	-0.312012016773224	-16.4996185302734	0.00321592413820326	0.01100810803473	-0.0126931173726916	-0.00944637414067984
1540	1.19739890098572	-0.636686325073242	-16.3048152923584	-0.00490093370899558	-0.000355493422830477	0.000293855206109583	-0.00165419070981443
1541	0.548050224781036	-0.312012016773224	-16.3697490692139	-0.00490093370899558	-0.00230353930965066	-0.000355493422830477	0.00126787810586393
1542	2.49609613418579	-0.312012016773224	-15.5255966186523	-0.00197886489331722	0.00711201597005129	-3.08191010844894e-05	0.00841071270406246
1543	-1.39999568462372	-0.312012016773224	-15.6554660797119	-0.00490093370899558	0.00743668992072344	0.00516396993771195	-0.0026282137259841
1544	1.19739890098572	0.0126622980460525	-16.1100101470947	0.000943203864153475	0.0100340843200684	-0.0117190945893526	0.00386527273803949
1545	-1.39999568462372	0.986685216426849	-16.4996185302734	0.00581331877037883	0.000618529506027699	0.000943203864153475	0.00678734155371785
1546	1.19739890098572	-0.636686325073242	-15.8502702713013	0.00159255252219737	0.000943203864153475	-0.00197886489331722	0.00354059832170606
1547	0.548050224781036	0.0126622980460525	-15.5905313491821	-0.000355493422830477	0.0175015944987535	-0.00652430532500148	0.00126787810586393
1548	1.19739890098572	-0.96136063337326	-15.5255966186523	0.00776136433705688	0.000943203864153475	-0.00587495695799589	-0.00230353930965066
1549	1.19739890098572	0.0126622980460525	-16.3048152923584	0.00776136433705688	0.00548864435404539	-0.00587495695799589	-0.00652430532500148
1550	0.548050224781036	-0.636686325073242	-16.434684753418	-3.08191010844894e-05	-0.00100484199356288	0.00808603875339031	0.00483929552137852
1551	-1.39999568462372	-0.312012016773224	-16.2398796081543	-0.000680167751852423	0.00678734155371785	-0.00490093370899558	0.00613799272105098
1552	-0.750647008419037	0.0126622980460525	-16.3697490692139	-0.00132951640989631	0.00159255252219737	-0.00230353930965066	0.0136055024340749
1553	-2.04934430122375	0.986685216426849	-16.4996185302734	0.00256657530553639	0.00321592413820326	0.00516396993771195	-0.00684897974133492
1554	-0.10129838436842	0.0126622980460525	-15.8502702713013	-0.00132951640989631	0.00191722682211548	-0.00197886489331722	-0.00490093370899558
1555	-2.6986927986145	0.986685216426849	-16.3697490692139	-0.00555028254166245	0.000293855206109583	0.000618529506027699	0.00581331877037883
1556	-2.04934430122375	-0.312012016773224	-16.1749439239502	0.00581331877037883	-0.000355493422830477	0.000943203864153475	0.00483929552137852
1557	-0.750647008419037	0.337336599826813	-16.3697490692139	-0.00490093370899558	0.00191722682211548	0.00483929552137852	0.00321592413820326
1558	-2.04934430122375	-0.96136063337326	-15.7204008102417	-0.00717365415766835	0.00613799272105098	-0.00587495695799589	0.000293855206109583
1559	-0.10129838436842	-0.312012016773224	-15.5905313491821	0.013930176384747	-0.000355493422830477	0.00126787810586393	-0.00392691092565656
1560	-2.6986927986145	-0.312012016773224	-15.3957262039185	-0.00749832857400179	-0.00132951640989631	0.00126787810586393	0.00581331877037883
1561	-3.34804153442383	1.31135952472687	-15.7853355407715	-0.0224333461374044	-0.00392691092565656	0.00386527273803949	0.000943203864153475
1562	-2.6986927986145	0.662010908126831	-16.1100101470947	-0.0185372550040483	0.000293855206109583	-0.00132951640989631	0.00970941036939621
1563	-1.39999568462372	0.986685216426849	-16.0450744628906	0.0022419011220336	-0.00100484199356288	-0.00522560812532902	-0.00522560812532902
1564	-0.750647008419037	-0.636686325073242	-15.7204008102417	0.00354059832170606	0.000943203864153475	-0.00814767740666866	-0.00197886489331722
1565	-0.750647008419037	0.0126622980460525	-15.8502702713013	-0.00522560812532902	-0.00360223650932312	0.00418994715437293	0.00678734155371785
1566	-2.04934430122375	0.337336599826813	-15.7853355407715	-0.00879702530801296	-0.00360223650932312	-0.00555028254166245	0.00581331877037883
1567	-2.6986927986145	0.662010908126831	-15.8502702713013	-0.0162645354866982	0.00873538758605719	0.00386527273803949	0.00711201597005129
1568	-2.6986927986145	0.662010908126831	-15.9152050018311	-0.00652430532500148	0.00451462110504508	-3.08191010844894e-05	-0.00295288790948689
1569	-2.04934430122375	0.662010908126831	-15.9801406860352	0.00289124972186983	-0.00132951640989631	0.000293855206109583	-0.00684897974133492
1570	-2.6986927986145	0.337336599826813	-16.434684753418	-0.00360223650932312	-0.00392691092565656	0.00906006153672934	0.0022419011220336
1571	-0.750647008419037	0.0126622980460525	-16.4996185302734	-0.00652430532500148	-0.00684897974133492	0.00711201597005129	0.00126787810586393
1572	-0.750647008419037	-0.636686325073242	-16.2398796081543	-0.00684897974133492	0.00776136433705688	-0.00165419070981443	0.00678734155371785
1573	-0.10129838436842	-0.312012016773224	-15.9801406860352	0.00418994715437293	0.00581331877037883	-0.00717365415766835	-0.00230353930965066
1574	-2.6986927986145	0.662010908126831	-16.5645542144775	-0.0165892094373703	0.00906006153672934	-0.00425158534198999	-0.00425158534198999
1575	-1.39999568462372	-0.96136063337326	-16.3048152923584	-0.0133424662053585	-0.00327756232582033	0.01100810803473	-3.08191010844894e-05
1576	-0.750647008419037	-0.312012016773224	-16.4996185302734	-0.00814767740666866	-0.00100484199356288	0.00159255252219737	-0.00165419070981443
1577	-1.39999568462372	0.662010908126831	-15.9801406860352	-0.00587495695799589	0.00906006153672934	0.00126787810586393	0.000943203864153475
1578	-2.6986927986145	0.337336599826813	-15.7204008102417	-0.00132951640989631	0.000618529506027699	-0.00684897974133492	-0.00555028254166245
1579	-1.39999568462372	0.662010908126831	-15.6554660797119	-0.0149658378213644	-3.08191010844894e-05	-0.0110697457566857	-0.000680167751852423
1580	-0.10129838436842	0.337336599826813	-16.0450744628906	0.0103587592020631	0.000293855206109583	-0.00230353930965066	0.0022419011220336
1581	-0.10129838436842	-0.312012016773224	-16.434684753418	-0.0227580219507217	-0.000355493422830477	0.00126787810586393	0.00483929552137852
1582	-0.10129838436842	0.0126622980460525	-16.3048152923584	-0.00360223650932312	0.00126787810586393	0.000618529506027699	0.00548864435404539
1583	-0.750647008419037	0.0126622980460525	-15.7204008102417	0.000293855206109583	0.00808603875339031	-0.00944637414067984	-0.0026282137259841
1584	-1.39999568462372	0.337336599826813	-15.7853355407715	-0.0159398596733809	0.00289124972186983	-0.00327756232582033	-0.00814767740666866
1585	-0.10129838436842	0.662010908126831	-15.7204008102417	-0.00165419070981443	-0.00619963090866804	-0.000680167751852423	0.00386527273803949
1586	0.548050224781036	-0.96136063337326	-15.8502702713013	-0.00490093370899558	-0.00847235135734081	0.00841071270406246	0.00516396993771195
1587	0.548050224781036	-0.312012016773224	-15.8502702713013	0.00613799272105098	0.0106834331527352	0.00516396993771195	-0.000355493422830477
1588	-0.10129838436842	-0.312012016773224	-15.8502702713013	0.00386527273803949	0.00808603875339031	0.00354059832170606	-0.00360223650932312
1589	1.19739890098572	-0.312012016773224	-15.2658567428589	0.00970941036939621	-0.00165419070981443	-0.00490093370899558	0.000943203864153475
1590	-0.10129838436842	-0.312012016773224	-15.0710525512695	-0.00912170019000769	0.0022419011220336	-0.00327756232582033	-0.00230353930965066
1591	-0.750647008419037	0.337336599826813	-15.3307914733887	-0.00587495695799589	0.000618529506027699	0.00159255252219737	0.0116574559360743
1592	-0.750647008419037	0.662010908126831	-15.7853355407715	0.0188002903014421	0.00451462110504508	-0.00100484199356288	0.00451462110504508
1593	-0.10129838436842	0.337336599826813	-16.0450744628906	-0.0104203969240189	0.00516396993771195	0.000293855206109583	-0.00197886489331722
1594	0.548050224781036	-0.312012016773224	-15.8502702713013	-0.000355493422830477	0.00516396993771195	-0.0026282137259841	-0.00295288790948689
1595	0.548050224781036	0.662010908126831	-16.5645542144775	-0.00977104809135199	0.00418994715437293	-0.00360223650932312	0.00159255252219737
1596	-0.750647008419037	0.986685216426849	-16.2398796081543	-0.00197886489331722	0.00126787810586393	0.00581331877037883	0.00256657530553639
1597	1.84674751758575	-0.636686325073242	-16.0450744628906	0.0220470335334539	-0.000355493422830477	0.0022419011220336	-0.00100484199356288
1598	1.19739890098572	0.0126622980460525	-15.4606609344482	-0.0130177913233638	0.00678734155371785	-0.00555028254166245	-0.000355493422830477
1599	1.84674751758575	-0.636686325073242	-15.8502702713013	0.00159255252219737	-0.00165419070981443	-0.00360223650932312	-0.00879702530801296
1600	1.19739890098572	-0.636686325073242	-15.7853355407715	0.0106834331527352	0.000293855206109583	0.00256657530553639	-0.000355493422830477
1601	-0.10129838436842	0.662010908126831	-16.5645542144775	-0.00522560812532902	-0.00327756232582033	-0.00490093370899558	-3.08191010844894e-05
1602	-0.10129838436842	1.63603389263153	-15.9152050018311	0.0197743140161037	0.00938473641872406	0.00159255252219737	-0.00295288790948689
1603	1.19739890098572	-0.636686325073242	-15.7853355407715	0.00354059832170606	0.00938473641872406	-0.00522560812532902	-0.00295288790948689
1604	-0.10129838436842	-0.312012016773224	-16.0450744628906	0.00289124972186983	0.00289124972186983	-0.00814767740666866	-0.000355493422830477
1605	1.84674751758575	-0.636686325073242	-16.2398796081543	-0.0100957229733467	0.00418994715437293	-0.00295288790948689	0.00191722682211548
1606	-0.10129838436842	0.662010908126831	-16.629487991333	-0.00522560812532902	-0.00457625929266214	0.00191722682211548	0.00548864435404539
1607	0.548050224781036	0.337336599826813	-16.4996185302734	0.00289124972186983	0.0113327819854021	-0.0026282137259841	-0.00490093370899558
1608	-0.10129838436842	0.986685216426849	-16.4996185302734	0.0165275707840919	-0.00100484199356288	-0.00522560812532902	-0.00132951640989631
1609	0.548050224781036	0.337336599826813	-16.3697490692139	-0.00587495695799589	0.00126787810586393	-0.00814767740666866	-0.00165419070981443
1610	-0.750647008419037	0.986685216426849	-16.4996185302734	-0.00652430532500148	-0.00522560812532902	0.000618529506027699	0.00159255252219737
1611	1.84674751758575	-0.96136063337326	-16.5645542144775	-0.00100484199356288	-0.000355493422830477	0.00159255252219737	0.000943203864153475
1612	1.19739890098572	0.0126622980460525	-16.3697490692139	0.00776136433705688	0.00776136433705688	0.00289124972186983	-0.00522560812532902
1613	1.84674751758575	-0.636686325073242	-16.2398796081543	0.0136055024340749	0.00483929552137852	0.00126787810586393	0.00386527273803949
1614	-0.750647008419037	0.986685216426849	-16.4996185302734	-0.00197886489331722	0.000943203864153475	-0.00944637414067984	-0.0126931173726916
1615	1.19739890098572	-0.312012016773224	-16.0450744628906	0.00418994715437293	0.00126787810586393	-0.0133424662053585	0.00516396993771195
1616	1.84674751758575	0.662010908126831	-16.3697490692139	-0.000355493422830477	-0.00360223650932312	-0.00490093370899558	-0.00814767740666866
1617	-0.10129838436842	0.662010908126831	-16.4996185302734	0.00808603875339031	-0.00165419070981443	-0.00944637414067984	-0.00847235135734081
1618	-0.750647008419037	0.662010908126831	-16.6944236755371	-0.0169138833880424	-0.00425158534198999	-0.000355493422830477	-0.00490093370899558
1619	-0.750647008419037	0.337336599826813	-16.3697490692139	-0.00717365415766835	-0.00165419070981443	0.00386527273803949	-0.00230353930965066
1620	-0.10129838436842	0.662010908126831	-16.4996185302734	0.00159255252219737	-0.00425158534198999	0.00743668992072344	0.00159255252219737
1621	1.19739890098572	-0.636686325073242	-16.1100101470947	-0.0243813935667276	-0.00327756232582033	0.00776136433705688	-0.000355493422830477
1622	1.19739890098572	0.0126622980460525	-15.9152050018311	-0.0107450718060136	0.00678734155371785	0.00581331877037883	0.00386527273803949
1623	-0.10129838436842	0.662010908126831	-16.3697490692139	-0.0113944197073579	-0.00100484199356288	0.00126787810586393	-0.00132951640989631
1624	1.84674751758575	0.337336599826813	-16.6944236755371	-0.0133424662053585	0.000943203864153475	-0.00847235135734081	-0.0104203969240189
1625	-0.10129838436842	0.337336599826813	-15.9801406860352	-0.0100957229733467	-0.0026282137259841	0.0022419011220336	0.00191722682211548
1626	0.548050224781036	-0.636686325073242	-15.9152050018311	0.00776136433705688	-0.00522560812532902	0.00321592413820326	0.00386527273803949
1627	0.548050224781036	-0.636686325073242	-16.1100101470947	-0.00814767740666866	0.00841071270406246	0.00516396993771195	0.00646266713738441
1628	1.84674751758575	-0.636686325073242	-15.9801406860352	-0.0026282137259841	-0.000355493422830477	-0.00879702530801296	0.00418994715437293
1629	1.84674751758575	-0.96136063337326	-16.3697490692139	-0.00457625929266214	0.000943203864153475	-0.00912170019000769	-0.00587495695799589
1630	1.84674751758575	-0.312012016773224	-16.6944236755371	0.000618529506027699	-0.00490093370899558	0.00581331877037883	0.000618529506027699
1631	-0.10129838436842	0.337336599826813	-16.6944236755371	0.0100340843200684	0.000943203864153475	-0.00197886489331722	0.011982130818069
1632	-0.10129838436842	0.662010908126831	-16.629487991333	0.0132808275520802	0.00516396993771195	0.00808603875339031	0.00289124972186983
1633	-1.39999568462372	0.662010908126831	-16.8242931365967	0.0136055024340749	0.0022419011220336	-0.00555028254166245	-0.00457625929266214
1634	1.84674751758575	0.0126622980460525	-16.3048152923584	-0.00652430532500148	0.000293855206109583	-0.000680167751852423	-0.00912170019000769
1635	-0.10129838436842	0.337336599826813	-16.8892288208008	0.000293855206109583	-0.00100484199356288	0.00126787810586393	0.00581331877037883
1636	1.19739890098572	-0.312012016773224	-16.6944236755371	0.00581331877037883	-0.00197886489331722	0.00451462110504508	0.00418994715437293
1637	0.548050224781036	-0.96136063337326	-16.6944236755371	0.0123068047687411	0.00678734155371785	0.00191722682211548	-3.08191010844894e-05
1638	1.84674751758575	-0.636686325073242	-16.6944236755371	0.00386527273803949	0.00776136433705688	-0.000680167751852423	0.00516396993771195
1639	1.19739890098572	-0.312012016773224	-16.4996185302734	0.0175015944987535	-0.0100957229733467	-0.00490093370899558	-0.00295288790948689
1640	2.49609613418579	-0.636686325073242	-16.434684753418	-0.00457625929266214	-0.00197886489331722	-0.00652430532500148	0.00256657530553639
1641	-0.750647008419037	0.662010908126831	-16.8242931365967	0.000943203864153475	-0.00490093370899558	-0.00100484199356288	0.00321592413820326
1642	1.19739890098572	0.337336599826813	-17.0840320587158	0.00289124972186983	0.0113327819854021	0.00289124972186983	0.00548864435404539
1643	2.49609613418579	-0.312012016773224	-17.4087066650391	0.029189869761467	0.00451462110504508	-0.00847235135734081	0.00678734155371785
1644	1.19739890098572	-0.312012016773224	-16.8892288208008	-0.00587495695799589	0.00581331877037883	-0.00587495695799589	-0.000355493422830477
1645	1.19739890098572	-0.96136063337326	-16.5645542144775	0.00841071270406246	0.00321592413820326	-0.00619963090866804	0.00646266713738441
1646	0.548050224781036	0.662010908126831	-16.7593593597412	-0.00587495695799589	-0.00230353930965066	0.00743668992072344	0.0022419011220336
1647	-0.750647008419037	0.337336599826813	-16.8892288208008	0.01100810803473	0.0113327819854021	0.000943203864153475	0.00483929552137852
1648	0.548050224781036	0.662010908126831	-17.0840320587158	0.0226963832974434	0.00711201597005129	-0.00295288790948689	0.00126787810586393
1649	0.548050224781036	0.662010908126831	-17.1489677429199	0.00613799272105098	0.00841071270406246	-0.0100957229733467	-0.00944637414067984
1650	1.84674751758575	0.986685216426849	-16.8242931365967	-0.00814767740666866	-0.00165419070981443	0.00548864435404539	-0.000355493422830477
1651	1.19739890098572	-0.312012016773224	-16.4996185302734	-0.00360223650932312	0.0022419011220336	0.00873538758605719	0.00321592413820326
1652	2.49609613418579	0.0126622980460525	-16.7593593597412	0.0200989879667759	0.00808603875339031	-0.0026282137259841	0.00581331877037883
1653	1.19739890098572	-0.312012016773224	-16.6944236755371	-0.00230353930965066	0.01100810803473	-0.00392691092565656	-0.00782300252467394
1654	1.19739890098572	0.986685216426849	-16.6944236755371	0.0123068047687411	0.00581331877037883	-0.00847235135734081	-0.000680167751852423
1655	0.548050224781036	-0.312012016773224	-16.5645542144775	-0.0120437685400248	0.00159255252219737	-0.000680167751852423	-0.00295288790948689
1656	1.19739890098572	0.337336599826813	-16.7593593597412	0.00386527273803949	0.000618529506027699	0.00256657530553639	-0.00132951640989631
1657	-1.39999568462372	1.31135952472687	-16.9541625976563	-0.00522560812532902	0.0100340843200684	0.000293855206109583	-0.0026282137259841
1658	1.84674751758575	0.0126622980460525	-16.4996185302734	0.00256657530553639	0.00451462110504508	-0.0149658378213644	0.000293855206109583
1659	-0.10129838436842	0.986685216426849	-16.6944236755371	-0.00619963090866804	0.00743668992072344	0.00126787810586393	-0.00684897974133492
1660	-0.10129838436842	0.337336599826813	-17.3437728881836	0.00159255252219737	-0.00165419070981443	-0.00522560812532902	-0.000680167751852423
1661	-0.10129838436842	1.63603389263153	-17.0840320587158	-0.00100484199356288	0.00126787810586393	-0.00879702530801296	0.00451462110504508
1662	2.49609613418579	-0.636686325073242	-16.6944236755371	0.000293855206109583	0.00418994715437293	-0.00814767740666866	-0.00197886489331722
1663	0.548050224781036	0.337336599826813	-16.6944236755371	0.00159255252219737	0.00646266713738441	-0.0130177913233638	-0.00587495695799589
1664	-0.750647008419037	0.337336599826813	-16.7593593597412	0.0246444288641214	0.00354059832170606	-0.00847235135734081	-0.000355493422830477
1665	-0.10129838436842	0.986685216426849	-16.629487991333	0.0123068047687411	-0.00944637414067984	0.00126787810586393	0.000618529506027699
1666	1.19739890098572	-0.636686325073242	-16.7593593597412	0.000618529506027699	0.000618529506027699	-0.0104203969240189	0.0022419011220336
1667	2.49609613418579	0.0126622980460525	-16.4996185302734	0.00483929552137852	0.00970941036939621	-0.000355493422830477	0.00418994715437293
1668	1.84674751758575	-0.636686325073242	-16.629487991333	0.0116574559360743	0.00581331877037883	-0.00555028254166245	0.000618529506027699
1669	1.19739890098572	0.0126622980460525	-16.5645542144775	-0.000355493422830477	-0.000680167751852423	0.00256657530553639	-0.00847235135734081
1670	1.19739890098572	-0.636686325073242	-16.3697490692139	-0.00587495695799589	-0.00684897974133492	-0.0100957229733467	0.00354059832170606
1671	-0.750647008419037	0.337336599826813	-16.5645542144775	-0.00522560812532902	-0.00165419070981443	0.00418994715437293	0.00256657530553639
1672	-0.10129838436842	-0.636686325073242	-16.434684753418	0.0022419011220336	0.01100810803473	-0.00132951640989631	0.00483929552137852
1673	-0.10129838436842	0.0126622980460525	-16.8242931365967	0.0197743140161037	0.000943203864153475	-0.000355493422830477	-0.0104203969240189
1674	1.19739890098572	0.0126622980460525	-16.8242931365967	0.011982130818069	-0.00197886489331722	-0.00749832857400179	0.00126787810586393
1675	0.548050224781036	0.662010908126831	-16.8892288208008	-0.00652430532500148	-0.000355493422830477	-0.0100957229733467	-0.00814767740666866
1676	1.19739890098572	-0.312012016773224	-16.5645542144775	-0.00555028254166245	0.0100340843200684	0.00451462110504508	0.000943203864153475
1677	1.19739890098572	0.0126622980460525	-16.7593593597412	-0.00165419070981443	-0.000680167751852423	-0.00165419070981443	0.0022419011220336
1678	-0.10129838436842	0.662010908126831	-16.7593593597412	0.00386527273803949	0.01100810803473	-0.0117190945893526	0.00126787810586393
1679	-0.10129838436842	0.662010908126831	-16.8892288208008	0.00451462110504508	0.00159255252219737	-0.00717365415766835	-0.00360223650932312
1680	0.548050224781036	-0.312012016773224	-16.7593593597412	0.00418994715437293	-0.00425158534198999	0.000943203864153475	0.00548864435404539
1681	0.548050224781036	-0.636686325073242	-16.3697490692139	-0.00392691092565656	0.00126787810586393	0.00678734155371785	0.0022419011220336
1682	-0.10129838436842	0.337336599826813	-16.1100101470947	-0.0169138833880424	0.00678734155371785	-0.00100484199356288	0.000943203864153475
1683	1.84674751758575	-0.96136063337326	-16.0450744628906	0.0181509424000978	0.00289124972186983	0.00386527273803949	-0.00392691092565656
1684	1.19739890098572	0.0126622980460525	-15.5905313491821	0.00354059832170606	-0.00782300252467394	-0.00944637414067984	-0.00392691092565656
1685	1.84674751758575	0.0126622980460525	-15.7853355407715	0.00906006153672934	-0.00457625929266214	0.000618529506027699	0.000618529506027699
1686	1.84674751758575	0.337336599826813	-16.3697490692139	-0.00749832857400179	-0.00360223650932312	0.00321592413820326	0.00256657530553639
1687	0.548050224781036	0.337336599826813	-16.5645542144775	0.00938473641872406	0.0103587592020631	0.000293855206109583	0.000943203864153475
1688	-0.750647008419037	0.662010908126831	-16.5645542144775	0.0158782228827477	0.00970941036939621	-0.00879702530801296	0.00711201597005129
1689	1.19739890098572	0.337336599826813	-16.2398796081543	0.0233457311987877	-0.00230353930965066	-0.000355493422830477	0.000293855206109583
1690	1.84674751758575	-0.312012016773224	-16.1100101470947	0.00548864435404539	-0.000355493422830477	-0.0104203969240189	0.00126787810586393
1691	1.84674751758575	-0.312012016773224	-16.3048152923584	0.0106834331527352	0.00126787810586393	-0.000355493422830477	0.00418994715437293
1692	0.548050224781036	0.662010908126831	-16.5645542144775	-0.00230353930965066	0.00483929552137852	-0.000680167751852423	-0.0026282137259841
1693	1.84674751758575	0.0126622980460525	-16.5645542144775	-0.00392691092565656	0.00451462110504508	-0.00814767740666866	0.00386527273803949
1694	1.19739890098572	-0.636686325073242	-16.2398796081543	-0.00490093370899558	-0.00490093370899558	0.00678734155371785	-0.0026282137259841
1695	1.19739890098572	0.0126622980460525	-16.2398796081543	0.01100810803473	-0.00847235135734081	-0.000355493422830477	0.00126787810586393
1696	-0.750647008419037	0.337336599826813	-16.3048152923584	-0.00555028254166245	0.00191722682211548	0.00678734155371785	0.00938473641872406
1697	1.84674751758575	-0.96136063337326	-16.3048152923584	-0.00132951640989631	-0.00230353930965066	-0.00132951640989631	0.00289124972186983
1698	-0.10129838436842	-0.96136063337326	-16.3697490692139	-0.0123684434220195	0.00126787810586393	-0.000355493422830477	-3.08191010844894e-05
1699	1.84674751758575	-0.636686325073242	-16.2398796081543	0.0136055024340749	-3.08191010844894e-05	-0.00717365415766835	0.00711201597005129
1700	0.548050224781036	-0.96136063337326	-16.1749439239502	-0.00327756232582033	-0.00619963090866804	0.00289124972186983	0.0022419011220336
1701	1.19739890098572	-1.28603494167328	-16.0450744628906	0.00938473641872406	0.00256657530553639	0.00354059832170606	0.00938473641872406
1702	-0.10129838436842	0.662010908126831	-16.434684753418	0.0207483377307653	0.00126787810586393	-0.00587495695799589	0.00159255252219737
1703	0.548050224781036	0.0126622980460525	-15.8502702713013	0.00289124972186983	0.000943203864153475	0.000943203864153475	-0.000680167751852423
1704	1.19739890098572	0.337336599826813	-16.1749439239502	-0.0172385573387146	-0.00230353930965066	0.00256657530553639	-0.000680167751852423
1705	0.548050224781036	-0.636686325073242	-15.5255966186523	0.000293855206109583	-0.00360223650932312	-0.00230353930965066	0.000293855206109583
1706	-0.10129838436842	-0.636686325073242	-15.2009220123291	-3.08191010844894e-05	0.00321592413820326	0.0145795252174139	-3.08191010844894e-05
1707	1.19739890098572	-2.26005792617798	-15.0061168670654	0.00613799272105098	-0.00392691092565656	0.00321592413820326	0.000293855206109583
1708	0.548050224781036	-1.28603494167328	-15.3957262039185	0.00159255252219737	-0.00295288790948689	-0.0120437685400248	0.0022419011220336
1709	0.548050224781036	-0.96136063337326	-16.0450744628906	0.00581331877037883	-0.00717365415766835	-0.00717365415766835	-0.00652430532500148
1710	-0.750647008419037	-0.312012016773224	-16.6944236755371	-0.0026282137259841	-0.0123684434220195	-0.00132951640989631	-0.00327756232582033
1711	3.14544486999512	-0.96136063337326	-16.629487991333	-0.00425158534198999	-0.00912170019000769	-0.00327756232582033	0.00548864435404539
1712	1.84674751758575	-1.61070930957794	-16.434684753418	0.00581331877037883	-0.00100484199356288	0.00386527273803949	0.00418994715437293
1713	3.14544486999512	-1.61070930957794	-16.1100101470947	-3.08191010844894e-05	-0.00425158534198999	-0.00392691092565656	-0.00100484199356288
1714	-0.750647008419037	-0.312012016773224	-16.1749439239502	-0.00360223650932312	-0.00814767740666866	-0.00555028254166245	-0.00717365415766835
1715	1.84674751758575	-1.61070930957794	-16.1749439239502	0.0149041991680861	-0.0123684434220195	-0.00360223650932312	0.000943203864153475
1716	1.84674751758575	-0.636686325073242	-16.0450744628906	0.00191722682211548	-0.00944637414067984	0.0106834331527352	0.00386527273803949
1717	0.548050224781036	-0.636686325073242	-15.9152050018311	0.00256657530553639	0.00483929552137852	0.00256657530553639	-0.0026282137259841
1718	-0.750647008419037	-0.636686325073242	-15.9801406860352	-0.0120437685400248	-0.00327756232582033	-0.00392691092565656	-0.00392691092565656
1719	0.548050224781036	-0.636686325073242	-15.7853355407715	0.0145795252174139	-0.00814767740666866	-0.00879702530801296	0.00581331877037883
1720	-0.750647008419037	-0.636686325073242	-15.6554660797119	-0.0195112787187099	-0.00522560812532902	-0.00490093370899558	-0.00879702530801296
1721	0.548050224781036	-0.636686325073242	-16.0450744628906	-0.00132951640989631	-0.0110697457566857	-0.00749832857400179	-0.00230353930965066
1722	1.84674751758575	-1.28603494167328	-15.5255966186523	0.0103587592020631	0.00581331877037883	-0.00684897974133492	-0.000680167751852423
1723	-0.10129838436842	-0.636686325073242	-15.3307914733887	0.0145795252174139	-0.00587495695799589	-0.00490093370899558	0.00548864435404539
1724	1.84674751758575	-1.61070930957794	-15.2009220123291	0.000293855206109583	-0.00814767740666866	-0.00652430532500148	-0.00360223650932312
1725	0.548050224781036	-0.636686325073242	-15.2658567428589	-0.00944637414067984	-0.0133424662053585	-0.00360223650932312	0.00386527273803949
1726	-0.10129838436842	-0.312012016773224	-15.0710525512695	0.00516396993771195	-0.00555028254166245	0.00581331877037883	0.00289124972186983
1727	-0.10129838436842	-0.96136063337326	-15.3307914733887	0.0181509424000978	-0.00327756232582033	-0.00295288790948689	0.00581331877037883
1728	0.548050224781036	-0.636686325073242	-15.5905313491821	0.0132808275520802	-0.000680167751852423	-0.00749832857400179	-0.000355493422830477
1729	-0.750647008419037	-0.636686325073242	-16.0450744628906	0.000293855206109583	-0.0169138833880424	-0.0026282137259841	0.000943203864153475
1730	0.548050224781036	-0.312012016773224	-16.0450744628906	0.00743668992072344	-0.00132951640989631	-0.00425158534198999	-0.00457625929266214
1731	1.19739890098572	-1.61070930957794	-15.5905313491821	-0.00360223650932312	-0.00327756232582033	0.00743668992072344	0.00970941036939621
1732	0.548050224781036	-0.312012016773224	-15.4606609344482	-0.00555028254166245	-3.08191010844894e-05	0.00126787810586393	-3.08191010844894e-05
1733	-0.10129838436842	-0.312012016773224	-15.7204008102417	-0.00879702530801296	-0.000680167751852423	0.00581331877037883	-0.00327756232582033
1734	0.548050224781036	-0.96136063337326	-15.8502702713013	0.00321592413820326	0.00418994715437293	-0.00522560812532902	-0.00555028254166245
1735	-0.10129838436842	-0.636686325073242	-15.9801406860352	-0.000355493422830477	-0.00197886489331722	0.0022419011220336	0.00191722682211548
1736	1.19739890098572	-1.28603494167328	-16.3697490692139	-0.00587495695799589	0.00191722682211548	0.00646266713738441	-0.000680167751852423
1737	1.19739890098572	-0.96136063337326	-15.5905313491821	0.00743668992072344	-0.00197886489331722	-0.00197886489331722	-0.000355493422830477
1738	1.84674751758575	-0.636686325073242	-15.7853355407715	0.00451462110504508	-0.000680167751852423	-0.00425158534198999	-0.00230353930965066
1739	0.548050224781036	0.0126622980460525	-16.0450744628906	0.00873538758605719	0.00256657530553639	-0.00360223650932312	-0.00295288790948689
1740	1.19739890098572	-0.96136063337326	-15.9152050018311	-0.0139918150380254	-0.0026282137259841	0.00613799272105098	0.0022419011220336
1741	1.19739890098572	-0.96136063337326	-15.8502702713013	-0.00132951640989631	-3.08191010844894e-05	-0.00684897974133492	0.00548864435404539
1742	-0.10129838436842	0.337336599826813	-15.9152050018311	0.0022419011220336	0.000943203864153475	0.0116574559360743	-0.00425158534198999
1743	1.84674751758575	-0.636686325073242	-15.7853355407715	0.01847561635077	0.00646266713738441	-0.00197886489331722	-0.00100484199356288
1744	-0.750647008419037	0.0126622980460525	-15.7853355407715	0.00548864435404539	0.0022419011220336	-0.00425158534198999	0.000293855206109583
1745	1.19739890098572	-0.96136063337326	-15.5255966186523	0.000293855206109583	-0.00555028254166245	0.00191722682211548	0.00451462110504508
1746	1.19739890098572	-0.96136063337326	-15.7853355407715	0.00711201597005129	0.00808603875339031	0.00906006153672934	0.00191722682211548
1747	1.19739890098572	-0.636686325073242	-15.7853355407715	0.000618529506027699	0.00256657530553639	0.00873538758605719	-0.00100484199356288
1748	1.84674751758575	-0.96136063337326	-15.7853355407715	0.0181509424000978	0.00483929552137852	-0.00652430532500148	0.000618529506027699
1749	1.84674751758575	-0.312012016773224	-15.7204008102417	-0.0165892094373703	0.0022419011220336	-0.00327756232582033	0.00256657530553639
1750	1.19739890098572	-0.636686325073242	-15.7204008102417	0.00516396993771195	0.00126787810586393	0.0022419011220336	0.00289124972186983
1751	-2.04934430122375	0.337336599826813	-15.2658567428589	-0.00912170019000769	-0.00360223650932312	0.00386527273803949	0.000943203864153475
1752	1.19739890098572	0.337336599826813	-16.0450744628906	0.00516396993771195	0.00451462110504508	0.00256657530553639	0.00451462110504508
1753	1.19739890098572	-0.312012016773224	-15.3307914733887	0.00970941036939621	0.00808603875339031	-0.00814767740666866	-0.00879702530801296
1754	1.19739890098572	0.662010908126831	-15.4606609344482	0.00906006153672934	0.00321592413820326	-0.00749832857400179	-0.00555028254166245
1755	0.548050224781036	-0.636686325073242	-15.6554660797119	-0.0107450718060136	-0.00327756232582033	-3.08191010844894e-05	-0.000680167751852423
1756	0.548050224781036	0.662010908126831	-15.8502702713013	0.00711201597005129	0.00159255252219737	-0.00425158534198999	0.00516396993771195
1757	-0.10129838436842	0.662010908126831	-16.0450744628906	0.00386527273803949	0.00646266713738441	0.00678734155371785	-0.00425158534198999
1758	1.84674751758575	0.0126622980460525	-15.8502702713013	0.0106834331527352	0.00256657530553639	-0.00490093370899558	-0.00652430532500148
1759	0.548050224781036	-0.312012016773224	-15.9152050018311	0.0022419011220336	-0.000680167751852423	-0.00165419070981443	0.00191722682211548
1760	1.19739890098572	0.337336599826813	-15.7204008102417	-0.00619963090866804	-0.00814767740666866	0.00256657530553639	-0.000680167751852423
1761	-0.750647008419037	0.662010908126831	-15.9152050018311	0.00191722682211548	0.00678734155371785	0.000618529506027699	0.00354059832170606
1762	1.84674751758575	0.0126622980460525	-16.3697490692139	0.00256657530553639	0.00354059832170606	-0.00132951640989631	0.00126787810586393
1763	-0.10129838436842	0.986685216426849	-16.1100101470947	0.00321592413820326	0.00354059832170606	-0.0100957229733467	-0.00392691092565656
1764	2.49609613418579	-0.636686325073242	-16.434684753418	0.0132808275520802	0.000293855206109583	-0.00295288790948689	-0.00847235135734081
1765	-0.10129838436842	0.986685216426849	-16.1100101470947	0.00256657530553639	0.00483929552137852	-0.00132951640989631	0.00743668992072344
1766	0.548050224781036	0.337336599826813	-15.9801406860352	-0.00392691092565656	-3.08191010844894e-05	0.00191722682211548	0.00418994715437293
1767	-0.10129838436842	-0.312012016773224	-15.7853355407715	0.00711201597005129	0.0116574559360743	0.00516396993771195	0.00841071270406246
1768	0.548050224781036	-0.636686325073242	-16.1100101470947	0.0181509424000978	0.0100340843200684	-0.0159398596733809	-0.00749832857400179
1769	-0.10129838436842	1.31135952472687	-16.1100101470947	0.0126314787194133	0.00386527273803949	0.00191722682211548	-0.00652430532500148
1770	1.19739890098572	0.337336599826813	-16.3697490692139	0.00743668992072344	-0.000680167751852423	-0.00132951640989631	-0.00749832857400179
1771	1.19739890098572	0.0126622980460525	-16.5645542144775	-0.00132951640989631	-0.00197886489331722	-3.08191010844894e-05	-0.000355493422830477
1772	1.19739890098572	-0.312012016773224	-16.1749439239502	0.00711201597005129	0.00354059832170606	0.00159255252219737	0.00938473641872406
1773	-0.10129838436842	0.0126622980460525	-16.1749439239502	0.00808603875339031	0.00743668992072344	-0.00555028254166245	-0.00425158534198999
1774	1.84674751758575	0.337336599826813	-15.8502702713013	0.00970941036939621	-0.00132951640989631	-0.00749832857400179	-0.000680167751852423
1775	-0.750647008419037	0.662010908126831	-15.9801406860352	-0.0143164889886975	0.00159255252219737	0.00191722682211548	-0.00684897974133492
1776	1.84674751758575	-0.312012016773224	-16.1100101470947	0.00256657530553639	0.00126787810586393	0.00289124972186983	0.00418994715437293
1777	-0.10129838436842	0.662010908126831	-16.5645542144775	-0.0113944197073579	0.00678734155371785	-0.00165419070981443	0.0022419011220336
1778	-0.750647008419037	0.337336599826813	-16.5645542144775	0.0132808275520802	0.00743668992072344	-0.00879702530801296	-0.00944637414067984
1779	-1.39999568462372	0.662010908126831	-16.7593593597412	0.0113327819854021	-0.00295288790948689	-0.00619963090866804	-0.00522560812532902
1780	-0.750647008419037	0.986685216426849	-16.3697490692139	-3.08191010844894e-05	0.000618529506027699	-3.08191010844894e-05	-0.00652430532500148
1781	1.84674751758575	0.0126622980460525	-16.3697490692139	0.0158782228827477	0.00191722682211548	-0.00230353930965066	0.00256657530553639
1782	1.19739890098572	-0.636686325073242	-16.0450744628906	0.0132808275520802	0.00386527273803949	-0.000680167751852423	0.00191722682211548
1783	1.84674751758575	-0.312012016773224	-16.5645542144775	0.00126787810586393	0.00483929552137852	-0.0026282137259841	-0.00652430532500148
1784	-0.750647008419037	-0.636686325073242	-16.1749439239502	0.0022419011220336	-3.08191010844894e-05	-0.00295288790948689	-0.00100484199356288
1785	1.19739890098572	-0.636686325073242	-16.4996185302734	0.00289124972186983	-0.00814767740666866	0.00321592413820326	0.00191722682211548
1786	0.548050224781036	0.0126622980460525	-16.434684753418	-0.00100484199356288	-0.00100484199356288	-0.00652430532500148	0.00321592413820326
1787	-1.39999568462372	0.986685216426849	-16.5645542144775	0.000293855206109583	-0.00132951640989631	0.00418994715437293	0.00191722682211548
1788	-1.39999568462372	0.337336599826813	-16.3697490692139	-0.00100484199356288	0.00354059832170606	-0.00684897974133492	-0.00717365415766835
1789	0.548050224781036	-0.636686325073242	-16.5645542144775	0.00386527273803949	0.0100340843200684	-0.00490093370899558	-0.0026282137259841
1790	1.19739890098572	-0.96136063337326	-16.2398796081543	-0.0123684434220195	0.000293855206109583	-0.00100484199356288	-0.000680167751852423
1791	-0.10129838436842	0.662010908126831	-16.629487991333	0.00256657530553639	0.00191722682211548	-0.00230353930965066	-0.000355493422830477
1792	-1.39999568462372	0.662010908126831	-16.629487991333	0.0217223595827818	0.00354059832170606	0.00159255252219737	0.00906006153672934
1793	-0.750647008419037	0.337336599826813	-16.4996185302734	0.0126314787194133	0.00808603875339031	0.000943203864153475	-0.00522560812532902
1794	0.548050224781036	-0.312012016773224	-15.9801406860352	-0.00100484199356288	0.000943203864153475	-0.00230353930965066	0.000618529506027699
1795	-2.04934430122375	0.337336599826813	-16.8892288208008	0.0210730116814375	-0.00230353930965066	0.011982130818069	-0.00295288790948689
1796	-0.10129838436842	-0.312012016773224	-16.3697490692139	0.00289124972186983	-0.00327756232582033	-0.00360223650932312	0.00581331877037883
1797	-0.10129838436842	0.0126622980460525	-16.5645542144775	0.0100340843200684	0.00678734155371785	0.000618529506027699	-0.00100484199356288
1798	-2.04934430122375	0.337336599826813	-16.5645542144775	0.0285405199974775	0.00256657530553639	-0.00555028254166245	0.000293855206109583
1799	-1.39999568462372	0.0126622980460525	-16.3697490692139	-0.0110697457566857	-0.00197886489331722	-3.08191010844894e-05	-0.00425158534198999
1800	-2.04934430122375	0.337336599826813	-16.2398796081543	-0.00749832857400179	-0.00652430532500148	0.00289124972186983	-0.00197886489331722
1801	-1.39999568462372	0.337336599826813	-16.5645542144775	-0.00749832857400179	0.00159255252219737	0.00256657530553639	0.0106834331527352
1802	0.548050224781036	-0.312012016773224	-16.629487991333	-0.00944637414067984	0.00678734155371785	0.000943203864153475	0.00743668992072344
1803	1.19739890098572	-0.312012016773224	-16.4996185302734	0.00126787810586393	0.00516396993771195	-0.00717365415766835	0.000943203864153475
1804	-0.10129838436842	-0.312012016773224	-16.8242931365967	-0.00717365415766835	-0.00749832857400179	-0.00912170019000769	-0.00749832857400179
1805	-0.750647008419037	0.0126622980460525	-16.629487991333	-0.0139918150380254	-0.0026282137259841	0.000618529506027699	0.00126787810586393
1806	-2.6986927986145	0.337336599826813	-16.434684753418	-0.0204853005707264	0.000943203864153475	0.000618529506027699	0.0136055024340749
1807	-0.10129838436842	0.337336599826813	-16.9541625976563	0.0113327819854021	0.00483929552137852	-0.00165419070981443	-0.00295288790948689
1808	-2.04934430122375	0.986685216426849	-16.7593593597412	-0.0026282137259841	-3.08191010844894e-05	-0.00587495695799589	-0.00425158534198999
1809	-1.39999568462372	0.662010908126831	-16.8242931365967	0.00159255252219737	0.000618529506027699	-0.0113944197073579	-0.00522560812532902
1810	-0.750647008419037	-0.636686325073242	-16.2398796081543	-0.00295288790948689	-0.00230353930965066	0.000618529506027699	-0.0026282137259841
1811	-0.750647008419037	0.662010908126831	-16.4996185302734	0.00191722682211548	0.00126787810586393	-0.00360223650932312	0.00321592413820326
1812	-2.04934430122375	1.31135952472687	-16.4996185302734	-0.00295288790948689	0.00191722682211548	0.000293855206109583	0.0022419011220336
1813	1.19739890098572	-0.312012016773224	-16.5645542144775	-0.00619963090866804	-0.00132951640989631	-0.0175632312893867	0.00321592413820326
1814	-2.04934430122375	0.662010908126831	-16.8892288208008	-0.000355493422830477	-3.08191010844894e-05	-0.00165419070981443	-0.00782300252467394
1815	-0.10129838436842	-0.96136063337326	-16.1749439239502	-0.0188619289547205	-0.00392691092565656	-0.00392691092565656	-0.00165419070981443
1816	-0.750647008419037	-0.312012016773224	-16.4996185302734	0.00126787810586393	0.00289124972186983	0.00386527273803949	-0.00100484199356288
1817	-2.04934430122375	0.662010908126831	-16.3048152923584	-0.000680167751852423	0.00678734155371785	-0.00457625929266214	0.0100340843200684
1818	-3.34804153442383	0.986685216426849	-16.1100101470947	0.0106834331527352	0.00451462110504508	-0.00555028254166245	-0.00360223650932312
1819	-2.04934430122375	0.662010908126831	-16.8242931365967	0.00386527273803949	-3.08191010844894e-05	-0.00814767740666866	-0.00132951640989631
1820	-0.750647008419037	0.337336599826813	-16.629487991333	-0.0175632312893867	0.000618529506027699	-0.00197886489331722	-0.00295288790948689
1821	-1.39999568462372	-1.28603494167328	-16.3697490692139	-0.00490093370899558	-0.00165419070981443	0.000618529506027699	0.00548864435404539
1822	-0.10129838436842	0.0126622980460525	-16.8892288208008	-0.00165419070981443	-0.0026282137259841	-0.00684897974133492	0.00646266713738441
1823	-0.750647008419037	-0.636686325073242	-16.3048152923584	0.00938473641872406	0.00126787810586393	-0.00652430532500148	-0.00587495695799589
1824	-2.6986927986145	1.31135952472687	-16.434684753418	0.0210730116814375	0.00126787810586393	-0.00295288790948689	-0.00425158534198999
1825	-2.04934430122375	-0.96136063337326	-16.434684753418	0.00516396993771195	0.00386527273803949	-0.00327756232582033	0.0113327819854021
1826	-2.6986927986145	0.986685216426849	-16.8892288208008	-0.0156151866540313	0.00646266713738441	0.0100340843200684	0.00418994715437293
1827	-2.04934430122375	0.0126622980460525	-16.7593593597412	-0.000355493422830477	0.0126314787194133	-0.00425158534198999	0.00613799272105098
1828	-2.6986927986145	0.337336599826813	-16.3048152923584	0.0116574559360743	0.00516396993771195	0.00386527273803949	-0.00814767740666866
1829	-2.6986927986145	0.337336599826813	-16.0450744628906	0.0106834331527352	0.00289124972186983	-0.00814767740666866	0.000943203864153475
1830	-3.34804153442383	0.662010908126831	-16.0450744628906	-0.0201606266200542	0.000618529506027699	-0.00165419070981443	-3.08191010844894e-05
1831	-2.6986927986145	0.662010908126831	-16.434684753418	-0.0175632312893867	0.00516396993771195	-0.00555028254166245	0.00354059832170606
1832	-0.750647008419037	-0.312012016773224	-16.7593593597412	-0.00555028254166245	0.0113327819854021	-0.000355493422830477	0.00483929552137852
1833	-2.04934430122375	0.662010908126831	-16.434684753418	0.000618529506027699	0.00906006153672934	-0.00457625929266214	-0.00652430532500148
1834	-0.750647008419037	0.0126622980460525	-16.4996185302734	-0.00392691092565656	-0.00100484199356288	-0.00100484199356288	-0.00717365415766835
1835	-3.34804153442383	0.662010908126831	-16.3697490692139	-0.0240567177534103	-0.00230353930965066	0.00159255252219737	0.00581331877037883
1836	-2.6986927986145	-0.636686325073242	-15.2658567428589	-0.0182125810533762	0.00776136433705688	-0.00100484199356288	0.00483929552137852
1837	-1.39999568462372	-0.312012016773224	-15.7204008102417	-0.00360223650932312	0.00581331877037883	0.00321592413820326	0.000618529506027699
1838	-0.750647008419037	-0.636686325073242	-16.3697490692139	-0.0117190945893526	-0.00230353930965066	0.00126787810586393	0.00159255252219737
1839	-1.39999568462372	-0.636686325073242	-16.1749439239502	-0.00327756232582033	-0.00652430532500148	-0.00230353930965066	-3.08191010844894e-05
1840	-2.6986927986145	0.986685216426849	-16.4996185302734	0.000943203864153475	0.000943203864153475	-0.00619963090866804	0.00678734155371785
1841	-2.6986927986145	0.662010908126831	-16.3048152923584	-0.00425158534198999	-0.000680167751852423	0.00678734155371785	0.00711201597005129
1842	-1.39999568462372	-0.96136063337326	-15.8502702713013	0.00126787810586393	0.00743668992072344	0.00289124972186983	0.00191722682211548
1843	-2.6986927986145	-0.312012016773224	-16.2398796081543	-0.00555028254166245	0.00646266713738441	-0.00132951640989631	-0.00327756232582033
1844	-0.750647008419037	0.662010908126831	-16.5645542144775	-0.00717365415766835	0.00808603875339031	-0.00555028254166245	-0.00230353930965066
1845	-2.6986927986145	0.337336599826813	-16.2398796081543	-0.0133424662053585	0.0022419011220336	0.00646266713738441	0.00776136433705688
1846	-2.04934430122375	-0.636686325073242	-16.0450744628906	-0.000355493422830477	0.000293855206109583	0.00191722682211548	0.00451462110504508
1847	-2.04934430122375	0.662010908126831	-16.3697490692139	-0.0100957229733467	0.013930176384747	-0.00100484199356288	0.0022419011220336
1848	-2.04934430122375	0.662010908126831	-16.1100101470947	-0.000355493422830477	-0.00392691092565656	-0.00425158534198999	0.00354059832170606
1849	-2.6986927986145	0.986685216426849	-16.629487991333	-0.00587495695799589	0.00548864435404539	-0.00587495695799589	-0.00457625929266214
1850	-2.04934430122375	0.337336599826813	-16.3048152923584	-0.00749832857400179	-0.00100484199356288	0.00548864435404539	0.0100340843200684
1851	-0.750647008419037	-0.636686325073242	-15.9152050018311	-0.0100957229733467	0.00256657530553639	-0.000355493422830477	-0.0026282137259841
1852	-0.10129838436842	-0.96136063337326	-15.6554660797119	0.00159255252219737	0.00613799272105098	0.00191722682211548	-0.00230353930965066
1853	-1.39999568462372	0.0126622980460525	-15.6554660797119	-0.00977104809135199	0.00548864435404539	0.00581331877037883	-0.00522560812532902
1854	-2.04934430122375	-0.636686325073242	-15.3957262039185	0.0220470335334539	0.00159255252219737	-0.00652430532500148	-0.00684897974133492
1855	-2.04934430122375	-0.636686325073242	-15.7853355407715	-0.0126931173726916	0.00321592413820326	-0.00197886489331722	0.00646266713738441
1856	-0.750647008419037	0.337336599826813	-16.0450744628906	-0.0230826959013939	-0.00490093370899558	0.00451462110504508	-0.00165419070981443
1857	-3.34804153442383	0.986685216426849	-16.0450744628906	-0.000680167751852423	0.00483929552137852	0.00418994715437293	0.00321592413820326
1858	-2.04934430122375	0.337336599826813	-15.9801406860352	-0.0139918150380254	0.00418994715437293	-0.00717365415766835	-0.00782300252467394
1859	-2.6986927986145	1.31135952472687	-15.9152050018311	0.00483929552137852	0.00126787810586393	-0.00522560812532902	-0.000355493422830477
1860	-0.750647008419037	-0.312012016773224	-15.7204008102417	-0.017887907102704	-0.00360223650932312	0.00451462110504508	0.00873538758605719
1861	-1.39999568462372	0.662010908126831	-16.434684753418	-0.0133424662053585	-0.000355493422830477	-0.00912170019000769	0.000943203864153475
1862	-1.39999568462372	0.337336599826813	-16.629487991333	-0.00587495695799589	0.00548864435404539	-0.0117190945893526	0.00451462110504508
1863	-2.04934430122375	0.986685216426849	-16.629487991333	-0.00944637414067984	0.00386527273803949	0.00321592413820326	-0.00132951640989631
1864	-0.750647008419037	-0.636686325073242	-16.2398796081543	-0.00360223650932312	-3.08191010844894e-05	-0.0107450718060136	-0.000355493422830477
1865	-3.34804153442383	0.662010908126831	-15.9801406860352	-0.0026282137259841	-0.00327756232582033	-0.00522560812532902	0.00289124972186983
1866	-2.6986927986145	0.337336599826813	-15.5905313491821	-0.0117190945893526	0.0022419011220336	0.00938473641872406	0.00354059832170606
1867	-1.39999568462372	-0.312012016773224	-15.8502702713013	-0.00652430532500148	0.00289124972186983	0.00418994715437293	0.00613799272105098
1868	-0.750647008419037	-0.312012016773224	-15.9152050018311	-0.0123684434220195	0.00354059832170606	0.000293855206109583	-0.00197886489331722
1869	-0.750647008419037	-0.312012016773224	-15.9152050018311	-0.00327756232582033	0.00743668992072344	-0.00684897974133492	-0.00392691092565656
1870	-0.750647008419037	-0.636686325073242	-15.6554660797119	-0.00652430532500148	-0.00587495695799589	-0.00490093370899558	0.00354059832170606
1871	-3.34804153442383	-0.312012016773224	-15.2009220123291	-0.00749832857400179	-0.0026282137259841	-0.00295288790948689	-0.00100484199356288
1872	-3.34804153442383	0.337336599826813	-15.1359872817993	-0.00717365415766835	0.00646266713738441	-0.00230353930965066	0.00776136433705688
1873	-2.04934430122375	-0.312012016773224	-15.8502702713013	-0.0126931173726916	0.00581331877037883	-0.00619963090866804	-0.00749832857400179
1874	-2.6986927986145	0.986685216426849	-16.0450744628906	-0.00749832857400179	0.00581331877037883	-0.00490093370899558	-0.00522560812532902
1875	-3.34804153442383	0.0126622980460525	-15.7853355407715	-0.0110697457566857	-0.00652430532500148	0.00321592413820326	0.00256657530553639
1876	-0.750647008419037	-0.96136063337326	-15.5905313491821	-0.0104203969240189	-0.00490093370899558	0.00289124972186983	-0.000355493422830477
1877	-1.39999568462372	-0.312012016773224	-15.5255966186523	-3.08191010844894e-05	0.00483929552137852	0.00126787810586393	0.000943203864153475
1878	-1.39999568462372	-0.636686325073242	-15.3957262039185	-0.00912170019000769	0.00386527273803949	-0.00555028254166245	0.011982130818069
1879	-2.04934430122375	-0.312012016773224	-16.3697490692139	-0.00457625929266214	-0.00360223650932312	-0.00132951640989631	0.00126787810586393
1880	-1.39999568462372	-0.636686325073242	-15.6554660797119	-0.0156151866540313	0.000943203864153475	-0.00457625929266214	0.00256657530553639
1881	-3.34804153442383	0.337336599826813	-15.9152050018311	-0.0263294391334057	0.00354059832170606	0.00159255252219737	0.00289124972186983
1882	-1.39999568462372	-0.636686325073242	-16.1749439239502	-0.00782300252467394	0.0103587592020631	0.000293855206109583	0.00516396993771195
1883	-1.39999568462372	-0.312012016773224	-16.0450744628906	-0.00587495695799589	0.0022419011220336	-0.00197886489331722	-0.00132951640989631
1884	-2.6986927986145	0.662010908126831	-15.5905313491821	-0.0146411629393697	0.00873538758605719	-0.0104203969240189	0.000618529506027699
1885	-2.04934430122375	-0.312012016773224	-15.9152050018311	-0.0130177913233638	-3.08191010844894e-05	0.0022419011220336	0.00321592413820326
1886	-2.6986927986145	0.986685216426849	-16.4996185302734	-0.0123684434220195	0.00289124972186983	0.00289124972186983	0.0022419011220336
1887	-2.6986927986145	0.337336599826813	-15.9152050018311	-0.00132951640989631	0.00808603875339031	-0.000680167751852423	0.00159255252219737
1888	-2.04934430122375	-0.636686325073242	-15.5255966186523	-0.00100484199356288	0.00548864435404539	0.00191722682211548	0.00418994715437293
1889	-1.39999568462372	-0.636686325073242	-16.1100101470947	-0.00197886489331722	0.00256657530553639	-0.0110697457566857	0.00354059832170606
1890	-1.39999568462372	-0.312012016773224	-15.9801406860352	0.00906006153672934	0.00418994715437293	-0.0026282137259841	0.00483929552137852
1891	-1.39999568462372	-0.636686325073242	-15.8502702713013	-0.0139918150380254	-3.08191010844894e-05	-0.00360223650932312	0.000943203864153475
1892	-2.04934430122375	0.662010908126831	-16.6944236755371	-0.00652430532500148	0.00711201597005129	-0.0026282137259841	0.00386527273803949
1893	-2.04934430122375	0.986685216426849	-16.4996185302734	-0.00100484199356288	0.00256657530553639	0.000618529506027699	-0.000680167751852423
1894	-2.04934430122375	-0.312012016773224	-16.1749439239502	0.00613799272105098	0.00483929552137852	0.00451462110504508	-0.00522560812532902
1895	0.548050224781036	-0.636686325073242	-15.5255966186523	0.0142548503354192	0.00191722682211548	-0.00197886489331722	0.00289124972186983
1896	-1.39999568462372	-0.312012016773224	-15.6554660797119	-0.0172385573387146	-3.08191010844894e-05	0.0022419011220336	0.00548864435404539
1897	-0.10129838436842	0.0126622980460525	-16.1100101470947	-0.00457625929266214	0.00354059832170606	0.00483929552137852	0.00321592413820326
1898	-2.04934430122375	-0.312012016773224	-16.434684753418	-0.00490093370899558	0.000943203864153475	0.00159255252219737	-0.00197886489331722
1899	0.548050224781036	-0.636686325073242	-16.3048152923584	-0.00425158534198999	0.00483929552137852	-0.00879702530801296	0.00483929552137852
1900	-2.6986927986145	0.662010908126831	-16.629487991333	-0.0208099745213985	-0.00327756232582033	0.00516396993771195	0.000618529506027699
1901	1.84674751758575	-0.636686325073242	-16.4996185302734	-0.0162645354866982	0.00126787810586393	-0.0026282137259841	0.00386527273803949
1902	-0.10129838436842	-0.312012016773224	-15.7853355407715	0.00678734155371785	0.011982130818069	-3.08191010844894e-05	-0.000355493422830477
1903	-2.04934430122375	0.0126622980460525	-16.629487991333	0.0022419011220336	0.00776136433705688	-0.00814767740666866	0.000943203864153475
1904	-0.10129838436842	0.0126622980460525	-16.3697490692139	0.00126787810586393	0.00646266713738441	-0.00717365415766835	0.0022419011220336
1905	-1.39999568462372	0.337336599826813	-16.1100101470947	0.0106834331527352	0.00256657530553639	-0.00522560812532902	0.00548864435404539
1906	-2.04934430122375	0.986685216426849	-15.7853355407715	-0.0253554154187441	0.000618529506027699	0.000293855206109583	0.0022419011220336
1907	-0.10129838436842	-0.636686325073242	-15.5905313491821	-0.00944637414067984	0.0106834331527352	0.00159255252219737	0.00678734155371785
1908	-0.10129838436842	0.0126622980460525	-15.4606609344482	-3.08191010844894e-05	0.00386527273803949	-0.00327756232582033	-0.00100484199356288
1909	-0.750647008419037	-0.636686325073242	-15.6554660797119	-0.0026282137259841	0.00126787810586393	-0.00944637414067984	-0.00522560812532902
1910	-1.39999568462372	0.337336599826813	-15.8502702713013	0.00126787810586393	-0.00100484199356288	0.00126787810586393	0.00191722682211548
1911	-1.39999568462372	0.337336599826813	-15.9801406860352	-0.00879702530801296	-0.00165419070981443	-0.0026282137259841	0.00711201597005129
1912	-1.39999568462372	0.662010908126831	-16.5645542144775	0.00483929552137852	0.0149041991680861	-0.00814767740666866	0.00548864435404539
1913	-2.04934430122375	0.662010908126831	-16.3697490692139	0.0022419011220336	0.00289124972186983	-0.00684897974133492	-0.000680167751852423
1914	-0.10129838436842	0.0126622980460525	-15.9801406860352	0.00548864435404539	0.011982130818069	-0.00555028254166245	-0.00912170019000769
1915	-0.750647008419037	0.337336599826813	-16.3697490692139	0.00418994715437293	-3.08191010844894e-05	-0.00522560812532902	0.00321592413820326
1916	-2.04934430122375	0.986685216426849	-16.4996185302734	-0.00555028254166245	-3.08191010844894e-05	0.0022419011220336	-0.00392691092565656
1917	-0.750647008419037	-0.312012016773224	-16.3048152923584	-0.00684897974133492	0.01100810803473	-0.00360223650932312	0.00581331877037883
1918	-0.750647008419037	-0.636686325073242	-16.2398796081543	-0.00457625929266214	0.00256657530553639	-3.08191010844894e-05	0.00451462110504508
1919	-0.10129838436842	-0.636686325073242	-16.1100101470947	-0.000680167751852423	0.00386527273803949	-0.0100957229733467	0.0022419011220336
1920	-1.39999568462372	0.662010908126831	-16.434684753418	-0.00165419070981443	-0.00425158534198999	0.00191722682211548	0.00451462110504508
1921	-1.39999568462372	0.337336599826813	-16.3048152923584	-0.0208099745213985	0.00289124972186983	0.00386527273803949	0.00548864435404539
1922	-0.10129838436842	0.662010908126831	-16.6944236755371	-0.0117190945893526	0.00841071270406246	0.00321592413820326	-0.000355493422830477
1923	0.548050224781036	-0.636686325073242	-16.3048152923584	0.00289124972186983	0.00321592413820326	-0.00944637414067984	0.00418994715437293
1924	-1.39999568462372	0.337336599826813	-16.7593593597412	0.00483929552137852	0.00289124972186983	-3.08191010844894e-05	-0.00425158534198999
1925	0.548050224781036	-0.636686325073242	-16.0450744628906	-0.00425158534198999	0.00191722682211548	-0.00522560812532902	0.00808603875339031
1926	1.19739890098572	-0.312012016773224	-16.1749439239502	0.00743668992072344	0.000293855206109583	-0.00327756232582033	-0.00717365415766835
1927	-2.04934430122375	0.662010908126831	-16.2398796081543	0.0217223595827818	0.00776136433705688	-0.00522560812532902	0.00159255252219737
1928	-0.750647008419037	0.986685216426849	-16.5645542144775	-0.00684897974133492	0.00711201597005129	-0.00230353930965066	-0.00555028254166245
1929	-1.39999568462372	0.662010908126831	-16.5645542144775	-0.00295288790948689	-0.00100484199356288	-0.0117190945893526	-0.00327756232582033
1930	1.19739890098572	-0.312012016773224	-16.8892288208008	-0.00587495695799589	-0.00230353930965066	0.00191722682211548	-0.00165419070981443
1931	0.548050224781036	-0.312012016773224	-16.1100101470947	0.00548864435404539	0.00321592413820326	-0.000680167751852423	-0.00230353930965066
1932	1.19739890098572	-0.312012016773224	-16.3697490692139	-0.00749832857400179	0.00711201597005129	-0.000680167751852423	0.00191722682211548
1933	-0.10129838436842	-0.312012016773224	-16.3048152923584	-0.00522560812532902	0.00418994715437293	-0.00587495695799589	-0.00295288790948689
1934	-0.750647008419037	0.337336599826813	-17.0190982818604	0.00321592413820326	0.00354059832170606	0.00548864435404539	-0.00132951640989631
1935	-0.750647008419037	-0.312012016773224	-16.6944236755371	0.00970941036939621	-0.00327756232582033	-3.08191010844894e-05	-0.000355493422830477
1936	1.19739890098572	-0.96136063337326	-16.4996185302734	-0.00944637414067984	-0.00392691092565656	0.00678734155371785	0.01100810803473
1937	-0.10129838436842	0.662010908126831	-16.7593593597412	-0.00782300252467394	0.0106834331527352	0.00873538758605719	-0.00457625929266214
1938	0.548050224781036	0.986685216426849	-16.2398796081543	0.00873538758605719	0.00289124972186983	-3.08191010844894e-05	0.00321592413820326
1939	-1.39999568462372	0.662010908126831	-16.5645542144775	-0.0123684434220195	0.00516396993771195	-0.00912170019000769	-0.00327756232582033
1940	1.19739890098572	-0.312012016773224	-16.7593593597412	-0.00425158534198999	-0.00555028254166245	-0.00165419070981443	0.00711201597005129
1941	0.548050224781036	-0.312012016773224	-16.3697490692139	0.00516396993771195	-3.08191010844894e-05	0.0022419011220336	0.00516396993771195
1942	-0.10129838436842	-0.636686325073242	-15.7204008102417	-0.00425158534198999	0.00483929552137852	0.00126787810586393	0.000293855206109583
1943	-2.04934430122375	0.662010908126831	-15.9152050018311	-3.08191010844894e-05	0.00581331877037883	0.0022419011220336	-0.00587495695799589
1944	1.84674751758575	-0.312012016773224	-15.4606609344482	-0.0100957229733467	0.000618529506027699	-0.00782300252467394	0.00126787810586393
1945	-1.39999568462372	0.662010908126831	-15.7853355407715	0.00159255252219737	-0.00327756232582033	-0.00782300252467394	-3.08191010844894e-05
1946	-0.10129838436842	0.662010908126831	-16.0450744628906	-0.0133424662053585	-0.00100484199356288	0.00159255252219737	0.00548864435404539
1947	-0.10129838436842	-0.312012016773224	-16.3697490692139	0.0022419011220336	0.00548864435404539	0.00289124972186983	0.00191722682211548
1948	1.19739890098572	-0.636686325073242	-16.2398796081543	0.0022419011220336	0.00289124972186983	-0.00392691092565656	-0.00295288790948689
1949	0.548050224781036	-0.312012016773224	-16.1749439239502	0.00321592413820326	0.00386527273803949	-0.00587495695799589	-0.00457625929266214
1950	-0.10129838436842	0.986685216426849	-16.3048152923584	-0.00132951640989631	0.00256657530553639	-0.00230353930965066	-3.08191010844894e-05
1951	-0.750647008419037	0.662010908126831	-16.3048152923584	-0.00717365415766835	-0.00425158534198999	0.00354059832170606	0.013930176384747
1952	-0.10129838436842	0.337336599826813	-16.4996185302734	0.00451462110504508	0.00873538758605719	0.00159255252219737	-0.000355493422830477
1953	-1.39999568462372	0.986685216426849	-16.9541625976563	0.00776136433705688	0.00386527273803949	-0.00295288790948689	-0.00100484199356288
1954	1.84674751758575	-0.96136063337326	-16.4996185302734	-0.0188619289547205	-0.00782300252467394	-0.00749832857400179	-0.00977104809135199
1955	-0.10129838436842	0.986685216426849	-16.8242931365967	-0.00360223650932312	-0.000680167751852423	-0.00684897974133492	-0.00230353930965066
1956	-0.10129838436842	0.0126622980460525	-16.5645542144775	-0.00197886489331722	-0.00327756232582033	-0.00684897974133492	0.00678734155371785
1957	0.548050224781036	0.0126622980460525	-16.2398796081543	0.00354059832170606	0.0022419011220336	0.000943203864153475	0.00613799272105098
1958	1.19739890098572	-0.636686325073242	-16.4996185302734	-0.00100484199356288	0.00483929552137852	0.000293855206109583	0.00483929552137852
1959	0.548050224781036	0.0126622980460525	-16.434684753418	0.00126787810586393	-0.000355493422830477	-0.00944637414067984	-0.00132951640989631
1960	1.84674751758575	-0.636686325073242	-16.1749439239502	0.0200989879667759	0.00321592413820326	-0.00652430532500148	0.00354059832170606
1961	-0.10129838436842	0.986685216426849	-16.5645542144775	-0.0117190945893526	-0.00847235135734081	0.000293855206109583	0.00191722682211548
1962	-0.10129838436842	0.337336599826813	-16.3697490692139	0.0155535480007529	0.00646266713738441	-0.00490093370899558	0.00483929552137852
1963	1.19739890098572	-0.312012016773224	-15.9801406860352	0.0175015944987535	0.00516396993771195	-0.00717365415766835	-0.00587495695799589
1964	-0.10129838436842	0.337336599826813	-16.434684753418	0.00191722682211548	0.00191722682211548	-0.00652430532500148	-0.00132951640989631
1965	1.19739890098572	-0.312012016773224	-16.629487991333	0.00256657530553639	-0.00619963090866804	0.00289124972186983	-0.00619963090866804
1966	0.548050224781036	-0.636686325073242	-16.4996185302734	-0.00197886489331722	-0.000355493422830477	-0.0026282137259841	0.0116574559360743
1967	1.19739890098572	0.0126622980460525	-16.7593593597412	0.00776136433705688	0.000943203864153475	0.00386527273803949	0.000943203864153475
1968	1.19739890098572	0.0126622980460525	-16.6944236755371	-0.00944637414067984	0.00451462110504508	-0.00944637414067984	0.00354059832170606
1969	1.19739890098572	-0.312012016773224	-16.3697490692139	0.00126787810586393	0.00678734155371785	0.000293855206109583	-0.00522560812532902
1970	1.19739890098572	0.0126622980460525	-16.4996185302734	-0.0139918150380254	-0.00295288790948689	-0.00100484199356288	-0.00100484199356288
1971	-0.750647008419037	0.662010908126831	-16.6944236755371	-0.00100484199356288	0.00321592413820326	0.00418994715437293	-0.00425158534198999
1972	0.548050224781036	-0.636686325073242	-16.3048152923584	0.00548864435404539	0.00970941036939621	-0.00165419070981443	-0.00587495695799589
1973	1.19739890098572	-0.312012016773224	-16.3048152923584	0.000293855206109583	-0.00100484199356288	-0.00360223650932312	-0.00230353930965066
1974	-0.750647008419037	0.337336599826813	-16.3048152923584	0.00354059832170606	0.00646266713738441	-0.0117190945893526	-0.00814767740666866
1975	1.19739890098572	0.0126622980460525	-16.1100101470947	-0.00295288790948689	-0.000355493422830477	-0.000355493422830477	-3.08191010844894e-05
1976	-0.10129838436842	0.0126622980460525	-15.8502702713013	0.00159255252219737	-0.0026282137259841	0.00548864435404539	0.00386527273803949
1977	0.548050224781036	0.337336599826813	-16.629487991333	0.0175015944987535	0.000618529506027699	0.00321592413820326	0.00256657530553639
1978	-0.750647008419037	0.986685216426849	-16.3048152923584	0.00548864435404539	0.00613799272105098	0.00126787810586393	-0.00132951640989631
1979	0.548050224781036	0.662010908126831	-16.3048152923584	-0.0191866029053926	0.00191722682211548	-3.08191010844894e-05	-0.00230353930965066
1980	-0.10129838436842	0.337336599826813	-16.3048152923584	0.00321592413820326	-0.00295288790948689	0.0022419011220336	-0.000680167751852423
1981	-0.10129838436842	0.662010908126831	-16.3048152923584	-0.00392691092565656	-0.00132951640989631	0.0022419011220336	0.00354059832170606
1982	1.84674751758575	-0.636686325073242	-16.0450744628906	0.00743668992072344	0.00548864435404539	0.00354059832170606	0.00451462110504508
1983	-0.10129838436842	0.662010908126831	-16.6944236755371	0.00873538758605719	0.0100340843200684	-0.00912170019000769	0.00483929552137852
1984	2.49609613418579	-0.312012016773224	-16.2398796081543	0.00256657530553639	0.00678734155371785	0.00418994715437293	-0.00457625929266214
1985	0.548050224781036	0.337336599826813	-16.629487991333	0.01100810803473	-0.00522560812532902	-0.00295288790948689	0.000618529506027699
1986	-0.750647008419037	0.337336599826813	-16.5645542144775	-0.0120437685400248	-0.00165419070981443	0.00354059832170606	0.00970941036939621
1987	-0.750647008419037	0.662010908126831	-16.434684753418	0.0126314787194133	-0.000355493422830477	-0.00977104809135199	-0.0026282137259841
1988	-0.10129838436842	0.337336599826813	-16.2398796081543	0.00483929552137852	0.00418994715437293	0.000293855206109583	-3.08191010844894e-05
1989	0.548050224781036	0.337336599826813	-16.5645542144775	-0.00782300252467394	0.000943203864153475	-0.00684897974133492	-0.00295288790948689
1990	-0.750647008419037	0.662010908126831	-16.8242931365967	-0.00327756232582033	-0.00684897974133492	-0.00197886489331722	0.00126787810586393
1991	1.84674751758575	-0.312012016773224	-16.5645542144775	0.0132808275520802	-0.00295288790948689	0.00873538758605719	-0.000680167751852423
1992	-0.10129838436842	0.662010908126831	-16.7593593597412	0.0100340843200684	0.00386527273803949	0.00776136433705688	0.00808603875339031
1993	-0.10129838436842	0.337336599826813	-16.434684753418	-0.00814767740666866	0.00418994715437293	-0.00782300252467394	-0.00392691092565656
1994	0.548050224781036	-0.636686325073242	-16.0450744628906	-0.00425158534198999	0.00159255252219737	-0.00619963090866804	-0.00360223650932312
1995	-0.10129838436842	0.337336599826813	-16.6944236755371	-0.00132951640989631	-0.00360223650932312	-0.00425158534198999	0.00126787810586393
1996	2.49609613418579	-0.636686325073242	-16.4996185302734	-0.00132951640989631	-0.00587495695799589	-0.00295288790948689	0.00581331877037883
1997	-0.10129838436842	0.662010908126831	-16.7593593597412	0.0259431265294552	-0.0104203969240189	-0.00295288790948689	0.00646266713738441
1998	-0.10129838436842	0.662010908126831	-16.5645542144775	0.00743668992072344	-0.00100484199356288	-0.00847235135734081	-0.00360223650932312
1999	0.548050224781036	0.0126622980460525	-16.1100101470947	0.00841071270406246	0.0022419011220336	-0.00749832857400179	-0.00425158534198999
2000	0.548050224781036	0.337336599826813	-16.1100101470947	-0.00100484199356288	-0.000355493422830477	-0.0026282137259841	-0.000355493422830477
[truncated: 6,500 more rows]
