# Supplementary material for: Precise instruction and consideration of the vertical and horizontal force component increases validity and reliability of the 90:20 Isometric Posterior Chain Test
Source: PLoS One. 2024 Oct 28;19(10):e0312843. doi: 10.1371/journal.pone.0312843 (PMC11515970; doi:10.1371/journal.pone.0312843)
Supplement: S1 File — (ZIP) [file pone.0312843.s001.zip › S1_Raw_Data/M1_P15_iso_2.csv]

1	-1.39999568462372	0.337336599826813	-16.4996185302734	-0.0104203969240189	0.00289124972186983	0.000943203864153475	0.00613799272105098
2	-1.39999568462372	0.986685216426849	-16.629487991333	-0.0026282137259841	0.0126314787194133	0.00256657530553639	-0.000355493422830477
3	-1.39999568462372	0.337336599826813	-16.3048152923584	-0.00457625929266214	-0.00165419070981443	-0.00425158534198999	-3.08191010844894e-05
4	-0.750647008419037	0.662010908126831	-16.6944236755371	0.00483929552137852	0.00581331877037883	-0.00327756232582033	-0.0110697457566857
5	-0.750647008419037	0.337336599826813	-16.8242931365967	0.00191722682211548	0.00191722682211548	-0.00197886489331722	0.00808603875339031
6	-0.10129838436842	0.662010908126831	-16.8242931365967	-0.0123684434220195	-0.00230353930965066	0.00256657530553639	0.00808603875339031
7	1.19739890098572	-0.636686325073242	-16.4996185302734	-0.00197886489331722	0.00386527273803949	0.00321592413820326	0.000293855206109583
8	-0.10129838436842	-0.312012016773224	-16.7593593597412	0.000293855206109583	-0.00490093370899558	-0.00749832857400179	0.00289124972186983
9	-0.10129838436842	0.662010908126831	-16.4996185302734	0.00451462110504508	-0.00360223650932312	-0.00360223650932312	-0.00100484199356288
10	-0.10129838436842	-0.312012016773224	-16.2398796081543	-0.0104203969240189	-0.00392691092565656	-0.0026282137259841	0.00808603875339031
11	-0.750647008419037	0.662010908126831	-16.8892288208008	0.01100810803473	0.00418994715437293	0.0123068047687411	0.00451462110504508
12	-1.39999568462372	0.662010908126831	-16.5645542144775	-0.000355493422830477	0.00256657530553639	0.000943203864153475	0.000943203864153475
13	0.548050224781036	0.0126622980460525	-16.1749439239502	-0.00555028254166245	0.00321592413820326	-0.00392691092565656	0.000943203864153475
14	-0.10129838436842	-0.312012016773224	-16.1100101470947	-0.00847235135734081	-3.08191010844894e-05	-0.00782300252467394	-0.00295288790948689
15	0.548050224781036	-0.312012016773224	-16.0450744628906	-0.00197886489331722	0.00159255252219737	-3.08191010844894e-05	0.00970941036939621
16	-1.39999568462372	0.662010908126831	-15.9801406860352	0.000618529506027699	0.000943203864153475	0.00321592413820326	-0.0026282137259841
17	-1.39999568462372	0.662010908126831	-16.434684753418	-0.0133424662053585	0.00126787810586393	-0.00749832857400179	-0.00197886489331722
18	-1.39999568462372	1.31135952472687	-16.629487991333	-0.00847235135734081	-0.00197886489331722	-0.00619963090866804	-0.00522560812532902
19	0.548050224781036	0.0126622980460525	-16.3048152923584	-0.00814767740666866	0.00321592413820326	-0.00717365415766835	0.00548864435404539
20	-2.04934430122375	0.986685216426849	-16.4996185302734	-0.00132951640989631	-0.00360223650932312	0.00646266713738441	0.000618529506027699
21	-1.39999568462372	0.337336599826813	-16.0450744628906	-0.00457625929266214	0.00354059832170606	-0.00360223650932312	0.0106834331527352
22	-0.10129838436842	0.337336599826813	-16.1100101470947	0.00516396993771195	0.00256657530553639	-0.00230353930965066	0.0022419011220336
23	-0.750647008419037	0.0126622980460525	-16.4996185302734	-0.0126931173726916	0.00841071270406246	-0.0113944197073579	-0.00587495695799589
24	-0.750647008419037	0.662010908126831	-16.3697490692139	-0.00684897974133492	0.00418994715437293	-0.00717365415766835	-0.00295288790948689
25	-1.39999568462372	0.337336599826813	-16.1749439239502	-0.00360223650932312	-0.00100484199356288	-0.00360223650932312	0.00386527273803949
26	-2.04934430122375	1.31135952472687	-16.5645542144775	0.013930176384747	0.00256657530553639	-0.000355493422830477	0.00159255252219737
27	-2.04934430122375	0.986685216426849	-16.4996185302734	0.00516396993771195	0.0100340843200684	-0.00912170019000769	-0.00165419070981443
28	-0.750647008419037	1.31135952472687	-16.4996185302734	0.000943203864153475	0.00483929552137852	-0.00684897974133492	-0.00100484199356288
29	-0.750647008419037	-0.636686325073242	-16.4996185302734	-0.0136671401560307	0.00159255252219737	0.000943203864153475	0.00159255252219737
30	-2.04934430122375	0.986685216426849	-16.9541625976563	0.012956153601408	0.00743668992072344	-0.00327756232582033	-0.00230353930965066
31	0.548050224781036	-0.312012016773224	-16.434684753418	-0.00230353930965066	0.00678734155371785	0.00711201597005129	0.00289124972186983
32	-0.750647008419037	0.986685216426849	-16.6944236755371	0.00938473641872406	0.012956153601408	-0.00132951640989631	-0.00684897974133492
33	-2.04934430122375	0.986685216426849	-16.2398796081543	-0.0230826959013939	0.00613799272105098	-0.000680167751852423	0.0022419011220336
34	-1.39999568462372	0.986685216426849	-16.3697490692139	-0.0152905117720366	0.00321592413820326	0.00191722682211548	-0.00360223650932312
35	-1.39999568462372	0.986685216426849	-16.629487991333	0.0535404421389103	0.00776136433705688	-0.00392691092565656	0.00581331877037883
36	-1.39999568462372	0.986685216426849	-16.8242931365967	0.00516396993771195	0.00776136433705688	0.00483929552137852	-0.00197886489331722
37	-1.39999568462372	-0.312012016773224	-16.2398796081543	-0.0240567177534103	0.00678734155371785	0.0022419011220336	-0.00132951640989631
38	1.19739890098572	-0.636686325073242	-16.3697490692139	0.0106834331527352	0.00711201597005129	-0.00684897974133492	0.00289124972186983
39	-0.750647008419037	0.662010908126831	-16.2398796081543	-0.00490093370899558	0.00516396993771195	-0.00392691092565656	0.000943203864153475
40	-0.10129838436842	-0.636686325073242	-16.0450744628906	-0.000680167751852423	0.00159255252219737	0.00321592413820326	0.0142548503354192
41	-0.10129838436842	-0.636686325073242	-16.434684753418	-0.00425158534198999	0.0103587592020631	0.00126787810586393	0.00841071270406246
42	-1.39999568462372	0.337336599826813	-16.7593593597412	-0.0169138833880424	0.00938473641872406	-0.00522560812532902	0.00808603875339031
43	-2.04934430122375	0.986685216426849	-16.6944236755371	0.0175015944987535	0.00841071270406246	-0.00425158534198999	0.00906006153672934
44	-1.39999568462372	0.662010908126831	-16.5645542144775	0.00548864435404539	0.00289124972186983	0.00451462110504508	-0.00197886489331722
45	-0.10129838436842	-0.312012016773224	-16.4996185302734	0.0113327819854021	0.00418994715437293	0.00321592413820326	0.00678734155371785
46	1.19739890098572	-0.636686325073242	-16.1100101470947	-0.00100484199356288	0.000943203864153475	0.0022419011220336	0.00483929552137852
47	-0.10129838436842	-0.636686325073242	-16.2398796081543	-0.0139918150380254	0.00970941036939621	-0.000355493422830477	0.00159255252219737
48	-0.10129838436842	-0.312012016773224	-16.629487991333	0.00711201597005129	0.00581331877037883	0.000293855206109583	-0.000680167751852423
49	-1.39999568462372	0.986685216426849	-16.7593593597412	-0.0110697457566857	-0.00100484199356288	-0.00814767740666866	0.00418994715437293
50	-0.750647008419037	-0.312012016773224	-16.629487991333	0.000293855206109583	-0.00100484199356288	0.00191722682211548	0.00581331877037883
51	-2.04934430122375	0.662010908126831	-16.5645542144775	0.00289124972186983	0.0103587592020631	-0.00132951640989631	0.00548864435404539
52	1.19739890098572	-0.636686325073242	-16.1749439239502	0.00159255252219737	0.00613799272105098	-0.0107450718060136	-0.00457625929266214
53	-0.750647008419037	1.31135952472687	-16.3697490692139	0.0207483377307653	0.00483929552137852	0.000293855206109583	-0.00425158534198999
54	-0.10129838436842	0.662010908126831	-16.4996185302734	-0.00977104809135199	-0.000355493422830477	-0.0123684434220195	-0.000680167751852423
55	-1.39999568462372	0.662010908126831	-16.629487991333	-0.00684897974133492	0.0022419011220336	0.00938473641872406	0.00548864435404539
56	-1.39999568462372	0.662010908126831	-16.3697490692139	0.000618529506027699	0.00289124972186983	-0.00295288790948689	0.000293855206109583
57	-0.10129838436842	0.662010908126831	-16.0450744628906	0.0113327819854021	0.00191722682211548	-0.000680167751852423	0.00483929552137852
58	1.19739890098572	0.0126622980460525	-16.1749439239502	0.0022419011220336	0.00808603875339031	-0.00490093370899558	-0.00327756232582033
59	0.548050224781036	0.337336599826813	-16.2398796081543	-0.000355493422830477	-0.00457625929266214	-0.0026282137259841	-0.00100484199356288
60	-0.750647008419037	0.986685216426849	-16.8892288208008	0.00418994715437293	-0.000355493422830477	0.00191722682211548	0.0103587592020631
61	-1.39999568462372	0.986685216426849	-16.8892288208008	0.00646266713738441	0.000293855206109583	0.00191722682211548	0.00289124972186983
62	-1.39999568462372	0.662010908126831	-16.629487991333	-0.00879702530801296	0.00581331877037883	0.00321592413820326	0.00126787810586393
63	-1.39999568462372	1.31135952472687	-16.7593593597412	-0.00912170019000769	0.000618529506027699	0.00289124972186983	-0.00132951640989631
64	-1.39999568462372	0.986685216426849	-16.3697490692139	-0.0211346503347158	-3.08191010844894e-05	-0.0123684434220195	0.000293855206109583
65	-0.750647008419037	0.0126622980460525	-16.1100101470947	-0.000680167751852423	-0.00295288790948689	0.00516396993771195	0.000293855206109583
66	-0.10129838436842	0.0126622980460525	-16.434684753418	-0.0110697457566857	0.000293855206109583	-0.00684897974133492	0.00516396993771195
67	-0.10129838436842	0.337336599826813	-16.629487991333	-0.00490093370899558	-0.00327756232582033	0.00289124972186983	-0.00425158534198999
68	-0.750647008419037	0.662010908126831	-16.5645542144775	-0.00327756232582033	0.00776136433705688	-0.00425158534198999	-0.00457625929266214
69	0.548050224781036	0.0126622980460525	-16.4996185302734	-0.00327756232582033	0.00321592413820326	-0.00717365415766835	0.00191722682211548
70	-1.39999568462372	0.986685216426849	-16.6944236755371	-0.00522560812532902	0.00386527273803949	-0.00425158534198999	0.00159255252219737
71	0.548050224781036	-0.312012016773224	-16.3048152923584	-0.00879702530801296	0.000618529506027699	0.00354059832170606	0.00289124972186983
72	1.19739890098572	-0.312012016773224	-16.4996185302734	0.00386527273803949	0.00256657530553639	-0.000355493422830477	0.00451462110504508
73	0.548050224781036	0.986685216426849	-16.5645542144775	-0.00717365415766835	0.00354059832170606	0.00386527273803949	-0.00944637414067984
74	-0.10129838436842	0.0126622980460525	-16.7593593597412	0.00678734155371785	-0.00522560812532902	0.000618529506027699	-0.00165419070981443
75	0.548050224781036	0.0126622980460525	-16.5645542144775	0.00548864435404539	0.00159255252219737	0.00678734155371785	-0.00587495695799589
76	-0.10129838436842	-0.636686325073242	-16.3048152923584	0.00354059832170606	0.000618529506027699	-0.00392691092565656	-0.00425158534198999
77	-1.39999568462372	0.662010908126831	-16.1749439239502	-0.00717365415766835	-0.00392691092565656	-0.00197886489331722	-0.00132951640989631
78	-0.750647008419037	0.337336599826813	-16.629487991333	0.00808603875339031	-0.00197886489331722	-0.00522560812532902	-0.00587495695799589
79	2.49609613418579	0.0126622980460525	-16.6944236755371	0.000943203864153475	0.000618529506027699	-0.00327756232582033	0.00159255252219737
80	0.548050224781036	0.986685216426849	-16.3697490692139	0.0136055024340749	-0.00165419070981443	0.00581331877037883	0.0022419011220336
81	0.548050224781036	-0.636686325073242	-16.3048152923584	-0.00684897974133492	0.0022419011220336	0.00483929552137852	-0.00717365415766835
82	1.84674751758575	-0.312012016773224	-16.1749439239502	0.00191722682211548	0.00678734155371785	0.0022419011220336	-0.00165419070981443
83	-0.750647008419037	0.986685216426849	-16.1749439239502	0.0152288740500808	-0.00100484199356288	-0.00100484199356288	-0.00425158534198999
84	-1.39999568462372	0.662010908126831	-16.7593593597412	-0.00392691092565656	-0.00652430532500148	-0.00522560812532902	0.000943203864153475
85	-0.10129838436842	1.31135952472687	-16.8242931365967	0.000943203864153475	0.00159255252219737	0.00159255252219737	-0.00457625929266214
86	1.19739890098572	0.0126622980460525	-16.7593593597412	-0.00912170019000769	0.00289124972186983	-0.00490093370899558	-0.00490093370899558
87	1.19739890098572	-0.636686325073242	-16.629487991333	-0.000680167751852423	-0.00457625929266214	-0.0026282137259841	-0.00749832857400179
88	1.19739890098572	0.0126622980460525	-16.434684753418	-0.00749832857400179	0.00159255252219737	-0.00490093370899558	-0.00782300252467394
89	-0.10129838436842	0.662010908126831	-16.434684753418	0.00906006153672934	-0.00879702530801296	-0.00684897974133492	-0.00912170019000769
90	-0.10129838436842	-0.312012016773224	-16.5645542144775	0.012956153601408	-0.00587495695799589	-0.00490093370899558	0.00191722682211548
91	-0.10129838436842	0.662010908126831	-16.9541625976563	-0.0162645354866982	0.00289124972186983	-0.00197886489331722	0.00256657530553639
92	-0.750647008419037	1.31135952472687	-16.6944236755371	0.0200989879667759	0.00289124972186983	-3.08191010844894e-05	0.00256657530553639
93	0.548050224781036	0.662010908126831	-16.8242931365967	-0.0117190945893526	-0.00100484199356288	-0.0130177913233638	0.00321592413820326
94	-1.39999568462372	0.986685216426849	-16.629487991333	0.00354059832170606	0.00418994715437293	0.00386527273803949	0.000293855206109583
95	-0.750647008419037	0.337336599826813	-16.3697490692139	-0.00782300252467394	0.00126787810586393	-0.00132951640989631	0.00159255252219737
96	-0.750647008419037	0.337336599826813	-17.213903427124	-0.00684897974133492	0.00289124972186983	0.000293855206109583	0.00321592413820326
97	0.548050224781036	-0.312012016773224	-16.8242931365967	0.012956153601408	0.00191722682211548	-0.00327756232582033	0.00451462110504508
98	-0.750647008419037	-0.312012016773224	-16.5645542144775	-0.00749832857400179	0.00418994715437293	-0.000355493422830477	-0.00100484199356288
99	-0.10129838436842	0.0126622980460525	-16.6944236755371	-0.00847235135734081	0.00548864435404539	0.000943203864153475	-0.00490093370899558
100	-0.10129838436842	-0.636686325073242	-16.3048152923584	0.01100810803473	0.000943203864153475	0.00613799272105098	0.00841071270406246
101	-2.04934430122375	0.337336599826813	-16.3697490692139	0.00516396993771195	0.00646266713738441	-0.00132951640989631	0.0123068047687411
102	-2.6986927986145	0.337336599826813	-16.3697490692139	-0.00490093370899558	0.00191722682211548	0.00516396993771195	-0.0026282137259841
103	0.548050224781036	-0.312012016773224	-16.6944236755371	-0.00132951640989631	0.00483929552137852	-0.00100484199356288	0.00483929552137852
104	-0.750647008419037	-0.312012016773224	-16.6944236755371	0.00386527273803949	0.00289124972186983	-0.00100484199356288	0.000943203864153475
105	0.548050224781036	-0.312012016773224	-16.5645542144775	-0.000355493422830477	-0.00100484199356288	-0.00652430532500148	0.00711201597005129
106	-1.39999568462372	0.0126622980460525	-16.3697490692139	-0.00847235135734081	0.00808603875339031	-0.000355493422830477	-0.000355493422830477
107	-0.750647008419037	0.662010908126831	-16.1100101470947	-0.00100484199356288	0.00581331877037883	0.00126787810586393	-0.00100484199356288
108	-3.34804153442383	0.337336599826813	-16.7593593597412	-0.0159398596733809	0.00126787810586393	-0.00684897974133492	-0.00360223650932312
109	1.19739890098572	-0.312012016773224	-16.629487991333	-0.00490093370899558	0.00483929552137852	-0.00684897974133492	0.00516396993771195
110	-0.750647008419037	1.31135952472687	-16.8892288208008	0.00808603875339031	0.00581331877037883	0.00970941036939621	0.00711201597005129
111	-0.10129838436842	0.337336599826813	-16.5645542144775	-0.0026282137259841	0.00483929552137852	-0.00327756232582033	0.00354059832170606
112	-0.750647008419037	0.337336599826813	-16.6944236755371	0.00483929552137852	0.00776136433705688	-0.00717365415766835	-0.00132951640989631
113	0.548050224781036	-0.636686325073242	-16.3697490692139	-0.0143164889886975	0.00418994715437293	-0.0110697457566857	-3.08191010844894e-05
114	-0.10129838436842	0.662010908126831	-16.7593593597412	-0.00587495695799589	0.00256657530553639	0.00386527273803949	-0.00457625929266214
115	-0.10129838436842	-0.312012016773224	-16.8242931365967	-0.00879702530801296	0.00191722682211548	0.000293855206109583	0.00678734155371785
116	-1.39999568462372	1.31135952472687	-17.0190982818604	-0.00132951640989631	0.00418994715437293	0.00516396993771195	0.00191722682211548
117	-1.39999568462372	0.986685216426849	-17.6035118103027	0.0155535480007529	0.00548864435404539	-0.00360223650932312	0.000618529506027699
118	-1.39999568462372	1.63603389263153	-17.0190982818604	0.0155535480007529	0.000943203864153475	0.00256657530553639	-0.00684897974133492
119	-0.10129838436842	-0.312012016773224	-16.8242931365967	-0.0253554154187441	0.00321592413820326	-0.0149658378213644	0.00841071270406246
120	-2.04934430122375	0.986685216426849	-17.4736423492432	0.0155535480007529	-0.00100484199356288	0.000618529506027699	-0.00132951640989631
121	0.548050224781036	0.337336599826813	-17.213903427124	-0.0146411629393697	0.00321592413820326	-0.00100484199356288	0.0022419011220336
122	-0.750647008419037	0.662010908126831	-17.7333812713623	0.020423661917448	0.0116574559360743	-0.00295288790948689	-0.00230353930965066
123	-0.750647008419037	0.662010908126831	-16.9541625976563	0.000943203864153475	0.00418994715437293	-0.0195112787187099	-0.00392691092565656
124	-1.39999568462372	1.63603389263153	-16.8892288208008	-0.0110697457566857	-0.000680167751852423	-0.00197886489331722	-0.00165419070981443
125	-2.04934430122375	1.31135952472687	-16.5645542144775	-0.00847235135734081	-0.00165419070981443	-0.00230353930965066	0.00841071270406246
126	-1.39999568462372	1.31135952472687	-16.6944236755371	0.00548864435404539	0.0022419011220336	0.00256657530553639	-0.0026282137259841
127	0.548050224781036	-0.312012016773224	-16.2398796081543	-0.00944637414067984	0.00159255252219737	-0.0026282137259841	-0.00132951640989631
128	1.84674751758575	0.0126622980460525	-16.3697490692139	-0.0253554154187441	0.00678734155371785	-0.0113944197073579	-0.0104203969240189
129	-2.04934430122375	0.986685216426849	-16.6944236755371	-0.00230353930965066	0.00548864435404539	-0.00132951640989631	-0.00132951640989631
130	1.19739890098572	-0.312012016773224	-16.4996185302734	0.00191722682211548	-0.00555028254166245	-0.00132951640989631	0.000293855206109583
131	-0.10129838436842	-0.636686325073242	-16.1749439239502	-0.00327756232582033	0.00743668992072344	0.00386527273803949	0.0145795252174139
132	-0.750647008419037	1.31135952472687	-16.6944236755371	0.0249691028147936	0.00581331877037883	-0.00360223650932312	-0.00100484199356288
133	-0.750647008419037	0.662010908126831	-16.8242931365967	-0.0133424662053585	0.00613799272105098	-0.00360223650932312	0.0022419011220336
134	-1.39999568462372	0.662010908126831	-16.8242931365967	0.0171769186854362	0.00159255252219737	-0.00587495695799589	0.00289124972186983
135	0.548050224781036	0.986685216426849	-16.8242931365967	0.00354059832170606	0.00126787810586393	-0.00522560812532902	0.00808603875339031
136	0.548050224781036	0.0126622980460525	-16.4996185302734	0.0194496400654316	0.01100810803473	-0.00165419070981443	-0.00230353930965066
137	1.19739890098572	0.0126622980460525	-16.2398796081543	-0.00490093370899558	0.00126787810586393	-0.00912170019000769	0.00516396993771195
138	0.548050224781036	-0.312012016773224	-16.434684753418	-0.00197886489331722	0.00938473641872406	-0.00457625929266214	-0.00197886489331722
139	-1.39999568462372	0.986685216426849	-16.8242931365967	-0.000355493422830477	0.000618529506027699	-0.00717365415766835	0.00256657530553639
140	1.19739890098572	-0.312012016773224	-16.5645542144775	-0.00132951640989631	-0.00457625929266214	0.00548864435404539	0.00743668992072344
141	-0.750647008419037	0.337336599826813	-16.6944236755371	0.00906006153672934	0.00386527273803949	-0.00100484199356288	0.00711201597005129
142	0.548050224781036	0.0126622980460525	-16.4996185302734	0.00678734155371785	0.00126787810586393	-0.00165419070981443	-0.00100484199356288
143	1.19739890098572	-0.312012016773224	-16.3048152923584	0.00386527273803949	0.000293855206109583	-0.00555028254166245	0.000293855206109583
144	1.84674751758575	-0.312012016773224	-16.4996185302734	-0.00132951640989631	0.000293855206109583	-0.00619963090866804	-0.00295288790948689
145	1.19739890098572	0.0126622980460525	-16.4996185302734	0.00483929552137852	-0.00165419070981443	0.00159255252219737	-0.00132951640989631
146	1.19739890098572	-0.312012016773224	-16.434684753418	-0.0026282137259841	0.00548864435404539	-0.0123684434220195	0.00938473641872406
147	-0.10129838436842	0.662010908126831	-16.7593593597412	-0.0110697457566857	0.00386527273803949	-0.000355493422830477	0.00126787810586393
148	-0.10129838436842	0.337336599826813	-16.6944236755371	-0.00165419070981443	-0.00295288790948689	-0.00652430532500148	-0.00295288790948689
149	0.548050224781036	0.337336599826813	-16.2398796081543	-0.00457625929266214	0.00906006153672934	-0.00457625929266214	-0.00490093370899558
150	0.548050224781036	0.662010908126831	-16.629487991333	-0.00327756232582033	0.00581331877037883	0.00289124972186983	0.00678734155371785
151	0.548050224781036	0.662010908126831	-16.8892288208008	0.0022419011220336	0.00808603875339031	0.00126787810586393	-0.00197886489331722
152	1.84674751758575	-0.312012016773224	-16.7593593597412	0.00418994715437293	-0.00132951640989631	-0.00717365415766835	-0.00100484199356288
153	1.19739890098572	0.662010908126831	-16.4996185302734	-0.00587495695799589	0.00451462110504508	0.00256657530553639	-0.00814767740666866
154	2.49609613418579	-0.312012016773224	-16.3048152923584	-0.00132951640989631	-0.00814767740666866	-0.00847235135734081	0.00126787810586393
155	1.19739890098572	0.337336599826813	-16.3048152923584	-0.00587495695799589	0.00581331877037883	0.00191722682211548	0.0022419011220336
156	-0.10129838436842	0.337336599826813	-16.8242931365967	-0.00360223650932312	0.000618529506027699	0.0022419011220336	0.00516396993771195
157	-0.750647008419037	0.662010908126831	-17.0190982818604	0.0142548503354192	-0.00100484199356288	0.00256657530553639	-3.08191010844894e-05
158	-0.750647008419037	0.986685216426849	-16.7593593597412	0.00938473641872406	0.00126787810586393	-0.00717365415766835	-0.00490093370899558
159	1.84674751758575	0.0126622980460525	-16.5645542144775	-0.00392691092565656	0.00354059832170606	-0.00749832857400179	-0.00522560812532902
160	0.548050224781036	0.662010908126831	-16.1749439239502	0.000618529506027699	-0.00100484199356288	0.00159255252219737	0.000618529506027699
161	1.19739890098572	-0.312012016773224	-15.9801406860352	-0.0104203969240189	0.00613799272105098	0.00613799272105098	-0.00197886489331722
162	1.19739890098572	0.986685216426849	-16.2398796081543	-0.00327756232582033	0.0022419011220336	-0.00425158534198999	-0.00392691092565656
163	-1.39999568462372	0.986685216426849	-16.6944236755371	0.0106834331527352	0.00938473641872406	-0.00360223650932312	-0.00587495695799589
164	-0.10129838436842	0.986685216426849	-15.9801406860352	-0.00295288790948689	0.00126787810586393	-0.0136671401560307	-0.00327756232582033
165	-0.10129838436842	0.986685216426849	-16.434684753418	-0.00100484199356288	0.00159255252219737	0.00841071270406246	-0.00392691092565656
166	-0.10129838436842	0.986685216426849	-16.3048152923584	0.0252937767654657	-0.000355493422830477	0.00483929552137852	-0.00100484199356288
167	1.84674751758575	0.0126622980460525	-15.9801406860352	0.0145795252174139	0.00808603875339031	0.00483929552137852	-0.0120437685400248
168	1.84674751758575	0.337336599826813	-16.0450744628906	0.012956153601408	0.00126787810586393	-0.0113944197073579	-0.00230353930965066
169	0.548050224781036	0.986685216426849	-16.629487991333	-0.00490093370899558	-0.0026282137259841	-0.00360223650932312	-0.00522560812532902
170	0.548050224781036	-0.96136063337326	-16.1749439239502	0.0149041991680861	-0.00392691092565656	0.00613799272105098	-0.00230353930965066
171	1.19739890098572	0.662010908126831	-15.9801406860352	0.00256657530553639	-0.000355493422830477	-0.000355493422830477	-0.00165419070981443
172	-0.10129838436842	0.986685216426849	-16.2398796081543	-3.08191010844894e-05	0.00483929552137852	-0.00425158534198999	-0.00522560812532902
173	-0.750647008419037	0.662010908126831	-16.434684753418	0.0162028968334198	0.00678734155371785	-0.00197886489331722	-0.00555028254166245
174	-0.10129838436842	0.662010908126831	-16.3697490692139	-0.0182125810533762	0.00159255252219737	-0.0026282137259841	0.000943203864153475
175	0.548050224781036	0.986685216426849	-16.629487991333	0.00321592413820326	-0.00392691092565656	0.00873538758605719	-0.00814767740666866
176	1.19739890098572	-0.312012016773224	-16.3697490692139	0.0171769186854362	-0.00490093370899558	0.00321592413820326	0.00126787810586393
177	1.84674751758575	-0.312012016773224	-16.2398796081543	0.00289124972186983	0.00711201597005129	-0.000355493422830477	-0.00392691092565656
178	1.84674751758575	-0.636686325073242	-16.1749439239502	-0.00230353930965066	-0.00555028254166245	0.00711201597005129	-0.00944637414067984
179	-0.10129838436842	0.662010908126831	-16.1749439239502	-0.00327756232582033	-0.000355493422830477	-0.00425158534198999	-3.08191010844894e-05
180	1.19739890098572	0.0126622980460525	-16.2398796081543	0.00321592413820326	0.00548864435404539	0.00906006153672934	0.00516396993771195
181	-0.10129838436842	0.662010908126831	-16.4996185302734	0.00516396993771195	0.00418994715437293	-0.000355493422830477	0.0022419011220336
182	1.84674751758575	-0.636686325073242	-16.434684753418	0.00646266713738441	0.00354059832170606	-0.0120437685400248	-0.00555028254166245
183	1.84674751758575	-0.312012016773224	-16.629487991333	0.00776136433705688	0.00191722682211548	-0.00360223650932312	-0.00717365415766835
184	1.19739890098572	0.0126622980460525	-16.434684753418	-3.08191010844894e-05	0.00646266713738441	-0.00197886489331722	-0.00100484199356288
185	1.84674751758575	-0.312012016773224	-15.9152050018311	-0.00197886489331722	-0.00165419070981443	-0.00100484199356288	0.00191722682211548
186	1.84674751758575	0.337336599826813	-16.0450744628906	0.00548864435404539	0.00451462110504508	-0.00360223650932312	-0.00619963090866804
187	1.19739890098572	0.0126622980460525	-16.3697490692139	-0.00100484199356288	0.00256657530553639	0.000618529506027699	-0.00457625929266214
188	-0.10129838436842	0.986685216426849	-16.4996185302734	-0.0165892094373703	0.000943203864153475	-0.00847235135734081	-0.00425158534198999
189	1.84674751758575	-0.312012016773224	-16.3697490692139	-0.017887907102704	-0.000680167751852423	-0.00977104809135199	-0.00100484199356288
190	-0.10129838436842	1.63603389263153	-16.434684753418	-0.0130177913233638	0.00256657530553639	0.00906006153672934	0.00289124972186983
191	1.19739890098572	-0.312012016773224	-15.9801406860352	-0.0139918150380254	0.00386527273803949	-0.00100484199356288	0.00126787810586393
192	1.19739890098572	-0.636686325073242	-16.0450744628906	-0.00944637414067984	0.00613799272105098	-0.00230353930965066	-0.00197886489331722
193	2.49609613418579	-0.636686325073242	-16.2398796081543	-0.0152905117720366	0.00289124972186983	-0.00847235135734081	-0.00490093370899558
194	1.84674751758575	-0.312012016773224	-16.3697490692139	-0.00392691092565656	0.00256657530553639	0.00451462110504508	-0.00132951640989631
195	1.84674751758575	-0.312012016773224	-16.3048152923584	0.00678734155371785	0.0022419011220336	-0.00944637414067984	0.00776136433705688
196	-0.750647008419037	0.986685216426849	-16.3697490692139	-3.08191010844894e-05	0.000293855206109583	0.00386527273803949	-0.00295288790948689
197	0.548050224781036	0.662010908126831	-16.2398796081543	0.0230210572481155	0.000943203864153475	-0.00457625929266214	-0.00132951640989631
198	0.548050224781036	0.986685216426849	-16.3048152923584	0.0152288740500808	0.000618529506027699	-0.00230353930965066	-0.00230353930965066
199	1.84674751758575	-0.636686325073242	-15.9152050018311	-0.0100957229733467	-0.00132951640989631	-0.00717365415766835	0.00418994715437293
200	-0.10129838436842	0.986685216426849	-15.7204008102417	0.0126314787194133	0.000293855206109583	-0.000680167751852423	0.00516396993771195
201	1.19739890098572	-0.636686325073242	-16.3697490692139	0.00483929552137852	-0.00619963090866804	-0.00197886489331722	0.00354059832170606
202	-0.750647008419037	0.662010908126831	-15.8502702713013	-0.00587495695799589	0.00451462110504508	-0.00555028254166245	-0.000355493422830477
203	0.548050224781036	-0.96136063337326	-15.5255966186523	-0.00555028254166245	0.00451462110504508	-3.08191010844894e-05	0.000618529506027699
204	1.84674751758575	0.337336599826813	-15.7853355407715	-0.0133424662053585	-0.00132951640989631	-0.00652430532500148	-0.00652430532500148
205	1.19739890098572	-0.636686325073242	-15.7204008102417	-0.00100484199356288	-0.000355493422830477	0.000293855206109583	0.00321592413820326
206	1.84674751758575	-0.636686325073242	-16.3697490692139	-0.0156151866540313	0.000618529506027699	0.00938473641872406	-0.00100484199356288
207	1.19739890098572	0.0126622980460525	-16.2398796081543	0.0200989879667759	-0.00327756232582033	-0.00684897974133492	0.00516396993771195
208	-0.10129838436842	0.662010908126831	-16.434684753418	0.0226963832974434	0.000293855206109583	0.000943203864153475	-0.00619963090866804
209	-0.10129838436842	0.662010908126831	-16.2398796081543	0.01847561635077	-0.0026282137259841	-0.000355493422830477	-3.08191010844894e-05
210	3.14544486999512	-0.312012016773224	-15.9152050018311	0.029189869761467	0.00321592413820326	-0.00457625929266214	0.000943203864153475
211	1.19739890098572	-0.636686325073242	-16.2398796081543	-0.00587495695799589	0.00386527273803949	0.00548864435404539	0.00354059832170606
212	1.84674751758575	0.0126622980460525	-16.5645542144775	0.0233457311987877	-0.00100484199356288	0.00841071270406246	-0.00327756232582033
213	1.19739890098572	-0.636686325073242	-16.5645542144775	-0.000680167751852423	-0.00100484199356288	-0.00457625929266214	0.00483929552137852
214	1.84674751758575	-0.96136063337326	-16.4996185302734	-0.0165892094373703	-0.00295288790948689	-0.00327756232582033	-0.00425158534198999
215	-0.10129838436842	-0.312012016773224	-16.1100101470947	0.0158782228827477	-0.00652430532500148	-0.00165419070981443	0.00938473641872406
216	0.548050224781036	0.662010908126831	-16.1749439239502	0.0197743140161037	0.00191722682211548	0.00516396993771195	0.00646266713738441
217	0.548050224781036	0.986685216426849	-16.6944236755371	0.01100810803473	0.00808603875339031	-0.00619963090866804	0.00289124972186983
218	1.84674751758575	-0.636686325073242	-16.3697490692139	-0.00977104809135199	0.00256657530553639	-0.00100484199356288	-0.00230353930965066
219	0.548050224781036	0.662010908126831	-16.629487991333	0.0149041991680861	0.00451462110504508	-0.00295288790948689	0.00321592413820326
220	2.49609613418579	-0.312012016773224	-16.434684753418	0.0022419011220336	-0.00360223650932312	0.00159255252219737	0.00970941036939621
221	-0.10129838436842	0.986685216426849	-16.434684753418	0.011982130818069	0.00613799272105098	-0.00132951640989631	0.00126787810586393
222	-0.10129838436842	0.986685216426849	-16.1100101470947	0.00418994715437293	0.00418994715437293	-0.00230353930965066	0.00289124972186983
223	-0.10129838436842	-0.312012016773224	-16.2398796081543	-0.00847235135734081	0.00354059832170606	-0.00132951640989631	-0.000680167751852423
224	1.19739890098572	0.0126622980460525	-16.434684753418	-0.00879702530801296	-0.00230353930965066	-0.00490093370899558	-0.00392691092565656
225	-0.750647008419037	0.662010908126831	-16.4996185302734	0.0155535480007529	0.00386527273803949	0.00516396993771195	0.0113327819854021
226	-0.10129838436842	0.662010908126831	-16.5645542144775	0.000618529506027699	0.00581331877037883	0.00126787810586393	0.0022419011220336
227	1.84674751758575	0.337336599826813	-16.3048152923584	0.0249691028147936	0.0126314787194133	-0.00295288790948689	-0.00295288790948689
228	1.19739890098572	0.337336599826813	-16.0450744628906	-0.0123684434220195	0.00126787810586393	-0.00782300252467394	0.00159255252219737
229	-0.10129838436842	1.31135952472687	-16.5645542144775	0.0103587592020631	0.00159255252219737	-0.00100484199356288	0.00256657530553639
230	2.49609613418579	-0.636686325073242	-16.629487991333	0.00386527273803949	0.00516396993771195	-0.00490093370899558	0.00678734155371785
231	-1.39999568462372	1.31135952472687	-16.8242931365967	0.000293855206109583	0.00289124972186983	0.00581331877037883	0.00970941036939621
232	1.19739890098572	0.337336599826813	-16.6944236755371	-0.00197886489331722	0.00548864435404539	-0.00327756232582033	0.00548864435404539
233	0.548050224781036	0.0126622980460525	-16.434684753418	0.0197743140161037	-0.00132951640989631	-0.0104203969240189	-0.00522560812532902
234	3.14544486999512	-0.636686325073242	-16.1100101470947	-0.00230353930965066	0.0022419011220336	-3.08191010844894e-05	-0.00360223650932312
235	0.548050224781036	0.0126622980460525	-16.2398796081543	0.0285405199974775	-0.00522560812532902	-0.00652430532500148	0.00516396993771195
236	0.548050224781036	0.662010908126831	-16.8892288208008	0.00386527273803949	-0.000355493422830477	-0.00360223650932312	-0.00652430532500148
237	-0.750647008419037	0.337336599826813	-16.9541625976563	0.00906006153672934	0.00516396993771195	-0.00522560812532902	0.00354059832170606
238	1.19739890098572	0.662010908126831	-16.8892288208008	0.000293855206109583	-0.00197886489331722	-0.00847235135734081	-0.00879702530801296
239	1.19739890098572	0.0126622980460525	-16.5645542144775	0.00483929552137852	-0.00327756232582033	-0.00522560812532902	0.00289124972186983
240	0.548050224781036	0.0126622980460525	-16.4996185302734	0.0022419011220336	0.00354059832170606	0.00354059832170606	0.00321592413820326
241	1.84674751758575	-0.96136063337326	-16.1749439239502	-0.00490093370899558	-0.00425158534198999	0.00711201597005129	-0.00814767740666866
242	1.84674751758575	-0.96136063337326	-16.629487991333	-0.0107450718060136	0.0022419011220336	-0.0126931173726916	0.000618529506027699
243	1.84674751758575	-0.312012016773224	-16.6944236755371	-0.0133424662053585	-0.00100484199356288	-0.00360223650932312	-0.00814767740666866
244	1.84674751758575	-0.96136063337326	-16.3697490692139	-0.00879702530801296	-0.0026282137259841	-0.00327756232582033	-0.00100484199356288
245	1.19739890098572	0.0126622980460525	-16.629487991333	0.00159255252219737	0.00678734155371785	0.00711201597005129	0.00451462110504508
246	1.84674751758575	-0.96136063337326	-16.2398796081543	0.00873538758605719	0.0022419011220336	0.00613799272105098	0.000943203864153475
247	-0.10129838436842	0.986685216426849	-16.4996185302734	-0.00717365415766835	0.00873538758605719	0.00159255252219737	-0.00457625929266214
248	1.84674751758575	-0.96136063337326	-16.8242931365967	-0.0104203969240189	0.000293855206109583	-0.00684897974133492	-0.00619963090866804
249	0.548050224781036	0.0126622980460525	-16.5645542144775	0.00906006153672934	0.00256657530553639	-0.00327756232582033	-0.00165419070981443
250	-0.10129838436842	0.0126622980460525	-16.8892288208008	0.0275664981454611	-0.00490093370899558	-0.00490093370899558	0.00776136433705688
251	1.19739890098572	-0.636686325073242	-16.4996185302734	0.0181509424000978	-0.00360223650932312	-0.0026282137259841	-0.00522560812532902
252	0.548050224781036	-1.28603494167328	-16.0450744628906	0.00126787810586393	0.00483929552137852	-0.00749832857400179	0.000293855206109583
253	1.19739890098572	0.337336599826813	-16.1100101470947	-0.0110697457566857	0.000943203864153475	-0.000680167751852423	-0.0104203969240189
254	-0.10129838436842	0.0126622980460525	-16.7593593597412	0.000943203864153475	-0.00165419070981443	0.00418994715437293	0.00938473641872406
255	-0.750647008419037	0.0126622980460525	-17.0840320587158	-0.00360223650932312	-0.00295288790948689	-0.00327756232582033	-0.00652430532500148
256	1.19739890098572	-0.636686325073242	-16.5645542144775	-0.00100484199356288	-0.00392691092565656	0.00516396993771195	-0.000680167751852423
257	1.84674751758575	-0.96136063337326	-16.629487991333	0.00451462110504508	0.00354059832170606	-0.0104203969240189	-0.00652430532500148
258	2.49609613418579	-1.28603494167328	-16.3697490692139	0.00321592413820326	-0.00879702530801296	-0.00522560812532902	-0.00490093370899558
259	-0.10129838436842	0.337336599826813	-16.3697490692139	-0.000680167751852423	-0.00879702530801296	-0.00132951640989631	-0.00619963090866804
260	1.84674751758575	-0.636686325073242	-16.1100101470947	-0.00847235135734081	-0.0100957229733467	0.0022419011220336	0.00516396993771195
261	3.14544486999512	-0.636686325073242	-16.8242931365967	0.0158782228827477	-0.00847235135734081	0.0022419011220336	-0.00490093370899558
262	-0.10129838436842	0.662010908126831	-16.6944236755371	-0.00652430532500148	-0.00944637414067984	-0.00132951640989631	-0.00360223650932312
263	-0.750647008419037	0.662010908126831	-16.629487991333	-0.00977104809135199	-0.00457625929266214	-0.00522560812532902	-0.0117190945893526
264	-0.10129838436842	0.662010908126831	-16.6944236755371	0.0022419011220336	-0.0120437685400248	-0.00425158534198999	-0.00847235135734081
265	0.548050224781036	0.986685216426849	-16.8242931365967	0.0168522447347641	-0.00197886489331722	-0.00652430532500148	-0.000355493422830477
266	1.19739890098572	0.0126622980460525	-16.6944236755371	-0.00684897974133492	-0.000355493422830477	0.00386527273803949	0.00386527273803949
267	1.84674751758575	-0.312012016773224	-16.9541625976563	-0.00327756232582033	0.00386527273803949	0.000943203864153475	-0.00717365415766835
268	0.548050224781036	-0.312012016773224	-16.6944236755371	-0.00132951640989631	-0.00684897974133492	-0.0113944197073579	-0.00295288790948689
269	0.548050224781036	0.337336599826813	-17.0190982818604	0.00354059832170606	-0.00327756232582033	-0.00490093370899558	-0.0104203969240189
270	1.84674751758575	-0.312012016773224	-16.629487991333	-0.00100484199356288	-0.00782300252467394	-0.00165419070981443	0.000618529506027699
271	1.19739890098572	0.337336599826813	-16.7593593597412	0.00159255252219737	-0.00425158534198999	0.00678734155371785	-0.00749832857400179
272	-0.750647008419037	0.986685216426849	-16.6944236755371	0.0100340843200684	0.0106834331527352	0.0103587592020631	-0.00425158534198999
273	1.84674751758575	0.0126622980460525	-16.5645542144775	0.00354059832170606	-0.00425158534198999	0.00906006153672934	0.000618529506027699
274	1.84674751758575	-0.636686325073242	-16.629487991333	0.000293855206109583	0.00126787810586393	-0.0100957229733467	-0.00879702530801296
275	2.49609613418579	-0.636686325073242	-16.4996185302734	0.0022419011220336	-0.00360223650932312	0.00938473641872406	0.00613799272105098
276	1.84674751758575	0.0126622980460525	-16.4996185302734	0.00646266713738441	0.00483929552137852	0.00548864435404539	0.00159255252219737
277	1.19739890098572	0.337336599826813	-16.629487991333	0.0022419011220336	0.00678734155371785	-0.00392691092565656	-0.00230353930965066
278	-0.750647008419037	1.9607081413269	-16.629487991333	-0.00197886489331722	-0.00327756232582033	-0.0149658378213644	-0.0120437685400248
279	2.49609613418579	-0.312012016773224	-16.5645542144775	0.00678734155371785	-0.00490093370899558	-3.08191010844894e-05	-0.00619963090866804
280	-0.10129838436842	0.986685216426849	-16.8892288208008	0.0155535480007529	-0.00100484199356288	0.00256657530553639	0.00873538758605719
281	1.19739890098572	0.662010908126831	-16.6944236755371	-0.00619963090866804	-0.000355493422830477	0.00808603875339031	-0.000355493422830477
282	-0.10129838436842	0.337336599826813	-16.3697490692139	0.00970941036939621	-0.00230353930965066	-0.00490093370899558	-0.00425158534198999
283	2.49609613418579	-0.312012016773224	-16.2398796081543	-0.00619963090866804	0.00256657530553639	-0.00555028254166245	-0.00425158534198999
284	1.84674751758575	0.337336599826813	-16.3048152923584	0.0116574559360743	-0.00132951640989631	-0.00555028254166245	-0.00619963090866804
285	-0.750647008419037	0.986685216426849	-16.8892288208008	0.0165275707840919	0.00321592413820326	-0.00457625929266214	0.000618529506027699
286	-0.750647008419037	0.986685216426849	-16.8242931365967	-0.00360223650932312	-0.00100484199356288	0.00646266713738441	-0.00165419070981443
287	-0.10129838436842	0.986685216426849	-16.6944236755371	0.000943203864153475	-0.00230353930965066	-0.00327756232582033	0.00126787810586393
288	-0.750647008419037	0.986685216426849	-16.6944236755371	0.01100810803473	-0.00165419070981443	-0.00977104809135199	-0.0120437685400248
289	1.19739890098572	-0.312012016773224	-16.3697490692139	-0.0120437685400248	-0.00684897974133492	0.00354059832170606	-0.000355493422830477
290	-0.750647008419037	1.31135952472687	-16.3697490692139	-0.00684897974133492	0.00289124972186983	-0.00944637414067984	-0.00327756232582033
291	1.84674751758575	0.0126622980460525	-16.3048152923584	0.0200989879667759	-0.00165419070981443	-0.00555028254166245	-0.00555028254166245
292	1.19739890098572	-0.312012016773224	-16.8892288208008	-0.00555028254166245	0.0103587592020631	-0.00230353930965066	-0.00684897974133492
293	-0.750647008419037	0.986685216426849	-16.7593593597412	-0.0130177913233638	0.00191722682211548	0.000618529506027699	-0.00555028254166245
294	-0.10129838436842	0.662010908126831	-16.7593593597412	-0.0227580219507217	-0.00522560812532902	-0.00327756232582033	-0.0126931173726916
295	-0.10129838436842	0.986685216426849	-16.6944236755371	-0.0133424662053585	-0.00230353930965066	0.00354059832170606	0.000293855206109583
296	-0.10129838436842	0.986685216426849	-16.3048152923584	-0.0104203969240189	0.000293855206109583	0.00418994715437293	-0.00360223650932312
297	2.49609613418579	-0.312012016773224	-16.434684753418	-0.0169138833880424	-0.0026282137259841	-0.00392691092565656	-0.00392691092565656
298	3.14544486999512	0.0126622980460525	-16.5645542144775	-0.0149658378213644	0.0022419011220336	-0.00522560812532902	-0.00295288790948689
299	-1.39999568462372	0.986685216426849	-16.8242931365967	0.0113327819854021	0.00159255252219737	0.00548864435404539	0.00386527273803949
300	3.14544486999512	-0.312012016773224	-16.4996185302734	0.00191722682211548	0.00191722682211548	0.00321592413820326	0.00159255252219737
301	1.19739890098572	0.0126622980460525	-16.629487991333	0.0200989879667759	0.00386527273803949	0.00516396993771195	0.0158782228827477
302	-0.750647008419037	0.986685216426849	-16.4996185302734	0.00354059832170606	0.0116574559360743	-0.00360223650932312	-3.08191010844894e-05
303	-0.750647008419037	0.986685216426849	-16.7593593597412	0.0165275707840919	0.00289124972186983	-0.00165419070981443	0.000943203864153475
304	0.548050224781036	0.662010908126831	-17.0190982818604	-0.00360223650932312	-0.00100484199356288	-0.00327756232582033	-0.000680167751852423
305	1.19739890098572	0.337336599826813	-16.8892288208008	-0.00132951640989631	0.00841071270406246	0.00743668992072344	0.00581331877037883
306	1.19739890098572	-0.312012016773224	-16.3048152923584	0.00483929552137852	0.00159255252219737	0.00418994715437293	0.0106834331527352
307	1.19739890098572	0.0126622980460525	-16.1749439239502	0.00906006153672934	0.0142548503354192	0.00906006153672934	0.000293855206109583
308	1.84674751758575	-0.96136063337326	-15.8502702713013	0.00451462110504508	0.00516396993771195	-0.00327756232582033	-0.00555028254166245
309	-0.10129838436842	0.662010908126831	-16.3048152923584	0.0116574559360743	-0.000680167751852423	-0.00782300252467394	-0.00100484199356288
310	2.49609613418579	-0.96136063337326	-16.434684753418	0.00354059832170606	0.00289124972186983	0.0100340843200684	0.00386527273803949
311	-0.10129838436842	0.986685216426849	-16.4996185302734	0.00191722682211548	0.00646266713738441	0.00613799272105098	0.000293855206109583
312	0.548050224781036	0.662010908126831	-16.1749439239502	0.00873538758605719	0.00678734155371785	-0.00197886489331722	-3.08191010844894e-05
313	1.19739890098572	0.0126622980460525	-15.6554660797119	-0.00587495695799589	0.00548864435404539	-0.00490093370899558	0.00970941036939621
314	3.14544486999512	0.0126622980460525	-15.5255966186523	0.0136055024340749	-0.00944637414067984	0.00451462110504508	-0.00522560812532902
315	1.84674751758575	0.337336599826813	-16.2398796081543	0.011982130818069	0.00613799272105098	0.00906006153672934	0.00418994715437293
316	1.84674751758575	0.0126622980460525	-16.2398796081543	0.00613799272105098	0.00743668992072344	0.000293855206109583	0.00743668992072344
317	0.548050224781036	0.986685216426849	-16.629487991333	0.000618529506027699	0.0103587592020631	0.00483929552137852	0.00321592413820326
318	0.548050224781036	0.986685216426849	-16.3048152923584	-0.0204853005707264	0.00386527273803949	-0.0113944197073579	0.00159255252219737
319	1.19739890098572	0.337336599826813	-16.1749439239502	-0.0107450718060136	0.00159255252219737	-0.00197886489331722	0.000293855206109583
320	-0.10129838436842	0.662010908126831	-16.2398796081543	-0.00555028254166245	0.00289124972186983	0.00776136433705688	0.00613799272105098
321	0.548050224781036	1.31135952472687	-16.3697490692139	0.00191722682211548	0.00548864435404539	0.00483929552137852	0.00808603875339031
322	-0.10129838436842	0.0126622980460525	-16.3697490692139	0.000618529506027699	0.000618529506027699	-0.00619963090866804	0.00451462110504508
323	1.84674751758575	0.337336599826813	-16.3048152923584	0.00289124972186983	0.00841071270406246	-0.00814767740666866	0.00354059832170606
324	1.19739890098572	-0.312012016773224	-16.1749439239502	-0.0139918150380254	-0.00782300252467394	0.000618529506027699	0.0022419011220336
325	0.548050224781036	1.63603389263153	-16.629487991333	0.0149041991680861	-0.00522560812532902	0.00646266713738441	0.00581331877037883
326	-0.750647008419037	1.31135952472687	-16.3048152923584	-0.00782300252467394	0.00289124972186983	0.000618529506027699	0.0113327819854021
327	-0.750647008419037	1.31135952472687	-16.3048152923584	-0.00132951640989631	0.00711201597005129	-0.00327756232582033	-3.08191010844894e-05
328	1.19739890098572	0.986685216426849	-16.4996185302734	0.0022419011220336	0.00159255252219737	-0.0120437685400248	0.00386527273803949
329	0.548050224781036	-0.312012016773224	-16.434684753418	0.00126787810586393	-3.08191010844894e-05	-0.00555028254166245	-0.00100484199356288
330	-0.750647008419037	0.662010908126831	-16.6944236755371	0.0178262684494257	0.000943203864153475	-0.00230353930965066	0.00548864435404539
331	1.19739890098572	-0.312012016773224	-16.4996185302734	0.000943203864153475	0.01100810803473	0.00126787810586393	0.00841071270406246
332	1.84674751758575	0.0126622980460525	-16.2398796081543	0.00418994715437293	0.0106834331527352	0.00418994715437293	0.0022419011220336
333	-0.750647008419037	0.986685216426849	-15.6554660797119	0.01100810803473	-0.00490093370899558	-0.00782300252467394	0.000618529506027699
334	-0.10129838436842	0.662010908126831	-16.3697490692139	-0.0117190945893526	0.00516396993771195	0.00289124972186983	0.0022419011220336
335	-0.10129838436842	0.986685216426849	-16.0450744628906	-0.00425158534198999	-0.00165419070981443	-0.00100484199356288	0.00418994715437293
336	-0.750647008419037	1.31135952472687	-15.9801406860352	-0.00555028254166245	0.0022419011220336	-0.000680167751852423	0.00873538758605719
337	1.84674751758575	0.0126622980460525	-15.6554660797119	0.0113327819854021	0.00451462110504508	-0.00327756232582033	-0.00100484199356288
338	1.84674751758575	0.0126622980460525	-15.4606609344482	0.011982130818069	0.00711201597005129	-0.00360223650932312	0.00483929552137852
339	-0.10129838436842	0.986685216426849	-15.6554660797119	-0.00587495695799589	-0.00749832857400179	-0.00847235135734081	0.000943203864153475
340	0.548050224781036	0.337336599826813	-16.2398796081543	0.00321592413820326	-3.08191010844894e-05	0.00321592413820326	0.00873538758605719
341	1.84674751758575	-0.312012016773224	-16.3697490692139	-0.0026282137259841	0.00516396993771195	-0.00197886489331722	0.00678734155371785
342	0.548050224781036	0.0126622980460525	-16.629487991333	-0.0026282137259841	0.0100340843200684	0.00159255252219737	0.00354059832170606
343	1.84674751758575	0.662010908126831	-16.629487991333	-0.00587495695799589	0.00678734155371785	0.000943203864153475	-0.00132951640989631
344	1.19739890098572	-0.312012016773224	-16.4996185302734	-0.00425158534198999	-0.0026282137259841	0.000943203864153475	0.00386527273803949
345	1.19739890098572	-0.636686325073242	-16.1749439239502	-0.0117190945893526	0.00451462110504508	-0.000680167751852423	0.00906006153672934
346	-1.39999568462372	0.0126622980460525	-16.629487991333	-0.0110697457566857	0.00646266713738441	-3.08191010844894e-05	0.01100810803473
347	1.84674751758575	0.0126622980460525	-16.3048152923584	-0.00327756232582033	0.000618529506027699	0.00451462110504508	-0.000680167751852423
348	1.19739890098572	-0.312012016773224	-16.2398796081543	0.013930176384747	0.00776136433705688	-0.00490093370899558	0.00646266713738441
349	1.19739890098572	1.31135952472687	-16.3697490692139	-0.0100957229733467	0.00289124972186983	0.00321592413820326	0.00256657530553639
350	0.548050224781036	0.337336599826813	-15.5905313491821	0.00321592413820326	0.00548864435404539	0.0022419011220336	0.00938473641872406
351	0.548050224781036	0.986685216426849	-16.1749439239502	0.0113327819854021	0.00191722682211548	-3.08191010844894e-05	0.00516396993771195
352	-0.10129838436842	0.662010908126831	-16.4996185302734	0.00646266713738441	0.0022419011220336	-0.00100484199356288	-0.00295288790948689
353	1.84674751758575	-0.312012016773224	-15.9801406860352	-0.0162645354866982	0.00646266713738441	-0.00944637414067984	-0.00425158534198999
354	1.19739890098572	-0.312012016773224	-16.2398796081543	-0.00944637414067984	0.00256657530553639	-0.00619963090866804	-0.00197886489331722
355	2.49609613418579	-0.636686325073242	-16.2398796081543	0.0123068047687411	0.00613799272105098	0.00289124972186983	0.00516396993771195
356	-1.39999568462372	0.337336599826813	-16.1749439239502	-0.00652430532500148	0.00906006153672934	0.00581331877037883	0.00581331877037883
357	-0.750647008419037	0.662010908126831	-16.1749439239502	-0.00847235135734081	0.00613799272105098	0.00354059832170606	0.00386527273803949
358	-1.39999568462372	0.662010908126831	-16.3697490692139	-0.000355493422830477	0.012956153601408	-0.00555028254166245	-0.00360223650932312
359	1.84674751758575	-0.312012016773224	-16.434684753418	-0.00847235135734081	0.00873538758605719	-0.00587495695799589	0.00256657530553639
360	-1.39999568462372	1.31135952472687	-16.629487991333	-0.00522560812532902	0.000943203864153475	0.00808603875339031	0.00808603875339031
361	-0.10129838436842	0.662010908126831	-16.4996185302734	-0.00717365415766835	0.00191722682211548	-0.0113944197073579	0.00191722682211548
362	0.548050224781036	0.0126622980460525	-16.3048152923584	0.00581331877037883	0.00678734155371785	0.00418994715437293	-0.00522560812532902
363	1.84674751758575	0.0126622980460525	-16.1749439239502	0.00646266713738441	0.00646266713738441	-0.0133424662053585	-0.0026282137259841
364	0.548050224781036	0.337336599826813	-16.1100101470947	-0.00717365415766835	0.00678734155371785	-0.000355493422830477	-0.000355493422830477
365	-0.750647008419037	0.662010908126831	-16.5645542144775	0.013930176384747	0.00191722682211548	-0.00457625929266214	0.00646266713738441
366	-0.750647008419037	1.31135952472687	-16.6944236755371	-0.00360223650932312	0.000943203864153475	0.00548864435404539	0.00970941036939621
367	-0.750647008419037	0.986685216426849	-16.434684753418	-0.00230353930965066	0.00776136433705688	-0.00197886489331722	-0.00457625929266214
368	0.548050224781036	1.31135952472687	-16.4996185302734	0.00418994715437293	0.00321592413820326	-3.08191010844894e-05	0.00516396993771195
369	1.19739890098572	0.0126622980460525	-15.9801406860352	0.00256657530553639	-0.00457625929266214	-0.00522560812532902	0.00126787810586393
370	-0.10129838436842	1.63603389263153	-16.3048152923584	0.00646266713738441	0.00159255252219737	-0.00165419070981443	-0.00912170019000769
371	-0.10129838436842	0.0126622980460525	-16.2398796081543	0.00873538758605719	-0.00132951640989631	-0.00100484199356288	0.0022419011220336
372	0.548050224781036	0.337336599826813	-16.8242931365967	-0.00425158534198999	0.00418994715437293	-0.00165419070981443	-0.00555028254166245
373	-0.750647008419037	0.986685216426849	-16.7593593597412	-0.0117190945893526	0.00711201597005129	-0.0152905117720366	-0.00652430532500148
374	-0.10129838436842	0.662010908126831	-16.434684753418	-0.0165892094373703	-0.00425158534198999	0.000293855206109583	-0.00522560812532902
375	-1.39999568462372	1.31135952472687	-16.1749439239502	-3.08191010844894e-05	0.00743668992072344	0.00581331877037883	0.00711201597005129
376	-0.750647008419037	1.31135952472687	-16.3048152923584	0.000293855206109583	0.00289124972186983	-3.08191010844894e-05	-0.00165419070981443
377	0.548050224781036	0.0126622980460525	-16.4996185302734	-0.00555028254166245	0.00711201597005129	-0.00230353930965066	-0.00295288790948689
378	0.548050224781036	0.0126622980460525	-16.629487991333	-3.08191010844894e-05	0.000293855206109583	-0.00749832857400179	-0.00555028254166245
379	-1.39999568462372	0.662010908126831	-16.4996185302734	-0.00619963090866804	-0.0107450718060136	-0.00100484199356288	-0.00619963090866804
380	1.19739890098572	-0.96136063337326	-16.3048152923584	0.000943203864153475	0.00386527273803949	0.0022419011220336	-0.00197886489331722
381	0.548050224781036	0.0126622980460525	-16.5645542144775	0.00354059832170606	-3.08191010844894e-05	0.00191722682211548	0.00808603875339031
382	-1.39999568462372	0.662010908126831	-16.4996185302734	-0.00295288790948689	0.00386527273803949	0.00126787810586393	-0.00619963090866804
383	-2.04934430122375	0.986685216426849	-16.6944236755371	-0.00749832857400179	0.0022419011220336	-0.00587495695799589	-0.0100957229733467
384	-2.04934430122375	1.31135952472687	-16.9541625976563	-0.00814767740666866	0.00711201597005129	0.000293855206109583	-0.00749832857400179
385	0.548050224781036	0.337336599826813	-17.0190982818604	-0.00425158534198999	0.00483929552137852	0.00906006153672934	0.00451462110504508
386	0.548050224781036	0.0126622980460525	-16.7593593597412	-0.00652430532500148	0.00613799272105098	0.00191722682211548	0.0100340843200684
387	-0.750647008419037	0.337336599826813	-16.4996185302734	-0.0240567177534103	0.00354059832170606	0.00191722682211548	-0.00360223650932312
388	0.548050224781036	-0.312012016773224	-16.1749439239502	-3.08191010844894e-05	0.00548864435404539	-0.0107450718060136	-0.0026282137259841
389	-0.750647008419037	0.986685216426849	-16.6944236755371	-0.00684897974133492	0.0022419011220336	0.00191722682211548	-0.0100957229733467
390	0.548050224781036	0.0126622980460525	-16.629487991333	-0.00165419070981443	0.000943203864153475	-0.00295288790948689	-0.00425158534198999
391	-1.39999568462372	0.337336599826813	-16.8242931365967	0.00386527273803949	0.00451462110504508	-0.00847235135734081	-0.00684897974133492
392	0.548050224781036	0.337336599826813	-16.4996185302734	-0.00230353930965066	0.00418994715437293	0.00256657530553639	-0.0113944197073579
393	1.19739890098572	0.0126622980460525	-16.434684753418	0.000293855206109583	0.00321592413820326	-0.00555028254166245	-0.00912170019000769
394	1.84674751758575	-0.636686325073242	-16.3048152923584	-0.0120437685400248	0.00126787810586393	-0.00619963090866804	-0.00619963090866804
395	-0.10129838436842	-0.312012016773224	-16.3697490692139	-0.00100484199356288	0.00776136433705688	-0.00717365415766835	-0.00230353930965066
396	1.84674751758575	-0.312012016773224	-16.5645542144775	0.00516396993771195	0.00451462110504508	-0.00327756232582033	-3.08191010844894e-05
397	-1.39999568462372	1.31135952472687	-17.0190982818604	0.00483929552137852	0.011982130818069	-0.00327756232582033	-0.00619963090866804
398	-1.39999568462372	0.986685216426849	-16.7593593597412	-0.00197886489331722	0.0113327819854021	-0.0107450718060136	-0.00327756232582033
399	0.548050224781036	-0.312012016773224	-16.4996185302734	-0.00749832857400179	0.00516396993771195	0.00516396993771195	-0.00782300252467394
400	-0.750647008419037	0.986685216426849	-16.434684753418	-0.00425158534198999	0.00516396993771195	0.00743668992072344	0.00321592413820326
401	-1.39999568462372	1.31135952472687	-16.434684753418	0.00451462110504508	0.00191722682211548	0.00451462110504508	0.00354059832170606
402	-0.10129838436842	0.0126622980460525	-16.4996185302734	0.00191722682211548	0.00678734155371785	-0.00652430532500148	-0.00327756232582033
403	-0.750647008419037	0.0126622980460525	-16.629487991333	-0.00360223650932312	0.00483929552137852	-0.00230353930965066	-0.0026282137259841
404	-0.10129838436842	0.0126622980460525	-16.4996185302734	-0.00684897974133492	-0.00652430532500148	-0.00684897974133492	-0.00749832857400179
405	-2.6986927986145	1.31135952472687	-16.4996185302734	0.00938473641872406	0.00289124972186983	-0.00165419070981443	0.00483929552137852
406	-0.750647008419037	0.986685216426849	-16.629487991333	0.0113327819854021	0.000943203864153475	0.000293855206109583	-0.00132951640989631
407	-2.04934430122375	0.986685216426849	-16.2398796081543	-0.0126931173726916	0.00126787810586393	-0.00327756232582033	-0.00327756232582033
408	-1.39999568462372	0.986685216426849	-16.7593593597412	0.00159255252219737	0.00451462110504508	-0.00555028254166245	-0.000355493422830477
409	-0.750647008419037	0.0126622980460525	-16.629487991333	0.000618529506027699	-0.00132951640989631	-0.00457625929266214	0.00418994715437293
410	-2.04934430122375	0.337336599826813	-16.9541625976563	-0.0113944197073579	0.00386527273803949	-0.0026282137259841	0.00418994715437293
411	-0.750647008419037	0.337336599826813	-16.5645542144775	-0.00295288790948689	-0.0026282137259841	-0.00100484199356288	0.00354059832170606
412	-0.750647008419037	-0.312012016773224	-16.8242931365967	0.00970941036939621	0.00354059832170606	-0.00230353930965066	0.00613799272105098
413	-2.04934430122375	0.986685216426849	-16.6944236755371	-0.0117190945893526	-0.000680167751852423	-0.00684897974133492	-0.00814767740666866
414	-2.04934430122375	0.986685216426849	-16.6944236755371	-0.0100957229733467	-0.00425158534198999	-0.0136671401560307	0.00289124972186983
415	-2.6986927986145	1.31135952472687	-16.9541625976563	-0.00717365415766835	0.000618529506027699	0.00516396993771195	0.00516396993771195
416	-1.39999568462372	0.986685216426849	-16.8242931365967	0.000293855206109583	-0.00100484199356288	-0.00392691092565656	0.011982130818069
417	-0.10129838436842	0.0126622980460525	-16.4996185302734	0.00711201597005129	0.00938473641872406	0.000293855206109583	-0.00230353930965066
418	0.548050224781036	-0.312012016773224	-16.1100101470947	-0.00814767740666866	-0.00327756232582033	-0.00457625929266214	-0.00522560812532902
419	-2.04934430122375	0.986685216426849	-16.2398796081543	-0.0126931173726916	-0.00165419070981443	-0.00425158534198999	0.00159255252219737
420	-0.10129838436842	-0.312012016773224	-16.3048152923584	0.0197743140161037	0.00386527273803949	0.00776136433705688	0.0175015944987535
421	-0.10129838436842	0.337336599826813	-16.8242931365967	0.0168522447347641	0.00418994715437293	-0.00652430532500148	0.00386527273803949
422	-1.39999568462372	0.662010908126831	-16.6944236755371	0.00418994715437293	-0.00165419070981443	-0.00165419070981443	0.00483929552137852
423	-1.39999568462372	1.31135952472687	-16.7593593597412	-0.00977104809135199	-0.00165419070981443	-0.00977104809135199	-0.00100484199356288
424	-2.04934430122375	1.31135952472687	-16.5645542144775	-0.00879702530801296	0.000618529506027699	-0.00425158534198999	0.000293855206109583
425	-0.750647008419037	-0.636686325073242	-16.5645542144775	-0.00749832857400179	-0.00522560812532902	0.00191722682211548	0.00289124972186983
426	-0.750647008419037	0.0126622980460525	-16.1749439239502	0.000943203864153475	0.00581331877037883	0.000618529506027699	-0.000680167751852423
427	0.548050224781036	-0.636686325073242	-16.629487991333	-0.00879702530801296	0.00808603875339031	-0.0100957229733467	-0.000355493422830477
428	-0.10129838436842	-0.312012016773224	-16.629487991333	-0.0156151866540313	0.00776136433705688	-0.00425158534198999	-0.00749832857400179
429	-2.04934430122375	0.986685216426849	-16.8242931365967	0.0022419011220336	-0.00100484199356288	-0.00360223650932312	0.000293855206109583
430	1.19739890098572	-0.312012016773224	-16.3697490692139	-0.0165892094373703	0.00418994715437293	0.00451462110504508	0.00841071270406246
431	-2.04934430122375	0.986685216426849	-16.3697490692139	0.0142548503354192	0.00321592413820326	0.000943203864153475	0.00256657530553639
432	-2.04934430122375	1.31135952472687	-16.0450744628906	0.0149041991680861	0.000293855206109583	0.00418994715437293	0.00678734155371785
433	0.548050224781036	0.0126622980460525	-16.3697490692139	0.000943203864153475	0.00321592413820326	-0.00100484199356288	-0.000680167751852423
434	-0.10129838436842	0.0126622980460525	-16.2398796081543	-0.00652430532500148	0.00581331877037883	-0.00814767740666866	-0.00619963090866804
435	-0.750647008419037	-0.312012016773224	-16.4996185302734	0.013930176384747	-0.00327756232582033	0.00841071270406246	0.00808603875339031
436	-2.04934430122375	-0.312012016773224	-16.3697490692139	-0.00555028254166245	-0.00165419070981443	0.00548864435404539	0.00386527273803949
437	-1.39999568462372	0.662010908126831	-16.5645542144775	-0.0159398596733809	0.00354059832170606	0.000293855206109583	0.00354059832170606
438	-3.34804153442383	0.662010908126831	-16.3048152923584	-0.000355493422830477	0.00289124972186983	0.00289124972186983	-0.00230353930965066
439	-0.10129838436842	0.0126622980460525	-16.3697490692139	0.000293855206109583	-0.0026282137259841	-0.00977104809135199	0.00418994715437293
440	-2.6986927986145	0.662010908126831	-16.8892288208008	0.0116574559360743	0.00191722682211548	0.00841071270406246	0.00321592413820326
441	-1.39999568462372	0.0126622980460525	-16.434684753418	0.0168522447347641	0.0022419011220336	0.000943203864153475	0.0136055024340749
442	-2.04934430122375	0.0126622980460525	-16.434684753418	-0.00977104809135199	0.00483929552137852	0.00126787810586393	0.00418994715437293
443	-0.750647008419037	-0.312012016773224	-16.1100101470947	-0.00879702530801296	0.00321592413820326	-0.00847235135734081	0.00191722682211548
444	-1.39999568462372	0.0126622980460525	-16.2398796081543	-0.0188619289547205	0.00191722682211548	-0.00425158534198999	0.0100340843200684
445	0.548050224781036	0.0126622980460525	-16.6944236755371	-0.00684897974133492	0.000943203864153475	-0.00360223650932312	-3.08191010844894e-05
446	-2.6986927986145	1.31135952472687	-16.8242931365967	-0.00944637414067984	0.00646266713738441	0.00516396993771195	0.0022419011220336
447	-1.39999568462372	0.337336599826813	-16.6944236755371	-0.00295288790948689	0.00516396993771195	0.00418994715437293	0.00354059832170606
448	-0.750647008419037	0.986685216426849	-16.4996185302734	0.00516396993771195	-0.00132951640989631	-0.0107450718060136	-0.000355493422830477
449	-0.10129838436842	-0.312012016773224	-16.0450744628906	-0.00457625929266214	-0.00230353930965066	-0.00619963090866804	0.00906006153672934
450	-2.6986927986145	1.31135952472687	-16.1100101470947	-0.00944637414067984	-0.000680167751852423	0.000618529506027699	0.00841071270406246
451	-0.10129838436842	-0.312012016773224	-16.1749439239502	-0.0146411629393697	0.00516396993771195	0.000293855206109583	0.00906006153672934
452	-0.750647008419037	0.986685216426849	-16.6944236755371	-0.00587495695799589	0.00451462110504508	-0.00295288790948689	0.00321592413820326
453	-1.39999568462372	0.662010908126831	-16.7593593597412	-0.0117190945893526	0.00743668992072344	-0.00327756232582033	0.00483929552137852
454	-2.6986927986145	0.662010908126831	-16.7593593597412	0.00613799272105098	-0.0026282137259841	0.000943203864153475	-0.00230353930965066
455	-2.04934430122375	0.662010908126831	-16.6944236755371	-0.0195112787187099	-0.00587495695799589	0.0100340843200684	0.00970941036939621
456	-3.99739027023315	0.986685216426849	-16.434684753418	-0.00425158534198999	-0.00100484199356288	0.00418994715437293	0.00678734155371785
457	-0.750647008419037	-0.312012016773224	-16.3048152923584	-0.00392691092565656	0.00581331877037883	-0.00230353930965066	0.00483929552137852
458	-0.750647008419037	0.0126622980460525	-16.3048152923584	-0.00197886489331722	0.00548864435404539	-0.00490093370899558	0.00289124972186983
459	-2.6986927986145	0.986685216426849	-16.4996185302734	-0.0175632312893867	-0.00847235135734081	-0.0100957229733467	0.0106834331527352
460	-0.750647008419037	0.0126622980460525	-16.3697490692139	-0.00879702530801296	0.000293855206109583	0.00321592413820326	0.00581331877037883
461	-0.750647008419037	0.0126622980460525	-15.6554660797119	0.00938473641872406	-0.00132951640989631	-0.00132951640989631	0.0126314787194133
462	-2.6986927986145	1.31135952472687	-16.2398796081543	-0.0100957229733467	0.00386527273803949	-0.00165419070981443	0.00418994715437293
463	-2.6986927986145	0.662010908126831	-16.4996185302734	-0.000355493422830477	-3.08191010844894e-05	-0.00295288790948689	0.00386527273803949
464	-2.6986927986145	1.31135952472687	-16.629487991333	-0.00392691092565656	-0.00425158534198999	-0.00749832857400179	-0.000680167751852423
465	-1.39999568462372	0.0126622980460525	-15.9801406860352	-0.00912170019000769	0.00289124972186983	0.00776136433705688	0.011982130818069
466	-1.39999568462372	0.337336599826813	-16.2398796081543	0.00581331877037883	0.00159255252219737	0.000293855206109583	0.00386527273803949
467	-0.750647008419037	-0.312012016773224	-15.9801406860352	0.00321592413820326	0.00646266713738441	0.000293855206109583	0.00483929552137852
468	-1.39999568462372	-0.636686325073242	-15.3307914733887	0.020423661917448	-0.00230353930965066	-0.00684897974133492	-0.00100484199356288
469	-2.6986927986145	0.662010908126831	-16.4996185302734	-0.0156151866540313	-3.08191010844894e-05	-0.00619963090866804	0.00483929552137852
470	-0.750647008419037	0.337336599826813	-16.3697490692139	-0.00652430532500148	0.00321592413820326	-0.00230353930965066	0.00451462110504508
471	-3.34804153442383	0.986685216426849	-16.5645542144775	-0.0159398596733809	0.00938473641872406	0.0022419011220336	0.00678734155371785
472	-1.39999568462372	0.337336599826813	-16.2398796081543	0.00776136433705688	0.00256657530553639	0.00126787810586393	0.00256657530553639
473	-1.39999568462372	-0.312012016773224	-16.1100101470947	-0.0299008563160896	0.00516396993771195	-0.0104203969240189	0.00256657530553639
474	0.548050224781036	0.0126622980460525	-15.9152050018311	-0.0107450718060136	-0.00392691092565656	-0.0104203969240189	-0.00230353930965066
475	-1.39999568462372	-0.636686325073242	-16.2398796081543	-0.00684897974133492	-0.00230353930965066	0.00808603875339031	0.0145795252174139
476	-0.750647008419037	-0.312012016773224	-16.434684753418	-0.0100957229733467	-0.00327756232582033	-0.00490093370899558	0.00289124972186983
477	-2.04934430122375	0.986685216426849	-16.4996185302734	0.00321592413820326	-0.000680167751852423	-0.000355493422830477	0.00516396993771195
478	-2.04934430122375	0.662010908126831	-16.5645542144775	-0.00392691092565656	0.00516396993771195	0.00126787810586393	0.00191722682211548
479	-0.750647008419037	-0.312012016773224	-16.2398796081543	0.00776136433705688	-3.08191010844894e-05	-3.08191010844894e-05	0.00191722682211548
480	-2.04934430122375	0.337336599826813	-16.2398796081543	-0.00295288790948689	0.000618529506027699	-3.08191010844894e-05	0.00386527273803949
481	-2.6986927986145	0.662010908126831	-16.3697490692139	0.00581331877037883	0.000293855206109583	0.00159255252219737	0.00808603875339031
482	1.19739890098572	-0.312012016773224	-16.2398796081543	0.00354059832170606	0.00126787810586393	-0.00100484199356288	0.00159255252219737
483	-1.39999568462372	-0.312012016773224	-16.3048152923584	-0.0107450718060136	0.00581331877037883	0.00321592413820326	0.00743668992072344
484	-0.10129838436842	-0.312012016773224	-16.2398796081543	-0.00977104809135199	0.00159255252219737	-0.00684897974133492	0.00548864435404539
485	-2.6986927986145	0.337336599826813	-16.1749439239502	-0.00977104809135199	-0.000680167751852423	0.00743668992072344	0.00873538758605719
486	-1.39999568462372	0.986685216426849	-16.1749439239502	-0.0123684434220195	-0.00295288790948689	-0.00749832857400179	0.00516396993771195
487	-2.6986927986145	1.31135952472687	-16.5645542144775	0.0158782228827477	0.00711201597005129	-0.00425158534198999	0.00516396993771195
488	0.548050224781036	0.337336599826813	-16.4996185302734	-0.0188619289547205	0.00743668992072344	-0.00197886489331722	0.000293855206109583
489	-0.750647008419037	-0.312012016773224	-16.1749439239502	0.00256657530553639	-0.0026282137259841	-0.00684897974133492	-0.00100484199356288
490	-2.04934430122375	0.986685216426849	-16.6944236755371	0.00418994715437293	-0.00230353930965066	-0.00652430532500148	-3.08191010844894e-05
491	-0.750647008419037	0.0126622980460525	-16.1100101470947	0.00613799272105098	0.00191722682211548	0.000293855206109583	-3.08191010844894e-05
492	-2.6986927986145	0.337336599826813	-16.3048152923584	-0.0113944197073579	0.00711201597005129	-0.00490093370899558	0.000293855206109583
493	-1.39999568462372	0.662010908126831	-16.2398796081543	-0.00879702530801296	0.00613799272105098	-0.00425158534198999	-0.00555028254166245
494	-0.10129838436842	-0.312012016773224	-16.5645542144775	0.00808603875339031	0.00451462110504508	-0.00717365415766835	-0.00295288790948689
495	-0.750647008419037	0.0126622980460525	-16.5645542144775	-0.0162645354866982	0.00354059832170606	0.00159255252219737	0.00321592413820326
496	-0.10129838436842	-0.636686325073242	-16.3048152923584	0.0116574559360743	0.00321592413820326	0.000943203864153475	0.00516396993771195
497	-2.04934430122375	0.662010908126831	-16.434684753418	-0.0126931173726916	0.0116574559360743	0.00159255252219737	-0.000355493422830477
498	-1.39999568462372	0.662010908126831	-16.3697490692139	-0.00847235135734081	-0.000680167751852423	-0.00230353930965066	-0.00360223650932312
499	-3.34804153442383	1.31135952472687	-16.3697490692139	0.0126314787194133	-0.00230353930965066	-0.00587495695799589	-0.000680167751852423
500	-2.04934430122375	-0.312012016773224	-16.3048152923584	-0.00522560812532902	0.00418994715437293	-0.00100484199356288	0.00483929552137852
501	-1.39999568462372	-0.312012016773224	-16.3048152923584	-0.0100957229733467	0.00191722682211548	-0.0026282137259841	0.00256657530553639
502	-1.39999568462372	-0.312012016773224	-16.1749439239502	0.000618529506027699	0.00354059832170606	-0.00165419070981443	-0.00100484199356288
503	-1.39999568462372	0.0126622980460525	-16.2398796081543	0.00289124972186983	0.000293855206109583	-0.00749832857400179	-0.00197886489331722
504	-0.750647008419037	-0.312012016773224	-15.9152050018311	-0.0123684434220195	-0.000355493422830477	-0.00652430532500148	-3.08191010844894e-05
505	-2.04934430122375	1.31135952472687	-16.3697490692139	0.0181509424000978	-0.000680167751852423	0.00159255252219737	0.00191722682211548
506	-2.04934430122375	0.662010908126831	-16.3697490692139	-0.0130177913233638	0.00776136433705688	0.00289124972186983	-0.00100484199356288
507	-1.39999568462372	0.986685216426849	-16.7593593597412	0.0022419011220336	0.00776136433705688	-0.0026282137259841	-0.00457625929266214
508	0.548050224781036	0.0126622980460525	-16.1749439239502	-0.0123684434220195	-0.000680167751852423	-0.00132951640989631	-0.00360223650932312
509	-1.39999568462372	1.31135952472687	-16.434684753418	0.000618529506027699	-0.000355493422830477	-0.00295288790948689	-0.00652430532500148
510	-0.10129838436842	-0.312012016773224	-15.9801406860352	-0.00912170019000769	0.00256657530553639	0.0100340843200684	0.00516396993771195
511	-0.750647008419037	0.662010908126831	-16.6944236755371	-0.00360223650932312	-0.000680167751852423	0.00906006153672934	-0.00230353930965066
512	-1.39999568462372	0.662010908126831	-16.434684753418	0.0022419011220336	0.00159255252219737	-0.0107450718060136	-0.00100484199356288
513	-0.750647008419037	0.337336599826813	-16.4996185302734	-0.00392691092565656	0.00938473641872406	0.000943203864153475	-0.0126931173726916
514	-2.04934430122375	0.986685216426849	-16.434684753418	0.000618529506027699	0.00483929552137852	-0.00977104809135199	-0.00360223650932312
515	-2.6986927986145	0.662010908126831	-16.629487991333	-0.00912170019000769	-0.00360223650932312	0.00873538758605719	0.00321592413820326
516	-0.10129838436842	0.337336599826813	-16.4996185302734	-3.08191010844894e-05	0.0103587592020631	0.00289124972186983	0.00159255252219737
517	-0.10129838436842	-0.312012016773224	-16.434684753418	-0.00457625929266214	0.00776136433705688	0.00159255252219737	-0.00100484199356288
518	-1.39999568462372	-0.312012016773224	-16.434684753418	0.00646266713738441	0.00256657530553639	-0.00425158534198999	-0.00847235135734081
519	-1.39999568462372	0.337336599826813	-16.8242931365967	-0.0100957229733467	0.00126787810586393	-0.00490093370899558	0.00386527273803949
520	-0.10129838436842	-0.312012016773224	-16.5645542144775	0.012956153601408	0.00321592413820326	-0.00230353930965066	0.0132808275520802
521	-1.39999568462372	0.986685216426849	-16.629487991333	-0.00392691092565656	0.00126787810586393	0.00581331877037883	0.00354059832170606
522	-1.39999568462372	-0.312012016773224	-16.2398796081543	-0.00977104809135199	0.0022419011220336	0.00191722682211548	0.00386527273803949
523	-0.10129838436842	0.0126622980460525	-16.4996185302734	-0.0139918150380254	0.000943203864153475	-0.0133424662053585	-0.00457625929266214
524	-1.39999568462372	0.0126622980460525	-16.5645542144775	-0.0146411629393697	0.00126787810586393	-0.0123684434220195	0.00354059832170606
525	-0.10129838436842	-0.312012016773224	-16.3048152923584	-0.00847235135734081	0.0022419011220336	-0.00555028254166245	0.00354059832170606
526	-0.10129838436842	-0.636686325073242	-16.629487991333	-0.00847235135734081	0.00418994715437293	0.000943203864153475	0.00418994715437293
527	-2.04934430122375	1.31135952472687	-16.629487991333	-0.00197886489331722	0.00646266713738441	0.00126787810586393	0.00386527273803949
528	-2.04934430122375	0.662010908126831	-16.629487991333	-0.00230353930965066	0.00548864435404539	-0.000355493422830477	-0.00327756232582033
529	1.19739890098572	0.0126622980460525	-16.3048152923584	-0.0149658378213644	0.00191722682211548	-0.00717365415766835	-0.00165419070981443
530	-0.750647008419037	0.662010908126831	-16.434684753418	0.0022419011220336	-0.00392691092565656	0.0022419011220336	0.00354059832170606
531	-1.39999568462372	0.0126622980460525	-16.3048152923584	0.020423661917448	-0.000680167751852423	0.00776136433705688	0.00386527273803949
532	-0.10129838436842	0.0126622980460525	-16.2398796081543	0.0233457311987877	0.011982130818069	-0.00230353930965066	-0.00295288790948689
533	0.548050224781036	-0.312012016773224	-16.1749439239502	0.00646266713738441	0.00256657530553639	0.00126787810586393	0.00159255252219737
534	-0.10129838436842	0.0126622980460525	-16.1100101470947	0.0126314787194133	0.00191722682211548	-0.00782300252467394	0.00191722682211548
535	0.548050224781036	0.0126622980460525	-16.0450744628906	-0.00684897974133492	0.00256657530553639	0.00354059832170606	0.00354059832170606
536	-2.04934430122375	0.986685216426849	-16.629487991333	0.00970941036939621	0.00289124972186983	0.00418994715437293	0.00743668992072344
537	-0.10129838436842	0.0126622980460525	-16.7593593597412	-0.00749832857400179	0.00451462110504508	-0.00197886489331722	0.00451462110504508
538	-2.6986927986145	1.63603389263153	-16.4996185302734	0.000618529506027699	0.00613799272105098	-0.00165419070981443	-0.00490093370899558
539	1.19739890098572	0.0126622980460525	-16.434684753418	-0.02697878703475	-0.00100484199356288	-0.00165419070981443	-0.00555028254166245
540	-0.750647008419037	1.31135952472687	-16.2398796081543	-0.000355493422830477	-0.00197886489331722	0.00191722682211548	0.00678734155371785
541	1.84674751758575	-0.636686325073242	-16.434684753418	0.00354059832170606	0.00321592413820326	-0.00360223650932312	0.0103587592020631
542	-0.750647008419037	0.986685216426849	-16.8892288208008	-0.00100484199356288	0.00581331877037883	-0.00100484199356288	0.000293855206109583
543	-0.10129838436842	0.0126622980460525	-16.8242931365967	-3.08191010844894e-05	0.00516396993771195	-0.00782300252467394	0.000618529506027699
544	-0.750647008419037	1.31135952472687	-16.7593593597412	-0.0104203969240189	-3.08191010844894e-05	-0.00847235135734081	-0.00132951640989631
545	-1.39999568462372	0.986685216426849	-16.7593593597412	0.0171769186854362	0.00159255252219737	0.00289124972186983	0.00386527273803949
546	-1.39999568462372	1.31135952472687	-16.5645542144775	0.0123068047687411	0.0100340843200684	0.00483929552137852	-0.00392691092565656
547	1.19739890098572	0.986685216426849	-16.434684753418	0.00613799272105098	0.000618529506027699	-0.00879702530801296	0.00256657530553639
548	1.84674751758575	0.0126622980460525	-16.5645542144775	-0.00425158534198999	-0.0026282137259841	0.000293855206109583	0.000293855206109583
549	-0.750647008419037	0.337336599826813	-16.6944236755371	0.00970941036939621	0.00289124972186983	-0.00717365415766835	-0.00100484199356288
550	1.19739890098572	0.0126622980460525	-16.434684753418	-0.00490093370899558	0.00873538758605719	0.00808603875339031	-0.00230353930965066
551	0.548050224781036	0.337336599826813	-16.5645542144775	-0.0136671401560307	0.00191722682211548	0.000618529506027699	0.00321592413820326
552	-1.39999568462372	0.986685216426849	-16.4996185302734	0.0145795252174139	-0.00165419070981443	0.00386527273803949	-0.00684897974133492
553	-1.39999568462372	0.337336599826813	-16.434684753418	-0.0204853005707264	0.00256657530553639	-0.00619963090866804	0.00191722682211548
554	-1.39999568462372	0.986685216426849	-16.8242931365967	-0.00912170019000769	0.00354059832170606	0.000293855206109583	-0.00619963090866804
555	-1.39999568462372	0.662010908126831	-16.8892288208008	0.00451462110504508	0.00159255252219737	-0.00360223650932312	0.00776136433705688
556	0.548050224781036	0.0126622980460525	-16.434684753418	-0.00652430532500148	0.0022419011220336	-0.00132951640989631	0.00646266713738441
557	1.19739890098572	0.0126622980460525	-16.3048152923584	-0.00749832857400179	0.00483929552137852	-0.00490093370899558	0.00451462110504508
558	0.548050224781036	-0.312012016773224	-16.3697490692139	-0.00165419070981443	-0.00457625929266214	-0.00392691092565656	-0.000680167751852423
559	-1.39999568462372	1.63603389263153	-16.434684753418	-0.00912170019000769	0.00321592413820326	-0.00295288790948689	-0.00230353930965066
560	0.548050224781036	0.0126622980460525	-16.5645542144775	-0.0026282137259841	0.00289124972186983	0.00159255252219737	0.00548864435404539
561	-0.10129838436842	0.986685216426849	-16.629487991333	0.00256657530553639	-0.00100484199356288	-0.00165419070981443	0.00581331877037883
562	-0.10129838436842	-0.312012016773224	-16.5645542144775	-0.0204853005707264	0.00516396993771195	0.00808603875339031	-0.0107450718060136
563	0.548050224781036	0.0126622980460525	-16.1100101470947	-0.00619963090866804	0.00483929552137852	-0.00652430532500148	-0.00457625929266214
564	0.548050224781036	-0.636686325073242	-15.9801406860352	-0.0026282137259841	0.000293855206109583	0.00289124972186983	-0.0104203969240189
565	-0.10129838436842	0.0126622980460525	-16.1100101470947	0.0123068047687411	0.000943203864153475	0.00516396993771195	0.00841071270406246
566	1.19739890098572	-0.312012016773224	-16.3048152923584	-0.00132951640989631	-0.00197886489331722	0.00516396993771195	-0.00327756232582033
567	-0.750647008419037	0.0126622980460525	-16.2398796081543	0.0126314787194133	0.00906006153672934	0.00321592413820326	0.00418994715437293
568	-1.39999568462372	0.662010908126831	-16.8242931365967	-0.00879702530801296	0.000618529506027699	-0.00425158534198999	-0.0126931173726916
569	-0.750647008419037	0.0126622980460525	-16.3697490692139	-0.0100957229733467	-0.000680167751852423	-0.00360223650932312	-0.00165419070981443
570	-1.39999568462372	0.986685216426849	-16.434684753418	-0.00327756232582033	-0.000680167751852423	-0.00132951640989631	-0.00327756232582033
571	-0.750647008419037	0.0126622980460525	-16.5645542144775	-0.0126931173726916	-0.00587495695799589	-0.000680167751852423	0.00483929552137852
572	1.19739890098572	0.0126622980460525	-16.5645542144775	-0.0139918150380254	0.00289124972186983	-0.00100484199356288	-0.00782300252467394
573	-0.10129838436842	-0.312012016773224	-16.3048152923584	0.013930176384747	0.000618529506027699	-0.00782300252467394	-0.00717365415766835
574	0.548050224781036	0.0126622980460525	-16.2398796081543	-0.00619963090866804	-0.0026282137259841	0.00289124972186983	-0.00652430532500148
575	-0.10129838436842	-0.312012016773224	-16.0450744628906	0.000943203864153475	0.00289124972186983	-0.00230353930965066	0.0022419011220336
576	-0.10129838436842	0.662010908126831	-16.0450744628906	-0.00100484199356288	-0.000680167751852423	0.00289124972186983	0.000618529506027699
577	-0.10129838436842	0.986685216426849	-16.3697490692139	0.0116574559360743	0.00191722682211548	0.00126787810586393	-0.0026282137259841
578	0.548050224781036	0.662010908126831	-16.629487991333	0.00548864435404539	0.00581331877037883	-0.0107450718060136	-0.00684897974133492
579	0.548050224781036	0.0126622980460525	-16.4996185302734	-0.00749832857400179	-0.00555028254166245	-0.00165419070981443	-0.00392691092565656
580	-0.10129838436842	0.662010908126831	-16.4996185302734	0.0230210572481155	0.000943203864153475	0.00159255252219737	0.00386527273803949
581	1.19739890098572	-0.636686325073242	-16.2398796081543	0.00451462110504508	-0.00165419070981443	-0.000680167751852423	0.0100340843200684
582	1.19739890098572	0.662010908126831	-16.1749439239502	-0.00327756232582033	0.00159255252219737	-0.00197886489331722	-0.0026282137259841
583	-0.750647008419037	1.31135952472687	-16.3697490692139	-0.00652430532500148	0.00646266713738441	-0.00717365415766835	-0.00392691092565656
584	-0.10129838436842	0.337336599826813	-16.5645542144775	0.00451462110504508	0.00159255252219737	-0.00782300252467394	-0.0026282137259841
585	-0.750647008419037	1.31135952472687	-16.5645542144775	-0.00132951640989631	0.00354059832170606	-0.00425158534198999	0.00743668992072344
586	-0.750647008419037	0.662010908126831	-16.8242931365967	-0.0123684434220195	0.00159255252219737	-0.000355493422830477	-0.00165419070981443
587	-0.750647008419037	0.337336599826813	-16.1749439239502	-0.0208099745213985	0.00451462110504508	-0.0026282137259841	-0.00132951640989631
588	0.548050224781036	-0.96136063337326	-15.9801406860352	-0.0146411629393697	0.00841071270406246	-0.00782300252467394	-0.00360223650932312
589	-0.10129838436842	1.31135952472687	-16.1100101470947	-0.00717365415766835	-0.00782300252467394	0.00483929552137852	-0.00717365415766835
590	1.19739890098572	0.0126622980460525	-16.3697490692139	0.0239950809627771	0.00516396993771195	-0.00717365415766835	0.00711201597005129
591	-0.750647008419037	0.986685216426849	-16.8242931365967	0.0175015944987535	0.00126787810586393	0.00808603875339031	0.00451462110504508
592	-1.39999568462372	0.662010908126831	-16.6944236755371	0.000618529506027699	0.00678734155371785	-0.00327756232582033	0.000943203864153475
593	-2.04934430122375	1.63603389263153	-16.8242931365967	0.00418994715437293	-0.00360223650932312	-0.00522560812532902	-0.00327756232582033
594	-1.39999568462372	0.337336599826813	-16.434684753418	-0.00879702530801296	0.00354059832170606	-0.00490093370899558	-0.00684897974133492
595	-2.04934430122375	1.31135952472687	-16.3697490692139	0.00418994715437293	0.000943203864153475	-0.00977104809135199	-0.00619963090866804
596	-0.10129838436842	0.0126622980460525	-16.434684753418	-0.0120437685400248	0.000618529506027699	-0.000680167751852423	-0.0123684434220195
597	-0.750647008419037	-0.312012016773224	-16.3048152923584	0.00678734155371785	0.0106834331527352	-0.00295288790948689	-0.00295288790948689
598	-1.39999568462372	-0.636686325073242	-16.3697490692139	-0.00392691092565656	-0.00327756232582033	-0.00977104809135199	-0.00295288790948689
599	-1.39999568462372	1.31135952472687	-16.7593593597412	-0.00587495695799589	-0.000355493422830477	-0.00100484199356288	-0.00944637414067984
600	-0.10129838436842	-0.312012016773224	-16.3697490692139	0.00321592413820326	0.00354059832170606	0.000293855206109583	0.00613799272105098
601	-2.04934430122375	1.31135952472687	-16.4996185302734	0.00548864435404539	0.00354059832170606	0.00386527273803949	-0.00295288790948689
602	-1.39999568462372	0.0126622980460525	-16.3697490692139	-0.0026282137259841	0.0100340843200684	0.00548864435404539	-3.08191010844894e-05
603	0.548050224781036	0.0126622980460525	-16.5645542144775	-0.00392691092565656	0.0116574559360743	-0.00490093370899558	-0.00619963090866804
604	-0.10129838436842	-0.312012016773224	-16.4996185302734	-0.00847235135734081	0.00613799272105098	-0.00619963090866804	-0.00879702530801296
605	0.548050224781036	-0.312012016773224	-16.4996185302734	0.00386527273803949	0.000293855206109583	-0.00100484199356288	-0.000355493422830477
606	-0.10129838436842	-0.636686325073242	-16.0450744628906	-0.00555028254166245	0.00418994715437293	0.00451462110504508	-0.00132951640989631
607	-1.39999568462372	0.986685216426849	-16.6944236755371	-0.0100957229733467	0.00321592413820326	-0.00327756232582033	-0.000680167751852423
608	-1.39999568462372	0.986685216426849	-16.7593593597412	-0.0104203969240189	0.00191722682211548	-0.0107450718060136	-0.00717365415766835
609	1.19739890098572	0.0126622980460525	-16.629487991333	-0.0159398596733809	-0.00165419070981443	-0.00717365415766835	-0.00717365415766835
610	-2.04934430122375	0.986685216426849	-16.6944236755371	0.01100810803473	0.000293855206109583	-0.00327756232582033	0.00483929552137852
611	-2.04934430122375	-0.312012016773224	-16.4996185302734	0.00906006153672934	0.00159255252219737	-0.000355493422830477	0.000618529506027699
612	-0.10129838436842	-0.312012016773224	-16.1100101470947	-0.00327756232582033	0.00906006153672934	-0.00295288790948689	-0.00295288790948689
613	0.548050224781036	-0.636686325073242	-16.1100101470947	-0.00684897974133492	0.00581331877037883	-0.0100957229733467	-0.00100484199356288
614	-0.10129838436842	0.337336599826813	-16.3697490692139	-0.0152905117720366	-0.0026282137259841	0.00646266713738441	-0.00392691092565656
615	0.548050224781036	0.0126622980460525	-16.3697490692139	0.00548864435404539	-0.00360223650932312	0.00289124972186983	0.00678734155371785
616	-2.04934430122375	0.662010908126831	-16.4996185302734	0.0103587592020631	0.0022419011220336	0.00516396993771195	0.00483929552137852
617	-1.39999568462372	0.986685216426849	-16.3697490692139	-0.00782300252467394	0.00776136433705688	-0.00457625929266214	-0.00132951640989631
618	-1.39999568462372	0.337336599826813	-16.434684753418	-0.00717365415766835	0.0100340843200684	-0.00944637414067984	0.00289124972186983
619	0.548050224781036	-0.312012016773224	-16.1100101470947	-0.00295288790948689	-0.00717365415766835	-0.00847235135734081	0.00548864435404539
620	-2.04934430122375	0.662010908126831	-16.629487991333	0.00970941036939621	0.000943203864153475	0.00126787810586393	0.00483929552137852
621	-0.10129838436842	-0.636686325073242	-16.7593593597412	0.0100340843200684	0.000943203864153475	0.00126787810586393	0.0123068047687411
622	-0.750647008419037	0.662010908126831	-16.4996185302734	-0.0146411629393697	0.00483929552137852	-0.00100484199356288	0.00646266713738441
623	-1.39999568462372	0.986685216426849	-16.4996185302734	0.00711201597005129	-0.00360223650932312	-0.00555028254166245	0.00516396993771195
624	-3.34804153442383	0.986685216426849	-16.434684753418	-0.000680167751852423	-0.00490093370899558	0.00386527273803949	-0.00197886489331722
625	-1.39999568462372	0.662010908126831	-16.2398796081543	0.00321592413820326	0.00126787810586393	-0.00879702530801296	0.00646266713738441
626	-2.6986927986145	1.31135952472687	-16.3697490692139	0.00678734155371785	-0.00360223650932312	-0.00295288790948689	0.00483929552137852
627	0.548050224781036	0.0126622980460525	-16.434684753418	0.000293855206109583	0.00126787810586393	-0.00522560812532902	0.00126787810586393
628	-0.750647008419037	0.662010908126831	-16.6944236755371	-0.0107450718060136	0.0116574559360743	-0.00879702530801296	-0.00132951640989631
629	-2.6986927986145	0.986685216426849	-16.7593593597412	-0.00392691092565656	0.00289124972186983	0.000293855206109583	-0.00295288790948689
630	-0.10129838436842	0.337336599826813	-16.4996185302734	-0.0026282137259841	0.00483929552137852	-0.00100484199356288	0.00418994715437293
631	-0.10129838436842	0.0126622980460525	-16.434684753418	-0.00197886489331722	0.00906006153672934	0.00289124972186983	0.00613799272105098
632	-2.04934430122375	1.9607081413269	-16.5645542144775	-0.0159398596733809	0.00483929552137852	0.01100810803473	0.00289124972186983
633	-2.6986927986145	0.662010908126831	-16.8242931365967	-0.00977104809135199	0.00841071270406246	-0.00912170019000769	-0.00295288790948689
634	-1.39999568462372	1.31135952472687	-16.8242931365967	-0.00977104809135199	0.00354059832170606	-0.00814767740666866	-0.00132951640989631
635	-0.10129838436842	0.337336599826813	-16.7593593597412	0.00743668992072344	0.00613799272105098	0.00386527273803949	0.00678734155371785
636	-0.750647008419037	0.337336599826813	-16.5645542144775	-0.0026282137259841	0.00516396993771195	-0.00457625929266214	0.00321592413820326
637	-0.10129838436842	0.0126622980460525	-16.0450744628906	0.00321592413820326	0.0113327819854021	-0.00522560812532902	0.00191722682211548
638	-1.39999568462372	1.31135952472687	-16.4996185302734	0.00386527273803949	-0.00197886489331722	-0.00230353930965066	0.00354059832170606
639	-2.6986927986145	0.662010908126831	-16.7593593597412	-0.00457625929266214	0.00159255252219737	-0.0120437685400248	0.00516396993771195
640	-0.10129838436842	0.0126622980460525	-16.5645542144775	0.0171769186854362	0.00483929552137852	0.00743668992072344	0.00354059832170606
641	-2.04934430122375	0.662010908126831	-16.629487991333	-0.00490093370899558	0.00841071270406246	0.0022419011220336	0.0123068047687411
642	-0.10129838436842	0.662010908126831	-16.4996185302734	-0.0149658378213644	0.00970941036939621	0.00613799272105098	-0.00522560812532902
643	-0.750647008419037	-0.636686325073242	-16.3697490692139	-0.00652430532500148	0.00841071270406246	-0.00522560812532902	0.00386527273803949
644	-2.04934430122375	0.662010908126831	-16.8242931365967	-0.00132951640989631	0.000943203864153475	-0.00230353930965066	0.00289124972186983
645	-2.04934430122375	0.986685216426849	-17.0190982818604	-0.00425158534198999	0.00483929552137852	0.000618529506027699	0.00970941036939621
646	-2.04934430122375	0.986685216426849	-16.8242931365967	-0.00944637414067984	0.00191722682211548	-0.00490093370899558	-0.00327756232582033
647	-0.10129838436842	-0.636686325073242	-16.629487991333	-0.0169138833880424	0.00581331877037883	0.00126787810586393	0.00711201597005129
648	0.548050224781036	-0.312012016773224	-16.4996185302734	-0.00814767740666866	0.00581331877037883	-0.00327756232582033	-3.08191010844894e-05
649	-1.39999568462372	0.0126622980460525	-16.1749439239502	-0.00619963090866804	0.00581331877037883	-0.000680167751852423	0.00354059832170606
650	-0.750647008419037	0.0126622980460525	-16.434684753418	-0.0139918150380254	-0.00392691092565656	-0.00522560812532902	0.00808603875339031
651	-2.6986927986145	1.31135952472687	-16.8242931365967	-0.00392691092565656	-0.00165419070981443	0.00289124972186983	0.00970941036939621
652	-2.04934430122375	0.662010908126831	-16.6944236755371	-0.0136671401560307	-0.00327756232582033	0.00451462110504508	-0.000680167751852423
653	-3.99739027023315	0.662010908126831	-16.3048152923584	-0.0104203969240189	0.000618529506027699	-0.00847235135734081	0.00256657530553639
654	-2.6986927986145	0.662010908126831	-16.4996185302734	-0.017887907102704	-0.00619963090866804	-0.000680167751852423	0.00159255252219737
655	-1.39999568462372	0.0126622980460525	-16.1100101470947	0.00321592413820326	0.00321592413820326	0.00159255252219737	0.00841071270406246
656	-0.750647008419037	-0.312012016773224	-15.9801406860352	-0.00944637414067984	-0.00165419070981443	0.00581331877037883	0.000943203864153475
657	-2.04934430122375	0.986685216426849	-16.4996185302734	-0.0123684434220195	0.00354059832170606	-0.00132951640989631	0.00418994715437293
658	-1.39999568462372	0.337336599826813	-16.5645542144775	-0.00555028254166245	0.00289124972186983	-0.00490093370899558	-0.00100484199356288
659	-0.10129838436842	-0.312012016773224	-16.3048152923584	-0.0221086721867323	0.00418994715437293	0.000293855206109583	0.000618529506027699
660	-2.04934430122375	0.337336599826813	-16.4996185302734	0.000943203864153475	0.00191722682211548	0.00289124972186983	0.00646266713738441
661	-2.6986927986145	0.0126622980460525	-16.2398796081543	-0.00555028254166245	0.00354059832170606	-0.00230353930965066	0.00906006153672934
662	-0.10129838436842	-0.636686325073242	-15.9801406860352	-0.0123684434220195	0.00776136433705688	0.00126787810586393	-0.00132951640989631
663	-0.750647008419037	-0.312012016773224	-16.1749439239502	-0.0026282137259841	0.00289124972186983	-0.00684897974133492	0.000293855206109583
664	-0.10129838436842	0.0126622980460525	-16.3048152923584	-0.0162645354866982	-0.00360223650932312	-0.00522560812532902	-0.0026282137259841
665	-1.39999568462372	0.0126622980460525	-16.1749439239502	-0.00944637414067984	-0.00555028254166245	0.000618529506027699	0.00289124972186983
666	-0.750647008419037	-0.312012016773224	-16.434684753418	0.0136055024340749	-0.0026282137259841	0.00516396993771195	0.00548864435404539
667	-3.34804153442383	1.31135952472687	-16.629487991333	-0.0107450718060136	0.00873538758605719	-0.00165419070981443	-0.00230353930965066
668	1.19739890098572	-0.636686325073242	-16.434684753418	-0.0113944197073579	0.00548864435404539	-0.00814767740666866	0.00256657530553639
669	-0.10129838436842	0.337336599826813	-16.4996185302734	-0.00912170019000769	-0.00360223650932312	-0.00197886489331722	-0.00165419070981443
670	-0.750647008419037	0.337336599826813	-16.9541625976563	-0.00879702530801296	0.000618529506027699	-0.0026282137259841	0.00711201597005129
671	-2.04934430122375	0.662010908126831	-16.8242931365967	0.00418994715437293	0.00776136433705688	0.000943203864153475	0.00776136433705688
672	1.19739890098572	-0.312012016773224	-16.4996185302734	0.0103587592020631	0.00548864435404539	-0.00944637414067984	-0.00652430532500148
673	-0.10129838436842	0.662010908126831	-16.4996185302734	-0.00522560812532902	0.00548864435404539	-0.00490093370899558	-0.0110697457566857
674	0.548050224781036	0.0126622980460525	-16.434684753418	-0.00230353930965066	-0.00165419070981443	-0.00392691092565656	-0.0026282137259841
675	-0.10129838436842	0.337336599826813	-16.6944236755371	-3.08191010844894e-05	0.00354059832170606	-0.000680167751852423	0.00451462110504508
676	0.548050224781036	0.337336599826813	-16.6944236755371	-0.00327756232582033	-0.00197886489331722	-0.00425158534198999	0.00776136433705688
677	-0.10129838436842	0.337336599826813	-16.4996185302734	-0.00230353930965066	0.00191722682211548	0.00289124972186983	-0.000680167751852423
678	-1.39999568462372	0.986685216426849	-16.629487991333	-0.0104203969240189	0.00743668992072344	-3.08191010844894e-05	-0.00230353930965066
679	-0.750647008419037	1.31135952472687	-16.5645542144775	0.00256657530553639	-0.0026282137259841	0.00126787810586393	-0.00587495695799589
680	-0.10129838436842	0.0126622980460525	-16.3697490692139	-0.00295288790948689	0.00126787810586393	-0.000680167751852423	0.00808603875339031
681	0.548050224781036	0.0126622980460525	-16.3048152923584	-0.00327756232582033	-0.00197886489331722	0.00289124972186983	0.00743668992072344
682	-0.750647008419037	0.986685216426849	-16.7593593597412	-0.0107450718060136	0.00970941036939621	-0.00522560812532902	0.00321592413820326
683	-1.39999568462372	0.986685216426849	-16.9541625976563	-0.0107450718060136	0.00191722682211548	-0.00165419070981443	0.000618529506027699
684	-2.04934430122375	0.986685216426849	-16.3697490692139	-0.0156151866540313	-0.00652430532500148	-0.0133424662053585	0.00483929552137852
685	-1.39999568462372	0.986685216426849	-16.434684753418	0.00938473641872406	0.00256657530553639	0.00126787810586393	0.00289124972186983
686	-0.10129838436842	-0.312012016773224	-15.9152050018311	-0.0130177913233638	-0.0026282137259841	-0.000680167751852423	0.00678734155371785
687	-0.750647008419037	0.0126622980460525	-15.9152050018311	0.00126787810586393	0.00289124972186983	0.00126787810586393	-0.00295288790948689
688	-2.04934430122375	0.986685216426849	-16.434684753418	-0.0217839982360601	-0.000680167751852423	-0.00749832857400179	-0.00360223650932312
689	-0.750647008419037	0.662010908126831	-16.4996185302734	0.000943203864153475	-0.00295288790948689	-0.00652430532500148	-0.00749832857400179
690	-1.39999568462372	0.337336599826813	-16.2398796081543	-0.0026282137259841	0.000943203864153475	-0.00197886489331722	0.00256657530553639
691	-1.39999568462372	0.337336599826813	-16.1749439239502	0.0152288740500808	0.0103587592020631	0.00126787810586393	-3.08191010844894e-05
692	-2.6986927986145	0.337336599826813	-16.1749439239502	-0.00879702530801296	0.00711201597005129	0.00386527273803949	0.00191722682211548
693	-2.04934430122375	1.31135952472687	-16.0450744628906	-0.00814767740666866	0.00711201597005129	-0.0104203969240189	-0.000355493422830477
694	-1.39999568462372	0.0126622980460525	-16.1749439239502	-0.0156151866540313	0.00483929552137852	0.0022419011220336	0.000943203864153475
695	-2.04934430122375	0.0126622980460525	-16.3697490692139	0.00548864435404539	0.00191722682211548	0.000618529506027699	0.00126787810586393
696	-1.39999568462372	0.662010908126831	-16.6944236755371	-0.00490093370899558	0.00743668992072344	-0.00490093370899558	0.00548864435404539
697	-2.6986927986145	0.662010908126831	-16.6944236755371	0.00386527273803949	0.000943203864153475	0.00776136433705688	0.00126787810586393
698	0.548050224781036	0.0126622980460525	-16.5645542144775	0.0022419011220336	0.00906006153672934	-0.00717365415766835	0.00289124972186983
699	-2.04934430122375	0.662010908126831	-16.3697490692139	-0.00360223650932312	0.000293855206109583	-0.00684897974133492	-0.00360223650932312
700	-0.750647008419037	0.0126622980460525	-16.7593593597412	-0.00197886489331722	0.000618529506027699	0.00841071270406246	0.00483929552137852
701	-1.39999568462372	0.986685216426849	-16.7593593597412	-0.00100484199356288	-0.00197886489331722	0.00483929552137852	0.00581331877037883
702	-0.10129838436842	0.986685216426849	-16.7593593597412	0.000293855206109583	0.00126787810586393	-0.00132951640989631	0.0022419011220336
703	-0.750647008419037	0.662010908126831	-16.7593593597412	0.0162028968334198	-0.00100484199356288	0.00126787810586393	0.000618529506027699
704	-2.04934430122375	0.986685216426849	-16.7593593597412	-0.00782300252467394	-0.00652430532500148	-0.00717365415766835	-3.08191010844894e-05
705	0.548050224781036	0.337336599826813	-16.6944236755371	0.00613799272105098	-0.00425158534198999	-0.0026282137259841	0.000293855206109583
706	0.548050224781036	0.662010908126831	-16.629487991333	0.0155535480007529	-0.000680167751852423	0.00289124972186983	0.00256657530553639
707	1.84674751758575	0.337336599826813	-16.6944236755371	-0.00912170019000769	0.00191722682211548	0.000618529506027699	-0.00717365415766835
708	1.19739890098572	0.0126622980460525	-16.629487991333	0.00581331877037883	-0.000355493422830477	-0.00425158534198999	0.000293855206109583
709	1.19739890098572	-0.636686325073242	-16.5645542144775	0.0162028968334198	0.00516396993771195	-0.000355493422830477	-0.00555028254166245
710	-0.10129838436842	1.31135952472687	-16.4996185302734	0.0113327819854021	-0.00100484199356288	0.00646266713738441	0.00548864435404539
711	-0.10129838436842	0.986685216426849	-16.3697490692139	0.000293855206109583	0.0022419011220336	-0.00814767740666866	0.0116574559360743
712	0.548050224781036	0.0126622980460525	-16.1749439239502	-0.0152905117720366	-0.00100484199356288	-0.0026282137259841	-0.00684897974133492
713	2.49609613418579	0.337336599826813	-16.8892288208008	0.0178262684494257	0.00354059832170606	0.000943203864153475	-0.00327756232582033
714	-0.750647008419037	1.31135952472687	-16.8892288208008	0.01847561635077	0.00548864435404539	-0.00295288790948689	-0.00490093370899558
715	1.19739890098572	0.986685216426849	-16.8242931365967	-0.00619963090866804	0.00418994715437293	-0.000355493422830477	0.00483929552137852
716	3.14544486999512	0.0126622980460525	-16.6944236755371	0.00418994715437293	0.00126787810586393	-0.000680167751852423	0.00516396993771195
717	1.84674751758575	0.0126622980460525	-16.434684753418	0.00873538758605719	0.00321592413820326	-0.00425158534198999	0.00906006153672934
718	-1.39999568462372	0.337336599826813	-16.1749439239502	-0.00619963090866804	0.00581331877037883	-3.08191010844894e-05	-0.00197886489331722
719	1.84674751758575	0.0126622980460525	-16.6944236755371	0.000943203864153475	0.00906006153672934	-0.0104203969240189	-0.00230353930965066
720	0.548050224781036	1.63603389263153	-16.4996185302734	0.000943203864153475	-0.00327756232582033	0.00548864435404539	0.00191722682211548
721	1.19739890098572	-0.312012016773224	-16.2398796081543	0.00711201597005129	0.00581331877037883	0.00159255252219737	0.00581331877037883
722	1.84674751758575	0.337336599826813	-16.1749439239502	0.00516396993771195	0.00581331877037883	0.00321592413820326	-0.00197886489331722
723	1.84674751758575	0.337336599826813	-16.2398796081543	0.00354059832170606	-0.00100484199356288	-0.00555028254166245	0.00126787810586393
724	1.19739890098572	0.337336599826813	-15.4606609344482	-0.00457625929266214	0.00289124972186983	-0.00457625929266214	-0.00230353930965066
725	1.19739890098572	-0.636686325073242	-16.3048152923584	-0.0104203969240189	0.00548864435404539	0.00321592413820326	-0.00132951640989631
726	0.548050224781036	0.0126622980460525	-16.3697490692139	-0.00522560812532902	0.00418994715437293	0.00321592413820326	0.00321592413820326
727	-0.10129838436842	1.31135952472687	-16.4996185302734	-0.00522560812532902	0.00418994715437293	0.00451462110504508	-0.00132951640989631
728	-0.10129838436842	1.31135952472687	-16.5645542144775	0.00159255252219737	0.000618529506027699	0.000943203864153475	-0.00814767740666866
729	0.548050224781036	0.337336599826813	-16.4996185302734	0.0116574559360743	-0.000355493422830477	-0.00392691092565656	0.00289124972186983
730	0.548050224781036	0.662010908126831	-16.0450744628906	-0.000680167751852423	-0.0026282137259841	0.00678734155371785	0.00256657530553639
731	1.84674751758575	-0.312012016773224	-16.1749439239502	0.00256657530553639	0.00289124972186983	-0.00717365415766835	0.00841071270406246
732	0.548050224781036	0.986685216426849	-16.5645542144775	-0.00100484199356288	0.00743668992072344	0.00418994715437293	-0.00392691092565656
733	-0.750647008419037	0.337336599826813	-16.2398796081543	0.020423661917448	0.00321592413820326	-0.00555028254166245	-0.00360223650932312
734	0.548050224781036	-0.312012016773224	-16.3048152923584	-0.0149658378213644	0.00873538758605719	0.00418994715437293	-0.00392691092565656
735	1.19739890098572	0.0126622980460525	-16.1749439239502	-0.00165419070981443	-3.08191010844894e-05	0.0100340843200684	0.000293855206109583
736	-0.10129838436842	0.662010908126831	-16.3048152923584	0.00418994715437293	0.00516396993771195	0.00418994715437293	-3.08191010844894e-05
737	-0.750647008419037	0.662010908126831	-16.3048152923584	-0.00457625929266214	0.00776136433705688	0.000618529506027699	-0.00197886489331722
738	1.19739890098572	-0.312012016773224	-16.5645542144775	-0.00555028254166245	0.00743668992072344	-0.0107450718060136	-0.0026282137259841
739	-0.10129838436842	0.986685216426849	-16.6944236755371	-0.00197886489331722	0.00483929552137852	-0.00457625929266214	-0.0026282137259841
740	2.49609613418579	0.0126622980460525	-16.7593593597412	0.00711201597005129	-0.00490093370899558	0.012956153601408	0.00711201597005129
741	-0.10129838436842	1.31135952472687	-16.4996185302734	0.0200989879667759	0.00483929552137852	-3.08191010844894e-05	0.00321592413820326
742	1.19739890098572	0.662010908126831	-16.3048152923584	-0.00100484199356288	-0.00295288790948689	0.000943203864153475	-0.00230353930965066
743	-0.10129838436842	0.662010908126831	-16.4996185302734	-0.00197886489331722	0.00126787810586393	-0.00230353930965066	-0.00555028254166245
744	1.19739890098572	0.986685216426849	-16.7593593597412	0.00711201597005129	-0.000355493422830477	-0.00944637414067984	0.00418994715437293
745	-0.10129838436842	0.986685216426849	-16.9541625976563	0.00581331877037883	-3.08191010844894e-05	0.00483929552137852	-3.08191010844894e-05
746	3.14544486999512	0.337336599826813	-16.629487991333	-0.00425158534198999	0.00126787810586393	0.00191722682211548	-3.08191010844894e-05
747	1.84674751758575	0.337336599826813	-16.4996185302734	-0.0100957229733467	0.00418994715437293	-0.00197886489331722	-0.0026282137259841
748	3.14544486999512	0.0126622980460525	-16.3048152923584	-0.00587495695799589	0.00873538758605719	-0.00555028254166245	-0.00652430532500148
749	-0.10129838436842	0.0126622980460525	-15.9801406860352	-0.00587495695799589	0.000943203864153475	-0.00327756232582033	-0.00555028254166245
750	2.49609613418579	0.337336599826813	-16.6944236755371	0.00711201597005129	-0.00392691092565656	-0.00392691092565656	0.00808603875339031
751	-0.10129838436842	1.63603389263153	-16.9541625976563	-0.000680167751852423	0.0022419011220336	0.00126787810586393	0.00191722682211548
752	3.79479336738586	-0.312012016773224	-16.4996185302734	0.0207483377307653	0.000618529506027699	-0.00457625929266214	-0.00327756232582033
753	1.19739890098572	-0.312012016773224	-16.629487991333	0.0207483377307653	0.00418994715437293	-0.00814767740666866	-0.0104203969240189
754	1.19739890098572	0.986685216426849	-17.0190982818604	0.00613799272105098	-0.00684897974133492	-0.0117190945893526	-0.00457625929266214
755	-0.10129838436842	1.63603389263153	-16.8892288208008	-0.00197886489331722	-0.00295288790948689	0.0022419011220336	0.00126787810586393
756	1.84674751758575	-0.312012016773224	-16.5645542144775	0.0132808275520802	0.00256657530553639	-0.00230353930965066	0.00418994715437293
757	1.19739890098572	0.337336599826813	-16.8242931365967	0.0162028968334198	0.00451462110504508	-0.0026282137259841	0.00126787810586393
758	0.548050224781036	0.337336599826813	-16.629487991333	0.00548864435404539	0.00191722682211548	0.000293855206109583	-0.00652430532500148
759	1.84674751758575	-0.312012016773224	-16.6944236755371	-0.00814767740666866	-0.0026282137259841	-0.00587495695799589	-0.0139918150380254
760	-0.10129838436842	0.986685216426849	-16.1100101470947	0.00841071270406246	-0.00230353930965066	-0.00555028254166245	0.00711201597005129
761	1.19739890098572	0.662010908126831	-16.1100101470947	-0.00879702530801296	0.00191722682211548	0.00418994715437293	-0.00230353930965066
762	1.19739890098572	-0.312012016773224	-16.4996185302734	0.00581331877037883	0.0022419011220336	-0.00587495695799589	-0.00360223650932312
763	1.84674751758575	0.337336599826813	-16.7593593597412	0.000618529506027699	-0.000680167751852423	0.00321592413820326	-0.0107450718060136
764	0.548050224781036	-0.312012016773224	-16.8892288208008	0.0022419011220336	0.00126787810586393	-0.00555028254166245	-0.00360223650932312
765	1.84674751758575	0.337336599826813	-16.3048152923584	-0.0100957229733467	-0.00490093370899558	0.00678734155371785	-0.000680167751852423
766	1.84674751758575	-0.312012016773224	-16.2398796081543	-0.00522560812532902	0.00418994715437293	0.0022419011220336	-3.08191010844894e-05
767	-0.10129838436842	1.31135952472687	-16.3697490692139	-0.00977104809135199	0.00841071270406246	-0.00490093370899558	-0.00100484199356288
768	0.548050224781036	0.986685216426849	-16.5645542144775	0.0022419011220336	0.00418994715437293	-0.00360223650932312	-0.0139918150380254
769	1.19739890098572	1.63603389263153	-16.7593593597412	0.012956153601408	0.00451462110504508	-0.0100957229733467	-0.00425158534198999
770	-0.10129838436842	-0.636686325073242	-16.629487991333	-0.0123684434220195	0.00613799272105098	0.00678734155371785	-0.000355493422830477
771	1.84674751758575	0.0126622980460525	-16.9541625976563	0.00841071270406246	0.00289124972186983	-0.00425158534198999	-0.00684897974133492
772	-0.750647008419037	0.662010908126831	-16.7593593597412	0.000943203864153475	0.00386527273803949	-0.00230353930965066	0.00418994715437293
773	1.19739890098572	0.0126622980460525	-16.4996185302734	-0.0120437685400248	0.00191722682211548	-0.00165419070981443	-0.00814767740666866
774	1.19739890098572	0.0126622980460525	-16.434684753418	-0.00197886489331722	0.00256657530553639	-0.00587495695799589	0.00159255252219737
775	2.49609613418579	-0.312012016773224	-16.629487991333	-0.00944637414067984	0.00159255252219737	0.0022419011220336	-0.0026282137259841
776	0.548050224781036	0.0126622980460525	-16.4996185302734	0.0152288740500808	0.00321592413820326	-0.00782300252467394	0.00483929552137852
777	0.548050224781036	0.662010908126831	-17.0840320587158	0.0113327819854021	0.00906006153672934	-0.00230353930965066	0.00256657530553639
778	0.548050224781036	0.337336599826813	-16.629487991333	-0.00295288790948689	-3.08191010844894e-05	-0.00619963090866804	0.00418994715437293
779	-0.10129838436842	1.31135952472687	-16.5645542144775	0.000293855206109583	-0.00100484199356288	-0.00100484199356288	-0.00100484199356288
780	1.19739890098572	-0.312012016773224	-16.3048152923584	-0.00457625929266214	0.00256657530553639	-0.000355493422830477	0.0100340843200684
781	0.548050224781036	0.986685216426849	-17.0190982818604	-0.00295288790948689	0.00418994715437293	-0.00587495695799589	0.00321592413820326
782	-0.10129838436842	0.986685216426849	-17.0840320587158	-0.000680167751852423	0.00906006153672934	-0.0130177913233638	0.00516396993771195
783	-0.10129838436842	0.662010908126831	-17.0840320587158	-0.00295288790948689	-0.00295288790948689	-0.00457625929266214	-0.00197886489331722
784	-0.10129838436842	0.986685216426849	-16.7593593597412	0.00678734155371785	0.00354059832170606	-0.00652430532500148	-0.00197886489331722
785	0.548050224781036	0.986685216426849	-16.6944236755371	0.00906006153672934	0.000943203864153475	0.00256657530553639	-0.000355493422830477
786	1.19739890098572	-0.312012016773224	-16.434684753418	-0.00295288790948689	-0.00132951640989631	-0.00425158534198999	0.00841071270406246
787	1.84674751758575	0.0126622980460525	-16.434684753418	0.0113327819854021	0.00581331877037883	-0.00197886489331722	-0.000680167751852423
788	2.49609613418579	0.0126622980460525	-16.5645542144775	-0.00619963090866804	0.00289124972186983	-0.0130177913233638	0.00159255252219737
789	0.548050224781036	-0.312012016773224	-16.4996185302734	-0.00165419070981443	-0.000680167751852423	-0.00522560812532902	0.00418994715437293
790	1.19739890098572	0.337336599826813	-16.8892288208008	-0.00490093370899558	-0.0026282137259841	-0.00944637414067984	0.00386527273803949
791	0.548050224781036	0.986685216426849	-16.9541625976563	-0.00230353930965066	-0.00327756232582033	-0.000680167751852423	0.00711201597005129
792	1.84674751758575	0.337336599826813	-16.629487991333	0.0188002903014421	0.0106834331527352	-0.0123684434220195	0.00256657530553639
793	2.49609613418579	0.0126622980460525	-16.7593593597412	0.00808603875339031	-0.00132951640989631	-0.00522560812532902	0.000618529506027699
794	-0.10129838436842	0.662010908126831	-17.2788372039795	-0.0156151866540313	0.00126787810586393	-0.00522560812532902	-0.000680167751852423
795	1.84674751758575	0.986685216426849	-16.8242931365967	-0.00555028254166245	0.00191722682211548	-0.000355493422830477	0.00354059832170606
796	1.19739890098572	0.337336599826813	-16.7593593597412	0.000943203864153475	-0.00165419070981443	0.00743668992072344	-0.00522560812532902
797	2.49609613418579	-0.312012016773224	-16.629487991333	0.00289124972186983	0.00483929552137852	-0.00879702530801296	-0.00295288790948689
798	-0.750647008419037	0.662010908126831	-16.5645542144775	0.00418994715437293	0.00256657530553639	-0.00425158534198999	-0.00717365415766835
799	2.49609613418579	-0.636686325073242	-16.1749439239502	-0.00360223650932312	-0.000355493422830477	-0.0126931173726916	0.00321592413820326
800	-0.10129838436842	1.31135952472687	-16.7593593597412	-0.0104203969240189	-0.00327756232582033	-0.00814767740666866	-0.00652430532500148
801	2.49609613418579	-0.312012016773224	-16.6944236755371	0.00646266713738441	-0.00295288790948689	-0.00977104809135199	-0.00425158534198999
802	1.19739890098572	0.337336599826813	-16.4996185302734	0.0210730116814375	0.00289124972186983	-0.00814767740666866	-0.00619963090866804
803	2.49609613418579	0.0126622980460525	-16.5645542144775	0.0207483377307653	0.00678734155371785	-0.0123684434220195	-0.000355493422830477
804	1.19739890098572	0.337336599826813	-16.434684753418	0.0220470335334539	-0.00197886489331722	-0.00782300252467394	-0.0026282137259841
805	2.49609613418579	-0.312012016773224	-16.1749439239502	0.0175015944987535	-0.00132951640989631	-0.00100484199356288	0.00386527273803949
806	0.548050224781036	0.662010908126831	-16.434684753418	0.0197743140161037	0.000943203864153475	-0.00457625929266214	-0.00425158534198999
807	0.548050224781036	0.662010908126831	-16.8242931365967	0.0210730116814375	0.00386527273803949	-0.0133424662053585	-0.000355493422830477
808	-0.750647008419037	1.63603389263153	-16.7593593597412	0.0243197549134493	-0.000355493422830477	-0.00684897974133492	-3.08191010844894e-05
809	1.19739890098572	0.337336599826813	-16.629487991333	0.0188002903014421	-0.00197886489331722	-0.00782300252467394	-0.00295288790948689
810	1.19739890098572	0.0126622980460525	-16.2398796081543	0.0226963832974434	0.00159255252219737	-0.000680167751852423	-0.00327756232582033
811	1.19739890098572	0.0126622980460525	-16.2398796081543	0.0246444288641214	-0.00295288790948689	-0.000680167751852423	-0.00230353930965066
812	0.548050224781036	1.31135952472687	-16.5645542144775	0.0288651939481497	0.00126787810586393	-0.0120437685400248	-0.00522560812532902
813	0.548050224781036	-0.636686325073242	-16.3697490692139	0.0100340843200684	0.00678734155371785	-0.00912170019000769	-0.00392691092565656
814	1.84674751758575	0.337336599826813	-16.8242931365967	-0.0146411629393697	0.00873538758605719	0.000293855206109583	-0.0117190945893526
815	1.84674751758575	0.0126622980460525	-16.5645542144775	0.00581331877037883	0.00451462110504508	-0.00392691092565656	0.00159255252219737
816	1.19739890098572	0.337336599826813	-16.4996185302734	-0.00327756232582033	0.00678734155371785	-0.00132951640989631	0.00159255252219737
817	0.548050224781036	0.662010908126831	-16.434684753418	0.00581331877037883	0.00256657530553639	-0.000355493422830477	0.0022419011220336
818	0.548050224781036	0.986685216426849	-16.6944236755371	0.0142548503354192	-0.00165419070981443	0.000293855206109583	-0.00522560812532902
819	-0.10129838436842	0.337336599826813	-16.629487991333	-0.0130177913233638	0.00354059832170606	-0.0162645354866982	-3.08191010844894e-05
820	1.19739890098572	0.337336599826813	-16.8892288208008	-3.08191010844894e-05	0.00776136433705688	0.00581331877037883	0.00581331877037883
821	0.548050224781036	0.986685216426849	-16.629487991333	0.0136055024340749	0.00354059832170606	-0.00684897974133492	0.0022419011220336
822	0.548050224781036	1.31135952472687	-16.5645542144775	0.000943203864153475	0.00548864435404539	-0.0107450718060136	-0.0104203969240189
823	0.548050224781036	-0.312012016773224	-16.1749439239502	0.0158782228827477	0.000293855206109583	-0.00425158534198999	-0.00360223650932312
824	-0.10129838436842	-0.312012016773224	-16.1749439239502	0.00483929552137852	0.00386527273803949	-0.00327756232582033	0.000618529506027699
825	-0.10129838436842	0.986685216426849	-16.629487991333	0.00191722682211548	0.00970941036939621	0.000293855206109583	-0.00100484199356288
826	-0.10129838436842	0.662010908126831	-16.9541625976563	-0.00944637414067984	0.00581331877037883	0.000293855206109583	0.00743668992072344
827	1.84674751758575	0.337336599826813	-16.8242931365967	-0.00522560812532902	0.00451462110504508	0.00159255252219737	-3.08191010844894e-05
828	1.84674751758575	0.0126622980460525	-16.4996185302734	-0.00587495695799589	0.00906006153672934	-0.00230353930965066	-0.0120437685400248
829	1.19739890098572	0.0126622980460525	-16.434684753418	-0.000355493422830477	0.00873538758605719	-0.00230353930965066	-0.000680167751852423
830	1.84674751758575	0.662010908126831	-16.629487991333	-0.00197886489331722	0.00808603875339031	-0.00522560812532902	-0.00132951640989631
831	0.548050224781036	-0.312012016773224	-16.8242931365967	0.0145795252174139	0.00938473641872406	-0.00100484199356288	0.000618529506027699
832	1.84674751758575	-0.312012016773224	-16.8242931365967	0.00678734155371785	0.00906006153672934	0.00321592413820326	-0.000355493422830477
833	0.548050224781036	0.662010908126831	-17.0190982818604	-0.00100484199356288	0.00841071270406246	-0.00684897974133492	-0.0110697457566857
834	1.19739890098572	0.986685216426849	-16.7593593597412	0.00321592413820326	0.00418994715437293	-0.00555028254166245	-0.00587495695799589
835	-0.10129838436842	1.31135952472687	-16.8242931365967	0.00776136433705688	0.00386527273803949	0.00256657530553639	0.00126787810586393
836	2.49609613418579	0.662010908126831	-16.5645542144775	-0.00295288790948689	0.0022419011220336	0.00483929552137852	0.00321592413820326
837	1.19739890098572	0.0126622980460525	-16.5645542144775	-0.000680167751852423	0.00873538758605719	0.0100340843200684	0.00386527273803949
838	1.19739890098572	-0.312012016773224	-16.8242931365967	0.000618529506027699	0.00483929552137852	-0.00360223650932312	-0.00749832857400179
839	1.84674751758575	0.986685216426849	-16.8892288208008	-0.00100484199356288	0.0022419011220336	-0.00717365415766835	0.0022419011220336
840	1.84674751758575	-0.312012016773224	-16.3697490692139	0.00938473641872406	0.00386527273803949	0.00289124972186983	0.000943203864153475
841	1.19739890098572	0.337336599826813	-16.3048152923584	0.00711201597005129	0.00743668992072344	0.00970941036939621	0.000618529506027699
842	1.84674751758575	0.0126622980460525	-16.3697490692139	0.0178262684494257	0.00256657530553639	-0.00879702530801296	-0.00652430532500148
843	-0.750647008419037	0.986685216426849	-16.2398796081543	-0.0123684434220195	0.00678734155371785	-0.00360223650932312	-0.000680167751852423
844	1.84674751758575	0.662010908126831	-16.8242931365967	-0.00879702530801296	0.00289124972186983	-0.00652430532500148	-0.00230353930965066
845	1.84674751758575	0.662010908126831	-16.7593593597412	0.00321592413820326	0.00321592413820326	-0.00230353930965066	-0.00165419070981443
846	1.84674751758575	-0.636686325073242	-16.5645542144775	0.00548864435404539	0.00841071270406246	-0.00230353930965066	0.00321592413820326
847	0.548050224781036	0.662010908126831	-16.629487991333	-0.00197886489331722	0.00483929552137852	-0.0107450718060136	-0.00652430532500148
848	0.548050224781036	0.986685216426849	-16.6944236755371	-0.00944637414067984	0.0100340843200684	-0.0117190945893526	0.000943203864153475
849	-0.10129838436842	0.986685216426849	-16.3697490692139	-0.0026282137259841	0.00256657530553639	0.00126787810586393	0.00321592413820326
850	1.84674751758575	-0.636686325073242	-16.3697490692139	-3.08191010844894e-05	-3.08191010844894e-05	-0.00555028254166245	0.00613799272105098
851	1.19739890098572	1.31135952472687	-16.8892288208008	0.00256657530553639	-0.000680167751852423	0.00451462110504508	-0.00555028254166245
852	-0.10129838436842	0.986685216426849	-16.6944236755371	0.0210730116814375	0.0022419011220336	-0.00587495695799589	0.00613799272105098
853	1.19739890098572	-0.312012016773224	-16.4996185302734	0.0278911720961332	0.00711201597005129	0.00711201597005129	-0.00490093370899558
854	1.19739890098572	-0.636686325073242	-16.434684753418	0.00743668992072344	0.00516396993771195	-0.00392691092565656	0.000293855206109583
855	1.19739890098572	-0.312012016773224	-16.3697490692139	-0.0113944197073579	-0.00132951640989631	-0.000680167751852423	-0.00295288790948689
856	0.548050224781036	-0.312012016773224	-16.3048152923584	-0.00912170019000769	0.000943203864153475	0.00808603875339031	0.00126787810586393
857	0.548050224781036	0.986685216426849	-16.9541625976563	0.0314625911414623	0.013930176384747	-0.00522560812532902	0.00126787810586393
858	-0.750647008419037	0.986685216426849	-16.6944236755371	-0.0188619289547205	-0.00295288790948689	0.000943203864153475	0.00483929552137852
859	1.19739890098572	-0.312012016773224	-16.4996185302734	-0.000355493422830477	-0.00230353930965066	-0.00392691092565656	-0.000680167751852423
860	0.548050224781036	1.31135952472687	-16.629487991333	0.0285405199974775	-3.08191010844894e-05	0.0022419011220336	0.00581331877037883
861	0.548050224781036	0.662010908126831	-16.434684753418	-0.000680167751852423	-0.00555028254166245	-0.00197886489331722	0.00289124972186983
862	-0.750647008419037	0.337336599826813	-16.3697490692139	0.00711201597005129	0.00256657530553639	0.00873538758605719	0.00483929552137852
863	1.84674751758575	-0.312012016773224	-16.3697490692139	-0.0273034609854221	-0.00749832857400179	-0.00392691092565656	-0.00100484199356288
864	0.548050224781036	-0.636686325073242	-16.3697490692139	0.000943203864153475	0.00354059832170606	-0.0133424662053585	-0.00197886489331722
865	0.548050224781036	1.31135952472687	-16.4996185302734	-0.00490093370899558	-0.00457625929266214	-0.00100484199356288	0.0103587592020631
866	-0.10129838436842	0.337336599826813	-16.4996185302734	-0.000680167751852423	0.00256657530553639	0.00873538758605719	0.00354059832170606
867	3.14544486999512	-0.96136063337326	-16.3048152923584	-0.0107450718060136	0.000293855206109583	-0.00165419070981443	0.00191722682211548
868	1.84674751758575	-0.636686325073242	-16.0450744628906	-0.0156151866540313	0.0022419011220336	0.00776136433705688	-0.00425158534198999
869	2.49609613418579	0.0126622980460525	-16.629487991333	0.00386527273803949	-0.00327756232582033	-0.00717365415766835	-0.00425158534198999
870	0.548050224781036	1.31135952472687	-16.7593593597412	0.0116574559360743	0.00289124972186983	0.00418994715437293	0.00970941036939621
871	1.84674751758575	-0.312012016773224	-16.1749439239502	-0.00490093370899558	-0.00652430532500148	0.00938473641872406	0.00808603875339031
872	1.19739890098572	0.337336599826813	-16.434684753418	0.0113327819854021	0.00126787810586393	-0.0026282137259841	0.00191722682211548
873	1.19739890098572	0.986685216426849	-16.6944236755371	-0.00490093370899558	-0.00522560812532902	0.0022419011220336	0.00126787810586393
874	-0.750647008419037	0.662010908126831	-16.1100101470947	0.00354059832170606	0.00483929552137852	-0.00457625929266214	0.00711201597005129
875	1.19739890098572	0.337336599826813	-16.4996185302734	0.0230210572481155	-0.00327756232582033	-0.00522560812532902	0.01100810803473
876	-0.750647008419037	1.63603389263153	-16.6944236755371	-0.0188619289547205	-0.000355493422830477	-0.000680167751852423	0.00354059832170606
877	2.49609613418579	-0.636686325073242	-16.3697490692139	0.0262678004801273	0.00256657530553639	-0.00132951640989631	0.00418994715437293
878	1.19739890098572	0.337336599826813	-16.2398796081543	-0.0208099745213985	-0.00327756232582033	-0.00457625929266214	0.000618529506027699
879	3.14544486999512	0.0126622980460525	-16.3697490692139	-0.00879702530801296	-0.00847235135734081	-0.00295288790948689	0.00418994715437293
880	0.548050224781036	0.986685216426849	-16.1100101470947	-3.08191010844894e-05	0.00321592413820326	-0.00522560812532902	0.00548864435404539
881	2.49609613418579	-0.312012016773224	-16.1749439239502	-0.00100484199356288	-0.00684897974133492	-0.0026282137259841	0.00516396993771195
882	1.84674751758575	0.337336599826813	-16.434684753418	0.0142548503354192	0.00938473641872406	0.000618529506027699	0.0100340843200684
883	1.84674751758575	-0.636686325073242	-16.7593593597412	0.0022419011220336	0.00483929552137852	-0.00782300252467394	-0.00425158534198999
884	1.84674751758575	0.337336599826813	-16.5645542144775	-0.00717365415766835	-3.08191010844894e-05	-0.00165419070981443	0.00191722682211548
885	2.49609613418579	0.0126622980460525	-16.434684753418	0.00776136433705688	0.00354059832170606	-0.00782300252467394	0.00386527273803949
886	0.548050224781036	0.337336599826813	-16.434684753418	-0.00587495695799589	0.00386527273803949	0.000618529506027699	0.00711201597005129
887	-0.10129838436842	0.337336599826813	-16.2398796081543	-3.08191010844894e-05	0.00483929552137852	0.00159255252219737	0.00256657530553639
888	-0.10129838436842	0.986685216426849	-16.629487991333	0.00451462110504508	0.00646266713738441	-0.00522560812532902	-0.00814767740666866
889	0.548050224781036	0.662010908126831	-16.8242931365967	0.00906006153672934	-0.00197886489331722	-0.00392691092565656	0.00256657530553639
890	0.548050224781036	0.337336599826813	-16.5645542144775	-0.000680167751852423	0.00451462110504508	0.00646266713738441	-0.00360223650932312
891	1.19739890098572	-0.312012016773224	-16.5645542144775	0.013930176384747	-0.00165419070981443	-0.00132951640989631	0.00451462110504508
892	0.548050224781036	0.986685216426849	-16.4996185302734	0.0165275707840919	0.00256657530553639	0.00256657530553639	-0.00522560812532902
893	-0.750647008419037	0.0126622980460525	-16.1100101470947	0.0142548503354192	-0.00230353930965066	-0.00782300252467394	0.0022419011220336
894	1.84674751758575	0.337336599826813	-16.629487991333	0.0022419011220336	-0.00165419070981443	-0.00457625929266214	-0.0113944197073579
895	1.19739890098572	-0.636686325073242	-16.3697490692139	0.000618529506027699	0.000618529506027699	-0.0123684434220195	0.00613799272105098
896	-0.10129838436842	0.986685216426849	-16.5645542144775	-0.00197886489331722	0.00548864435404539	0.00581331877037883	-0.00717365415766835
897	-0.10129838436842	0.662010908126831	-16.6944236755371	0.00711201597005129	0.00289124972186983	0.000943203864153475	0.000943203864153475
898	1.84674751758575	0.0126622980460525	-16.7593593597412	-0.0110697457566857	-0.00132951640989631	-0.0110697457566857	-0.00879702530801296
899	0.548050224781036	0.0126622980460525	-15.9801406860352	-0.00522560812532902	-0.00132951640989631	-0.00295288790948689	-0.00944637414067984
900	0.548050224781036	0.662010908126831	-16.4996185302734	0.01847561635077	0.00354059832170606	-0.00230353930965066	0.00289124972186983
901	-0.10129838436842	0.986685216426849	-16.6944236755371	0.00516396993771195	0.00354059832170606	0.00321592413820326	0.0100340843200684
902	0.548050224781036	-0.636686325073242	-16.1100101470947	0.0285405199974775	0.00678734155371785	0.000618529506027699	-0.00490093370899558
903	1.84674751758575	-0.636686325073242	-16.434684753418	-0.00490093370899558	0.00159255252219737	-0.00165419070981443	-0.00490093370899558
904	1.84674751758575	-0.636686325073242	-16.3048152923584	0.00841071270406246	-0.00295288790948689	0.000618529506027699	-0.00392691092565656
905	-0.750647008419037	0.0126622980460525	-16.2398796081543	0.0165275707840919	-0.000680167751852423	-0.00197886489331722	0.00548864435404539
906	0.548050224781036	0.337336599826813	-16.8892288208008	-0.0120437685400248	0.000943203864153475	0.00289124972186983	-0.00100484199356288
907	1.19739890098572	0.662010908126831	-16.8242931365967	0.01100810803473	0.00159255252219737	-0.00392691092565656	-0.0026282137259841
908	1.84674751758575	-0.96136063337326	-16.8892288208008	-0.00782300252467394	0.01100810803473	-0.00457625929266214	-0.00197886489331722
909	0.548050224781036	-1.28603494167328	-16.6944236755371	-0.00847235135734081	-0.00295288790948689	-0.000355493422830477	-0.00295288790948689
910	2.49609613418579	0.662010908126831	-17.0190982818604	-0.00782300252467394	0.00354059832170606	-0.00230353930965066	0.00548864435404539
911	0.548050224781036	0.662010908126831	-16.629487991333	-3.08191010844894e-05	0.00678734155371785	0.00418994715437293	-0.0026282137259841
912	1.84674751758575	-0.96136063337326	-16.4996185302734	0.00191722682211548	0.00548864435404539	0.00808603875339031	-0.00555028254166245
913	1.84674751758575	0.337336599826813	-16.8892288208008	-0.00230353930965066	-0.000355493422830477	-0.0117190945893526	-0.00457625929266214
914	0.548050224781036	0.662010908126831	-16.434684753418	-0.0120437685400248	-0.00392691092565656	-0.00555028254166245	-0.0123684434220195
915	-0.10129838436842	0.662010908126831	-16.5645542144775	0.0171769186854362	-0.00944637414067984	-0.00425158534198999	0.00256657530553639
916	3.14544486999512	-0.96136063337326	-16.3048152923584	-0.000680167751852423	-0.0100957229733467	0.000943203864153475	-0.0026282137259841
917	1.84674751758575	-0.636686325073242	-16.1100101470947	0.0239950809627771	0.00159255252219737	-0.00457625929266214	-0.00587495695799589
918	1.84674751758575	-0.96136063337326	-16.2398796081543	-0.0195112787187099	-0.00100484199356288	-0.00912170019000769	-0.00490093370899558
919	1.84674751758575	-0.312012016773224	-16.3697490692139	0.000943203864153475	-0.00100484199356288	-3.08191010844894e-05	-0.00100484199356288
920	1.19739890098572	-0.312012016773224	-16.629487991333	-0.0026282137259841	-0.00197886489331722	-0.00425158534198999	0.00354059832170606
921	1.84674751758575	-0.636686325073242	-16.434684753418	0.00938473641872406	-0.00165419070981443	-3.08191010844894e-05	-0.00295288790948689
922	2.49609613418579	-0.96136063337326	-16.3697490692139	-0.00555028254166245	0.00808603875339031	-0.00652430532500148	-0.00327756232582033
923	0.548050224781036	-0.636686325073242	-16.5645542144775	0.00938473641872406	0.000618529506027699	-0.00814767740666866	-0.0130177913233638
924	1.84674751758575	-0.96136063337326	-16.0450744628906	-0.0185372550040483	-0.00879702530801296	0.00548864435404539	-0.00425158534198999
925	1.19739890098572	0.0126622980460525	-16.434684753418	0.0100340843200684	0.00159255252219737	0.00418994715437293	-0.00360223650932312
926	0.548050224781036	-1.28603494167328	-16.3048152923584	0.0145795252174139	0.00191722682211548	-0.0026282137259841	-0.00132951640989631
927	-0.750647008419037	0.337336599826813	-16.4996185302734	0.000293855206109583	0.00126787810586393	0.00256657530553639	-0.00327756232582033
928	0.548050224781036	0.337336599826813	-16.4996185302734	0.00321592413820326	0.00386527273803949	-0.00132951640989631	-0.00749832857400179
929	2.49609613418579	0.337336599826813	-16.3697490692139	-0.0149658378213644	-0.00814767740666866	-0.00652430532500148	-0.00847235135734081
930	-0.10129838436842	-0.96136063337326	-15.8502702713013	0.0100340843200684	-0.00327756232582033	-0.00977104809135199	-0.00132951640989631
931	1.19739890098572	0.337336599826813	-16.629487991333	-0.0149658378213644	-0.00230353930965066	-0.00197886489331722	-0.00619963090866804
932	-0.10129838436842	0.337336599826813	-16.3697490692139	-0.00847235135734081	0.000293855206109583	-0.00555028254166245	-0.00165419070981443
933	1.19739890098572	-0.636686325073242	-16.3048152923584	0.00191722682211548	-0.000680167751852423	-0.00425158534198999	-0.00944637414067984
934	1.19739890098572	-1.28603494167328	-16.3697490692139	-0.0191866029053926	-0.000680167751852423	-0.00717365415766835	-0.00684897974133492
935	2.49609613418579	-0.636686325073242	-16.3048152923584	-0.0026282137259841	0.000293855206109583	0.00126787810586393	0.000943203864153475
936	1.19739890098572	-0.636686325073242	-15.8502702713013	0.00159255252219737	-0.0026282137259841	-0.000680167751852423	0.00418994715437293
937	1.19739890098572	-0.636686325073242	-16.3048152923584	0.00321592413820326	0.00321592413820326	-0.000355493422830477	0.000618529506027699
938	0.548050224781036	0.0126622980460525	-16.3048152923584	-0.000355493422830477	-0.00327756232582033	-0.00652430532500148	-0.00230353930965066
939	0.548050224781036	0.0126622980460525	-16.629487991333	-0.00782300252467394	-0.00814767740666866	0.0022419011220336	0.00191722682211548
940	1.19739890098572	-1.61070930957794	-16.3697490692139	0.00808603875339031	-0.00587495695799589	-0.00360223650932312	0.00711201597005129
941	1.19739890098572	-0.96136063337326	-16.8892288208008	0.00938473641872406	-0.00522560812532902	0.00256657530553639	0.00516396993771195
942	-0.10129838436842	-0.636686325073242	-16.6944236755371	-0.00100484199356288	-0.00197886489331722	0.00711201597005129	0.00418994715437293
943	1.84674751758575	0.337336599826813	-16.7593593597412	-3.08191010844894e-05	-0.000355493422830477	-0.00879702530801296	-0.00132951640989631
944	1.84674751758575	-0.636686325073242	-16.5645542144775	0.0136055024340749	-0.00165419070981443	-0.00197886489331722	0.000293855206109583
945	2.49609613418579	-1.28603494167328	-16.5645542144775	-3.08191010844894e-05	-0.00749832857400179	0.00191722682211548	0.00159255252219737
946	-0.10129838436842	0.0126622980460525	-16.629487991333	0.0100340843200684	-0.0026282137259841	-0.00360223650932312	0.00776136433705688
947	1.84674751758575	-0.96136063337326	-16.1749439239502	0.0265924744307995	-0.00100484199356288	0.0022419011220336	-0.00555028254166245
948	1.19739890098572	-1.61070930957794	-16.434684753418	-0.00457625929266214	-0.00165419070981443	-0.0110697457566857	-0.00522560812532902
949	1.19739890098572	-0.96136063337326	-16.3048152923584	-0.0133424662053585	-0.00522560812532902	-0.00230353930965066	-0.00847235135734081
950	-0.10129838436842	0.0126622980460525	-16.5645542144775	-0.00100484199356288	-0.00132951640989631	-3.08191010844894e-05	0.00386527273803949
951	1.19739890098572	-0.636686325073242	-16.3697490692139	0.000293855206109583	-0.000355493422830477	0.000943203864153475	0.00938473641872406
952	1.84674751758575	-0.96136063337326	-16.2398796081543	-0.0107450718060136	0.0022419011220336	-0.00457625929266214	-0.000680167751852423
953	1.19739890098572	0.0126622980460525	-16.4996185302734	0.00483929552137852	-0.000355493422830477	0.000943203864153475	-0.00360223650932312
954	-0.750647008419037	-0.312012016773224	-16.3697490692139	-0.000355493422830477	-0.00587495695799589	-0.0130177913233638	-0.00490093370899558
955	1.19739890098572	0.0126622980460525	-16.1749439239502	0.00581331877037883	-0.0107450718060136	-0.00619963090866804	0.00970941036939621
956	-0.750647008419037	-0.312012016773224	-16.6944236755371	0.00970941036939621	0.000293855206109583	0.00743668992072344	0.011982130818069
957	3.14544486999512	-1.61070930957794	-16.1749439239502	0.000618529506027699	-0.00327756232582033	-0.00165419070981443	-0.00295288790948689
958	1.84674751758575	-1.28603494167328	-16.3048152923584	-0.0026282137259841	0.0022419011220336	-0.00327756232582033	0.00613799272105098
959	3.79479336738586	-1.28603494167328	-16.1749439239502	-0.00619963090866804	-0.00749832857400179	0.00418994715437293	-0.000680167751852423
960	-0.10129838436842	0.337336599826813	-16.4996185302734	0.0116574559360743	0.000618529506027699	-0.00814767740666866	0.0106834331527352
961	1.84674751758575	-0.636686325073242	-16.2398796081543	-0.000680167751852423	0.000618529506027699	0.00159255252219737	0.00354059832170606
962	0.548050224781036	-0.636686325073242	-16.4996185302734	0.00256657530553639	-0.00684897974133492	0.000943203864153475	0.000943203864153475
963	3.14544486999512	-0.96136063337326	-16.8242931365967	0.011982130818069	-3.08191010844894e-05	-0.0136671401560307	0.00418994715437293
964	2.49609613418579	-0.636686325073242	-16.4996185302734	0.00191722682211548	-0.00879702530801296	0.000943203864153475	0.0022419011220336
965	2.49609613418579	-1.28603494167328	-16.5645542144775	-0.00165419070981443	-0.00392691092565656	0.000618529506027699	0.00711201597005129
966	-0.750647008419037	-0.636686325073242	-16.3697490692139	0.000293855206109583	-0.00847235135734081	-0.00197886489331722	0.000618529506027699
967	0.548050224781036	-0.636686325073242	-16.3697490692139	-0.0195112787187099	-0.00165419070981443	0.000618529506027699	-0.00197886489331722
968	0.548050224781036	0.337336599826813	-16.8242931365967	0.00191722682211548	-0.00360223650932312	-3.08191010844894e-05	0.00159255252219737
969	0.548050224781036	0.0126622980460525	-16.8242931365967	0.00191722682211548	-0.000680167751852423	0.0022419011220336	-0.00522560812532902
970	1.19739890098572	-0.96136063337326	-16.629487991333	0.00548864435404539	0.00159255252219737	0.000618529506027699	-0.00327756232582033
971	1.84674751758575	-0.636686325073242	-16.4996185302734	0.0132808275520802	-0.00230353930965066	-0.00522560812532902	0.000943203864153475
972	-0.10129838436842	0.662010908126831	-16.6944236755371	-0.00197886489331722	-0.00100484199356288	0.00711201597005129	-0.00360223650932312
973	-0.10129838436842	-1.28603494167328	-16.2398796081543	0.0217223595827818	-0.00327756232582033	-0.0113944197073579	-0.00132951640989631
974	1.19739890098572	-0.636686325073242	-16.3048152923584	0.00451462110504508	-0.00425158534198999	0.00386527273803949	-0.00847235135734081
975	0.548050224781036	-0.636686325073242	-16.7593593597412	-0.00457625929266214	-0.00132951640989631	0.000618529506027699	0.00256657530553639
976	-0.10129838436842	0.337336599826813	-16.6944236755371	-0.0146411629393697	-0.00360223650932312	0.00711201597005129	0.00678734155371785
977	0.548050224781036	-0.636686325073242	-16.629487991333	-0.00977104809135199	-0.00230353930965066	0.000293855206109583	-0.00490093370899558
978	2.49609613418579	-0.312012016773224	-16.629487991333	0.000943203864153475	-0.00295288790948689	-0.00425158534198999	-0.00295288790948689
979	0.548050224781036	-0.312012016773224	-16.434684753418	-0.00847235135734081	-0.00490093370899558	-0.00327756232582033	-0.00587495695799589
980	1.84674751758575	-0.312012016773224	-16.4996185302734	0.0100340843200684	-0.00230353930965066	0.00159255252219737	0.000293855206109583
981	-0.10129838436842	-0.636686325073242	-17.0190982818604	0.00548864435404539	-0.000355493422830477	-0.00295288790948689	0.00256657530553639
982	-0.10129838436842	0.337336599826813	-17.0190982818604	0.00516396993771195	0.00548864435404539	0.00711201597005129	0.00126787810586393
983	1.19739890098572	-0.636686325073242	-16.4996185302734	-0.0100957229733467	0.00451462110504508	-0.000680167751852423	0.00289124972186983
984	-0.10129838436842	-1.61070930957794	-16.7593593597412	0.00386527273803949	-0.00912170019000769	0.0022419011220336	-0.00944637414067984
985	0.548050224781036	0.0126622980460525	-16.4996185302734	0.00548864435404539	-0.00425158534198999	0.00483929552137852	0.0116574559360743
986	-0.10129838436842	-0.312012016773224	-16.434684753418	0.0142548503354192	-0.00522560812532902	-0.000680167751852423	0.00483929552137852
987	1.19739890098572	-1.28603494167328	-16.6944236755371	-0.00165419070981443	-0.00197886489331722	-3.08191010844894e-05	-0.00555028254166245
988	1.19739890098572	-1.28603494167328	-16.7593593597412	0.00613799272105098	-3.08191010844894e-05	-0.00619963090866804	0.00386527273803949
989	-0.10129838436842	-0.96136063337326	-16.6944236755371	0.011982130818069	-0.0104203969240189	-0.00847235135734081	-0.00100484199356288
990	1.84674751758575	-0.636686325073242	-16.6944236755371	0.0295145437121391	-0.00717365415766835	0.00451462110504508	0.00289124972186983
991	-0.10129838436842	-0.312012016773224	-16.4996185302734	0.00873538758605719	0.0022419011220336	-3.08191010844894e-05	0.011982130818069
992	2.49609613418579	-1.93538355827332	-16.1749439239502	0.0399041213095188	0.000293855206109583	0.00289124972186983	0.000943203864153475
993	0.548050224781036	-0.96136063337326	-16.7593593597412	-0.00847235135734081	-3.08191010844894e-05	-0.00425158534198999	0.0022419011220336
994	0.548050224781036	-0.636686325073242	-16.8892288208008	0.00873538758605719	-0.00912170019000769	0.00256657530553639	0.00548864435404539
995	1.19739890098572	-0.636686325073242	-16.6944236755371	-0.0107450718060136	-0.0110697457566857	-0.00327756232582033	0.00126787810586393
996	2.49609613418579	-0.96136063337326	-16.7593593597412	-0.00977104809135199	-0.00230353930965066	0.00613799272105098	-3.08191010844894e-05
997	0.548050224781036	-1.28603494167328	-16.1749439239502	-0.00132951640989631	-0.00392691092565656	0.00126787810586393	-0.00132951640989631
998	1.19739890098572	-0.636686325073242	-15.9801406860352	0.0022419011220336	-0.00197886489331722	-0.00230353930965066	0.00126787810586393
999	2.49609613418579	-1.28603494167328	-16.6944236755371	-0.00100484199356288	-0.0113944197073579	-0.00295288790948689	-0.00555028254166245
1000	1.19739890098572	-0.96136063337326	-16.6944236755371	0.00808603875339031	-0.00522560812532902	0.000943203864153475	0.00743668992072344
1001	1.19739890098572	-1.28603494167328	-16.629487991333	0.000943203864153475	-0.0120437685400248	-0.000680167751852423	-0.00717365415766835
1002	3.14544486999512	-0.96136063337326	-16.7593593597412	0.020423661917448	-0.00457625929266214	0.000293855206109583	0.000943203864153475
1003	-0.10129838436842	0.0126622980460525	-16.5645542144775	0.000293855206109583	-0.00619963090866804	-0.00587495695799589	-0.0113944197073579
1004	1.19739890098572	-0.312012016773224	-16.4996185302734	0.00321592413820326	-0.00782300252467394	-0.0110697457566857	-0.00457625929266214
1005	1.19739890098572	-0.312012016773224	-16.6944236755371	-0.00847235135734081	-0.00912170019000769	0.00256657530553639	-0.00717365415766835
1006	2.49609613418579	-1.61070930957794	-16.9541625976563	-0.00457625929266214	-0.00782300252467394	-0.00327756232582033	0.00646266713738441
1007	0.548050224781036	0.337336599826813	-16.9541625976563	-0.00165419070981443	-3.08191010844894e-05	-0.00295288790948689	-0.00230353930965066
1008	0.548050224781036	-0.312012016773224	-16.9541625976563	0.00386527273803949	-0.00295288790948689	-0.00457625929266214	-3.08191010844894e-05
1009	0.548050224781036	0.337336599826813	-16.8242931365967	-0.00457625929266214	-0.00717365415766835	-0.00522560812532902	-0.00912170019000769
1010	0.548050224781036	-1.93538355827332	-16.3697490692139	0.000293855206109583	-0.00879702530801296	0.0106834331527352	0.00483929552137852
1011	1.19739890098572	-0.96136063337326	-16.434684753418	0.00451462110504508	-0.0120437685400248	0.00841071270406246	0.000943203864153475
1012	1.19739890098572	-0.636686325073242	-16.7593593597412	0.000293855206109583	-0.00132951640989631	-0.0026282137259841	-0.00490093370899558
1013	-0.10129838436842	-0.636686325073242	-16.9541625976563	0.00516396993771195	0.00321592413820326	0.000943203864153475	-0.00619963090866804
1014	1.19739890098572	-1.61070930957794	-16.6944236755371	-0.00749832857400179	-0.0113944197073579	-0.00587495695799589	-0.00782300252467394
1015	1.19739890098572	-0.96136063337326	-16.7593593597412	0.00354059832170606	-0.0126931173726916	0.00191722682211548	-0.000355493422830477
1016	-0.10129838436842	-0.636686325073242	-16.4996185302734	0.00938473641872406	-0.00749832857400179	0.000293855206109583	0.00678734155371785
1017	-0.10129838436842	-0.312012016773224	-16.8242931365967	0.00321592413820326	0.000943203864153475	0.00256657530553639	-0.00977104809135199
1018	1.84674751758575	-1.28603494167328	-17.0190982818604	0.000943203864153475	0.00354059832170606	-0.00847235135734081	-0.00295288790948689
1019	0.548050224781036	-0.312012016773224	-17.0190982818604	0.00516396993771195	-0.00814767740666866	-0.00619963090866804	-0.00132951640989631
1020	1.84674751758575	-1.28603494167328	-17.0190982818604	-0.0143164889886975	-0.0110697457566857	0.0022419011220336	0.00191722682211548
1021	0.548050224781036	-0.636686325073242	-17.0190982818604	0.0162028968334198	-0.00717365415766835	0.0022419011220336	0.00516396993771195
1022	-0.10129838436842	-0.312012016773224	-16.629487991333	-0.0133424662053585	-0.00457625929266214	0.00808603875339031	-0.00132951640989631
1023	1.19739890098572	-1.93538355827332	-16.434684753418	0.00289124972186983	-0.00555028254166245	-0.00782300252467394	-0.00360223650932312
1024	-0.10129838436842	-1.28603494167328	-16.434684753418	0.0304885655641556	-0.00814767740666866	-0.00100484199356288	-0.00392691092565656
1025	-0.10129838436842	0.0126622980460525	-17.213903427124	-0.00360223650932312	-0.0117190945893526	0.00451462110504508	0.00321592413820326
1026	-0.10129838436842	-0.312012016773224	-17.0840320587158	0.0100340843200684	-0.00912170019000769	0.000943203864153475	-0.000355493422830477
1027	2.49609613418579	-1.28603494167328	-17.0840320587158	-0.00944637414067984	-0.00327756232582033	0.00581331877037883	-0.00749832857400179
1028	1.19739890098572	-2.26005792617798	-16.6944236755371	-0.000355493422830477	-0.00587495695799589	-0.00230353930965066	-0.00360223650932312
1029	2.49609613418579	-1.93538355827332	-16.434684753418	-0.000355493422830477	-0.00100484199356288	-0.00392691092565656	0.000293855206109583
1030	0.548050224781036	-0.636686325073242	-16.9541625976563	-0.00230353930965066	-0.00749832857400179	-0.00684897974133492	-0.00132951640989631
1031	1.19739890098572	-1.28603494167328	-16.7593593597412	0.00418994715437293	-3.08191010844894e-05	0.000618529506027699	0.0022419011220336
1032	0.548050224781036	-1.61070930957794	-16.5645542144775	-0.00327756232582033	-0.000355493422830477	-0.0026282137259841	-0.00132951640989631
1033	1.19739890098572	-0.636686325073242	-16.8242931365967	0.0022419011220336	-0.0130177913233638	-0.00814767740666866	-0.00295288790948689
1034	0.548050224781036	-0.312012016773224	-16.629487991333	0.0126314787194133	-0.00555028254166245	0.00191722682211548	-0.00522560812532902
1035	0.548050224781036	-0.636686325073242	-16.4996185302734	-0.00327756232582033	-0.00555028254166245	0.000293855206109583	0.00191722682211548
1036	-0.10129838436842	-0.312012016773224	-16.629487991333	0.0113327819854021	-0.00197886489331722	-0.00197886489331722	-0.00879702530801296
1037	2.49609613418579	-1.93538355827332	-16.6944236755371	-0.00587495695799589	-0.00555028254166245	-0.00132951640989631	0.00159255252219737
1038	2.49609613418579	-0.96136063337326	-16.629487991333	0.00841071270406246	-0.00457625929266214	-0.00944637414067984	-0.00197886489331722
1039	2.49609613418579	-1.28603494167328	-16.8892288208008	-0.00652430532500148	-0.000680167751852423	-0.00132951640989631	-0.0026282137259841
1040	-0.10129838436842	0.337336599826813	-16.6944236755371	-0.00392691092565656	-0.0143164889886975	0.00159255252219737	-0.000355493422830477
1041	3.14544486999512	-1.28603494167328	-16.3048152923584	0.0126314787194133	-0.00165419070981443	0.00256657530553639	0.00808603875339031
1042	2.49609613418579	-1.28603494167328	-16.3048152923584	-0.00782300252467394	-0.00230353930965066	0.00906006153672934	-0.00619963090866804
1043	2.49609613418579	-1.61070930957794	-16.8242931365967	-0.00684897974133492	0.00159255252219737	-0.00490093370899558	0.000943203864153475
1044	1.19739890098572	-0.96136063337326	-17.0840320587158	0.00159255252219737	-0.0110697457566857	-0.0100957229733467	-0.00327756232582033
1045	1.84674751758575	-1.61070930957794	-16.8242931365967	0.012956153601408	-0.00522560812532902	-0.00619963090866804	-0.000680167751852423
1046	1.19739890098572	-1.28603494167328	-16.6944236755371	0.0123068047687411	-0.00490093370899558	0.00354059832170606	0.000618529506027699
1047	1.19739890098572	0.0126622980460525	-16.434684753418	-0.00555028254166245	-3.08191010844894e-05	-0.00165419070981443	0.00256657530553639
1048	-0.10129838436842	0.662010908126831	-16.3697490692139	0.00581331877037883	-0.00619963090866804	-0.00230353930965066	-0.00684897974133492
1049	-0.750647008419037	0.337336599826813	-16.7593593597412	-0.00977104809135199	-0.00425158534198999	-0.0165892094373703	-3.08191010844894e-05
1050	1.19739890098572	-0.636686325073242	-16.629487991333	0.0207483377307653	-0.00327756232582033	-0.000355493422830477	0.00191722682211548
1051	1.84674751758575	-0.312012016773224	-16.629487991333	0.0152288740500808	0.0022419011220336	0.00191722682211548	0.00191722682211548
1052	-0.10129838436842	0.662010908126831	-16.8242931365967	-0.00327756232582033	-0.0026282137259841	0.00321592413820326	-0.00457625929266214
1053	0.548050224781036	-0.96136063337326	-16.3048152923584	-0.00197886489331722	-0.000680167751852423	-0.00392691092565656	-0.00782300252467394
1054	2.49609613418579	-0.96136063337326	-16.1749439239502	0.00289124972186983	-0.000680167751852423	-0.00587495695799589	-0.00327756232582033
1055	2.49609613418579	-0.96136063337326	-16.3697490692139	-0.000355493422830477	-0.00879702530801296	0.00808603875339031	-3.08191010844894e-05
1056	-0.10129838436842	-0.96136063337326	-16.9541625976563	0.000618529506027699	-0.000355493422830477	0.00191722682211548	0.00581331877037883
1057	-0.750647008419037	0.0126622980460525	-16.6944236755371	0.00289124972186983	-0.00360223650932312	0.000943203864153475	0.000293855206109583
1058	1.84674751758575	0.662010908126831	-16.8242931365967	-0.00425158534198999	-0.00522560812532902	0.00386527273803949	-0.00132951640989631
1059	-0.750647008419037	0.0126622980460525	-16.3048152923584	-0.00457625929266214	0.00289124972186983	-0.00847235135734081	0.0100340843200684
1060	1.84674751758575	0.337336599826813	-16.2398796081543	0.00386527273803949	-3.08191010844894e-05	0.000618529506027699	0.00451462110504508
1061	-0.10129838436842	0.662010908126831	-16.3697490692139	0.00191722682211548	-0.000680167751852423	-0.000680167751852423	0.00581331877037883
1062	0.548050224781036	0.0126622980460525	-16.3048152923584	0.00646266713738441	-0.00327756232582033	0.00256657530553639	-3.08191010844894e-05
1063	0.548050224781036	-0.96136063337326	-16.2398796081543	-0.00847235135734081	-0.00197886489331722	-0.00684897974133492	-0.00197886489331722
1064	1.19739890098572	-0.312012016773224	-16.3048152923584	-0.0026282137259841	-0.00230353930965066	-0.00295288790948689	0.0022419011220336
1065	-0.750647008419037	0.986685216426849	-16.2398796081543	-0.00100484199356288	-0.00555028254166245	0.00516396993771195	0.000943203864153475
1066	0.548050224781036	0.337336599826813	-16.434684753418	0.000618529506027699	0.00483929552137852	-0.00132951640989631	0.00483929552137852
1067	0.548050224781036	0.0126622980460525	-16.3048152923584	0.0136055024340749	0.00256657530553639	0.000293855206109583	-0.00684897974133492
1068	1.84674751758575	-0.636686325073242	-16.3048152923584	-0.00360223650932312	-0.00587495695799589	0.00678734155371785	-0.000680167751852423
1069	1.19739890098572	-0.312012016773224	-16.2398796081543	-0.00814767740666866	0.00841071270406246	-0.00587495695799589	-0.00782300252467394
1070	1.19739890098572	0.662010908126831	-16.4996185302734	0.00483929552137852	0.000293855206109583	0.00516396993771195	-0.00100484199356288
1071	-0.10129838436842	0.0126622980460525	-16.2398796081543	0.00321592413820326	0.00289124972186983	0.00354059832170606	-0.000680167751852423
1072	3.14544486999512	0.0126622980460525	-16.2398796081543	-0.00457625929266214	0.00841071270406246	-0.00100484199356288	-0.0026282137259841
1073	-0.10129838436842	0.986685216426849	-16.3048152923584	0.0155535480007529	-3.08191010844894e-05	-0.0100957229733467	-0.00132951640989631
1074	0.548050224781036	0.986685216426849	-16.8242931365967	-0.0120437685400248	0.00646266713738441	-0.00587495695799589	-0.00295288790948689
1075	-0.750647008419037	0.986685216426849	-16.8892288208008	0.00776136433705688	0.00289124972186983	0.00159255252219737	0.00159255252219737
1076	1.84674751758575	0.662010908126831	-16.6944236755371	0.0165275707840919	0.00126787810586393	0.00126787810586393	0.00321592413820326
1077	1.19739890098572	0.337336599826813	-16.2398796081543	0.020423661917448	0.00289124972186983	-0.00230353930965066	-0.00327756232582033
1078	1.84674751758575	-0.312012016773224	-16.1100101470947	-0.000680167751852423	-0.00360223650932312	-0.00652430532500148	-0.0113944197073579
1079	1.84674751758575	0.0126622980460525	-16.0450744628906	-0.0162645354866982	-0.0026282137259841	-0.00587495695799589	0.000618529506027699
1080	0.548050224781036	-0.312012016773224	-16.2398796081543	-0.00555028254166245	-0.00295288790948689	0.00159255252219737	0.000618529506027699
1081	1.19739890098572	0.0126622980460525	-16.3697490692139	0.0132808275520802	-0.00295288790948689	-0.00100484199356288	0.00256657530553639
1082	2.49609613418579	0.0126622980460525	-16.629487991333	0.000943203864153475	0.00776136433705688	-0.00197886489331722	0.000943203864153475
1083	1.19739890098572	1.31135952472687	-16.629487991333	-0.0172385573387146	0.00678734155371785	-0.00587495695799589	-0.0100957229733467
1084	1.19739890098572	0.986685216426849	-16.3048152923584	0.00646266713738441	0.00386527273803949	-0.00749832857400179	-0.00457625929266214
1085	1.19739890098572	0.0126622980460525	-15.9152050018311	0.0165275707840919	0.00126787810586393	-0.00782300252467394	-0.00230353930965066
1086	1.19739890098572	-0.312012016773224	-16.1100101470947	-0.00100484199356288	0.00646266713738441	-0.00490093370899558	0.00354059832170606
1087	-0.10129838436842	1.31135952472687	-16.434684753418	-0.00490093370899558	0.00548864435404539	-0.00295288790948689	-0.00619963090866804
1088	-0.750647008419037	0.662010908126831	-16.0450744628906	-0.00457625929266214	-0.000355493422830477	-0.00977104809135199	-0.00490093370899558
1089	-0.10129838436842	0.986685216426849	-16.629487991333	-0.0026282137259841	-0.00457625929266214	0.0022419011220336	-0.00944637414067984
1090	1.84674751758575	-0.636686325073242	-16.2398796081543	-0.0113944197073579	-0.00490093370899558	-0.000355493422830477	0.00451462110504508
1091	-0.10129838436842	1.63603389263153	-16.4996185302734	0.0113327819854021	0.0022419011220336	-0.00100484199356288	0.00126787810586393
1092	-0.10129838436842	0.662010908126831	-16.629487991333	0.00873538758605719	0.00418994715437293	-0.00490093370899558	-3.08191010844894e-05
1093	1.19739890098572	0.0126622980460525	-16.3697490692139	-0.0143164889886975	0.000618529506027699	-0.00165419070981443	-0.00652430532500148
1094	0.548050224781036	-0.312012016773224	-16.2398796081543	-0.00652430532500148	-0.00749832857400179	-0.00652430532500148	-0.00132951640989631
1095	1.19739890098572	0.337336599826813	-16.3697490692139	-0.0110697457566857	-3.08191010844894e-05	-0.00197886489331722	-3.08191010844894e-05
1096	1.19739890098572	-0.636686325073242	-16.0450744628906	-0.00197886489331722	-0.00165419070981443	-0.0100957229733467	0.00256657530553639
1097	-0.750647008419037	0.662010908126831	-16.629487991333	0.00451462110504508	0.000618529506027699	-0.00555028254166245	-0.00555028254166245
1098	-1.39999568462372	0.986685216426849	-16.1100101470947	-0.0026282137259841	0.000293855206109583	-0.00684897974133492	-0.00879702530801296
1099	-0.750647008419037	0.662010908126831	-16.434684753418	-0.00327756232582033	-0.00132951640989631	-0.00587495695799589	-0.00392691092565656
1100	0.548050224781036	0.662010908126831	-16.4996185302734	0.00938473641872406	-0.00100484199356288	0.000293855206109583	0.00386527273803949
1101	-0.10129838436842	1.31135952472687	-16.4996185302734	0.0149041991680861	0.000943203864153475	0.013930176384747	0.00386527273803949
1102	-1.39999568462372	0.662010908126831	-16.1100101470947	-0.00555028254166245	-0.0026282137259841	0.00451462110504508	0.00159255252219737
1103	-0.10129838436842	-0.636686325073242	-16.1100101470947	0.000618529506027699	-0.00457625929266214	-0.00587495695799589	-0.00847235135734081
1104	-1.39999568462372	0.337336599826813	-16.1100101470947	-0.00652430532500148	0.00321592413820326	-0.00782300252467394	-0.000355493422830477
1105	-1.39999568462372	0.662010908126831	-16.5645542144775	-0.00847235135734081	0.00743668992072344	-0.000680167751852423	0.00386527273803949
1106	-1.39999568462372	0.986685216426849	-16.5645542144775	0.0168522447347641	0.00808603875339031	0.00873538758605719	0.00418994715437293
1107	-0.10129838436842	0.0126622980460525	-16.434684753418	-0.00684897974133492	0.00646266713738441	-0.00717365415766835	0.00321592413820326
1108	-1.39999568462372	-0.312012016773224	-16.2398796081543	-0.0120437685400248	-3.08191010844894e-05	-0.00392691092565656	0.00126787810586393
1109	-0.10129838436842	-0.636686325073242	-16.1100101470947	0.011982130818069	-0.00197886489331722	-0.00392691092565656	0.00451462110504508
1110	-2.04934430122375	0.986685216426849	-16.1749439239502	-0.00587495695799589	-0.0026282137259841	0.00613799272105098	0.00256657530553639
1111	-0.750647008419037	-0.312012016773224	-16.434684753418	0.013930176384747	0.00354059832170606	0.00191722682211548	0.00970941036939621
1112	-1.39999568462372	-0.312012016773224	-16.434684753418	-0.00230353930965066	0.00646266713738441	0.00321592413820326	0.00711201597005129
1113	-2.04934430122375	0.986685216426849	-16.4996185302734	0.0106834331527352	0.00483929552137852	-0.00295288790948689	-0.00132951640989631
1114	-2.04934430122375	0.986685216426849	-16.5645542144775	-0.0146411629393697	-0.00165419070981443	-0.00814767740666866	-0.00197886489331722
1115	-2.04934430122375	0.986685216426849	-16.3048152923584	-0.00814767740666866	-0.000680167751852423	0.00386527273803949	0.0116574559360743
1116	-3.34804153442383	0.986685216426849	-16.1100101470947	-0.0156151866540313	0.00191722682211548	-0.00619963090866804	0.00386527273803949
1117	-0.10129838436842	-0.312012016773224	-16.5645542144775	-0.000680167751852423	0.00841071270406246	-0.000680167751852423	0.00970941036939621
1118	-0.750647008419037	0.0126622980460525	-16.5645542144775	-0.00587495695799589	0.00711201597005129	-0.00522560812532902	-0.00197886489331722
1119	-0.750647008419037	0.662010908126831	-16.8242931365967	0.00159255252219737	-0.00490093370899558	-0.00782300252467394	0.00516396993771195
1120	-2.04934430122375	0.0126622980460525	-16.2398796081543	-0.00782300252467394	0.00581331877037883	-3.08191010844894e-05	0.0100340843200684
1121	-0.750647008419037	0.0126622980460525	-16.1100101470947	0.00873538758605719	0.000943203864153475	-0.00230353930965066	0.00841071270406246
1122	-0.750647008419037	0.986685216426849	-16.3048152923584	-0.000680167751852423	0.00613799272105098	-0.00327756232582033	0.00386527273803949
1123	-1.39999568462372	0.986685216426849	-16.3697490692139	-0.0146411629393697	-0.00555028254166245	-0.00814767740666866	0.0022419011220336
1124	-2.04934430122375	1.31135952472687	-16.629487991333	-0.00132951640989631	0.000293855206109583	-0.0104203969240189	0.00386527273803949
1125	-0.750647008419037	0.0126622980460525	-16.3697490692139	-0.0195112787187099	0.00516396993771195	-0.00360223650932312	0.00711201597005129
1126	-0.750647008419037	0.0126622980460525	-16.2398796081543	-0.00132951640989631	-0.00717365415766835	0.00516396993771195	-0.000355493422830477
1127	-2.04934430122375	0.337336599826813	-16.3697490692139	-0.0107450718060136	0.00548864435404539	-0.00327756232582033	0.00581331877037883
1128	-3.34804153442383	0.986685216426849	-16.4996185302734	-0.00555028254166245	0.00191722682211548	0.000293855206109583	-3.08191010844894e-05
1129	-2.04934430122375	1.31135952472687	-16.629487991333	-0.0133424662053585	-0.00132951640989631	-0.00360223650932312	0.00289124972186983
1130	-0.750647008419037	0.0126622980460525	-16.629487991333	0.00159255252219737	0.00516396993771195	-0.00392691092565656	0.00354059832170606
1131	-1.39999568462372	0.662010908126831	-16.5645542144775	-0.0130177913233638	0.00126787810586393	0.000618529506027699	0.00321592413820326
1132	-2.6986927986145	0.986685216426849	-16.6944236755371	-0.00749832857400179	0.00581331877037883	-0.00295288790948689	-0.00944637414067984
1133	-0.750647008419037	-0.312012016773224	-16.3048152923584	-0.0104203969240189	-3.08191010844894e-05	-0.00977104809135199	0.00386527273803949
1134	0.548050224781036	0.0126622980460525	-16.3048152923584	-0.000355493422830477	0.00321592413820326	-0.0100957229733467	-0.0136671401560307
1135	-0.750647008419037	0.0126622980460525	-16.2398796081543	-0.0133424662053585	0.00386527273803949	0.00256657530553639	0.0171769186854362
1136	-0.750647008419037	0.337336599826813	-16.434684753418	-0.00944637414067984	0.00191722682211548	-0.000680167751852423	0.00613799272105098
1137	-2.6986927986145	1.31135952472687	-16.7593593597412	0.00516396993771195	0.00841071270406246	-0.00230353930965066	0.00483929552137852
1138	-2.04934430122375	0.986685216426849	-16.629487991333	-0.00619963090866804	0.00126787810586393	-0.00652430532500148	-0.00555028254166245
1139	-2.6986927986145	0.662010908126831	-16.2398796081543	-0.00522560812532902	0.000943203864153475	-0.00457625929266214	0.0022419011220336
1140	-2.04934430122375	1.63603389263153	-16.5645542144775	0.0175015944987535	-0.000680167751852423	0.00873538758605719	0.00776136433705688
1141	-2.6986927986145	0.986685216426849	-16.3697490692139	-0.00295288790948689	-0.00230353930965066	0.00516396993771195	0.00516396993771195
1142	-1.39999568462372	0.0126622980460525	-16.5645542144775	0.0136055024340749	-0.00132951640989631	0.0022419011220336	-0.000355493422830477
1143	-0.750647008419037	-0.312012016773224	-16.6944236755371	-0.0250307414680719	-0.00782300252467394	-0.00327756232582033	-0.00100484199356288
1144	-0.10129838436842	-0.312012016773224	-16.629487991333	-0.0100957229733467	0.000293855206109583	-0.00360223650932312	0.000943203864153475
1145	-2.6986927986145	0.337336599826813	-16.3697490692139	-0.00522560812532902	-0.00132951640989631	0.00548864435404539	0.00191722682211548
1146	-2.04934430122375	0.986685216426849	-16.5645542144775	-0.00100484199356288	0.0022419011220336	-0.00327756232582033	0.00159255252219737
1147	0.548050224781036	0.337336599826813	-16.3697490692139	-0.0143164889886975	0.00321592413820326	-0.00132951640989631	0.00581331877037883
1148	0.548050224781036	0.0126622980460525	-16.5645542144775	-0.00425158534198999	-0.00457625929266214	-0.00555028254166245	-0.00230353930965066
1149	-0.10129838436842	-0.636686325073242	-16.5645542144775	-0.0117190945893526	0.000293855206109583	-0.00490093370899558	-0.00457625929266214
1150	-0.750647008419037	0.662010908126831	-16.9541625976563	0.00386527273803949	-0.000680167751852423	0.00191722682211548	0.0100340843200684
1151	-0.10129838436842	-0.636686325073242	-16.5645542144775	-0.00717365415766835	0.0022419011220336	0.00256657530553639	0.00386527273803949
1152	0.548050224781036	0.986685216426849	-16.3697490692139	-0.0146411629393697	0.00613799272105098	0.000943203864153475	0.00321592413820326
1153	-1.39999568462372	0.986685216426849	-16.1100101470947	0.012956153601408	0.00613799272105098	-0.000355493422830477	-0.00360223650932312
1154	0.548050224781036	-0.636686325073242	-16.4996185302734	-0.00684897974133492	0.0106834331527352	-0.00587495695799589	-0.00587495695799589
1155	0.548050224781036	0.0126622980460525	-16.6944236755371	-0.000355493422830477	0.000943203864153475	-0.00230353930965066	0.00808603875339031
1156	1.84674751758575	-0.312012016773224	-16.6944236755371	-0.0026282137259841	-3.08191010844894e-05	0.00289124972186983	0.00386527273803949
1157	-1.39999568462372	1.31135952472687	-16.6944236755371	-0.00457625929266214	0.00256657530553639	-0.0026282137259841	0.00289124972186983
1158	-0.10129838436842	0.986685216426849	-16.8242931365967	0.00516396993771195	-0.000355493422830477	-0.00782300252467394	0.000293855206109583
1159	0.548050224781036	1.31135952472687	-16.6944236755371	0.00191722682211548	-0.00165419070981443	-0.00360223650932312	0.000293855206109583
1160	-0.10129838436842	0.662010908126831	-16.8242931365967	0.00418994715437293	0.00289124972186983	-0.00425158534198999	0.00808603875339031
1161	0.548050224781036	-0.312012016773224	-16.629487991333	0.00678734155371785	0.00776136433705688	0.00386527273803949	0.000618529506027699
1162	1.19739890098572	0.0126622980460525	-16.8892288208008	0.00256657530553639	0.00418994715437293	-0.00782300252467394	0.00646266713738441
1163	1.19739890098572	0.337336599826813	-16.7593593597412	-0.00457625929266214	0.00743668992072344	-0.00814767740666866	-0.00132951640989631
1164	2.49609613418579	-0.312012016773224	-16.7593593597412	0.0265924744307995	-0.00490093370899558	-0.00295288790948689	0.0022419011220336
1165	0.548050224781036	1.63603389263153	-16.7593593597412	-0.00717365415766835	-0.00360223650932312	-0.00587495695799589	-0.00230353930965066
1166	1.19739890098572	0.337336599826813	-17.4736423492432	-0.0136671401560307	-0.00555028254166245	0.000293855206109583	0.00386527273803949
1167	1.19739890098572	0.0126622980460525	-16.8242931365967	-0.00912170019000769	0.00159255252219737	-0.00165419070981443	0.00841071270406246
1168	1.19739890098572	-0.312012016773224	-16.8242931365967	0.00386527273803949	-0.00230353930965066	-0.0123684434220195	-0.00392691092565656
1169	1.19739890098572	1.9607081413269	-17.0190982818604	-0.0126931173726916	-0.00197886489331722	0.00354059832170606	0.00159255252219737
1170	0.548050224781036	0.662010908126831	-16.5645542144775	-0.00749832857400179	0.000618529506027699	-0.00360223650932312	0.00581331877037883
1171	1.84674751758575	0.337336599826813	-16.629487991333	0.0126314787194133	0.0022419011220336	0.00256657530553639	-0.0026282137259841
1172	1.84674751758575	0.662010908126831	-16.434684753418	0.00906006153672934	0.013930176384747	-0.00392691092565656	0.00386527273803949
1173	-0.10129838436842	1.31135952472687	-17.213903427124	-3.08191010844894e-05	0.00321592413820326	-0.0026282137259841	-0.00230353930965066
1174	-0.10129838436842	0.986685216426849	-16.6944236755371	-0.00165419070981443	-3.08191010844894e-05	-0.00392691092565656	-0.000680167751852423
1175	2.49609613418579	0.986685216426849	-17.1489677429199	0.00451462110504508	0.0022419011220336	0.00451462110504508	0.00613799272105098
1176	1.84674751758575	-0.312012016773224	-16.6944236755371	-0.00100484199356288	0.00256657530553639	0.000943203864153475	0.0022419011220336
1177	1.19739890098572	0.0126622980460525	-16.4996185302734	0.00711201597005129	0.00938473641872406	-0.00165419070981443	-0.000355493422830477
1178	-0.750647008419037	0.662010908126831	-16.7593593597412	0.01100810803473	0.00516396993771195	-0.00425158534198999	0.0022419011220336
1179	0.548050224781036	1.31135952472687	-16.8242931365967	-0.0123684434220195	-0.00132951640989631	-0.00619963090866804	0.00159255252219737
1180	1.19739890098572	-0.636686325073242	-16.7593593597412	0.01100810803473	-0.00327756232582033	-0.00717365415766835	0.00548864435404539
1181	1.84674751758575	0.337336599826813	-17.0840320587158	0.0207483377307653	0.00581331877037883	0.00711201597005129	0.00841071270406246
1182	-0.10129838436842	0.986685216426849	-16.8892288208008	-0.00944637414067984	0.0136055024340749	0.00191722682211548	0.011982130818069
1183	1.19739890098572	0.0126622980460525	-16.434684753418	0.00516396993771195	-0.00100484199356288	-0.00555028254166245	-0.000355493422830477
1184	1.19739890098572	-0.312012016773224	-16.1100101470947	-0.00327756232582033	-0.00425158534198999	-0.00360223650932312	-0.000355493422830477
1185	1.19739890098572	0.0126622980460525	-16.629487991333	0.0155535480007529	0.000293855206109583	-0.00684897974133492	0.00548864435404539
1186	1.84674751758575	0.0126622980460525	-16.4996185302734	-0.00457625929266214	0.00386527273803949	0.00516396993771195	0.00256657530553639
1187	1.19739890098572	0.986685216426849	-16.8242931365967	0.000293855206109583	0.00678734155371785	-0.00457625929266214	0.000293855206109583
1188	-0.750647008419037	0.986685216426849	-16.8242931365967	0.00743668992072344	0.00418994715437293	-0.00587495695799589	-0.00327756232582033
1189	-0.10129838436842	0.986685216426849	-16.6944236755371	0.00159255252219737	-0.00100484199356288	-0.00522560812532902	-0.00782300252467394
1190	1.84674751758575	-0.312012016773224	-16.6944236755371	0.0191249661147594	-0.00100484199356288	0.00548864435404539	-0.00360223650932312
1191	-0.10129838436842	0.986685216426849	-16.629487991333	-0.0130177913233638	0.00743668992072344	-0.00165419070981443	-0.00197886489331722
1192	-0.750647008419037	0.662010908126831	-17.0190982818604	0.00808603875339031	0.00808603875339031	0.00418994715437293	0.00256657530553639
1193	1.84674751758575	0.0126622980460525	-16.7593593597412	-0.00912170019000769	0.00451462110504508	-0.00814767740666866	0.00191722682211548
1194	0.548050224781036	0.0126622980460525	-16.7593593597412	-0.00490093370899558	0.00548864435404539	-0.00555028254166245	-0.00684897974133492
1195	0.548050224781036	1.31135952472687	-16.6944236755371	0.0194496400654316	0.00548864435404539	0.00483929552137852	0.00873538758605719
1196	-0.750647008419037	1.31135952472687	-16.5645542144775	0.00581331877037883	0.000618529506027699	0.00906006153672934	-0.00295288790948689
1197	3.14544486999512	-0.312012016773224	-16.5645542144775	0.0103587592020631	0.00678734155371785	-0.00100484199356288	0.00646266713738441
1198	1.84674751758575	0.0126622980460525	-16.4996185302734	-0.00717365415766835	0.00126787810586393	-0.00230353930965066	-0.00132951640989631
1199	1.19739890098572	0.0126622980460525	-16.3048152923584	-0.00295288790948689	-0.00587495695799589	-0.00717365415766835	-3.08191010844894e-05
1200	1.84674751758575	0.986685216426849	-16.8242931365967	0.025618452578783	0.00354059832170606	-0.00100484199356288	0.00581331877037883
1201	-0.10129838436842	0.986685216426849	-16.629487991333	0.00970941036939621	-0.00165419070981443	-3.08191010844894e-05	0.00159255252219737
1202	1.19739890098572	-0.312012016773224	-16.3048152923584	0.00776136433705688	0.0106834331527352	-0.00132951640989631	0.000943203864153475
1203	2.49609613418579	-0.312012016773224	-16.4996185302734	0.0155535480007529	0.00548864435404539	-0.00717365415766835	0.000293855206109583
1204	1.84674751758575	1.31135952472687	-17.213903427124	-0.0110697457566857	0.000293855206109583	-3.08191010844894e-05	-0.00327756232582033
1205	1.84674751758575	0.662010908126831	-16.9541625976563	0.00938473641872406	0.00126787810586393	-0.00555028254166245	0.0022419011220336
1206	1.84674751758575	0.0126622980460525	-16.629487991333	0.0106834331527352	0.00289124972186983	0.00126787810586393	0.000293855206109583
1207	2.49609613418579	-0.636686325073242	-16.4996185302734	-0.00977104809135199	0.00516396993771195	-0.00100484199356288	0.000293855206109583
1208	-0.10129838436842	1.31135952472687	-16.3697490692139	-0.00749832857400179	0.00678734155371785	-0.0107450718060136	-0.00165419070981443
1209	2.49609613418579	-0.636686325073242	-16.434684753418	0.00548864435404539	0.00581331877037883	-0.00749832857400179	-0.00165419070981443
1210	0.548050224781036	0.337336599826813	-16.7593593597412	-0.00425158534198999	0.00743668992072344	0.00126787810586393	0.00354059832170606
1211	2.49609613418579	-0.312012016773224	-16.434684753418	0.0175015944987535	0.00289124972186983	-0.00132951640989631	0.000293855206109583
1212	2.49609613418579	1.31135952472687	-16.8892288208008	0.025618452578783	0.000618529506027699	-0.00652430532500148	-0.00944637414067984
1213	1.19739890098572	0.986685216426849	-16.434684753418	0.00938473641872406	0.00256657530553639	-0.00847235135734081	-0.000355493422830477
1214	-0.10129838436842	1.63603389263153	-16.4996185302734	0.0126314787194133	0.00386527273803949	-3.08191010844894e-05	-0.0100957229733467
1215	1.19739890098572	0.986685216426849	-16.3697490692139	0.00808603875339031	0.00516396993771195	-0.00522560812532902	0.00354059832170606
1216	0.548050224781036	0.0126622980460525	-16.3048152923584	0.0197743140161037	0.00386527273803949	0.000618529506027699	-0.00619963090866804
1217	0.548050224781036	0.0126622980460525	-16.434684753418	0.01847561635077	0.00126787810586393	0.000618529506027699	0.000943203864153475
1218	0.548050224781036	1.31135952472687	-16.6944236755371	0.01847561635077	0.00516396993771195	-0.00197886489331722	-0.0120437685400248
1219	0.548050224781036	0.0126622980460525	-16.7593593597412	0.0149041991680861	-3.08191010844894e-05	0.0022419011220336	-0.00230353930965066
1220	-0.10129838436842	1.31135952472687	-16.5645542144775	0.01100810803473	0.00256657530553639	-0.00782300252467394	0.00516396993771195
1221	1.84674751758575	-0.312012016773224	-15.9801406860352	0.0123068047687411	0.000293855206109583	0.00516396993771195	0.00159255252219737
1222	-0.10129838436842	0.337336599826813	-17.0840320587158	0.013930176384747	0.00776136433705688	0.00418994715437293	-0.00522560812532902
1223	0.548050224781036	0.986685216426849	-17.0190982818604	0.0132808275520802	-0.00197886489331722	-0.00197886489331722	0.00191722682211548
1224	-0.10129838436842	0.337336599826813	-16.8242931365967	0.01100810803473	0.00483929552137852	-0.00132951640989631	-0.00587495695799589
1225	0.548050224781036	0.337336599826813	-16.434684753418	0.0188002903014421	-0.00814767740666866	0.000293855206109583	0.00581331877037883
1226	-0.10129838436842	0.662010908126831	-16.5645542144775	0.0136055024340749	-0.00100484199356288	0.00743668992072344	-0.00100484199356288
1227	0.548050224781036	0.662010908126831	-16.6944236755371	0.0162028968334198	0.00418994715437293	-0.00132951640989631	0.000618529506027699
1228	1.84674751758575	-0.636686325073242	-16.8892288208008	0.013930176384747	0.00743668992072344	0.00289124972186983	-0.00684897974133492
1229	-0.10129838436842	0.662010908126831	-16.8242931365967	0.0136055024340749	-0.000680167751852423	-0.00132951640989631	-0.00555028254166245
1230	1.84674751758575	-0.312012016773224	-16.629487991333	0.0158782228827477	0.00191722682211548	0.00451462110504508	-0.000355493422830477
1231	-0.10129838436842	0.986685216426849	-16.629487991333	0.0158782228827477	-0.00425158534198999	0.00711201597005129	0.00354059832170606
1232	1.19739890098572	0.662010908126831	-16.5645542144775	0.0155535480007529	0.00581331877037883	0.00354059832170606	-0.00165419070981443
1233	-0.750647008419037	0.986685216426849	-16.1749439239502	0.01847561635077	0.00289124972186983	-0.00555028254166245	-0.00327756232582033
1234	1.19739890098572	0.662010908126831	-16.7593593597412	0.0132808275520802	0.000943203864153475	0.00386527273803949	-0.00425158534198999
1235	-0.10129838436842	0.986685216426849	-17.0190982818604	0.0126314787194133	-3.08191010844894e-05	-0.00555028254166245	0.000943203864153475
1236	1.19739890098572	0.662010908126831	-16.7593593597412	0.0145795252174139	0.0113327819854021	-0.00392691092565656	0.00256657530553639
1237	0.548050224781036	-0.312012016773224	-16.4996185302734	0.0152288740500808	0.00711201597005129	-0.00652430532500148	-0.00165419070981443
1238	1.84674751758575	0.0126622980460525	-16.3048152923584	0.0191249661147594	0.00581331877037883	-0.00684897974133492	-0.00749832857400179
1239	-0.10129838436842	1.31135952472687	-16.434684753418	0.0132808275520802	-0.00912170019000769	-0.00327756232582033	-0.00425158534198999
1240	1.84674751758575	-0.312012016773224	-16.4996185302734	0.00646266713738441	0.00581331877037883	-0.00587495695799589	0.00906006153672934
1241	-0.10129838436842	1.63603389263153	-17.0840320587158	0.0145795252174139	-0.00684897974133492	-0.000355493422830477	-0.000680167751852423
1242	3.14544486999512	0.337336599826813	-16.6944236755371	0.0162028968334198	0.00938473641872406	0.000293855206109583	0.000293855206109583
1243	2.49609613418579	0.0126622980460525	-16.6944236755371	0.0158782228827477	0.00256657530553639	-0.00977104809135199	-0.00847235135734081
1244	2.49609613418579	-0.312012016773224	-16.9541625976563	0.0116574559360743	0.00516396993771195	-0.00749832857400179	-0.00165419070981443
1245	1.19739890098572	0.0126622980460525	-16.5645542144775	0.011982130818069	0.00483929552137852	-0.00457625929266214	0.00418994715437293
1246	1.84674751758575	-0.312012016773224	-16.8242931365967	0.0113327819854021	0.00678734155371785	-0.00165419070981443	0.00581331877037883
1247	0.548050224781036	0.0126622980460525	-16.9541625976563	0.0123068047687411	0.00646266713738441	0.00159255252219737	-0.00782300252467394
1248	0.548050224781036	1.31135952472687	-16.629487991333	0.013930176384747	0.0106834331527352	-0.0107450718060136	0.000618529506027699
1249	1.19739890098572	0.337336599826813	-16.629487991333	0.00776136433705688	-0.00132951640989631	0.00581331877037883	-0.00944637414067984
1250	-0.10129838436842	0.986685216426849	-16.0450744628906	0.0194496400654316	0.000618529506027699	-0.00425158534198999	0.00256657530553639
1251	1.84674751758575	0.662010908126831	-16.2398796081543	0.0126314787194133	0.0022419011220336	-0.00295288790948689	-0.00295288790948689
1252	1.84674751758575	0.0126622980460525	-16.4996185302734	0.013930176384747	0.00354059832170606	0.00159255252219737	-0.00749832857400179
1253	1.19739890098572	0.337336599826813	-16.6944236755371	0.0191249661147594	0.00906006153672934	-0.0107450718060136	-0.00684897974133492
1254	1.19739890098572	0.0126622980460525	-16.9541625976563	0.0132808275520802	0.00191722682211548	-0.00912170019000769	-0.00522560812532902
1255	1.84674751758575	0.337336599826813	-16.5645542144775	0.0207483377307653	-0.00490093370899558	-0.00425158534198999	0.00808603875339031
1256	1.84674751758575	-0.312012016773224	-16.3048152923584	0.011982130818069	0.00451462110504508	-0.00100484199356288	0.00191722682211548
1257	1.19739890098572	0.662010908126831	-16.5645542144775	0.0136055024340749	0.00386527273803949	-0.00457625929266214	-0.00490093370899558
1258	2.49609613418579	-0.312012016773224	-16.2398796081543	0.0197743140161037	0.00256657530553639	-0.00717365415766835	0.00256657530553639
1259	1.19739890098572	-0.312012016773224	-16.629487991333	0.0106834331527352	-0.00847235135734081	0.00126787810586393	-0.00749832857400179
1260	0.548050224781036	0.986685216426849	-17.0190982818604	0.011982130818069	-0.00230353930965066	-0.00782300252467394	0.00386527273803949
1261	2.49609613418579	0.0126622980460525	-16.8242931365967	0.01100810803473	-0.000680167751852423	-0.00587495695799589	-0.00165419070981443
1262	0.548050224781036	0.662010908126831	-16.629487991333	0.0126314787194133	-0.00100484199356288	0.000293855206109583	-0.00522560812532902
1263	-0.10129838436842	0.986685216426849	-16.434684753418	0.0165275707840919	0.00678734155371785	-0.00587495695799589	-0.00912170019000769
1264	1.19739890098572	0.0126622980460525	-16.6944236755371	0.0158782228827477	-0.0026282137259841	-0.00295288790948689	0.000293855206109583
1265	3.14544486999512	-0.312012016773224	-16.8892288208008	0.00743668992072344	-0.0113944197073579	-0.00230353930965066	0.00516396993771195
1266	1.19739890098572	0.0126622980460525	-16.8892288208008	0.0123068047687411	-0.00132951640989631	0.00776136433705688	-0.000680167751852423
1267	0.548050224781036	0.662010908126831	-16.9541625976563	0.0113327819854021	-0.00132951640989631	-0.00490093370899558	-0.00457625929266214
1268	-0.10129838436842	0.986685216426849	-16.8242931365967	0.0136055024340749	0.00289124972186983	-0.00327756232582033	-0.0026282137259841
1269	2.49609613418579	0.986685216426849	-16.6944236755371	0.00581331877037883	-0.00392691092565656	-0.00230353930965066	0.000618529506027699
1270	-0.10129838436842	1.31135952472687	-16.7593593597412	0.0165275707840919	0.0022419011220336	-0.00360223650932312	0.00516396993771195
1271	2.49609613418579	-0.636686325073242	-16.8242931365967	0.0136055024340749	0.00191722682211548	0.000618529506027699	0.00613799272105098
1272	2.49609613418579	0.0126622980460525	-16.9541625976563	0.00776136433705688	0.00321592413820326	0.00743668992072344	-0.00392691092565656
1273	2.49609613418579	0.0126622980460525	-16.6944236755371	0.0136055024340749	0.00548864435404539	-0.0159398596733809	-0.00230353930965066
1274	1.84674751758575	0.337336599826813	-16.6944236755371	0.00613799272105098	0.000618529506027699	-0.00230353930965066	-0.00490093370899558
1275	1.84674751758575	0.0126622980460525	-16.434684753418	0.0194496400654316	-0.00327756232582033	-0.00132951640989631	0.00386527273803949
1276	-0.10129838436842	1.31135952472687	-16.7593593597412	0.00743668992072344	-0.00295288790948689	-3.08191010844894e-05	0.000943203864153475
1277	2.49609613418579	-0.636686325073242	-16.8242931365967	0.011982130818069	0.00548864435404539	-0.0143164889886975	0.000943203864153475
1278	0.548050224781036	0.337336599826813	-16.9541625976563	0.0168522447347641	0.00483929552137852	-0.00132951640989631	-0.00165419070981443
1279	0.548050224781036	0.662010908126831	-16.9541625976563	0.00938473641872406	0.00548864435404539	0.00191722682211548	-0.00197886489331722
1280	0.548050224781036	0.0126622980460525	-16.629487991333	0.01100810803473	0.00516396993771195	-0.00522560812532902	0.000293855206109583
1281	1.84674751758575	0.0126622980460525	-16.7593593597412	0.0113327819854021	0.00256657530553639	0.000293855206109583	0.00354059832170606
1282	-0.750647008419037	1.63603389263153	-16.5645542144775	0.01100810803473	0.00191722682211548	-0.00100484199356288	-0.00327756232582033
1283	0.548050224781036	0.662010908126831	-16.7593593597412	0.0162028968334198	0.00256657530553639	-0.0149658378213644	0.00354059832170606
1284	-0.10129838436842	0.986685216426849	-16.9541625976563	0.0149041991680861	0.0022419011220336	-0.000680167751852423	-0.00132951640989631
1285	-0.10129838436842	0.662010908126831	-16.6944236755371	0.0116574559360743	0.0022419011220336	-0.00327756232582033	0.0106834331527352
1286	1.19739890098572	0.986685216426849	-16.629487991333	0.00451462110504508	0.00451462110504508	0.00191722682211548	-0.00392691092565656
1287	0.548050224781036	-0.96136063337326	-15.9801406860352	0.0116574559360743	0.0022419011220336	-0.00392691092565656	0.00289124972186983
1288	1.84674751758575	0.662010908126831	-16.3048152923584	0.0145795252174139	0.00841071270406246	-0.000355493422830477	-0.00100484199356288
1289	1.19739890098572	0.0126622980460525	-16.4996185302734	0.0123068047687411	0.000618529506027699	-0.00587495695799589	-0.00295288790948689
1290	0.548050224781036	0.986685216426849	-16.8892288208008	0.0145795252174139	-0.00392691092565656	0.0022419011220336	-0.00360223650932312
1291	1.19739890098572	0.337336599826813	-16.1749439239502	0.00841071270406246	-0.000355493422830477	-0.00295288790948689	-0.00230353930965066
1292	-0.10129838436842	1.31135952472687	-16.434684753418	0.0100340843200684	0.00743668992072344	-3.08191010844894e-05	-0.00652430532500148
1293	-0.750647008419037	0.662010908126831	-16.5645542144775	0.013930176384747	0.00678734155371785	-0.00684897974133492	0.000293855206109583
1294	0.548050224781036	0.662010908126831	-16.4996185302734	0.00354059832170606	0.00873538758605719	-0.00392691092565656	-0.0100957229733467
1295	-0.10129838436842	0.986685216426849	-16.1749439239502	0.0126314787194133	0.000618529506027699	0.0100340843200684	0.00126787810586393
1296	0.548050224781036	0.662010908126831	-16.4996185302734	0.0142548503354192	0.0113327819854021	-0.00295288790948689	-0.00360223650932312
1297	1.19739890098572	0.337336599826813	-16.8892288208008	0.01100810803473	0.00451462110504508	0.00321592413820326	0.000943203864153475
1298	2.49609613418579	0.0126622980460525	-16.5645542144775	0.0123068047687411	0.00418994715437293	-0.00912170019000769	-0.00230353930965066
1299	-0.750647008419037	0.986685216426849	-16.8242931365967	0.013930176384747	0.00126787810586393	0.00191722682211548	0.00159255252219737
1300	2.49609613418579	-0.312012016773224	-16.3697490692139	0.0123068047687411	0.00418994715437293	0.00386527273803949	0.0022419011220336
1301	0.548050224781036	0.0126622980460525	-16.6944236755371	0.0132808275520802	0.000943203864153475	0.00321592413820326	0.0022419011220336
1302	1.19739890098572	0.662010908126831	-17.0190982818604	0.00938473641872406	0.0022419011220336	-0.000355493422830477	0.00516396993771195
1303	1.84674751758575	-0.312012016773224	-16.7593593597412	0.0210730116814375	0.00808603875339031	-0.00360223650932312	0.000943203864153475
1304	1.84674751758575	-0.312012016773224	-16.4996185302734	0.00808603875339031	0.000293855206109583	-0.00652430532500148	-0.0026282137259841
1305	1.19739890098572	0.337336599826813	-16.3048152923584	0.0103587592020631	0.000618529506027699	-0.00522560812532902	0.00776136433705688
1306	1.19739890098572	0.986685216426849	-16.629487991333	0.00581331877037883	0.00548864435404539	-0.00684897974133492	0.00159255252219737
1307	1.19739890098572	0.662010908126831	-16.1749439239502	0.0155535480007529	0.00743668992072344	-0.0026282137259841	0.0022419011220336
1308	1.19739890098572	0.337336599826813	-16.7593593597412	0.0106834331527352	0.000293855206109583	-0.0123684434220195	0.00483929552137852
1309	-0.10129838436842	1.31135952472687	-16.8892288208008	0.0123068047687411	-0.000355493422830477	-0.00652430532500148	0.000293855206109583
1310	2.49609613418579	-0.312012016773224	-16.8242931365967	0.00808603875339031	-0.00847235135734081	-0.00100484199356288	0.011982130818069
1311	-0.750647008419037	1.31135952472687	-16.7593593597412	0.00548864435404539	-0.00132951640989631	-0.00100484199356288	-3.08191010844894e-05
1312	1.19739890098572	0.0126622980460525	-16.434684753418	0.0126314787194133	0.00126787810586393	-0.00132951640989631	0.00321592413820326
1313	1.19739890098572	0.337336599826813	-16.2398796081543	0.0126314787194133	0.00289124972186983	-0.00944637414067984	-0.00360223650932312
1314	2.49609613418579	-0.636686325073242	-16.4996185302734	0.00613799272105098	0.00126787810586393	-0.00457625929266214	0.00548864435404539
1315	1.19739890098572	0.662010908126831	-16.434684753418	0.0152288740500808	-0.00100484199356288	-0.000680167751852423	0.00126787810586393
1316	2.49609613418579	-0.312012016773224	-16.4996185302734	0.00841071270406246	-0.00425158534198999	-0.00522560812532902	0.00483929552137852
1317	-0.10129838436842	0.662010908126831	-16.434684753418	0.00678734155371785	0.000618529506027699	0.00256657530553639	0.00581331877037883
1318	-0.10129838436842	0.662010908126831	-16.5645542144775	0.00970941036939621	-0.00912170019000769	-0.0107450718060136	0.00808603875339031
1319	1.19739890098572	-0.312012016773224	-16.1749439239502	0.0100340843200684	-0.00132951640989631	0.00126787810586393	-0.00587495695799589
1320	-0.10129838436842	0.662010908126831	-16.5645542144775	0.00938473641872406	-0.0026282137259841	-0.00295288790948689	0.00256657530553639
1321	-0.10129838436842	0.0126622980460525	-16.7593593597412	0.01100810803473	-0.00425158534198999	0.00581331877037883	0.00938473641872406
1322	0.548050224781036	-0.636686325073242	-16.629487991333	0.00743668992072344	-0.00165419070981443	0.00354059832170606	0.00256657530553639
1323	1.19739890098572	-0.312012016773224	-16.4996185302734	0.0155535480007529	0.00386527273803949	-0.00652430532500148	0.00321592413820326
1324	0.548050224781036	-0.636686325073242	-16.3697490692139	0.00711201597005129	-3.08191010844894e-05	-0.00522560812532902	-0.0026282137259841
1325	1.84674751758575	-0.96136063337326	-16.3048152923584	0.0136055024340749	-0.00782300252467394	0.000293855206109583	0.00289124972186983
1326	-0.750647008419037	0.986685216426849	-16.434684753418	0.011982130818069	0.00581331877037883	-0.00684897974133492	0.00418994715437293
1327	0.548050224781036	0.337336599826813	-16.9541625976563	0.0116574559360743	-0.00749832857400179	0.000618529506027699	-0.0123684434220195
1328	2.49609613418579	-0.96136063337326	-16.434684753418	0.01100810803473	0.00483929552137852	-0.00392691092565656	0.00548864435404539
1329	2.49609613418579	-0.636686325073242	-16.629487991333	0.0113327819854021	0.00581331877037883	-0.00132951640989631	0.00126787810586393
1330	-0.10129838436842	0.337336599826813	-16.5645542144775	0.00776136433705688	0.0022419011220336	-0.000680167751852423	0.00418994715437293
1331	2.49609613418579	-0.96136063337326	-16.2398796081543	0.00483929552137852	-0.00132951640989631	0.00451462110504508	-0.00230353930965066
1332	1.84674751758575	-0.312012016773224	-16.4996185302734	0.0113327819854021	-0.00197886489331722	0.00418994715437293	-0.00457625929266214
1333	0.548050224781036	-0.312012016773224	-16.8242931365967	0.0142548503354192	0.00418994715437293	-0.000680167751852423	-0.00652430532500148
1334	-0.10129838436842	0.0126622980460525	-16.8242931365967	0.0100340843200684	-0.00360223650932312	-0.00360223650932312	-0.00197886489331722
1335	1.19739890098572	-0.312012016773224	-16.9541625976563	0.00938473641872406	-0.0026282137259841	-0.00360223650932312	0.00451462110504508
1336	-0.750647008419037	0.662010908126831	-16.6944236755371	0.00743668992072344	-0.00392691092565656	-3.08191010844894e-05	0.00776136433705688
1337	1.84674751758575	-0.636686325073242	-16.434684753418	0.0126314787194133	-3.08191010844894e-05	-3.08191010844894e-05	0.000943203864153475
1338	2.49609613418579	-0.312012016773224	-16.3048152923584	0.00743668992072344	0.0022419011220336	-0.0136671401560307	-3.08191010844894e-05
1339	1.19739890098572	-0.636686325073242	-16.8242931365967	0.00613799272105098	-0.000355493422830477	-0.00360223650932312	0.00613799272105098
1340	1.84674751758575	-1.28603494167328	-16.7593593597412	0.00646266713738441	-0.00652430532500148	-0.000355493422830477	-0.0026282137259841
1341	2.49609613418579	-1.28603494167328	-16.5645542144775	0.0152288740500808	0.00386527273803949	-0.00782300252467394	0.00483929552137852
1342	-0.750647008419037	0.662010908126831	-16.8242931365967	0.00808603875339031	0.00354059832170606	0.000943203864153475	-0.00327756232582033
1343	1.84674751758575	0.0126622980460525	-16.629487991333	0.00970941036939621	-0.00425158534198999	-0.00944637414067984	0.00418994715437293
1344	-0.10129838436842	0.0126622980460525	-16.3697490692139	0.0106834331527352	-0.00457625929266214	-0.00360223650932312	0.00970941036939621
1345	1.19739890098572	0.0126622980460525	-16.8242931365967	0.00646266713738441	-0.0026282137259841	-0.00457625929266214	-0.00360223650932312
1346	2.49609613418579	-0.636686325073242	-16.629487991333	0.0100340843200684	0.00354059832170606	-0.00522560812532902	0.00938473641872406
1347	1.84674751758575	-1.28603494167328	-16.3048152923584	0.0103587592020631	0.00256657530553639	-0.00392691092565656	0.00321592413820326
1348	-0.10129838436842	0.0126622980460525	-16.4996185302734	0.00970941036939621	-0.00490093370899558	-0.00587495695799589	-0.00295288790948689
1349	-1.39999568462372	0.662010908126831	-16.3048152923584	0.013930176384747	-0.0104203969240189	-0.00652430532500148	-0.00230353930965066
1350	1.84674751758575	-0.636686325073242	-15.9801406860352	0.00711201597005129	-0.00749832857400179	-0.00132951640989631	-0.000355493422830477
1351	0.548050224781036	-0.312012016773224	-16.4996185302734	0.00613799272105098	0.0022419011220336	0.00418994715437293	-0.00327756232582033
1352	1.19739890098572	-0.96136063337326	-16.629487991333	0.0116574559360743	0.000293855206109583	-0.0026282137259841	-0.00977104809135199
1353	2.49609613418579	-0.96136063337326	-16.629487991333	0.00646266713738441	-0.00847235135734081	-0.00457625929266214	-0.00295288790948689
1354	-0.10129838436842	0.0126622980460525	-16.434684753418	0.0126314787194133	-0.00425158534198999	-0.00230353930965066	-0.00360223650932312
1355	-0.10129838436842	0.0126622980460525	-16.629487991333	0.00970941036939621	-0.0110697457566857	-0.00749832857400179	-3.08191010844894e-05
1356	0.548050224781036	-0.636686325073242	-16.5645542144775	-0.000355493422830477	-0.00425158534198999	-0.00165419070981443	-0.00457625929266214
1357	1.84674751758575	-0.636686325073242	-16.3048152923584	0.01100810803473	-0.00360223650932312	0.00126787810586393	-3.08191010844894e-05
1358	2.49609613418579	-0.96136063337326	-16.4996185302734	0.0116574559360743	-0.00132951640989631	-0.00327756232582033	-0.00977104809135199
1359	1.84674751758575	-1.93538355827332	-16.1749439239502	0.00711201597005129	-0.00684897974133492	-0.00684897974133492	-0.00165419070981443
1360	1.19739890098572	-1.61070930957794	-16.2398796081543	0.00808603875339031	-0.0126931173726916	-0.0026282137259841	0.0022419011220336
1361	0.548050224781036	-0.312012016773224	-16.3048152923584	0.00776136433705688	-0.0104203969240189	-0.0026282137259841	0.00354059832170606
1362	-0.10129838436842	-0.312012016773224	-16.3048152923584	0.0103587592020631	0.00256657530553639	-0.00132951640989631	-0.000680167751852423
1363	0.548050224781036	-0.312012016773224	-15.6554660797119	0.00646266713738441	-0.00425158534198999	-0.00522560812532902	-0.0113944197073579
1364	-0.750647008419037	-0.636686325073242	-16.5645542144775	0.00906006153672934	-0.00392691092565656	-0.00425158534198999	-0.00587495695799589
1365	0.548050224781036	-1.28603494167328	-16.3697490692139	0.00483929552137852	-0.0026282137259841	-0.00360223650932312	-0.00132951640989631
1366	1.84674751758575	-1.61070930957794	-16.1749439239502	0.0136055024340749	-0.0100957229733467	0.000618529506027699	-0.00425158534198999
1367	-0.10129838436842	-0.636686325073242	-16.4996185302734	0.00646266713738441	-0.00879702530801296	0.00354059832170606	-0.00230353930965066
1368	0.548050224781036	-0.312012016773224	-16.0450744628906	0.00841071270406246	-0.0026282137259841	-0.00295288790948689	-0.0107450718060136
1369	1.19739890098572	-1.93538355827332	-15.9152050018311	0.0103587592020631	0.00613799272105098	-0.00327756232582033	-0.0113944197073579
1370	1.19739890098572	-0.312012016773224	-16.0450744628906	0.00808603875339031	-0.00879702530801296	-3.08191010844894e-05	-0.00587495695799589
1371	-0.10129838436842	-0.636686325073242	-16.3048152923584	0.0123068047687411	-3.08191010844894e-05	-0.00132951640989631	0.00321592413820326
1372	1.84674751758575	-2.26005792617798	-16.3697490692139	0.0103587592020631	0.00289124972186983	0.000943203864153475	-0.00944637414067984
1373	1.84674751758575	-1.28603494167328	-16.3048152923584	0.00711201597005129	-0.00555028254166245	0.00159255252219737	-0.0026282137259841
1374	2.49609613418579	-1.61070930957794	-16.3697490692139	0.0123068047687411	-0.00490093370899558	-0.000355493422830477	-0.00782300252467394
1375	0.548050224781036	-0.96136063337326	-16.0450744628906	0.00386527273803949	-0.00587495695799589	0.00581331877037883	-0.00100484199356288
1376	2.49609613418579	-1.61070930957794	-16.2398796081543	0.00354059832170606	-0.00587495695799589	-0.00619963090866804	-0.00100484199356288
1377	-0.10129838436842	0.0126622980460525	-16.8242931365967	0.00841071270406246	-3.08191010844894e-05	0.00354059832170606	0.00743668992072344
1378	2.49609613418579	-1.61070930957794	-16.6944236755371	0.0103587592020631	-0.00490093370899558	0.0022419011220336	-0.00619963090866804
1379	-0.10129838436842	-1.28603494167328	-16.434684753418	0.011982130818069	-3.08191010844894e-05	-0.00425158534198999	-0.00100484199356288
1380	2.49609613418579	-0.96136063337326	-16.7593593597412	0.00776136433705688	-0.00814767740666866	-0.000680167751852423	0.0106834331527352
1381	-0.10129838436842	0.0126622980460525	-16.1749439239502	0.00646266713738441	-0.00295288790948689	0.00256657530553639	0.00581331877037883
1382	2.49609613418579	-1.28603494167328	-16.434684753418	0.00646266713738441	-0.000355493422830477	-0.00652430532500148	0.00483929552137852
1383	2.49609613418579	-0.636686325073242	-16.8892288208008	0.00321592413820326	-0.00587495695799589	0.00191722682211548	-0.00912170019000769
1384	-0.10129838436842	-0.312012016773224	-16.8242931365967	0.00711201597005129	-0.00392691092565656	-0.00944637414067984	0.000618529506027699
1385	0.548050224781036	0.337336599826813	-16.7593593597412	-0.000355493422830477	-0.00717365415766835	0.00678734155371785	0.00191722682211548
1386	2.49609613418579	-1.28603494167328	-16.6944236755371	0.0126314787194133	0.00159255252219737	-0.00587495695799589	0.00191722682211548
1387	1.19739890098572	-0.96136063337326	-16.3697490692139	0.0113327819854021	0.00483929552137852	-0.00230353930965066	0.000618529506027699
1388	1.19739890098572	-0.312012016773224	-16.1100101470947	0.00743668992072344	-0.00100484199356288	-0.00392691092565656	-0.00360223650932312
1389	1.84674751758575	-0.636686325073242	-16.8242931365967	0.00678734155371785	-3.08191010844894e-05	-0.00555028254166245	-0.00392691092565656
1390	0.548050224781036	-1.61070930957794	-16.5645542144775	0.00418994715437293	-0.00457625929266214	0.00451462110504508	0.00159255252219737
1391	1.84674751758575	-0.312012016773224	-16.4996185302734	0.011982130818069	-0.00197886489331722	0.00289124972186983	-0.00522560812532902
1392	0.548050224781036	0.0126622980460525	-16.5645542144775	0.00581331877037883	-0.00457625929266214	-0.0026282137259841	-0.00360223650932312
1393	-0.10129838436842	0.0126622980460525	-16.5645542144775	0.00808603875339031	-0.0026282137259841	-0.00100484199356288	-0.00457625929266214
1394	-0.10129838436842	-0.636686325073242	-16.4996185302734	0.0126314787194133	0.00191722682211548	-0.0175632312893867	-0.00392691092565656
1395	-0.10129838436842	0.986685216426849	-16.6944236755371	0.00289124972186983	-0.00814767740666866	0.00613799272105098	-0.00230353930965066
1396	1.84674751758575	-0.636686325073242	-16.4996185302734	0.00646266713738441	-0.00100484199356288	-0.00360223650932312	0.0100340843200684
1397	1.84674751758575	0.0126622980460525	-16.2398796081543	0.0106834331527352	0.00256657530553639	0.00548864435404539	-3.08191010844894e-05
1398	0.548050224781036	-0.312012016773224	-16.3048152923584	0.00418994715437293	0.00613799272105098	-0.00782300252467394	0.00548864435404539
1399	1.84674751758575	-1.28603494167328	-16.434684753418	0.0116574559360743	0.00808603875339031	-0.00360223650932312	-0.00522560812532902
1400	-0.10129838436842	-0.636686325073242	-15.7853355407715	0.0100340843200684	-0.00782300252467394	0.00159255252219737	0.00841071270406246
1401	1.84674751758575	-0.636686325073242	-16.5645542144775	0.00451462110504508	-0.00132951640989631	-0.00295288790948689	0.00776136433705688
1402	-0.750647008419037	0.337336599826813	-16.7593593597412	0.00776136433705688	0.00516396993771195	-0.00814767740666866	0.00418994715437293
1403	0.548050224781036	0.662010908126831	-16.6944236755371	0.00873538758605719	0.00289124972186983	-0.00100484199356288	-0.00230353930965066
1404	-0.10129838436842	-0.636686325073242	-16.3048152923584	0.00970941036939621	-0.00165419070981443	-0.0107450718060136	0.000293855206109583
1405	1.19739890098572	-0.96136063337326	-16.434684753418	0.00516396993771195	0.000943203864153475	0.00126787810586393	0.00678734155371785
1406	0.548050224781036	0.986685216426849	-16.3048152923584	0.00743668992072344	-0.00132951640989631	-0.00360223650932312	0.00581331877037883
1407	0.548050224781036	0.662010908126831	-16.6944236755371	0.00418994715437293	0.00613799272105098	-0.0110697457566857	0.00159255252219737
1408	1.19739890098572	-0.636686325073242	-16.8892288208008	0.00451462110504508	-0.00392691092565656	-0.00587495695799589	0.00548864435404539
1409	0.548050224781036	0.986685216426849	-16.9541625976563	0.00646266713738441	0.00418994715437293	-0.00392691092565656	-0.00197886489331722
1410	1.19739890098572	-0.312012016773224	-16.8892288208008	-0.000680167751852423	-0.00100484199356288	-0.00165419070981443	0.000943203864153475
1411	1.19739890098572	0.662010908126831	-16.629487991333	0.01100810803473	0.00678734155371785	-0.0026282137259841	0.00711201597005129
1412	-0.10129838436842	0.662010908126831	-16.629487991333	0.01100810803473	0.00938473641872406	-3.08191010844894e-05	0.00808603875339031
1413	2.49609613418579	-0.636686325073242	-16.7593593597412	0.00646266713738441	0.00841071270406246	-0.00360223650932312	-0.00197886489331722
1414	1.19739890098572	-0.312012016773224	-16.9541625976563	0.00613799272105098	0.00548864435404539	-0.00392691092565656	0.00256657530553639
1415	0.548050224781036	0.662010908126831	-17.0190982818604	0.00581331877037883	-0.00230353930965066	-0.00490093370899558	-0.00165419070981443
1416	0.548050224781036	0.986685216426849	-16.9541625976563	0.00906006153672934	0.00256657530553639	-0.000355493422830477	0.00743668992072344
1417	3.14544486999512	-0.96136063337326	-16.8242931365967	0.00938473641872406	0.0022419011220336	0.00418994715437293	-0.0026282137259841
1418	-0.750647008419037	1.31135952472687	-16.629487991333	0.00386527273803949	0.00256657530553639	-0.00457625929266214	-0.00522560812532902
1419	1.19739890098572	0.986685216426849	-16.8892288208008	0.0149041991680861	0.00159255252219737	-0.0123684434220195	-0.00165419070981443
1420	1.19739890098572	0.337336599826813	-17.6684474945068	0.00516396993771195	0.00126787810586393	0.000943203864153475	-0.00100484199356288
1421	0.548050224781036	1.31135952472687	-16.9541625976563	0.00516396993771195	0.000943203864153475	-0.000680167751852423	-0.000680167751852423
1422	1.19739890098572	0.662010908126831	-16.7593593597412	0.00289124972186983	0.00841071270406246	-0.00782300252467394	-0.00197886489331722
1423	0.548050224781036	0.986685216426849	-16.8242931365967	0.0103587592020631	0.00321592413820326	-0.00327756232582033	-0.000680167751852423
1424	-0.750647008419037	0.662010908126831	-16.7593593597412	0.00808603875339031	0.0022419011220336	-0.00814767740666866	-0.00749832857400179
1425	-0.750647008419037	0.986685216426849	-17.3437728881836	0.00386527273803949	-0.000680167751852423	0.00678734155371785	0.00646266713738441
1426	-0.750647008419037	0.986685216426849	-17.6684474945068	0.00386527273803949	-3.08191010844894e-05	0.00256657530553639	-0.00295288790948689
1427	-0.10129838436842	0.662010908126831	-17.5385761260986	-3.08191010844894e-05	0.00548864435404539	-0.00619963090866804	0.00289124972186983
1428	1.84674751758575	0.337336599826813	-17.213903427124	0.00646266713738441	-0.00165419070981443	-0.00490093370899558	-0.00587495695799589
1429	1.84674751758575	0.0126622980460525	-17.0840320587158	0.00548864435404539	0.00191722682211548	-0.00327756232582033	-0.00132951640989631
1430	-0.10129838436842	1.63603389263153	-17.2788372039795	0.000943203864153475	0.00516396993771195	-0.00522560812532902	-0.00425158534198999
1431	-0.750647008419037	0.986685216426849	-17.0190982818604	0.00776136433705688	0.00159255252219737	0.0113327819854021	0.00191722682211548
1432	-0.10129838436842	0.337336599826813	-16.9541625976563	0.00841071270406246	0.00711201597005129	-0.00230353930965066	0.000618529506027699
1433	0.548050224781036	-0.636686325073242	-16.7593593597412	-0.000355493422830477	-0.0026282137259841	-0.00425158534198999	-0.00457625929266214
1434	-0.10129838436842	0.337336599826813	-16.8242931365967	0.000943203864153475	-0.00230353930965066	-0.00132951640989631	-0.00295288790948689
1435	0.548050224781036	0.337336599826813	-16.7593593597412	0.00191722682211548	0.00126787810586393	0.000943203864153475	0.00289124972186983
1436	0.548050224781036	0.662010908126831	-16.8892288208008	0.013930176384747	-0.00360223650932312	-0.00165419070981443	0.000943203864153475
1437	-1.39999568462372	0.662010908126831	-16.5645542144775	0.00581331877037883	0.00516396993771195	0.00256657530553639	0.000618529506027699
1438	-0.750647008419037	0.337336599826813	-17.1489677429199	0.00191722682211548	-0.00132951640989631	-0.00977104809135199	-0.00684897974133492
1439	1.19739890098572	-0.312012016773224	-16.8892288208008	-0.00100484199356288	-0.000355493422830477	-0.00360223650932312	0.00256657530553639
1440	-0.750647008419037	1.31135952472687	-16.9541625976563	-0.0182125810533762	-0.00555028254166245	-0.00717365415766835	-3.08191010844894e-05
1441	1.19739890098572	0.0126622980460525	-16.6944236755371	0.00841071270406246	0.00646266713738441	-0.0026282137259841	-0.000355493422830477
1442	0.548050224781036	0.662010908126831	-16.8242931365967	0.000293855206109583	0.0022419011220336	-0.00132951640989631	0.00386527273803949
1443	-1.39999568462372	1.31135952472687	-16.7593593597412	-0.00522560812532902	-0.00197886489331722	-0.00555028254166245	-0.00684897974133492
1444	-2.04934430122375	0.662010908126831	-16.7593593597412	-0.0165892094373703	0.000293855206109583	-0.00392691092565656	-0.000680167751852423
1445	-2.04934430122375	0.986685216426849	-16.8892288208008	-0.0240567177534103	0.000618529506027699	-0.00230353930965066	0.000618529506027699
1446	-1.39999568462372	0.662010908126831	-16.8892288208008	-0.000680167751852423	-0.00457625929266214	0.0103587592020631	-3.08191010844894e-05
1447	-0.750647008419037	-0.312012016773224	-16.5645542144775	-0.0146411629393697	0.00776136433705688	0.00483929552137852	-0.00457625929266214
1448	0.548050224781036	0.0126622980460525	-16.7593593597412	-0.0198359526693821	-0.00392691092565656	-0.00847235135734081	-0.0026282137259841
1449	-0.10129838436842	-0.312012016773224	-16.3048152923584	-0.0367190167307854	-0.00295288790948689	-0.00912170019000769	-0.00295288790948689
1450	-1.39999568462372	0.986685216426849	-16.8242931365967	-0.00425158534198999	0.00873538758605719	0.00256657530553639	0.00613799272105098
1451	-0.750647008419037	-0.312012016773224	-16.8242931365967	-0.0165892094373703	-0.00392691092565656	0.00289124972186983	-0.00457625929266214
1452	-0.10129838436842	-0.636686325073242	-16.7593593597412	-0.0149658378213644	0.00159255252219737	-0.00230353930965066	-0.00197886489331722
1453	-1.39999568462372	1.63603389263153	-17.0190982818604	-0.0305502042174339	0.00126787810586393	-0.00295288790948689	-0.00555028254166245
1454	-2.6986927986145	0.662010908126831	-16.629487991333	-0.0334722734987736	-0.00555028254166245	-0.00360223650932312	-0.00490093370899558
1455	-2.04934430122375	1.31135952472687	-16.3048152923584	-0.0117190945893526	-0.00295288790948689	-0.00295288790948689	0.000618529506027699
1456	-0.750647008419037	-0.312012016773224	-17.0190982818604	-0.0156151866540313	-0.00100484199356288	-0.00295288790948689	0.00159255252219737
1457	-1.39999568462372	0.0126622980460525	-16.629487991333	0.00841071270406246	0.00516396993771195	-0.00327756232582033	-0.00165419070981443
1458	-1.39999568462372	-0.636686325073242	-16.8242931365967	-0.0243813935667276	-0.000680167751852423	-0.00587495695799589	-0.00197886489331722
1459	-2.6986927986145	0.986685216426849	-16.8892288208008	0.00289124972186983	-0.00132951640989631	0.00581331877037883	-0.00392691092565656
1460	-0.750647008419037	0.0126622980460525	-16.434684753418	-0.0224333461374044	0.00289124972186983	-0.000355493422830477	0.00711201597005129
1461	-3.34804153442383	1.31135952472687	-16.4996185302734	-0.00360223650932312	-0.00197886489331722	0.00483929552137852	-0.00360223650932312
1462	-2.6986927986145	0.986685216426849	-16.4996185302734	-0.0201606266200542	0.00289124972186983	0.000293855206109583	0.000293855206109583
1463	-2.04934430122375	0.662010908126831	-16.7593593597412	-0.0185372550040483	0.00256657530553639	0.00354059832170606	-0.000355493422830477
1464	-0.10129838436842	-0.636686325073242	-16.8242931365967	-0.0367190167307854	-0.000680167751852423	-0.0110697457566857	0.00321592413820326
1465	-0.750647008419037	0.0126622980460525	-16.629487991333	-0.0172385573387146	-0.00197886489331722	-0.00197886489331722	-0.000680167751852423
1466	-2.04934430122375	0.662010908126831	-16.8892288208008	-0.0165892094373703	-0.00165419070981443	0.00418994715437293	0.000618529506027699
1467	-2.04934430122375	1.9607081413269	-16.5645542144775	-0.00555028254166245	0.00808603875339031	0.00289124972186983	0.00126787810586393
1468	-3.34804153442383	0.662010908126831	-16.3048152923584	0.00646266713738441	-0.00230353930965066	0.000618529506027699	-0.00425158534198999
1469	-2.04934430122375	1.31135952472687	-16.8242931365967	-0.0139918150380254	0.00776136433705688	0.00126787810586393	-0.00457625929266214
1470	-0.10129838436842	0.337336599826813	-16.5645542144775	0.00159255252219737	0.00159255252219737	-0.00684897974133492	0.000943203864153475
1471	-0.750647008419037	-0.312012016773224	-16.8242931365967	-0.0133424662053585	0.000293855206109583	0.00191722682211548	0.00386527273803949
1472	-1.39999568462372	0.662010908126831	-16.3697490692139	-0.0126931173726916	0.00354059832170606	0.00126787810586393	0.00354059832170606
1473	-0.750647008419037	0.337336599826813	-16.2398796081543	-0.00327756232582033	-0.00360223650932312	-0.00165419070981443	-0.00360223650932312
1474	-0.750647008419037	-0.312012016773224	-15.7853355407715	-0.0311995539814234	0.00289124972186983	-0.00522560812532902	-0.00165419070981443
1475	0.548050224781036	0.0126622980460525	-16.3048152923584	-0.00684897974133492	0.000943203864153475	0.00386527273803949	-0.00197886489331722
1476	-1.39999568462372	0.337336599826813	-15.9152050018311	-0.00879702530801296	-0.00360223650932312	-0.000355493422830477	0.00191722682211548
1477	-0.750647008419037	0.662010908126831	-16.5645542144775	0.00581331877037883	-0.00132951640989631	0.00483929552137852	-0.000355493422830477
1478	-0.10129838436842	0.0126622980460525	-16.3697490692139	-0.00555028254166245	-0.00165419070981443	-0.00230353930965066	-0.00717365415766835
1479	0.548050224781036	-0.636686325073242	-16.2398796081543	-0.0126931173726916	-0.00457625929266214	-0.0120437685400248	-0.00522560812532902
1480	-0.750647008419037	0.986685216426849	-16.1100101470947	-0.00132951640989631	0.00548864435404539	0.00743668992072344	0.00678734155371785
1481	-0.750647008419037	0.662010908126831	-16.1100101470947	-0.00100484199356288	-0.00100484199356288	0.00191722682211548	0.00841071270406246
1482	1.19739890098572	-0.312012016773224	-16.3697490692139	-0.0191866029053926	0.00776136433705688	-0.00230353930965066	0.00386527273803949
1483	1.84674751758575	-0.636686325073242	-16.434684753418	-0.0159398596733809	-0.00165419070981443	-0.00782300252467394	0.00126787810586393
1484	0.548050224781036	-0.636686325073242	-16.1749439239502	-0.00555028254166245	0.00483929552137852	0.00126787810586393	-0.00197886489331722
1485	1.84674751758575	-0.312012016773224	-16.1749439239502	0.00776136433705688	-3.08191010844894e-05	-0.00100484199356288	0.00938473641872406
1486	1.19739890098572	0.0126622980460525	-15.9801406860352	-0.00457625929266214	0.0022419011220336	0.000618529506027699	0.00646266713738441
1487	-0.10129838436842	0.662010908126831	-16.2398796081543	0.00289124972186983	0.0113327819854021	-0.00392691092565656	-3.08191010844894e-05
1488	1.19739890098572	-0.312012016773224	-16.434684753418	-0.00717365415766835	0.00808603875339031	-0.00100484199356288	-0.00490093370899558
1489	1.19739890098572	0.0126622980460525	-16.3048152923584	-0.00944637414067984	0.00321592413820326	0.00386527273803949	-0.00944637414067984
1490	-0.10129838436842	0.986685216426849	-16.6944236755371	0.0145795252174139	0.0022419011220336	-0.00132951640989631	0.00841071270406246
1491	0.548050224781036	0.662010908126831	-16.2398796081543	0.0175015944987535	0.00451462110504508	0.00581331877037883	0.00776136433705688
1492	1.84674751758575	0.0126622980460525	-16.2398796081543	-0.00944637414067984	0.0103587592020631	-0.0026282137259841	0.00256657530553639
1493	2.49609613418579	0.986685216426849	-16.0450744628906	-0.0133424662053585	0.0100340843200684	-0.00132951640989631	0.000618529506027699
1494	-0.10129838436842	1.31135952472687	-16.434684753418	-0.00619963090866804	-0.00197886489331722	0.00548864435404539	0.00516396993771195
1495	0.548050224781036	0.662010908126831	-16.1749439239502	-0.0126931173726916	0.000293855206109583	-0.00912170019000769	0.0113327819854021
1496	-0.10129838436842	0.986685216426849	-16.1100101470947	-0.00847235135734081	0.00126787810586393	0.00483929552137852	-0.000355493422830477
1497	2.49609613418579	-0.636686325073242	-15.8502702713013	0.00873538758605719	0.00548864435404539	-0.0110697457566857	-0.00490093370899558
1498	-0.10129838436842	0.337336599826813	-15.7853355407715	-0.0110697457566857	0.00483929552137852	0.00191722682211548	-0.00782300252467394
1499	2.49609613418579	-0.636686325073242	-15.4606609344482	-0.0110697457566857	-0.00490093370899558	-0.00457625929266214	-0.00100484199356288
1500	-0.10129838436842	1.31135952472687	-16.0450744628906	-0.00100484199356288	0.00646266713738441	-0.00944637414067984	0.00906006153672934
1501	2.49609613418579	0.0126622980460525	-16.4996185302734	-0.0026282137259841	0.00354059832170606	0.00646266713738441	-0.00165419070981443
1502	2.49609613418579	0.337336599826813	-16.5645542144775	-0.017887907102704	-0.000355493422830477	-0.00587495695799589	-0.00132951640989631
1503	2.49609613418579	0.662010908126831	-16.5645542144775	-0.00230353930965066	-3.08191010844894e-05	-0.0117190945893526	-0.00327756232582033
1504	1.19739890098572	0.986685216426849	-16.7593593597412	-0.00457625929266214	-3.08191010844894e-05	-0.00457625929266214	0.000618529506027699
1505	1.84674751758575	-0.312012016773224	-16.3048152923584	-0.0185372550040483	0.000943203864153475	-0.00327756232582033	0.00483929552137852
1506	1.84674751758575	0.0126622980460525	-16.0450744628906	-0.00360223650932312	-0.00230353930965066	0.0022419011220336	-0.00522560812532902
1507	0.548050224781036	0.662010908126831	-16.5645542144775	-0.0139918150380254	0.00873538758605719	-0.00555028254166245	0.00321592413820326
1508	2.49609613418579	0.986685216426849	-16.629487991333	-0.0204853005707264	0.00516396993771195	-0.00457625929266214	-0.0110697457566857
1509	1.19739890098572	-0.636686325073242	-16.434684753418	-0.00879702530801296	-0.00132951640989631	-0.00360223650932312	-0.000680167751852423
1510	-0.10129838436842	0.0126622980460525	-15.6554660797119	-0.00100484199356288	0.00711201597005129	0.00159255252219737	0.00581331877037883
1511	1.19739890098572	0.0126622980460525	-15.7853355407715	-0.00587495695799589	-0.00100484199356288	0.00256657530553639	-0.00360223650932312
1512	-0.750647008419037	1.63603389263153	-15.7204008102417	0.00451462110504508	0.000618529506027699	-0.00522560812532902	0.00126787810586393
1513	1.19739890098572	-0.312012016773224	-16.3697490692139	-0.0136671401560307	0.000943203864153475	-0.00555028254166245	-0.00457625929266214
1514	1.84674751758575	0.0126622980460525	-16.4996185302734	-0.0253554154187441	-0.00490093370899558	-0.00360223650932312	-0.00197886489331722
1515	1.84674751758575	0.0126622980460525	-16.4996185302734	-0.0113944197073579	0.00126787810586393	0.00418994715437293	-3.08191010844894e-05
1516	1.84674751758575	-0.636686325073242	-16.434684753418	-0.00879702530801296	-0.00132951640989631	0.00159255252219737	-0.00652430532500148
1517	0.548050224781036	0.0126622980460525	-15.6554660797119	-0.00684897974133492	0.00256657530553639	0.000618529506027699	0.00289124972186983
1518	0.548050224781036	-0.312012016773224	-15.5255966186523	-0.00847235135734081	0.00354059832170606	-0.00230353930965066	-0.00490093370899558
1519	-0.10129838436842	0.986685216426849	-16.3697490692139	-0.00490093370899558	-0.00652430532500148	0.0022419011220336	0.00191722682211548
1520	2.49609613418579	-0.312012016773224	-16.4996185302734	-0.00944637414067984	0.0022419011220336	-0.00295288790948689	0.00841071270406246
1521	1.19739890098572	0.0126622980460525	-16.629487991333	0.00548864435404539	-0.00327756232582033	0.00841071270406246	0.00256657530553639
1522	0.548050224781036	0.337336599826813	-16.629487991333	0.00321592413820326	0.011982130818069	0.00191722682211548	-0.00327756232582033
1523	0.548050224781036	0.986685216426849	-16.8892288208008	-0.000355493422830477	0.0022419011220336	0.00191722682211548	0.00289124972186983
1524	1.84674751758575	0.337336599826813	-16.6944236755371	-0.000355493422830477	-0.00944637414067984	-0.00100484199356288	-0.00587495695799589
1525	0.548050224781036	0.0126622980460525	-16.3048152923584	-0.0165892094373703	-0.00457625929266214	0.000618529506027699	0.0100340843200684
1526	-0.10129838436842	-0.636686325073242	-16.5645542144775	0.00906006153672934	0.00613799272105098	0.0142548503354192	0.0022419011220336
1527	1.84674751758575	-0.312012016773224	-16.8242931365967	-0.00100484199356288	0.00418994715437293	0.00289124972186983	0.00386527273803949
1528	1.19739890098572	-0.636686325073242	-16.6944236755371	0.00451462110504508	0.00159255252219737	-0.00360223650932312	-0.00360223650932312
1529	-0.10129838436842	0.337336599826813	-16.3048152923584	-0.0100957229733467	0.00386527273803949	0.00354059832170606	-0.00197886489331722
1530	3.14544486999512	-0.312012016773224	-16.3048152923584	0.0181509424000978	-0.00814767740666866	0.00191722682211548	0.00321592413820326
1531	0.548050224781036	0.986685216426849	-16.5645542144775	0.00906006153672934	0.0022419011220336	0.00289124972186983	0.00646266713738441
1532	1.84674751758575	-0.312012016773224	-16.629487991333	-0.0126931173726916	0.00581331877037883	0.0022419011220336	-0.00457625929266214
1533	3.14544486999512	0.0126622980460525	-16.8242931365967	-3.08191010844894e-05	0.00191722682211548	-0.00295288790948689	0.00191722682211548
1534	2.49609613418579	-0.636686325073242	-16.629487991333	-0.00749832857400179	0.00191722682211548	-0.0100957229733467	0.00970941036939621
1535	1.84674751758575	0.0126622980460525	-16.3697490692139	0.0158782228827477	-0.00100484199356288	0.00191722682211548	0.00646266713738441
1536	1.84674751758575	-0.636686325073242	-16.1749439239502	-0.00652430532500148	-0.000355493422830477	0.00841071270406246	0.000943203864153475
1537	-0.10129838436842	0.986685216426849	-16.3048152923584	-0.00847235135734081	0.000943203864153475	0.000618529506027699	0.00191722682211548
1538	0.548050224781036	1.31135952472687	-16.4996185302734	0.00386527273803949	0.00159255252219737	-0.00814767740666866	-0.00555028254166245
1539	-0.10129838436842	1.31135952472687	-16.7593593597412	0.0100340843200684	-0.00717365415766835	-0.00295288790948689	-0.00522560812532902
1540	3.14544486999512	-0.312012016773224	-16.4996185302734	0.00906006153672934	0.000618529506027699	-0.00782300252467394	0.00613799272105098
1541	-0.750647008419037	1.31135952472687	-16.8242931365967	-0.00652430532500148	0.000943203864153475	0.00126787810586393	0.000293855206109583
1542	0.548050224781036	0.0126622980460525	-16.5645542144775	-0.00197886489331722	0.0106834331527352	-0.0136671401560307	-0.00230353930965066
1543	1.84674751758575	0.0126622980460525	-16.5645542144775	-0.00879702530801296	0.00386527273803949	-0.00490093370899558	-0.00360223650932312
1544	2.49609613418579	0.0126622980460525	-16.0450744628906	-0.0113944197073579	0.00126787810586393	-0.0117190945893526	-0.00165419070981443
1545	1.84674751758575	0.0126622980460525	-16.4996185302734	-0.0100957229733467	-0.0026282137259841	0.00126787810586393	0.00970941036939621
1546	1.84674751758575	-0.312012016773224	-16.629487991333	0.0103587592020631	0.00808603875339031	0.000618529506027699	0.00938473641872406
1547	-0.10129838436842	1.31135952472687	-16.8242931365967	-0.00360223650932312	0.00743668992072344	0.00321592413820326	0.000943203864153475
1548	0.548050224781036	0.662010908126831	-16.8892288208008	-0.0104203969240189	0.0103587592020631	-0.0130177913233638	0.00289124972186983
1549	1.84674751758575	0.337336599826813	-16.5645542144775	-0.0130177913233638	0.000618529506027699	0.00191722682211548	-0.00132951640989631
1550	-0.750647008419037	0.986685216426849	-16.1100101470947	0.025618452578783	0.00646266713738441	-0.0026282137259841	0.00159255252219737
1551	2.49609613418579	0.0126622980460525	-16.434684753418	0.00483929552137852	0.0103587592020631	-0.000355493422830477	-0.000680167751852423
1552	1.19739890098572	0.662010908126831	-16.629487991333	0.00711201597005129	0.00841071270406246	-0.00360223650932312	-0.00132951640989631
1553	-0.10129838436842	0.337336599826813	-17.0190982818604	0.00711201597005129	0.00516396993771195	-0.00619963090866804	-0.00522560812532902
1554	0.548050224781036	0.662010908126831	-16.8892288208008	-0.0130177913233638	0.000293855206109583	-0.00490093370899558	-0.00522560812532902
1555	-0.750647008419037	0.986685216426849	-16.8892288208008	-0.00619963090866804	0.00451462110504508	-0.00165419070981443	0.00159255252219737
1556	0.548050224781036	0.986685216426849	-16.6944236755371	0.0149041991680861	0.00191722682211548	-0.00197886489331722	0.00191722682211548
1557	1.84674751758575	0.0126622980460525	-16.6944236755371	-0.00295288790948689	0.00743668992072344	-3.08191010844894e-05	-0.00749832857400179
1558	1.19739890098572	-0.312012016773224	-16.9541625976563	-0.00587495695799589	0.000943203864153475	-0.00490093370899558	-0.00230353930965066
1559	1.19739890098572	0.0126622980460525	-17.0190982818604	-0.0156151866540313	-0.00165419070981443	-0.000680167751852423	-0.00132951640989631
1560	-0.10129838436842	0.662010908126831	-17.0840320587158	-0.000355493422830477	0.00613799272105098	0.0022419011220336	0.00970941036939621
1561	1.84674751758575	-0.312012016773224	-17.0190982818604	-0.023407369852066	0.00646266713738441	0.00516396993771195	0.00743668992072344
1562	1.84674751758575	-0.312012016773224	-16.629487991333	-0.0117190945893526	0.00516396993771195	-0.00587495695799589	0.00321592413820326
1563	0.548050224781036	0.662010908126831	-17.0190982818604	-0.00132951640989631	0.00483929552137852	-0.00457625929266214	-0.00295288790948689
1564	-0.10129838436842	0.337336599826813	-17.3437728881836	-0.0130177913233638	0.00483929552137852	0.00613799272105098	-0.00360223650932312
1565	-0.10129838436842	0.986685216426849	-17.3437728881836	-0.00327756232582033	0.00613799272105098	-0.00619963090866804	0.00548864435404539
1566	0.548050224781036	0.662010908126831	-17.213903427124	-0.00295288790948689	0.00483929552137852	0.00191722682211548	0.00289124972186983
1567	1.84674751758575	-0.636686325073242	-16.8242931365967	0.0272418223321438	0.00711201597005129	-0.00425158534198999	-0.000680167751852423
1568	1.84674751758575	-0.312012016773224	-16.8242931365967	-0.00782300252467394	0.00873538758605719	-0.00587495695799589	-0.0126931173726916
1569	0.548050224781036	0.986685216426849	-16.5645542144775	-0.0227580219507217	0.00451462110504508	-0.00457625929266214	0.000293855206109583
1570	1.19739890098572	-0.636686325073242	-16.8242931365967	-0.00879702530801296	0.00321592413820326	-0.00392691092565656	-0.00327756232582033
1571	0.548050224781036	0.986685216426849	-17.1489677429199	0.0191249661147594	-0.000355493422830477	0.00613799272105098	0.0022419011220336
1572	-0.750647008419037	0.0126622980460525	-16.8242931365967	-0.00392691092565656	0.0022419011220336	0.00808603875339031	-0.00392691092565656
1573	2.49609613418579	-0.96136063337326	-16.8892288208008	-0.0126931173726916	0.00581331877037883	-0.0100957229733467	0.00191722682211548
1574	2.49609613418579	0.0126622980460525	-16.6944236755371	0.0162028968334198	0.00126787810586393	0.000618529506027699	-0.0113944197073579
1575	3.14544486999512	0.337336599826813	-16.8242931365967	-0.00360223650932312	0.00289124972186983	0.00191722682211548	-0.00165419070981443
1576	-0.10129838436842	0.0126622980460525	-17.0190982818604	-0.00132951640989631	0.000943203864153475	-0.000355493422830477	0.00613799272105098
1577	1.19739890098572	0.337336599826813	-17.213903427124	0.0116574559360743	0.00321592413820326	-0.00165419070981443	-0.00132951640989631
1578	-0.10129838436842	1.31135952472687	-17.4087066650391	-0.00392691092565656	0.00483929552137852	-0.0113944197073579	-0.000355493422830477
1579	1.19739890098572	0.986685216426849	-17.2788372039795	-0.0130177913233638	-0.00522560812532902	-0.0026282137259841	-0.00555028254166245
1580	2.49609613418579	0.0126622980460525	-17.0190982818604	-0.00879702530801296	-0.00295288790948689	-3.08191010844894e-05	0.00516396993771195
1581	3.14544486999512	0.662010908126831	-17.0840320587158	0.00613799272105098	0.00159255252219737	-0.0107450718060136	0.00191722682211548
1582	-0.750647008419037	1.31135952472687	-17.0190982818604	-0.0100957229733467	0.000618529506027699	-0.00132951640989631	0.00873538758605719
1583	0.548050224781036	0.337336599826813	-17.213903427124	0.000293855206109583	-0.00490093370899558	-0.0104203969240189	0.00386527273803949
1584	1.84674751758575	0.337336599826813	-17.0190982818604	-0.0120437685400248	0.0022419011220336	-0.00847235135734081	-0.00360223650932312
1585	1.19739890098572	0.0126622980460525	-16.9541625976563	-0.00197886489331722	-0.00360223650932312	-0.00977104809135199	0.00256657530553639
1586	-0.10129838436842	0.986685216426849	-17.213903427124	0.0200989879667759	0.00159255252219737	0.00126787810586393	0.00483929552137852
1587	1.19739890098572	1.31135952472687	-17.0840320587158	0.0158782228827477	0.00646266713738441	-0.0110697457566857	0.00159255252219737
1588	-0.10129838436842	1.63603389263153	-17.1489677429199	0.00386527273803949	-0.000355493422830477	-0.00295288790948689	-0.00490093370899558
1589	3.14544486999512	0.0126622980460525	-17.0190982818604	-0.00847235135734081	-0.00490093370899558	-0.00847235135734081	0.00354059832170606
1590	0.548050224781036	1.31135952472687	-17.5385761260986	-0.00360223650932312	0.00548864435404539	-0.000355493422830477	0.00159255252219737
1591	1.19739890098572	-0.636686325073242	-16.8892288208008	0.00970941036939621	-0.0026282137259841	0.000293855206109583	0.00191722682211548
1592	1.84674751758575	0.337336599826813	-17.0190982818604	-0.0113944197073579	0.00581331877037883	-0.00912170019000769	-0.00360223650932312
1593	-0.10129838436842	0.662010908126831	-16.8892288208008	-0.00522560812532902	0.00191722682211548	-0.0188619289547205	0.00581331877037883
1594	0.548050224781036	1.31135952472687	-16.8242931365967	0.000943203864153475	-0.00230353930965066	-0.00360223650932312	-0.0123684434220195
1595	-0.750647008419037	0.986685216426849	-17.1489677429199	0.0136055024340749	-0.00425158534198999	-0.00392691092565656	0.00678734155371785
1596	2.49609613418579	0.986685216426849	-17.1489677429199	-0.00587495695799589	0.0022419011220336	0.00191722682211548	0.00516396993771195
1597	1.84674751758575	-0.636686325073242	-16.7593593597412	-0.0117190945893526	0.000943203864153475	0.00256657530553639	0.000618529506027699
1598	1.19739890098572	0.0126622980460525	-16.8242931365967	-0.00457625929266214	0.00483929552137852	-0.00522560812532902	-0.00327756232582033
1599	0.548050224781036	1.31135952472687	-16.629487991333	-0.0185372550040483	-0.00392691092565656	0.00126787810586393	0.000943203864153475
1600	1.19739890098572	0.986685216426849	-17.213903427124	-0.0133424662053585	-0.00197886489331722	-0.0110697457566857	0.00873538758605719
1601	0.548050224781036	0.337336599826813	-17.0840320587158	0.00516396993771195	0.00159255252219737	-0.00165419070981443	0.0022419011220336
1602	2.49609613418579	-0.312012016773224	-17.213903427124	-0.0159398596733809	0.0152288740500808	-0.00977104809135199	0.000943203864153475
1603	1.84674751758575	-0.312012016773224	-17.0840320587158	-0.00814767740666866	-0.0026282137259841	-0.00392691092565656	-0.00457625929266214
1604	2.49609613418579	-0.312012016773224	-17.0840320587158	-0.00944637414067984	-0.00360223650932312	-0.00717365415766835	-0.00425158534198999
1605	1.19739890098572	0.337336599826813	-16.9541625976563	0.0175015944987535	0.000293855206109583	-0.00425158534198999	0.000943203864153475
1606	2.49609613418579	-0.312012016773224	-16.8892288208008	0.00970941036939621	-0.00132951640989631	-0.00132951640989631	0.00776136433705688
1607	-0.10129838436842	0.662010908126831	-16.6944236755371	-0.0100957229733467	0.00191722682211548	-0.00360223650932312	-0.00684897974133492
1608	1.19739890098572	0.662010908126831	-17.0840320587158	-0.00392691092565656	0.00256657530553639	-0.00457625929266214	-0.00522560812532902
1609	1.19739890098572	1.63603389263153	-17.0190982818604	0.000618529506027699	0.00321592413820326	-0.00684897974133492	-3.08191010844894e-05
1610	3.14544486999512	-0.636686325073242	-16.4996185302734	-0.0139918150380254	-0.00100484199356288	-0.0149658378213644	0.000618529506027699
1611	1.84674751758575	0.986685216426849	-17.0840320587158	0.0181509424000978	-0.00132951640989631	-0.00619963090866804	-3.08191010844894e-05
1612	1.19739890098572	0.986685216426849	-16.8892288208008	-0.00295288790948689	0.00289124972186983	-0.00814767740666866	0.00289124972186983
1613	1.19739890098572	0.0126622980460525	-16.629487991333	-0.00684897974133492	0.00678734155371785	-0.00522560812532902	-0.00490093370899558
1614	2.49609613418579	-0.636686325073242	-16.7593593597412	-0.0146411629393697	-0.00230353930965066	-0.00879702530801296	-0.00230353930965066
1615	2.49609613418579	0.0126622980460525	-16.8242931365967	-3.08191010844894e-05	-0.00327756232582033	-0.00457625929266214	0.000943203864153475
1616	1.19739890098572	0.662010908126831	-16.9541625976563	-0.00977104809135199	0.00354059832170606	-0.00522560812532902	0.00516396993771195
1617	-0.750647008419037	0.986685216426849	-16.8892288208008	-0.00847235135734081	0.00581331877037883	-0.00684897974133492	-0.0026282137259841
1618	1.19739890098572	0.662010908126831	-16.9541625976563	0.0126314787194133	0.00548864435404539	-0.0133424662053585	0.00126787810586393
1619	0.548050224781036	0.337336599826813	-16.4996185302734	-0.00555028254166245	-0.00230353930965066	-0.0104203969240189	-0.00230353930965066
1620	0.548050224781036	0.662010908126831	-16.7593593597412	-0.00717365415766835	-0.00230353930965066	-0.0026282137259841	0.00483929552137852
1621	1.84674751758575	0.337336599826813	-16.3697490692139	-0.0143164889886975	0.00483929552137852	-0.00295288790948689	0.00126787810586393
1622	0.548050224781036	0.986685216426849	-16.7593593597412	-0.0026282137259841	-0.00230353930965066	-0.0104203969240189	0.00159255252219737
1623	-0.750647008419037	0.986685216426849	-16.629487991333	0.000293855206109583	0.0022419011220336	-0.0026282137259841	-0.00295288790948689
1624	-0.10129838436842	0.662010908126831	-16.4996185302734	-0.00684897974133492	0.00289124972186983	-0.0026282137259841	-0.00392691092565656
1625	-0.750647008419037	0.986685216426849	-16.3697490692139	-0.000355493422830477	0.00873538758605719	0.00808603875339031	0.00451462110504508
1626	0.548050224781036	1.31135952472687	-15.8502702713013	0.000618529506027699	0.00678734155371785	-0.00490093370899558	0.00483929552137852
1627	1.84674751758575	0.337336599826813	-16.5645542144775	-0.00230353930965066	-0.000680167751852423	0.01100810803473	-0.00392691092565656
1628	1.84674751758575	-0.312012016773224	-16.434684753418	-0.00457625929266214	0.00743668992072344	-0.00457625929266214	-0.00360223650932312
1629	-0.10129838436842	0.986685216426849	-16.5645542144775	0.0106834331527352	0.00126787810586393	-0.0107450718060136	-0.00132951640989631
1630	0.548050224781036	0.662010908126831	-16.629487991333	-0.0133424662053585	0.00711201597005129	-0.0026282137259841	-0.000355493422830477
1631	-0.10129838436842	0.986685216426849	-16.2398796081543	0.00970941036939621	-0.00100484199356288	0.00418994715437293	0.000618529506027699
1632	1.19739890098572	-0.312012016773224	-16.1100101470947	0.00581331877037883	0.00776136433705688	-0.00392691092565656	-0.00555028254166245
1633	0.548050224781036	0.662010908126831	-16.7593593597412	0.0181509424000978	0.000293855206109583	-0.00165419070981443	-0.00587495695799589
1634	1.19739890098572	1.31135952472687	-16.6944236755371	-0.00847235135734081	-0.00230353930965066	-0.00295288790948689	-0.00165419070981443
1635	0.548050224781036	0.986685216426849	-16.8242931365967	-0.00457625929266214	0.0022419011220336	0.00483929552137852	-3.08191010844894e-05
1636	0.548050224781036	0.986685216426849	-16.7593593597412	-0.00944637414067984	0.00418994715437293	-0.00619963090866804	0.00548864435404539
1637	2.49609613418579	-0.312012016773224	-16.4996185302734	0.00191722682211548	0.00711201597005129	0.00646266713738441	-3.08191010844894e-05
1638	1.19739890098572	-0.636686325073242	-16.2398796081543	0.00126787810586393	0.00159255252219737	-3.08191010844894e-05	-0.00100484199356288
1639	1.84674751758575	-0.312012016773224	-16.1100101470947	0.00483929552137852	0.00289124972186983	-0.00132951640989631	-0.00587495695799589
1640	0.548050224781036	0.986685216426849	-16.8242931365967	-0.0230826959013939	-0.00392691092565656	0.00483929552137852	0.00581331877037883
1641	1.84674751758575	-0.312012016773224	-16.3697490692139	0.0149041991680861	-0.00230353930965066	0.00743668992072344	-0.000680167751852423
1642	1.84674751758575	0.662010908126831	-16.2398796081543	0.0175015944987535	0.00678734155371785	0.00613799272105098	0.00321592413820326
1643	3.14544486999512	0.0126622980460525	-16.2398796081543	-0.00749832857400179	0.00678734155371785	0.00321592413820326	-0.00295288790948689
1644	1.84674751758575	-0.636686325073242	-15.8502702713013	0.00548864435404539	0.00159255252219737	-0.00587495695799589	-0.00879702530801296
1645	1.84674751758575	0.337336599826813	-16.0450744628906	0.00970941036939621	-0.00619963090866804	0.0106834331527352	0.00126787810586393
1646	0.548050224781036	-0.312012016773224	-16.3048152923584	0.00126787810586393	0.0100340843200684	-0.00132951640989631	-0.00425158534198999
1647	1.84674751758575	0.986685216426849	-16.5645542144775	-0.0172385573387146	0.0022419011220336	0.00451462110504508	-0.00327756232582033
1648	-0.10129838436842	0.986685216426849	-16.6944236755371	-0.0110697457566857	0.00548864435404539	-0.00522560812532902	-0.00457625929266214
1649	2.49609613418579	0.0126622980460525	-16.3697490692139	0.00354059832170606	0.00581331877037883	-0.00814767740666866	-0.0104203969240189
1650	-0.750647008419037	0.986685216426849	-16.4996185302734	-0.00360223650932312	-0.00327756232582033	-0.000355493422830477	0.000293855206109583
1651	2.49609613418579	-0.312012016773224	-15.9801406860352	0.00581331877037883	0.00743668992072344	0.00483929552137852	0.000618529506027699
1652	-0.750647008419037	0.986685216426849	-16.7593593597412	0.0149041991680861	0.0126314787194133	0.000618529506027699	-0.00652430532500148
1653	0.548050224781036	0.986685216426849	-16.7593593597412	-0.0104203969240189	0.00256657530553639	-0.00555028254166245	-0.00327756232582033
1654	0.548050224781036	0.0126622980460525	-16.5645542144775	0.00386527273803949	-0.00490093370899558	-0.00327756232582033	-3.08191010844894e-05
1655	2.49609613418579	-0.312012016773224	-16.5645542144775	-0.0026282137259841	0.00126787810586393	0.00711201597005129	-0.000355493422830477
1656	-0.750647008419037	0.986685216426849	-16.434684753418	0.00321592413820326	-3.08191010844894e-05	-0.00132951640989631	-0.000680167751852423
1657	0.548050224781036	0.662010908126831	-16.3697490692139	-0.00132951640989631	0.00256657530553639	0.00321592413820326	-0.00425158534198999
1658	1.19739890098572	0.337336599826813	-16.6944236755371	-0.00652430532500148	0.00776136433705688	0.00256657530553639	-0.00425158534198999
1659	0.548050224781036	0.986685216426849	-16.8892288208008	-0.00555028254166245	0.00483929552137852	-0.00879702530801296	-0.00100484199356288
1660	1.84674751758575	0.337336599826813	-16.3048152923584	-0.0191866029053926	0.00289124972186983	-0.000680167751852423	0.00808603875339031
1661	0.548050224781036	0.662010908126831	-16.434684753418	-0.00490093370899558	0.00289124972186983	0.0022419011220336	0.00581331877037883
1662	-0.10129838436842	1.31135952472687	-16.434684753418	0.000943203864153475	0.00776136433705688	-0.00879702530801296	-0.00165419070981443
1663	0.548050224781036	-0.312012016773224	-16.0450744628906	-0.00847235135734081	0.00451462110504508	-0.00295288790948689	-0.00295288790948689
1664	0.548050224781036	0.337336599826813	-16.1100101470947	0.00581331877037883	0.00126787810586393	-0.0139918150380254	-0.00717365415766835
1665	0.548050224781036	0.337336599826813	-16.3697490692139	-0.00587495695799589	-0.00165419070981443	-0.00197886489331722	0.00126787810586393
1666	0.548050224781036	0.662010908126831	-16.5645542144775	0.0178262684494257	0.00483929552137852	0.0022419011220336	0.00289124972186983
1667	1.84674751758575	-0.636686325073242	-16.434684753418	0.011982130818069	0.00256657530553639	-0.000680167751852423	0.000618529506027699
1668	-0.10129838436842	0.0126622980460525	-16.2398796081543	-0.00652430532500148	-0.0026282137259841	-0.00360223650932312	-0.0026282137259841
1669	-0.10129838436842	0.0126622980460525	-16.3048152923584	-0.00327756232582033	-0.00327756232582033	-0.00587495695799589	0.00159255252219737
1670	1.84674751758575	-0.96136063337326	-16.1749439239502	0.0145795252174139	-0.00782300252467394	0.00581331877037883	0.00354059832170606
1671	-0.750647008419037	0.0126622980460525	-16.434684753418	0.00873538758605719	0.00613799272105098	0.00256657530553639	0.00711201597005129
1672	1.19739890098572	-0.312012016773224	-16.4996185302734	0.00126787810586393	0.000618529506027699	0.00289124972186983	-0.00360223650932312
1673	1.19739890098572	-0.636686325073242	-16.6944236755371	-0.0104203969240189	0.000293855206109583	-0.0100957229733467	-0.00132951640989631
1674	1.19739890098572	0.662010908126831	-16.6944236755371	-0.00197886489331722	0.00581331877037883	-0.00847235135734081	-0.00425158534198999
1675	-0.10129838436842	0.337336599826813	-16.4996185302734	-0.00522560812532902	-0.000680167751852423	0.0022419011220336	0.00126787810586393
1676	1.19739890098572	0.0126622980460525	-16.5645542144775	0.00938473641872406	0.00354059832170606	0.00418994715437293	0.000293855206109583
1677	1.19739890098572	-0.96136063337326	-16.3697490692139	-0.00587495695799589	0.00256657530553639	0.00159255252219737	-0.00100484199356288
1678	0.548050224781036	-0.636686325073242	-16.629487991333	-0.0123684434220195	0.00451462110504508	0.00159255252219737	-0.0104203969240189
1679	1.84674751758575	-0.96136063337326	-16.434684753418	0.00418994715437293	-0.0110697457566857	-0.00977104809135199	-0.00392691092565656
1680	-0.10129838436842	0.0126622980460525	-16.629487991333	-0.00360223650932312	-0.0113944197073579	0.011982130818069	0.00386527273803949
1681	1.84674751758575	-0.96136063337326	-16.3697490692139	0.000293855206109583	-0.00360223650932312	-0.00197886489331722	-0.00165419070981443
1682	2.49609613418579	-1.28603494167328	-16.434684753418	-0.00132951640989631	-0.00165419070981443	0.00516396993771195	-0.00100484199356288
1683	0.548050224781036	0.0126622980460525	-16.6944236755371	-0.00847235135734081	0.00289124972186983	-0.0100957229733467	0.0022419011220336
1684	-0.10129838436842	-0.312012016773224	-16.7593593597412	0.00938473641872406	-0.00490093370899558	-0.00847235135734081	-0.00619963090866804
1685	1.84674751758575	-0.96136063337326	-16.8242931365967	0.00646266713738441	-0.00717365415766835	-0.00684897974133492	0.00354059832170606
1686	1.84674751758575	-1.28603494167328	-16.4996185302734	0.00548864435404539	-3.08191010844894e-05	0.00418994715437293	0.00354059832170606
1687	-0.750647008419037	-0.636686325073242	-16.3697490692139	-0.0191866029053926	-0.00425158534198999	0.00483929552137852	0.00581331877037883
1688	1.84674751758575	-0.636686325073242	-16.4996185302734	-0.00749832857400179	-0.00100484199356288	0.000618529506027699	0.000943203864153475
1689	1.84674751758575	-1.93538355827332	-16.5645542144775	-0.0026282137259841	-0.00327756232582033	-0.00392691092565656	-0.00165419070981443
1690	-0.10129838436842	-0.96136063337326	-16.9541625976563	-0.0156151866540313	-0.00652430532500148	-0.00490093370899558	0.0149041991680861
1691	0.548050224781036	-1.61070930957794	-16.9541625976563	-0.000680167751852423	-0.00425158534198999	-0.00295288790948689	0.00354059832170606
1692	1.84674751758575	-0.312012016773224	-17.0190982818604	0.0252937767654657	0.000943203864153475	-0.00360223650932312	0.00451462110504508
1693	1.19739890098572	-0.96136063337326	-16.4996185302734	-0.00912170019000769	-0.00295288790948689	-0.0117190945893526	-0.00619963090866804
1694	2.49609613418579	-1.28603494167328	-16.2398796081543	0.00418994715437293	-0.00814767740666866	-0.0149658378213644	-0.00132951640989631
1695	1.84674751758575	-1.61070930957794	-16.3048152923584	-0.0120437685400248	-0.000355493422830477	-0.00165419070981443	0.00808603875339031
1696	3.14544486999512	-1.61070930957794	-16.5645542144775	-0.00100484199356288	-0.00197886489331722	-0.00457625929266214	0.00451462110504508
1697	0.548050224781036	0.0126622980460525	-16.8892288208008	0.01100810803473	-0.00360223650932312	-0.00360223650932312	0.00159255252219737
1698	0.548050224781036	-0.636686325073242	-16.5645542144775	-0.0104203969240189	0.00256657530553639	-0.00197886489331722	-0.00392691092565656
1699	0.548050224781036	-0.312012016773224	-16.434684753418	-0.0169138833880424	-0.00327756232582033	-0.0123684434220195	0.00938473641872406
1700	3.14544486999512	-1.93538355827332	-16.434684753418	0.0132808275520802	-0.00684897974133492	-0.00587495695799589	0.00354059832170606
1701	-0.10129838436842	0.337336599826813	-16.434684753418	-0.00197886489331722	-0.00717365415766835	-0.00197886489331722	0.00548864435404539
1702	0.548050224781036	-0.312012016773224	-16.8242931365967	-0.00587495695799589	-0.000355493422830477	-3.08191010844894e-05	0.00386527273803949
1703	0.548050224781036	-1.28603494167328	-16.4996185302734	0.00581331877037883	-0.00555028254166245	-0.00132951640989631	-0.00619963090866804
1704	-0.10129838436842	-2.26005792617798	-16.4996185302734	0.00613799272105098	-0.00555028254166245	-0.00717365415766835	-0.0026282137259841
1705	0.548050224781036	-0.312012016773224	-16.434684753418	-0.0139918150380254	-0.0165892094373703	-0.00457625929266214	0.00159255252219737
1706	-0.10129838436842	-0.96136063337326	-16.5645542144775	-0.00652430532500148	-0.00977104809135199	-0.00490093370899558	0.0116574559360743
1707	1.84674751758575	-0.96136063337326	-16.1100101470947	-0.00782300252467394	-0.00327756232582033	0.00938473641872406	-0.000355493422830477
1708	1.84674751758575	-1.93538355827332	-16.1749439239502	0.0132808275520802	-0.00782300252467394	0.0022419011220336	-0.00587495695799589
1709	1.19739890098572	-1.28603494167328	-16.434684753418	0.0142548503354192	-0.00457625929266214	-0.000680167751852423	-0.00132951640989631
1710	1.19739890098572	-0.636686325073242	-16.434684753418	0.0213976856321096	-0.0126931173726916	-0.00457625929266214	0.00548864435404539
1711	0.548050224781036	-0.312012016773224	-16.2398796081543	0.0191249661147594	-0.00814767740666866	0.00191722682211548	-0.00360223650932312
1712	1.19739890098572	-1.61070930957794	-16.0450744628906	0.0188002903014421	-0.0026282137259841	-0.00295288790948689	0.00548864435404539
1713	-0.10129838436842	0.0126622980460525	-16.4996185302734	0.0100340843200684	-0.00912170019000769	-0.00847235135734081	-0.00684897974133492
1714	-0.10129838436842	0.0126622980460525	-16.5645542144775	0.00841071270406246	-0.0107450718060136	-0.000355493422830477	0.000943203864153475
1715	-0.10129838436842	0.0126622980460525	-16.8242931365967	0.00321592413820326	-0.00912170019000769	0.000943203864153475	-0.00782300252467394
1716	-0.10129838436842	-0.636686325073242	-17.0840320587158	0.00256657530553639	-0.00879702530801296	0.00289124972186983	0.00321592413820326
1717	0.548050224781036	-1.61070930957794	-17.0190982818604	-0.00392691092565656	-0.00587495695799589	-0.00295288790948689	-0.00425158534198999
1718	1.19739890098572	-2.26005792617798	-16.3048152923584	-0.0195112787187099	-0.0117190945893526	-0.00327756232582033	-0.00457625929266214
1719	3.14544486999512	-1.28603494167328	-16.3697490692139	-0.00100484199356288	-0.0113944197073579	-0.00879702530801296	0.000293855206109583
1720	-0.10129838436842	-0.96136063337326	-16.2398796081543	0.0142548503354192	-0.00977104809135199	0.00548864435404539	0.00289124972186983
1721	1.19739890098572	-1.61070930957794	-16.629487991333	0.00354059832170606	-0.0104203969240189	-0.00295288790948689	0.0022419011220336
1722	0.548050224781036	-0.96136063337326	-16.7593593597412	-0.00717365415766835	-0.00392691092565656	0.00386527273803949	0.00386527273803949
1723	-0.10129838436842	-0.636686325073242	-16.8242931365967	0.0155535480007529	-0.00814767740666866	-0.00295288790948689	-0.00912170019000769
1724	-0.10129838436842	-0.312012016773224	-16.7593593597412	0.00483929552137852	-0.00717365415766835	-0.0113944197073579	-0.00197886489331722
1725	1.84674751758575	-0.636686325073242	-16.5645542144775	0.0249691028147936	-0.0107450718060136	-0.00230353930965066	0.00321592413820326
1726	1.19739890098572	-1.61070930957794	-16.3048152923584	-0.00847235135734081	-0.00879702530801296	0.00256657530553639	0.00451462110504508
1727	0.548050224781036	-1.93538355827332	-17.0190982818604	0.00126787810586393	-0.00847235135734081	0.000618529506027699	-0.000355493422830477
1728	-0.10129838436842	-0.636686325073242	-17.1489677429199	-0.00295288790948689	-0.00912170019000769	-0.000355493422830477	-0.00619963090866804
1729	-0.10129838436842	-0.96136063337326	-16.8242931365967	-0.0104203969240189	-0.00360223650932312	-0.00230353930965066	0.00581331877037883
1730	2.49609613418579	-1.28603494167328	-16.629487991333	-3.08191010844894e-05	-0.00717365415766835	-0.00100484199356288	0.000618529506027699
1731	1.19739890098572	-0.636686325073242	-16.8892288208008	0.00516396993771195	-0.00977104809135199	0.000943203864153475	0.0022419011220336
1732	-0.10129838436842	-0.636686325073242	-16.3697490692139	0.00548864435404539	-0.00457625929266214	0.00256657530553639	-0.00165419070981443
1733	3.14544486999512	-1.28603494167328	-16.629487991333	-0.0104203969240189	-0.00814767740666866	0.00970941036939621	-0.00490093370899558
1734	1.84674751758575	-1.28603494167328	-16.7593593597412	-0.00652430532500148	-0.00717365415766835	-0.0026282137259841	-0.00652430532500148
1735	1.84674751758575	-1.61070930957794	-16.2398796081543	-0.00392691092565656	0.00256657530553639	0.00418994715437293	0.00516396993771195
1736	1.19739890098572	-1.28603494167328	-16.3697490692139	-0.00230353930965066	-0.00197886489331722	0.000618529506027699	0.00646266713738441
1737	1.84674751758575	-1.28603494167328	-16.0450744628906	0.00418994715437293	-0.00360223650932312	-0.00619963090866804	0.00613799272105098
1738	-0.10129838436842	-0.312012016773224	-16.1100101470947	-3.08191010844894e-05	-0.00555028254166245	0.00711201597005129	0.000943203864153475
1739	0.548050224781036	-1.28603494167328	-16.1749439239502	0.00808603875339031	-0.00717365415766835	-0.00425158534198999	0.00646266713738441
1740	-0.750647008419037	-0.312012016773224	-16.5645542144775	-0.00555028254166245	-0.00879702530801296	0.0022419011220336	0.00451462110504508
1741	0.548050224781036	-0.96136063337326	-16.8242931365967	0.000618529506027699	-0.000355493422830477	-0.00165419070981443	0.0022419011220336
1742	0.548050224781036	-0.636686325073242	-16.434684753418	0.0100340843200684	-0.00684897974133492	-0.00392691092565656	0.00159255252219737
1743	2.49609613418579	-1.28603494167328	-16.434684753418	0.00906006153672934	-0.00295288790948689	0.00321592413820326	-0.00165419070981443
1744	1.84674751758575	-0.96136063337326	-16.3048152923584	-0.000680167751852423	-0.00295288790948689	-0.00165419070981443	-0.00587495695799589
1745	2.49609613418579	-0.96136063337326	-16.3697490692139	-0.000680167751852423	0.00321592413820326	-3.08191010844894e-05	-0.000355493422830477
1746	-0.10129838436842	0.0126622980460525	-16.5645542144775	0.00418994715437293	-0.00295288790948689	-3.08191010844894e-05	0.00483929552137852
1747	-0.10129838436842	-0.312012016773224	-16.629487991333	0.00646266713738441	-0.00684897974133492	-0.00100484199356288	0.00548864435404539
1748	1.19739890098572	-0.96136063337326	-16.5645542144775	-0.00457625929266214	-0.00879702530801296	0.00743668992072344	-0.00652430532500148
1749	1.19739890098572	-1.28603494167328	-16.4996185302734	-0.00132951640989631	-0.00717365415766835	-0.0126931173726916	-0.00522560812532902
1750	-0.10129838436842	-0.312012016773224	-16.434684753418	0.000618529506027699	0.000293855206109583	0.0100340843200684	0.00159255252219737
1751	2.49609613418579	-1.61070930957794	-16.3697490692139	-0.00717365415766835	-0.00165419070981443	-0.00327756232582033	0.00581331877037883
1752	1.84674751758575	-0.312012016773224	-16.629487991333	0.0178262684494257	-0.00197886489331722	0.00418994715437293	-3.08191010844894e-05
1753	-0.10129838436842	-0.312012016773224	-16.4996185302734	-0.0113944197073579	-0.00847235135734081	-0.00555028254166245	-0.00814767740666866
1754	-0.10129838436842	-0.312012016773224	-16.4996185302734	0.0217223595827818	0.00191722682211548	-0.00165419070981443	-0.00977104809135199
1755	-0.10129838436842	-0.312012016773224	-16.3697490692139	0.00581331877037883	-0.00879702530801296	-0.00360223650932312	0.00191722682211548
1756	-0.10129838436842	-0.636686325073242	-16.3048152923584	0.00321592413820326	-0.00912170019000769	0.00126787810586393	-0.00392691092565656
1757	0.548050224781036	-0.636686325073242	-16.0450744628906	0.0327612869441509	-0.00717365415766835	-0.0026282137259841	-0.000680167751852423
1758	1.84674751758575	-1.93538355827332	-16.4996185302734	-0.00717365415766835	-0.0100957229733467	0.00159255252219737	-0.0100957229733467
1759	-0.750647008419037	0.337336599826813	-16.5645542144775	-0.00490093370899558	-0.00587495695799589	-0.00425158534198999	-0.00619963090866804
1760	2.49609613418579	-1.28603494167328	-16.3697490692139	0.00906006153672934	-0.00944637414067984	-0.00457625929266214	0.00289124972186983
1761	0.548050224781036	-0.636686325073242	-16.5645542144775	-0.00912170019000769	-0.00425158534198999	-0.0026282137259841	0.00483929552137852
1762	-0.10129838436842	0.0126622980460525	-16.6944236755371	-0.00392691092565656	-0.00587495695799589	-0.00197886489331722	-0.0026282137259841
1763	-0.750647008419037	-0.636686325073242	-16.1100101470947	-0.00749832857400179	-0.00457625929266214	-0.00197886489331722	-0.00327756232582033
1764	0.548050224781036	-0.636686325073242	-16.6944236755371	-0.0185372550040483	-0.00912170019000769	-0.00490093370899558	-0.00360223650932312
1765	-0.10129838436842	-0.636686325073242	-16.629487991333	0.00191722682211548	-0.00977104809135199	0.000618529506027699	0.00126787810586393
1766	-0.10129838436842	-0.312012016773224	-16.4996185302734	-0.0172385573387146	-0.00165419070981443	0.00386527273803949	-0.00619963090866804
1767	1.84674751758575	-1.93538355827332	-16.4996185302734	-0.00132951640989631	-0.00327756232582033	0.000618529506027699	0.00191722682211548
1768	0.548050224781036	-0.312012016773224	-16.3048152923584	-0.00717365415766835	-0.00490093370899558	-0.00425158534198999	-0.00360223650932312
1769	-0.750647008419037	-0.636686325073242	-16.1100101470947	0.0178262684494257	-0.0026282137259841	-0.00490093370899558	-0.00490093370899558
1770	1.84674751758575	-1.93538355827332	-16.2398796081543	-0.00360223650932312	-0.00457625929266214	-0.0026282137259841	0.00808603875339031
1771	-0.750647008419037	-0.636686325073242	-16.4996185302734	-0.00782300252467394	-0.00912170019000769	0.00126787810586393	0.00711201597005129
1772	1.84674751758575	-1.28603494167328	-16.3697490692139	0.0103587592020631	0.00321592413820326	-0.00295288790948689	0.000943203864153475
1773	1.84674751758575	-0.312012016773224	-16.434684753418	-0.0191866029053926	0.00191722682211548	-0.00522560812532902	-0.00360223650932312
1774	1.84674751758575	-0.312012016773224	-16.3697490692139	-0.00619963090866804	-0.00619963090866804	-0.00197886489331722	-0.00230353930965066
1775	0.548050224781036	-0.312012016773224	-16.2398796081543	0.000943203864153475	-0.0026282137259841	-0.00392691092565656	0.00613799272105098
1776	-0.10129838436842	-0.636686325073242	-16.4996185302734	0.00354059832170606	-0.0026282137259841	0.000943203864153475	0.00321592413820326
1777	-0.10129838436842	-0.312012016773224	-16.629487991333	-3.08191010844894e-05	0.000943203864153475	0.00191722682211548	0.00289124972186983
1778	1.84674751758575	-1.28603494167328	-16.3048152923584	-0.00457625929266214	0.00159255252219737	-0.000680167751852423	-0.00295288790948689
1779	1.19739890098572	-0.96136063337326	-16.1749439239502	-0.00165419070981443	-0.00782300252467394	0.000943203864153475	0.000293855206109583
1780	1.84674751758575	-1.28603494167328	-16.434684753418	0.0171769186854362	-0.00814767740666866	-0.00522560812532902	0.00516396993771195
1781	-0.750647008419037	-0.636686325073242	-16.1749439239502	0.00354059832170606	-0.0100957229733467	0.00678734155371785	-0.00392691092565656
1782	1.84674751758575	-0.312012016773224	-16.5645542144775	0.0282158460468054	0.000618529506027699	-0.0104203969240189	0.000293855206109583
1783	-0.10129838436842	0.337336599826813	-16.629487991333	0.00191722682211548	-0.00100484199356288	-0.00587495695799589	-0.00197886489331722
1784	1.19739890098572	-0.312012016773224	-16.4996185302734	-3.08191010844894e-05	-0.00684897974133492	0.00354059832170606	-0.00457625929266214
1785	-0.10129838436842	0.0126622980460525	-16.434684753418	-0.0133424662053585	-0.00749832857400179	0.0100340843200684	0.00581331877037883
1786	1.84674751758575	-1.93538355827332	-16.1100101470947	-0.0130177913233638	-0.00295288790948689	-0.00295288790948689	0.00256657530553639
1787	-0.750647008419037	0.0126622980460525	-16.1100101470947	0.0123068047687411	0.00646266713738441	-0.00425158534198999	-0.00295288790948689
1788	0.548050224781036	-0.312012016773224	-16.3697490692139	-0.00295288790948689	0.00191722682211548	0.00159255252219737	-0.0026282137259841
1789	1.84674751758575	-0.636686325073242	-16.6944236755371	0.0136055024340749	-0.00230353930965066	-0.0117190945893526	-0.00100484199356288
1790	0.548050224781036	-0.312012016773224	-16.8242931365967	-0.00522560812532902	-0.00977104809135199	-0.00522560812532902	0.00191722682211548
1791	1.84674751758575	-0.96136063337326	-16.5645542144775	0.0213976856321096	-0.00814767740666866	0.000618529506027699	0.000943203864153475
1792	1.84674751758575	-1.28603494167328	-16.2398796081543	-0.0169138833880424	0.00191722682211548	-0.0113944197073579	0.00191722682211548
1793	1.19739890098572	0.662010908126831	-16.434684753418	-0.00197886489331722	0.000943203864153475	0.000618529506027699	0.00321592413820326
1794	-0.10129838436842	0.0126622980460525	-16.4996185302734	0.00970941036939621	0.00159255252219737	-0.00749832857400179	-0.00814767740666866
1795	1.84674751758575	0.337336599826813	-16.9541625976563	-0.00100484199356288	-0.00425158534198999	-0.00652430532500148	0.0113327819854021
1796	1.84674751758575	-1.28603494167328	-16.6944236755371	0.00808603875339031	-0.00230353930965066	0.000943203864153475	0.00613799272105098
1797	1.84674751758575	-0.636686325073242	-16.5645542144775	0.00678734155371785	0.00516396993771195	-0.00360223650932312	0.00289124972186983
1798	1.84674751758575	-1.28603494167328	-16.3697490692139	0.00548864435404539	0.00289124972186983	-0.00652430532500148	-0.00587495695799589
1799	2.49609613418579	-0.312012016773224	-16.2398796081543	0.00354059832170606	-3.08191010844894e-05	0.000618529506027699	0.00743668992072344
1800	-0.10129838436842	0.337336599826813	-16.3697490692139	-0.0162645354866982	-0.0026282137259841	0.00256657530553639	0.00516396993771195
1801	0.548050224781036	-0.636686325073242	-16.629487991333	-0.000355493422830477	0.000293855206109583	-0.0026282137259841	0.00516396993771195
1802	1.84674751758575	0.0126622980460525	-16.7593593597412	-3.08191010844894e-05	0.000293855206109583	0.00646266713738441	0.0103587592020631
1803	0.548050224781036	0.662010908126831	-16.9541625976563	-0.00165419070981443	-0.00684897974133492	-0.00392691092565656	-0.00197886489331722
1804	0.548050224781036	0.0126622980460525	-16.629487991333	-0.00587495695799589	-0.00392691092565656	-0.00782300252467394	-0.000355493422830477
1805	1.19739890098572	0.337336599826813	-16.6944236755371	0.0123068047687411	-0.00230353930965066	0.000943203864153475	0.00256657530553639
1806	-0.10129838436842	0.337336599826813	-16.3048152923584	0.0171769186854362	-0.00100484199356288	0.0103587592020631	-0.00555028254166245
1807	-0.10129838436842	0.662010908126831	-17.1489677429199	-0.00944637414067984	0.00256657530553639	-0.00587495695799589	-0.000355493422830477
1808	1.84674751758575	-0.636686325073242	-16.4996185302734	-0.00165419070981443	-0.00295288790948689	0.00581331877037883	-0.00392691092565656
1809	-0.10129838436842	0.337336599826813	-16.9541625976563	-0.00847235135734081	-0.00100484199356288	-0.00619963090866804	-0.00490093370899558
1810	1.19739890098572	-0.636686325073242	-16.4996185302734	0.00808603875339031	-0.000355493422830477	-0.0026282137259841	0.00776136433705688
1811	-0.750647008419037	0.337336599826813	-16.6944236755371	-0.00132951640989631	-0.00230353930965066	-0.00522560812532902	0.00191722682211548
1812	-0.750647008419037	0.337336599826813	-16.3048152923584	-0.00100484199356288	-0.00230353930965066	-0.00360223650932312	0.00581331877037883
1813	0.548050224781036	-0.312012016773224	-16.1749439239502	-0.00197886489331722	-0.00327756232582033	0.000943203864153475	-0.00360223650932312
1814	0.548050224781036	-0.636686325073242	-16.3697490692139	0.00418994715437293	-0.00327756232582033	-0.00555028254166245	-0.000680167751852423
1815	-0.750647008419037	0.662010908126831	-16.434684753418	0.00159255252219737	-0.00912170019000769	0.000943203864153475	-0.00132951640989631
1816	-0.10129838436842	0.986685216426849	-16.434684753418	0.0152288740500808	-0.000680167751852423	0.00483929552137852	0.00581331877037883
1817	1.84674751758575	-0.636686325073242	-16.8242931365967	0.020423661917448	0.00451462110504508	0.00841071270406246	0.00711201597005129
1818	-0.10129838436842	0.337336599826813	-16.3048152923584	0.00646266713738441	-0.00100484199356288	-0.00522560812532902	-0.00619963090866804
1819	0.548050224781036	0.337336599826813	-16.5645542144775	-0.0117190945893526	0.000293855206109583	0.000293855206109583	0.00451462110504508
1820	1.84674751758575	-0.312012016773224	-16.9541625976563	0.00516396993771195	-0.00717365415766835	0.00548864435404539	0.00646266713738441
1821	0.548050224781036	0.337336599826813	-16.7593593597412	0.00483929552137852	-0.000355493422830477	0.00646266713738441	0.000293855206109583
1822	-0.10129838436842	-0.312012016773224	-16.3697490692139	-0.00587495695799589	-3.08191010844894e-05	0.00613799272105098	0.00483929552137852
1823	1.84674751758575	-0.636686325073242	-16.2398796081543	-0.00522560812532902	-0.00327756232582033	-0.00490093370899558	-0.00457625929266214
1824	1.84674751758575	-0.312012016773224	-16.1100101470947	-0.0026282137259841	-0.000355493422830477	0.00321592413820326	-0.0107450718060136
1825	2.49609613418579	-0.312012016773224	-16.2398796081543	-0.0152905117720366	0.000618529506027699	-0.000680167751852423	0.00548864435404539
1826	2.49609613418579	-0.636686325073242	-16.5645542144775	-0.00977104809135199	-0.00619963090866804	-0.0026282137259841	-0.00295288790948689
1827	1.84674751758575	-0.636686325073242	-16.4996185302734	-0.0107450718060136	0.000293855206109583	-0.00425158534198999	-0.00457625929266214
1828	0.548050224781036	0.986685216426849	-16.8242931365967	-0.00327756232582033	0.000293855206109583	-3.08191010844894e-05	-0.00327756232582033
1829	2.49609613418579	-0.636686325073242	-16.4996185302734	-0.00295288790948689	0.00289124972186983	0.000943203864153475	-0.000680167751852423
1830	-0.10129838436842	0.337336599826813	-16.629487991333	0.00483929552137852	0.00126787810586393	0.00386527273803949	-0.00197886489331722
1831	1.84674751758575	0.0126622980460525	-16.5645542144775	0.00776136433705688	0.00483929552137852	0.00354059832170606	-0.000355493422830477
1832	1.19739890098572	-0.312012016773224	-16.9541625976563	0.00483929552137852	0.00743668992072344	0.0022419011220336	-0.00619963090866804
1833	3.14544486999512	-1.28603494167328	-17.0190982818604	-0.00165419070981443	0.00256657530553639	-0.00749832857400179	-0.00587495695799589
1834	2.49609613418579	0.0126622980460525	-17.0840320587158	0.0155535480007529	-0.00652430532500148	0.000943203864153475	-0.00295288790948689
1835	3.14544486999512	-0.96136063337326	-16.6944236755371	-0.0152905117720366	-0.000355493422830477	-0.00782300252467394	0.00646266713738441
1836	1.84674751758575	0.0126622980460525	-16.6944236755371	-0.0139918150380254	-0.0110697457566857	0.0116574559360743	-0.00912170019000769
1837	0.548050224781036	0.337336599826813	-16.629487991333	0.00126787810586393	0.00581331877037883	0.00678734155371785	0.00418994715437293
1838	1.19739890098572	0.0126622980460525	-17.4087066650391	-0.0133424662053585	0.00451462110504508	-0.00652430532500148	-0.00619963090866804
1839	2.49609613418579	-0.312012016773224	-17.4087066650391	-0.0195112787187099	0.00321592413820326	-0.00879702530801296	-0.00717365415766835
1840	0.548050224781036	0.986685216426849	-17.6035118103027	-0.000680167751852423	-0.00165419070981443	0.00256657530553639	0.00354059832170606
1841	2.49609613418579	-0.636686325073242	-17.213903427124	-0.00360223650932312	0.000618529506027699	0.00581331877037883	0.00646266713738441
1842	0.548050224781036	1.31135952472687	-17.4087066650391	0.020423661917448	-0.00197886489331722	0.000293855206109583	-0.00360223650932312
1843	0.548050224781036	0.662010908126831	-17.0840320587158	0.01100810803473	0.0022419011220336	-0.00457625929266214	-0.00425158534198999
1844	-0.10129838436842	1.31135952472687	-17.4736423492432	-0.00749832857400179	-0.000680167751852423	-0.00944637414067984	0.000943203864153475
1845	1.19739890098572	0.986685216426849	-17.4087066650391	0.0123068047687411	-3.08191010844894e-05	-0.00619963090866804	0.00548864435404539
1846	-0.10129838436842	0.986685216426849	-17.0840320587158	-0.0159398596733809	-0.00490093370899558	-0.000355493422830477	-0.00132951640989631
1847	-0.10129838436842	0.986685216426849	-17.0190982818604	-0.0165892094373703	-0.00132951640989631	0.000618529506027699	0.00613799272105098
1848	1.19739890098572	0.0126622980460525	-16.4996185302734	0.00159255252219737	0.00321592413820326	-0.00912170019000769	-0.0100957229733467
1849	-0.10129838436842	1.31135952472687	-16.3697490692139	-0.00555028254166245	-0.00847235135734081	-0.00684897974133492	-0.0026282137259841
1850	1.19739890098572	0.0126622980460525	-16.434684753418	-0.0026282137259841	-0.00295288790948689	-0.00684897974133492	-0.00165419070981443
1851	-0.750647008419037	0.986685216426849	-16.6944236755371	-0.00425158534198999	0.000293855206109583	0.00808603875339031	0.000293855206109583
1852	-0.10129838436842	0.986685216426849	-16.9541625976563	-0.00977104809135199	0.00938473641872406	-0.00230353930965066	-0.00327756232582033
1853	-0.750647008419037	0.337336599826813	-16.2398796081543	0.0165275707840919	0.00159255252219737	-0.00944637414067984	-0.00587495695799589
1854	-0.10129838436842	0.662010908126831	-16.1749439239502	0.013930176384747	0.0103587592020631	0.00613799272105098	-0.0110697457566857
1855	-0.10129838436842	0.986685216426849	-16.3048152923584	-0.000355493422830477	0.00581331877037883	0.00418994715437293	0.00711201597005129
1856	-0.10129838436842	0.986685216426849	-16.3697490692139	0.00581331877037883	0.000943203864153475	0.00256657530553639	0.00483929552137852
1857	1.19739890098572	-0.636686325073242	-16.5645542144775	0.00581331877037883	0.00516396993771195	0.0022419011220336	0.00289124972186983
1858	-0.750647008419037	0.986685216426849	-16.6944236755371	-0.00360223650932312	-0.00132951640989631	-0.00490093370899558	-0.00717365415766835
1859	-1.39999568462372	0.337336599826813	-16.629487991333	-0.0100957229733467	0.00256657530553639	0.000618529506027699	-0.00197886489331722
1860	0.548050224781036	-0.312012016773224	-16.6944236755371	-0.00327756232582033	-3.08191010844894e-05	-0.00295288790948689	0.00126787810586393
1861	-0.10129838436842	0.662010908126831	-16.8242931365967	-3.08191010844894e-05	0.00678734155371785	-0.00490093370899558	-0.000355493422830477
1862	1.19739890098572	-0.312012016773224	-16.629487991333	0.0106834331527352	0.00873538758605719	-0.00619963090866804	-0.00165419070981443
1863	0.548050224781036	-0.636686325073242	-16.8242931365967	-0.00197886489331722	0.011982130818069	-0.00132951640989631	-0.00230353930965066
1864	1.19739890098572	-0.312012016773224	-17.1489677429199	-0.00814767740666866	-0.00165419070981443	0.0022419011220336	0.00321592413820326
1865	1.84674751758575	0.337336599826813	-17.0190982818604	0.0175015944987535	0.00581331877037883	0.00743668992072344	0.00548864435404539
1866	1.84674751758575	0.0126622980460525	-16.7593593597412	-0.00587495695799589	-0.000680167751852423	0.00321592413820326	0.0113327819854021
1867	0.548050224781036	-0.312012016773224	-16.629487991333	0.00191722682211548	0.00678734155371785	0.00451462110504508	0.00159255252219737
1868	-0.10129838436842	1.31135952472687	-16.5645542144775	0.00906006153672934	0.00581331877037883	-0.0126931173726916	-0.00457625929266214
1869	-0.10129838436842	0.337336599826813	-16.8242931365967	0.00841071270406246	0.00159255252219737	-0.00327756232582033	0.00711201597005129
1870	0.548050224781036	0.337336599826813	-17.0840320587158	-0.00912170019000769	0.00581331877037883	-0.00295288790948689	0.00386527273803949
1871	-0.10129838436842	-0.312012016773224	-16.7593593597412	0.0116574559360743	0.00711201597005129	0.0022419011220336	0.00906006153672934
1872	1.19739890098572	-0.312012016773224	-16.8242931365967	0.00678734155371785	0.00354059832170606	-0.00977104809135199	0.0113327819854021
1873	-0.10129838436842	0.986685216426849	-16.629487991333	0.0106834331527352	0.00451462110504508	-0.00879702530801296	0.000943203864153475
1874	0.548050224781036	0.337336599826813	-16.434684753418	-3.08191010844894e-05	0.00743668992072344	-0.00879702530801296	-0.00360223650932312
1875	0.548050224781036	0.337336599826813	-16.434684753418	0.00711201597005129	0.000943203864153475	-0.00587495695799589	0.0106834331527352
1876	2.49609613418579	0.0126622980460525	-16.8892288208008	0.013930176384747	-0.00814767740666866	-0.00360223650932312	0.00808603875339031
1877	-0.750647008419037	1.31135952472687	-17.0840320587158	-0.0169138833880424	0.00906006153672934	-0.000355493422830477	-0.00197886489331722
1878	-0.10129838436842	-0.312012016773224	-16.4996185302734	0.0239950809627771	0.00386527273803949	-0.00652430532500148	0.00678734155371785
1879	-1.39999568462372	0.337336599826813	-16.5645542144775	-0.00912170019000769	0.00386527273803949	-0.0026282137259841	0.00159255252219737
1880	-2.04934430122375	0.662010908126831	-16.434684753418	-0.00912170019000769	0.00808603875339031	-0.00814767740666866	0.0162028968334198
1881	-0.10129838436842	0.337336599826813	-16.5645542144775	-0.00587495695799589	-0.00295288790948689	0.00418994715437293	0.00743668992072344
1882	-2.04934430122375	0.986685216426849	-16.6944236755371	-0.0104203969240189	0.00191722682211548	-3.08191010844894e-05	0.00906006153672934
1883	-2.6986927986145	1.31135952472687	-16.8242931365967	-0.00555028254166245	0.00581331877037883	-0.00327756232582033	-0.000680167751852423
1884	-2.04934430122375	-0.312012016773224	-16.434684753418	-0.00392691092565656	-0.00360223650932312	0.00321592413820326	0.00191722682211548
1885	-1.39999568462372	0.0126622980460525	-16.4996185302734	-0.00295288790948689	0.00581331877037883	0.00126787810586393	0.00483929552137852
1886	-2.6986927986145	0.986685216426849	-15.9801406860352	-0.0191866029053926	0.00613799272105098	0.00321592413820326	0.00808603875339031
1887	-3.34804153442383	0.986685216426849	-16.5645542144775	-0.00912170019000769	0.00711201597005129	0.00581331877037883	-0.00327756232582033
1888	-0.750647008419037	-0.636686325073242	-16.7593593597412	0.0136055024340749	0.00678734155371785	-3.08191010844894e-05	-0.00165419070981443
1889	-2.04934430122375	1.31135952472687	-16.4996185302734	-0.00814767740666866	0.00678734155371785	-0.0107450718060136	-0.00490093370899558
1890	-0.750647008419037	0.337336599826813	-16.1100101470947	0.0181509424000978	-0.00100484199356288	-0.00132951640989631	0.00613799272105098
1891	-2.6986927986145	0.986685216426849	-16.434684753418	0.0116574559360743	0.00548864435404539	0.00159255252219737	-0.00197886489331722
1892	-2.6986927986145	0.662010908126831	-16.0450744628906	-0.00749832857400179	0.00581331877037883	0.00548864435404539	0.000293855206109583
1893	-2.6986927986145	1.31135952472687	-16.2398796081543	0.00808603875339031	0.00386527273803949	-0.00814767740666866	-0.00230353930965066
1894	-3.34804153442383	0.986685216426849	-16.434684753418	0.0022419011220336	0.00289124972186983	-0.000355493422830477	0.000943203864153475
1895	-1.39999568462372	0.337336599826813	-16.629487991333	-0.0133424662053585	-0.00327756232582033	-0.00132951640989631	0.00776136433705688
1896	-3.34804153442383	0.662010908126831	-16.4996185302734	-0.000355493422830477	0.00451462110504508	0.00581331877037883	0.00483929552137852
1897	-1.39999568462372	-0.636686325073242	-16.2398796081543	0.000293855206109583	0.00354059832170606	-0.00392691092565656	-0.00100484199356288
1898	-2.6986927986145	0.337336599826813	-16.2398796081543	0.0259431265294552	-0.000680167751852423	-0.00230353930965066	0.000618529506027699
1899	-2.6986927986145	0.662010908126831	-16.2398796081543	-0.0185372550040483	0.000618529506027699	-0.00425158534198999	0.00289124972186983
1900	-1.39999568462372	0.0126622980460525	-16.3697490692139	-0.00749832857400179	-0.0026282137259841	0.000943203864153475	0.00386527273803949
1901	-0.750647008419037	0.337336599826813	-16.4996185302734	-0.0110697457566857	0.000618529506027699	0.00386527273803949	-0.0026282137259841
1902	-0.750647008419037	0.0126622980460525	-16.3697490692139	-0.00197886489331722	0.00256657530553639	0.00938473641872406	0.00581331877037883
1903	-0.10129838436842	-0.312012016773224	-16.3048152923584	-0.0143164889886975	-0.00165419070981443	0.00159255252219737	0.00354059832170606
1904	-3.34804153442383	0.337336599826813	-16.3048152923584	-0.0110697457566857	0.00386527273803949	-0.00490093370899558	0.00548864435404539
1905	-2.6986927986145	0.662010908126831	-16.2398796081543	-0.00977104809135199	-0.00230353930965066	-3.08191010844894e-05	0.00808603875339031
1906	-2.04934430122375	0.662010908126831	-16.5645542144775	0.00841071270406246	0.00613799272105098	0.00776136433705688	0.00354059832170606
1907	-0.10129838436842	-0.312012016773224	-16.5645542144775	-0.000355493422830477	0.00418994715437293	-0.00132951640989631	-0.00392691092565656
1908	-2.04934430122375	0.0126622980460525	-16.5645542144775	-0.0149658378213644	0.00613799272105098	0.00256657530553639	-3.08191010844894e-05
1909	0.548050224781036	-0.312012016773224	-16.3048152923584	-0.00782300252467394	-0.00295288790948689	0.000943203864153475	-0.00814767740666866
1910	-2.04934430122375	0.986685216426849	-16.434684753418	-0.00749832857400179	-0.00619963090866804	0.00841071270406246	0.00386527273803949
1911	-0.10129838436842	-0.312012016773224	-16.0450744628906	-3.08191010844894e-05	-0.00555028254166245	0.00126787810586393	0.00321592413820326
1912	-1.39999568462372	0.337336599826813	-16.434684753418	0.00256657530553639	0.00451462110504508	0.00451462110504508	-0.000680167751852423
1913	-0.750647008419037	0.337336599826813	-16.4996185302734	-0.00327756232582033	0.0022419011220336	-0.0130177913233638	-0.00814767740666866
1914	-0.750647008419037	0.986685216426849	-16.4996185302734	-0.0133424662053585	0.00256657530553639	-0.00295288790948689	0.000943203864153475
1915	0.548050224781036	-0.312012016773224	-16.3048152923584	-0.00782300252467394	-0.00360223650932312	-0.00230353930965066	0.00256657530553639
1916	-0.750647008419037	0.0126622980460525	-16.434684753418	-0.0107450718060136	0.00678734155371785	-0.000680167751852423	0.00191722682211548
1917	-1.39999568462372	0.986685216426849	-16.4996185302734	-0.00132951640989631	-0.000355493422830477	-0.00132951640989631	0.0022419011220336
1918	-0.10129838436842	0.986685216426849	-16.8892288208008	-0.00879702530801296	-0.00425158534198999	-0.00684897974133492	-0.00912170019000769
1919	-0.10129838436842	-0.312012016773224	-16.3048152923584	-0.0169138833880424	-0.00100484199356288	-0.00684897974133492	0.00126787810586393
1920	-2.6986927986145	1.63603389263153	-16.434684753418	-0.00847235135734081	0.00126787810586393	-0.00165419070981443	-0.00295288790948689
1921	-0.10129838436842	0.0126622980460525	-16.434684753418	-0.0175632312893867	-0.00165419070981443	-0.00977104809135199	0.000618529506027699
1922	-3.34804153442383	1.31135952472687	-16.3697490692139	0.00256657530553639	0.00191722682211548	-0.000680167751852423	-0.00230353930965066
1923	-2.6986927986145	0.662010908126831	-16.0450744628906	-0.0159398596733809	0.00970941036939621	-0.0152905117720366	0.00418994715437293
1924	-1.39999568462372	0.337336599826813	-15.9152050018311	0.0162028968334198	-0.00132951640989631	-0.00684897974133492	-0.00619963090866804
1925	-0.750647008419037	-0.312012016773224	-15.7853355407715	-0.0136671401560307	0.00191722682211548	-0.00619963090866804	0.000943203864153475
1926	-2.04934430122375	0.337336599826813	-15.7204008102417	0.00159255252219737	0.00483929552137852	0.0106834331527352	-0.00522560812532902
1927	-2.6986927986145	0.662010908126831	-15.7853355407715	-0.00879702530801296	0.00613799272105098	-0.00652430532500148	-0.000680167751852423
1928	-0.10129838436842	1.63603389263153	-16.434684753418	-0.0198359526693821	0.00386527273803949	-0.00360223650932312	0.000618529506027699
1929	-2.04934430122375	0.662010908126831	-16.1100101470947	-0.00619963090866804	0.0022419011220336	-0.00555028254166245	-0.0126931173726916
1930	-0.750647008419037	-0.312012016773224	-16.3697490692139	-0.0172385573387146	-0.0026282137259841	0.000293855206109583	0.00386527273803949
1931	-2.04934430122375	0.662010908126831	-16.5645542144775	-0.00457625929266214	0.00159255252219737	0.00516396993771195	0.000943203864153475
1932	-2.6986927986145	0.986685216426849	-16.629487991333	-0.0110697457566857	0.00418994715437293	-0.00197886489331722	-0.000355493422830477
1933	-0.10129838436842	0.337336599826813	-16.1749439239502	-0.0146411629393697	0.00451462110504508	-0.0136671401560307	-0.00360223650932312
1934	-0.750647008419037	-0.636686325073242	-16.0450744628906	-0.0026282137259841	0.00581331877037883	-0.0110697457566857	-0.0133424662053585
1935	-2.04934430122375	0.662010908126831	-15.8502702713013	-0.00684897974133492	0.00256657530553639	0.00321592413820326	-0.00327756232582033
1936	-2.04934430122375	0.662010908126831	-15.9801406860352	-0.00197886489331722	0.00386527273803949	-0.00619963090866804	0.00354059832170606
1937	0.548050224781036	-0.312012016773224	-16.5645542144775	0.0126314787194133	-3.08191010844894e-05	0.00321592413820326	-0.00165419070981443
1938	-2.04934430122375	0.0126622980460525	-16.2398796081543	-0.00814767740666866	0.0022419011220336	-0.00717365415766835	-0.00132951640989631
1939	-2.04934430122375	0.662010908126831	-16.3697490692139	-0.00879702530801296	-0.00197886489331722	-0.00522560812532902	-0.00327756232582033
1940	1.19739890098572	-0.312012016773224	-16.3697490692139	-0.00814767740666866	0.00321592413820326	-0.0026282137259841	-0.00100484199356288
1941	-0.750647008419037	1.31135952472687	-16.2398796081543	-0.00619963090866804	0.00418994715437293	-0.00230353930965066	0.00418994715437293
1942	1.84674751758575	0.0126622980460525	-16.1749439239502	0.00776136433705688	0.000293855206109583	0.00354059832170606	-0.00295288790948689
1943	1.19739890098572	-0.312012016773224	-16.434684753418	-0.00619963090866804	0.00646266713738441	-0.00717365415766835	-0.00295288790948689
1944	0.548050224781036	0.662010908126831	-16.5645542144775	-0.00522560812532902	-0.00327756232582033	-0.00944637414067984	-0.00327756232582033
1945	-0.750647008419037	0.662010908126831	-16.4996185302734	0.00743668992072344	-0.00295288790948689	-0.00392691092565656	0.00418994715437293
1946	1.84674751758575	0.0126622980460525	-16.3697490692139	-0.00457625929266214	-0.00652430532500148	0.00159255252219737	-0.00197886489331722
1947	0.548050224781036	0.0126622980460525	-16.1100101470947	0.00808603875339031	-0.000680167751852423	-0.00619963090866804	-0.00100484199356288
1948	-0.10129838436842	0.337336599826813	-16.1100101470947	0.01847561635077	0.0022419011220336	-0.00165419070981443	-0.00619963090866804
1949	-0.10129838436842	0.0126622980460525	-16.3697490692139	0.00289124972186983	-0.00327756232582033	-0.00619963090866804	0.0022419011220336
1950	-0.10129838436842	0.662010908126831	-16.434684753418	0.0103587592020631	0.00321592413820326	0.00483929552137852	-0.000680167751852423
1951	1.19739890098572	0.337336599826813	-16.1749439239502	-0.00425158534198999	0.000293855206109583	-0.00165419070981443	0.00386527273803949
1952	1.84674751758575	0.0126622980460525	-16.434684753418	0.00841071270406246	0.000293855206109583	0.0100340843200684	0.00354059832170606
1953	-0.10129838436842	0.986685216426849	-16.5645542144775	0.00289124972186983	0.00159255252219737	-0.00230353930965066	-0.00555028254166245
1954	-0.10129838436842	0.986685216426849	-16.4996185302734	-0.00360223650932312	-0.0026282137259841	-0.00392691092565656	-0.00392691092565656
1955	0.548050224781036	1.31135952472687	-16.6944236755371	0.00386527273803949	-0.00295288790948689	-0.00230353930965066	0.00386527273803949
1956	1.19739890098572	-0.636686325073242	-16.5645542144775	0.00126787810586393	0.00418994715437293	-0.00327756232582033	0.00483929552137852
1957	0.548050224781036	0.0126622980460525	-16.2398796081543	0.000618529506027699	-0.00749832857400179	0.00548864435404539	0.000618529506027699
1958	2.49609613418579	0.0126622980460525	-16.6944236755371	-0.00587495695799589	0.00354059832170606	-0.0191866029053926	-0.00587495695799589
1959	1.19739890098572	0.337336599826813	-16.1100101470947	0.00321592413820326	-0.00100484199356288	-3.08191010844894e-05	-0.00814767740666866
1960	-0.750647008419037	0.986685216426849	-16.3048152923584	-0.00230353930965066	0.00711201597005129	-0.00165419070981443	0.00451462110504508
1961	1.84674751758575	0.337336599826813	-16.3697490692139	0.0223717093467712	-0.000680167751852423	0.000293855206109583	0.00289124972186983
1962	1.19739890098572	0.986685216426849	-16.4996185302734	-0.00749832857400179	0.00126787810586393	0.00256657530553639	-0.000680167751852423
1963	0.548050224781036	0.986685216426849	-16.5645542144775	-0.00490093370899558	-3.08191010844894e-05	-0.00717365415766835	-0.00392691092565656
1964	-0.10129838436842	0.337336599826813	-16.1100101470947	-0.0182125810533762	0.00451462110504508	-0.00912170019000769	-0.0026282137259841
1965	0.548050224781036	0.0126622980460525	-16.1749439239502	0.00646266713738441	-0.00619963090866804	0.00711201597005129	-0.00197886489331722
1966	0.548050224781036	0.662010908126831	-15.9801406860352	0.0100340843200684	0.00321592413820326	0.00256657530553639	0.00548864435404539
1967	-0.750647008419037	0.986685216426849	-16.8892288208008	0.00354059832170606	0.0116574559360743	-0.00197886489331722	0.00321592413820326
1968	1.19739890098572	-0.636686325073242	-16.8242931365967	-0.00847235135734081	0.00516396993771195	-0.000680167751852423	-0.00165419070981443
1969	1.19739890098572	0.986685216426849	-16.7593593597412	-0.00425158534198999	0.00808603875339031	0.00354059832170606	-0.00165419070981443
1970	1.19739890098572	0.0126622980460525	-16.434684753418	0.00743668992072344	0.00256657530553639	0.00613799272105098	0.00354059832170606
1971	-0.10129838436842	0.986685216426849	-16.9541625976563	0.00841071270406246	0.00711201597005129	0.00126787810586393	0.00191722682211548
1972	0.548050224781036	1.31135952472687	-16.4996185302734	-0.00847235135734081	0.00711201597005129	0.00126787810586393	0.00159255252219737
1973	1.84674751758575	0.0126622980460525	-16.8242931365967	-0.0026282137259841	0.0100340843200684	0.000618529506027699	0.000293855206109583
1974	1.19739890098572	0.0126622980460525	-16.8242931365967	-0.00100484199356288	0.00256657530553639	-0.00814767740666866	0.000293855206109583
1975	-0.10129838436842	0.0126622980460525	-16.8892288208008	-0.00814767740666866	-0.00684897974133492	-3.08191010844894e-05	-0.00295288790948689
1976	1.19739890098572	0.986685216426849	-17.0190982818604	-0.00100484199356288	-0.000355493422830477	0.00516396993771195	0.00386527273803949
1977	1.84674751758575	0.662010908126831	-17.0190982818604	-0.00522560812532902	0.00678734155371785	0.000293855206109583	0.011982130818069
1978	-0.10129838436842	1.31135952472687	-16.7593593597412	-0.00717365415766835	0.00678734155371785	0.00711201597005129	-0.00392691092565656
1979	0.548050224781036	1.31135952472687	-16.5645542144775	0.00678734155371785	0.00386527273803949	-0.00684897974133492	0.00159255252219737
1980	1.19739890098572	0.0126622980460525	-16.6944236755371	-0.0139918150380254	0.00354059832170606	-0.00132951640989631	-0.00295288790948689
1981	0.548050224781036	0.662010908126831	-16.7593593597412	-0.00684897974133492	0.00613799272105098	-0.000680167751852423	0.00711201597005129
1982	1.19739890098572	-0.312012016773224	-16.5645542144775	0.00386527273803949	0.000943203864153475	0.00321592413820326	0.000618529506027699
1983	3.14544486999512	0.0126622980460525	-16.4996185302734	-0.00457625929266214	0.00386527273803949	-0.00652430532500148	-0.00165419070981443
1984	1.19739890098572	0.662010908126831	-16.5645542144775	0.00808603875339031	0.00354059832170606	-0.0026282137259841	0.00516396993771195
1985	1.84674751758575	0.662010908126831	-16.7593593597412	-0.00782300252467394	0.000943203864153475	-0.00457625929266214	-0.00197886489331722
1986	1.84674751758575	0.0126622980460525	-16.7593593597412	0.00581331877037883	0.00289124972186983	-0.00100484199356288	0.00354059832170606
1987	1.84674751758575	-0.312012016773224	-16.629487991333	-0.00490093370899558	0.00678734155371785	0.000293855206109583	0.00711201597005129
1988	-0.10129838436842	0.986685216426849	-16.8242931365967	0.00354059832170606	0.00711201597005129	-0.0026282137259841	-0.00100484199356288
1989	1.84674751758575	-0.312012016773224	-16.9541625976563	-0.00197886489331722	0.00581331877037883	-0.00977104809135199	0.00906006153672934
1990	-0.10129838436842	0.662010908126831	-17.4736423492432	0.00581331877037883	-0.00230353930965066	-0.0026282137259841	-0.00197886489331722
1991	2.49609613418579	-0.312012016773224	-16.629487991333	0.0022419011220336	0.00808603875339031	-0.00425158534198999	0.00126787810586393
1992	1.19739890098572	0.337336599826813	-16.9541625976563	0.0155535480007529	0.00126787810586393	0.00256657530553639	-0.0107450718060136
1993	1.84674751758575	0.337336599826813	-17.1489677429199	-0.00555028254166245	0.00711201597005129	-0.00912170019000769	-0.00295288790948689
1994	1.19739890098572	0.662010908126831	-17.2788372039795	-0.00392691092565656	0.00711201597005129	-0.00230353930965066	-0.000355493422830477
1995	2.49609613418579	0.0126622980460525	-16.7593593597412	0.00159255252219737	0.000943203864153475	-0.000355493422830477	0.00808603875339031
1996	2.49609613418579	0.0126622980460525	-16.6944236755371	0.00743668992072344	-0.000680167751852423	0.000618529506027699	0.00321592413820326
1997	0.548050224781036	0.986685216426849	-16.6944236755371	0.00743668992072344	0.00776136433705688	-0.00652430532500148	-0.00360223650932312
1998	1.19739890098572	0.0126622980460525	-16.8892288208008	0.00256657530553639	0.00613799272105098	-0.0133424662053585	-0.0126931173726916
1999	2.49609613418579	-0.636686325073242	-16.5645542144775	0.00386527273803949	-0.00295288790948689	-0.00749832857400179	-0.00392691092565656
2000	0.548050224781036	1.63603389263153	-16.8242931365967	-0.00295288790948689	-0.00425158534198999	-3.08191010844894e-05	-0.00684897974133492
[truncated: 6,940 more rows]
