# Supplementary material for: Precise instruction and consideration of the vertical and horizontal force component increases validity and reliability of the 90:20 Isometric Posterior Chain Test
Source: PLoS One. 2024 Oct 28;19(10):e0312843. doi: 10.1371/journal.pone.0312843 (PMC11515970; doi:10.1371/journal.pone.0312843)
Supplement: S1 File — (ZIP) [file pone.0312843.s001.zip › S1_Raw_Data/M1_P15_iso_3.csv]

1	-1.12467181682587	-0.56590735912323	-17.0190982818604	0.0022419011220336	0.00126787810586393	-0.0123684434220195	-0.00782300252467394
2	-1.12467181682587	-0.56590735912323	-16.434684753418	0.00256657530553639	0.000943203864153475	-0.00522560812532902	0.00841071270406246
3	-0.47532320022583	-1.21525597572327	-16.6944236755371	0.000618529506027699	0.0022419011220336	-0.00684897974133492	0.00938473641872406
4	0.174025431275368	-0.56590735912323	-17.0840320587158	0.00613799272105098	0.000293855206109583	-3.08191010844894e-05	0.00418994715437293
5	0.174025431275368	-0.890581667423248	-17.0190982818604	0.00451462110504508	0.00711201597005129	-0.00555028254166245	0.000943203864153475
6	-0.47532320022583	-0.890581667423248	-16.7593593597412	0.00548864435404539	0.00581331877037883	-0.00392691092565656	-0.00749832857400179
7	0.823374032974243	-0.890581667423248	-16.4996185302734	-0.00717365415766835	0.00159255252219737	-0.00782300252467394	0.00483929552137852
8	-2.42336916923523	0.40811562538147	-16.7593593597412	-0.00457625929266214	0.0116574559360743	0.000943203864153475	-0.00230353930965066
9	0.174025431275368	-1.53993022441864	-16.4996185302734	0.00743668992072344	0.00386527273803949	-0.00327756232582033	0.00159255252219737
10	0.174025431275368	-0.56590735912323	-16.5645542144775	0.00613799272105098	-0.00197886489331722	0.000293855206109583	-0.00684897974133492
11	-1.12467181682587	-0.56590735912323	-16.8242931365967	0.00548864435404539	0.000618529506027699	-0.0165892094373703	-0.00100484199356288
12	0.174025431275368	-0.56590735912323	-16.4996185302734	0.00516396993771195	0.00191722682211548	0.00646266713738441	-0.000355493422830477
13	-1.7740204334259	-0.241233021020889	-16.9541625976563	-0.00132951640989631	-0.00100484199356288	-0.00100484199356288	0.000618529506027699
14	-1.7740204334259	0.40811562538147	-16.8242931365967	0.00548864435404539	0.00191722682211548	-0.00165419070981443	-0.00392691092565656
15	-1.7740204334259	-1.21525597572327	-16.0450744628906	0.0022419011220336	0.00548864435404539	-0.0100957229733467	-0.00132951640989631
16	-1.12467181682587	-0.56590735912323	-16.629487991333	0.00289124972186983	0.0022419011220336	-0.00327756232582033	-0.000680167751852423
17	-0.47532320022583	-1.21525597572327	-16.8892288208008	0.00191722682211548	0.00256657530553639	-0.000355493422830477	0.00321592413820326
18	-1.7740204334259	0.40811562538147	-16.9541625976563	-0.00100484199356288	0.00873538758605719	0.00289124972186983	-0.00197886489331722
19	-1.7740204334259	-0.241233021020889	-17.0190982818604	0.00256657530553639	0.000943203864153475	0.000293855206109583	0.00191722682211548
20	-1.12467181682587	0.0834413021802902	-16.9541625976563	0.0103587592020631	0.00808603875339031	-0.0117190945893526	-0.00619963090866804
21	0.174025431275368	-0.890581667423248	-16.434684753418	0.000618529506027699	-0.00100484199356288	-0.00944637414067984	0.00386527273803949
22	-1.12467181682587	0.0834413021802902	-16.9541625976563	0.00386527273803949	-0.00652430532500148	-0.000355493422830477	0.00321592413820326
23	-2.42336916923523	0.40811562538147	-16.7593593597412	-0.00132951640989631	0.00451462110504508	0.00418994715437293	0.00386527273803949
24	-1.7740204334259	0.732789933681488	-17.0840320587158	-0.00100484199356288	-0.00197886489331722	-0.00392691092565656	-0.00327756232582033
25	-2.42336916923523	0.0834413021802902	-16.6944236755371	0.00386527273803949	0.00711201597005129	-0.00392691092565656	0.00289124972186983
26	-1.7740204334259	0.0834413021802902	-16.8892288208008	0.00613799272105098	0.011982130818069	-0.00912170019000769	-3.08191010844894e-05
27	-2.42336916923523	-0.241233021020889	-16.2398796081543	0.00516396993771195	0.000943203864153475	-0.00490093370899558	0.0116574559360743
28	-0.47532320022583	-1.21525597572327	-16.434684753418	-0.00100484199356288	0.0022419011220336	0.00321592413820326	0.00126787810586393
29	-1.7740204334259	0.0834413021802902	-16.8242931365967	0.00548864435404539	0.00483929552137852	-0.00392691092565656	0.00289124972186983
30	-1.7740204334259	-0.241233021020889	-16.8242931365967	0.000943203864153475	0.011982130818069	-0.00230353930965066	-0.00132951640989631
31	-1.12467181682587	-1.21525597572327	-16.5645542144775	0.00354059832170606	0.00126787810586393	-0.00230353930965066	-0.00230353930965066
32	-1.12467181682587	-0.56590735912323	-16.8892288208008	0.00678734155371785	-0.00912170019000769	-0.00879702530801296	0.0022419011220336
33	-0.47532320022583	-1.53993022441864	-16.2398796081543	0.000618529506027699	0.00581331877037883	-0.000680167751852423	-0.000680167751852423
34	0.174025431275368	-1.21525597572327	-16.4996185302734	0.00776136433705688	0.0022419011220336	-0.000680167751852423	-0.00392691092565656
35	-2.42336916923523	-0.241233021020889	-17.0190982818604	0.00159255252219737	0.00613799272105098	-0.000355493422830477	0.000618529506027699
36	-2.42336916923523	-0.241233021020889	-17.0190982818604	0.00451462110504508	0.00646266713738441	-0.00392691092565656	0.00483929552137852
37	-3.07271766662598	-0.241233021020889	-16.8892288208008	0.00191722682211548	-0.00522560812532902	-0.00132951640989631	0.000943203864153475
38	0.174025431275368	0.0834413021802902	-17.0190982818604	0.00159255252219737	0.00159255252219737	0.00126787810586393	0.00743668992072344
39	0.174025431275368	-0.890581667423248	-16.6944236755371	-0.00295288790948689	-0.000680167751852423	-0.00619963090866804	-0.00132951640989631
40	0.823374032974243	-1.21525597572327	-16.1749439239502	0.00159255252219737	0.00873538758605719	0.00289124972186983	-3.08191010844894e-05
41	-2.42336916923523	-0.241233021020889	-16.8242931365967	0.00548864435404539	0.00321592413820326	-0.00490093370899558	-0.00490093370899558
42	0.823374032974243	-1.21525597572327	-16.6944236755371	0.000943203864153475	0.00126787810586393	0.000293855206109583	0.00483929552137852
43	-1.12467181682587	-0.890581667423248	-16.629487991333	0.00126787810586393	-0.000355493422830477	-0.00132951640989631	0.00581331877037883
44	0.174025431275368	0.732789933681488	-16.6944236755371	0.000618529506027699	0.000293855206109583	-0.00684897974133492	0.00159255252219737
45	-2.42336916923523	0.0834413021802902	-16.4996185302734	0.00386527273803949	-0.00132951640989631	-0.00684897974133492	-0.00230353930965066
46	-0.47532320022583	-0.241233021020889	-15.7853355407715	0.00711201597005129	0.00354059832170606	-0.0113944197073579	-0.0026282137259841
47	-0.47532320022583	-0.56590735912323	-16.4996185302734	0.000943203864153475	-0.000355493422830477	-0.00230353930965066	-0.00230353930965066
48	0.174025431275368	-0.890581667423248	-16.0450744628906	-0.00425158534198999	0.000943203864153475	-0.000680167751852423	0.00418994715437293
49	-0.47532320022583	-0.56590735912323	-16.2398796081543	-0.00197886489331722	0.00191722682211548	-0.00490093370899558	0.00191722682211548
50	0.823374032974243	-0.890581667423248	-16.0450744628906	0.00418994715437293	0.00938473641872406	-0.00977104809135199	-0.00457625929266214
51	-2.42336916923523	0.40811562538147	-15.6554660797119	0.00126787810586393	0.000618529506027699	-0.00587495695799589	-0.00555028254166245
52	-0.47532320022583	-1.21525597572327	-15.0710525512695	0.00678734155371785	-0.00132951640989631	-0.00717365415766835	-0.00230353930965066
53	-2.42336916923523	0.40811562538147	-16.1749439239502	0.00289124972186983	0.00548864435404539	-0.000680167751852423	0.00354059832170606
54	-1.12467181682587	-0.890581667423248	-16.0450744628906	0.00256657530553639	0.00289124972186983	-0.00977104809135199	-3.08191010844894e-05
55	-0.47532320022583	-0.890581667423248	-16.1100101470947	0.000618529506027699	0.00938473641872406	-0.00197886489331722	-0.00652430532500148
56	-0.47532320022583	-1.21525597572327	-16.434684753418	0.0022419011220336	0.00289124972186983	-0.00879702530801296	0.00646266713738441
57	-1.12467181682587	-0.56590735912323	-16.434684753418	0.00516396993771195	-0.00230353930965066	0.00289124972186983	-0.00100484199356288
58	-0.47532320022583	-0.890581667423248	-16.1100101470947	0.00126787810586393	0.000618529506027699	-0.00100484199356288	0.00256657530553639
59	-1.12467181682587	0.0834413021802902	-16.1100101470947	0.00970941036939621	-0.00100484199356288	-0.00619963090866804	-0.00165419070981443
60	-1.7740204334259	0.0834413021802902	-16.1749439239502	0.000293855206109583	0.00613799272105098	-0.0026282137259841	0.00418994715437293
61	-0.47532320022583	-0.890581667423248	-16.0450744628906	-0.000680167751852423	-0.00197886489331722	-0.000680167751852423	-0.000680167751852423
62	-1.7740204334259	0.40811562538147	-16.1100101470947	0.00159255252219737	-3.08191010844894e-05	0.00126787810586393	0.00581331877037883
63	-1.7740204334259	-1.21525597572327	-15.9801406860352	0.0022419011220336	0.00159255252219737	-0.000355493422830477	0.00808603875339031
64	0.174025431275368	-0.890581667423248	-16.2398796081543	0.0022419011220336	0.00581331877037883	0.00418994715437293	-0.00165419070981443
65	-0.47532320022583	-1.53993022441864	-15.6554660797119	0.00256657530553639	0.0158782228827477	-0.00619963090866804	-0.00652430532500148
66	0.174025431275368	-0.890581667423248	-15.9152050018311	0.00743668992072344	0.00678734155371785	-0.000680167751852423	-0.00197886489331722
67	-1.7740204334259	-0.241233021020889	-16.1100101470947	-0.000680167751852423	-0.00295288790948689	-0.00814767740666866	0.0022419011220336
68	-1.12467181682587	-0.56590735912323	-16.6944236755371	-0.00425158534198999	0.00191722682211548	0.000618529506027699	0.00451462110504508
69	-2.42336916923523	-0.241233021020889	-16.8242931365967	0.00418994715437293	0.00613799272105098	-0.00165419070981443	-0.00100484199356288
70	-1.7740204334259	0.40811562538147	-16.629487991333	-3.08191010844894e-05	0.00191722682211548	-0.00457625929266214	-0.00230353930965066
71	0.174025431275368	-1.21525597572327	-15.7853355407715	0.00743668992072344	0.00256657530553639	-0.00879702530801296	-0.00522560812532902
72	-1.7740204334259	-0.241233021020889	-16.3048152923584	0.00159255252219737	0.000293855206109583	0.0022419011220336	0.0100340843200684
73	0.174025431275368	-0.890581667423248	-15.5905313491821	0.000618529506027699	0.00126787810586393	0.00354059832170606	-0.000680167751852423
74	-2.42336916923523	0.0834413021802902	-16.2398796081543	0.00126787810586393	0.00321592413820326	-0.00684897974133492	0.000293855206109583
75	-1.7740204334259	-0.241233021020889	-16.1749439239502	0.00191722682211548	0.00516396993771195	-0.00197886489331722	-0.00684897974133492
76	-2.42336916923523	0.0834413021802902	-16.1100101470947	0.000293855206109583	0.00159255252219737	-0.00847235135734081	-0.00619963090866804
77	0.174025431275368	0.0834413021802902	-15.9152050018311	-0.00165419070981443	-0.00490093370899558	-0.00360223650932312	0.00386527273803949
78	-1.7740204334259	0.0834413021802902	-16.4996185302734	-0.00100484199356288	0.00711201597005129	0.00841071270406246	0.00418994715437293
79	0.823374032974243	-1.21525597572327	-16.6944236755371	0.00191722682211548	0.00289124972186983	-0.0120437685400248	-3.08191010844894e-05
80	-0.47532320022583	-0.56590735912323	-16.3697490692139	0.00256657530553639	0.00678734155371785	-0.00197886489331722	0.000943203864153475
81	-1.12467181682587	-0.241233021020889	-16.5645542144775	0.00386527273803949	0.00354059832170606	-0.00814767740666866	0.0022419011220336
82	0.174025431275368	0.0834413021802902	-16.3048152923584	0.00191722682211548	-0.00165419070981443	0.00126787810586393	-0.00425158534198999
83	-1.12467181682587	-0.241233021020889	-16.3697490692139	0.00159255252219737	0.000293855206109583	-0.00230353930965066	0.00646266713738441
84	-2.42336916923523	0.732789933681488	-16.5645542144775	0.0022419011220336	0.00516396993771195	0.00126787810586393	-0.00100484199356288
85	-1.12467181682587	0.0834413021802902	-16.1749439239502	0.00289124972186983	0.00483929552137852	-0.00132951640989631	-0.00587495695799589
86	-1.7740204334259	0.40811562538147	-16.2398796081543	-0.00100484199356288	0.00191722682211548	-0.00295288790948689	-0.00457625929266214
87	-0.47532320022583	-0.241233021020889	-16.629487991333	0.00191722682211548	-0.00652430532500148	-0.00327756232582033	0.0022419011220336
88	-1.12467181682587	-0.56590735912323	-16.3048152923584	0.00289124972186983	-0.00392691092565656	-0.00100484199356288	-0.00717365415766835
89	-0.47532320022583	-1.21525597572327	-16.3697490692139	0.00483929552137852	0.00678734155371785	-0.00457625929266214	-0.000680167751852423
90	-0.47532320022583	-0.56590735912323	-16.1749439239502	0.00386527273803949	0.00646266713738441	-0.00490093370899558	-0.00684897974133492
91	-2.42336916923523	-1.21525597572327	-16.434684753418	0.000293855206109583	0.00581331877037883	0.000618529506027699	-0.00392691092565656
92	-0.47532320022583	-0.241233021020889	-16.7593593597412	0.00516396993771195	0.000293855206109583	-0.00490093370899558	-0.00944637414067984
93	-2.42336916923523	0.0834413021802902	-16.6944236755371	0.00289124972186983	0.00711201597005129	-0.00100484199356288	-0.00197886489331722
94	0.174025431275368	-0.56590735912323	-16.434684753418	0.00613799272105098	0.00289124972186983	0.00418994715437293	-0.0026282137259841
95	0.174025431275368	-0.890581667423248	-16.1100101470947	0.00938473641872406	-0.00100484199356288	-0.00457625929266214	-0.00425158534198999
96	-0.47532320022583	-1.21525597572327	-16.0450744628906	-0.00132951640989631	0.00743668992072344	-0.00522560812532902	-0.00684897974133492
97	-0.47532320022583	-0.890581667423248	-16.1749439239502	0.00483929552137852	-0.00425158534198999	-0.00717365415766835	0.00289124972186983
98	-0.47532320022583	-1.53993022441864	-16.3697490692139	0.00483929552137852	-0.00197886489331722	0.0106834331527352	-0.000680167751852423
99	-2.42336916923523	0.0834413021802902	-16.4996185302734	-0.00392691092565656	0.00581331877037883	-0.00230353930965066	0.00743668992072344
100	-0.47532320022583	-0.241233021020889	-16.0450744628906	0.00354059832170606	0.00191722682211548	-0.00132951640989631	-0.0100957229733467
101	-0.47532320022583	0.732789933681488	-15.9801406860352	-0.00360223650932312	0.000943203864153475	-0.00457625929266214	0.000943203864153475
102	-3.07271766662598	-0.241233021020889	-15.9801406860352	0.00516396993771195	-0.0026282137259841	-0.00912170019000769	0.00613799272105098
103	-1.12467181682587	-1.21525597572327	-16.3048152923584	0.00126787810586393	0.0022419011220336	0.00841071270406246	0.00581331877037883
104	0.823374032974243	-0.890581667423248	-16.3697490692139	-0.00100484199356288	0.00126787810586393	0.00321592413820326	0.00548864435404539
105	-0.47532320022583	-0.890581667423248	-16.5645542144775	0.00873538758605719	0.000293855206109583	-3.08191010844894e-05	0.000618529506027699
106	0.174025431275368	-1.21525597572327	-16.2398796081543	-0.00132951640989631	0.00483929552137852	0.00159255252219737	0.00581331877037883
107	-0.47532320022583	-0.890581667423248	-16.2398796081543	0.00289124972186983	-0.00100484199356288	-3.08191010844894e-05	0.00548864435404539
108	-0.47532320022583	-0.56590735912323	-16.0450744628906	0.000618529506027699	0.000293855206109583	0.00743668992072344	0.00159255252219737
109	-1.12467181682587	-0.241233021020889	-16.2398796081543	0.000943203864153475	0.01100810803473	0.000293855206109583	0.00418994715437293
110	0.174025431275368	0.0834413021802902	-16.5645542144775	0.00743668992072344	-0.00392691092565656	-0.00587495695799589	-0.00847235135734081
111	-1.7740204334259	0.0834413021802902	-16.9541625976563	-0.00230353930965066	0.00516396993771195	-0.0026282137259841	-0.000355493422830477
112	-1.12467181682587	-1.21525597572327	-16.434684753418	0.00483929552137852	-3.08191010844894e-05	-0.00912170019000769	-0.0026282137259841
113	-0.47532320022583	-1.21525597572327	-16.4996185302734	-0.00165419070981443	0.00711201597005129	-0.00360223650932312	0.00321592413820326
114	-1.12467181682587	-0.241233021020889	-16.434684753418	0.00321592413820326	0.00776136433705688	-0.0100957229733467	0.00548864435404539
115	-1.7740204334259	0.40811562538147	-16.3697490692139	0.00451462110504508	0.00678734155371785	-0.00749832857400179	0.000943203864153475
116	-1.12467181682587	-0.241233021020889	-16.434684753418	0.00126787810586393	0.00126787810586393	-0.0100957229733467	0.00191722682211548
117	-1.7740204334259	0.40811562538147	-16.6944236755371	-3.08191010844894e-05	-0.00457625929266214	0.000943203864153475	-0.00165419070981443
118	-1.7740204334259	0.40811562538147	-16.9541625976563	-0.00457625929266214	-0.00100484199356288	0.00321592413820326	0.00256657530553639
119	-1.12467181682587	-0.241233021020889	-16.629487991333	0.00483929552137852	0.00938473641872406	0.00321592413820326	-0.000355493422830477
120	0.174025431275368	-0.56590735912323	-16.4996185302734	-3.08191010844894e-05	0.00873538758605719	-0.00814767740666866	-0.00100484199356288
121	-1.12467181682587	-0.56590735912323	-16.6944236755371	0.00743668992072344	0.00126787810586393	-0.00587495695799589	-0.00100484199356288
122	-1.12467181682587	-0.56590735912323	-17.213903427124	0.00516396993771195	-0.000680167751852423	-0.00360223650932312	0.00386527273803949
123	-1.7740204334259	0.0834413021802902	-16.8892288208008	0.00289124972186983	0.0022419011220336	-0.00197886489331722	-0.00490093370899558
124	-1.12467181682587	0.40811562538147	-16.8242931365967	0.00126787810586393	0.00548864435404539	-0.00425158534198999	-0.000355493422830477
125	-3.07271766662598	0.732789933681488	-16.8892288208008	0.00776136433705688	0.00289124972186983	-0.00165419070981443	-0.00230353930965066
126	-3.07271766662598	-0.241233021020889	-16.4996185302734	0.00386527273803949	0.0106834331527352	-0.0130177913233638	-0.00392691092565656
127	-2.42336916923523	0.0834413021802902	-16.629487991333	0.00159255252219737	0.00126787810586393	-0.00944637414067984	-0.00490093370899558
128	0.174025431275368	-0.890581667423248	-16.8242931365967	0.00386527273803949	0.00191722682211548	0.00159255252219737	0.00321592413820326
129	-0.47532320022583	0.40811562538147	-16.8892288208008	-0.00100484199356288	0.0022419011220336	-0.0100957229733467	-0.00197886489331722
130	-0.47532320022583	0.0834413021802902	-16.629487991333	0.00548864435404539	0.00256657530553639	-0.00327756232582033	-0.00522560812532902
131	-0.47532320022583	-0.56590735912323	-16.4996185302734	0.000618529506027699	0.00289124972186983	-0.0113944197073579	-0.00197886489331722
132	-2.42336916923523	0.0834413021802902	-16.629487991333	0.00483929552137852	-0.000680167751852423	-0.00684897974133492	0.000943203864153475
133	-1.12467181682587	-1.21525597572327	-16.0450744628906	0.00159255252219737	0.00646266713738441	0.00256657530553639	0.000943203864153475
134	-0.47532320022583	-1.21525597572327	-16.3697490692139	0.00548864435404539	0.00776136433705688	-0.0026282137259841	-3.08191010844894e-05
135	-1.12467181682587	0.40811562538147	-16.7593593597412	0.00321592413820326	0.00451462110504508	-0.000355493422830477	-0.00717365415766835
136	-1.7740204334259	0.0834413021802902	-16.0450744628906	0.0022419011220336	0.00548864435404539	0.000293855206109583	-0.00879702530801296
137	-2.42336916923523	-0.241233021020889	-16.5645542144775	0.00354059832170606	0.00256657530553639	-0.00977104809135199	0.00451462110504508
138	-0.47532320022583	-0.241233021020889	-16.2398796081543	0.00256657530553639	-0.000680167751852423	0.00354059832170606	-0.00197886489331722
139	-0.47532320022583	-0.890581667423248	-16.1749439239502	-0.00132951640989631	0.00418994715437293	0.00256657530553639	0.00354059832170606
140	-0.47532320022583	-1.21525597572327	-16.5645542144775	0.00516396993771195	0.00581331877037883	-0.0107450718060136	-0.00132951640989631
141	-1.12467181682587	0.0834413021802902	-16.9541625976563	0.00451462110504508	-0.0026282137259841	-0.0026282137259841	0.00418994715437293
142	-1.7740204334259	-0.890581667423248	-16.434684753418	0.00256657530553639	-0.00457625929266214	-0.00847235135734081	0.00159255252219737
143	0.823374032974243	-1.53993022441864	-16.5645542144775	0.00776136433705688	0.00483929552137852	-0.000355493422830477	0.00711201597005129
144	-0.47532320022583	-1.21525597572327	-16.629487991333	0.000293855206109583	-0.00165419070981443	-0.00230353930965066	-0.00490093370899558
145	0.174025431275368	-0.890581667423248	-16.3697490692139	0.00321592413820326	0.00548864435404539	-0.00587495695799589	0.0022419011220336
146	-1.7740204334259	-0.241233021020889	-16.434684753418	0.000618529506027699	0.00483929552137852	-0.00490093370899558	-0.00295288790948689
147	0.823374032974243	-1.21525597572327	-16.6944236755371	0.00159255252219737	0.00159255252219737	-0.00165419070981443	0.00646266713738441
148	-1.12467181682587	0.732789933681488	-16.7593593597412	0.0022419011220336	-0.00814767740666866	0.00938473641872406	0.00516396993771195
149	0.823374032974243	-0.890581667423248	-16.629487991333	-0.00587495695799589	0.00776136433705688	0.00191722682211548	-0.000680167751852423
150	-1.12467181682587	-0.241233021020889	-16.5645542144775	0.00289124972186983	0.00548864435404539	-0.00749832857400179	-0.00587495695799589
151	-1.12467181682587	-0.241233021020889	-16.7593593597412	0.00321592413820326	0.00159255252219737	-0.00944637414067984	0.00581331877037883
152	0.174025431275368	-0.890581667423248	-16.5645542144775	0.00191722682211548	0.00386527273803949	-0.00295288790948689	0.00613799272105098
153	-1.7740204334259	0.0834413021802902	-17.0190982818604	0.00581331877037883	-0.00425158534198999	0.00126787810586393	-0.00425158534198999
154	-1.7740204334259	0.732789933681488	-16.8892288208008	-0.00749832857400179	0.00451462110504508	-0.00522560812532902	-0.00100484199356288
155	0.174025431275368	-0.890581667423248	-16.8242931365967	0.00386527273803949	0.00678734155371785	-0.00749832857400179	-0.00814767740666866
156	-0.47532320022583	-0.56590735912323	-16.8242931365967	0.00418994715437293	0.000293855206109583	-0.00230353930965066	-0.000355493422830477
157	-1.12467181682587	-1.21525597572327	-16.3697490692139	-0.00165419070981443	0.000943203864153475	0.000618529506027699	0.00483929552137852
158	-1.7740204334259	0.732789933681488	-16.629487991333	0.0106834331527352	0.000943203864153475	0.00678734155371785	-0.0026282137259841
159	-1.12467181682587	0.0834413021802902	-16.6944236755371	0.00451462110504508	0.0123068047687411	-0.00197886489331722	0.00321592413820326
160	-1.12467181682587	0.0834413021802902	-17.0190982818604	0.00191722682211548	-0.00197886489331722	-0.0026282137259841	-0.000680167751852423
161	-0.47532320022583	-1.53993022441864	-16.629487991333	0.000618529506027699	0.00483929552137852	-0.00100484199356288	0.000293855206109583
162	-3.07271766662598	0.40811562538147	-16.8892288208008	0.00321592413820326	-0.00132951640989631	-0.00165419070981443	-0.000680167751852423
163	-1.7740204334259	-0.241233021020889	-16.3048152923584	0.00516396993771195	0.000943203864153475	-0.00100484199356288	-3.08191010844894e-05
164	0.174025431275368	-0.890581667423248	-16.3048152923584	0.00451462110504508	0.00321592413820326	-0.00717365415766835	-0.00912170019000769
165	-0.47532320022583	-1.53993022441864	-16.4996185302734	0.00321592413820326	0.00418994715437293	-0.00165419070981443	-0.00749832857400179
166	-0.47532320022583	-1.21525597572327	-16.7593593597412	0.00289124972186983	0.00808603875339031	0.00126787810586393	-0.00457625929266214
167	-1.12467181682587	-1.53993022441864	-16.5645542144775	0.00126787810586393	-0.000355493422830477	0.00126787810586393	0.00906006153672934
168	-2.42336916923523	0.0834413021802902	-16.5645542144775	0.00191722682211548	0.000618529506027699	0.00289124972186983	0.00354059832170606
169	-1.7740204334259	0.0834413021802902	-16.3697490692139	0.00483929552137852	0.012956153601408	-0.00619963090866804	0.00678734155371785
170	-2.42336916923523	-0.241233021020889	-16.2398796081543	0.000943203864153475	0.00256657530553639	-0.00814767740666866	-0.00230353930965066
171	-1.12467181682587	-1.21525597572327	-16.3697490692139	0.000618529506027699	0.00256657530553639	-0.00522560812532902	0.00418994715437293
172	-0.47532320022583	0.0834413021802902	-16.8242931365967	0.00711201597005129	0.00841071270406246	-0.00230353930965066	0.000293855206109583
173	0.174025431275368	-0.890581667423248	-16.3697490692139	0.00548864435404539	-0.00230353930965066	0.00451462110504508	0.00289124972186983
174	0.823374032974243	-0.890581667423248	-16.629487991333	0.000618529506027699	0.000293855206109583	0.00581331877037883	-0.00230353930965066
175	-2.42336916923523	-0.241233021020889	-16.3048152923584	0.00354059832170606	0.00906006153672934	-0.00684897974133492	0.0022419011220336
176	-1.7740204334259	-0.241233021020889	-16.2398796081543	-0.00165419070981443	-0.00490093370899558	-0.00587495695799589	0.000943203864153475
177	-1.7740204334259	-0.241233021020889	-16.4996185302734	0.000618529506027699	0.00418994715437293	-0.00944637414067984	0.00581331877037883
178	0.823374032974243	-0.241233021020889	-16.629487991333	0.00873538758605719	0.000943203864153475	-0.000680167751852423	0.00126787810586393
179	-1.12467181682587	-0.890581667423248	-16.434684753418	0.00159255252219737	0.00548864435404539	-0.00717365415766835	-0.00197886489331722
180	0.823374032974243	-0.890581667423248	-16.3048152923584	0.00516396993771195	0.00418994715437293	-0.00847235135734081	-0.00457625929266214
181	-1.7740204334259	0.0834413021802902	-16.5645542144775	-0.00132951640989631	-0.00132951640989631	-0.00295288790948689	0.00418994715437293
182	0.823374032974243	-1.21525597572327	-16.434684753418	-0.00100484199356288	0.00191722682211548	-0.00490093370899558	0.00451462110504508
183	-1.12467181682587	-0.890581667423248	-16.7593593597412	0.0022419011220336	-0.00132951640989631	0.000293855206109583	-0.00230353930965066
184	-0.47532320022583	-0.241233021020889	-16.7593593597412	0.00451462110504508	0.00808603875339031	0.00711201597005129	-0.00230353930965066
185	-2.42336916923523	0.0834413021802902	-16.6944236755371	0.00159255252219737	0.00418994715437293	-0.00522560812532902	0.000943203864153475
186	-1.7740204334259	0.0834413021802902	-16.8242931365967	0.0022419011220336	0.00418994715437293	-0.00230353930965066	0.00516396993771195
187	-0.47532320022583	-0.56590735912323	-16.4996185302734	-0.00132951640989631	-0.000355493422830477	-0.00230353930965066	0.00548864435404539
188	0.174025431275368	-1.53993022441864	-16.1100101470947	0.00516396993771195	-0.00490093370899558	-0.00457625929266214	0.00483929552137852
189	0.174025431275368	-0.241233021020889	-16.3048152923584	0.00191722682211548	0.000293855206109583	0.00289124972186983	-0.0026282137259841
190	-0.47532320022583	-1.21525597572327	-16.3048152923584	0.00581331877037883	0.0022419011220336	-0.00587495695799589	-0.00165419070981443
191	-1.7740204334259	0.732789933681488	-16.1749439239502	0.00321592413820326	-0.00165419070981443	-0.00522560812532902	0.000618529506027699
192	-0.47532320022583	-0.890581667423248	-16.1749439239502	0.00126787810586393	0.00191722682211548	-0.000355493422830477	0.00321592413820326
193	-1.7740204334259	0.40811562538147	-16.434684753418	0.00451462110504508	0.00191722682211548	0.00159255252219737	0.00711201597005129
194	-1.7740204334259	-1.53993022441864	-16.0450744628906	0.00126787810586393	0.00516396993771195	0.000618529506027699	-0.00165419070981443
195	-0.47532320022583	-0.890581667423248	-16.2398796081543	0.00808603875339031	-0.000680167751852423	0.000293855206109583	-0.00132951640989631
196	-0.47532320022583	-1.21525597572327	-16.434684753418	0.00743668992072344	-0.00100484199356288	-0.00587495695799589	-0.0100957229733467
197	0.174025431275368	-0.56590735912323	-16.3697490692139	0.00321592413820326	-0.0026282137259841	-0.00425158534198999	0.00678734155371785
198	-0.47532320022583	-1.53993022441864	-16.434684753418	-0.000680167751852423	0.0022419011220336	-0.00555028254166245	-0.00295288790948689
199	-1.7740204334259	0.0834413021802902	-15.8502702713013	0.00483929552137852	-0.00457625929266214	-0.00522560812532902	-0.00100484199356288
200	-1.7740204334259	-0.56590735912323	-15.7853355407715	0.000943203864153475	-0.00879702530801296	-0.00522560812532902	-0.00684897974133492
201	-1.12467181682587	-0.890581667423248	-15.5255966186523	0.00386527273803949	-0.000680167751852423	0.00256657530553639	-0.00814767740666866
202	-2.42336916923523	-0.241233021020889	-16.434684753418	-0.000680167751852423	-0.00555028254166245	0.000618529506027699	-0.00425158534198999
203	-1.12467181682587	0.40811562538147	-16.629487991333	0.00711201597005129	-0.000680167751852423	-0.000355493422830477	0.00321592413820326
204	-0.47532320022583	-1.21525597572327	-16.1749439239502	0.00191722682211548	0.00256657530553639	0.000293855206109583	-0.00522560812532902
205	0.823374032974243	-0.890581667423248	-16.5645542144775	0.00743668992072344	0.00289124972186983	-0.00360223650932312	-0.00165419070981443
206	0.174025431275368	-1.21525597572327	-16.3048152923584	0.00386527273803949	0.00516396993771195	-0.00425158534198999	0.000943203864153475
207	-1.12467181682587	0.0834413021802902	-16.4996185302734	0.000618529506027699	-0.00522560812532902	-0.00230353930965066	0.000293855206109583
208	-1.7740204334259	0.0834413021802902	-16.629487991333	-0.00295288790948689	0.00191722682211548	0.00321592413820326	-0.00425158534198999
209	-0.47532320022583	0.0834413021802902	-16.7593593597412	0.00743668992072344	0.00354059832170606	0.000618529506027699	-0.00100484199356288
210	-1.7740204334259	0.0834413021802902	-16.4996185302734	0.00451462110504508	0.000293855206109583	-0.00360223650932312	-0.00295288790948689
211	-0.47532320022583	-1.53993022441864	-16.629487991333	0.00516396993771195	0.000943203864153475	-0.00814767740666866	-0.00587495695799589
212	-2.42336916923523	-0.241233021020889	-16.3697490692139	0.00386527273803949	0.00386527273803949	-0.00197886489331722	-0.00490093370899558
213	0.174025431275368	-1.53993022441864	-16.0450744628906	0.00743668992072344	-0.00425158534198999	-0.0026282137259841	0.00483929552137852
214	-2.42336916923523	0.732789933681488	-16.4996185302734	0.000618529506027699	0.011982130818069	-0.00132951640989631	0.000618529506027699
215	-0.47532320022583	0.0834413021802902	-16.4996185302734	0.00159255252219737	0.00581331877037883	-0.0107450718060136	-0.00457625929266214
216	-2.42336916923523	-0.241233021020889	-16.4996185302734	0.00256657530553639	-0.00457625929266214	-0.00814767740666866	0.000618529506027699
217	-1.7740204334259	-0.241233021020889	-16.5645542144775	-0.000355493422830477	0.000943203864153475	0.000943203864153475	0.00613799272105098
218	-1.7740204334259	0.732789933681488	-15.9152050018311	0.00548864435404539	-0.00360223650932312	-0.00197886489331722	0.00483929552137852
219	0.174025431275368	-1.53993022441864	-15.7204008102417	0.000293855206109583	0.00808603875339031	-0.00457625929266214	-0.0104203969240189
220	0.174025431275368	-0.241233021020889	-16.3048152923584	0.00354059832170606	-3.08191010844894e-05	-0.00652430532500148	0.00289124972186983
221	-1.7740204334259	0.40811562538147	-16.5645542144775	0.00289124972186983	0.00483929552137852	-0.00295288790948689	-3.08191010844894e-05
222	0.174025431275368	-0.890581667423248	-16.434684753418	-3.08191010844894e-05	0.000618529506027699	0.00678734155371785	0.00451462110504508
223	0.174025431275368	0.0834413021802902	-16.3697490692139	0.00418994715437293	0.000943203864153475	-0.00587495695799589	0.0022419011220336
224	-2.42336916923523	0.40811562538147	-16.434684753418	0.000618529506027699	0.00743668992072344	-0.0026282137259841	0.00321592413820326
225	-1.12467181682587	0.0834413021802902	-16.3048152923584	0.00159255252219737	0.00418994715437293	-0.00912170019000769	0.00126787810586393
226	-2.42336916923523	1.05746424198151	-16.3697490692139	0.00516396993771195	0.000618529506027699	0.00613799272105098	0.00386527273803949
227	0.174025431275368	-0.241233021020889	-16.6944236755371	0.000943203864153475	-0.00360223650932312	-0.00587495695799589	0.00191722682211548
228	-0.47532320022583	-0.56590735912323	-16.3697490692139	0.00321592413820326	0.00321592413820326	0.00321592413820326	0.0022419011220336
229	0.174025431275368	-0.890581667423248	-16.3697490692139	0.00418994715437293	0.0106834331527352	0.00386527273803949	0.000618529506027699
230	0.174025431275368	-0.890581667423248	-16.3048152923584	0.00711201597005129	0.00418994715437293	0.000618529506027699	-0.0104203969240189
231	-1.12467181682587	-0.890581667423248	-15.5905313491821	0.00418994715437293	0.00678734155371785	-3.08191010844894e-05	-0.00555028254166245
232	-0.47532320022583	-0.241233021020889	-15.7853355407715	-0.000680167751852423	0.00354059832170606	0.00743668992072344	0.00191722682211548
233	-1.7740204334259	0.0834413021802902	-16.4996185302734	0.00483929552137852	-0.000680167751852423	-0.000355493422830477	0.000943203864153475
234	0.174025431275368	-0.56590735912323	-16.3697490692139	0.00418994715437293	0.00548864435404539	0.00516396993771195	0.00159255252219737
235	-0.47532320022583	-0.890581667423248	-16.3048152923584	-0.00522560812532902	0.00970941036939621	-0.00847235135734081	-0.00555028254166245
236	0.174025431275368	-0.890581667423248	-16.434684753418	0.00354059832170606	0.00386527273803949	-0.00587495695799589	-0.00814767740666866
237	-0.47532320022583	-1.21525597572327	-16.4996185302734	-0.000680167751852423	0.00354059832170606	-0.00652430532500148	0.00841071270406246
238	0.174025431275368	-0.56590735912323	-16.0450744628906	0.00808603875339031	0.000293855206109583	0.00256657530553639	-0.00197886489331722
239	-1.7740204334259	-1.21525597572327	-16.2398796081543	0.00646266713738441	0.00418994715437293	-0.00197886489331722	0.00581331877037883
240	-1.12467181682587	0.732789933681488	-17.0190982818604	-0.000355493422830477	0.00711201597005129	-0.00555028254166245	-0.00100484199356288
241	0.823374032974243	0.0834413021802902	-16.6944236755371	0.000943203864153475	0.00159255252219737	-0.00490093370899558	-0.00360223650932312
242	-1.7740204334259	0.40811562538147	-16.6944236755371	-0.000355493422830477	0.00776136433705688	0.00289124972186983	0.00483929552137852
243	-0.47532320022583	-0.890581667423248	-16.3697490692139	0.00483929552137852	-0.0026282137259841	-0.0026282137259841	0.00289124972186983
244	-0.47532320022583	-0.56590735912323	-16.3048152923584	0.00581331877037883	0.00808603875339031	0.00418994715437293	0.00126787810586393
245	-1.12467181682587	-0.890581667423248	-16.7593593597412	-3.08191010844894e-05	0.00873538758605719	-0.0113944197073579	-0.00425158534198999
246	-0.47532320022583	-0.56590735912323	-16.6944236755371	0.00581331877037883	-0.00295288790948689	-0.00230353930965066	-0.00295288790948689
247	0.174025431275368	-1.21525597572327	-16.4996185302734	0.0022419011220336	0.00191722682211548	-0.00132951640989631	0.0022419011220336
248	-2.42336916923523	0.0834413021802902	-16.8242931365967	0.000293855206109583	-0.00197886489331722	-3.08191010844894e-05	-0.00457625929266214
249	-1.7740204334259	-0.890581667423248	-16.629487991333	0.00321592413820326	0.00776136433705688	0.00516396993771195	0.000943203864153475
250	-1.7740204334259	-0.241233021020889	-16.2398796081543	0.00581331877037883	0.00678734155371785	-0.00619963090866804	-0.00392691092565656
251	-2.42336916923523	0.0834413021802902	-16.6944236755371	-0.000680167751852423	0.00743668992072344	-0.00360223650932312	-0.0026282137259841
252	0.174025431275368	-1.21525597572327	-16.6944236755371	0.00516396993771195	0.00159255252219737	0.00126787810586393	-0.00684897974133492
253	0.174025431275368	-0.890581667423248	-16.8242931365967	0.00386527273803949	-0.00360223650932312	-0.00522560812532902	0.00418994715437293
254	-1.12467181682587	0.0834413021802902	-16.7593593597412	0.00289124972186983	0.00354059832170606	-0.00230353930965066	0.00159255252219737
255	-1.7740204334259	-0.241233021020889	-16.2398796081543	-0.00132951640989631	0.00776136433705688	-0.00100484199356288	-0.00295288790948689
256	0.174025431275368	-0.56590735912323	-15.9152050018311	0.00678734155371785	-0.000355493422830477	-0.00652430532500148	-0.00555028254166245
257	-1.12467181682587	-0.890581667423248	-16.1100101470947	-0.000680167751852423	0.00451462110504508	-0.00522560812532902	0.00256657530553639
258	-1.7740204334259	-0.241233021020889	-16.7593593597412	0.00418994715437293	0.00386527273803949	-0.00425158534198999	-0.00132951640989631
259	-1.7740204334259	0.0834413021802902	-16.6944236755371	0.00646266713738441	0.00646266713738441	-0.00327756232582033	0.00613799272105098
260	0.174025431275368	0.40811562538147	-16.629487991333	0.00191722682211548	0.00581331877037883	-0.00587495695799589	0.00126787810586393
261	-0.47532320022583	-0.890581667423248	-16.3697490692139	0.00289124972186983	0.00386527273803949	-0.0107450718060136	0.000943203864153475
262	-0.47532320022583	0.0834413021802902	-16.3048152923584	-0.000355493422830477	0.00386527273803949	-0.00230353930965066	0.00613799272105098
263	-1.7740204334259	0.40811562538147	-16.3697490692139	0.00159255252219737	-0.00587495695799589	-0.00425158534198999	0.013930176384747
264	-1.12467181682587	0.0834413021802902	-16.7593593597412	0.00516396993771195	0.00451462110504508	0.00451462110504508	-0.00392691092565656
265	-2.42336916923523	0.40811562538147	-16.7593593597412	-0.00197886489331722	0.00483929552137852	-0.00327756232582033	-0.00360223650932312
266	-1.12467181682587	0.0834413021802902	-16.8242931365967	0.00289124972186983	0.00289124972186983	-0.00782300252467394	0.00678734155371785
267	-1.7740204334259	0.0834413021802902	-16.8242931365967	-0.000355493422830477	0.00289124972186983	-0.00165419070981443	0.0123068047687411
268	0.823374032974243	-1.21525597572327	-16.6944236755371	0.00159255252219737	-0.00132951640989631	-0.00165419070981443	0.00483929552137852
269	-1.7740204334259	0.40811562538147	-16.5645542144775	0.0100340843200684	0.00711201597005129	-0.00132951640989631	0.00191722682211548
270	-0.47532320022583	-0.56590735912323	-17.0190982818604	-0.000355493422830477	0.000293855206109583	-0.0107450718060136	-0.00295288790948689
271	-0.47532320022583	-0.56590735912323	-16.629487991333	0.0106834331527352	0.00321592413820326	-0.00197886489331722	-0.00197886489331722
272	-1.12467181682587	-0.241233021020889	-16.8242931365967	-0.00100484199356288	-0.00295288790948689	-0.00197886489331722	0.00451462110504508
273	-0.47532320022583	-0.56590735912323	-16.4996185302734	0.00451462110504508	-0.00684897974133492	-0.00295288790948689	-0.00165419070981443
274	0.823374032974243	-1.21525597572327	-16.434684753418	-0.00230353930965066	0.00256657530553639	-0.00197886489331722	-0.0026282137259841
275	-1.7740204334259	1.38213860988617	-16.5645542144775	0.00970941036939621	0.00256657530553639	-0.00652430532500148	-0.00587495695799589
276	-1.12467181682587	-0.241233021020889	-16.629487991333	0.0136055024340749	0.000943203864153475	-0.00457625929266214	-0.00132951640989631
277	-2.42336916923523	0.732789933681488	-16.6944236755371	0.0188002903014421	-0.00100484199356288	-0.000355493422830477	0.00776136433705688
278	0.174025431275368	-0.890581667423248	-16.434684753418	-0.00132951640989631	-0.00295288790948689	-0.00490093370899558	0.0022419011220336
279	-0.47532320022583	-0.56590735912323	-16.3048152923584	0.0165275707840919	0.00678734155371785	0.000293855206109583	0.00126787810586393
280	-0.47532320022583	-1.8646045923233	-16.1100101470947	-0.0162645354866982	0.00483929552137852	-0.00814767740666866	0.000293855206109583
281	-1.7740204334259	0.40811562538147	-16.2398796081543	0.0236704051494598	0.0022419011220336	-0.00132951640989631	-0.0113944197073579
282	-0.47532320022583	-0.890581667423248	-16.3697490692139	-0.00782300252467394	0.00126787810586393	-0.00100484199356288	0.000618529506027699
283	-0.47532320022583	-0.890581667423248	-16.3697490692139	-0.00619963090866804	0.00418994715437293	-0.00197886489331722	-0.00490093370899558
284	0.174025431275368	-0.56590735912323	-15.9801406860352	0.0168522447347641	-0.00490093370899558	-0.000680167751852423	0.00354059832170606
285	0.174025431275368	-0.241233021020889	-16.434684753418	-0.0208099745213985	0.00516396993771195	-0.00814767740666866	-0.00814767740666866
286	0.174025431275368	-0.890581667423248	-16.3697490692139	0.0223717093467712	-0.00360223650932312	-0.00457625929266214	-0.00425158534198999
287	-0.47532320022583	-0.890581667423248	-16.1100101470947	0.00126787810586393	-0.0026282137259841	0.00354059832170606	-3.08191010844894e-05
288	-2.42336916923523	-0.890581667423248	-16.434684753418	-0.0026282137259841	-0.0026282137259841	-0.00490093370899558	0.00451462110504508
289	0.823374032974243	-1.21525597572327	-16.434684753418	0.01847561635077	0.000618529506027699	0.00159255252219737	-0.00782300252467394
290	-0.47532320022583	-1.53993022441864	-16.2398796081543	-0.0169138833880424	0.00191722682211548	-0.0026282137259841	-0.00295288790948689
291	-1.7740204334259	-0.241233021020889	-16.629487991333	0.0181509424000978	0.00483929552137852	-0.000680167751852423	-0.00295288790948689
292	0.174025431275368	-1.21525597572327	-16.2398796081543	-0.00132951640989631	-0.00165419070981443	0.00418994715437293	0.00548864435404539
293	-2.42336916923523	0.0834413021802902	-16.4996185302734	-0.0117190945893526	0.00808603875339031	-0.00522560812532902	0.0022419011220336
294	-2.42336916923523	-1.21525597572327	-16.1749439239502	0.0220470335334539	-0.00490093370899558	0.00126787810586393	0.00256657530553639
295	-0.47532320022583	-0.890581667423248	-16.4996185302734	-0.0133424662053585	0.00613799272105098	-0.00392691092565656	-0.00165419070981443
296	-1.12467181682587	-0.890581667423248	-16.434684753418	0.0123068047687411	0.00516396993771195	0.000943203864153475	0.000618529506027699
297	0.174025431275368	-1.21525597572327	-16.2398796081543	-0.00165419070981443	0.00289124972186983	-3.08191010844894e-05	0.00451462110504508
298	-0.47532320022583	-0.890581667423248	-16.2398796081543	-0.00977104809135199	-0.00360223650932312	-0.00392691092565656	0.000943203864153475
299	-1.12467181682587	0.0834413021802902	-16.1749439239502	0.0249691028147936	-0.00619963090866804	0.00289124972186983	-0.00165419070981443
300	-2.42336916923523	-0.241233021020889	-16.4996185302734	-0.0149658378213644	0.00418994715437293	-0.00555028254166245	-0.00879702530801296
301	0.174025431275368	-1.21525597572327	-15.9152050018311	0.0168522447347641	-3.08191010844894e-05	-0.0026282137259841	-0.000355493422830477
302	-1.7740204334259	-0.241233021020889	-16.6944236755371	0.00743668992072344	-0.00165419070981443	-0.00230353930965066	-3.08191010844894e-05
303	-1.12467181682587	-0.241233021020889	-16.4996185302734	-0.0185372550040483	-0.00912170019000769	-0.00327756232582033	0.00548864435404539
304	-1.12467181682587	-1.21525597572327	-15.7204008102417	0.0191249661147594	0.00386527273803949	0.0022419011220336	-0.00782300252467394
305	0.174025431275368	-1.21525597572327	-15.4606609344482	-0.0182125810533762	0.00354059832170606	-0.00425158534198999	0.00516396993771195
306	-1.12467181682587	-1.21525597572327	-15.5905313491821	0.0132808275520802	0.00354059832170606	-0.00457625929266214	-0.00522560812532902
307	-1.7740204334259	-0.241233021020889	-16.1100101470947	0.0116574559360743	0.00289124972186983	-0.00197886489331722	-0.00295288790948689
308	-1.7740204334259	0.40811562538147	-16.6944236755371	-0.0120437685400248	-3.08191010844894e-05	0.000618529506027699	-0.00749832857400179
309	-1.12467181682587	-0.241233021020889	-15.9801406860352	0.01847561635077	-3.08191010844894e-05	-0.00425158534198999	-0.00944637414067984
310	-3.07271766662598	1.05746424198151	-16.629487991333	-0.00814767740666866	0.00256657530553639	-0.0100957229733467	-0.00522560812532902
311	1.47272264957428	-0.890581667423248	-15.9801406860352	0.0123068047687411	0.00256657530553639	-0.0026282137259841	-0.00457625929266214
312	-1.7740204334259	0.0834413021802902	-16.3048152923584	0.00938473641872406	0.000618529506027699	-0.00944637414067984	-0.00165419070981443
313	1.47272264957428	-0.890581667423248	-16.434684753418	-0.0191866029053926	-0.00132951640989631	-0.00230353930965066	0.00321592413820326
314	-1.7740204334259	0.732789933681488	-16.6944236755371	0.0188002903014421	0.00321592413820326	-0.00197886489331722	-0.00425158534198999
315	-1.12467181682587	0.40811562538147	-16.5645542144775	-0.00977104809135199	0.00126787810586393	-0.00457625929266214	-0.00619963090866804
316	-1.7740204334259	0.732789933681488	-16.4996185302734	0.00808603875339031	0.00776136433705688	0.0022419011220336	-0.00490093370899558
317	-1.12467181682587	0.0834413021802902	-16.434684753418	0.00873538758605719	0.00191722682211548	-0.00619963090866804	0.00386527273803949
318	-3.07271766662598	0.732789933681488	-16.3048152923584	-0.0182125810533762	-0.00230353930965066	-0.00100484199356288	0.0022419011220336
319	0.823374032974243	-0.890581667423248	-15.8502702713013	0.0226963832974434	0.00938473641872406	-0.00295288790948689	-0.00327756232582033
320	0.174025431275368	-0.56590735912323	-16.434684753418	-0.0139918150380254	0.00548864435404539	-0.00522560812532902	-0.00295288790948689
321	-1.7740204334259	0.0834413021802902	-16.434684753418	0.00743668992072344	0.00451462110504508	-0.00522560812532902	-0.00132951640989631
322	0.823374032974243	-0.890581667423248	-15.7853355407715	0.0171769186854362	0.00256657530553639	-0.00522560812532902	-0.00457625929266214
323	-1.12467181682587	-0.241233021020889	-15.7853355407715	-0.0172385573387146	0.000943203864153475	-0.00100484199356288	-0.00230353930965066
324	-3.07271766662598	0.40811562538147	-15.6554660797119	0.00191722682211548	0.000293855206109583	-0.00230353930965066	0.000293855206109583
325	-1.7740204334259	0.40811562538147	-15.9801406860352	0.0103587592020631	0.00483929552137852	-0.0107450718060136	0.00483929552137852
326	-1.7740204334259	1.05746424198151	-16.6944236755371	0.00548864435404539	0.000618529506027699	0.00386527273803949	-0.00749832857400179
327	-0.47532320022583	0.0834413021802902	-16.629487991333	-0.00457625929266214	-0.00522560812532902	-0.00327756232582033	0.00808603875339031
328	-1.12467181682587	-0.56590735912323	-16.3048152923584	0.00256657530553639	0.00516396993771195	-0.00132951640989631	-0.00392691092565656
329	-0.47532320022583	-1.21525597572327	-16.434684753418	-0.00749832857400179	0.00548864435404539	-0.00327756232582033	0.000943203864153475
330	-1.12467181682587	-0.890581667423248	-15.8502702713013	0.000943203864153475	0.00483929552137852	-0.00749832857400179	-0.00555028254166245
331	-2.42336916923523	-0.56590735912323	-16.1100101470947	-0.00165419070981443	0.00743668992072344	-0.00197886489331722	-0.00782300252467394
332	0.174025431275368	-0.890581667423248	-16.629487991333	-0.00425158534198999	-0.000355493422830477	0.00159255252219737	0.000293855206109583
333	-1.7740204334259	-0.241233021020889	-16.434684753418	-0.000355493422830477	0.000618529506027699	-0.00490093370899558	0.00126787810586393
334	0.174025431275368	-1.21525597572327	-16.3048152923584	0.000618529506027699	0.00873538758605719	0.00191722682211548	-0.00587495695799589
335	-0.47532320022583	-0.56590735912323	-16.1100101470947	-0.00295288790948689	0.00321592413820326	-0.00652430532500148	0.00418994715437293
336	-0.47532320022583	-1.21525597572327	-16.1100101470947	0.00126787810586393	0.00256657530553639	-0.00132951640989631	-0.00749832857400179
337	-1.12467181682587	-0.56590735912323	-16.2398796081543	0.000293855206109583	-0.00522560812532902	0.00159255252219737	0.00159255252219737
338	-1.12467181682587	-0.890581667423248	-16.4996185302734	-0.00425158534198999	0.00126787810586393	-0.00165419070981443	0.00418994715437293
339	-3.07271766662598	-0.56590735912323	-16.3697490692139	0.00354059832170606	0.01100810803473	-3.08191010844894e-05	0.00743668992072344
340	-2.42336916923523	0.0834413021802902	-16.3697490692139	-3.08191010844894e-05	0.00970941036939621	-0.00749832857400179	0.00386527273803949
341	-1.7740204334259	-0.890581667423248	-16.2398796081543	0.00354059832170606	0.00581331877037883	-0.0026282137259841	0.0022419011220336
342	-1.7740204334259	-0.241233021020889	-16.1749439239502	-0.0026282137259841	0.00159255252219737	0.00191722682211548	0.00548864435404539
343	-0.47532320022583	-0.890581667423248	-16.1100101470947	-0.00425158534198999	-0.00490093370899558	-0.00555028254166245	-0.00327756232582033
344	0.174025431275368	-1.53993022441864	-16.434684753418	0.00191722682211548	0.00451462110504508	0.000618529506027699	0.00289124972186983
345	-0.47532320022583	-0.890581667423248	-16.3048152923584	-0.00522560812532902	-0.00230353930965066	0.000943203864153475	-0.00425158534198999
346	1.47272264957428	-0.56590735912323	-16.3697490692139	0.00386527273803949	0.00646266713738441	-0.000680167751852423	0.000618529506027699
347	-1.12467181682587	-0.890581667423248	-16.2398796081543	0.000293855206109583	0.00191722682211548	-0.00327756232582033	0.00873538758605719
348	-1.12467181682587	-0.241233021020889	-16.3048152923584	-0.000355493422830477	0.000293855206109583	-0.00132951640989631	0.00906006153672934
349	-2.42336916923523	0.0834413021802902	-16.3048152923584	0.00451462110504508	0.00938473641872406	-0.00587495695799589	0.00289124972186983
350	-1.12467181682587	0.0834413021802902	-16.8892288208008	-0.00230353930965066	0.00386527273803949	-0.00425158534198999	-0.00490093370899558
351	-3.07271766662598	0.40811562538147	-16.9541625976563	0.00581331877037883	0.000618529506027699	-0.00327756232582033	-0.000355493422830477
352	0.174025431275368	-1.53993022441864	-16.3048152923584	-0.00165419070981443	-0.00132951640989631	-0.00360223650932312	0.00808603875339031
353	-1.7740204334259	0.0834413021802902	-16.434684753418	0.00191722682211548	0.00321592413820326	0.00256657530553639	0.00548864435404539
354	-1.7740204334259	0.40811562538147	-16.2398796081543	0.00126787810586393	0.00548864435404539	-0.00652430532500148	0.00418994715437293
355	-1.12467181682587	-0.56590735912323	-15.9152050018311	-3.08191010844894e-05	0.0022419011220336	-0.00684897974133492	0.00289124972186983
356	0.174025431275368	-1.21525597572327	-16.434684753418	-0.00100484199356288	-0.00327756232582033	-0.00295288790948689	-0.00360223650932312
357	-0.47532320022583	-0.56590735912323	-16.4996185302734	0.00256657530553639	-0.00814767740666866	-0.00619963090866804	0.00613799272105098
358	0.823374032974243	-0.890581667423248	-16.2398796081543	-0.00425158534198999	-0.00100484199356288	0.000618529506027699	0.00289124972186983
359	0.174025431275368	-0.890581667423248	-16.1749439239502	-0.000355493422830477	0.00191722682211548	0.00711201597005129	0.00126787810586393
360	-1.7740204334259	0.40811562538147	-16.1100101470947	-0.00327756232582033	0.011982130818069	-0.00619963090866804	0.00386527273803949
361	-2.42336916923523	0.732789933681488	-16.3048152923584	0.00418994715437293	0.0022419011220336	0.00289124972186983	-0.000680167751852423
362	0.174025431275368	-1.53993022441864	-16.3697490692139	0.000618529506027699	-0.000355493422830477	0.00354059832170606	0.0116574559360743
363	0.174025431275368	-0.56590735912323	-16.6944236755371	-0.00197886489331722	-0.00295288790948689	0.00289124972186983	0.00516396993771195
364	-0.47532320022583	0.0834413021802902	-16.4996185302734	0.00354059832170606	0.00516396993771195	0.000293855206109583	0.000618529506027699
365	0.174025431275368	-0.56590735912323	-16.434684753418	-0.00100484199356288	-0.00197886489331722	0.00873538758605719	0.00159255252219737
366	-0.47532320022583	-1.21525597572327	-16.3697490692139	0.00289124972186983	-0.00100484199356288	-0.00522560812532902	0.00256657530553639
367	-1.12467181682587	-1.53993022441864	-16.3048152923584	-0.00295288790948689	-0.00100484199356288	0.00321592413820326	0.00451462110504508
368	-2.42336916923523	-0.241233021020889	-16.4996185302734	-0.00100484199356288	0.000943203864153475	0.00906006153672934	0.000293855206109583
369	-1.12467181682587	-0.241233021020889	-16.629487991333	0.0022419011220336	0.00548864435404539	-0.00587495695799589	0.000618529506027699
370	-1.12467181682587	0.0834413021802902	-16.5645542144775	-3.08191010844894e-05	-0.00100484199356288	0.00256657530553639	-0.00132951640989631
371	0.174025431275368	-1.21525597572327	-16.8242931365967	0.000618529506027699	0.00289124972186983	-0.00457625929266214	-0.00425158534198999
372	-1.7740204334259	0.0834413021802902	-16.5645542144775	-0.00132951640989631	-0.000355493422830477	0.00711201597005129	0.000293855206109583
373	-1.7740204334259	0.0834413021802902	-16.3697490692139	0.00159255252219737	0.000943203864153475	-0.000355493422830477	0.00126787810586393
374	-1.12467181682587	-1.21525597572327	-16.5645542144775	0.0022419011220336	0.00581331877037883	0.00841071270406246	0.000293855206109583
375	0.823374032974243	-0.890581667423248	-16.6944236755371	-3.08191010844894e-05	0.00548864435404539	0.00841071270406246	0.000293855206109583
376	-0.47532320022583	-1.21525597572327	-16.5645542144775	0.000293855206109583	0.0113327819854021	-0.00490093370899558	-0.00197886489331722
377	0.823374032974243	-1.21525597572327	-16.4996185302734	0.00418994715437293	-0.00197886489331722	0.00548864435404539	0.00354059832170606
378	-2.42336916923523	-0.241233021020889	-16.3697490692139	0.00321592413820326	-0.00295288790948689	0.00321592413820326	0.00938473641872406
379	-1.7740204334259	-0.241233021020889	-16.3697490692139	0.00126787810586393	0.00256657530553639	-0.0026282137259841	-0.00165419070981443
380	0.174025431275368	-0.890581667423248	-16.3697490692139	0.00256657530553639	0.00646266713738441	-0.00490093370899558	0.00256657530553639
381	0.823374032974243	-1.53993022441864	-16.3697490692139	0.00354059832170606	0.00191722682211548	-0.000680167751852423	-0.00295288790948689
382	-2.42336916923523	0.0834413021802902	-16.629487991333	-0.00100484199356288	-0.00327756232582033	-0.00100484199356288	-3.08191010844894e-05
383	-0.47532320022583	-0.890581667423248	-16.3697490692139	0.00191722682211548	0.00516396993771195	0.00776136433705688	0.00776136433705688
384	0.174025431275368	-0.890581667423248	-16.434684753418	-0.00100484199356288	0.00970941036939621	0.00548864435404539	-0.00295288790948689
385	1.47272264957428	-0.241233021020889	-16.629487991333	0.00191722682211548	0.00548864435404539	-0.00457625929266214	-0.000680167751852423
386	0.174025431275368	-0.56590735912323	-16.629487991333	-0.00197886489331722	0.00289124972186983	0.00354059832170606	0.000293855206109583
387	0.823374032974243	-0.890581667423248	-16.8892288208008	0.00126787810586393	0.00191722682211548	-0.00652430532500148	0.0106834331527352
388	0.174025431275368	-0.56590735912323	-16.7593593597412	0.000618529506027699	0.00191722682211548	-0.00165419070981443	-0.000680167751852423
389	-0.47532320022583	-0.890581667423248	-16.629487991333	0.00808603875339031	0.000943203864153475	-0.00230353930965066	-0.00197886489331722
390	-1.12467181682587	-0.241233021020889	-16.4996185302734	0.00256657530553639	0.00776136433705688	0.00354059832170606	-0.00132951640989631
391	-0.47532320022583	-0.241233021020889	-16.4996185302734	-0.00132951640989631	0.00711201597005129	-0.00425158534198999	-0.000680167751852423
392	-0.47532320022583	-0.56590735912323	-16.1749439239502	-3.08191010844894e-05	-0.00360223650932312	-0.00944637414067984	0.00646266713738441
393	0.174025431275368	-1.21525597572327	-16.5645542144775	-0.00132951640989631	0.000293855206109583	-0.00684897974133492	-0.00295288790948689
394	-1.7740204334259	0.40811562538147	-16.9541625976563	0.00678734155371785	0.00354059832170606	0.00126787810586393	-0.00230353930965066
395	-1.12467181682587	0.40811562538147	-16.8892288208008	0.00289124972186983	0.000293855206109583	-0.00814767740666866	-0.00392691092565656
396	-2.42336916923523	1.38213860988617	-16.8242931365967	-3.08191010844894e-05	-0.000680167751852423	-0.00555028254166245	-0.00100484199356288
397	0.174025431275368	-0.241233021020889	-16.6944236755371	0.000293855206109583	-0.00782300252467394	-0.00457625929266214	0.00678734155371785
398	-0.47532320022583	-0.56590735912323	-16.1749439239502	0.000618529506027699	-0.000355493422830477	0.00743668992072344	0.000943203864153475
399	-0.47532320022583	-1.21525597572327	-16.4996185302734	0.00126787810586393	0.00354059832170606	-0.00457625929266214	0.00321592413820326
400	-1.7740204334259	-0.241233021020889	-16.629487991333	0.00613799272105098	0.00191722682211548	-0.00782300252467394	-0.00230353930965066
401	-2.42336916923523	0.0834413021802902	-16.6944236755371	-0.00457625929266214	-0.00717365415766835	-0.00197886489331722	-0.00295288790948689
402	0.823374032974243	-1.21525597572327	-16.629487991333	0.00354059832170606	-0.00652430532500148	-0.00392691092565656	-0.000355493422830477
403	-1.7740204334259	0.0834413021802902	-16.6944236755371	-0.00457625929266214	-0.000355493422830477	0.00159255252219737	0.00386527273803949
404	-1.7740204334259	-0.241233021020889	-16.7593593597412	0.000943203864153475	-0.00782300252467394	-0.0117190945893526	-0.00425158534198999
405	-1.7740204334259	-0.56590735912323	-16.5645542144775	0.000943203864153475	0.000618529506027699	0.00126787810586393	0.00191722682211548
406	-1.12467181682587	-1.21525597572327	-16.8892288208008	-0.00132951640989631	-0.000355493422830477	-0.00132951640989631	-0.00425158534198999
407	-1.7740204334259	-1.21525597572327	-16.8242931365967	-0.00360223650932312	-0.00490093370899558	0.00191722682211548	0.00743668992072344
408	-1.7740204334259	0.40811562538147	-16.7593593597412	0.00191722682211548	-0.000355493422830477	0.00646266713738441	-0.00165419070981443
409	-3.07271766662598	0.0834413021802902	-16.8892288208008	0.00711201597005129	0.00256657530553639	-0.00749832857400179	0.000618529506027699
410	-0.47532320022583	0.0834413021802902	-16.8892288208008	0.000618529506027699	0.00289124972186983	0.000618529506027699	-0.00327756232582033
411	-0.47532320022583	-1.21525597572327	-16.2398796081543	-0.00360223650932312	0.00256657530553639	-0.00327756232582033	0.00321592413820326
412	-1.7740204334259	0.0834413021802902	-17.0190982818604	-0.00295288790948689	-0.00457625929266214	-0.00165419070981443	-0.00197886489331722
413	-3.7220664024353	0.0834413021802902	-16.8242931365967	-0.00197886489331722	0.000293855206109583	0.00711201597005129	0.00970941036939621
414	0.174025431275368	-0.890581667423248	-16.8892288208008	0.00418994715437293	0.00516396993771195	0.000618529506027699	-0.000680167751852423
415	-0.47532320022583	-0.56590735912323	-16.434684753418	0.0022419011220336	0.00776136433705688	-0.00522560812532902	0.0022419011220336
416	0.174025431275368	-0.890581667423248	-16.3048152923584	0.000618529506027699	0.00289124972186983	-0.00555028254166245	0.00289124972186983
417	-2.42336916923523	-0.241233021020889	-16.1749439239502	-0.00327756232582033	-0.000680167751852423	-0.0026282137259841	0.00386527273803949
418	-1.7740204334259	0.40811562538147	-16.8892288208008	-0.00684897974133492	-0.00425158534198999	0.012956153601408	0.00451462110504508
419	-3.07271766662598	0.40811562538147	-16.9541625976563	0.00678734155371785	0.00711201597005129	0.00321592413820326	0.00516396993771195
420	0.174025431275368	-0.241233021020889	-16.5645542144775	0.00386527273803949	0.00386527273803949	-0.00522560812532902	-0.00295288790948689
421	-0.47532320022583	-1.21525597572327	-16.3048152923584	0.00126787810586393	0.00516396993771195	0.00516396993771195	0.00159255252219737
422	-1.7740204334259	0.0834413021802902	-16.3697490692139	0.000293855206109583	0.00581331877037883	-0.00912170019000769	0.00354059832170606
423	0.174025431275368	-0.56590735912323	-15.9801406860352	-0.00587495695799589	0.000293855206109583	0.00970941036939621	0.00906006153672934
424	0.174025431275368	-1.21525597572327	-16.2398796081543	0.00321592413820326	0.00646266713738441	-0.00392691092565656	0.00646266713738441
425	-1.12467181682587	0.0834413021802902	-16.6944236755371	0.0022419011220336	-0.000680167751852423	-0.0026282137259841	0.00126787810586393
426	-1.7740204334259	0.0834413021802902	-16.5645542144775	-0.00717365415766835	0.00418994715437293	-0.0110697457566857	-0.00295288790948689
427	-3.07271766662598	0.40811562538147	-16.4996185302734	0.000293855206109583	0.00451462110504508	0.000618529506027699	-0.00360223650932312
428	-0.47532320022583	-0.890581667423248	-16.3048152923584	-0.00522560812532902	0.000943203864153475	0.00548864435404539	0.00289124972186983
429	0.174025431275368	-0.56590735912323	-15.9801406860352	0.00159255252219737	0.000618529506027699	-0.00295288790948689	-0.00652430532500148
430	0.174025431275368	-0.56590735912323	-16.0450744628906	0.00386527273803949	0.00289124972186983	-0.00555028254166245	-0.000680167751852423
431	-2.42336916923523	0.732789933681488	-16.5645542144775	-0.000355493422830477	0.01100810803473	-0.00457625929266214	-0.00684897974133492
432	-0.47532320022583	-1.21525597572327	-16.2398796081543	-0.00100484199356288	0.00126787810586393	-0.00425158534198999	-0.00490093370899558
433	-0.47532320022583	-0.56590735912323	-16.2398796081543	-0.00587495695799589	-0.000355493422830477	0.000943203864153475	-0.00847235135734081
434	-2.42336916923523	0.40811562538147	-16.3697490692139	0.00289124972186983	0.00483929552137852	-0.00684897974133492	-0.00490093370899558
435	-2.42336916923523	0.0834413021802902	-16.3697490692139	0.00126787810586393	0.00548864435404539	0.0022419011220336	-0.00749832857400179
436	-1.7740204334259	0.0834413021802902	-16.2398796081543	-0.00295288790948689	0.00418994715437293	-0.00457625929266214	-3.08191010844894e-05
437	0.174025431275368	-0.56590735912323	-16.5645542144775	0.00516396993771195	0.000293855206109583	-0.000680167751852423	0.00483929552137852
438	0.174025431275368	-0.890581667423248	-16.2398796081543	-0.0026282137259841	0.00289124972186983	-0.00295288790948689	-0.00360223650932312
439	0.174025431275368	-1.53993022441864	-16.3697490692139	0.000618529506027699	0.00613799272105098	0.000618529506027699	-0.00717365415766835
440	0.174025431275368	-0.890581667423248	-16.1100101470947	0.00483929552137852	0.00191722682211548	-0.00490093370899558	-0.00425158534198999
441	-2.42336916923523	0.40811562538147	-15.7853355407715	-0.000680167751852423	0.00126787810586393	-0.00392691092565656	0.000618529506027699
442	-1.12467181682587	-1.21525597572327	-15.9152050018311	-3.08191010844894e-05	-0.00457625929266214	0.000293855206109583	0.00256657530553639
443	-1.7740204334259	0.0834413021802902	-16.5645542144775	-0.00165419070981443	0.000943203864153475	-0.00425158534198999	-0.000355493422830477
444	-1.7740204334259	-0.56590735912323	-16.434684753418	0.00321592413820326	0.00646266713738441	-0.00457625929266214	0.000618529506027699
445	-1.12467181682587	-1.21525597572327	-16.3697490692139	0.00938473641872406	0.00126787810586393	-0.00652430532500148	-0.0100957229733467
446	-1.12467181682587	-0.890581667423248	-16.2398796081543	0.00191722682211548	0.00743668992072344	-0.00165419070981443	-0.00197886489331722
447	-0.47532320022583	-0.56590735912323	-15.7204008102417	0.00159255252219737	-0.00425158534198999	-0.00295288790948689	0.00808603875339031
448	-1.12467181682587	-1.21525597572327	-15.4606609344482	0.000293855206109583	0.0022419011220336	-3.08191010844894e-05	-3.08191010844894e-05
449	-2.42336916923523	0.0834413021802902	-15.9801406860352	0.00126787810586393	0.00808603875339031	0.00126787810586393	0.000293855206109583
450	-1.12467181682587	0.40811562538147	-15.9801406860352	0.00386527273803949	0.0103587592020631	0.000293855206109583	-0.00717365415766835
451	0.823374032974243	-0.56590735912323	-15.7853355407715	0.00191722682211548	0.00808603875339031	-0.00749832857400179	0.00386527273803949
452	-1.7740204334259	0.732789933681488	-16.0450744628906	0.00321592413820326	0.00191722682211548	-0.00100484199356288	0.00321592413820326
453	-1.12467181682587	0.732789933681488	-16.3697490692139	0.00191722682211548	0.00418994715437293	-0.000680167751852423	0.00159255252219737
454	-3.07271766662598	-0.890581667423248	-15.9801406860352	0.000293855206109583	0.00906006153672934	0.00159255252219737	-0.00327756232582033
455	-1.12467181682587	-1.21525597572327	-16.3048152923584	0.00256657530553639	0.00516396993771195	-0.00327756232582033	-0.000355493422830477
456	-1.7740204334259	-0.56590735912323	-16.3048152923584	0.00191722682211548	0.00938473641872406	-0.00879702530801296	-0.00295288790948689
457	-1.7740204334259	-0.241233021020889	-16.5645542144775	0.00386527273803949	-0.00555028254166245	-0.00847235135734081	0.0100340843200684
458	-1.12467181682587	0.40811562538147	-16.4996185302734	0.00159255252219737	0.0022419011220336	-3.08191010844894e-05	0.00256657530553639
459	-1.7740204334259	-0.241233021020889	-16.434684753418	0.00451462110504508	-3.08191010844894e-05	-0.00230353930965066	0.00159255252219737
460	-2.42336916923523	0.0834413021802902	-16.3048152923584	0.00386527273803949	0.00581331877037883	-0.00490093370899558	-0.00230353930965066
461	1.47272264957428	-0.56590735912323	-15.7204008102417	0.000943203864153475	0.00613799272105098	-0.0110697457566857	-0.00132951640989631
462	-1.7740204334259	1.05746424198151	-16.6944236755371	0.00191722682211548	-0.0026282137259841	-0.00425158534198999	0.00126787810586393
463	0.823374032974243	-0.890581667423248	-16.3697490692139	-0.00425158534198999	-0.0100957229733467	0.00483929552137852	0.0022419011220336
464	0.174025431275368	-0.241233021020889	-16.3697490692139	0.00743668992072344	0.00873538758605719	0.000293855206109583	-0.00457625929266214
465	-1.12467181682587	0.40811562538147	-15.9152050018311	0.00256657530553639	0.00126787810586393	-0.0159398596733809	0.000293855206109583
466	-1.7740204334259	0.40811562538147	-15.8502702713013	0.0022419011220336	-0.000680167751852423	-3.08191010844894e-05	-0.00327756232582033
467	-1.12467181682587	-0.241233021020889	-16.3048152923584	0.00354059832170606	-0.000680167751852423	-0.00100484199356288	0.000618529506027699
468	-1.12467181682587	0.0834413021802902	-16.3048152923584	0.000943203864153475	-0.00652430532500148	0.00970941036939621	-0.00230353930965066
469	0.174025431275368	-0.890581667423248	-15.7853355407715	0.00354059832170606	0.00581331877037883	0.00548864435404539	0.000618529506027699
470	0.174025431275368	-0.56590735912323	-15.9152050018311	0.00289124972186983	0.00776136433705688	-0.00879702530801296	-0.00457625929266214
471	-1.7740204334259	-0.241233021020889	-15.7853355407715	-0.00100484199356288	0.00386527273803949	0.00483929552137852	-0.000355493422830477
472	-0.47532320022583	-0.56590735912323	-16.1100101470947	0.00159255252219737	-0.00360223650932312	0.00386527273803949	-0.00392691092565656
473	-1.12467181682587	0.0834413021802902	-15.7204008102417	0.00126787810586393	-0.00457625929266214	-0.00457625929266214	-0.00100484199356288
474	-2.42336916923523	0.732789933681488	-16.0450744628906	0.000943203864153475	0.00451462110504508	-0.00132951640989631	0.000943203864153475
475	-1.7740204334259	-0.241233021020889	-16.1100101470947	0.00126787810586393	-0.000355493422830477	-0.00684897974133492	-0.00295288790948689
476	-1.7740204334259	-0.241233021020889	-16.1100101470947	0.00516396993771195	0.00711201597005129	-0.0110697457566857	-0.000680167751852423
477	-1.7740204334259	-0.241233021020889	-15.9152050018311	0.00354059832170606	-0.00197886489331722	0.00873538758605719	0.00354059832170606
478	0.174025431275368	-0.56590735912323	-15.7204008102417	-0.00132951640989631	-0.00392691092565656	-0.0026282137259841	0.00418994715437293
479	-0.47532320022583	-0.56590735912323	-15.9152050018311	0.00548864435404539	0.00613799272105098	0.00711201597005129	0.00126787810586393
480	-0.47532320022583	-0.890581667423248	-16.434684753418	0.00289124972186983	0.00289124972186983	-0.000680167751852423	-0.00749832857400179
481	-1.7740204334259	0.732789933681488	-15.8502702713013	0.00126787810586393	-0.00132951640989631	0.000943203864153475	-0.000680167751852423
482	-1.12467181682587	-1.21525597572327	-15.8502702713013	0.00548864435404539	-0.00100484199356288	-0.00522560812532902	0.00516396993771195
483	-1.12467181682587	0.0834413021802902	-15.8502702713013	0.00256657530553639	0.00159255252219737	0.0136055024340749	0.00451462110504508
484	-0.47532320022583	-1.21525597572327	-16.2398796081543	0.0022419011220336	0.00191722682211548	0.000943203864153475	-0.00555028254166245
485	0.174025431275368	-0.56590735912323	-16.0450744628906	0.000293855206109583	0.00516396993771195	-0.0026282137259841	-0.00230353930965066
486	0.174025431275368	-1.21525597572327	-16.3697490692139	0.00613799272105098	0.00711201597005129	-0.00457625929266214	-0.000680167751852423
487	0.174025431275368	-1.21525597572327	-16.434684753418	0.000293855206109583	0.0022419011220336	-0.00490093370899558	0.00451462110504508
488	0.174025431275368	-1.21525597572327	-16.5645542144775	0.00548864435404539	-0.00652430532500148	0.00159255252219737	-0.0026282137259841
489	-1.7740204334259	0.0834413021802902	-16.434684753418	0.0113327819854021	0.00386527273803949	-0.00587495695799589	0.00418994715437293
490	-1.12467181682587	-0.56590735912323	-15.9152050018311	-0.000680167751852423	0.0103587592020631	0.00451462110504508	-0.00619963090866804
491	0.174025431275368	-1.21525597572327	-15.4606609344482	-0.000680167751852423	-0.000680167751852423	0.00451462110504508	-0.00555028254166245
492	-1.12467181682587	-0.241233021020889	-16.0450744628906	-0.00749832857400179	-0.00165419070981443	0.00386527273803949	0.00516396993771195
493	0.174025431275368	-0.890581667423248	-15.9152050018311	-0.0165892094373703	-0.00782300252467394	0.01100810803473	-0.00165419070981443
494	0.823374032974243	-1.21525597572327	-15.9152050018311	0.0126314787194133	0.00808603875339031	0.00289124972186983	-0.00360223650932312
495	-1.12467181682587	-1.21525597572327	-16.434684753418	0.00841071270406246	0.000293855206109583	-0.00977104809135199	-0.00587495695799589
496	0.823374032974243	-0.890581667423248	-16.1749439239502	0.0123068047687411	0.00646266713738441	0.000618529506027699	-0.000680167751852423
497	-0.47532320022583	-0.890581667423248	-15.5905313491821	0.0132808275520802	0.00354059832170606	-0.00392691092565656	0.00938473641872406
498	-1.7740204334259	-0.56590735912323	-16.3697490692139	0.000293855206109583	0.00256657530553639	0.00126787810586393	0.00256657530553639
499	-1.7740204334259	0.0834413021802902	-16.6944236755371	0.00451462110504508	-0.000355493422830477	0.000943203864153475	0.00321592413820326
500	-1.7740204334259	-0.241233021020889	-16.5645542144775	0.00191722682211548	0.00841071270406246	-0.0123684434220195	0.000943203864153475
501	0.174025431275368	0.0834413021802902	-16.629487991333	0.00646266713738441	0.00516396993771195	-0.000355493422830477	-0.00749832857400179
502	-1.7740204334259	0.0834413021802902	-15.8502702713013	0.000943203864153475	-0.00100484199356288	-0.00717365415766835	0.00483929552137852
503	-0.47532320022583	-0.890581667423248	-15.4606609344482	0.0103587592020631	0.0022419011220336	-0.00132951640989631	-3.08191010844894e-05
504	-1.7740204334259	0.0834413021802902	-15.8502702713013	-0.0120437685400248	-0.00295288790948689	-0.0117190945893526	0.00126787810586393
505	-2.42336916923523	0.732789933681488	-16.1749439239502	-0.0026282137259841	0.0022419011220336	-0.00977104809135199	0.00321592413820326
506	-1.7740204334259	-0.241233021020889	-16.5645542144775	-0.00749832857400179	0.00516396993771195	-0.00717365415766835	-0.00392691092565656
507	-2.42336916923523	0.40811562538147	-16.4996185302734	-0.0026282137259841	0.00191722682211548	-0.00749832857400179	0.00191722682211548
508	-1.7740204334259	0.0834413021802902	-15.7853355407715	-0.00847235135734081	0.00191722682211548	-0.00295288790948689	-3.08191010844894e-05
509	-1.12467181682587	0.0834413021802902	-16.3048152923584	-0.00425158534198999	0.00321592413820326	0.000293855206109583	-0.00230353930965066
510	-1.7740204334259	-0.890581667423248	-16.0450744628906	-0.00490093370899558	0.00159255252219737	-0.00782300252467394	-0.00490093370899558
511	-1.12467181682587	0.0834413021802902	-16.629487991333	-3.08191010844894e-05	0.00516396993771195	-0.00522560812532902	-0.00782300252467394
512	0.174025431275368	-1.21525597572327	-16.3697490692139	-0.00944637414067984	0.00126787810586393	-0.00490093370899558	0.00516396993771195
513	-2.42336916923523	0.0834413021802902	-16.4996185302734	-0.00814767740666866	0.0022419011220336	0.00126787810586393	0.000618529506027699
514	-1.7740204334259	0.0834413021802902	-16.629487991333	-0.0026282137259841	0.00646266713738441	-0.000355493422830477	-0.000355493422830477
515	-1.7740204334259	0.0834413021802902	-16.5645542144775	-0.00490093370899558	0.00256657530553639	-0.00360223650932312	-0.00295288790948689
516	-1.7740204334259	0.0834413021802902	-16.4996185302734	-0.00490093370899558	0.00191722682211548	0.000293855206109583	-0.00490093370899558
517	-3.07271766662598	0.0834413021802902	-16.6944236755371	-0.00652430532500148	-3.08191010844894e-05	0.00418994715437293	0.00938473641872406
518	-0.47532320022583	-0.56590735912323	-16.3048152923584	-0.0104203969240189	0.0022419011220336	-0.00749832857400179	0.000943203864153475
519	-0.47532320022583	-0.890581667423248	-16.3697490692139	-0.0026282137259841	0.00289124972186983	0.00159255252219737	0.00678734155371785
520	-0.47532320022583	-1.53993022441864	-16.2398796081543	-0.00457625929266214	0.00711201597005129	0.00126787810586393	0.000293855206109583
521	-2.42336916923523	-0.890581667423248	-16.1749439239502	-0.00392691092565656	0.000293855206109583	0.000293855206109583	0.000618529506027699
522	-1.12467181682587	0.0834413021802902	-16.6944236755371	-0.0100957229733467	0.00548864435404539	-0.0026282137259841	0.00548864435404539
523	-1.7740204334259	-0.890581667423248	-16.3697490692139	-0.00977104809135199	0.00191722682211548	0.00256657530553639	0.00289124972186983
524	-0.47532320022583	-0.890581667423248	-16.434684753418	-0.0107450718060136	0.0022419011220336	0.00191722682211548	0.00711201597005129
525	-1.12467181682587	0.0834413021802902	-16.6944236755371	-0.00522560812532902	0.01100810803473	-0.00457625929266214	-0.00165419070981443
526	-2.42336916923523	0.40811562538147	-16.434684753418	-0.00684897974133492	0.00256657530553639	-0.00392691092565656	-0.00100484199356288
527	-1.7740204334259	0.0834413021802902	-16.629487991333	-0.0026282137259841	-0.00197886489331722	-0.0026282137259841	0.00321592413820326
528	-2.42336916923523	0.0834413021802902	-16.4996185302734	-0.00490093370899558	-0.00197886489331722	0.00808603875339031	0.00159255252219737
529	0.174025431275368	0.0834413021802902	-16.6944236755371	-0.00522560812532902	0.0116574559360743	0.00581331877037883	0.00321592413820326
530	-0.47532320022583	-0.890581667423248	-16.2398796081543	-0.00132951640989631	0.00548864435404539	-0.00197886489331722	-0.00717365415766835
531	0.823374032974243	-1.21525597572327	-16.3048152923584	-0.00490093370899558	0.00126787810586393	-0.00587495695799589	-0.00132951640989631
532	-2.42336916923523	0.0834413021802902	-16.6944236755371	-0.00165419070981443	0.00678734155371785	-0.00587495695799589	0.0103587592020631
533	-1.7740204334259	0.0834413021802902	-16.629487991333	-0.00619963090866804	-0.00555028254166245	-0.00392691092565656	0.00418994715437293
534	-3.07271766662598	-0.241233021020889	-16.2398796081543	-0.00619963090866804	0.00906006153672934	0.00548864435404539	0.00548864435404539
535	-1.7740204334259	-0.241233021020889	-16.629487991333	-0.00197886489331722	0.00516396993771195	-0.00912170019000769	-0.00490093370899558
536	-2.42336916923523	0.40811562538147	-16.8892288208008	-0.00490093370899558	0.000293855206109583	-0.0120437685400248	-0.00555028254166245
537	-0.47532320022583	0.0834413021802902	-16.7593593597412	-0.00652430532500148	-0.00360223650932312	-0.0159398596733809	0.00516396993771195
538	-1.12467181682587	-0.241233021020889	-16.629487991333	-0.0126931173726916	0.000293855206109583	0.00483929552137852	-0.00587495695799589
539	0.823374032974243	-0.890581667423248	-16.3697490692139	-0.000680167751852423	-0.0026282137259841	-0.00197886489331722	0.00678734155371785
540	-1.12467181682587	-0.56590735912323	-16.1749439239502	-0.00684897974133492	0.00516396993771195	-0.00197886489331722	-0.00619963090866804
541	0.174025431275368	0.40811562538147	-16.8892288208008	-0.00684897974133492	0.00548864435404539	-0.00230353930965066	0.00354059832170606
542	-3.07271766662598	0.0834413021802902	-16.6944236755371	-0.00457625929266214	0.000943203864153475	-0.00587495695799589	0.000618529506027699
543	-0.47532320022583	-1.21525597572327	-16.5645542144775	-0.0110697457566857	-0.000680167751852423	0.00159255252219737	0.00711201597005129
544	0.174025431275368	0.40811562538147	-16.8242931365967	-0.00392691092565656	0.01100810803473	0.00354059832170606	0.000293855206109583
545	-1.7740204334259	0.40811562538147	-16.6944236755371	-0.00132951640989631	-3.08191010844894e-05	-0.00782300252467394	0.00191722682211548
546	-3.07271766662598	0.732789933681488	-16.4996185302734	-0.00360223650932312	-0.00555028254166245	-0.00490093370899558	-0.00782300252467394
547	-0.47532320022583	0.0834413021802902	-16.434684753418	-0.00944637414067984	0.00386527273803949	-0.000355493422830477	0.00548864435404539
548	-0.47532320022583	-0.241233021020889	-16.6944236755371	-0.00912170019000769	0.00678734155371785	0.00126787810586393	-0.00652430532500148
549	-0.47532320022583	-1.21525597572327	-16.1100101470947	-0.0110697457566857	0.00321592413820326	-0.00230353930965066	0.0123068047687411
550	-2.42336916923523	0.0834413021802902	-16.4996185302734	-0.00684897974133492	0.00483929552137852	-3.08191010844894e-05	-0.00587495695799589
551	-0.47532320022583	-0.241233021020889	-16.3697490692139	-0.00555028254166245	0.00321592413820326	-0.0104203969240189	-3.08191010844894e-05
552	-2.42336916923523	-0.241233021020889	-16.2398796081543	-0.00684897974133492	0.00191722682211548	-0.00847235135734081	-0.00490093370899558
553	-1.12467181682587	-1.21525597572327	-16.1100101470947	-0.00425158534198999	0.00126787810586393	0.00256657530553639	-0.00100484199356288
554	-2.42336916923523	0.40811562538147	-16.1100101470947	-0.00392691092565656	-0.00165419070981443	0.00159255252219737	-0.00360223650932312
555	-3.7220664024353	-0.56590735912323	-15.9801406860352	-0.00425158534198999	-3.08191010844894e-05	-0.00652430532500148	-0.00425158534198999
556	-3.07271766662598	0.40811562538147	-16.4996185302734	-0.00490093370899558	-0.00392691092565656	-0.00490093370899558	-0.00749832857400179
557	-2.42336916923523	0.0834413021802902	-16.3697490692139	-0.00587495695799589	0.00483929552137852	0.00354059832170606	0.00581331877037883
558	-3.07271766662598	0.0834413021802902	-16.3048152923584	-0.00360223650932312	-0.00392691092565656	-0.00295288790948689	-0.00684897974133492
559	-1.7740204334259	-1.21525597572327	-16.3697490692139	-0.00814767740666866	-0.0026282137259841	0.00191722682211548	0.00516396993771195
560	-1.7740204334259	-1.21525597572327	-16.6944236755371	-0.00327756232582033	-0.00197886489331722	-0.00392691092565656	-0.00717365415766835
561	-2.42336916923523	-1.21525597572327	-16.3697490692139	-0.00555028254166245	0.00418994715437293	0.000943203864153475	0.000618529506027699
562	-0.47532320022583	-0.890581667423248	-16.5645542144775	-0.00749832857400179	0.000293855206109583	-0.00295288790948689	0.00126787810586393
563	-3.07271766662598	0.0834413021802902	-16.3048152923584	-0.0107450718060136	-0.00944637414067984	0.000293855206109583	0.00646266713738441
564	-3.07271766662598	-0.241233021020889	-16.1749439239502	-0.00522560812532902	0.00418994715437293	-0.00619963090866804	0.00581331877037883
565	-2.42336916923523	-0.890581667423248	-15.9801406860352	-0.00717365415766835	0.00906006153672934	-0.00717365415766835	-0.00295288790948689
566	-3.07271766662598	-0.890581667423248	-16.3048152923584	-0.00749832857400179	0.00256657530553639	-0.00587495695799589	0.000943203864153475
567	-3.7220664024353	0.0834413021802902	-16.6944236755371	-0.00684897974133492	0.00581331877037883	-0.00457625929266214	0.00516396993771195
568	-3.7220664024353	-0.241233021020889	-16.5645542144775	-0.0159398596733809	0.00159255252219737	-0.00684897974133492	0.00548864435404539
569	-1.7740204334259	-0.890581667423248	-16.2398796081543	-0.00619963090866804	0.00126787810586393	0.00321592413820326	0.0022419011220336
570	-1.12467181682587	-0.890581667423248	-16.1100101470947	-0.000680167751852423	0.0100340843200684	-0.00100484199356288	-0.00749832857400179
571	-3.7220664024353	-0.241233021020889	-16.0450744628906	-0.0117190945893526	-0.00522560812532902	0.00126787810586393	-0.00749832857400179
572	-0.47532320022583	-0.241233021020889	-16.4996185302734	-0.00425158534198999	0.00321592413820326	-0.000355493422830477	0.00808603875339031
573	-2.42336916923523	0.732789933681488	-16.3048152923584	-0.0123684434220195	-0.0026282137259841	0.00451462110504508	-3.08191010844894e-05
574	-0.47532320022583	-0.890581667423248	-16.3697490692139	-0.00912170019000769	0.00289124972186983	-0.00392691092565656	0.00321592413820326
575	-2.42336916923523	0.40811562538147	-16.5645542144775	-0.00944637414067984	0.00548864435404539	-0.00977104809135199	0.00256657530553639
576	-2.42336916923523	-0.56590735912323	-16.434684753418	-0.00814767740666866	-0.00425158534198999	-0.00230353930965066	-0.00197886489331722
577	-3.07271766662598	0.0834413021802902	-16.3697490692139	-0.0110697457566857	0.00613799272105098	-0.00392691092565656	0.00483929552137852
578	-2.42336916923523	0.732789933681488	-16.3697490692139	-0.00619963090866804	-0.00619963090866804	-0.000355493422830477	0.000943203864153475
579	-2.42336916923523	-0.56590735912323	-16.8242931365967	-0.00814767740666866	0.0022419011220336	-0.00457625929266214	-0.00100484199356288
580	-1.12467181682587	-1.21525597572327	-16.434684753418	-0.00814767740666866	0.00483929552137852	-0.00360223650932312	-0.00684897974133492
581	-1.7740204334259	-0.890581667423248	-16.5645542144775	-0.00652430532500148	-0.00230353930965066	-0.00327756232582033	-0.00912170019000769
582	-2.42336916923523	0.40811562538147	-16.6944236755371	-0.0143164889886975	0.00256657530553639	-0.000355493422830477	0.00548864435404539
583	-2.42336916923523	0.732789933681488	-16.629487991333	-0.00360223650932312	0.0022419011220336	0.00159255252219737	0.0100340843200684
584	-1.7740204334259	0.0834413021802902	-16.0450744628906	-0.00879702530801296	0.00191722682211548	-0.00490093370899558	0.00386527273803949
585	-2.42336916923523	0.732789933681488	-16.3697490692139	-0.00457625929266214	0.012956153601408	-0.00522560812532902	-0.00392691092565656
586	-1.7740204334259	-0.56590735912323	-16.5645542144775	-0.00295288790948689	0.00191722682211548	-0.0100957229733467	-0.000355493422830477
587	-2.42336916923523	0.732789933681488	-16.4996185302734	-0.00360223650932312	0.00418994715437293	-0.00230353930965066	0.00873538758605719
588	-1.7740204334259	-1.21525597572327	-15.6554660797119	-0.0026282137259841	0.00483929552137852	-0.00100484199356288	-0.000355493422830477
589	-0.47532320022583	-0.56590735912323	-15.6554660797119	-0.00652430532500148	0.00678734155371785	0.00321592413820326	-0.00360223650932312
590	-2.42336916923523	-0.890581667423248	-15.3307914733887	-0.00197886489331722	-0.00230353930965066	-0.0113944197073579	-0.00392691092565656
591	-1.12467181682587	0.0834413021802902	-16.0450744628906	-0.0026282137259841	0.000618529506027699	-0.00847235135734081	-0.00587495695799589
592	-2.42336916923523	-0.56590735912323	-15.7204008102417	-0.00490093370899558	-0.00230353930965066	-0.000355493422830477	0.00646266713738441
593	-1.12467181682587	-1.53993022441864	-15.9801406860352	-0.00847235135734081	-0.00197886489331722	-0.00132951640989631	0.00743668992072344
594	-3.07271766662598	0.40811562538147	-15.9801406860352	-0.00425158534198999	0.00418994715437293	-0.00197886489331722	-0.00197886489331722
595	-3.7220664024353	0.40811562538147	-15.9152050018311	0.00126787810586393	0.00938473641872406	-0.0100957229733467	-0.00197886489331722
596	-3.07271766662598	-0.241233021020889	-16.1749439239502	-0.00555028254166245	0.00711201597005129	-0.00490093370899558	-0.00327756232582033
597	-1.7740204334259	0.732789933681488	-16.3048152923584	-0.00457625929266214	0.000618529506027699	-0.00295288790948689	-0.00100484199356288
598	-0.47532320022583	-0.241233021020889	-16.5645542144775	-0.0104203969240189	0.00451462110504508	-0.00230353930965066	0.00938473641872406
599	-0.47532320022583	-0.890581667423248	-16.3697490692139	-0.00749832857400179	0.000293855206109583	0.00711201597005129	0.00126787810586393
600	-1.7740204334259	0.0834413021802902	-16.0450744628906	0.00159255252219737	0.00386527273803949	-0.0100957229733467	-0.00717365415766835
601	0.174025431275368	-0.56590735912323	-16.3048152923584	-0.00490093370899558	-0.00132951640989631	0.00159255252219737	-0.00490093370899558
602	-2.42336916923523	0.40811562538147	-16.2398796081543	-0.00230353930965066	0.00354059832170606	0.00256657530553639	0.00289124972186983
603	0.174025431275368	-0.890581667423248	-16.1100101470947	-0.00360223650932312	-0.00197886489331722	0.00289124972186983	0.00646266713738441
604	-0.47532320022583	-0.890581667423248	-16.434684753418	-0.0113944197073579	0.00483929552137852	0.00613799272105098	-0.00457625929266214
605	-0.47532320022583	-0.241233021020889	-16.6944236755371	-0.00360223650932312	0.00938473641872406	-0.00165419070981443	0.000943203864153475
606	-2.42336916923523	-0.241233021020889	-16.6944236755371	-0.00230353930965066	0.00776136433705688	-0.00295288790948689	-0.00132951640989631
607	0.174025431275368	-1.21525597572327	-16.434684753418	-0.00944637414067984	0.00548864435404539	-0.00100484199356288	0.00321592413820326
608	-0.47532320022583	-0.890581667423248	-16.1100101470947	0.00256657530553639	0.00126787810586393	0.0022419011220336	0.00808603875339031
609	-1.7740204334259	-0.890581667423248	-15.9801406860352	-0.00295288790948689	-3.08191010844894e-05	0.00159255252219737	-0.00360223650932312
610	-1.7740204334259	-0.890581667423248	-16.3697490692139	-0.00425158534198999	-0.00425158534198999	-0.00165419070981443	0.00191722682211548
611	-1.7740204334259	-0.241233021020889	-16.8242931365967	-3.08191010844894e-05	0.00613799272105098	-0.00457625929266214	-0.00360223650932312
612	-1.7740204334259	-0.890581667423248	-16.3697490692139	-0.00490093370899558	-0.00327756232582033	-0.00100484199356288	0.00386527273803949
613	-3.07271766662598	0.0834413021802902	-16.4996185302734	-0.00197886489331722	-0.00295288790948689	0.00516396993771195	-0.00100484199356288
614	-3.07271766662598	-0.56590735912323	-16.3048152923584	-0.00879702530801296	-0.00230353930965066	-0.00165419070981443	0.00321592413820326
615	-0.47532320022583	-0.890581667423248	-15.5255966186523	-0.00912170019000769	-0.0026282137259841	0.00159255252219737	0.00418994715437293
616	-1.12467181682587	-0.241233021020889	-16.1749439239502	0.000293855206109583	-0.00132951640989631	-0.00197886489331722	-0.00392691092565656
617	-0.47532320022583	-0.890581667423248	-15.8502702713013	-0.00490093370899558	-0.000355493422830477	-0.00360223650932312	0.01100810803473
618	-3.7220664024353	0.0834413021802902	-15.8502702713013	-0.00749832857400179	-0.000680167751852423	-0.00165419070981443	0.00126787810586393
619	-3.07271766662598	0.0834413021802902	-15.9801406860352	-0.00944637414067984	-0.00230353930965066	0.00289124972186983	-3.08191010844894e-05
620	-3.07271766662598	0.40811562538147	-16.0450744628906	-0.00295288790948689	-0.00100484199356288	-0.00360223650932312	-0.00457625929266214
621	0.823374032974243	-0.56590735912323	-16.2398796081543	-0.00912170019000769	-0.00295288790948689	-0.00977104809135199	-0.00230353930965066
622	-3.07271766662598	0.40811562538147	-16.2398796081543	-0.00295288790948689	-0.00230353930965066	-0.00132951640989631	0.000618529506027699
623	-1.12467181682587	-1.53993022441864	-16.6944236755371	-0.00522560812532902	-0.00295288790948689	-0.0026282137259841	-3.08191010844894e-05
624	-2.42336916923523	-0.241233021020889	-16.8242931365967	-0.0110697457566857	-0.00360223650932312	0.00126787810586393	0.00321592413820326
625	-1.7740204334259	-1.21525597572327	-16.6944236755371	-0.00392691092565656	0.00191722682211548	-0.0026282137259841	0.00321592413820326
626	-2.42336916923523	-0.890581667423248	-16.629487991333	-0.00522560812532902	-0.00197886489331722	-0.00814767740666866	-0.00619963090866804
627	-2.42336916923523	-0.890581667423248	-16.1749439239502	-0.00587495695799589	0.0022419011220336	-0.00197886489331722	0.00354059832170606
628	-3.07271766662598	-0.890581667423248	-16.1749439239502	-0.00847235135734081	-0.000355493422830477	0.0022419011220336	-3.08191010844894e-05
629	-4.37141513824463	-0.241233021020889	-16.3697490692139	-0.0139918150380254	-0.00197886489331722	0.000293855206109583	0.00386527273803949
630	-2.42336916923523	0.40811562538147	-16.5645542144775	-0.0107450718060136	-0.000355493422830477	-0.00327756232582033	-0.00392691092565656
631	-4.37141513824463	-1.21525597572327	-16.3048152923584	-0.00977104809135199	-0.00522560812532902	-0.0100957229733467	-0.0100957229733467
632	-4.37141513824463	0.40811562538147	-16.4996185302734	-0.0120437685400248	0.000293855206109583	0.0022419011220336	0.00386527273803949
633	-2.42336916923523	-1.21525597572327	-16.1100101470947	-0.00944637414067984	-3.08191010844894e-05	0.00191722682211548	0.00451462110504508
634	-4.37141513824463	-0.241233021020889	-16.434684753418	-0.00555028254166245	0.00548864435404539	-0.00360223650932312	-0.00490093370899558
635	-4.37141513824463	-0.241233021020889	-16.2398796081543	-0.0104203969240189	0.00289124972186983	0.00386527273803949	0.00256657530553639
636	-2.42336916923523	-0.890581667423248	-16.434684753418	-0.00782300252467394	-3.08191010844894e-05	-0.00555028254166245	-0.00197886489331722
637	-3.07271766662598	-1.21525597572327	-16.1100101470947	-0.0117190945893526	-3.08191010844894e-05	0.0022419011220336	0.00126787810586393
638	-4.37141513824463	-0.241233021020889	-16.3048152923584	-0.00814767740666866	0.000618529506027699	0.00613799272105098	0.00613799272105098
639	-5.0207633972168	-0.241233021020889	-16.629487991333	-0.0126931173726916	-0.00165419070981443	-0.00165419070981443	0.00841071270406246
640	-2.42336916923523	-0.890581667423248	-16.5645542144775	-0.00749832857400179	0.000293855206109583	0.00776136433705688	0.00516396993771195
641	-5.0207633972168	-0.241233021020889	-16.434684753418	-0.00425158534198999	-0.00132951640989631	-0.0110697457566857	0.000618529506027699
642	-1.7740204334259	-1.21525597572327	-16.3048152923584	-0.00847235135734081	-3.08191010844894e-05	-0.00555028254166245	0.00711201597005129
643	-3.07271766662598	-0.890581667423248	-16.434684753418	-0.0104203969240189	0.00126787810586393	0.000618529506027699	0.00743668992072344
644	-3.07271766662598	-1.21525597572327	-16.3048152923584	-0.0139918150380254	0.00483929552137852	0.00126787810586393	0.000943203864153475
645	-2.42336916923523	-1.21525597572327	-16.2398796081543	-0.00392691092565656	0.00938473641872406	-0.0026282137259841	-0.000355493422830477
646	-3.07271766662598	-0.890581667423248	-16.1749439239502	-0.00814767740666866	0.000943203864153475	-0.00814767740666866	-0.00587495695799589
647	-3.7220664024353	-0.890581667423248	-15.9152050018311	-0.00977104809135199	-0.00230353930965066	0.00938473641872406	0.00451462110504508
648	-4.37141513824463	0.0834413021802902	-16.5645542144775	-0.00652430532500148	0.00678734155371785	0.0022419011220336	0.00678734155371785
649	-3.07271766662598	-0.890581667423248	-16.629487991333	-0.0130177913233638	0.00289124972186983	0.00581331877037883	0.00126787810586393
650	-2.42336916923523	-1.21525597572327	-16.2398796081543	-0.00295288790948689	0.013930176384747	-0.00197886489331722	-0.0026282137259841
651	-5.0207633972168	0.0834413021802902	-16.5645542144775	-0.00944637414067984	0.00451462110504508	-0.00230353930965066	-0.00425158534198999
652	-2.42336916923523	-1.21525597572327	-16.2398796081543	-0.00847235135734081	0.01100810803473	-0.0104203969240189	0.00289124972186983
653	-5.0207633972168	0.0834413021802902	-16.2398796081543	-0.00684897974133492	0.00256657530553639	-0.00425158534198999	-0.000355493422830477
654	-3.07271766662598	-0.890581667423248	-16.1749439239502	-0.0110697457566857	0.00126787810586393	0.000293855206109583	-0.00165419070981443
655	-3.07271766662598	-0.890581667423248	-16.3697490692139	-0.00684897974133492	0.0149041991680861	-0.00132951640989631	-0.000355493422830477
656	-1.7740204334259	-1.53993022441864	-16.3697490692139	-0.00652430532500148	0.00483929552137852	-0.0130177913233638	-0.00782300252467394
657	-3.07271766662598	0.0834413021802902	-16.2398796081543	-0.0104203969240189	0.000618529506027699	0.00354059832170606	0.00808603875339031
658	-4.37141513824463	0.0834413021802902	-16.434684753418	-0.00782300252467394	0.000293855206109583	0.00483929552137852	0.00418994715437293
659	-3.7220664024353	0.40811562538147	-16.2398796081543	-0.00522560812532902	0.00776136433705688	0.00354059832170606	-0.00425158534198999
660	-3.7220664024353	0.0834413021802902	-15.9152050018311	-0.00944637414067984	0.00646266713738441	-0.00977104809135199	0.000618529506027699
661	-5.0207633972168	0.40811562538147	-16.6944236755371	-0.0104203969240189	0.0022419011220336	0.000618529506027699	-0.00197886489331722
662	-2.42336916923523	-1.21525597572327	-16.3048152923584	-0.00847235135734081	-0.000355493422830477	-0.00295288790948689	0.00548864435404539
663	-3.07271766662598	0.40811562538147	-16.8242931365967	-0.00944637414067984	0.00841071270406246	-0.00132951640989631	0.0022419011220336
664	-4.37141513824463	-0.241233021020889	-16.7593593597412	-0.00392691092565656	0.00451462110504508	-0.000680167751852423	0.00613799272105098
665	-5.0207633972168	0.40811562538147	-16.5645542144775	-0.00684897974133492	0.000943203864153475	-0.00847235135734081	-0.00392691092565656
666	-3.7220664024353	0.0834413021802902	-16.434684753418	-0.00425158534198999	0.0022419011220336	-0.0149658378213644	0.000943203864153475
667	-3.7220664024353	0.732789933681488	-16.8892288208008	-0.00587495695799589	-0.00197886489331722	-0.00327756232582033	-3.08191010844894e-05
668	-3.7220664024353	0.0834413021802902	-16.7593593597412	-0.00230353930965066	0.0022419011220336	0.00483929552137852	0.00548864435404539
669	-2.42336916923523	-0.56590735912323	-16.629487991333	-0.00587495695799589	0.013930176384747	-0.0026282137259841	-0.00360223650932312
670	-3.7220664024353	0.0834413021802902	-16.5645542144775	-0.00717365415766835	0.0022419011220336	-0.00587495695799589	-0.00100484199356288
671	-1.7740204334259	0.0834413021802902	-16.6944236755371	-0.00165419070981443	-0.00425158534198999	-0.00490093370899558	-0.00392691092565656
672	-3.7220664024353	-0.241233021020889	-16.2398796081543	-0.00230353930965066	-0.00360223650932312	-0.00295288790948689	-0.00230353930965066
673	-1.12467181682587	-0.890581667423248	-16.5645542144775	-0.00977104809135199	-3.08191010844894e-05	0.000618529506027699	-0.00165419070981443
674	-3.07271766662598	-0.241233021020889	-16.6944236755371	-0.00879702530801296	0.00613799272105098	0.00613799272105098	0.00289124972186983
675	-3.7220664024353	0.40811562538147	-16.8242931365967	0.000618529506027699	0.0100340843200684	0.00289124972186983	-0.000355493422830477
676	-3.07271766662598	0.0834413021802902	-16.6944236755371	-0.00457625929266214	0.00711201597005129	-0.0146411629393697	-0.000680167751852423
677	-3.7220664024353	0.0834413021802902	-16.8242931365967	-0.00782300252467394	-0.00132951640989631	0.0022419011220336	0.0022419011220336
678	-2.42336916923523	-1.21525597572327	-16.3697490692139	-0.00684897974133492	0.00483929552137852	0.000293855206109583	0.0113327819854021
679	-1.7740204334259	-1.53993022441864	-16.434684753418	-0.00749832857400179	0.00776136433705688	0.0022419011220336	-0.00132951640989631
680	-1.7740204334259	-0.890581667423248	-16.7593593597412	-0.00327756232582033	0.00776136433705688	0.00126787810586393	-0.00652430532500148
681	-1.12467181682587	-0.890581667423248	-16.629487991333	0.00126787810586393	0.00451462110504508	-0.00327756232582033	-3.08191010844894e-05
682	-2.42336916923523	-0.241233021020889	-16.6944236755371	-0.00360223650932312	0.00354059832170606	-0.00457625929266214	0.00776136433705688
683	-1.7740204334259	-0.241233021020889	-16.3697490692139	-0.00100484199356288	-3.08191010844894e-05	0.000293855206109583	0.00451462110504508
684	-1.12467181682587	-0.890581667423248	-16.3697490692139	-0.000680167751852423	0.00548864435404539	0.00386527273803949	-0.00327756232582033
685	-0.47532320022583	-0.890581667423248	-16.3048152923584	-0.0104203969240189	0.00938473641872406	0.00256657530553639	0.00289124972186983
686	-1.12467181682587	-0.890581667423248	-16.5645542144775	-0.00360223650932312	0.00581331877037883	-0.00652430532500148	-0.00425158534198999
687	-0.47532320022583	-0.890581667423248	-16.434684753418	0.00191722682211548	-0.00652430532500148	0.00386527273803949	0.00451462110504508
688	-2.42336916923523	-0.890581667423248	-16.3048152923584	-0.00425158534198999	0.000293855206109583	-0.00132951640989631	0.00776136433705688
689	-1.12467181682587	-0.241233021020889	-16.3697490692139	0.00418994715437293	0.00743668992072344	-0.00327756232582033	0.00159255252219737
690	-1.12467181682587	-0.890581667423248	-16.434684753418	-0.00132951640989631	0.0100340843200684	-0.00132951640989631	-3.08191010844894e-05
691	-1.7740204334259	-0.56590735912323	-16.1749439239502	-0.000680167751852423	0.00321592413820326	-0.00879702530801296	-0.00392691092565656
692	-0.47532320022583	-0.890581667423248	-16.8242931365967	0.00126787810586393	-0.000680167751852423	0.00126787810586393	0.00678734155371785
693	-1.7740204334259	-0.241233021020889	-16.5645542144775	0.000943203864153475	0.00321592413820326	0.0022419011220336	-0.000680167751852423
694	-1.12467181682587	-0.56590735912323	-16.4996185302734	0.00256657530553639	0.00289124972186983	0.000943203864153475	-0.000680167751852423
695	0.174025431275368	-1.21525597572327	-16.4996185302734	-0.00230353930965066	0.00354059832170606	-0.00230353930965066	-0.00555028254166245
696	-1.12467181682587	-0.56590735912323	-16.4996185302734	-0.00230353930965066	0.00386527273803949	-0.00652430532500148	-0.00197886489331722
697	0.823374032974243	-1.21525597572327	-16.1100101470947	-3.08191010844894e-05	0.000943203864153475	-0.00652430532500148	0.00613799272105098
698	-2.42336916923523	-0.890581667423248	-16.5645542144775	-0.00197886489331722	-0.00327756232582033	0.0022419011220336	0.00548864435404539
699	-1.12467181682587	0.0834413021802902	-16.5645542144775	-0.0026282137259841	0.00808603875339031	-0.00295288790948689	-0.0026282137259841
700	-2.42336916923523	0.40811562538147	-16.7593593597412	0.000293855206109583	0.00613799272105098	-0.00230353930965066	-0.00425158534198999
701	-1.7740204334259	0.0834413021802902	-16.7593593597412	-0.00165419070981443	0.00938473641872406	-0.0100957229733467	-0.000355493422830477
702	-0.47532320022583	-0.56590735912323	-16.1749439239502	-0.00360223650932312	0.0022419011220336	-0.00360223650932312	0.0022419011220336
703	0.174025431275368	-1.53993022441864	-16.1749439239502	-0.00165419070981443	-0.00100484199356288	-0.000355493422830477	0.00289124972186983
704	-2.42336916923523	0.732789933681488	-16.7593593597412	-0.00327756232582033	0.00516396993771195	-0.0110697457566857	-0.00100484199356288
705	-2.42336916923523	0.0834413021802902	-16.8242931365967	-0.00165419070981443	0.00970941036939621	-3.08191010844894e-05	-0.000680167751852423
706	-2.42336916923523	0.40811562538147	-16.629487991333	0.00321592413820326	0.00776136433705688	-0.00912170019000769	-0.00197886489331722
707	-1.7740204334259	0.0834413021802902	-16.7593593597412	-0.00165419070981443	0.00678734155371785	-0.00587495695799589	0.00418994715437293
708	-1.12467181682587	-0.56590735912323	-16.6944236755371	-0.00230353930965066	-0.00230353930965066	-0.000680167751852423	0.00581331877037883
709	-1.12467181682587	-1.21525597572327	-16.1100101470947	-0.00392691092565656	0.00613799272105098	-0.00944637414067984	0.00159255252219737
710	-1.7740204334259	0.40811562538147	-16.3697490692139	-0.00847235135734081	-0.00100484199356288	0.00159255252219737	-0.00619963090866804
711	-0.47532320022583	-0.241233021020889	-16.5645542144775	-0.00165419070981443	0.00354059832170606	-0.0152905117720366	-0.00555028254166245
712	-2.42336916923523	0.0834413021802902	-15.9152050018311	0.000618529506027699	0.00159255252219737	0.00191722682211548	-3.08191010844894e-05
713	0.174025431275368	-1.21525597572327	-15.5905313491821	-0.00879702530801296	0.00581331877037883	0.00386527273803949	0.00906006153672934
714	-3.07271766662598	0.0834413021802902	-16.0450744628906	0.00386527273803949	0.00776136433705688	-0.00392691092565656	-0.00295288790948689
715	-2.42336916923523	0.0834413021802902	-15.6554660797119	-0.00100484199356288	0.00678734155371785	-0.00327756232582033	-0.00490093370899558
716	-2.42336916923523	0.0834413021802902	-15.7853355407715	-0.000355493422830477	0.00776136433705688	-0.00717365415766835	-0.00360223650932312
717	-3.7220664024353	-0.241233021020889	-16.0450744628906	-0.000680167751852423	0.00906006153672934	-0.000355493422830477	0.00321592413820326
718	-2.42336916923523	0.0834413021802902	-16.4996185302734	-0.00490093370899558	-0.00457625929266214	0.0022419011220336	0.00126787810586393
719	0.174025431275368	-0.890581667423248	-16.2398796081543	0.00256657530553639	0.00808603875339031	-0.00295288790948689	-0.0026282137259841
720	-0.47532320022583	-1.21525597572327	-16.1100101470947	-0.00327756232582033	0.00126787810586393	-0.00165419070981443	-0.0117190945893526
721	-0.47532320022583	-1.21525597572327	-16.0450744628906	0.000618529506027699	0.00191722682211548	-0.00230353930965066	-0.0026282137259841
722	-1.7740204334259	0.0834413021802902	-16.1749439239502	0.00126787810586393	-0.00587495695799589	-0.00132951640989631	0.000293855206109583
723	-2.42336916923523	-0.241233021020889	-16.629487991333	-0.00100484199356288	0.000293855206109583	0.000618529506027699	0.00743668992072344
724	-0.47532320022583	-0.890581667423248	-15.9152050018311	0.000943203864153475	0.00711201597005129	-0.00619963090866804	-0.00197886489331722
725	-0.47532320022583	-1.21525597572327	-15.8502702713013	-0.00197886489331722	0.00418994715437293	-0.00652430532500148	-0.0026282137259841
726	0.174025431275368	-0.890581667423248	-15.7853355407715	0.0022419011220336	-0.00457625929266214	-0.00425158534198999	0.00191722682211548
727	-0.47532320022583	-1.53993022441864	-15.6554660797119	-0.00230353930965066	-0.00165419070981443	-0.00522560812532902	0.00289124972186983
728	-1.12467181682587	-0.241233021020889	-16.1749439239502	-0.00132951640989631	0.00289124972186983	-0.00847235135734081	-0.00230353930965066
729	-3.07271766662598	0.40811562538147	-16.434684753418	-0.00197886489331722	0.00581331877037883	-0.00392691092565656	-0.00132951640989631
730	0.174025431275368	-0.890581667423248	-16.1749439239502	-0.000680167751852423	-3.08191010844894e-05	-0.00490093370899558	-0.00782300252467394
731	-3.07271766662598	-0.890581667423248	-15.8502702713013	0.00418994715437293	0.00548864435404539	-0.00619963090866804	-0.0026282137259841
732	0.174025431275368	-1.21525597572327	-16.3697490692139	-0.00490093370899558	-0.00230353930965066	-0.00652430532500148	0.000943203864153475
733	-2.42336916923523	0.732789933681488	-16.4996185302734	0.00191722682211548	-0.00132951640989631	0.000293855206109583	-0.00132951640989631
734	0.174025431275368	-0.890581667423248	-16.0450744628906	-0.00327756232582033	0.00386527273803949	-0.00165419070981443	0.00159255252219737
735	-1.12467181682587	-0.890581667423248	-16.1749439239502	-0.0026282137259841	0.00646266713738441	-0.0107450718060136	0.00354059832170606
736	0.823374032974243	-1.21525597572327	-16.434684753418	-0.00100484199356288	0.00289124972186983	0.00159255252219737	-0.00295288790948689
737	-0.47532320022583	-0.56590735912323	-16.5645542144775	-0.000355493422830477	0.00743668992072344	-0.00684897974133492	0.00191722682211548
738	0.174025431275368	-1.53993022441864	-16.3048152923584	-0.000680167751852423	-3.08191010844894e-05	-0.00490093370899558	0.00354059832170606
739	-1.7740204334259	0.0834413021802902	-16.3697490692139	0.00386527273803949	0.000943203864153475	-0.00100484199356288	0.00191722682211548
740	-0.47532320022583	0.0834413021802902	-15.6554660797119	0.000293855206109583	0.00646266713738441	-0.00879702530801296	-0.00619963090866804
741	-1.12467181682587	0.40811562538147	-15.8502702713013	-0.000680167751852423	0.00906006153672934	-0.000355493422830477	-0.000355493422830477
742	-1.7740204334259	-0.241233021020889	-15.7853355407715	-0.00490093370899558	0.00516396993771195	-0.00782300252467394	0.00256657530553639
743	-0.47532320022583	-0.56590735912323	-15.8502702713013	-0.00652430532500148	-0.00360223650932312	-0.00100484199356288	-0.00782300252467394
744	0.174025431275368	-1.21525597572327	-15.7853355407715	0.0022419011220336	0.00418994715437293	-0.00814767740666866	0.00418994715437293
745	-1.12467181682587	0.732789933681488	-16.4996185302734	-0.000680167751852423	0.00386527273803949	-0.00879702530801296	-0.00165419070981443
746	-0.47532320022583	-1.21525597572327	-16.3048152923584	-0.00132951640989631	0.00646266713738441	-0.00749832857400179	-0.00522560812532902
747	-0.47532320022583	-0.890581667423248	-16.1100101470947	0.00581331877037883	-0.00587495695799589	-0.00327756232582033	-0.00684897974133492
748	-0.47532320022583	-1.53993022441864	-16.3048152923584	0.000293855206109583	-0.00392691092565656	-0.00327756232582033	0.00548864435404539
749	-1.7740204334259	-0.241233021020889	-16.3697490692139	0.00354059832170606	0.00483929552137852	0.00126787810586393	-0.00132951640989631
750	-2.42336916923523	-0.241233021020889	-16.3048152923584	-0.00230353930965066	0.00451462110504508	-0.00684897974133492	-0.00555028254166245
751	-3.07271766662598	0.0834413021802902	-16.0450744628906	0.00191722682211548	0.00451462110504508	-0.0026282137259841	-0.00977104809135199
752	-0.47532320022583	-1.53993022441864	-15.5255966186523	0.000293855206109583	-0.00684897974133492	-0.00100484199356288	-0.000680167751852423
753	0.174025431275368	-0.890581667423248	-15.7204008102417	0.00548864435404539	-0.00457625929266214	-0.00555028254166245	0.00386527273803949
754	-2.42336916923523	-0.56590735912323	-16.5645542144775	0.000293855206109583	-0.00132951640989631	0.00191722682211548	0.00289124972186983
755	-1.12467181682587	-1.53993022441864	-15.9152050018311	-0.00165419070981443	0.00126787810586393	-0.00619963090866804	-0.00555028254166245
756	-0.47532320022583	-2.18927884101868	-16.2398796081543	0.00548864435404539	-0.000680167751852423	-0.00295288790948689	-0.000355493422830477
757	-0.47532320022583	-1.53993022441864	-16.0450744628906	-0.000680167751852423	-0.0126931173726916	-3.08191010844894e-05	-0.00457625929266214
758	-3.07271766662598	-1.21525597572327	-15.5255966186523	-0.00197886489331722	-0.0026282137259841	0.00256657530553639	0.00289124972186983
759	-2.42336916923523	-0.56590735912323	-16.3048152923584	-0.000355493422830477	-0.000355493422830477	-0.000355493422830477	0.00483929552137852
760	-1.12467181682587	-0.890581667423248	-15.9801406860352	-0.00295288790948689	-0.00392691092565656	-0.00847235135734081	0.00354059832170606
761	-1.12467181682587	-1.21525597572327	-15.8502702713013	0.00483929552137852	-0.00619963090866804	-0.00555028254166245	-0.00392691092565656
762	0.174025431275368	-0.56590735912323	-16.0450744628906	0.00159255252219737	-0.00879702530801296	-0.00457625929266214	0.0100340843200684
763	-1.7740204334259	-0.890581667423248	-16.1100101470947	0.00256657530553639	-0.0113944197073579	-0.00327756232582033	-0.00360223650932312
764	-1.7740204334259	-0.890581667423248	-16.0450744628906	0.000293855206109583	-0.00230353930965066	0.00321592413820326	0.00159255252219737
765	-1.7740204334259	-1.21525597572327	-15.6554660797119	-0.00327756232582033	0.000618529506027699	-0.00392691092565656	-0.00360223650932312
766	-2.42336916923523	-0.890581667423248	-15.7853355407715	-0.00522560812532902	0.0022419011220336	0.000943203864153475	-0.00457625929266214
767	-1.12467181682587	-1.21525597572327	-16.5645542144775	-0.00100484199356288	-0.00587495695799589	-0.00944637414067984	0.00321592413820326
768	0.174025431275368	-2.18927884101868	-16.434684753418	-0.00392691092565656	-0.00814767740666866	-0.00165419070981443	0.00581331877037883
769	-0.47532320022583	-1.21525597572327	-16.4996185302734	0.00483929552137852	-0.00197886489331722	0.0022419011220336	0.00191722682211548
770	-0.47532320022583	-1.21525597572327	-16.0450744628906	0.00418994715437293	-0.0026282137259841	-0.00425158534198999	-0.000355493422830477
771	0.174025431275368	-2.18927884101868	-16.0450744628906	0.00126787810586393	-0.00814767740666866	-0.00327756232582033	0.00159255252219737
772	-2.42336916923523	-0.890581667423248	-16.434684753418	-0.000680167751852423	-0.00490093370899558	-0.00749832857400179	-0.000680167751852423
773	0.174025431275368	-2.18927884101868	-16.3697490692139	0.000618529506027699	-0.00490093370899558	-0.00100484199356288	0.000618529506027699
774	-0.47532320022583	-2.18927884101868	-16.0450744628906	0.00451462110504508	-0.00879702530801296	-0.00684897974133492	0.00613799272105098
775	-1.7740204334259	-1.21525597572327	-16.4996185302734	0.000943203864153475	0.00354059832170606	-0.00684897974133492	0.00159255252219737
776	-2.42336916923523	-1.21525597572327	-16.434684753418	0.000293855206109583	-0.00717365415766835	-3.08191010844894e-05	0.00191722682211548
777	-1.12467181682587	-1.21525597572327	-16.5645542144775	0.00354059832170606	-0.00847235135734081	-0.00749832857400179	0.00906006153672934
778	-0.47532320022583	-0.890581667423248	-16.2398796081543	-0.00100484199356288	-0.00912170019000769	-0.00100484199356288	0.00451462110504508
779	0.174025431275368	-2.838627576828	-16.1749439239502	0.000293855206109583	0.00126787810586393	-0.00197886489331722	0.0022419011220336
780	-0.47532320022583	-1.8646045923233	-16.2398796081543	-0.00555028254166245	-0.00717365415766835	-0.00197886489331722	-0.00717365415766835
781	-1.7740204334259	-1.53993022441864	-15.9801406860352	0.0022419011220336	-0.00619963090866804	-0.00425158534198999	0.00483929552137852
782	-0.47532320022583	-2.18927884101868	-15.7204008102417	-0.00295288790948689	-0.0123684434220195	-0.00295288790948689	0.0022419011220336
783	0.823374032974243	-2.18927884101868	-16.434684753418	-0.000355493422830477	-0.0139918150380254	-0.00619963090866804	0.00646266713738441
784	-2.42336916923523	-0.890581667423248	-16.434684753418	0.0022419011220336	-0.00555028254166245	-0.00132951640989631	-0.000355493422830477
785	-2.42336916923523	-1.8646045923233	-16.1100101470947	-0.00425158534198999	-0.00652430532500148	-0.00749832857400179	0.00483929552137852
786	-2.42336916923523	-1.21525597572327	-16.6944236755371	0.00321592413820326	-0.00327756232582033	-0.00230353930965066	-0.00619963090866804
787	-0.47532320022583	-1.21525597572327	-16.8892288208008	0.00418994715437293	-0.00230353930965066	-0.000680167751852423	0.00159255252219737
788	0.174025431275368	-2.18927884101868	-16.4996185302734	0.000293855206109583	-0.0133424662053585	0.000618529506027699	-0.00392691092565656
789	0.174025431275368	-2.838627576828	-16.1100101470947	-0.00100484199356288	-0.00587495695799589	-0.00165419070981443	0.00321592413820326
790	0.174025431275368	-2.51395320892334	-16.1100101470947	-0.00100484199356288	-0.00457625929266214	-0.00749832857400179	-0.00977104809135199
791	-2.42336916923523	-1.8646045923233	-16.3697490692139	-0.00490093370899558	-0.00392691092565656	-0.00100484199356288	0.00386527273803949
792	0.174025431275368	-1.8646045923233	-16.629487991333	-0.00165419070981443	-0.0130177913233638	-0.00522560812532902	0.000293855206109583
793	-1.7740204334259	-1.21525597572327	-16.3697490692139	0.00126787810586393	-0.00360223650932312	-0.00360223650932312	0.00289124972186983
794	-0.47532320022583	-2.51395320892334	-16.3048152923584	0.000293855206109583	-0.00879702530801296	-0.0026282137259841	-0.00230353930965066
795	-0.47532320022583	-2.51395320892334	-16.1100101470947	0.00451462110504508	0.000293855206109583	-0.000355493422830477	-0.00295288790948689
796	-0.47532320022583	-1.8646045923233	-16.1749439239502	0.00191722682211548	-0.0026282137259841	-0.00619963090866804	-0.00457625929266214
797	-0.47532320022583	-2.18927884101868	-15.9801406860352	0.000943203864153475	-0.00490093370899558	-0.00977104809135199	0.00321592413820326
798	0.174025431275368	-2.18927884101868	-16.3048152923584	0.0022419011220336	-0.00782300252467394	0.000293855206109583	0.00321592413820326
799	-1.7740204334259	-2.18927884101868	-16.3697490692139	0.00321592413820326	-0.00555028254166245	-0.00392691092565656	0.00613799272105098
800	-2.42336916923523	-1.53993022441864	-16.6944236755371	0.00646266713738441	-0.00230353930965066	-0.00230353930965066	0.00418994715437293
801	-0.47532320022583	-1.8646045923233	-16.2398796081543	0.000293855206109583	-0.0026282137259841	-0.00490093370899558	-0.00230353930965066
802	-2.42336916923523	-1.21525597572327	-16.434684753418	0.00483929552137852	-0.0120437685400248	-0.00457625929266214	0.00646266713738441
803	-2.42336916923523	-2.18927884101868	-15.9152050018311	0.000293855206109583	-0.00652430532500148	-0.00457625929266214	-0.00132951640989631
804	0.174025431275368	-2.51395320892334	-16.1749439239502	0.00191722682211548	-0.00587495695799589	-0.00392691092565656	0.00256657530553639
805	-0.47532320022583	-2.18927884101868	-16.629487991333	-0.00425158534198999	-3.08191010844894e-05	0.000943203864153475	-0.00652430532500148
806	0.823374032974243	-2.51395320892334	-16.629487991333	0.00386527273803949	-0.00587495695799589	0.00256657530553639	0.00126787810586393
807	-1.7740204334259	-1.8646045923233	-16.4996185302734	-3.08191010844894e-05	-0.00555028254166245	-0.00100484199356288	0.00451462110504508
808	-1.7740204334259	-1.21525597572327	-16.6944236755371	0.000943203864153475	-0.00652430532500148	0.0022419011220336	0.00289124972186983
809	-2.42336916923523	-0.890581667423248	-16.5645542144775	0.00581331877037883	-0.000355493422830477	0.00191722682211548	-0.00425158534198999
810	-1.7740204334259	-1.21525597572327	-16.4996185302734	-0.0026282137259841	0.00256657530553639	-0.00977104809135199	-0.00684897974133492
811	-0.47532320022583	-1.53993022441864	-16.8242931365967	0.00386527273803949	-0.00100484199356288	0.00321592413820326	0.000943203864153475
812	-1.12467181682587	-0.890581667423248	-16.6944236755371	0.00516396993771195	-0.0110697457566857	-0.00619963090866804	-0.00327756232582033
813	-0.47532320022583	-1.53993022441864	-16.4996185302734	-0.0026282137259841	-0.00555028254166245	-0.00327756232582033	0.00126787810586393
814	-1.12467181682587	-1.21525597572327	-16.629487991333	0.00159255252219737	-0.00587495695799589	-0.00457625929266214	-3.08191010844894e-05
815	-1.7740204334259	-0.56590735912323	-16.2398796081543	-0.00457625929266214	-0.00717365415766835	-0.00360223650932312	0.00386527273803949
816	-0.47532320022583	-1.53993022441864	-15.7853355407715	0.00159255252219737	-0.00490093370899558	-0.00165419070981443	-0.00100484199356288
817	-1.7740204334259	-0.56590735912323	-16.629487991333	0.00191722682211548	-0.00295288790948689	-0.0026282137259841	0.00418994715437293
818	-0.47532320022583	-0.56590735912323	-16.8242931365967	-0.000355493422830477	-0.00555028254166245	-0.00132951640989631	0.000618529506027699
819	-1.7740204334259	-0.241233021020889	-16.4996185302734	-0.00327756232582033	-0.0026282137259841	-0.00295288790948689	-0.00555028254166245
820	-0.47532320022583	-1.8646045923233	-16.4996185302734	0.00451462110504508	-0.00327756232582033	-0.00587495695799589	0.00321592413820326
821	-2.42336916923523	-0.241233021020889	-16.3697490692139	0.00841071270406246	-3.08191010844894e-05	0.00289124972186983	-0.0026282137259841
822	0.174025431275368	-1.53993022441864	-16.1749439239502	-0.00977104809135199	-0.00457625929266214	-0.00652430532500148	0.00873538758605719
823	-2.42336916923523	-0.241233021020889	-16.629487991333	0.013930176384747	-3.08191010844894e-05	0.00126787810586393	0.00256657530553639
824	-1.7740204334259	-0.241233021020889	-16.7593593597412	0.0262678004801273	0.00289124972186983	-0.00522560812532902	-0.000680167751852423
825	-2.42336916923523	-0.241233021020889	-16.7593593597412	-0.00100484199356288	-0.00555028254166245	-0.00392691092565656	-0.00619963090866804
826	-1.7740204334259	-0.56590735912323	-16.3697490692139	0.0106834331527352	-0.000680167751852423	-0.00490093370899558	0.000293855206109583
827	-2.42336916923523	-0.241233021020889	-16.4996185302734	0.0162028968334198	0.000618529506027699	-0.00879702530801296	0.000293855206109583
828	0.823374032974243	-1.53993022441864	-15.9152050018311	-0.0123684434220195	0.00256657530553639	-0.00425158534198999	0.00354059832170606
829	-1.12467181682587	-1.21525597572327	-16.0450744628906	0.0278911720961332	-0.00197886489331722	-0.00814767740666866	-0.000355493422830477
830	0.174025431275368	-1.21525597572327	-16.4996185302734	-0.00165419070981443	0.000943203864153475	-0.00327756232582033	-0.00749832857400179
831	0.174025431275368	-1.21525597572327	-17.0190982818604	0.00808603875339031	0.00126787810586393	-0.00100484199356288	-0.00717365415766835
832	-1.7740204334259	-0.241233021020889	-16.629487991333	0.0217223595827818	0.00516396993771195	-0.0100957229733467	0.00289124972186983
833	-0.47532320022583	-1.21525597572327	-16.4996185302734	-0.0120437685400248	-0.00132951640989631	-0.0026282137259841	0.000293855206109583
834	-0.47532320022583	-0.241233021020889	-16.4996185302734	0.0103587592020631	0.00256657530553639	-0.00392691092565656	-0.000355493422830477
835	-1.7740204334259	-0.241233021020889	-16.5645542144775	0.0213976856321096	0.00386527273803949	-0.00717365415766835	-0.00295288790948689
836	-1.12467181682587	-0.241233021020889	-16.6944236755371	-0.00912170019000769	0.000293855206109583	0.00808603875339031	-0.00425158534198999
837	-1.12467181682587	-0.56590735912323	-16.3697490692139	0.0249691028147936	0.00776136433705688	0.000618529506027699	0.00191722682211548
838	-1.7740204334259	-0.241233021020889	-16.3697490692139	-0.00360223650932312	-0.00100484199356288	0.0022419011220336	0.00321592413820326
839	0.174025431275368	0.0834413021802902	-16.4996185302734	0.00581331877037883	0.0106834331527352	0.00321592413820326	0.00159255252219737
840	-0.47532320022583	-0.890581667423248	-16.3697490692139	0.00581331877037883	-0.00327756232582033	-0.00425158534198999	-0.00132951640989631
841	-1.12467181682587	-0.890581667423248	-16.1749439239502	0.00321592413820326	0.00159255252219737	0.00289124972186983	0.00256657530553639
842	-2.42336916923523	-0.241233021020889	-16.3697490692139	0.00159255252219737	0.00548864435404539	-0.00100484199356288	0.00386527273803949
843	0.174025431275368	-1.53993022441864	-16.3697490692139	0.0022419011220336	0.00581331877037883	-0.00490093370899558	-0.00295288790948689
844	-0.47532320022583	-0.890581667423248	-16.2398796081543	0.00548864435404539	0.0022419011220336	0.000618529506027699	0.0022419011220336
845	0.174025431275368	-1.21525597572327	-16.3697490692139	0.00970941036939621	0.00678734155371785	-0.00782300252467394	-0.00490093370899558
846	-1.7740204334259	0.0834413021802902	-16.3048152923584	0.00159255252219737	0.000618529506027699	0.00613799272105098	-0.00132951640989631
847	-2.42336916923523	-0.241233021020889	-16.1749439239502	0.00548864435404539	-0.00197886489331722	-0.00425158534198999	0.00613799272105098
848	-1.12467181682587	0.732789933681488	-15.9801406860352	0.00743668992072344	0.00386527273803949	-0.00490093370899558	0.00548864435404539
849	0.174025431275368	-1.21525597572327	-16.0450744628906	0.00418994715437293	0.00873538758605719	0.00159255252219737	-0.00295288790948689
850	0.174025431275368	-0.890581667423248	-16.434684753418	0.00938473641872406	0.00159255252219737	-0.0113944197073579	-0.00230353930965066
851	-1.12467181682587	-0.241233021020889	-16.4996185302734	0.00354059832170606	0.00841071270406246	0.000943203864153475	-0.00327756232582033
852	-1.12467181682587	-1.21525597572327	-16.1100101470947	0.00159255252219737	-0.000680167751852423	-0.000355493422830477	0.00483929552137852
853	0.174025431275368	0.40811562538147	-16.3048152923584	0.00548864435404539	0.00159255252219737	-0.00425158534198999	0.00159255252219737
854	-2.42336916923523	0.0834413021802902	-16.2398796081543	0.00483929552137852	0.00711201597005129	0.00321592413820326	-3.08191010844894e-05
855	0.174025431275368	-0.56590735912323	-16.629487991333	0.0100340843200684	0.00548864435404539	-0.00230353930965066	-0.00522560812532902
856	-1.7740204334259	0.40811562538147	-16.4996185302734	0.00483929552137852	-0.000355493422830477	0.00159255252219737	0.00159255252219737
857	-1.12467181682587	-0.241233021020889	-16.5645542144775	0.00743668992072344	0.00354059832170606	-0.000355493422830477	0.00289124972186983
858	-1.7740204334259	0.0834413021802902	-16.5645542144775	0.00678734155371785	0.000618529506027699	0.00191722682211548	-0.00457625929266214
859	0.174025431275368	-1.21525597572327	-15.8502702713013	-0.00132951640989631	0.0116574559360743	-0.0104203969240189	0.00354059832170606
860	-1.7740204334259	0.40811562538147	-16.1749439239502	0.00970941036939621	-0.00100484199356288	-0.00295288790948689	-0.00587495695799589
861	-0.47532320022583	-0.241233021020889	-16.5645542144775	0.00386527273803949	0.00678734155371785	-0.000680167751852423	-0.00230353930965066
862	0.174025431275368	-1.21525597572327	-16.3697490692139	0.00873538758605719	-0.00327756232582033	-0.00295288790948689	0.00776136433705688
863	0.174025431275368	-1.21525597572327	-16.629487991333	0.00938473641872406	-0.00100484199356288	-0.00782300252467394	-0.000355493422830477
864	-2.42336916923523	0.732789933681488	-15.9801406860352	0.00970941036939621	0.00159255252219737	0.000618529506027699	0.00354059832170606
865	-1.12467181682587	0.40811562538147	-15.8502702713013	0.0132808275520802	0.00516396993771195	-0.00522560812532902	-0.00132951640989631
866	-1.7740204334259	0.732789933681488	-16.1100101470947	-0.00555028254166245	0.00289124972186983	-0.00165419070981443	-0.00587495695799589
867	-1.12467181682587	0.40811562538147	-16.434684753418	0.012956153601408	-0.00230353930965066	-0.00100484199356288	-0.0026282137259841
868	-1.12467181682587	0.40811562538147	-16.629487991333	0.00873538758605719	-0.00100484199356288	0.00418994715437293	-0.00165419070981443
869	-0.47532320022583	-0.241233021020889	-16.629487991333	0.0272418223321438	0.00191722682211548	-0.00360223650932312	0.00354059832170606
870	-0.47532320022583	0.40811562538147	-16.6944236755371	0.0230210572481155	-3.08191010844894e-05	-0.00100484199356288	-0.00327756232582033
871	-0.47532320022583	-1.21525597572327	-16.1749439239502	0.0252937767654657	-0.00132951640989631	-0.00295288790948689	-0.00327756232582033
872	-2.42336916923523	0.40811562538147	-16.434684753418	0.0197743140161037	-0.00295288790948689	-0.0026282137259841	0.0022419011220336
873	-2.42336916923523	-1.21525597572327	-16.1749439239502	0.0233457311987877	0.00256657530553639	-0.00327756232582033	-0.00327756232582033
874	-1.12467181682587	-0.890581667423248	-16.7593593597412	0.0233457311987877	-0.000355493422830477	-0.00100484199356288	-0.0026282137259841
875	-0.47532320022583	-1.21525597572327	-16.5645542144775	0.0269171483814716	-3.08191010844894e-05	-3.08191010844894e-05	-0.00587495695799589
876	0.174025431275368	-1.21525597572327	-16.434684753418	0.0230210572481155	-3.08191010844894e-05	-0.00165419070981443	-0.00425158534198999
877	-0.47532320022583	-1.21525597572327	-16.2398796081543	0.01847561635077	-0.00295288790948689	-0.00327756232582033	0.00841071270406246
878	0.174025431275368	-1.21525597572327	-15.7204008102417	0.0223717093467712	0.000943203864153475	0.00191722682211548	-0.00555028254166245
879	-2.42336916923523	0.0834413021802902	-15.7204008102417	0.0226963832974434	0.00711201597005129	-0.00555028254166245	-0.00327756232582033
880	0.174025431275368	-0.890581667423248	-15.8502702713013	0.0275664981454611	-0.00132951640989631	-0.00555028254166245	0.000293855206109583
881	-0.47532320022583	-0.890581667423248	-15.9152050018311	0.020423661917448	-3.08191010844894e-05	0.0022419011220336	0.0113327819854021
882	-1.7740204334259	-0.241233021020889	-16.0450744628906	0.0217223595827818	-0.00100484199356288	-0.0026282137259841	0.00386527273803949
883	-1.7740204334259	-0.241233021020889	-16.3697490692139	0.0239950809627771	-0.00327756232582033	0.000293855206109583	-3.08191010844894e-05
884	0.174025431275368	-1.21525597572327	-16.3048152923584	0.0239950809627771	0.00418994715437293	-0.00132951640989631	-0.0026282137259841
885	-0.47532320022583	-0.890581667423248	-16.1100101470947	0.0252937767654657	0.00516396993771195	0.00289124972186983	0.000618529506027699
886	0.823374032974243	-0.56590735912323	-16.629487991333	0.0262678004801273	0.00321592413820326	-0.00230353930965066	-0.00879702530801296
887	-0.47532320022583	-0.890581667423248	-16.6944236755371	0.01847561635077	-0.000355493422830477	0.00321592413820326	0.00906006153672934
888	-0.47532320022583	-1.53993022441864	-16.4996185302734	0.0230210572481155	-0.000680167751852423	-0.00295288790948689	0.00613799272105098
889	-1.12467181682587	-0.890581667423248	-16.3697490692139	0.0210730116814375	0.00970941036939621	-0.00360223650932312	-0.0026282137259841
890	-2.42336916923523	-0.56590735912323	-16.3048152923584	0.0233457311987877	0.00776136433705688	-0.00717365415766835	-0.00165419070981443
891	-2.42336916923523	-0.241233021020889	-16.3697490692139	0.0230210572481155	0.00354059832170606	-0.000355493422830477	-3.08191010844894e-05
892	0.823374032974243	-1.21525597572327	-16.2398796081543	0.0207483377307653	0.00126787810586393	-0.00165419070981443	-0.00100484199356288
893	-0.47532320022583	-0.890581667423248	-16.7593593597412	0.0243197549134493	-0.00425158534198999	-0.00749832857400179	0.00418994715437293
894	-0.47532320022583	-0.241233021020889	-16.8242931365967	0.01847561635077	0.0022419011220336	-0.00522560812532902	0.00321592413820326
895	-1.7740204334259	-0.241233021020889	-16.8242931365967	0.0252937767654657	0.00516396993771195	-0.000680167751852423	-3.08191010844894e-05
896	-1.12467181682587	-0.241233021020889	-17.0840320587158	0.0213976856321096	0.00191722682211548	-0.00717365415766835	-0.00684897974133492
897	-1.7740204334259	0.0834413021802902	-16.8892288208008	0.0155535480007529	0.00743668992072344	-0.00360223650932312	0.00256657530553639
898	0.174025431275368	-1.21525597572327	-16.3048152923584	0.0236704051494598	-0.00457625929266214	-0.00392691092565656	0.00581331877037883
899	-0.47532320022583	-1.21525597572327	-16.434684753418	0.0220470335334539	0.00256657530553639	-0.00100484199356288	0.000618529506027699
900	-0.47532320022583	0.0834413021802902	-16.8242931365967	0.0262678004801273	0.00386527273803949	-3.08191010844894e-05	0.00938473641872406
901	-1.12467181682587	0.40811562538147	-16.7593593597412	0.0243197549134493	0.0126314787194133	-0.00749832857400179	-0.00522560812532902
902	0.174025431275368	-1.53993022441864	-16.4996185302734	0.0200989879667759	-0.00782300252467394	-0.00457625929266214	0.00256657530553639
903	0.174025431275368	0.0834413021802902	-16.6944236755371	0.01847561635077	0.00776136433705688	-0.0026282137259841	0.00418994715437293
904	-1.12467181682587	0.0834413021802902	-15.9801406860352	0.0191249661147594	-0.00587495695799589	-0.00587495695799589	-0.000355493422830477
905	-1.12467181682587	0.40811562538147	-16.3697490692139	0.0210730116814375	0.0100340843200684	-0.00327756232582033	0.000943203864153475
906	-1.12467181682587	-1.21525597572327	-16.7593593597412	0.0259431265294552	0.000618529506027699	-0.00717365415766835	-0.00295288790948689
907	-1.7740204334259	-0.241233021020889	-16.5645542144775	0.0249691028147936	0.00321592413820326	-0.00230353930965066	0.00483929552137852
908	-0.47532320022583	-0.241233021020889	-16.7593593597412	0.0175015944987535	-0.000355493422830477	-0.00587495695799589	0.00646266713738441
909	-1.7740204334259	0.732789933681488	-16.8242931365967	0.00841071270406246	-0.000680167751852423	-0.000355493422830477	0.00191722682211548
910	-0.47532320022583	0.0834413021802902	-16.6944236755371	0.00613799272105098	0.00126787810586393	-0.00555028254166245	0.000943203864153475
911	-0.47532320022583	-0.56590735912323	-16.2398796081543	0.020423661917448	0.00354059832170606	-0.000680167751852423	-0.00944637414067984
912	-1.7740204334259	0.0834413021802902	-16.8892288208008	-0.000355493422830477	0.000293855206109583	-0.00555028254166245	0.00159255252219737
913	-2.42336916923523	0.732789933681488	-16.9541625976563	0.00581331877037883	-0.00360223650932312	0.000943203864153475	-0.00522560812532902
914	0.174025431275368	-0.890581667423248	-16.4996185302734	0.00289124972186983	-0.00717365415766835	-0.00749832857400179	-0.00295288790948689
915	-0.47532320022583	-0.890581667423248	-16.629487991333	0.00776136433705688	0.00126787810586393	-3.08191010844894e-05	-0.00490093370899558
916	0.823374032974243	-1.53993022441864	-16.3697490692139	-0.0026282137259841	-0.00587495695799589	-0.00587495695799589	-0.00555028254166245
917	0.174025431275368	-0.56590735912323	-16.2398796081543	-0.0110697457566857	0.00483929552137852	-0.00230353930965066	0.00191722682211548
918	-1.7740204334259	0.0834413021802902	-16.5645542144775	-0.00132951640989631	0.000293855206109583	-0.00457625929266214	0.00418994715437293
919	-3.07271766662598	0.40811562538147	-17.0190982818604	-0.0208099745213985	0.00613799272105098	-0.00360223650932312	0.00321592413820326
920	0.174025431275368	-0.890581667423248	-16.629487991333	-0.0113944197073579	0.00646266713738441	-0.00425158534198999	-0.0026282137259841
921	-0.47532320022583	-0.56590735912323	-16.5645542144775	-0.0126931173726916	-0.000680167751852423	-0.00132951640989631	-0.00847235135734081
922	-2.42336916923523	-0.241233021020889	-16.1100101470947	-0.0221086721867323	0.00126787810586393	-0.000355493422830477	0.000293855206109583
923	-0.47532320022583	-0.890581667423248	-15.8502702713013	-0.0126931173726916	-0.00392691092565656	-0.00684897974133492	0.0022419011220336
924	-1.7740204334259	-1.8646045923233	-15.5905313491821	-0.0182125810533762	-0.00165419070981443	-0.00132951640989631	0.0022419011220336
925	-1.7740204334259	0.0834413021802902	-16.3697490692139	-0.0139918150380254	0.00678734155371785	-0.00295288790948689	-0.0123684434220195
926	-1.7740204334259	0.0834413021802902	-16.3048152923584	-0.0113944197073579	0.00776136433705688	-0.00392691092565656	0.00159255252219737
927	-1.7740204334259	0.0834413021802902	-16.2398796081543	-0.0191866029053926	-0.00230353930965066	-0.00295288790948689	0.00548864435404539
928	-0.47532320022583	-0.890581667423248	-16.1749439239502	-0.0126931173726916	0.0022419011220336	-0.00295288790948689	0.000293855206109583
929	0.174025431275368	-1.21525597572327	-16.5645542144775	-0.0156151866540313	0.00159255252219737	-0.00165419070981443	0.000618529506027699
930	-1.12467181682587	-0.56590735912323	-16.0450744628906	-0.0133424662053585	0.01100810803473	-0.00197886489331722	-0.00100484199356288
931	-2.42336916923523	-0.241233021020889	-16.7593593597412	-0.00782300252467394	0.00646266713738441	-0.00619963090866804	-0.000355493422830477
932	-0.47532320022583	-0.890581667423248	-16.629487991333	-0.0175632312893867	-0.00230353930965066	-0.00132951640989631	0.00743668992072344
933	0.174025431275368	-0.890581667423248	-17.0840320587158	-0.0107450718060136	-0.0026282137259841	-0.00360223650932312	0.00354059832170606
934	-2.42336916923523	-0.241233021020889	-16.7593593597412	0.00418994715437293	0.000618529506027699	-0.00490093370899558	0.00191722682211548
935	-1.7740204334259	-0.241233021020889	-16.6944236755371	0.0249691028147936	0.00321592413820326	-0.00132951640989631	-3.08191010844894e-05
936	-2.42336916923523	-0.241233021020889	-16.7593593597412	0.0207483377307653	0.00159255252219737	-0.00327756232582033	-0.00619963090866804
937	-1.7740204334259	0.732789933681488	-16.8242931365967	-0.0175632312893867	-0.0026282137259841	-0.00425158534198999	0.00483929552137852
938	0.174025431275368	-0.890581667423248	-17.0190982818604	0.0246444288641214	0.0022419011220336	-0.00555028254166245	0.00873538758605719
939	0.823374032974243	-0.890581667423248	-16.9541625976563	0.0158782228827477	0.00321592413820326	-0.00360223650932312	0.00159255252219737
940	-2.42336916923523	-0.241233021020889	-16.8242931365967	-0.00425158534198999	0.00386527273803949	-0.00197886489331722	-0.00197886489331722
941	-0.47532320022583	-0.241233021020889	-17.0190982818604	0.0158782228827477	0.00516396993771195	-0.00814767740666866	0.00418994715437293
942	0.174025431275368	-0.56590735912323	-16.5645542144775	-0.00619963090866804	-0.00100484199356288	0.00256657530553639	0.00776136433705688
943	-2.42336916923523	-0.241233021020889	-16.629487991333	0.00483929552137852	0.00191722682211548	-0.00619963090866804	0.00548864435404539
944	-2.42336916923523	-0.56590735912323	-16.8892288208008	0.00126787810586393	-0.0026282137259841	-0.00684897974133492	0.000943203864153475
945	0.823374032974243	-0.890581667423248	-16.8892288208008	0.0132808275520802	0.00483929552137852	-0.00879702530801296	0.0022419011220336
946	-1.12467181682587	-0.241233021020889	-16.8892288208008	0.0149041991680861	-0.00100484199356288	-3.08191010844894e-05	-0.00100484199356288
947	0.174025431275368	-1.21525597572327	-16.7593593597412	0.00678734155371785	-0.00165419070981443	-0.00847235135734081	0.00256657530553639
948	0.174025431275368	-0.890581667423248	-16.6944236755371	0.00776136433705688	-0.00165419070981443	-0.00100484199356288	0.000293855206109583
949	-1.12467181682587	0.40811562538147	-16.8242931365967	0.00613799272105098	0.00289124972186983	-0.00782300252467394	0.00191722682211548
950	-2.42336916923523	0.732789933681488	-16.8242931365967	0.00678734155371785	0.00418994715437293	0.00159255252219737	-0.000680167751852423
951	0.174025431275368	-0.890581667423248	-16.7593593597412	0.011982130818069	0.00126787810586393	-0.00977104809135199	-0.00684897974133492
952	-1.7740204334259	0.40811562538147	-16.8892288208008	0.00289124972186983	0.00548864435404539	-0.00165419070981443	0.00191722682211548
953	-1.7740204334259	-0.56590735912323	-16.4996185302734	0.000943203864153475	0.00516396993771195	-0.00684897974133492	-0.00230353930965066
954	0.174025431275368	-0.56590735912323	-16.434684753418	0.0022419011220336	0.00126787810586393	-0.00684897974133492	-0.000680167751852423
955	0.174025431275368	-1.21525597572327	-16.629487991333	0.00776136433705688	0.00743668992072344	-0.00555028254166245	-0.00295288790948689
956	-0.47532320022583	-0.241233021020889	-16.5645542144775	0.00743668992072344	0.00516396993771195	-0.00522560812532902	-0.00944637414067984
957	-1.12467181682587	-1.53993022441864	-16.7593593597412	0.000618529506027699	-0.00295288790948689	-0.00165419070981443	0.00451462110504508
958	-2.42336916923523	0.0834413021802902	-17.1489677429199	0.00873538758605719	-0.00100484199356288	-0.00100484199356288	0.000618529506027699
959	-1.7740204334259	-0.241233021020889	-16.8892288208008	0.00159255252219737	0.0113327819854021	-0.00652430532500148	-0.0026282137259841
960	-1.12467181682587	0.40811562538147	-17.0190982818604	0.00548864435404539	0.00678734155371785	-0.00652430532500148	0.00191722682211548
961	-0.47532320022583	-1.53993022441864	-16.629487991333	0.0113327819854021	0.0022419011220336	-0.00327756232582033	-0.00684897974133492
962	-1.7740204334259	0.0834413021802902	-16.2398796081543	-0.00100484199356288	-0.00100484199356288	-3.08191010844894e-05	0.00386527273803949
963	-0.47532320022583	-1.21525597572327	-16.4996185302734	0.00256657530553639	0.00354059832170606	-0.000680167751852423	0.00841071270406246
964	-1.7740204334259	0.0834413021802902	-16.8892288208008	0.00516396993771195	0.00548864435404539	-0.00392691092565656	-0.00327756232582033
965	-1.7740204334259	-0.56590735912323	-16.4996185302734	0.00159255252219737	0.00938473641872406	-0.00392691092565656	-0.00360223650932312
966	0.174025431275368	-1.21525597572327	-16.6944236755371	0.0171769186854362	0.00743668992072344	-0.0026282137259841	-0.00457625929266214
967	-1.12467181682587	-0.890581667423248	-16.3697490692139	0.00873538758605719	0.00581331877037883	0.00386527273803949	0.000293855206109583
968	0.174025431275368	-0.890581667423248	-16.3048152923584	0.00678734155371785	-0.00814767740666866	-0.00295288790948689	0.00743668992072344
969	-1.12467181682587	-0.890581667423248	-16.6944236755371	0.00126787810586393	0.00548864435404539	-0.00295288790948689	0.0022419011220336
970	-1.7740204334259	-0.241233021020889	-17.0840320587158	-0.0152905117720366	0.000618529506027699	-0.00360223650932312	-0.00165419070981443
971	-1.12467181682587	0.40811562538147	-17.0840320587158	0.00256657530553639	0.0103587592020631	-0.00652430532500148	0.0022419011220336
972	1.47272264957428	-1.21525597572327	-16.6944236755371	-0.00360223650932312	0.00418994715437293	0.00581331877037883	0.00581331877037883
973	-0.47532320022583	-0.890581667423248	-16.7593593597412	-0.00425158534198999	-0.00295288790948689	-0.00295288790948689	-3.08191010844894e-05
974	0.174025431275368	-0.890581667423248	-16.4996185302734	0.00159255252219737	0.00613799272105098	-0.00684897974133492	-3.08191010844894e-05
975	-0.47532320022583	-0.890581667423248	-16.3048152923584	0.00516396993771195	0.00581331877037883	0.00126787810586393	-0.000680167751852423
976	0.174025431275368	-0.890581667423248	-16.629487991333	0.00354059832170606	0.00386527273803949	-0.00652430532500148	0.00354059832170606
977	-1.12467181682587	-0.241233021020889	-16.4996185302734	-0.00230353930965066	0.000943203864153475	0.0022419011220336	-0.000355493422830477
978	-1.7740204334259	0.0834413021802902	-16.7593593597412	0.000943203864153475	0.00516396993771195	-0.00360223650932312	0.00613799272105098
979	-1.12467181682587	0.0834413021802902	-16.629487991333	-0.00360223650932312	0.00256657530553639	-0.00165419070981443	-0.00165419070981443
980	0.823374032974243	-0.56590735912323	-16.629487991333	0.00711201597005129	0.00386527273803949	-0.00360223650932312	-0.000355493422830477
981	-1.12467181682587	-0.241233021020889	-16.5645542144775	0.00581331877037883	0.00418994715437293	-0.0026282137259841	-0.00425158534198999
982	0.174025431275368	-0.890581667423248	-16.434684753418	-0.00490093370899558	-0.00327756232582033	-0.00587495695799589	0.0103587592020631
983	-2.42336916923523	0.732789933681488	-16.8242931365967	-0.00132951640989631	0.00711201597005129	-0.00327756232582033	0.00354059832170606
984	-1.7740204334259	-0.241233021020889	-16.6944236755371	0.00711201597005129	0.00906006153672934	-0.00457625929266214	0.00321592413820326
985	-1.12467181682587	-0.241233021020889	-16.5645542144775	0.00354059832170606	-0.00360223650932312	-0.00490093370899558	-0.00782300252467394
986	-1.12467181682587	-0.890581667423248	-16.6944236755371	0.00711201597005129	0.000618529506027699	-0.0139918150380254	-0.0026282137259841
987	-2.42336916923523	0.732789933681488	-16.6944236755371	-0.00132951640989631	-0.00132951640989631	0.000618529506027699	-0.00165419070981443
988	-1.7740204334259	0.0834413021802902	-16.7593593597412	0.00191722682211548	0.00256657530553639	-0.00425158534198999	0.00159255252219737
989	-1.12467181682587	-0.241233021020889	-17.1489677429199	0.00386527273803949	0.00841071270406246	0.000618529506027699	-0.0130177913233638
990	0.174025431275368	-0.56590735912323	-16.8242931365967	0.00418994715437293	0.000293855206109583	-0.00360223650932312	-0.0026282137259841
991	-2.42336916923523	0.0834413021802902	-16.8242931365967	0.0103587592020631	-0.00230353930965066	-0.00684897974133492	-0.00912170019000769
992	-0.47532320022583	-0.890581667423248	-16.629487991333	0.00289124972186983	0.000943203864153475	-0.00165419070981443	-0.000680167751852423
993	-1.12467181682587	0.40811562538147	-16.9541625976563	0.00516396993771195	0.00548864435404539	-0.00490093370899558	0.00126787810586393
994	-0.47532320022583	-1.21525597572327	-16.434684753418	0.00548864435404539	0.00354059832170606	0.00321592413820326	-0.00327756232582033
995	0.174025431275368	-0.890581667423248	-16.9541625976563	0.0123068047687411	0.00256657530553639	-0.00197886489331722	-0.00425158534198999
996	-1.12467181682587	-0.890581667423248	-17.0190982818604	-0.00522560812532902	0.00873538758605719	-0.00684897974133492	0.00321592413820326
997	-0.47532320022583	-1.21525597572327	-17.0840320587158	-0.00327756232582033	-0.0110697457566857	0.000618529506027699	-0.00392691092565656
998	0.823374032974243	-1.21525597572327	-16.7593593597412	-0.00847235135734081	0.00256657530553639	-0.00555028254166245	0.00548864435404539
999	-1.12467181682587	-0.890581667423248	-16.6944236755371	0.00386527273803949	-3.08191010844894e-05	-0.00165419070981443	-0.00132951640989631
1000	-2.42336916923523	0.0834413021802902	-16.434684753418	0.00613799272105098	0.00451462110504508	-0.00555028254166245	-0.00295288790948689
1001	0.823374032974243	-1.21525597572327	-16.5645542144775	0.00743668992072344	0.00581331877037883	0.000293855206109583	0.000293855206109583
1002	-1.7740204334259	0.0834413021802902	-16.7593593597412	-0.000355493422830477	-0.000680167751852423	-0.00197886489331722	0.000293855206109583
1003	-0.47532320022583	-1.21525597572327	-16.5645542144775	0.00548864435404539	0.00126787810586393	-0.00165419070981443	0.000618529506027699
1004	0.174025431275368	-1.21525597572327	-16.4996185302734	0.0022419011220336	0.00386527273803949	-0.00295288790948689	-0.00327756232582033
1005	-0.47532320022583	-1.21525597572327	-16.629487991333	0.00386527273803949	0.00321592413820326	0.00126787810586393	-0.00782300252467394
1006	-0.47532320022583	-0.890581667423248	-16.3048152923584	0.00970941036939621	0.000618529506027699	-0.00197886489331722	-0.00522560812532902
1007	-0.47532320022583	-0.56590735912323	-16.3697490692139	-0.00197886489331722	0.000293855206109583	0.00256657530553639	0.00159255252219737
1008	-1.7740204334259	-0.890581667423248	-16.1100101470947	0.00321592413820326	0.00418994715437293	0.00159255252219737	0.00321592413820326
1009	-1.12467181682587	-0.241233021020889	-16.8242931365967	0.00581331877037883	-0.00327756232582033	-0.00782300252467394	-0.00587495695799589
1010	-1.7740204334259	0.0834413021802902	-16.7593593597412	0.00613799272105098	0.00321592413820326	-0.00392691092565656	-0.00977104809135199
1011	0.174025431275368	-0.241233021020889	-16.6944236755371	0.00451462110504508	0.00516396993771195	-0.0126931173726916	-0.0120437685400248
1012	-1.12467181682587	-0.890581667423248	-15.7204008102417	-0.00327756232582033	-0.000355493422830477	-0.00132951640989631	0.00159255252219737
1013	0.823374032974243	-1.21525597572327	-15.9152050018311	-0.000355493422830477	-0.00132951640989631	0.000293855206109583	0.00126787810586393
1014	-1.7740204334259	-0.241233021020889	-16.3697490692139	0.00289124972186983	0.00841071270406246	-0.0100957229733467	0.00581331877037883
1015	-0.47532320022583	-0.890581667423248	-16.1749439239502	0.00321592413820326	0.000943203864153475	-0.000355493422830477	-0.00295288790948689
1016	0.174025431275368	-1.21525597572327	-16.7593593597412	0.00873538758605719	0.0116574559360743	-0.0104203969240189	-0.00100484199356288
1017	0.823374032974243	-1.53993022441864	-16.4996185302734	-0.00197886489331722	-0.000355493422830477	-0.00522560812532902	0.000943203864153475
1018	-2.42336916923523	-0.241233021020889	-16.3697490692139	0.00386527273803949	0.00711201597005129	0.00191722682211548	0.00841071270406246
1019	-1.12467181682587	0.0834413021802902	-16.3048152923584	-0.00132951640989631	-0.00197886489331722	-0.00782300252467394	-0.00652430532500148
1020	-2.42336916923523	0.0834413021802902	-16.7593593597412	0.00256657530553639	0.00451462110504508	-0.00814767740666866	0.0022419011220336
1021	-0.47532320022583	-0.241233021020889	-16.5645542144775	0.00776136433705688	0.000618529506027699	-0.00879702530801296	0.00743668992072344
1022	-0.47532320022583	-0.56590735912323	-17.213903427124	0.00289124972186983	0.00126787810586393	-0.00522560812532902	0.00321592413820326
1023	-1.12467181682587	0.0834413021802902	-16.8242931365967	0.00159255252219737	0.00321592413820326	-0.00295288790948689	-0.00165419070981443
1024	-2.42336916923523	0.0834413021802902	-16.6944236755371	0.000943203864153475	0.00321592413820326	-0.00392691092565656	0.00418994715437293
1025	0.174025431275368	0.40811562538147	-16.434684753418	0.00354059832170606	0.00191722682211548	-0.00230353930965066	0.00256657530553639
1026	-1.7740204334259	0.0834413021802902	-16.629487991333	0.0022419011220336	-0.00230353930965066	-0.00619963090866804	0.000618529506027699
1027	-1.12467181682587	-0.241233021020889	-16.9541625976563	0.00646266713738441	-0.00132951640989631	-0.00230353930965066	0.00159255252219737
1028	0.174025431275368	-1.21525597572327	-16.6944236755371	0.00743668992072344	0.00483929552137852	0.0022419011220336	-0.000680167751852423
1029	-0.47532320022583	-0.241233021020889	-16.8242931365967	0.00548864435404539	0.00711201597005129	-0.00814767740666866	0.00289124972186983
1030	-1.7740204334259	0.40811562538147	-16.8242931365967	0.00581331877037883	0.00159255252219737	-0.00230353930965066	-0.0143164889886975
1031	0.174025431275368	-1.21525597572327	-16.3048152923584	0.01100810803473	0.00159255252219737	-0.00944637414067984	-0.00327756232582033
1032	-1.7740204334259	0.40811562538147	-16.1100101470947	0.00159255252219737	0.00126787810586393	-0.00457625929266214	-0.00360223650932312
1033	-0.47532320022583	-1.53993022441864	-16.4996185302734	0.00354059832170606	0.00548864435404539	0.00159255252219737	0.00386527273803949
1034	0.174025431275368	-0.56590735912323	-16.8892288208008	0.00516396993771195	0.000618529506027699	-0.00684897974133492	0.00159255252219737
1035	-2.42336916923523	-0.56590735912323	-16.6944236755371	0.00191722682211548	0.00289124972186983	-0.00652430532500148	0.000618529506027699
1036	-1.7740204334259	0.40811562538147	-16.8242931365967	0.00873538758605719	-0.000355493422830477	-0.00457625929266214	-0.000355493422830477
1037	-3.07271766662598	-0.56590735912323	-16.629487991333	0.00386527273803949	-0.00165419070981443	-0.00295288790948689	-0.000355493422830477
1038	-3.07271766662598	0.40811562538147	-16.4996185302734	0.00516396993771195	0.000943203864153475	-0.00132951640989631	0.00354059832170606
1039	0.174025431275368	-1.21525597572327	-16.8242931365967	0.000293855206109583	0.000293855206109583	-0.00717365415766835	0.00483929552137852
1040	-0.47532320022583	-0.890581667423248	-16.8892288208008	0.00581331877037883	0.00548864435404539	-0.00360223650932312	-0.00879702530801296
1041	-2.42336916923523	0.0834413021802902	-16.8242931365967	-0.000355493422830477	0.00873538758605719	-0.00587495695799589	-0.00230353930965066
1042	-0.47532320022583	-1.21525597572327	-16.8242931365967	0.00256657530553639	-0.00944637414067984	-0.000355493422830477	-0.00100484199356288
1043	0.174025431275368	-0.890581667423248	-16.5645542144775	0.00516396993771195	0.00483929552137852	-0.00100484199356288	0.00256657530553639
1044	-2.42336916923523	-0.241233021020889	-16.5645542144775	0.00711201597005129	0.00516396993771195	-0.00652430532500148	-0.00392691092565656
1045	-3.07271766662598	0.0834413021802902	-16.629487991333	0.00191722682211548	0.00354059832170606	-0.00327756232582033	-0.00555028254166245
1046	-2.42336916923523	0.0834413021802902	-16.9541625976563	0.00613799272105098	0.00386527273803949	-0.00360223650932312	0.00126787810586393
1047	-1.7740204334259	-0.56590735912323	-16.8242931365967	-0.00197886489331722	-0.00392691092565656	-0.00619963090866804	0.00386527273803949
1048	-0.47532320022583	-1.21525597572327	-16.5645542144775	0.00451462110504508	0.00126787810586393	0.00321592413820326	0.00516396993771195
1049	0.174025431275368	-1.53993022441864	-15.9152050018311	0.00418994715437293	0.00516396993771195	-0.00295288790948689	-0.00425158534198999
1050	-1.12467181682587	-0.56590735912323	-16.3048152923584	0.00191722682211548	-0.00100484199356288	-0.00814767740666866	0.00613799272105098
1051	-2.42336916923523	-0.56590735912323	-16.4996185302734	0.00678734155371785	0.000293855206109583	-3.08191010844894e-05	-0.00165419070981443
1052	0.174025431275368	-1.21525597572327	-16.7593593597412	0.00386527273803949	0.00289124972186983	-0.00684897974133492	0.000293855206109583
1053	-1.12467181682587	0.0834413021802902	-16.8242931365967	0.0022419011220336	-0.000355493422830477	0.00354059832170606	0.00711201597005129
1054	0.174025431275368	-0.890581667423248	-16.1100101470947	0.00548864435404539	0.000618529506027699	0.000618529506027699	0.00418994715437293
1055	-2.42336916923523	0.0834413021802902	-16.7593593597412	0.00483929552137852	0.00581331877037883	-0.0120437685400248	0.00354059832170606
1056	-1.12467181682587	-0.56590735912323	-16.6944236755371	0.00808603875339031	-0.00197886489331722	-0.00782300252467394	-0.00684897974133492
1057	-2.42336916923523	0.40811562538147	-16.629487991333	0.00548864435404539	0.00159255252219737	-0.00425158534198999	0.00711201597005129
1058	-0.47532320022583	0.0834413021802902	-16.8242931365967	0.00126787810586393	-0.00197886489331722	0.00451462110504508	-0.00165419070981443
1059	-1.12467181682587	0.40811562538147	-16.9541625976563	0.00970941036939621	0.00386527273803949	-0.00490093370899558	-0.00555028254166245
1060	0.823374032974243	-0.890581667423248	-15.9801406860352	0.00678734155371785	0.00386527273803949	-0.0117190945893526	-0.00360223650932312
1061	0.823374032974243	-0.56590735912323	-16.5645542144775	0.00483929552137852	0.00289124972186983	-0.0026282137259841	0.000943203864153475
1062	-1.12467181682587	0.40811562538147	-16.6944236755371	0.00321592413820326	0.000618529506027699	-0.00977104809135199	-0.00100484199356288
1063	-1.12467181682587	0.0834413021802902	-16.4996185302734	0.00126787810586393	0.00159255252219737	-0.000680167751852423	0.00191722682211548
1064	-1.7740204334259	-0.241233021020889	-16.5645542144775	0.00418994715437293	0.0100340843200684	-0.00717365415766835	0.00548864435404539
1065	-1.7740204334259	0.732789933681488	-16.8892288208008	0.00386527273803949	0.00743668992072344	-0.00522560812532902	-0.0113944197073579
1066	-1.7740204334259	-0.56590735912323	-16.9541625976563	0.000943203864153475	0.00354059832170606	-0.0100957229733467	-0.00457625929266214
1067	-0.47532320022583	0.40811562538147	-16.3048152923584	0.00159255252219737	0.00581331877037883	-0.00230353930965066	0.00451462110504508
1068	-0.47532320022583	-1.21525597572327	-15.9801406860352	-0.00100484199356288	-0.00652430532500148	-0.0149658378213644	-0.00132951640989631
1069	0.174025431275368	-0.241233021020889	-16.434684753418	0.00581331877037883	0.00743668992072344	0.000943203864153475	0.00191722682211548
1070	-1.7740204334259	-0.890581667423248	-16.0450744628906	0.00386527273803949	0.00613799272105098	-0.0107450718060136	-0.00360223650932312
1071	-0.47532320022583	0.0834413021802902	-16.8892288208008	0.00289124972186983	-0.00360223650932312	0.00159255252219737	0.0022419011220336
1072	-1.12467181682587	-0.241233021020889	-16.1749439239502	0.00191722682211548	-0.00295288790948689	-0.0133424662053585	0.00873538758605719
1073	0.823374032974243	-0.890581667423248	-16.629487991333	-0.00132951640989631	-0.00782300252467394	-0.00197886489331722	-0.00425158534198999
1074	-0.47532320022583	-0.241233021020889	-16.8242931365967	0.00581331877037883	0.00321592413820326	-0.00165419070981443	-0.00555028254166245
1075	-2.42336916923523	0.40811562538147	-16.5645542144775	0.00256657530553639	0.0022419011220336	-0.00684897974133492	-0.0152905117720366
1076	-1.7740204334259	0.0834413021802902	-16.3697490692139	0.00548864435404539	-0.00327756232582033	-0.00684897974133492	0.000943203864153475
1077	-1.7740204334259	0.732789933681488	-16.5645542144775	0.00451462110504508	0.00126787810586393	-0.0107450718060136	-0.00555028254166245
1078	-0.47532320022583	-1.21525597572327	-16.5645542144775	-0.00295288790948689	-0.00327756232582033	-0.00100484199356288	-0.00100484199356288
1079	-0.47532320022583	-0.56590735912323	-16.8892288208008	0.00873538758605719	0.00483929552137852	-0.00392691092565656	-0.00392691092565656
1080	-2.42336916923523	0.0834413021802902	-16.5645542144775	0.00776136433705688	0.00516396993771195	-0.00879702530801296	-0.00522560812532902
1081	0.823374032974243	-0.56590735912323	-16.8242931365967	0.00678734155371785	0.00483929552137852	0.00354059832170606	-0.00295288790948689
1082	-1.7740204334259	-0.241233021020889	-16.3048152923584	0.00386527273803949	0.00418994715437293	-0.00619963090866804	0.00289124972186983
1083	-0.47532320022583	-0.56590735912323	-16.2398796081543	0.00256657530553639	0.00483929552137852	-0.00684897974133492	-0.00132951640989631
1084	-1.7740204334259	0.0834413021802902	-16.2398796081543	0.00451462110504508	0.00581331877037883	0.000943203864153475	0.00776136433705688
1085	-1.7740204334259	0.40811562538147	-16.8242931365967	0.00321592413820326	0.00938473641872406	-0.00555028254166245	-0.0107450718060136
1086	-1.7740204334259	0.40811562538147	-16.6944236755371	0.000618529506027699	0.00483929552137852	-0.00587495695799589	-0.00392691092565656
1087	-1.7740204334259	-0.241233021020889	-16.6944236755371	0.00581331877037883	0.00289124972186983	-3.08191010844894e-05	0.000293855206109583
1088	-2.42336916923523	-0.241233021020889	-16.629487991333	-0.00197886489331722	0.00256657530553639	-0.00230353930965066	0.00776136433705688
1089	-0.47532320022583	-1.21525597572327	-16.434684753418	0.00581331877037883	0.00646266713738441	-0.0026282137259841	-0.00977104809135199
1090	-0.47532320022583	-1.21525597572327	-16.5645542144775	0.00418994715437293	-0.00165419070981443	-0.00782300252467394	-0.00717365415766835
1091	-1.7740204334259	-0.56590735912323	-16.7593593597412	0.00354059832170606	0.00321592413820326	-0.00100484199356288	0.00191722682211548
1092	-0.47532320022583	-0.56590735912323	-16.8242931365967	-0.00490093370899558	0.00873538758605719	-0.00912170019000769	0.00678734155371785
1093	-1.7740204334259	-0.241233021020889	-16.6944236755371	-3.08191010844894e-05	0.000943203864153475	-0.00587495695799589	0.000293855206109583
1094	-2.42336916923523	0.0834413021802902	-16.3048152923584	0.00646266713738441	0.0100340843200684	0.000618529506027699	0.00159255252219737
1095	-0.47532320022583	-1.53993022441864	-16.1749439239502	0.00548864435404539	0.000293855206109583	-0.00782300252467394	0.00159255252219737
1096	-1.12467181682587	-1.21525597572327	-16.4996185302734	0.00808603875339031	0.00841071270406246	-0.00555028254166245	-0.00230353930965066
1097	-0.47532320022583	-0.241233021020889	-16.7593593597412	0.00451462110504508	0.00159255252219737	-0.00490093370899558	0.0106834331527352
1098	-1.7740204334259	0.0834413021802902	-16.7593593597412	0.00191722682211548	-0.000355493422830477	-0.00879702530801296	0.00776136433705688
1099	1.47272264957428	-0.890581667423248	-16.3048152923584	0.00451462110504508	0.00548864435404539	0.000293855206109583	0.000943203864153475
1100	-0.47532320022583	-0.56590735912323	-16.5645542144775	0.00256657530553639	0.000293855206109583	-0.00717365415766835	-0.00490093370899558
1101	-0.47532320022583	-1.21525597572327	-16.3697490692139	0.00970941036939621	0.000943203864153475	-0.00652430532500148	0.00743668992072344
1102	-0.47532320022583	-0.241233021020889	-16.629487991333	-0.00197886489331722	0.00418994715437293	-0.00912170019000769	0.00256657530553639
1103	-1.7740204334259	0.0834413021802902	-16.8242931365967	0.00354059832170606	-0.00132951640989631	-0.00847235135734081	-3.08191010844894e-05
1104	0.174025431275368	-0.241233021020889	-16.629487991333	0.00613799272105098	0.00516396993771195	-0.00490093370899558	0.00191722682211548
1105	1.47272264957428	-0.890581667423248	-16.629487991333	0.00418994715437293	0.00516396993771195	-0.00619963090866804	-0.0107450718060136
1106	-0.47532320022583	-0.241233021020889	-16.6944236755371	0.00646266713738441	0.00289124972186983	-0.00392691092565656	-0.00165419070981443
1107	0.823374032974243	-0.890581667423248	-16.5645542144775	0.00321592413820326	-0.00619963090866804	-0.00652430532500148	0.00191722682211548
1108	-0.47532320022583	-0.241233021020889	-16.2398796081543	-0.00425158534198999	0.00126787810586393	0.00126787810586393	0.000943203864153475
1109	-0.47532320022583	-0.890581667423248	-16.8242931365967	0.00581331877037883	0.00159255252219737	-0.00555028254166245	0.000943203864153475
1110	-1.12467181682587	0.0834413021802902	-16.7593593597412	0.00646266713738441	0.00743668992072344	-0.00684897974133492	-0.00132951640989631
1111	-0.47532320022583	-0.890581667423248	-16.7593593597412	0.00354059832170606	0.00191722682211548	-0.00782300252467394	-3.08191010844894e-05
1112	-1.12467181682587	0.40811562538147	-16.629487991333	0.00516396993771195	-0.00425158534198999	-0.00879702530801296	0.00581331877037883
1113	0.174025431275368	-1.21525597572327	-16.2398796081543	-0.00165419070981443	0.00808603875339031	-0.00619963090866804	0.000618529506027699
1114	-0.47532320022583	-0.56590735912323	-16.1749439239502	0.00548864435404539	0.00613799272105098	0.000618529506027699	-0.00100484199356288
1115	-0.47532320022583	-0.56590735912323	-16.6944236755371	0.00841071270406246	0.00418994715437293	-0.0107450718060136	-0.00392691092565656
1116	0.174025431275368	-0.56590735912323	-16.8242931365967	0.00548864435404539	0.000943203864153475	-0.0026282137259841	-0.00360223650932312
1117	0.174025431275368	-1.21525597572327	-16.434684753418	0.00711201597005129	0.0022419011220336	-0.00782300252467394	-0.00555028254166245
1118	-1.12467181682587	-1.21525597572327	-16.1100101470947	-0.00327756232582033	0.000618529506027699	-0.00100484199356288	-0.00100484199356288
1119	-1.7740204334259	-0.241233021020889	-16.3048152923584	0.00321592413820326	-3.08191010844894e-05	-0.00652430532500148	0.00516396993771195
1120	-1.7740204334259	-0.241233021020889	-16.4996185302734	0.00386527273803949	-0.00392691092565656	-0.00619963090866804	-0.00717365415766835
1121	-1.7740204334259	0.0834413021802902	-16.629487991333	0.00711201597005129	-0.0026282137259841	-3.08191010844894e-05	-0.00100484199356288
1122	-1.12467181682587	-1.21525597572327	-16.6944236755371	0.00548864435404539	0.000943203864153475	-0.00392691092565656	-0.0026282137259841
1123	0.174025431275368	-0.890581667423248	-16.7593593597412	-0.00295288790948689	0.000618529506027699	-0.00425158534198999	0.00873538758605719
1124	-1.12467181682587	0.0834413021802902	-16.6944236755371	0.00256657530553639	-0.00457625929266214	-0.00360223650932312	-0.00100484199356288
1125	-2.42336916923523	0.0834413021802902	-16.2398796081543	0.00451462110504508	0.00191722682211548	-0.00392691092565656	-0.00619963090866804
1126	-0.47532320022583	-1.53993022441864	-16.4996185302734	0.00613799272105098	-0.00327756232582033	-0.000355493422830477	-3.08191010844894e-05
1127	-0.47532320022583	-0.890581667423248	-16.629487991333	0.00483929552137852	-0.00230353930965066	-0.0107450718060136	0.00418994715437293
1128	-0.47532320022583	-0.56590735912323	-16.8242931365967	-0.00360223650932312	0.0022419011220336	-0.00100484199356288	0.00126787810586393
1129	-1.7740204334259	-0.56590735912323	-16.9541625976563	0.00581331877037883	0.000618529506027699	-0.00684897974133492	0.00354059832170606
1130	0.823374032974243	-0.241233021020889	-16.8892288208008	0.0022419011220336	0.00451462110504508	-0.00522560812532902	0.000618529506027699
1131	-1.12467181682587	-0.56590735912323	-16.5645542144775	0.00191722682211548	-0.00457625929266214	-0.00749832857400179	-0.00782300252467394
1132	1.47272264957428	-0.241233021020889	-16.5645542144775	0.000943203864153475	-0.00522560812532902	-0.00197886489331722	0.00126787810586393
1133	-1.7740204334259	0.0834413021802902	-16.5645542144775	-0.000355493422830477	-0.00132951640989631	-0.00490093370899558	0.00841071270406246
1134	-1.12467181682587	0.0834413021802902	-16.7593593597412	0.00613799272105098	0.00711201597005129	-0.00684897974133492	0.00743668992072344
1135	-1.7740204334259	-0.890581667423248	-16.8892288208008	0.00548864435404539	0.00516396993771195	-0.00782300252467394	-0.00619963090866804
1136	-0.47532320022583	-0.56590735912323	-16.4996185302734	0.000293855206109583	0.00970941036939621	-0.000355493422830477	-0.00132951640989631
1137	-3.07271766662598	0.0834413021802902	-16.7593593597412	0.00906006153672934	0.00256657530553639	0.000293855206109583	-0.00165419070981443
1138	-1.12467181682587	0.40811562538147	-16.434684753418	-0.0026282137259841	-0.0026282137259841	-0.0110697457566857	-0.00490093370899558
1139	-0.47532320022583	0.0834413021802902	-16.3048152923584	0.00646266713738441	0.00126787810586393	-0.00392691092565656	-0.00230353930965066
1140	0.174025431275368	-1.53993022441864	-16.629487991333	0.00321592413820326	0.00159255252219737	-0.00944637414067984	0.000943203864153475
1141	-0.47532320022583	-0.56590735912323	-16.9541625976563	0.00126787810586393	-0.00165419070981443	-0.00295288790948689	-0.00587495695799589
1142	-1.7740204334259	0.0834413021802902	-16.7593593597412	0.00548864435404539	-0.00392691092565656	-0.00944637414067984	0.00873538758605719
1143	-1.7740204334259	-0.56590735912323	-16.7593593597412	0.00159255252219737	0.00516396993771195	-0.00327756232582033	0.00126787810586393
1144	0.174025431275368	-0.890581667423248	-16.3048152923584	0.00354059832170606	0.00483929552137852	-0.00165419070981443	-0.00132951640989631
1145	-0.47532320022583	0.0834413021802902	-16.5645542144775	0.00581331877037883	0.0106834331527352	-0.00555028254166245	-0.00392691092565656
1146	-2.42336916923523	0.0834413021802902	-16.4996185302734	0.00321592413820326	0.00256657530553639	-0.00327756232582033	-0.00360223650932312
1147	-1.7740204334259	0.40811562538147	-17.0840320587158	0.00354059832170606	-0.00295288790948689	-0.00490093370899558	0.00159255252219737
1148	0.174025431275368	-0.890581667423248	-16.4996185302734	0.00289124972186983	0.00321592413820326	-0.0100957229733467	-0.00457625929266214
1149	-0.47532320022583	-0.241233021020889	-16.434684753418	0.00548864435404539	0.000943203864153475	-0.00587495695799589	-0.0139918150380254
1150	-1.12467181682587	-0.890581667423248	-16.2398796081543	0.00126787810586393	0.0123068047687411	-0.00749832857400179	-0.00490093370899558
1151	-1.7740204334259	0.40811562538147	-16.4996185302734	0.00451462110504508	0.00321592413820326	-0.000355493422830477	-0.0149658378213644
1152	-0.47532320022583	-0.56590735912323	-16.2398796081543	0.00613799272105098	0.0022419011220336	-0.00425158534198999	-0.00295288790948689
1153	0.174025431275368	-0.890581667423248	-16.4996185302734	0.00483929552137852	0.00711201597005129	0.000618529506027699	-0.0208099745213985
1154	-1.12467181682587	-0.56590735912323	-16.629487991333	0.00126787810586393	0.00516396993771195	-3.08191010844894e-05	-0.0143164889886975
1155	-1.7740204334259	-0.241233021020889	-16.629487991333	0.00159255252219737	0.00159255252219737	-0.00652430532500148	-0.0195112787187099
1156	-2.42336916923523	0.0834413021802902	-16.629487991333	-0.00327756232582033	0.0103587592020631	0.00451462110504508	-0.0169138833880424
1157	-1.7740204334259	0.0834413021802902	-16.629487991333	0.00483929552137852	0.00191722682211548	-0.00814767740666866	-0.00457625929266214
1158	-1.12467181682587	-0.890581667423248	-16.3048152923584	0.000618529506027699	-0.00132951640989631	0.00256657530553639	-0.00847235135734081
1159	0.174025431275368	-1.21525597572327	-16.4996185302734	0.00483929552137852	0.00354059832170606	-0.00230353930965066	-0.00944637414067984
1160	-2.42336916923523	-0.241233021020889	-16.5645542144775	0.00516396993771195	0.00386527273803949	-0.00977104809135199	-0.0149658378213644
1161	-1.7740204334259	-0.241233021020889	-16.629487991333	0.00581331877037883	-0.00100484199356288	-0.00425158534198999	-0.0113944197073579
1162	-0.47532320022583	-1.21525597572327	-16.434684753418	0.00841071270406246	-0.00652430532500148	-0.00457625929266214	0.00321592413820326
1163	-1.12467181682587	-0.241233021020889	-16.7593593597412	0.00418994715437293	-0.00619963090866804	-0.00522560812532902	-0.00587495695799589
1164	-1.12467181682587	-0.241233021020889	-16.6944236755371	0.00354059832170606	0.00256657530553639	0.00256657530553639	-0.00132951640989631
1165	0.174025431275368	-0.890581667423248	-16.8242931365967	0.00386527273803949	0.0022419011220336	-0.00749832857400179	-0.00457625929266214
1166	0.174025431275368	-0.890581667423248	-16.6944236755371	-0.00327756232582033	-0.00392691092565656	0.000618529506027699	-0.0026282137259841
1167	0.823374032974243	-1.53993022441864	-16.5645542144775	0.00289124972186983	0.000943203864153475	-0.00392691092565656	0.00289124972186983
1168	-1.7740204334259	-0.890581667423248	-16.629487991333	0.00613799272105098	-0.000680167751852423	-0.00197886489331722	-0.00457625929266214
1169	-1.12467181682587	-0.56590735912323	-16.6944236755371	0.00321592413820326	0.00256657530553639	-0.00684897974133492	0.000293855206109583
1170	-2.42336916923523	0.0834413021802902	-16.4996185302734	0.00906006153672934	0.000293855206109583	-0.00100484199356288	-0.00652430532500148
1171	0.174025431275368	-0.890581667423248	-16.6944236755371	0.000293855206109583	-0.00360223650932312	0.00126787810586393	0.00159255252219737
1172	-2.42336916923523	0.40811562538147	-16.629487991333	0.00548864435404539	0.000618529506027699	-3.08191010844894e-05	-0.00392691092565656
1173	-1.12467181682587	-0.241233021020889	-16.434684753418	0.00418994715437293	0.00516396993771195	-0.00652430532500148	-0.000355493422830477
1174	0.174025431275368	-0.890581667423248	-16.2398796081543	0.00451462110504508	0.00776136433705688	-0.0026282137259841	-0.00490093370899558
1175	0.823374032974243	-0.890581667423248	-16.2398796081543	0.00483929552137852	0.00970941036939621	-0.00619963090866804	-0.0026282137259841
1176	-0.47532320022583	-1.21525597572327	-16.0450744628906	-0.000355493422830477	-0.00555028254166245	-0.000680167751852423	-0.00490093370899558
1177	-0.47532320022583	-1.21525597572327	-16.434684753418	0.00321592413820326	-0.000355493422830477	-0.00555028254166245	-0.000680167751852423
1178	-1.7740204334259	0.0834413021802902	-16.0450744628906	0.000293855206109583	0.00581331877037883	-0.00100484199356288	-0.00457625929266214
1179	-2.42336916923523	-0.241233021020889	-16.5645542144775	0.00256657530553639	0.0106834331527352	-0.00165419070981443	-0.00100484199356288
1180	-0.47532320022583	0.40811562538147	-16.0450744628906	0.00516396993771195	0.00483929552137852	-0.00197886489331722	0.00159255252219737
1181	-0.47532320022583	-0.890581667423248	-15.5255966186523	0.000943203864153475	0.00418994715437293	0.00256657530553639	-0.00652430532500148
1182	-1.7740204334259	0.40811562538147	-15.7853355407715	0.00451462110504508	0.00451462110504508	-0.00360223650932312	0.00159255252219737
1183	-1.12467181682587	-0.890581667423248	-16.1749439239502	0.00159255252219737	0.00191722682211548	-0.0026282137259841	0.00191722682211548
1184	-1.12467181682587	0.0834413021802902	-16.7593593597412	0.00386527273803949	0.000943203864153475	0.000943203864153475	-0.00652430532500148
1185	-1.7740204334259	-0.241233021020889	-16.629487991333	0.00354059832170606	0.0103587592020631	-0.00327756232582033	0.00841071270406246
1186	-2.42336916923523	0.40811562538147	-16.6944236755371	0.00126787810586393	-0.000355493422830477	-0.00457625929266214	-0.00944637414067984
1187	-1.7740204334259	0.40811562538147	-16.3697490692139	0.00711201597005129	0.00354059832170606	-0.00100484199356288	0.00873538758605719
1188	-2.42336916923523	0.40811562538147	-16.2398796081543	0.0022419011220336	-0.00165419070981443	0.00483929552137852	0.00581331877037883
1189	-1.7740204334259	0.40811562538147	-16.6944236755371	0.000943203864153475	0.00483929552137852	0.00126787810586393	0.00743668992072344
1190	-0.47532320022583	-1.21525597572327	-16.5645542144775	0.00548864435404539	0.000293855206109583	-0.00230353930965066	-0.00230353930965066
1191	-2.42336916923523	-0.241233021020889	-16.8242931365967	0.00256657530553639	-0.00295288790948689	0.000618529506027699	-0.00327756232582033
1192	-0.47532320022583	-1.21525597572327	-16.3048152923584	0.000293855206109583	0.00613799272105098	-0.00100484199356288	0.00711201597005129
1193	0.174025431275368	-0.890581667423248	-16.434684753418	0.00256657530553639	-0.00684897974133492	-0.00295288790948689	0.00548864435404539
1194	-1.12467181682587	0.40811562538147	-16.5645542144775	-0.0026282137259841	0.00938473641872406	-0.00490093370899558	0.00191722682211548
1195	-1.7740204334259	-0.241233021020889	-16.3697490692139	0.00516396993771195	0.00191722682211548	0.0022419011220336	-0.000355493422830477
1196	-2.42336916923523	0.0834413021802902	-16.5645542144775	-0.00165419070981443	0.00256657530553639	-0.00522560812532902	-0.000680167751852423
1197	-0.47532320022583	-0.890581667423248	-16.5645542144775	0.00483929552137852	0.00126787810586393	0.00126787810586393	0.00743668992072344
1198	0.174025431275368	-1.21525597572327	-16.3048152923584	0.00516396993771195	-0.00165419070981443	-0.00879702530801296	-3.08191010844894e-05
1199	0.823374032974243	-0.56590735912323	-16.2398796081543	0.00191722682211548	0.00548864435404539	-0.0026282137259841	0.00613799272105098
1200	1.47272264957428	-1.53993022441864	-15.9801406860352	0.00159255252219737	0.00841071270406246	0.00386527273803949	0.00159255252219737
1201	-1.12467181682587	0.732789933681488	-16.0450744628906	0.000293855206109583	0.00321592413820326	-0.00132951640989631	-0.0026282137259841
1202	0.174025431275368	-1.21525597572327	-16.629487991333	0.00613799272105098	0.000943203864153475	0.00354059832170606	0.00743668992072344
1203	-1.7740204334259	0.0834413021802902	-16.4996185302734	0.00646266713738441	0.00321592413820326	0.0022419011220336	0.00354059832170606
1204	0.174025431275368	-1.21525597572327	-16.2398796081543	0.0022419011220336	0.00321592413820326	-0.00555028254166245	0.00483929552137852
1205	-1.12467181682587	0.0834413021802902	-16.629487991333	0.00418994715437293	0.0022419011220336	0.000618529506027699	0.00191722682211548
1206	-1.7740204334259	0.40811562538147	-16.629487991333	-3.08191010844894e-05	-0.0026282137259841	-0.00327756232582033	-0.00100484199356288
1207	-1.7740204334259	0.40811562538147	-16.3048152923584	0.00289124972186983	0.00581331877037883	-0.00197886489331722	0.011982130818069
1208	-0.47532320022583	0.0834413021802902	-16.629487991333	0.00159255252219737	0.000943203864153475	-0.000680167751852423	0.00906006153672934
1209	-1.7740204334259	0.40811562538147	-16.6944236755371	-0.00100484199356288	0.00646266713738441	0.00126787810586393	0.00938473641872406
1210	0.174025431275368	-1.53993022441864	-16.3697490692139	0.00841071270406246	0.00581331877037883	-0.00360223650932312	0.00711201597005129
1211	-1.12467181682587	-0.890581667423248	-16.1749439239502	0.00289124972186983	-0.00197886489331722	0.00418994715437293	-0.000355493422830477
1212	-2.42336916923523	0.0834413021802902	-15.9152050018311	0.00256657530553639	0.00159255252219737	-0.0026282137259841	0.00743668992072344
1213	-3.7220664024353	0.0834413021802902	-15.6554660797119	0.000618529506027699	-0.00100484199356288	0.00191722682211548	0.00483929552137852
1214	-1.12467181682587	-0.890581667423248	-15.6554660797119	0.00159255252219737	-0.00360223650932312	-0.00619963090866804	-0.000680167751852423
1215	-1.7740204334259	-0.890581667423248	-15.8502702713013	0.000293855206109583	0.00743668992072344	-0.000680167751852423	0.00159255252219737
1216	-3.7220664024353	-0.241233021020889	-16.2398796081543	0.00256657530553639	0.00191722682211548	-0.00425158534198999	-0.0026282137259841
1217	-3.07271766662598	0.40811562538147	-15.9152050018311	-3.08191010844894e-05	0.00873538758605719	-0.000355493422830477	0.00743668992072344
1218	-1.7740204334259	-0.890581667423248	-16.3697490692139	-0.00652430532500148	0.00548864435404539	-0.00977104809135199	0.00938473641872406
1219	-1.7740204334259	-0.56590735912323	-16.0450744628906	-0.00132951640989631	0.00516396993771195	0.00256657530553639	0.00548864435404539
1220	-3.07271766662598	-0.241233021020889	-16.0450744628906	0.00289124972186983	0.00613799272105098	0.000293855206109583	0.00321592413820326
1221	-1.12467181682587	0.732789933681488	-16.4996185302734	-0.00360223650932312	0.00548864435404539	-0.00165419070981443	-0.00295288790948689
1222	-3.7220664024353	0.40811562538147	-16.3048152923584	0.0022419011220336	-0.00100484199356288	0.0022419011220336	0.013930176384747
1223	-1.7740204334259	-1.21525597572327	-16.3048152923584	-0.00360223650932312	-0.00944637414067984	-0.0026282137259841	0.00451462110504508
1224	-3.7220664024353	0.40811562538147	-16.3048152923584	-0.00977104809135199	-0.00490093370899558	0.00256657530553639	0.0106834331527352
1225	-3.07271766662598	-0.241233021020889	-16.3697490692139	-0.00100484199356288	-0.00717365415766835	-0.00100484199356288	-0.00165419070981443
1226	-3.7220664024353	0.0834413021802902	-16.2398796081543	0.00126787810586393	0.000293855206109583	-0.00327756232582033	0.00711201597005129
1227	-3.07271766662598	0.0834413021802902	-16.8892288208008	-0.00327756232582033	-0.00425158534198999	0.00418994715437293	0.00451462110504508
1228	-2.42336916923523	0.0834413021802902	-16.6944236755371	-0.00490093370899558	0.000618529506027699	-0.00165419070981443	0.00711201597005129
1229	-2.42336916923523	-0.890581667423248	-16.3048152923584	-0.00327756232582033	0.000618529506027699	0.00159255252219737	0.00256657530553639
1230	-2.42336916923523	-1.21525597572327	-16.3048152923584	-0.000680167751852423	0.00483929552137852	0.00191722682211548	0.00159255252219737
1231	-2.42336916923523	-0.890581667423248	-16.0450744628906	-0.00295288790948689	-0.000680167751852423	-3.08191010844894e-05	0.00548864435404539
1232	-4.37141513824463	0.0834413021802902	-16.1749439239502	-0.00132951640989631	-0.0026282137259841	0.000293855206109583	0.0113327819854021
1233	-1.7740204334259	-1.53993022441864	-15.7853355407715	-0.00165419070981443	-0.00100484199356288	0.00321592413820326	0.00483929552137852
1234	-2.42336916923523	-0.56590735912323	-15.9152050018311	-0.00619963090866804	0.00711201597005129	-0.0100957229733467	0.000618529506027699
1235	-4.37141513824463	0.0834413021802902	-16.0450744628906	-0.00522560812532902	0.00646266713738441	0.00483929552137852	0.000943203864153475
1236	-4.37141513824463	0.0834413021802902	-16.4996185302734	0.00289124972186983	-0.00165419070981443	-0.00230353930965066	-0.00197886489331722
1237	-2.42336916923523	-0.241233021020889	-16.5645542144775	-0.00392691092565656	-0.000680167751852423	0.00126787810586393	0.00581331877037883
1238	-2.42336916923523	-0.56590735912323	-16.1100101470947	-0.00360223650932312	0.0022419011220336	-0.00522560812532902	0.0123068047687411
1239	-1.12467181682587	-0.890581667423248	-16.3048152923584	-0.00977104809135199	-3.08191010844894e-05	0.000293855206109583	-0.00100484199356288
1240	-1.7740204334259	-1.21525597572327	-16.434684753418	0.000943203864153475	0.00256657530553639	-0.00360223650932312	-0.00327756232582033
1241	-3.07271766662598	-0.890581667423248	-16.3697490692139	-0.00132951640989631	-0.00295288790948689	-0.00619963090866804	-0.00490093370899558
1242	-2.42336916923523	-0.56590735912323	-15.9801406860352	-0.000680167751852423	-0.0026282137259841	0.00321592413820326	0.0103587592020631
1243	-3.7220664024353	0.0834413021802902	-15.7853355407715	-0.00457625929266214	0.00159255252219737	0.000618529506027699	0.0155535480007529
1244	-3.7220664024353	-0.890581667423248	-15.8502702713013	-0.00912170019000769	0.00418994715437293	-0.00295288790948689	-0.000680167751852423
1245	-1.7740204334259	-1.21525597572327	-16.0450744628906	-0.00132951640989631	-0.0026282137259841	-0.00100484199356288	0.00451462110504508
1246	-2.42336916923523	-0.890581667423248	-16.3048152923584	-0.00555028254166245	0.00841071270406246	-0.00327756232582033	0.00126787810586393
1247	-2.42336916923523	-1.21525597572327	-16.3697490692139	-0.000355493422830477	0.00516396993771195	-0.00490093370899558	0.00938473641872406
1248	-5.0207633972168	0.732789933681488	-16.8242931365967	-0.00165419070981443	0.00548864435404539	-0.0026282137259841	0.000943203864153475
1249	-4.37141513824463	0.0834413021802902	-16.629487991333	-0.00749832857400179	0.00938473641872406	0.000293855206109583	0.00483929552137852
1250	-3.7220664024353	0.0834413021802902	-16.3048152923584	-0.00327756232582033	0.00548864435404539	0.00386527273803949	-0.00684897974133492
1251	-5.0207633972168	0.0834413021802902	-16.629487991333	-0.00652430532500148	0.00289124972186983	-0.0026282137259841	0.00451462110504508
1252	-3.7220664024353	-0.890581667423248	-16.5645542144775	-0.00652430532500148	0.00386527273803949	-0.00230353930965066	0.0022419011220336
1253	-4.37141513824463	0.0834413021802902	-16.8242931365967	-0.00392691092565656	-0.00327756232582033	-0.00457625929266214	0.00873538758605719
1254	-3.7220664024353	0.40811562538147	-16.7593593597412	-0.00522560812532902	-0.00360223650932312	0.00613799272105098	0.00256657530553639
1255	-3.7220664024353	-1.21525597572327	-16.2398796081543	-0.00490093370899558	0.00483929552137852	-0.00652430532500148	0.00354059832170606
1256	-2.42336916923523	-0.890581667423248	-16.2398796081543	-0.00392691092565656	0.00191722682211548	0.00451462110504508	-0.00100484199356288
1257	-3.7220664024353	-1.21525597572327	-15.8502702713013	-0.00814767740666866	0.00418994715437293	0.000943203864153475	0.0116574559360743
1258	-4.37141513824463	0.40811562538147	-16.5645542144775	-0.00327756232582033	0.00159255252219737	-0.0026282137259841	0.0152288740500808
1259	-5.0207633972168	0.40811562538147	-16.8242931365967	-0.00717365415766835	0.00386527273803949	-0.00327756232582033	0.000293855206109583
1260	-4.37141513824463	0.0834413021802902	-16.5645542144775	-0.00619963090866804	0.0022419011220336	0.000293855206109583	0.00483929552137852
1261	-2.42336916923523	-1.21525597572327	-16.2398796081543	-0.00652430532500148	-0.00327756232582033	-0.00327756232582033	0.00418994715437293
1262	-5.0207633972168	0.0834413021802902	-16.3697490692139	-0.00749832857400179	0.00386527273803949	-0.00100484199356288	0.00776136433705688
1263	-2.42336916923523	-1.21525597572327	-15.8502702713013	-0.00490093370899558	0.000293855206109583	-0.00132951640989631	0.00613799272105098
1264	-1.7740204334259	-0.890581667423248	-16.1749439239502	-0.00392691092565656	0.0100340843200684	-0.00490093370899558	0.00581331877037883
1265	-4.37141513824463	0.40811562538147	-16.5645542144775	-0.000680167751852423	0.00841071270406246	0.000293855206109583	-3.08191010844894e-05
1266	-3.7220664024353	0.40811562538147	-16.629487991333	-0.00619963090866804	0.00354059832170606	-0.00165419070981443	0.00418994715437293
1267	-2.42336916923523	-0.241233021020889	-16.3697490692139	-0.00619963090866804	0.000293855206109583	0.00191722682211548	0.00938473641872406
1268	-1.7740204334259	-0.890581667423248	-16.3048152923584	-0.00977104809135199	-0.0026282137259841	-0.00100484199356288	0.00483929552137852
1269	-4.37141513824463	-1.21525597572327	-15.5905313491821	-0.00295288790948689	0.00841071270406246	-0.00100484199356288	0.00321592413820326
1270	-1.7740204334259	-0.890581667423248	-15.5905313491821	-0.000355493422830477	0.00613799272105098	-0.00652430532500148	0.00126787810586393
1271	-3.07271766662598	-0.890581667423248	-15.9152050018311	-0.00100484199356288	0.000618529506027699	0.00386527273803949	0.00808603875339031
1272	-3.7220664024353	0.40811562538147	-16.0450744628906	-0.00555028254166245	-0.00555028254166245	0.00256657530553639	-0.00230353930965066
1273	-2.42336916923523	-1.21525597572327	-16.2398796081543	0.000293855206109583	0.00289124972186983	-0.00132951640989631	0.00159255252219737
1274	-1.7740204334259	-0.890581667423248	-16.1100101470947	-0.00327756232582033	0.000618529506027699	-0.00457625929266214	-0.00587495695799589
1275	-3.7220664024353	0.40811562538147	-16.3048152923584	-0.00295288790948689	0.0126314787194133	0.000943203864153475	0.00451462110504508
1276	-3.7220664024353	0.0834413021802902	-16.1749439239502	-0.00132951640989631	0.00516396993771195	-0.00197886489331722	-0.000680167751852423
1277	-2.42336916923523	-0.241233021020889	-16.629487991333	-0.00360223650932312	0.00516396993771195	0.0022419011220336	0.00613799272105098
1278	-1.12467181682587	-0.56590735912323	-16.8892288208008	-0.00425158534198999	0.00191722682211548	-0.000355493422830477	0.00354059832170606
1279	-2.42336916923523	-0.890581667423248	-16.3048152923584	-0.00425158534198999	0.00256657530553639	-0.00490093370899558	0.00483929552137852
1280	-1.12467181682587	-1.21525597572327	-16.1749439239502	-0.00555028254166245	-0.00360223650932312	-0.00457625929266214	0.00191722682211548
1281	-3.07271766662598	0.732789933681488	-16.3048152923584	0.00386527273803949	0.00548864435404539	0.000943203864153475	0.00191722682211548
1282	-1.12467181682587	-0.890581667423248	-16.0450744628906	-0.00555028254166245	0.00159255252219737	-0.000680167751852423	0.00418994715437293
1283	-1.7740204334259	-0.241233021020889	-16.8242931365967	-0.000355493422830477	0.00418994715437293	0.00418994715437293	0.00321592413820326
1284	-2.42336916923523	0.40811562538147	-16.7593593597412	-0.000680167751852423	0.00256657530553639	-0.00295288790948689	0.0022419011220336
1285	-3.07271766662598	0.732789933681488	-16.5645542144775	0.00126787810586393	0.00483929552137852	-0.00522560812532902	0.00386527273803949
1286	-3.07271766662598	-0.241233021020889	-16.6944236755371	-0.00360223650932312	0.00289124972186983	-3.08191010844894e-05	-0.00100484199356288
1287	-4.37141513824463	0.40811562538147	-16.7593593597412	-0.00490093370899558	-0.000355493422830477	0.00418994715437293	-0.000355493422830477
1288	-1.7740204334259	-0.890581667423248	-16.434684753418	-3.08191010844894e-05	0.0022419011220336	-0.00100484199356288	0.00873538758605719
1289	-1.7740204334259	-0.241233021020889	-16.1100101470947	0.00159255252219737	0.00126787810586393	-0.00100484199356288	-0.00425158534198999
1290	-3.07271766662598	-0.241233021020889	-16.7593593597412	0.000943203864153475	0.00548864435404539	-0.00782300252467394	0.00678734155371785
1291	-2.42336916923523	0.732789933681488	-16.8892288208008	0.00191722682211548	0.00581331877037883	-0.00360223650932312	-0.00230353930965066
1292	-1.7740204334259	-0.56590735912323	-16.434684753418	-0.00619963090866804	0.000293855206109583	0.00451462110504508	0.0116574559360743
1293	-3.07271766662598	0.40811562538147	-16.6944236755371	-0.00132951640989631	0.00418994715437293	-0.0026282137259841	0.000293855206109583
1294	-2.42336916923523	-0.241233021020889	-16.3048152923584	0.00289124972186983	0.00289124972186983	-0.00100484199356288	0.00678734155371785
1295	-1.12467181682587	-1.21525597572327	-16.2398796081543	0.00256657530553639	0.00126787810586393	0.00126787810586393	-0.00100484199356288
1296	-0.47532320022583	-1.21525597572327	-16.3048152923584	-0.00327756232582033	0.0022419011220336	0.0022419011220336	0.00354059832170606
1297	-0.47532320022583	-0.890581667423248	-16.434684753418	-0.00132951640989631	0.00516396993771195	-3.08191010844894e-05	-0.00197886489331722
1298	-1.12467181682587	-0.890581667423248	-16.3048152923584	0.00321592413820326	0.00678734155371785	-0.000680167751852423	0.00906006153672934
1299	-1.7740204334259	0.0834413021802902	-16.434684753418	0.00808603875339031	0.00451462110504508	-0.000355493422830477	-0.00230353930965066
1300	-3.07271766662598	0.0834413021802902	-16.2398796081543	0.000943203864153475	0.00743668992072344	-0.00684897974133492	0.0022419011220336
1301	0.174025431275368	-0.890581667423248	-15.9152050018311	0.00256657530553639	0.00711201597005129	0.00289124972186983	-0.00457625929266214
1302	-2.42336916923523	0.0834413021802902	-16.4996185302734	-0.00165419070981443	-0.00425158534198999	-0.00197886489331722	0.00613799272105098
1303	-1.7740204334259	-0.241233021020889	-16.5645542144775	0.00354059832170606	-0.00360223650932312	0.00743668992072344	0.00646266713738441
1304	-0.47532320022583	-0.56590735912323	-16.2398796081543	0.00418994715437293	0.00386527273803949	0.00289124972186983	0.00354059832170606
1305	0.823374032974243	-0.890581667423248	-16.3048152923584	0.00354059832170606	0.00743668992072344	0.00126787810586393	-3.08191010844894e-05
1306	0.174025431275368	-0.56590735912323	-16.1749439239502	0.0022419011220336	0.00386527273803949	-0.00457625929266214	0.00451462110504508
1307	-1.7740204334259	-0.56590735912323	-16.2398796081543	-3.08191010844894e-05	0.00159255252219737	0.00159255252219737	0.00159255252219737
1308	-3.07271766662598	0.0834413021802902	-16.6944236755371	0.00126787810586393	-0.00295288790948689	0.00126787810586393	0.011982130818069
1309	-1.7740204334259	0.40811562538147	-16.629487991333	0.000618529506027699	0.00613799272105098	-0.00587495695799589	0.00581331877037883
1310	-1.7740204334259	0.0834413021802902	-16.5645542144775	0.00289124972186983	-3.08191010844894e-05	0.0022419011220336	-0.00230353930965066
1311	0.823374032974243	-0.890581667423248	-16.1749439239502	0.00418994715437293	0.00678734155371785	-0.00652430532500148	0.00289124972186983
1312	-3.07271766662598	0.0834413021802902	-16.4996185302734	-0.0026282137259841	-0.00230353930965066	-0.00165419070981443	-0.00197886489331722
1313	0.823374032974243	-0.890581667423248	-16.0450744628906	-0.00165419070981443	0.000943203864153475	-0.000355493422830477	0.00516396993771195
1314	-1.7740204334259	0.0834413021802902	-16.3697490692139	-0.00132951640989631	0.00321592413820326	-0.0026282137259841	0.0022419011220336
1315	-2.42336916923523	0.0834413021802902	-16.7593593597412	-3.08191010844894e-05	0.00548864435404539	-0.00165419070981443	0.00321592413820326
1316	-2.42336916923523	0.732789933681488	-16.5645542144775	0.00126787810586393	0.00873538758605719	-0.00522560812532902	-0.000355493422830477
1317	-1.12467181682587	0.0834413021802902	-16.629487991333	-3.08191010844894e-05	0.00126787810586393	-0.00555028254166245	0.00678734155371785
1318	-3.07271766662598	0.732789933681488	-16.5645542144775	0.000618529506027699	0.00354059832170606	0.00289124972186983	0.00516396993771195
1319	0.174025431275368	-0.241233021020889	-16.3048152923584	0.00483929552137852	0.00841071270406246	-0.0110697457566857	-0.00360223650932312
1320	-1.12467181682587	-0.890581667423248	-16.1749439239502	-0.00230353930965066	0.00646266713738441	-0.000680167751852423	-0.00619963090866804
1321	-2.42336916923523	-0.241233021020889	-16.6944236755371	0.00743668992072344	0.00354059832170606	-0.00847235135734081	-0.0026282137259841
1322	-1.12467181682587	-0.56590735912323	-16.6944236755371	-0.00327756232582033	-0.00197886489331722	-0.000355493422830477	-0.00100484199356288
1323	0.174025431275368	-0.56590735912323	-16.8892288208008	0.00548864435404539	0.00776136433705688	-0.00522560812532902	0.00256657530553639
1324	-3.07271766662598	0.40811562538147	-16.6944236755371	0.00159255252219737	0.00256657530553639	-0.000680167751852423	-0.00879702530801296
1325	-2.42336916923523	0.40811562538147	-16.629487991333	-3.08191010844894e-05	-0.000355493422830477	-0.00425158534198999	-0.00749832857400179
1326	-1.7740204334259	0.40811562538147	-16.4996185302734	-0.00197886489331722	0.00159255252219737	-0.000680167751852423	-0.00490093370899558
1327	-1.7740204334259	-0.241233021020889	-16.629487991333	0.00159255252219737	0.00451462110504508	-0.00879702530801296	0.000293855206109583
1328	-0.47532320022583	-0.56590735912323	-16.8242931365967	0.00191722682211548	0.00938473641872406	0.00159255252219737	0.00938473641872406
1329	0.823374032974243	-0.890581667423248	-16.4996185302734	0.00159255252219737	0.00548864435404539	-0.00295288790948689	0.00548864435404539
1330	-1.12467181682587	-1.21525597572327	-16.5645542144775	-0.00295288790948689	0.00613799272105098	-0.00425158534198999	-0.00490093370899558
1331	-2.42336916923523	-0.241233021020889	-16.7593593597412	0.00451462110504508	0.00548864435404539	-0.00944637414067984	-0.00230353930965066
1332	-1.7740204334259	-0.56590735912323	-16.5645542144775	0.00451462110504508	0.00354059832170606	-0.00132951640989631	0.00126787810586393
1333	-2.42336916923523	-0.241233021020889	-16.4996185302734	0.0022419011220336	0.00418994715437293	0.00256657530553639	0.00191722682211548
1334	0.823374032974243	-0.56590735912323	-16.4996185302734	0.00418994715437293	0.00841071270406246	-0.00295288790948689	-0.00132951640989631
1335	-0.47532320022583	-0.56590735912323	-16.5645542144775	-0.00100484199356288	0.00938473641872406	-0.00197886489331722	-0.00360223650932312
1336	0.174025431275368	-0.890581667423248	-16.629487991333	0.00451462110504508	0.00418994715437293	-0.00587495695799589	-0.0113944197073579
1337	-1.12467181682587	-1.53993022441864	-16.1100101470947	0.00321592413820326	0.00191722682211548	-0.00652430532500148	-0.00230353930965066
1338	-1.12467181682587	-0.56590735912323	-16.1749439239502	0.00548864435404539	0.00646266713738441	0.00321592413820326	0.000293855206109583
1339	-0.47532320022583	-0.890581667423248	-15.8502702713013	0.000618529506027699	0.0022419011220336	-0.00100484199356288	0.00613799272105098
1340	-1.7740204334259	0.0834413021802902	-16.629487991333	0.00321592413820326	0.00354059832170606	0.0022419011220336	-0.00684897974133492
1341	-1.12467181682587	-0.890581667423248	-16.434684753418	0.00321592413820326	0.00516396993771195	-0.00165419070981443	-0.00392691092565656
1342	-1.7740204334259	-0.241233021020889	-16.5645542144775	0.0022419011220336	0.0022419011220336	0.00321592413820326	-0.00392691092565656
1343	-1.7740204334259	-1.53993022441864	-16.1749439239502	0.00516396993771195	0.00159255252219737	-0.00132951640989631	0.00776136433705688
1344	-0.47532320022583	-1.21525597572327	-16.1749439239502	0.00159255252219737	0.00289124972186983	0.00126787810586393	0.00289124972186983
1345	-1.12467181682587	-1.21525597572327	-15.9152050018311	0.000943203864153475	0.00126787810586393	-0.00327756232582033	-0.00555028254166245
1346	0.174025431275368	-0.890581667423248	-16.3048152923584	0.00418994715437293	0.00289124972186983	-0.00555028254166245	-0.00749832857400179
1347	-0.47532320022583	-0.890581667423248	-16.3048152923584	0.00516396993771195	0.000943203864153475	-0.0026282137259841	0.00321592413820326
1348	-1.7740204334259	-0.56590735912323	-16.8242931365967	0.00354059832170606	-0.00522560812532902	0.0022419011220336	0.0100340843200684
1349	-2.42336916923523	-0.56590735912323	-16.8242931365967	0.00613799272105098	-0.000680167751852423	0.00321592413820326	0.0022419011220336
1350	-2.42336916923523	-0.56590735912323	-16.3697490692139	-0.00197886489331722	0.00256657530553639	0.0022419011220336	-3.08191010844894e-05
1351	0.174025431275368	-1.21525597572327	-16.2398796081543	0.00548864435404539	0.000618529506027699	-0.00457625929266214	0.00289124972186983
1352	-1.12467181682587	-0.241233021020889	-16.434684753418	0.00386527273803949	-0.00457625929266214	-0.00392691092565656	0.000618529506027699
1353	-0.47532320022583	-0.890581667423248	-16.3048152923584	0.00613799272105098	-0.00100484199356288	-0.000355493422830477	0.00808603875339031
1354	-0.47532320022583	0.40811562538147	-16.4996185302734	0.00126787810586393	-0.00327756232582033	-0.00197886489331722	-0.000680167751852423
1355	-2.42336916923523	0.0834413021802902	-16.3697490692139	-0.00132951640989631	0.000618529506027699	-0.00490093370899558	-0.00555028254166245
1356	-1.12467181682587	0.0834413021802902	-16.3048152923584	0.00321592413820326	0.00126787810586393	-0.00165419070981443	-0.00749832857400179
1357	-1.7740204334259	0.40811562538147	-16.2398796081543	0.00289124972186983	-0.00295288790948689	-0.00717365415766835	-0.00522560812532902
1358	-1.7740204334259	-0.241233021020889	-16.3697490692139	0.00191722682211548	0.00191722682211548	0.00354059832170606	0.00581331877037883
1359	-2.42336916923523	0.40811562538147	-16.5645542144775	0.00711201597005129	0.00321592413820326	0.00808603875339031	0.000293855206109583
1360	0.823374032974243	-0.890581667423248	-16.3048152923584	-0.00425158534198999	0.0022419011220336	-0.00619963090866804	-0.00100484199356288
1361	-2.42336916923523	0.40811562538147	-16.6944236755371	0.00483929552137852	0.00483929552137852	-0.00392691092565656	-0.00717365415766835
1362	0.823374032974243	-1.21525597572327	-16.2398796081543	0.00548864435404539	0.00126787810586393	-0.00652430532500148	0.0022419011220336
1363	-1.7740204334259	0.40811562538147	-16.3048152923584	0.00289124972186983	0.00126787810586393	0.00386527273803949	0.00289124972186983
1364	-1.7740204334259	-0.56590735912323	-16.1100101470947	0.00581331877037883	0.00386527273803949	-0.00360223650932312	0.00321592413820326
1365	-1.7740204334259	0.40811562538147	-16.8242931365967	-0.00490093370899558	-0.00327756232582033	-0.00457625929266214	-0.00522560812532902
1366	-1.12467181682587	0.0834413021802902	-16.8242931365967	0.000618529506027699	0.000943203864153475	-0.00814767740666866	-0.0026282137259841
1367	-1.12467181682587	-0.241233021020889	-16.4996185302734	0.00516396993771195	-0.00197886489331722	-0.00392691092565656	-0.00100484199356288
1368	0.174025431275368	-0.241233021020889	-16.434684753418	0.00354059832170606	0.00191722682211548	-0.00814767740666866	-0.00230353930965066
1369	0.174025431275368	-0.890581667423248	-16.2398796081543	0.000943203864153475	0.00451462110504508	0.00126787810586393	-0.00490093370899558
1370	-1.12467181682587	-1.53993022441864	-16.1749439239502	0.0022419011220336	0.000293855206109583	-0.00749832857400179	0.00516396993771195
1371	0.174025431275368	-1.21525597572327	-16.4996185302734	0.00289124972186983	0.00321592413820326	0.00321592413820326	0.00256657530553639
1372	-1.12467181682587	-0.241233021020889	-16.5645542144775	0.00386527273803949	-0.00360223650932312	-0.00132951640989631	0.00516396993771195
1373	-1.7740204334259	-0.56590735912323	-16.3697490692139	0.00321592413820326	-0.00912170019000769	-0.000680167751852423	-0.00197886489331722
1374	-0.47532320022583	-1.8646045923233	-15.9801406860352	0.00483929552137852	-0.00327756232582033	-0.000355493422830477	-0.00619963090866804
1375	-1.12467181682587	0.0834413021802902	-16.3697490692139	-0.00327756232582033	0.00289124972186983	-0.00684897974133492	-0.00749832857400179
1376	-1.7740204334259	-0.890581667423248	-16.1100101470947	0.000943203864153475	-0.00392691092565656	-0.00100484199356288	-0.00132951640989631
1377	-1.7740204334259	-0.241233021020889	-16.3697490692139	-0.00230353930965066	-0.00879702530801296	-0.00197886489331722	-0.00100484199356288
1378	-1.12467181682587	-0.890581667423248	-16.629487991333	0.00354059832170606	-0.0026282137259841	-0.000355493422830477	0.000943203864153475
1379	-0.47532320022583	-1.8646045923233	-16.1749439239502	0.00483929552137852	-0.00230353930965066	0.00418994715437293	-0.00392691092565656
1380	-1.7740204334259	-1.8646045923233	-16.1749439239502	-0.000355493422830477	0.000618529506027699	0.00159255252219737	0.00126787810586393
1381	-0.47532320022583	-1.8646045923233	-15.9152050018311	0.00386527273803949	-0.00425158534198999	0.00289124972186983	-0.00360223650932312
1382	-3.07271766662598	-0.890581667423248	-15.5905313491821	0.00159255252219737	-0.00587495695799589	-3.08191010844894e-05	-0.00457625929266214
1383	0.174025431275368	-1.8646045923233	-15.5255966186523	0.00191722682211548	-0.00944637414067984	-0.0026282137259841	0.00516396993771195
1384	-0.47532320022583	-1.8646045923233	-15.7204008102417	0.00418994715437293	-0.00100484199356288	0.00386527273803949	0.00159255252219737
1385	-0.47532320022583	-1.53993022441864	-16.1100101470947	0.00159255252219737	0.0022419011220336	-0.00392691092565656	-0.00230353930965066
1386	-0.47532320022583	-1.8646045923233	-15.7853355407715	0.00354059832170606	-0.00132951640989631	0.00321592413820326	0.000943203864153475
1387	0.823374032974243	-2.18927884101868	-15.7853355407715	-3.08191010844894e-05	-0.00814767740666866	0.00289124972186983	0.00483929552137852
1388	-1.12467181682587	-1.8646045923233	-16.2398796081543	0.00126787810586393	-0.00912170019000769	0.00159255252219737	0.00159255252219737
1389	-1.7740204334259	-0.890581667423248	-15.9152050018311	0.00126787810586393	-0.00392691092565656	0.00354059832170606	-0.00132951640989631
1390	-2.42336916923523	-0.890581667423248	-16.434684753418	0.00451462110504508	-0.00230353930965066	-0.00522560812532902	-0.00944637414067984
1391	-0.47532320022583	-0.56590735912323	-16.434684753418	-0.000680167751852423	-0.00684897974133492	0.00321592413820326	-0.00327756232582033
1392	-1.12467181682587	-1.8646045923233	-16.3048152923584	0.00256657530553639	-0.00490093370899558	0.000943203864153475	0.00354059832170606
1393	0.823374032974243	-1.8646045923233	-16.5645542144775	-0.0026282137259841	-0.0149658378213644	0.00191722682211548	-0.00327756232582033
1394	-1.7740204334259	-0.890581667423248	-16.2398796081543	0.00581331877037883	-0.00684897974133492	0.00386527273803949	-0.00392691092565656
1395	0.174025431275368	-2.51395320892334	-16.1100101470947	0.00386527273803949	-3.08191010844894e-05	-0.00522560812532902	-0.00132951640989631
1396	-1.12467181682587	-2.18927884101868	-16.0450744628906	0.000293855206109583	-0.000355493422830477	0.00256657530553639	-0.00197886489331722
1397	0.174025431275368	-2.18927884101868	-15.9152050018311	-0.00230353930965066	-0.00619963090866804	-0.00490093370899558	-0.00165419070981443
1398	-1.7740204334259	-1.53993022441864	-15.8502702713013	0.000943203864153475	-0.0136671401560307	0.00289124972186983	-3.08191010844894e-05
1399	-1.12467181682587	-1.21525597572327	-15.8502702713013	0.00256657530553639	-0.0026282137259841	-0.00587495695799589	-0.000355493422830477
1400	-2.42336916923523	-0.56590735912323	-15.9801406860352	0.00581331877037883	0.000293855206109583	-0.00327756232582033	-0.00490093370899558
1401	-0.47532320022583	-2.18927884101868	-15.4606609344482	0.00256657530553639	-0.00684897974133492	-0.00100484199356288	0.000293855206109583
1402	-1.7740204334259	0.0834413021802902	-15.6554660797119	0.00191722682211548	-0.00392691092565656	-0.00360223650932312	0.00386527273803949
1403	-0.47532320022583	-0.890581667423248	-15.9801406860352	0.00321592413820326	-0.00944637414067984	-0.00490093370899558	0.01100810803473
1404	-1.7740204334259	-1.21525597572327	-15.7853355407715	0.00354059832170606	-0.00360223650932312	0.00646266713738441	0.00126787810586393
1405	-0.47532320022583	-2.51395320892334	-15.7853355407715	0.00289124972186983	0.00159255252219737	-0.00490093370899558	0.00256657530553639
1406	-2.42336916923523	-0.890581667423248	-15.6554660797119	0.00256657530553639	-0.00295288790948689	0.00256657530553639	-0.00717365415766835
1407	-1.12467181682587	-0.890581667423248	-16.3697490692139	0.00126787810586393	-0.0136671401560307	-0.00360223650932312	-0.00100484199356288
1408	-1.7740204334259	-0.56590735912323	-16.3697490692139	-0.00165419070981443	-0.00814767740666866	0.00289124972186983	0.000943203864153475
1409	-1.12467181682587	-1.21525597572327	-16.434684753418	0.00646266713738441	-0.0133424662053585	-0.00197886489331722	0.00516396993771195
1410	-0.47532320022583	-1.21525597572327	-16.629487991333	0.00354059832170606	0.000943203864153475	-0.00425158534198999	-0.00814767740666866
1411	0.174025431275368	-2.51395320892334	-15.7204008102417	-0.000680167751852423	-0.00425158534198999	-0.00132951640989631	-0.000355493422830477
1412	-1.7740204334259	-1.21525597572327	-16.0450744628906	0.00418994715437293	-0.000355493422830477	-0.00425158534198999	-0.00360223650932312
1413	-1.12467181682587	-2.18927884101868	-16.0450744628906	0.00191722682211548	-0.00912170019000769	-0.000680167751852423	0.00418994715437293
1414	-0.47532320022583	-1.53993022441864	-16.1749439239502	0.00159255252219737	-0.00392691092565656	0.0022419011220336	-0.0107450718060136
1415	-2.42336916923523	-1.53993022441864	-15.7204008102417	0.00386527273803949	-0.00555028254166245	-0.000680167751852423	0.00289124972186983
1416	-1.7740204334259	-0.890581667423248	-16.0450744628906	0.000293855206109583	-0.0107450718060136	-0.00230353930965066	-0.00197886489331722
1417	-2.42336916923523	-1.53993022441864	-16.5645542144775	0.00126787810586393	-0.0110697457566857	0.00354059832170606	-3.08191010844894e-05
1418	-2.42336916923523	-1.21525597572327	-16.629487991333	-0.000680167751852423	-0.0117190945893526	0.00418994715437293	-0.00100484199356288
1419	-0.47532320022583	-2.51395320892334	-16.3697490692139	-0.00327756232582033	-0.00392691092565656	-0.00327756232582033	0.000293855206109583
1420	0.174025431275368	-2.18927884101868	-16.1100101470947	0.00873538758605719	-0.00392691092565656	-0.00684897974133492	-0.00457625929266214
1421	-2.42336916923523	-1.53993022441864	-16.0450744628906	0.00451462110504508	0.000618529506027699	0.00483929552137852	0.00289124972186983
1422	-0.47532320022583	-2.18927884101868	-16.434684753418	0.00451462110504508	-0.00587495695799589	0.00256657530553639	0.000293855206109583
1423	0.174025431275368	-2.51395320892334	-15.8502702713013	-0.00197886489331722	-0.00522560812532902	0.00451462110504508	0.000618529506027699
1424	-1.12467181682587	-1.53993022441864	-16.0450744628906	0.00711201597005129	0.00256657530553639	0.00354059832170606	-0.00392691092565656
1425	-1.7740204334259	-0.890581667423248	-16.5645542144775	0.00483929552137852	-3.08191010844894e-05	-0.00295288790948689	-0.00522560812532902
1426	-1.7740204334259	-1.21525597572327	-16.434684753418	0.00354059832170606	-0.0126931173726916	0.00581331877037883	-0.00165419070981443
1427	-0.47532320022583	-1.8646045923233	-16.0450744628906	0.00451462110504508	-0.00652430532500148	-0.00522560812532902	0.000943203864153475
1428	-0.47532320022583	-2.51395320892334	-16.3048152923584	0.00256657530553639	-0.0133424662053585	0.0103587592020631	-0.000355493422830477
1429	0.174025431275368	-2.18927884101868	-16.434684753418	0.00646266713738441	0.000618529506027699	0.00483929552137852	0.00256657530553639
1430	0.174025431275368	-1.8646045923233	-15.7853355407715	0.00743668992072344	-0.00360223650932312	-0.00327756232582033	-0.00295288790948689
1431	-2.42336916923523	-1.21525597572327	-15.8502702713013	0.0022419011220336	-0.000355493422830477	-0.000680167751852423	-0.0026282137259841
1432	0.174025431275368	-1.53993022441864	-15.7204008102417	0.00321592413820326	-0.00360223650932312	-0.00230353930965066	0.00386527273803949
1433	-1.7740204334259	-0.241233021020889	-16.1749439239502	-3.08191010844894e-05	-0.00457625929266214	0.00516396993771195	-0.00230353930965066
1434	-0.47532320022583	-1.21525597572327	-16.1749439239502	0.00711201597005129	-0.0026282137259841	0.00483929552137852	0.00678734155371785
1435	-0.47532320022583	-1.21525597572327	-16.434684753418	0.00483929552137852	0.00581331877037883	-0.00684897974133492	-0.00132951640989631
1436	0.174025431275368	-1.8646045923233	-16.3697490692139	0.00191722682211548	0.00451462110504508	0.00354059832170606	-0.00197886489331722
1437	0.174025431275368	-1.21525597572327	-16.3048152923584	0.0022419011220336	-0.00230353930965066	-0.00295288790948689	0.00516396993771195
1438	1.47272264957428	-1.8646045923233	-16.3048152923584	0.00321592413820326	-0.000355493422830477	0.00451462110504508	0.00711201597005129
1439	-1.7740204334259	-0.241233021020889	-15.9152050018311	0.00126787810586393	-0.00425158534198999	0.00126787810586393	0.00289124972186983
1440	-0.47532320022583	-0.241233021020889	-16.434684753418	0.00841071270406246	0.00191722682211548	-0.00587495695799589	-0.00100484199356288
1441	0.174025431275368	-1.21525597572327	-16.3048152923584	0.00191722682211548	-0.00295288790948689	0.00451462110504508	0.00451462110504508
1442	-1.7740204334259	-0.56590735912323	-16.5645542144775	0.0022419011220336	-0.00327756232582033	-0.000355493422830477	0.00776136433705688
1443	-0.47532320022583	-1.53993022441864	-15.8502702713013	0.00386527273803949	-0.00392691092565656	0.00646266713738441	0.000618529506027699
1444	0.174025431275368	-1.21525597572327	-16.1749439239502	0.000943203864153475	-0.00165419070981443	0.000618529506027699	0.00126787810586393
1445	0.174025431275368	-0.56590735912323	-16.4996185302734	0.00516396993771195	0.00321592413820326	-0.0026282137259841	-0.00587495695799589
1446	0.174025431275368	-1.53993022441864	-16.1749439239502	-0.00230353930965066	-0.00295288790948689	-0.00392691092565656	0.00418994715437293
1447	-1.12467181682587	-1.21525597572327	-16.5645542144775	-0.00327756232582033	-0.000680167751852423	0.00321592413820326	0.0022419011220336
1448	-1.7740204334259	0.0834413021802902	-16.3048152923584	0.00451462110504508	-0.00165419070981443	0.0022419011220336	-0.00165419070981443
1449	-2.42336916923523	0.40811562538147	-16.5645542144775	0.00126787810586393	0.00289124972186983	0.00159255252219737	-0.00295288790948689
1450	-0.47532320022583	-1.53993022441864	-16.2398796081543	0.00354059832170606	0.00548864435404539	-0.00977104809135199	-0.00392691092565656
1451	-0.47532320022583	-1.21525597572327	-16.1100101470947	-3.08191010844894e-05	-0.00197886489331722	0.000618529506027699	-0.00619963090866804
1452	-1.7740204334259	0.0834413021802902	-16.1749439239502	0.00289124972186983	-0.000355493422830477	0.00354059832170606	-0.00100484199356288
1453	-0.47532320022583	-0.56590735912323	-16.5645542144775	0.000943203864153475	0.00613799272105098	0.00743668992072344	-0.00327756232582033
1454	-2.42336916923523	0.40811562538147	-16.7593593597412	0.00451462110504508	0.00256657530553639	-0.00652430532500148	0.000943203864153475
1455	-1.7740204334259	-0.56590735912323	-16.6944236755371	0.00354059832170606	0.00516396993771195	0.00451462110504508	-0.00977104809135199
1456	-0.47532320022583	-1.21525597572327	-16.434684753418	-0.00132951640989631	0.00321592413820326	-0.00132951640989631	-0.00782300252467394
1457	-0.47532320022583	-1.21525597572327	-16.434684753418	0.00256657530553639	-0.00165419070981443	-3.08191010844894e-05	0.000943203864153475
1458	-0.47532320022583	-1.21525597572327	-16.3048152923584	0.0022419011220336	-0.00749832857400179	0.00354059832170606	0.000618529506027699
1459	-1.7740204334259	-1.21525597572327	-16.629487991333	0.00418994715437293	0.000293855206109583	0.00191722682211548	0.000293855206109583
1460	-1.12467181682587	-0.56590735912323	-16.7593593597412	0.00451462110504508	0.0100340843200684	-0.00652430532500148	-0.00165419070981443
1461	-1.7740204334259	-0.241233021020889	-16.8242931365967	0.00581331877037883	0.00159255252219737	-0.00522560812532902	-0.0123684434220195
1462	-1.12467181682587	-1.21525597572327	-16.4996185302734	0.000293855206109583	0.000618529506027699	-3.08191010844894e-05	0.00841071270406246
1463	-0.47532320022583	-1.21525597572327	-16.434684753418	0.00581331877037883	-3.08191010844894e-05	-3.08191010844894e-05	0.00548864435404539
1464	0.823374032974243	-0.890581667423248	-16.3048152923584	0.00256657530553639	0.00386527273803949	0.000293855206109583	-0.00457625929266214
1465	0.174025431275368	-1.21525597572327	-16.3048152923584	0.00613799272105098	0.000618529506027699	-0.00100484199356288	-0.00165419070981443
1466	-0.47532320022583	-0.890581667423248	-16.3697490692139	-0.00327756232582033	-3.08191010844894e-05	-0.00425158534198999	-0.00717365415766835
1467	-0.47532320022583	-1.21525597572327	-16.434684753418	0.000943203864153475	0.00451462110504508	-0.00100484199356288	0.0103587592020631
1468	-1.7740204334259	0.0834413021802902	-15.9801406860352	-3.08191010844894e-05	0.000293855206109583	0.0022419011220336	0.00386527273803949
1469	0.823374032974243	-0.56590735912323	-16.434684753418	0.00808603875339031	0.00581331877037883	0.00516396993771195	0.00321592413820326
1470	0.174025431275368	-1.21525597572327	-16.1100101470947	0.00289124972186983	0.0022419011220336	-0.000680167751852423	-0.00717365415766835
1471	-0.47532320022583	0.40811562538147	-16.5645542144775	0.00386527273803949	0.00386527273803949	0.0022419011220336	-3.08191010844894e-05
1472	-0.47532320022583	-0.890581667423248	-16.5645542144775	0.00289124972186983	0.00354059832170606	-0.000680167751852423	-3.08191010844894e-05
1473	-1.12467181682587	-0.241233021020889	-16.629487991333	0.00808603875339031	0.00126787810586393	0.00386527273803949	-0.00327756232582033
1474	-2.42336916923523	0.0834413021802902	-16.629487991333	0.00483929552137852	0.00451462110504508	0.00191722682211548	0.00126787810586393
1475	0.174025431275368	-1.21525597572327	-16.434684753418	0.000293855206109583	0.00159255252219737	-0.0110697457566857	-0.00619963090866804
1476	0.174025431275368	-0.241233021020889	-16.3697490692139	-0.00425158534198999	-0.00684897974133492	-0.00165419070981443	0.00418994715437293
1477	0.174025431275368	-1.21525597572327	-16.5645542144775	0.00126787810586393	0.00451462110504508	-0.00425158534198999	0.0123068047687411
1478	-1.7740204334259	0.40811562538147	-16.9541625976563	0.00256657530553639	-0.000355493422830477	0.000943203864153475	-0.0026282137259841
1479	-0.47532320022583	0.40811562538147	-17.0840320587158	0.00873538758605719	0.00159255252219737	-0.00100484199356288	-0.00360223650932312
1480	-1.7740204334259	-0.241233021020889	-16.6944236755371	0.00386527273803949	0.00581331877037883	-0.00392691092565656	-0.00814767740666866
1481	-0.47532320022583	-0.241233021020889	-16.8892288208008	-0.00230353930965066	0.000293855206109583	-0.00327756232582033	-0.000680167751852423
1482	-0.47532320022583	-0.56590735912323	-16.3697490692139	0.00159255252219737	0.00159255252219737	-0.00522560812532902	0.00516396993771195
1483	-1.7740204334259	-0.241233021020889	-16.629487991333	-3.08191010844894e-05	0.000618529506027699	-0.00555028254166245	0.00126787810586393
1484	-2.42336916923523	-0.56590735912323	-16.8892288208008	-3.08191010844894e-05	-0.0026282137259841	0.000618529506027699	0.00743668992072344
1485	0.174025431275368	-1.21525597572327	-16.8242931365967	0.00451462110504508	0.00906006153672934	-0.00425158534198999	0.00354059832170606
1486	0.174025431275368	-0.241233021020889	-17.0190982818604	-0.00197886489331722	-0.00392691092565656	-0.00522560812532902	-3.08191010844894e-05
1487	-0.47532320022583	-0.890581667423248	-16.7593593597412	-0.00132951640989631	0.00159255252219737	-0.00490093370899558	0.00581331877037883
1488	0.174025431275368	-0.56590735912323	-16.5645542144775	0.00321592413820326	-0.00230353930965066	-0.00684897974133492	0.00776136433705688
1489	-2.42336916923523	0.0834413021802902	-16.434684753418	0.00548864435404539	0.00289124972186983	-0.000355493422830477	-0.00327756232582033
1490	-3.07271766662598	0.0834413021802902	-17.0840320587158	0.00256657530553639	0.0106834331527352	-0.00392691092565656	-0.00230353930965066
1491	0.174025431275368	-1.53993022441864	-16.8242931365967	0.000293855206109583	-0.00132951640989631	-0.00717365415766835	-0.00360223650932312
1492	-1.12467181682587	0.40811562538147	-16.9541625976563	-3.08191010844894e-05	0.00354059832170606	0.00483929552137852	-0.00197886489331722
1493	-0.47532320022583	-0.56590735912323	-16.3697490692139	0.000618529506027699	0.00548864435404539	-0.00847235135734081	-0.00847235135734081
1494	-0.47532320022583	-0.890581667423248	-16.7593593597412	0.00613799272105098	-0.00100484199356288	0.00159255252219737	0.0116574559360743
1495	-1.7740204334259	0.0834413021802902	-16.434684753418	0.00289124972186983	0.00873538758605719	-0.00490093370899558	-0.00490093370899558
1496	-1.7740204334259	0.0834413021802902	-16.8242931365967	0.00548864435404539	0.00678734155371785	-0.00360223650932312	-0.0100957229733467
1497	-0.47532320022583	-0.56590735912323	-17.1489677429199	0.00743668992072344	-3.08191010844894e-05	0.00191722682211548	-0.000680167751852423
1498	-0.47532320022583	-1.21525597572327	-16.8892288208008	0.00483929552137852	0.00613799272105098	-0.00327756232582033	0.000618529506027699
1499	-1.7740204334259	-1.21525597572327	-16.434684753418	0.00516396993771195	0.00581331877037883	-0.000355493422830477	0.00483929552137852
1500	-0.47532320022583	0.732789933681488	-16.7593593597412	0.00646266713738441	0.00678734155371785	-0.00165419070981443	-0.00327756232582033
1501	-1.12467181682587	-0.890581667423248	-16.2398796081543	-3.08191010844894e-05	-0.00132951640989631	-0.00555028254166245	-0.000680167751852423
1502	-1.12467181682587	-0.241233021020889	-16.7593593597412	0.00321592413820326	0.00126787810586393	0.00159255252219737	-0.00165419070981443
1503	-0.47532320022583	-0.890581667423248	-16.8892288208008	-3.08191010844894e-05	0.000618529506027699	0.000618529506027699	0.00516396993771195
1504	-1.12467181682587	0.40811562538147	-16.9541625976563	0.00776136433705688	0.00613799272105098	-3.08191010844894e-05	-3.08191010844894e-05
1505	-2.42336916923523	0.0834413021802902	-16.6944236755371	0.0022419011220336	0.00841071270406246	0.0022419011220336	-0.000355493422830477
1506	-1.12467181682587	-0.241233021020889	-16.6944236755371	0.00646266713738441	-0.00100484199356288	-0.00684897974133492	0.00191722682211548
1507	-1.7740204334259	-0.241233021020889	-16.1749439239502	0.00159255252219737	-0.000680167751852423	-0.0026282137259841	0.00743668992072344
1508	-1.7740204334259	-0.241233021020889	-15.9152050018311	0.00581331877037883	-0.0026282137259841	-0.00522560812532902	0.00581331877037883
1509	-1.12467181682587	-0.56590735912323	-16.0450744628906	-3.08191010844894e-05	0.000618529506027699	0.00191722682211548	0.00516396993771195
1510	0.174025431275368	-1.21525597572327	-16.1100101470947	0.00581331877037883	0.00418994715437293	-0.00555028254166245	0.000943203864153475
1511	-2.42336916923523	0.0834413021802902	-16.7593593597412	-0.00360223650932312	0.00516396993771195	0.000618529506027699	-0.00457625929266214
1512	1.47272264957428	-1.53993022441864	-16.3697490692139	0.00256657530553639	0.00159255252219737	-0.000680167751852423	0.00191722682211548
1513	-3.07271766662598	0.0834413021802902	-16.5645542144775	0.00418994715437293	0.0022419011220336	-0.00490093370899558	0.00191722682211548
1514	-1.12467181682587	0.0834413021802902	-16.1100101470947	0.0022419011220336	0.00354059832170606	0.000618529506027699	-0.00100484199356288
1515	-0.47532320022583	-0.890581667423248	-16.4996185302734	0.00289124972186983	0.00711201597005129	0.000293855206109583	0.00126787810586393
1516	0.823374032974243	-1.53993022441864	-16.5645542144775	0.000293855206109583	0.00191722682211548	-0.00944637414067984	0.011982130818069
1517	-2.42336916923523	-0.241233021020889	-16.3697490692139	0.000943203864153475	-0.00490093370899558	0.00289124972186983	0.00289124972186983
1518	-0.47532320022583	0.0834413021802902	-16.7593593597412	0.00191722682211548	0.00191722682211548	-0.00782300252467394	0.000293855206109583
1519	-1.12467181682587	0.0834413021802902	-16.6944236755371	0.000943203864153475	0.00516396993771195	0.00159255252219737	-0.00619963090866804
1520	-1.12467181682587	-0.890581667423248	-16.1100101470947	0.00581331877037883	-3.08191010844894e-05	-0.00360223650932312	-0.00360223650932312
1521	-1.7740204334259	0.40811562538147	-16.5645542144775	0.000293855206109583	0.00256657530553639	-0.00360223650932312	-0.0100957229733467
1522	0.823374032974243	-1.21525597572327	-16.4996185302734	0.0022419011220336	0.00191722682211548	-0.00652430532500148	0.0022419011220336
1523	-2.42336916923523	0.0834413021802902	-16.6944236755371	0.00126787810586393	-0.00425158534198999	0.00451462110504508	0.00191722682211548
1524	1.47272264957428	-1.21525597572327	-16.3697490692139	0.00483929552137852	0.00678734155371785	-0.00360223650932312	0.00191722682211548
1525	0.823374032974243	-0.56590735912323	-16.3048152923584	0.00126787810586393	0.00678734155371785	-0.00555028254166245	0.000943203864153475
1526	0.174025431275368	-0.890581667423248	-16.1749439239502	0.00386527273803949	0.00386527273803949	-0.00490093370899558	-0.00197886489331722
1527	-0.47532320022583	-0.56590735912323	-16.1749439239502	0.00483929552137852	0.00711201597005129	0.000618529506027699	-0.00197886489331722
1528	-0.47532320022583	-0.890581667423248	-16.434684753418	-0.000355493422830477	-0.00197886489331722	-0.00652430532500148	0.00678734155371785
1529	-2.42336916923523	-0.241233021020889	-16.434684753418	0.00126787810586393	-0.0026282137259841	0.00321592413820326	-0.000680167751852423
1530	-1.7740204334259	0.0834413021802902	-16.5645542144775	0.00548864435404539	-0.00360223650932312	-0.00230353930965066	0.00159255252219737
1531	-0.47532320022583	-0.890581667423248	-16.3048152923584	0.00776136433705688	-0.000355493422830477	-0.00717365415766835	-0.00912170019000769
1532	-1.12467181682587	0.0834413021802902	-16.2398796081543	-0.000355493422830477	-0.00100484199356288	-0.00392691092565656	0.00516396993771195
1533	0.174025431275368	-0.56590735912323	-15.5255966186523	0.000618529506027699	0.00321592413820326	-0.00165419070981443	0.00386527273803949
1534	0.174025431275368	-0.890581667423248	-15.7204008102417	0.00191722682211548	0.00548864435404539	-0.00197886489331722	0.00321592413820326
1535	-0.47532320022583	0.0834413021802902	-16.1100101470947	0.00289124972186983	0.00743668992072344	-0.000355493422830477	-0.00879702530801296
1536	0.174025431275368	-0.241233021020889	-16.0450744628906	0.00418994715437293	0.00548864435404539	-0.00749832857400179	-0.00392691092565656
1537	0.174025431275368	-0.890581667423248	-15.7853355407715	0.00548864435404539	0.00321592413820326	-0.000680167751852423	0.00516396993771195
1538	-1.12467181682587	-0.890581667423248	-16.1749439239502	0.00289124972186983	0.0022419011220336	-0.00392691092565656	0.00548864435404539
1539	-2.42336916923523	-0.241233021020889	-16.2398796081543	0.00289124972186983	0.00191722682211548	0.00289124972186983	-0.00425158534198999
1540	-3.07271766662598	0.0834413021802902	-16.434684753418	0.00126787810586393	0.00776136433705688	0.0022419011220336	-0.00522560812532902
1541	1.47272264957428	-0.56590735912323	-16.5645542144775	0.00289124972186983	-0.00132951640989631	-0.00392691092565656	-0.00360223650932312
1542	-2.42336916923523	0.0834413021802902	-16.2398796081543	0.00256657530553639	0.00256657530553639	-3.08191010844894e-05	0.00289124972186983
1543	-0.47532320022583	-1.21525597572327	-16.3048152923584	0.00418994715437293	0.000943203864153475	-0.0026282137259841	-0.00230353930965066
1544	-1.7740204334259	0.0834413021802902	-16.434684753418	-0.00165419070981443	0.00711201597005129	0.00159255252219737	0.00613799272105098
1545	-2.42336916923523	-0.241233021020889	-16.1749439239502	0.00776136433705688	-0.00165419070981443	0.00191722682211548	-0.00165419070981443
1546	-2.42336916923523	0.0834413021802902	-16.1749439239502	0.00906006153672934	0.00938473641872406	-0.00327756232582033	-0.0120437685400248
1547	-1.7740204334259	-0.241233021020889	-15.9801406860352	0.00321592413820326	0.00256657530553639	-3.08191010844894e-05	-0.00197886489331722
1548	-1.7740204334259	-0.56590735912323	-15.9801406860352	0.00581331877037883	-0.00197886489331722	-0.00197886489331722	0.00678734155371785
1549	-1.7740204334259	0.0834413021802902	-16.1749439239502	0.0022419011220336	0.0022419011220336	0.00354059832170606	0.00386527273803949
1550	-1.12467181682587	-0.890581667423248	-15.7204008102417	0.00418994715437293	0.00581331877037883	0.00191722682211548	-0.00132951640989631
1551	-1.12467181682587	-0.241233021020889	-16.3697490692139	0.00516396993771195	0.00289124972186983	-0.00230353930965066	-0.00490093370899558
1552	0.174025431275368	-1.21525597572327	-15.9152050018311	0.00256657530553639	-0.00165419070981443	0.000293855206109583	0.00613799272105098
1553	-2.42336916923523	0.0834413021802902	-16.629487991333	0.00256657530553639	-0.00555028254166245	0.0022419011220336	0.00354059832170606
1554	-2.42336916923523	-0.241233021020889	-16.1100101470947	-0.000680167751852423	0.00418994715437293	-0.00132951640989631	-0.00360223650932312
1555	-1.7740204334259	-1.21525597572327	-15.7853355407715	0.00354059832170606	0.00678734155371785	-0.00457625929266214	-3.08191010844894e-05
1556	-1.7740204334259	-0.56590735912323	-16.2398796081543	0.00321592413820326	0.00126787810586393	0.00191722682211548	0.00581331877037883
1557	-1.12467181682587	-0.241233021020889	-16.3697490692139	0.00483929552137852	-0.00132951640989631	-0.00295288790948689	0.00386527273803949
1558	-3.07271766662598	-0.241233021020889	-16.1749439239502	-0.00165419070981443	0.00483929552137852	-0.00197886489331722	0.00613799272105098
1559	0.823374032974243	-0.890581667423248	-16.2398796081543	0.000618529506027699	-0.00619963090866804	-0.00684897974133492	0.00126787810586393
1560	-1.12467181682587	-0.56590735912323	-16.434684753418	-0.00100484199356288	0.00970941036939621	0.00613799272105098	0.00159255252219737
1561	-2.42336916923523	-1.21525597572327	-16.2398796081543	0.00516396993771195	0.00159255252219737	-0.00652430532500148	-0.00392691092565656
1562	-1.12467181682587	0.0834413021802902	-16.434684753418	-0.00425158534198999	-0.000680167751852423	-0.00425158534198999	0.0178262684494257
1563	-1.7740204334259	-0.241233021020889	-16.2398796081543	-3.08191010844894e-05	0.000293855206109583	-0.00165419070981443	0.00256657530553639
1564	-1.12467181682587	-0.890581667423248	-16.1100101470947	0.000943203864153475	0.000293855206109583	0.00256657530553639	-0.000680167751852423
1565	0.823374032974243	-1.21525597572327	-16.434684753418	0.00289124972186983	0.00418994715437293	-0.00230353930965066	-0.00165419070981443
1566	-2.42336916923523	0.732789933681488	-16.2398796081543	-0.00100484199356288	-0.00165419070981443	-0.00327756232582033	0.00126787810586393
1567	-3.7220664024353	0.40811562538147	-16.0450744628906	-0.00490093370899558	0.000293855206109583	0.00289124972186983	-3.08191010844894e-05
1568	-1.12467181682587	0.0834413021802902	-16.4996185302734	-0.00100484199356288	-0.000355493422830477	-3.08191010844894e-05	-0.000355493422830477
1569	-1.12467181682587	-0.890581667423248	-15.9801406860352	0.00159255252219737	0.00841071270406246	-0.00749832857400179	0.00256657530553639
1570	-3.07271766662598	-0.241233021020889	-16.1749439239502	0.000293855206109583	0.00289124972186983	-0.00100484199356288	-0.000355493422830477
1571	-1.7740204334259	-1.53993022441864	-16.2398796081543	-3.08191010844894e-05	0.00126787810586393	-0.00977104809135199	0.00354059832170606
1572	-3.7220664024353	0.40811562538147	-16.3048152923584	-0.00782300252467394	-0.00425158534198999	0.00191722682211548	-0.000355493422830477
1573	-2.42336916923523	-0.890581667423248	-16.3048152923584	-0.00295288790948689	0.00126787810586393	-0.00327756232582033	0.00808603875339031
1574	-1.7740204334259	-0.56590735912323	-16.4996185302734	-0.000355493422830477	0.00483929552137852	-0.00490093370899558	0.00159255252219737
1575	-2.42336916923523	-0.56590735912323	-16.4996185302734	-0.00327756232582033	0.00418994715437293	-0.00782300252467394	-0.00522560812532902
1576	-2.42336916923523	-0.56590735912323	-16.4996185302734	-0.00619963090866804	0.000618529506027699	-0.00652430532500148	-0.00230353930965066
1577	-2.42336916923523	-0.890581667423248	-15.9152050018311	-0.00717365415766835	0.00159255252219737	-0.00230353930965066	0.00386527273803949
1578	-1.7740204334259	-0.890581667423248	-16.1749439239502	-0.00782300252467394	-0.00490093370899558	0.000618529506027699	0.000618529506027699
1579	-4.37141513824463	0.0834413021802902	-16.1100101470947	-0.00360223650932312	0.00548864435404539	-0.000355493422830477	-3.08191010844894e-05
1580	-3.7220664024353	0.40811562538147	-16.629487991333	-0.00295288790948689	0.00873538758605719	-0.0026282137259841	-0.00814767740666866
1581	-5.0207633972168	-0.241233021020889	-16.3697490692139	-0.00814767740666866	-3.08191010844894e-05	-0.00717365415766835	0.0022419011220336
1582	-3.07271766662598	-0.890581667423248	-16.434684753418	-0.00619963090866804	0.00678734155371785	0.00289124972186983	-0.00425158534198999
1583	-3.7220664024353	-0.56590735912323	-16.3048152923584	-0.00587495695799589	0.00418994715437293	0.00256657530553639	0.00418994715437293
1584	-5.0207633972168	-0.241233021020889	-16.629487991333	-0.00392691092565656	-0.00165419070981443	-0.00295288790948689	-0.00230353930965066
1585	-4.37141513824463	-0.56590735912323	-16.3697490692139	-0.0026282137259841	0.00516396993771195	-0.00555028254166245	-0.00132951640989631
1586	-2.42336916923523	-1.53993022441864	-16.629487991333	-0.00619963090866804	0.00581331877037883	-0.00555028254166245	-0.00749832857400179
1587	-3.07271766662598	-0.890581667423248	-16.4996185302734	-0.0110697457566857	0.0022419011220336	0.00841071270406246	0.00581331877037883
1588	-3.7220664024353	-0.241233021020889	-16.3697490692139	-0.00587495695799589	0.00451462110504508	-0.00230353930965066	0.00321592413820326
1589	-4.37141513824463	-0.241233021020889	-16.2398796081543	-0.00684897974133492	-0.000355493422830477	-0.00912170019000769	0.000293855206109583
1590	-3.7220664024353	0.0834413021802902	-16.2398796081543	-0.00555028254166245	0.00159255252219737	-0.00587495695799589	-0.00197886489331722
1591	-4.37141513824463	-0.890581667423248	-16.3697490692139	-0.00587495695799589	0.00808603875339031	-0.00587495695799589	-0.0026282137259841
1592	-3.07271766662598	0.40811562538147	-16.1749439239502	-0.00912170019000769	0.00126787810586393	0.0022419011220336	0.00970941036939621
1593	-4.37141513824463	0.40811562538147	-16.629487991333	-0.00392691092565656	0.00256657530553639	-0.000680167751852423	0.00646266713738441
1594	-2.42336916923523	-0.890581667423248	-16.2398796081543	0.000293855206109583	0.00808603875339031	-0.00392691092565656	-0.00327756232582033
1595	-2.42336916923523	-0.890581667423248	-16.1749439239502	-0.00197886489331722	0.000293855206109583	-0.00555028254166245	-0.00652430532500148
1596	-2.42336916923523	-0.890581667423248	-16.0450744628906	-0.00392691092565656	0.00256657530553639	-0.00327756232582033	-0.00165419070981443
1597	-3.07271766662598	-0.56590735912323	-16.2398796081543	-0.00327756232582033	0.00581331877037883	-0.00197886489331722	-0.000680167751852423
1598	-2.42336916923523	0.0834413021802902	-16.8242931365967	-0.000680167751852423	0.00354059832170606	0.00191722682211548	0.00841071270406246
1599	-4.37141513824463	0.732789933681488	-16.7593593597412	-0.00457625929266214	-0.00100484199356288	-0.00392691092565656	-0.00360223650932312
1600	-2.42336916923523	-1.21525597572327	-16.4996185302734	-0.00392691092565656	0.00191722682211548	-0.00360223650932312	-0.00165419070981443
1601	-2.42336916923523	-0.56590735912323	-16.1100101470947	-0.000355493422830477	0.00548864435404539	-0.00522560812532902	-0.000680167751852423
1602	-3.07271766662598	0.40811562538147	-16.1749439239502	-0.00749832857400179	0.00418994715437293	-0.00327756232582033	-0.000355493422830477
1603	-2.42336916923523	-0.56590735912323	-16.1749439239502	-0.00425158534198999	0.00548864435404539	0.00289124972186983	-0.00619963090866804
1604	-0.47532320022583	-0.56590735912323	-16.3697490692139	0.00321592413820326	0.00321592413820326	-0.00652430532500148	-0.00165419070981443
1605	-4.37141513824463	1.05746424198151	-16.5645542144775	0.00483929552137852	0.00159255252219737	-0.00522560812532902	-0.00684897974133492
1606	-3.07271766662598	0.0834413021802902	-16.8242931365967	-0.00327756232582033	0.00354059832170606	-0.00749832857400179	0.00418994715437293
1607	-3.7220664024353	0.732789933681488	-16.8892288208008	-0.00457625929266214	0.00159255252219737	0.000618529506027699	0.00418994715437293
1608	-3.07271766662598	0.40811562538147	-16.1749439239502	-3.08191010844894e-05	0.00743668992072344	0.00321592413820326	-0.00652430532500148
1609	-1.12467181682587	-0.890581667423248	-16.1100101470947	0.00354059832170606	-0.00295288790948689	-0.00490093370899558	-0.00100484199356288
1610	-0.47532320022583	-0.890581667423248	-16.3697490692139	0.01100810803473	0.00613799272105098	0.0022419011220336	-0.00879702530801296
1611	-1.7740204334259	0.732789933681488	-16.8892288208008	-0.000680167751852423	0.00256657530553639	-0.00457625929266214	-0.00457625929266214
1612	-1.12467181682587	-0.890581667423248	-16.434684753418	-0.00165419070981443	0.000943203864153475	-0.0026282137259841	0.000618529506027699
1613	-1.12467181682587	-0.890581667423248	-16.629487991333	-0.00392691092565656	0.00418994715437293	-0.00295288790948689	-0.000355493422830477
1614	-1.12467181682587	0.40811562538147	-16.6944236755371	-0.000355493422830477	0.00418994715437293	-0.00652430532500148	-0.00230353930965066
1615	-3.07271766662598	0.0834413021802902	-16.5645542144775	0.0022419011220336	0.00483929552137852	-0.00197886489331722	-0.00684897974133492
1616	-2.42336916923523	0.0834413021802902	-16.7593593597412	0.00354059832170606	0.00191722682211548	-0.00327756232582033	0.000943203864153475
1617	-0.47532320022583	-0.890581667423248	-16.6944236755371	-0.0026282137259841	0.000943203864153475	-0.00132951640989631	-0.00295288790948689
1618	-0.47532320022583	-1.53993022441864	-16.4996185302734	-0.000355493422830477	0.000293855206109583	-0.00132951640989631	0.000293855206109583
1619	-0.47532320022583	-0.890581667423248	-16.0450744628906	0.00256657530553639	0.00743668992072344	-0.00717365415766835	0.00191722682211548
1620	-2.42336916923523	0.0834413021802902	-16.0450744628906	0.00646266713738441	0.00354059832170606	-0.00490093370899558	0.00321592413820326
1621	-3.07271766662598	0.0834413021802902	-16.4996185302734	0.00516396993771195	0.00743668992072344	-0.00165419070981443	0.00256657530553639
1622	-1.12467181682587	-0.890581667423248	-16.1749439239502	-0.00295288790948689	0.00354059832170606	-0.00165419070981443	0.00321592413820326
1623	-1.7740204334259	0.40811562538147	-16.6944236755371	0.00191722682211548	-0.00587495695799589	0.00613799272105098	0.00451462110504508
1624	-2.42336916923523	-0.890581667423248	-16.5645542144775	-0.00100484199356288	-0.00490093370899558	-0.00165419070981443	0.00354059832170606
1625	-0.47532320022583	-1.21525597572327	-16.629487991333	0.00321592413820326	0.00646266713738441	0.00126787810586393	-0.00132951640989631
1626	-1.12467181682587	-0.56590735912323	-16.1749439239502	0.000618529506027699	0.00743668992072344	-0.00132951640989631	-0.00912170019000769
1627	0.174025431275368	-0.890581667423248	-15.9152050018311	-0.00230353930965066	-0.000680167751852423	-0.00490093370899558	0.00159255252219737
1628	-0.47532320022583	-1.21525597572327	-16.2398796081543	0.00159255252219737	-3.08191010844894e-05	-0.00197886489331722	-0.0026282137259841
1629	-1.12467181682587	-0.56590735912323	-16.434684753418	0.00191722682211548	0.00418994715437293	0.000293855206109583	0.000293855206109583
1630	-1.7740204334259	0.0834413021802902	-16.5645542144775	0.0022419011220336	0.00873538758605719	0.00289124972186983	-0.00132951640989631
1631	0.174025431275368	-1.21525597572327	-16.3048152923584	0.000943203864153475	0.00321592413820326	-0.00684897974133492	-3.08191010844894e-05
1632	-2.42336916923523	0.40811562538147	-16.4996185302734	-0.00165419070981443	0.00354059832170606	-0.00230353930965066	-0.00295288790948689
1633	-1.12467181682587	-0.241233021020889	-16.1100101470947	-0.000355493422830477	0.00191722682211548	-0.00425158534198999	0.00548864435404539
1634	-0.47532320022583	-0.890581667423248	-16.0450744628906	0.0022419011220336	0.00743668992072344	0.00126787810586393	-0.00490093370899558
1635	0.823374032974243	-1.53993022441864	-16.3048152923584	0.00711201597005129	0.000293855206109583	-0.00295288790948689	-0.0026282137259841
1636	-1.12467181682587	-0.890581667423248	-16.3697490692139	0.00126787810586393	-0.00230353930965066	-0.00619963090866804	-0.00165419070981443
1637	0.823374032974243	-1.21525597572327	-16.3048152923584	0.00354059832170606	-0.00327756232582033	-0.00132951640989631	0.00548864435404539
1638	-1.7740204334259	0.40811562538147	-15.9152050018311	0.00289124972186983	0.00646266713738441	-0.00230353930965066	0.00548864435404539
1639	-1.7740204334259	-0.56590735912323	-16.3697490692139	0.00386527273803949	0.00126787810586393	-0.00490093370899558	-3.08191010844894e-05
1640	-1.7740204334259	0.0834413021802902	-16.2398796081543	0.00126787810586393	0.000293855206109583	0.00256657530553639	0.00483929552137852
1641	0.174025431275368	-1.53993022441864	-16.1100101470947	0.00776136433705688	0.00256657530553639	-0.0107450718060136	-0.00100484199356288
1642	-1.7740204334259	0.40811562538147	-16.629487991333	-0.00230353930965066	-0.00327756232582033	-0.00652430532500148	-0.000680167751852423
1643	0.174025431275368	-1.21525597572327	-16.3697490692139	0.00516396993771195	-0.00814767740666866	-0.00230353930965066	0.00516396993771195
1644	-1.7740204334259	0.0834413021802902	-16.8242931365967	0.00321592413820326	0.00354059832170606	0.000943203864153475	0.00159255252219737
1645	-2.42336916923523	-0.241233021020889	-16.5645542144775	0.00418994715437293	-0.00782300252467394	-0.00457625929266214	-0.00132951640989631
1646	-2.42336916923523	0.0834413021802902	-16.1749439239502	0.00159255252219737	0.00289124972186983	-0.00165419070981443	0.000293855206109583
1647	-2.42336916923523	-0.241233021020889	-15.9801406860352	-0.00165419070981443	-0.00522560812532902	-0.00230353930965066	0.00159255252219737
1648	-2.42336916923523	-0.241233021020889	-16.1749439239502	-0.00457625929266214	0.00354059832170606	-0.00457625929266214	0.000943203864153475
1649	-1.7740204334259	-0.241233021020889	-16.5645542144775	0.00451462110504508	0.000293855206109583	-0.00457625929266214	0.00321592413820326
1650	-0.47532320022583	-0.56590735912323	-15.9152050018311	-0.000680167751852423	0.00289124972186983	-0.00165419070981443	-0.00684897974133492
1651	-2.42336916923523	-0.241233021020889	-16.3697490692139	0.00159255252219737	0.00256657530553639	-0.00749832857400179	0.00191722682211548
1652	0.174025431275368	-0.890581667423248	-16.1749439239502	0.00289124972186983	0.00516396993771195	0.0022419011220336	-0.00522560812532902
1653	-1.7740204334259	-0.241233021020889	-16.1749439239502	-0.000680167751852423	-0.00230353930965066	0.00191722682211548	-0.00100484199356288
1654	-2.42336916923523	-0.241233021020889	-16.7593593597412	-0.00100484199356288	0.00289124972186983	0.000943203864153475	-0.000355493422830477
1655	-1.7740204334259	-0.241233021020889	-16.7593593597412	0.00354059832170606	-0.00490093370899558	-0.00197886489331722	0.000943203864153475
1656	-1.7740204334259	-0.241233021020889	-16.434684753418	0.00418994715437293	0.00126787810586393	-0.00132951640989631	-0.00197886489331722
1657	-3.07271766662598	-0.241233021020889	-16.3697490692139	0.000943203864153475	-0.00782300252467394	-0.000680167751852423	0.0022419011220336
1658	0.174025431275368	-1.8646045923233	-16.434684753418	0.00321592413820326	0.000293855206109583	-3.08191010844894e-05	0.000943203864153475
1659	-1.12467181682587	-1.8646045923233	-15.9152050018311	0.00289124972186983	-0.00522560812532902	0.000618529506027699	0.00191722682211548
1660	-0.47532320022583	-1.53993022441864	-16.3697490692139	-0.00165419070981443	-0.00522560812532902	-0.00100484199356288	-3.08191010844894e-05
1661	-2.42336916923523	-1.21525597572327	-16.2398796081543	0.00386527273803949	-0.00684897974133492	-0.0026282137259841	0.00711201597005129
1662	0.174025431275368	-1.8646045923233	-16.5645542144775	0.00354059832170606	-0.0123684434220195	-0.00425158534198999	0.000943203864153475
1663	-1.7740204334259	-1.21525597572327	-16.629487991333	0.00418994715437293	-0.00295288790948689	-0.000680167751852423	0.00938473641872406
1664	0.174025431275368	-2.18927884101868	-16.434684753418	0.00256657530553639	-0.00295288790948689	0.00159255252219737	0.00289124972186983
1665	-0.47532320022583	-1.53993022441864	-16.0450744628906	0.00483929552137852	-0.00392691092565656	-3.08191010844894e-05	-0.00392691092565656
1666	1.47272264957428	-1.53993022441864	-16.5645542144775	0.00289124972186983	-0.00360223650932312	0.00191722682211548	-0.00327756232582033
1667	-0.47532320022583	-1.53993022441864	-16.6944236755371	0.00126787810586393	-0.00425158534198999	-0.00165419070981443	0.000618529506027699
1668	0.823374032974243	-2.18927884101868	-16.3048152923584	-3.08191010844894e-05	-0.00327756232582033	-0.00132951640989631	0.01100810803473
1669	-1.12467181682587	-2.18927884101868	-16.3048152923584	0.000293855206109583	-0.00457625929266214	0.00191722682211548	-0.00360223650932312
1670	-0.47532320022583	-1.21525597572327	-16.3697490692139	0.00613799272105098	-3.08191010844894e-05	0.00126787810586393	-0.00425158534198999
1671	-1.12467181682587	-1.8646045923233	-16.3048152923584	0.00613799272105098	-0.00360223650932312	-0.00230353930965066	-0.00230353930965066
1672	-1.12467181682587	-1.8646045923233	-15.9152050018311	-3.08191010844894e-05	-0.0117190945893526	-0.00490093370899558	-0.00392691092565656
1673	0.174025431275368	-2.18927884101868	-16.3697490692139	0.00126787810586393	-0.00749832857400179	0.00159255252219737	-0.00619963090866804
1674	0.823374032974243	-1.8646045923233	-15.9801406860352	0.00289124972186983	-0.00295288790948689	-3.08191010844894e-05	0.00743668992072344
1675	-0.47532320022583	-0.890581667423248	-16.1100101470947	-0.00132951640989631	-0.000680167751852423	-0.00490093370899558	0.00159255252219737
1676	0.174025431275368	-1.8646045923233	-15.9801406860352	0.00126787810586393	-0.00425158534198999	-0.00717365415766835	0.000293855206109583
1677	0.174025431275368	-2.18927884101868	-16.3048152923584	0.00321592413820326	-0.00944637414067984	0.000943203864153475	0.00256657530553639
1678	0.823374032974243	-2.838627576828	-15.9801406860352	-3.08191010844894e-05	-0.00490093370899558	-0.00619963090866804	0.00938473641872406
1679	-1.7740204334259	-0.890581667423248	-16.2398796081543	0.00159255252219737	-0.00230353930965066	0.00321592413820326	0.00743668992072344
1680	-0.47532320022583	-1.53993022441864	-16.5645542144775	0.00321592413820326	-0.00392691092565656	-0.00684897974133492	-3.08191010844894e-05
1681	-1.7740204334259	-0.56590735912323	-16.5645542144775	0.00191722682211548	-0.000355493422830477	0.00321592413820326	0.00354059832170606
1682	-0.47532320022583	-2.51395320892334	-16.1749439239502	0.00548864435404539	-0.0133424662053585	-0.00555028254166245	0.00711201597005129
1683	0.174025431275368	-1.53993022441864	-16.5645542144775	0.0022419011220336	-0.00944637414067984	-0.000680167751852423	0.000618529506027699
1684	-0.47532320022583	-1.21525597572327	-16.3048152923584	0.00386527273803949	-0.00652430532500148	0.00159255252219737	0.0022419011220336
1685	-1.7740204334259	-1.53993022441864	-15.5905313491821	0.00256657530553639	-0.00132951640989631	-0.00165419070981443	-0.0107450718060136
1686	-0.47532320022583	-2.51395320892334	-15.9801406860352	0.00418994715437293	-0.00230353930965066	-0.00717365415766835	-0.00100484199356288
1687	0.174025431275368	-2.51395320892334	-15.7853355407715	0.00548864435404539	-0.00360223650932312	0.00256657530553639	0.000618529506027699
1688	-2.42336916923523	-2.18927884101868	-16.1749439239502	-0.00165419070981443	-0.00327756232582033	-0.00165419070981443	0.0113327819854021
1689	-2.42336916923523	-0.890581667423248	-16.434684753418	-3.08191010844894e-05	0.00191722682211548	0.00191722682211548	-0.00749832857400179
1690	-1.7740204334259	-1.53993022441864	-16.1749439239502	0.00451462110504508	-0.00295288790948689	-0.0123684434220195	-0.00197886489331722
1691	-1.7740204334259	-1.8646045923233	-16.1100101470947	0.00321592413820326	-0.00327756232582033	-0.00100484199356288	-0.00684897974133492
1692	-1.7740204334259	-0.890581667423248	-16.629487991333	0.00354059832170606	-0.0130177913233638	-0.00555028254166245	0.00321592413820326
1693	-1.7740204334259	-0.890581667423248	-16.5645542144775	-0.00360223650932312	-0.00652430532500148	0.000293855206109583	-3.08191010844894e-05
1694	-1.12467181682587	-1.8646045923233	-16.1749439239502	0.00256657530553639	0.0022419011220336	0.00256657530553639	-3.08191010844894e-05
1695	-0.47532320022583	-2.18927884101868	-16.1749439239502	0.00613799272105098	-0.00165419070981443	-0.00749832857400179	-0.00490093370899558
1696	0.823374032974243	-2.18927884101868	-15.9801406860352	0.00613799272105098	-0.00197886489331722	-0.000680167751852423	-0.00100484199356288
1697	-1.7740204334259	-2.18927884101868	-15.8502702713013	-0.000355493422830477	-0.00619963090866804	-0.00490093370899558	0.00289124972186983
1698	-1.7740204334259	-0.890581667423248	-16.4996185302734	0.00126787810586393	-0.00782300252467394	0.00678734155371785	0.00191722682211548
1699	-1.12467181682587	-1.21525597572327	-16.629487991333	0.00418994715437293	-0.00230353930965066	0.00159255252219737	-0.00522560812532902
1700	-0.47532320022583	-1.8646045923233	-16.1749439239502	0.00483929552137852	-0.00717365415766835	-0.00555028254166245	-0.00132951640989631
1701	0.174025431275368	-1.53993022441864	-16.1749439239502	0.00256657530553639	-0.000355493422830477	0.00548864435404539	-0.00132951640989631
1702	-1.7740204334259	-0.890581667423248	-16.3048152923584	0.00418994715437293	-0.00132951640989631	0.00289124972186983	-0.000355493422830477
1703	-0.47532320022583	-1.21525597572327	-16.0450744628906	0.00191722682211548	-0.00490093370899558	0.000618529506027699	0.00841071270406246
1704	0.174025431275368	-1.21525597572327	-16.6944236755371	0.0022419011220336	0.00321592413820326	0.00289124972186983	0.00678734155371785
1705	-1.12467181682587	-0.241233021020889	-16.8892288208008	0.00483929552137852	0.00159255252219737	-0.00230353930965066	-0.00944637414067984
1706	-1.7740204334259	-0.890581667423248	-16.8242931365967	0.00321592413820326	0.00386527273803949	0.000618529506027699	-0.00165419070981443
1707	-0.47532320022583	-0.56590735912323	-16.5645542144775	-3.08191010844894e-05	-0.00392691092565656	0.00451462110504508	-3.08191010844894e-05
1708	-1.12467181682587	-0.241233021020889	-16.7593593597412	-0.00100484199356288	-0.0026282137259841	0.00126787810586393	-0.0026282137259841
1709	1.47272264957428	-1.53993022441864	-16.1749439239502	0.00418994715437293	0.00354059832170606	0.00548864435404539	-3.08191010844894e-05
1710	-0.47532320022583	-1.8646045923233	-16.434684753418	0.000618529506027699	0.00776136433705688	-0.00490093370899558	-0.00327756232582033
1711	0.174025431275368	-0.241233021020889	-16.9541625976563	0.00159255252219737	0.00483929552137852	0.000618529506027699	-0.00684897974133492
1712	-0.47532320022583	-0.890581667423248	-16.3697490692139	0.0022419011220336	0.0113327819854021	-0.00457625929266214	0.00613799272105098
1713	1.47272264957428	-1.8646045923233	-16.3048152923584	-0.00425158534198999	-0.00197886489331722	0.000293855206109583	0.000943203864153475
1714	-1.12467181682587	0.40811562538147	-16.0450744628906	0.00126787810586393	0.00386527273803949	0.00386527273803949	-0.00132951640989631
1715	-1.12467181682587	-0.56590735912323	-15.8502702713013	0.00613799272105098	0.00613799272105098	-0.00814767740666866	-0.00847235135734081
1716	-2.42336916923523	0.0834413021802902	-15.7853355407715	0.00451462110504508	0.00191722682211548	0.000943203864153475	0.00289124972186983
1717	0.174025431275368	-0.890581667423248	-15.9801406860352	0.000943203864153475	0.00354059832170606	-0.00619963090866804	0.00191722682211548
1718	0.174025431275368	-0.890581667423248	-16.3048152923584	-0.00197886489331722	-0.00165419070981443	0.00256657530553639	-0.000680167751852423
1719	-0.47532320022583	-1.53993022441864	-16.3048152923584	0.00483929552137852	0.00581331877037883	0.000618529506027699	0.00906006153672934
1720	-1.7740204334259	0.0834413021802902	-16.5645542144775	0.00678734155371785	0.00418994715437293	-0.00619963090866804	-0.00879702530801296
1721	-0.47532320022583	-0.56590735912323	-15.9152050018311	0.0100340843200684	0.000293855206109583	-0.000355493422830477	-0.00490093370899558
1722	-1.12467181682587	-0.890581667423248	-15.4606609344482	0.00451462110504508	0.00191722682211548	-0.00522560812532902	0.00451462110504508
1723	-1.7740204334259	-0.241233021020889	-16.5645542144775	0.00159255252219737	-0.00555028254166245	0.00776136433705688	0.0103587592020631
1724	-2.42336916923523	-0.241233021020889	-16.3048152923584	0.00256657530553639	0.00646266713738441	-0.00230353930965066	0.00126787810586393
1725	0.174025431275368	-1.21525597572327	-16.2398796081543	0.00256657530553639	0.00321592413820326	-0.00392691092565656	-0.00425158534198999
1726	0.174025431275368	-0.56590735912323	-16.3048152923584	0.00289124972186983	0.0022419011220336	-0.00327756232582033	0.000293855206109583
1727	0.174025431275368	-0.241233021020889	-15.9801406860352	0.00418994715437293	-0.00197886489331722	0.000293855206109583	0.00289124972186983
1728	-1.12467181682587	-0.890581667423248	-16.0450744628906	-0.00392691092565656	0.00126787810586393	0.00451462110504508	-0.00555028254166245
1729	-1.7740204334259	-1.21525597572327	-16.1749439239502	0.000293855206109583	-0.000680167751852423	0.000293855206109583	0.00159255252219737
1730	-1.12467181682587	0.40811562538147	-16.629487991333	0.00970941036939621	0.00581331877037883	-0.0026282137259841	-0.00944637414067984
1731	0.823374032974243	-1.21525597572327	-16.3697490692139	0.0022419011220336	0.00581331877037883	-0.00457625929266214	0.00126787810586393
1732	-1.7740204334259	-0.241233021020889	-16.3697490692139	0.00321592413820326	0.0022419011220336	0.00126787810586393	-0.00425158534198999
1733	-1.12467181682587	-0.241233021020889	-16.2398796081543	-0.00717365415766835	0.00126787810586393	0.00451462110504508	0.00354059832170606
1734	0.823374032974243	-1.21525597572327	-16.0450744628906	-3.08191010844894e-05	0.000618529506027699	-0.00100484199356288	-0.00327756232582033
1735	0.174025431275368	-1.21525597572327	-16.2398796081543	-0.00100484199356288	0.00548864435404539	-0.00197886489331722	-0.00132951640989631
1736	-0.47532320022583	-1.21525597572327	-16.434684753418	0.00126787810586393	0.00191722682211548	0.00159255252219737	-0.00555028254166245
1737	-1.12467181682587	-0.890581667423248	-16.3048152923584	-0.000355493422830477	-0.00619963090866804	-0.00327756232582033	0.00808603875339031
1738	-1.7740204334259	-0.56590735912323	-16.629487991333	-3.08191010844894e-05	-0.00360223650932312	0.00451462110504508	0.00126787810586393
1739	-1.7740204334259	0.40811562538147	-16.3697490692139	0.00126787810586393	-0.00165419070981443	0.00289124972186983	0.00613799272105098
1740	0.174025431275368	-0.890581667423248	-16.1100101470947	0.000618529506027699	-0.00457625929266214	-0.00360223650932312	-0.00392691092565656
1741	-1.12467181682587	-1.21525597572327	-16.3048152923584	0.00418994715437293	-0.00230353930965066	-0.00100484199356288	0.000943203864153475
1742	-1.7740204334259	0.0834413021802902	-17.0190982818604	0.00386527273803949	-0.000355493422830477	-0.00197886489331722	0.00646266713738441
1743	0.174025431275368	-0.56590735912323	-16.434684753418	0.00191722682211548	0.000293855206109583	0.00386527273803949	0.00354059832170606
1744	-1.12467181682587	0.40811562538147	-15.9152050018311	0.00354059832170606	0.00256657530553639	-0.00555028254166245	-0.00100484199356288
1745	-1.7740204334259	-1.21525597572327	-16.2398796081543	0.00678734155371785	-0.00197886489331722	-0.00197886489331722	-0.000355493422830477
1746	0.823374032974243	-1.21525597572327	-16.1749439239502	0.00451462110504508	-0.00100484199356288	-3.08191010844894e-05	-0.00392691092565656
1747	-0.47532320022583	-0.56590735912323	-16.1749439239502	0.00483929552137852	-0.00555028254166245	-0.00100484199356288	-3.08191010844894e-05
1748	1.47272264957428	-0.241233021020889	-16.629487991333	0.000943203864153475	-0.00360223650932312	0.00516396993771195	-0.000355493422830477
1749	-0.47532320022583	-0.56590735912323	-16.4996185302734	-0.00230353930965066	0.0022419011220336	-0.000680167751852423	-0.00814767740666866
1750	-1.12467181682587	-0.241233021020889	-16.629487991333	0.00418994715437293	-0.00392691092565656	-0.00392691092565656	-0.0026282137259841
1751	-3.07271766662598	0.40811562538147	-16.4996185302734	0.00581331877037883	-0.00360223650932312	-0.00165419070981443	0.00289124972186983
1752	0.823374032974243	-1.21525597572327	-16.1749439239502	0.00289124972186983	-0.00197886489331722	-0.00879702530801296	0.00256657530553639
1753	-0.47532320022583	-0.890581667423248	-16.1749439239502	-0.00360223650932312	-0.00392691092565656	0.00418994715437293	0.0022419011220336
1754	0.823374032974243	-1.53993022441864	-16.5645542144775	0.00808603875339031	0.00386527273803949	-0.00555028254166245	-0.00165419070981443
1755	-0.47532320022583	-0.241233021020889	-16.5645542144775	0.000618529506027699	0.00581331877037883	-0.00977104809135199	-0.00587495695799589
1756	-0.47532320022583	-0.890581667423248	-16.5645542144775	-0.00132951640989631	0.00159255252219737	-0.00619963090866804	0.000943203864153475
1757	-1.7740204334259	-0.241233021020889	-16.629487991333	0.000293855206109583	-0.00230353930965066	-0.00100484199356288	0.00191722682211548
1758	-0.47532320022583	0.0834413021802902	-16.3697490692139	0.00159255252219737	0.00581331877037883	0.00159255252219737	0.00386527273803949
1759	-2.42336916923523	0.40811562538147	-16.4996185302734	0.00386527273803949	0.00970941036939621	0.0022419011220336	-3.08191010844894e-05
1760	0.823374032974243	-0.890581667423248	-16.5645542144775	-3.08191010844894e-05	0.00711201597005129	-0.00619963090866804	0.000943203864153475
1761	-1.12467181682587	0.40811562538147	-16.7593593597412	0.00191722682211548	0.000618529506027699	-0.00327756232582033	-0.00814767740666866
1762	-0.47532320022583	-0.241233021020889	-15.9801406860352	0.00418994715437293	0.00516396993771195	-0.00782300252467394	0.00256657530553639
1763	-1.7740204334259	0.732789933681488	-16.7593593597412	0.000943203864153475	-0.00295288790948689	0.00483929552137852	0.000293855206109583
1764	-1.7740204334259	-0.241233021020889	-16.5645542144775	0.00516396993771195	0.00646266713738441	-0.00782300252467394	0.00126787810586393
1765	-1.12467181682587	-0.56590735912323	-16.2398796081543	0.00451462110504508	0.00743668992072344	-0.00684897974133492	-0.00230353930965066
1766	-1.7740204334259	-1.21525597572327	-16.3048152923584	-0.000680167751852423	0.00451462110504508	-0.00295288790948689	-0.000355493422830477
1767	-1.7740204334259	0.40811562538147	-16.9541625976563	0.00516396993771195	0.00548864435404539	-0.00684897974133492	0.00646266713738441
1768	-1.7740204334259	0.0834413021802902	-16.9541625976563	0.00354059832170606	0.00126787810586393	-0.000355493422830477	0.00613799272105098
1769	-0.47532320022583	-0.241233021020889	-16.8242931365967	-0.00165419070981443	0.00970941036939621	0.000293855206109583	-0.00490093370899558
1770	-1.12467181682587	-1.21525597572327	-16.3697490692139	0.000943203864153475	0.00483929552137852	-0.0104203969240189	-0.00327756232582033
1771	-1.7740204334259	0.0834413021802902	-16.3697490692139	0.000293855206109583	0.00321592413820326	-0.00684897974133492	-0.000680167751852423
1772	-0.47532320022583	-0.890581667423248	-16.629487991333	0.000618529506027699	0.00289124972186983	-0.00165419070981443	0.00451462110504508
1773	-1.7740204334259	-0.241233021020889	-16.9541625976563	-0.00165419070981443	0.000293855206109583	0.00386527273803949	0.000293855206109583
1774	0.174025431275368	-1.21525597572327	-16.434684753418	0.00289124972186983	0.00808603875339031	-0.000680167751852423	0.000943203864153475
1775	0.174025431275368	-0.890581667423248	-16.5645542144775	0.00354059832170606	0.00483929552137852	-0.00587495695799589	-0.0026282137259841
1776	-0.47532320022583	0.0834413021802902	-16.6944236755371	0.00354059832170606	0.00516396993771195	-0.00230353930965066	-0.00360223650932312
1777	-0.47532320022583	-0.56590735912323	-16.4996185302734	0.000618529506027699	0.00289124972186983	-3.08191010844894e-05	-0.00100484199356288
1778	0.174025431275368	-1.21525597572327	-16.1100101470947	0.00418994715437293	-0.00100484199356288	0.00191722682211548	-0.00100484199356288
1779	0.174025431275368	-1.53993022441864	-16.6944236755371	0.00159255252219737	-0.000355493422830477	0.00126787810586393	0.000293855206109583
1780	-1.7740204334259	0.40811562538147	-16.8242931365967	0.00191722682211548	0.00354059832170606	-0.00425158534198999	0.000618529506027699
1781	0.823374032974243	-1.21525597572327	-16.5645542144775	0.00256657530553639	0.00386527273803949	-0.00522560812532902	-0.00230353930965066
1782	-1.7740204334259	0.0834413021802902	-16.6944236755371	0.00126787810586393	-0.00197886489331722	-0.000355493422830477	0.00516396993771195
1783	-0.47532320022583	-1.21525597572327	-16.434684753418	0.0022419011220336	-0.00165419070981443	0.00516396993771195	0.00159255252219737
1784	0.174025431275368	-0.56590735912323	-16.3048152923584	0.000618529506027699	0.00354059832170606	0.00159255252219737	0.000293855206109583
1785	0.174025431275368	-1.21525597572327	-16.3048152923584	0.00418994715437293	0.00191722682211548	-0.00522560812532902	-0.00327756232582033
1786	-0.47532320022583	-0.56590735912323	-16.1749439239502	-0.00295288790948689	0.00808603875339031	-0.00425158534198999	-0.00555028254166245
1787	0.174025431275368	-1.21525597572327	-16.0450744628906	0.00743668992072344	-0.00425158534198999	-0.00457625929266214	0.00483929552137852
1788	-1.12467181682587	-1.21525597572327	-16.4996185302734	-0.000355493422830477	0.00678734155371785	-0.00165419070981443	0.00126787810586393
1789	-1.12467181682587	0.0834413021802902	-16.8242931365967	0.00321592413820326	0.00841071270406246	-0.00197886489331722	0.000618529506027699
1790	-2.42336916923523	0.0834413021802902	-16.6944236755371	0.00646266713738441	0.00906006153672934	-0.00490093370899558	0.00418994715437293
1791	0.823374032974243	-0.56590735912323	-16.6944236755371	-0.000680167751852423	0.00191722682211548	-0.00522560812532902	-0.00295288790948689
1792	-1.7740204334259	0.0834413021802902	-16.4996185302734	0.00159255252219737	0.00191722682211548	-0.00197886489331722	0.00256657530553639
1793	1.47272264957428	-0.56590735912323	-16.6944236755371	0.00354059832170606	-0.00165419070981443	-0.0026282137259841	-0.00132951640989631
1794	-1.12467181682587	0.40811562538147	-16.6944236755371	-0.000355493422830477	0.00613799272105098	-3.08191010844894e-05	-0.00165419070981443
1795	-1.12467181682587	-0.56590735912323	-16.3697490692139	0.00516396993771195	0.00483929552137852	-0.00847235135734081	0.00386527273803949
1796	0.174025431275368	-0.241233021020889	-16.2398796081543	0.0022419011220336	0.00743668992072344	-0.00847235135734081	0.00191722682211548
1797	0.823374032974243	-0.890581667423248	-16.3048152923584	0.00548864435404539	0.000618529506027699	-0.00684897974133492	0.000293855206109583
1798	-1.12467181682587	0.0834413021802902	-16.5645542144775	-0.00197886489331722	-0.00132951640989631	0.00418994715437293	-0.00879702530801296
1799	-1.12467181682587	0.0834413021802902	-16.629487991333	0.00354059832170606	0.00483929552137852	-3.08191010844894e-05	0.00516396993771195
1800	-0.47532320022583	0.40811562538147	-16.7593593597412	-0.000355493422830477	0.00516396993771195	-0.00814767740666866	-0.000355493422830477
1801	-1.7740204334259	0.0834413021802902	-16.5645542144775	0.00451462110504508	0.00191722682211548	-0.00295288790948689	0.000293855206109583
1802	-0.47532320022583	-0.241233021020889	-16.5645542144775	0.00126787810586393	0.00191722682211548	0.00126787810586393	-0.00295288790948689
1803	-2.42336916923523	0.0834413021802902	-16.5645542144775	0.000943203864153475	-0.00392691092565656	-0.00295288790948689	0.00386527273803949
1804	-1.7740204334259	0.40811562538147	-16.7593593597412	0.00613799272105098	0.00418994715437293	-0.00230353930965066	-3.08191010844894e-05
1805	-2.42336916923523	-0.890581667423248	-16.434684753418	0.00516396993771195	-0.000355493422830477	-0.00879702530801296	-0.00717365415766835
1806	-1.7740204334259	0.40811562538147	-16.4996185302734	-0.00425158534198999	0.00354059832170606	-0.000680167751852423	-0.00490093370899558
1807	-1.7740204334259	-0.241233021020889	-16.4996185302734	0.00191722682211548	-0.00132951640989631	-0.00684897974133492	0.00711201597005129
1808	-1.7740204334259	0.732789933681488	-16.4996185302734	0.00159255252219737	0.00906006153672934	-0.0026282137259841	-0.00360223650932312
1809	-0.47532320022583	-1.21525597572327	-16.1749439239502	0.00354059832170606	0.00321592413820326	-0.00100484199356288	0.00451462110504508
1810	0.174025431275368	-1.21525597572327	-16.5645542144775	0.00418994715437293	0.00743668992072344	-0.00295288790948689	-0.0026282137259841
1811	-0.47532320022583	-1.21525597572327	-16.4996185302734	-0.000355493422830477	0.00289124972186983	-0.00717365415766835	-0.00522560812532902
1812	-2.42336916923523	-0.241233021020889	-16.629487991333	0.00126787810586393	0.00354059832170606	0.0022419011220336	0.0022419011220336
1813	-1.7740204334259	-1.21525597572327	-16.3697490692139	0.00256657530553639	-0.00132951640989631	0.00159255252219737	0.00159255252219737
1814	-0.47532320022583	-1.21525597572327	-16.1100101470947	-0.00132951640989631	-0.00132951640989631	0.000618529506027699	0.00321592413820326
1815	-1.7740204334259	0.40811562538147	-16.2398796081543	0.00321592413820326	0.0100340843200684	-0.000355493422830477	-0.00165419070981443
1816	-1.7740204334259	0.0834413021802902	-16.5645542144775	0.00451462110504508	0.00483929552137852	-0.00522560812532902	-0.00717365415766835
1817	-2.42336916923523	-0.241233021020889	-16.629487991333	0.0022419011220336	-0.000680167751852423	-0.00100484199356288	0.00159255252219737
1818	-1.12467181682587	-0.241233021020889	-16.6944236755371	0.00321592413820326	0.00548864435404539	-0.00197886489331722	0.00159255252219737
1819	0.174025431275368	-1.21525597572327	-16.434684753418	-3.08191010844894e-05	0.012956153601408	0.000943203864153475	0.00159255252219737
1820	-0.47532320022583	-1.21525597572327	-15.8502702713013	0.00873538758605719	0.00581331877037883	-0.00295288790948689	-0.00360223650932312
1821	-0.47532320022583	-0.241233021020889	-16.3048152923584	0.00613799272105098	0.0022419011220336	-0.00555028254166245	-0.000355493422830477
1822	-0.47532320022583	-1.53993022441864	-16.434684753418	-0.0026282137259841	-0.00457625929266214	-0.00619963090866804	0.00613799272105098
1823	-0.47532320022583	-1.21525597572327	-16.434684753418	0.00906006153672934	-0.00327756232582033	0.000293855206109583	0.000618529506027699
1824	-0.47532320022583	-0.241233021020889	-16.629487991333	-0.00295288790948689	0.00873538758605719	-0.00295288790948689	0.00613799272105098
1825	-2.42336916923523	0.0834413021802902	-16.1749439239502	0.00548864435404539	0.0113327819854021	0.00548864435404539	-0.00100484199356288
1826	-0.47532320022583	0.0834413021802902	-15.9801406860352	0.00743668992072344	0.00451462110504508	-0.00847235135734081	-0.00197886489331722
1827	-0.47532320022583	-0.890581667423248	-15.6554660797119	0.00451462110504508	0.00613799272105098	-0.00100484199356288	-0.000680167751852423
1828	0.823374032974243	-1.21525597572327	-15.8502702713013	0.0022419011220336	0.000293855206109583	-0.00360223650932312	0.00126787810586393
1829	-1.12467181682587	-0.890581667423248	-16.4996185302734	0.000943203864153475	-0.0026282137259841	0.00256657530553639	-0.00197886489331722
1830	-0.47532320022583	-0.56590735912323	-16.4996185302734	0.00451462110504508	0.00841071270406246	-0.000355493422830477	-0.00295288790948689
1831	-2.42336916923523	0.40811562538147	-16.5645542144775	-0.00165419070981443	0.00256657530553639	-0.00555028254166245	-0.00684897974133492
1832	0.823374032974243	-1.21525597572327	-16.3048152923584	-0.00132951640989631	-0.0026282137259841	0.000618529506027699	0.00386527273803949
1833	-1.7740204334259	0.732789933681488	-16.5645542144775	0.000943203864153475	0.00256657530553639	-0.00327756232582033	-0.00197886489331722
1834	-1.12467181682587	-0.56590735912323	-16.434684753418	-0.00132951640989631	0.00159255252219737	-3.08191010844894e-05	-0.00684897974133492
1835	-0.47532320022583	-0.56590735912323	-16.3697490692139	0.00386527273803949	0.00126787810586393	0.000293855206109583	-0.00360223650932312
1836	1.47272264957428	-1.53993022441864	-16.3697490692139	-0.00100484199356288	0.00418994715437293	-0.00912170019000769	-0.00490093370899558
1837	-1.12467181682587	-0.890581667423248	-16.2398796081543	0.00354059832170606	0.00581331877037883	-0.00165419070981443	0.00711201597005129
1838	0.174025431275368	-0.890581667423248	-16.2398796081543	0.000618529506027699	0.00386527273803949	-0.0026282137259841	0.000618529506027699
1839	-1.7740204334259	-0.241233021020889	-15.5905313491821	-0.000355493422830477	0.00354059832170606	0.00256657530553639	-0.00230353930965066
1840	-1.12467181682587	-0.241233021020889	-15.7853355407715	0.00613799272105098	0.00516396993771195	-0.00619963090866804	0.00678734155371785
1841	-0.47532320022583	-0.56590735912323	-15.9801406860352	0.00483929552137852	-0.00132951640989631	-0.0026282137259841	-0.00555028254166245
1842	-2.42336916923523	0.0834413021802902	-16.2398796081543	0.00321592413820326	-0.00165419070981443	-0.00425158534198999	0.00873538758605719
1843	-1.12467181682587	0.732789933681488	-15.9801406860352	0.00776136433705688	0.00289124972186983	0.00483929552137852	0.0022419011220336
1844	0.174025431275368	-0.56590735912323	-16.1749439239502	0.000293855206109583	-0.00587495695799589	-0.0026282137259841	-0.00457625929266214
1845	-0.47532320022583	-0.890581667423248	-16.1100101470947	0.00159255252219737	0.00418994715437293	-0.00100484199356288	-0.00327756232582033
1846	-0.47532320022583	-1.8646045923233	-15.9801406860352	0.00808603875339031	-3.08191010844894e-05	-0.00619963090866804	-0.00360223650932312
1847	-0.47532320022583	-0.56590735912323	-15.8502702713013	-0.000680167751852423	-0.00132951640989631	-0.00100484199356288	0.0145795252174139
1848	-1.7740204334259	0.0834413021802902	-16.1749439239502	0.000943203864153475	0.00256657530553639	-0.00295288790948689	0.00386527273803949
1849	-1.7740204334259	0.732789933681488	-16.434684753418	-0.00197886489331722	-0.0026282137259841	0.00289124972186983	-0.0026282137259841
1850	-1.12467181682587	0.40811562538147	-16.434684753418	0.00321592413820326	0.00808603875339031	0.00191722682211548	0.0022419011220336
1851	-1.12467181682587	-1.53993022441864	-16.2398796081543	0.00776136433705688	0.00418994715437293	-0.00879702530801296	-0.00717365415766835
1852	-1.7740204334259	0.0834413021802902	-16.434684753418	0.000618529506027699	0.0022419011220336	-0.00360223650932312	0.00678734155371785
1853	-0.47532320022583	-1.21525597572327	-16.3697490692139	0.00256657530553639	0.00711201597005129	-0.00165419070981443	-0.00230353930965066
1854	-2.42336916923523	0.732789933681488	-16.4996185302734	-0.00197886489331722	0.00126787810586393	-3.08191010844894e-05	0.00321592413820326
1855	-1.7740204334259	-0.241233021020889	-16.629487991333	0.00678734155371785	0.00873538758605719	-0.000680167751852423	-0.00457625929266214
1856	-1.7740204334259	-0.56590735912323	-16.3048152923584	0.00483929552137852	0.00321592413820326	-0.00457625929266214	-0.00749832857400179
1857	-1.12467181682587	-0.56590735912323	-16.2398796081543	0.00581331877037883	0.00289124972186983	0.000943203864153475	-0.0026282137259841
1858	-1.7740204334259	0.40811562538147	-16.2398796081543	0.000943203864153475	-0.000355493422830477	-0.00360223650932312	-0.00555028254166245
1859	-2.42336916923523	0.0834413021802902	-16.8892288208008	-0.00132951640989631	0.00743668992072344	-0.00457625929266214	0.000293855206109583
1860	-0.47532320022583	-0.890581667423248	-16.434684753418	0.00386527273803949	0.000943203864153475	-0.00295288790948689	-0.00100484199356288
1861	-1.7740204334259	0.0834413021802902	-16.434684753418	0.00159255252219737	0.00354059832170606	-0.00847235135734081	-0.00684897974133492
1862	-0.47532320022583	-0.890581667423248	-16.2398796081543	0.00418994715437293	0.000943203864153475	0.00126787810586393	0.00613799272105098
1863	-1.12467181682587	0.732789933681488	-16.434684753418	0.000943203864153475	-3.08191010844894e-05	0.000618529506027699	0.00743668992072344
1864	-1.7740204334259	0.0834413021802902	-16.434684753418	-0.000680167751852423	0.00126787810586393	-0.0026282137259841	0.000943203864153475
1865	-1.12467181682587	0.0834413021802902	-16.629487991333	0.00743668992072344	0.00808603875339031	-0.00392691092565656	-0.00100484199356288
1866	-1.7740204334259	0.0834413021802902	-16.6944236755371	0.00386527273803949	-0.000355493422830477	-0.00522560812532902	-0.00490093370899558
1867	-1.12467181682587	-0.241233021020889	-16.4996185302734	0.000293855206109583	0.000293855206109583	0.00159255252219737	-0.00327756232582033
1868	0.174025431275368	-1.21525597572327	-16.2398796081543	0.00418994715437293	-0.00457625929266214	-0.00327756232582033	0.00516396993771195
1869	0.174025431275368	-1.21525597572327	-16.2398796081543	-0.00100484199356288	-0.000355493422830477	-0.00392691092565656	-0.00749832857400179
1870	0.174025431275368	-0.890581667423248	-15.9801406860352	0.00126787810586393	0.00678734155371785	-0.00327756232582033	-0.00197886489331722
1871	-1.12467181682587	0.0834413021802902	-16.2398796081543	0.00191722682211548	0.000293855206109583	-0.00327756232582033	-0.0026282137259841
1872	-0.47532320022583	-0.890581667423248	-16.4996185302734	0.00386527273803949	0.00126787810586393	-0.00587495695799589	0.00678734155371785
1873	-1.7740204334259	0.0834413021802902	-16.629487991333	0.00386527273803949	0.00386527273803949	0.00321592413820326	0.00256657530553639
1874	-1.12467181682587	-0.890581667423248	-16.3048152923584	0.00321592413820326	0.000293855206109583	-0.00100484199356288	-0.00327756232582033
1875	0.823374032974243	-1.21525597572327	-15.7204008102417	0.00191722682211548	-0.00327756232582033	-0.00360223650932312	-0.00360223650932312
1876	0.174025431275368	0.0834413021802902	-16.3697490692139	0.00354059832170606	-0.00457625929266214	-0.00230353930965066	-0.00165419070981443
1877	-0.47532320022583	-0.56590735912323	-16.2398796081543	0.00321592413820326	-3.08191010844894e-05	-0.000680167751852423	0.00548864435404539
1878	0.174025431275368	-0.890581667423248	-16.4996185302734	0.00191722682211548	0.000293855206109583	0.00256657530553639	-3.08191010844894e-05
1879	1.47272264957428	-1.21525597572327	-16.3048152923584	0.00451462110504508	0.00581331877037883	-0.00230353930965066	0.00191722682211548
1880	-2.42336916923523	0.732789933681488	-16.4996185302734	-0.00100484199356288	0.00354059832170606	-0.00165419070981443	-0.00814767740666866
1881	0.823374032974243	-1.53993022441864	-16.1749439239502	0.00808603875339031	0.00808603875339031	-0.0126931173726916	-0.00360223650932312
1882	-1.7740204334259	0.0834413021802902	-16.3048152923584	-0.000355493422830477	-0.00165419070981443	0.00256657530553639	0.00256657530553639
1883	-0.47532320022583	-0.56590735912323	-16.0450744628906	0.00191722682211548	0.000618529506027699	0.00289124972186983	0.00970941036939621
1884	-0.47532320022583	-0.56590735912323	-16.3697490692139	-0.00132951640989631	-0.00619963090866804	-0.00197886489331722	-0.00652430532500148
1885	0.174025431275368	-0.56590735912323	-16.5645542144775	0.00289124972186983	0.00873538758605719	-0.00360223650932312	-0.00327756232582033
1886	0.174025431275368	0.0834413021802902	-16.5645542144775	0.00711201597005129	0.00613799272105098	-0.0110697457566857	-0.00392691092565656
1887	-0.47532320022583	-1.53993022441864	-16.1749439239502	0.00289124972186983	-0.00522560812532902	0.00289124972186983	0.0103587592020631
1888	-0.47532320022583	0.0834413021802902	-16.1749439239502	0.000293855206109583	-0.00717365415766835	-0.00230353930965066	0.00256657530553639
1889	-1.12467181682587	-0.56590735912323	-16.2398796081543	0.00159255252219737	0.00776136433705688	-0.00814767740666866	-0.00295288790948689
1890	-1.7740204334259	0.0834413021802902	-16.9541625976563	0.00289124972186983	-0.00100484199356288	-0.00847235135734081	-0.00165419070981443
1891	-3.07271766662598	0.0834413021802902	-16.8242931365967	0.00354059832170606	-3.08191010844894e-05	-0.00327756232582033	0.0022419011220336
1892	-1.7740204334259	-0.890581667423248	-16.3048152923584	-0.000355493422830477	-0.000680167751852423	-0.000355493422830477	-0.00230353930965066
1893	-1.7740204334259	-0.241233021020889	-16.3048152923584	0.00126787810586393	0.0022419011220336	0.00970941036939621	0.0126314787194133
1894	-2.42336916923523	0.732789933681488	-16.4996185302734	-0.00132951640989631	0.00776136433705688	-0.00197886489331722	0.000293855206109583
1895	-1.12467181682587	-1.21525597572327	-16.1100101470947	0.00289124972186983	0.00451462110504508	0.00126787810586393	0.00873538758605719
1896	-0.47532320022583	-0.890581667423248	-16.5645542144775	-0.00425158534198999	0.00711201597005129	-0.00360223650932312	0.000943203864153475
1897	-1.12467181682587	-0.890581667423248	-16.6944236755371	-0.000355493422830477	-0.00360223650932312	0.00613799272105098	0.00841071270406246
1898	-1.7740204334259	-0.890581667423248	-16.4996185302734	-0.000355493422830477	0.0100340843200684	0.0123068047687411	0.00289124972186983
1899	-3.07271766662598	0.0834413021802902	-16.7593593597412	0.00191722682211548	0.0116574559360743	-0.00555028254166245	-0.00132951640989631
1900	-3.07271766662598	0.0834413021802902	-16.5645542144775	-0.00490093370899558	0.00289124972186983	0.00126787810586393	0.000293855206109583
1901	-2.42336916923523	-0.56590735912323	-16.3697490692139	-0.00684897974133492	0.00938473641872406	-0.00197886489331722	0.000943203864153475
1902	-1.7740204334259	0.0834413021802902	-16.5645542144775	-0.00100484199356288	-0.00165419070981443	0.00451462110504508	0.0100340843200684
1903	-3.07271766662598	0.0834413021802902	-16.6944236755371	-0.00165419070981443	0.0106834331527352	0.00776136433705688	0.0100340843200684
1904	-1.7740204334259	-0.241233021020889	-16.3048152923584	0.00483929552137852	0.00386527273803949	-3.08191010844894e-05	-0.00165419070981443
1905	-2.42336916923523	-1.21525597572327	-16.3048152923584	0.0022419011220336	-0.000680167751852423	0.00191722682211548	0.00678734155371785
1906	-3.07271766662598	-0.241233021020889	-16.2398796081543	0.00159255252219737	0.000293855206109583	-0.00879702530801296	-0.000355493422830477
1907	-3.07271766662598	0.0834413021802902	-16.629487991333	-0.00425158534198999	-0.000355493422830477	0.000943203864153475	-0.00100484199356288
1908	-2.42336916923523	-0.241233021020889	-16.3048152923584	-0.00782300252467394	-0.00425158534198999	0.00321592413820326	0.00516396993771195
1909	-2.42336916923523	-0.241233021020889	-16.6944236755371	-0.00230353930965066	0.00191722682211548	-0.00847235135734081	0.00581331877037883
1910	-1.12467181682587	-1.53993022441864	-16.434684753418	-0.00165419070981443	0.00159255252219737	-0.00230353930965066	-0.00587495695799589
1911	-1.12467181682587	-0.890581667423248	-16.2398796081543	-0.00165419070981443	0.00906006153672934	0.00483929552137852	0.000943203864153475
1912	-2.42336916923523	0.40811562538147	-16.7593593597412	-0.00944637414067984	-0.00490093370899558	-0.00327756232582033	-0.00230353930965066
1913	-1.7740204334259	-0.241233021020889	-16.629487991333	-0.0026282137259841	0.00678734155371785	0.0100340843200684	0.00126787810586393
1914	-0.47532320022583	-1.53993022441864	-16.629487991333	-0.000680167751852423	-0.00197886489331722	-0.00879702530801296	0.0022419011220336
1915	-3.07271766662598	0.40811562538147	-17.213903427124	-0.00327756232582033	0.0113327819854021	0.00191722682211548	-0.00327756232582033
1916	-3.07271766662598	0.40811562538147	-17.0840320587158	-0.00197886489331722	0.00516396993771195	-0.00132951640989631	-0.00230353930965066
1917	-3.7220664024353	0.0834413021802902	-17.0190982818604	-0.00522560812532902	0.00354059832170606	0.00321592413820326	0.00418994715437293
1918	-2.42336916923523	-0.241233021020889	-16.8892288208008	-0.00132951640989631	0.00841071270406246	0.00808603875339031	0.00548864435404539
1919	-2.42336916923523	-0.56590735912323	-16.5645542144775	-3.08191010844894e-05	0.00581331877037883	-0.0100957229733467	-3.08191010844894e-05
1920	-2.42336916923523	-0.890581667423248	-15.6554660797119	-0.00425158534198999	0.00418994715437293	-0.00522560812532902	0.00386527273803949
1921	-3.7220664024353	0.40811562538147	-16.434684753418	0.00159255252219737	0.00354059832170606	0.00386527273803949	-0.0117190945893526
1922	-1.7740204334259	-0.56590735912323	-16.3048152923584	-0.00490093370899558	-0.00230353930965066	0.000618529506027699	0.01100810803473
1923	-1.7740204334259	-0.56590735912323	-16.4996185302734	-0.00327756232582033	0.00516396993771195	0.00970941036939621	0.00483929552137852
1924	-3.7220664024353	-0.241233021020889	-15.9152050018311	0.00354059832170606	0.0106834331527352	-0.00425158534198999	0.00451462110504508
1925	-4.37141513824463	0.732789933681488	-16.3697490692139	-0.000355493422830477	0.00808603875339031	0.00191722682211548	-3.08191010844894e-05
1926	-3.7220664024353	0.0834413021802902	-16.1749439239502	0.000618529506027699	0.0022419011220336	-0.00977104809135199	-0.00197886489331722
1927	-3.07271766662598	-0.241233021020889	-16.434684753418	-0.00197886489331722	0.00126787810586393	-0.00457625929266214	0.000943203864153475
1928	-1.12467181682587	-1.21525597572327	-16.3048152923584	-0.00684897974133492	-0.00490093370899558	0.00970941036939621	0.000618529506027699
1929	-1.7740204334259	-1.21525597572327	-16.434684753418	-0.00425158534198999	0.00613799272105098	-0.00717365415766835	-3.08191010844894e-05
1930	-3.7220664024353	0.0834413021802902	-16.3697490692139	-0.00230353930965066	0.00126787810586393	-0.00132951640989631	0.00289124972186983
1931	-3.07271766662598	0.0834413021802902	-16.7593593597412	0.00126787810586393	-0.00165419070981443	-0.00490093370899558	-0.00295288790948689
1932	-1.7740204334259	-1.21525597572327	-16.1100101470947	-3.08191010844894e-05	0.000943203864153475	-0.00457625929266214	-0.00230353930965066
1933	-3.7220664024353	-0.241233021020889	-16.629487991333	-0.000680167751852423	0.00321592413820326	0.000943203864153475	0.00126787810586393
1934	-3.7220664024353	-0.241233021020889	-16.3697490692139	-0.00230353930965066	-0.00360223650932312	0.00354059832170606	-0.00425158534198999
1935	-0.47532320022583	-1.53993022441864	-16.434684753418	-0.00197886489331722	-3.08191010844894e-05	-0.00230353930965066	-3.08191010844894e-05
1936	-2.42336916923523	-0.890581667423248	-16.3697490692139	0.00191722682211548	-0.00100484199356288	-0.000355493422830477	-0.000355493422830477
1937	-1.7740204334259	-1.21525597572327	-16.1100101470947	-0.00392691092565656	-0.00457625929266214	-3.08191010844894e-05	-0.00132951640989631
1938	-2.42336916923523	-1.21525597572327	-16.1100101470947	-0.00295288790948689	-0.00165419070981443	-0.00100484199356288	0.00743668992072344
1939	-2.42336916923523	0.0834413021802902	-15.9801406860352	-0.00100484199356288	-0.00327756232582033	0.000943203864153475	0.000293855206109583
1940	-3.7220664024353	-0.241233021020889	-16.629487991333	-0.00619963090866804	-0.00197886489331722	-0.00327756232582033	0.00191722682211548
1941	-1.12467181682587	-1.21525597572327	-16.3048152923584	-0.00327756232582033	0.00321592413820326	0.000293855206109583	0.00191722682211548
1942	-4.37141513824463	0.40811562538147	-16.629487991333	-0.000355493422830477	-0.00392691092565656	-0.00457625929266214	0.00191722682211548
1943	-3.07271766662598	0.0834413021802902	-16.629487991333	-0.00684897974133492	0.00289124972186983	0.00483929552137852	0.00646266713738441
1944	-3.07271766662598	-0.890581667423248	-16.1100101470947	0.000943203864153475	0.00483929552137852	0.00548864435404539	0.00386527273803949
1945	-1.7740204334259	-1.21525597572327	-15.8502702713013	-0.00717365415766835	0.00354059832170606	-0.00977104809135199	0.00906006153672934
1946	-3.7220664024353	-0.56590735912323	-16.3048152923584	-0.00230353930965066	0.00289124972186983	0.00354059832170606	0.00159255252219737
1947	-3.07271766662598	-0.890581667423248	-16.3697490692139	-0.00457625929266214	-0.00425158534198999	-0.00717365415766835	0.00354059832170606
1948	-5.0207633972168	0.40811562538147	-16.434684753418	-0.0107450718060136	0.00841071270406246	0.00711201597005129	0.00418994715437293
1949	-3.7220664024353	0.40811562538147	-16.4996185302734	-0.00392691092565656	0.00483929552137852	0.00386527273803949	0.00191722682211548
1950	-3.07271766662598	-0.56590735912323	-16.1749439239502	-0.00684897974133492	0.00386527273803949	0.00289124972186983	0.00516396993771195
1951	-1.12467181682587	-1.21525597572327	-15.2658567428589	-0.00749832857400179	0.00743668992072344	-0.0113944197073579	-0.000355493422830477
1952	-5.0207633972168	0.0834413021802902	-15.9152050018311	-0.00782300252467394	-0.00782300252467394	0.00906006153672934	-3.08191010844894e-05
1953	-1.7740204334259	-0.890581667423248	-16.3697490692139	-0.00457625929266214	0.00516396993771195	-0.00652430532500148	0.00483929552137852
1954	-3.7220664024353	0.732789933681488	-16.6944236755371	-0.00522560812532902	-0.000680167751852423	-0.00425158534198999	-0.00619963090866804
1955	-4.37141513824463	-0.241233021020889	-16.434684753418	-0.0126931173726916	-0.000355493422830477	-0.00132951640989631	0.00191722682211548
1956	-5.0207633972168	0.40811562538147	-16.3697490692139	0.000943203864153475	-0.00327756232582033	-0.00100484199356288	-0.00132951640989631
1957	-5.0207633972168	0.40811562538147	-16.0450744628906	-0.0026282137259841	-0.00230353930965066	-0.00814767740666866	0.00321592413820326
1958	-5.67011213302612	1.05746424198151	-16.629487991333	-0.00392691092565656	0.00289124972186983	0.00841071270406246	0.00548864435404539
1959	-4.37141513824463	0.0834413021802902	-16.4996185302734	-0.00490093370899558	0.00938473641872406	0.00256657530553639	0.0022419011220336
1960	-2.42336916923523	-0.890581667423248	-15.8502702713013	-0.00847235135734081	0.00451462110504508	0.00873538758605719	0.00126787810586393
1961	-4.37141513824463	-0.241233021020889	-16.0450744628906	-0.00457625929266214	0.00678734155371785	-0.0104203969240189	-0.00230353930965066
1962	-2.42336916923523	-0.890581667423248	-15.6554660797119	-0.00457625929266214	0.00354059832170606	-0.00652430532500148	-0.00652430532500148
1963	-3.7220664024353	-1.21525597572327	-15.4606609344482	-0.00327756232582033	0.00256657530553639	0.00256657530553639	0.00970941036939621
1964	-3.7220664024353	0.40811562538147	-15.7853355407715	-0.00230353930965066	0.00289124972186983	-0.0026282137259841	0.00808603875339031
1965	-4.37141513824463	0.732789933681488	-15.9152050018311	-0.0113944197073579	0.000618529506027699	-0.00522560812532902	-0.00360223650932312
1966	-3.7220664024353	-0.56590735912323	-16.1100101470947	0.000943203864153475	-0.00197886489331722	-0.00197886489331722	0.000293855206109583
1967	-3.07271766662598	-0.56590735912323	-15.7853355407715	-0.00522560812532902	-0.00490093370899558	-0.000680167751852423	0.00548864435404539
1968	-2.42336916923523	-1.53993022441864	-16.3697490692139	-0.00555028254166245	-0.00100484199356288	0.00678734155371785	0.00289124972186983
1969	-3.07271766662598	-0.241233021020889	-15.3957262039185	-0.000355493422830477	0.00646266713738441	0.00581331877037883	0.000943203864153475
1970	-3.07271766662598	-0.890581667423248	-15.4606609344482	-0.00749832857400179	0.00581331877037883	-0.00490093370899558	-0.00619963090866804
1971	-5.0207633972168	-0.56590735912323	-16.1100101470947	-0.00814767740666866	0.00354059832170606	-0.00522560812532902	-0.00230353930965066
1972	-2.42336916923523	-1.21525597572327	-16.3048152923584	-0.000355493422830477	-0.0026282137259841	-0.00457625929266214	-0.00100484199356288
1973	-5.0207633972168	0.0834413021802902	-16.4996185302734	-0.00490093370899558	0.000943203864153475	0.0106834331527352	0.00289124972186983
1974	-1.7740204334259	-1.21525597572327	-16.2398796081543	-0.00132951640989631	0.00841071270406246	0.0022419011220336	0.0022419011220336
1975	-3.7220664024353	-0.890581667423248	-16.1749439239502	-0.00847235135734081	0.00483929552137852	-0.00522560812532902	0.00126787810586393
1976	-2.42336916923523	-0.890581667423248	-15.5255966186523	0.000943203864153475	0.00808603875339031	0.000943203864153475	0.0022419011220336
1977	-3.07271766662598	-0.56590735912323	-15.9152050018311	-0.00619963090866804	-3.08191010844894e-05	-0.00652430532500148	-3.08191010844894e-05
1978	-1.12467181682587	-0.56590735912323	-15.8502702713013	-0.00457625929266214	0.000293855206109583	0.00289124972186983	0.00159255252219737
1979	-3.07271766662598	-1.21525597572327	-15.6554660797119	-0.00425158534198999	0.00776136433705688	-0.00197886489331722	0.00776136433705688
1980	-2.42336916923523	0.0834413021802902	-15.9152050018311	-0.00684897974133492	0.000293855206109583	0.00548864435404539	-0.00490093370899558
1981	-1.7740204334259	-0.890581667423248	-15.5255966186523	0.0022419011220336	0.00321592413820326	-0.0139918150380254	0.000293855206109583
1982	-2.42336916923523	0.0834413021802902	-16.1749439239502	-3.08191010844894e-05	-0.0026282137259841	-0.00555028254166245	0.00646266713738441
1983	-3.7220664024353	-0.890581667423248	-15.8502702713013	-0.00392691092565656	-0.00295288790948689	-0.00100484199356288	0.00711201597005129
1984	-1.12467181682587	-0.890581667423248	-15.9801406860352	-0.00230353930965066	0.00256657530553639	-0.00197886489331722	0.00354059832170606
1985	-2.42336916923523	-0.241233021020889	-16.434684753418	0.000943203864153475	0.00191722682211548	-0.00814767740666866	0.0022419011220336
1986	-1.12467181682587	-1.21525597572327	-16.1749439239502	-0.00230353930965066	0.00418994715437293	-0.00457625929266214	-0.00619963090866804
1987	-1.7740204334259	-0.241233021020889	-16.1100101470947	0.000293855206109583	0.00159255252219737	-0.000680167751852423	-0.00522560812532902
1988	-3.07271766662598	-0.56590735912323	-15.5255966186523	-0.00684897974133492	-0.00522560812532902	-0.00100484199356288	0.0100340843200684
1989	-3.7220664024353	0.40811562538147	-16.434684753418	-0.000355493422830477	0.000943203864153475	-0.00295288790948689	-0.00360223650932312
1990	0.174025431275368	-1.21525597572327	-15.9801406860352	-0.00100484199356288	0.00191722682211548	-0.0113944197073579	-0.00132951640989631
1991	-1.7740204334259	-0.890581667423248	-16.1100101470947	-0.00555028254166245	0.00906006153672934	-0.00555028254166245	-0.00652430532500148
1992	-2.42336916923523	-0.241233021020889	-15.9152050018311	-3.08191010844894e-05	-3.08191010844894e-05	-0.00944637414067984	0.000943203864153475
1993	-1.7740204334259	-0.890581667423248	-15.7853355407715	0.0022419011220336	0.00126787810586393	0.00548864435404539	0.00711201597005129
1994	-2.42336916923523	0.0834413021802902	-15.5255966186523	0.000293855206109583	0.00743668992072344	0.00191722682211548	-0.00457625929266214
1995	-1.12467181682587	-0.56590735912323	-15.3307914733887	0.00126787810586393	0.00516396993771195	-0.00814767740666866	-0.00425158534198999
1996	-1.12467181682587	-1.21525597572327	-15.1359872817993	-0.00392691092565656	0.00646266713738441	-0.00717365415766835	-0.00490093370899558
1997	-0.47532320022583	0.0834413021802902	-15.9801406860352	-0.00295288790948689	0.000293855206109583	-0.00814767740666866	-0.00230353930965066
1998	-1.7740204334259	-0.890581667423248	-16.0450744628906	-0.00132951640989631	0.00289124972186983	0.00289124972186983	0.0116574559360743
1999	-1.7740204334259	-0.890581667423248	-16.1749439239502	-0.000680167751852423	-0.00100484199356288	0.00613799272105098	-0.00425158534198999
2000	-2.42336916923523	-0.890581667423248	-16.0450744628906	-0.00165419070981443	0.000293855206109583	0.00256657530553639	-0.00327756232582033
[truncated: 6,800 more rows]
