# Supplementary material for: Precise instruction and consideration of the vertical and horizontal force component increases validity and reliability of the 90:20 Isometric Posterior Chain Test
Source: PLoS One. 2024 Oct 28;19(10):e0312843. doi: 10.1371/journal.pone.0312843 (PMC11515970; doi:10.1371/journal.pone.0312843)
Supplement: S1 File — (ZIP) [file pone.0312843.s001.zip › S1_Raw_Data/M1_P15_vh_1.csv]

1	87.5607681274414	-5.83147525787354	-5.33082246780396	0.00354059832170606	0.000293855206109583	-0.00652430532500148	-0.0393164120614529
2	89.5088119506836	-7.13017272949219	-5.3957576751709	0.0113327819854021	-0.0299008563160896	-0.000355493422830477	-0.0477579422295094
3	87.5607681274414	-6.80549812316895	-5.72043180465698	0.0162028968334198	-0.00392691092565656	0.0431508645415306	-0.0490566417574883
4	88.2101135253906	-7.45484685897827	-5.07108306884766	0.00548864435404539	-0.00197886489331722	0.107761055231094	-0.038017712533474
5	88.8594665527344	-7.45484685897827	-5.33082246780396	0.00548864435404539	-0.0487319678068161	0.16230633854866	-0.0328229255974293
6	88.8594665527344	-6.80549812316895	-5.33082246780396	0.00386527273803949	-0.0763292834162712	0.222046405076981	-0.0341216214001179
7	88.8594665527344	-6.80549812316895	-5.33082246780396	-0.00490093370899558	-0.0880175605416298	0.235682725906372	-0.0208099745213985
8	89.5088119506836	-7.77952146530151	-5.46069240570068	-0.000355493422830477	-0.0649656802415848	0.241851538419724	-0.0126931173726916
9	90.1581573486328	-7.45484685897827	-5.72043180465698	-0.00749832857400179	-0.0370436906814575	0.167176455259323	-0.0126931173726916
10	87.5607681274414	-6.15614986419678	-5.52562713623047	-0.00912170019000769	-0.00392691092565656	0.0957481041550636	0.000293855206109583
11	91.4568557739258	-7.77952146530151	-5.72043180465698	-0.00619963090866804	0.0158782228827477	0.0597092546522617	0.0282158460468054
12	87.5607681274414	-6.48082399368286	-5.72043180465698	-0.0104203969240189	0.0395794473588467	0.00354059832170606	0.040228795260191
13	90.1581573486328	-7.45484685897827	-5.20095300674438	-0.0126931173726916	0.0619819760322571	-0.0639916583895683	0.0571118593215942
14	90.8075103759766	-7.45484685897827	-5.6554970741272	-0.0152905117720366	0.0847091749310493	-0.0987318083643913	0.0428261905908585
15	90.1581573486328	-7.45484685897827	-6.17497587203979	-0.00944637414067984	0.0925013571977615	-0.157497867941856	0.0353586822748184
16	90.1581573486328	-7.45484685897827	-5.72043180465698	0.00256657530553639	0.0717222020030022	-0.221458703279495	0.0239950809627771
17	90.1581573486328	-8.1041955947876	-5.59056186676025	-0.00132951640989631	0.0285405199974775	-0.205874338746071	0.0126314787194133
18	87.5607681274414	-6.80549812316895	-5.33082246780396	-0.00457625929266214	0.01100810803473	-0.189640626311302	0.0165275707840919
19	90.1581573486328	-7.45484685897827	-5.52562713623047	-0.0126931173726916	0.0100340843200684	-0.139640778303146	0.0168522447347641
20	88.2101135253906	-6.15614986419678	-5.6554970741272	0.020423661917448	0.0363327041268349	-0.136718705296516	-0.00652430532500148
21	91.4568557739258	-7.77952146530151	-5.6554970741272	0.0213976856321096	0.0317872650921345	-0.140290126204491	-0.0425631552934647
22	88.8594665527344	-6.48082399368286	-5.33082246780396	0.0236704051494598	0.0347093306481838	-0.111718781292439	-0.0568488240242004
23	90.1581573486328	-7.77952146530151	-5.46069240570068	0.0275664981454611	-0.00977104809135199	-0.0516540370881557	-0.0480826161801815
24	88.8594665527344	-5.83147525787354	-5.59056186676025	0.0181509424000978	-0.0149658378213644	-0.0211346503347158	-0.0532774068415165
25	89.5088119506836	-7.77952146530151	-4.74640893936157	0.0178262684494257	-0.00360223650932312	-0.0415891297161579	-0.0393164120614529
26	90.1581573486328	-7.77952146530151	-5.13601779937744	0.0132808275520802	0.00386527273803949	-0.0263294391334057	-0.0409397818148136
27	91.4568557739258	-7.45484685897827	-5.13601779937744	0.0100340843200684	-0.0100957229733467	0.00451462110504508	-0.0279528107494116
28	89.5088119506836	-7.77952146530151	-5.20095300674438	0.0022419011220336	-0.00522560812532902	0.0236704051494598	-0.021459324285388
29	88.2101135253906	-7.45484685897827	-5.20095300674438	-0.0224333461374044	-0.00879702530801296	0.0425015166401863	-0.0126931173726916
30	89.5088119506836	-6.80549812316895	-5.33082246780396	-0.00230353930965066	-0.0159398596733809	0.0733455792069435	-0.000680167751852423
31	88.2101135253906	-6.80549812316895	-4.55160427093506	-0.0172385573387146	-0.0165892094373703	0.049319677054882	0.0272418223321438
32	90.8075103759766	-7.45484685897827	-4.74640893936157	-0.0165892094373703	-0.00360223650932312	0.0321119390428066	0.036657378077507
33	88.2101135253906	-7.13017272949219	-5.3957576751709	-0.0152905117720366	-0.0123684434220195	0.00646266713738441	0.0512677207589149
34	88.8594665527344	-6.80549812316895	-5.46069240570068	-0.0113944197073579	0.000293855206109583	0.00678734155371785	0.045423585921526
35	88.2101135253906	-7.77952146530151	-5.33082246780396	-0.00425158534198999	-0.0136671401560307	-0.0276281367987394	0.0408781431615353
36	88.8594665527344	-7.45484685897827	-5.33082246780396	-0.0120437685400248	0.00808603875339031	-0.0305502042174339	0.0162028968334198
37	88.8594665527344	-7.13017272949219	-5.26588773727417	-0.0126931173726916	-0.0204853005707264	-0.00360223650932312	0.0207483377307653
38	88.8594665527344	-6.80549812316895	-5.33082246780396	-0.00295288790948689	-0.00327756232582033	0.0126314787194133	0.0188002903014421
39	89.5088119506836	-8.42887020111084	-5.59056186676025	0.000943203864153475	-0.00327756232582033	0.0217223595827818	0.0132808275520802
40	90.8075103759766	-9.07821846008301	-5.6554970741272	-0.0159398596733809	0.000943203864153475	0.00451462110504508	-0.00100484199356288
41	90.8075103759766	-9.07821846008301	-5.59056186676025	0.00483929552137852	-0.0100957229733467	-0.00392691092565656	-0.0250307414680719
42	89.5088119506836	-7.77952146530151	-5.85030126571655	0.0188002903014421	-0.00522560812532902	-0.0100957229733467	-0.0480826161801815
43	88.2101135253906	-8.75354385375977	-5.46069240570068	0.01847561635077	-0.00197886489331722	-0.00425158534198999	-0.0451605506241322
44	90.8075103759766	-8.75354385375977	-5.52562713623047	0.0123068047687411	-0.0221086721867323	0.0223717093467712	-0.0393164120614529
45	87.5607681274414	-7.45484685897827	-5.9152364730835	0.00808603875339031	-0.0383423902094364	0.0558131635189056	-0.032173577696085
46	90.1581573486328	-7.77952146530151	-6.04510593414307	-3.08191010844894e-05	-0.0438618510961533	0.0717222020030022	-0.0376930385828018
47	88.8594665527344	-7.77952146530151	-5.52562713623047	0.00938473641872406	-0.0490566417574883	0.115228563547134	-0.0250307414680719
48	89.5088119506836	-8.42887020111084	-5.46069240570068	-0.00100484199356288	-0.0519787110388279	0.125293463468552	-0.00749832857400179
49	89.5088119506836	-8.42887020111084	-5.33082246780396	-0.00717365415766835	-0.0318489037454128	0.165877759456635	-0.00684897974133492
50	90.8075103759766	-9.40289306640625	-5.20095300674438	-0.0104203969240189	-0.0204853005707264	0.21295553445816	0.00678734155371785
51	90.1581573486328	-7.77952146530151	-5.72043180465698	-0.0211346503347158	-0.00490093370899558	0.210358127951622	0.0288651939481497
52	92.1062088012695	-9.07821846008301	-5.6554970741272	-0.0136671401560307	0.01847561635077	0.137631088495255	0.0360080301761627
53	90.1581573486328	-9.07821846008301	-5.59056186676025	-0.0146411629393697	0.025618452578783	0.0684754624962807	0.0584105588495731
54	88.8594665527344	-8.1041955947876	-5.59056186676025	-0.0107450718060136	0.0645793676376343	-0.0256800893694162	0.0470469556748867
55	88.8594665527344	-8.1041955947876	-5.3957576751709	-0.00814767740666866	0.0879559218883514	-0.146458938717842	0.0395794473588467
56	88.2101135253906	-8.42887020111084	-5.33082246780396	-0.00360223650932312	0.0950987562537193	-0.224380776286125	0.0220470335334539
57	87.5607681274414	-7.77952146530151	-5.72043180465698	0.00354059832170606	0.0856831967830658	-0.219185993075371	0.0162028968334198
58	90.8075103759766	-9.40289306640625	-5.3957576751709	-3.08191010844894e-05	0.0431508645415306	-0.170160159468651	0.0155535480007529
59	90.1581573486328	-9.72756671905518	-5.46069240570068	0.00581331877037883	0.0350340083241463	-0.169186145067215	0.0233457311987877
60	88.8594665527344	-8.75354385375977	-5.13601779937744	0.0236704051494598	0.0496443510055542	-0.151978403329849	-0.00619963090866804
61	88.2101135253906	-7.77952146530151	-5.13601779937744	0.01100810803473	0.0441248863935471	-0.142562851309776	-0.0337969474494457
62	90.1581573486328	-9.40289306640625	-4.81134366989136	0.0275664981454611	0.0239950809627771	-0.130874574184418	-0.0600955672562122
63	88.2101135253906	-8.1041955947876	-5.52562713623047	0.0223717093467712	-0.00847235135734081	-0.0902902781963348	-0.048407293856144
64	88.2101135253906	-9.40289306640625	-5.20095300674438	0.0230210572481155	-0.0191866029053926	-0.0584721975028515	-0.050680011510849
65	89.5088119506836	-9.40289306640625	-5.13601779937744	0.011982130818069	-0.0477579422295094	-0.0357449948787689	-0.0357449948787689
66	90.1581573486328	-9.72756671905518	-5.00614833831787	0.00776136433705688	-0.0360696688294411	-0.0240567177534103	-0.0373683646321297
67	90.8075103759766	-9.72756671905518	-5.07108306884766	0.00841071270406246	-0.0260047651827335	-0.0159398596733809	-0.0247060675173998
68	88.8594665527344	-10.0522413253784	-4.94121360778809	0.0158782228827477	-0.00587495695799589	0.00938473641872406	-0.0152905117720366
69	89.5088119506836	-10.0522413253784	-5.3957576751709	0.00256657530553639	-0.00749832857400179	0.0113327819854021	-0.00879702530801296
70	90.1581573486328	-8.75354385375977	-5.72043180465698	-0.00814767740666866	-0.00717365415766835	0.0321119390428066	0.00354059832170606
71	90.8075103759766	-9.72756671905518	-5.33082246780396	-0.00847235135734081	-0.0120437685400248	0.0295145437121391	0.0236704051494598
72	88.8594665527344	-8.1041955947876	-5.72043180465698	-0.0026282137259841	-0.00684897974133492	0.0308132413774729	0.0421768426895142
73	88.8594665527344	-9.07821846008301	-5.46069240570068	-0.0110697457566857	-0.000680167751852423	0.0223717093467712	0.0535404421389103
74	90.8075103759766	-9.72756671905518	-4.94121360778809	-0.00392691092565656	-0.000680167751852423	0.0123068047687411	0.0480209775269032
75	90.8075103759766	-9.72756671905518	-5.6554970741272	-0.00749832857400179	-0.00392691092565656	0.0136055024340749	0.0343846566975117
76	89.5088119506836	-9.40289306640625	-5.72043180465698	-0.00619963090866804	-0.000680167751852423	0.0113327819854021	0.0223717093467712
77	92.1062088012695	-9.72756671905518	-5.52562713623047	0.00678734155371785	-0.0198359526693821	0.0230210572481155	0.0171769186854362
78	89.5088119506836	-9.07821846008301	-5.33082246780396	-0.00977104809135199	-0.0185372550040483	0.0775663405656815	0.0145795252174139
79	89.5088119506836	-9.07821846008301	-5.52562713623047	0.00191722682211548	-0.0120437685400248	0.0879559218883514	0.0217223595827818
80	90.1581573486328	-10.0522413253784	-5.00614833831787	0.000293855206109583	0.00711201597005129	0.0759429708123207	0.00289124972186983
81	91.4568557739258	-10.0522413253784	-5.6554970741272	0.00970941036939621	0.00646266713738441	0.0444495603442192	-0.0302255302667618
82	88.2101135253906	-8.75354385375977	-5.6554970741272	0.013930176384747	0.0223717093467712	0.00938473641872406	-0.0477579422295094
83	91.4568557739258	-10.0522413253784	-5.3957576751709	0.00906006153672934	0.0373067259788513	-0.0337969474494457	-0.0422384813427925
84	88.8594665527344	-8.42887020111084	-5.59056186676025	0.0113327819854021	0.0246444288641214	-0.0318489037454128	-0.0428878292441368
85	91.4568557739258	-10.3769159317017	-5.33082246780396	0.00516396993771195	0.0126314787194133	-0.0279528107494116	-0.0415891297161579
86	90.1581573486328	-9.40289306640625	-5.13601779937744	0.00873538758605719	0.0100340843200684	-0.0204853005707264	-0.0299008563160896
87	91.4568557739258	-9.72756671905518	-5.3957576751709	0.013930176384747	-0.0169138833880424	0.00548864435404539	-0.0286021586507559
88	90.8075103759766	-9.40289306640625	-5.46069240570068	0.0145795252174139	-0.00197886489331722	0.0106834331527352	-0.0117190945893526
89	92.1062088012695	-10.0522413253784	-5.26588773727417	0.00191722682211548	-0.00457625929266214	-0.00132951640989631	-0.0126931173726916
90	89.5088119506836	-9.40289306640625	-5.33082246780396	0.0142548503354192	-0.0113944197073579	-0.0217839982360601	-0.00295288790948689
91	88.8594665527344	-8.75354385375977	-5.07108306884766	-0.00749832857400179	0.0100340843200684	-0.0594462193548679	0.0269171483814716
92	90.1581573486328	-10.0522413253784	-5.00614833831787	0.00386527273803949	0.012956153601408	-0.0704851448535919	0.0369820520281792
93	90.8075103759766	-10.3769159317017	-5.33082246780396	-0.00360223650932312	0.00808603875339031	-0.0458098985254765	0.0499690249562263
94	90.8075103759766	-9.07821846008301	-5.6554970741272	-0.00522560812532902	0.00581331877037883	-0.0169138833880424	0.0473716296255589
95	90.8075103759766	-10.0522413253784	-5.52562713623047	0.00483929552137852	-0.00490093370899558	-0.00587495695799589	0.0363327041268349
96	90.8075103759766	-9.72756671905518	-5.3957576751709	-0.00490093370899558	-0.00652430532500148	-0.00230353930965066	0.0200989879667759
97	90.8075103759766	-10.0522413253784	-5.20095300674438	0.0200989879667759	0.00289124972186983	0.00906006153672934	0.0181509424000978
98	88.8594665527344	-8.75354385375977	-5.20095300674438	-0.000355493422830477	-0.00749832857400179	0.00548864435404539	0.0162028968334198
99	90.1581573486328	-9.72756671905518	-5.59056186676025	0.00159255252219737	0.00418994715437293	-0.00944637414067984	0.0233457311987877
100	89.5088119506836	-10.0522413253784	-5.78536653518677	0.0152288740500808	-0.000355493422830477	-0.0172385573387146	-0.00230353930965066
101	88.8594665527344	-9.07821846008301	-5.59056186676025	-0.00425158534198999	-0.0136671401560307	-0.00100484199356288	-0.0253554154187441
102	90.1581573486328	-10.0522413253784	-5.46069240570068	0.0152288740500808	-0.0159398596733809	-0.00392691092565656	-0.0415891297161579
103	88.2101135253906	-9.40289306640625	-5.33082246780396	0.00808603875339031	-0.0331475995481014	0.0171769186854362	-0.0438618510961533
104	90.1581573486328	-10.3769159317017	-5.00614833831787	0.013930176384747	-0.0256800893694162	0.0123068047687411	-0.0438618510961533
105	90.1581573486328	-9.72756671905518	-5.26588773727417	0.00516396993771195	-0.02697878703475	0.0470469556748867	-0.0376930385828018
106	90.1581573486328	-10.0522413253784	-5.46069240570068	-0.000680167751852423	-0.0328229255974293	0.0824364572763443	-0.0419138073921204
107	90.1581573486328	-10.3769159317017	-5.26588773727417	0.0207483377307653	-0.0282774847000837	0.0895792916417122	-0.0305502042174339
108	89.5088119506836	-10.0522413253784	-5.3957576751709	-0.00360223650932312	-0.0389917381107807	0.116851933300495	-0.0117190945893526
109	88.8594665527344	-9.07821846008301	-5.46069240570068	0.0152288740500808	-0.0399657599627972	0.144773930311203	-0.00295288790948689
110	89.5088119506836	-10.0522413253784	-5.00614833831787	-0.000355493422830477	-0.032173577696085	0.168150469660759	0.00126787810586393
111	88.2101135253906	-9.07821846008301	-5.46069240570068	-0.00814767740666866	-0.0302255302667618	0.172046571969986	0.0376313999295235
112	91.4568557739258	-9.72756671905518	-5.6554970741272	0.000618529506027699	-0.00457625929266214	0.140228480100632	0.0480209775269032
113	87.5607681274414	-9.07821846008301	-5.52562713623047	-0.0100957229733467	0.020423661917448	0.121397376060486	0.0606832765042782
114	89.5088119506836	-10.3769159317017	-5.33082246780396	-0.0130177913233638	0.0626313239336014	0.041852168738842	0.0509430468082428
115	88.8594665527344	-9.72756671905518	-5.3957576751709	-0.0100957229733467	0.0587352328002453	-0.032173577696085	0.047696303576231
116	90.1581573486328	-9.40289306640625	-5.20095300674438	-0.0117190945893526	0.0785403624176979	-0.151653721928596	0.0327612869441509
117	88.8594665527344	-8.75354385375977	-5.59056186676025	-0.00684897974133492	0.0905533134937286	-0.234445676207542	0.0226963832974434
118	90.8075103759766	-10.0522413253784	-5.3957576751709	-0.00522560812532902	0.076592318713665	-0.180225074291229	0.0249691028147936
119	89.5088119506836	-9.40289306640625	-5.52562713623047	-0.0133424662053585	0.0431508645415306	-0.132497936487198	0.0197743140161037
120	88.8594665527344	-9.07821846008301	-5.52562713623047	-0.0113944197073579	0.0103587592020631	-0.0448358729481697	0.00451462110504508
121	88.2101135253906	-9.07821846008301	-5.46069240570068	-0.00912170019000769	0.0178262684494257	-0.0185372550040483	-0.0276281367987394
122	87.5607681274414	-9.07821846008301	-5.13601779937744	-0.00457625929266214	0.0269171483814716	-0.00197886489331722	-0.0471085943281651
123	87.5607681274414	-9.72756671905518	-5.52562713623047	0.00159255252219737	0.00938473641872406	0.020423661917448	-0.0510046854615211
124	89.5088119506836	-9.72756671905518	-5.6554970741272	-0.0146411629393697	0.00289124972186983	-0.00230353930965066	-0.0500306636095047
125	87.5607681274414	-8.1041955947876	-5.98017120361328	-0.00684897974133492	0.0191249661147594	-0.0724331885576248	-0.0373683646321297
126	86.9114151000977	-9.07821846008301	-5.85030126571655	-0.0123684434220195	0.0145795252174139	-0.090614952147007	-0.0393164120614529
127	86.9114151000977	-8.42887020111084	-5.72043180465698	-0.00360223650932312	-0.0188619289547205	-0.0724331885576248	-0.0247060675173998
128	88.8594665527344	-10.0522413253784	-4.94121360778809	-0.00977104809135199	-0.0406151078641415	-0.0273034609854221	-0.0156151866540313
129	87.5607681274414	-9.40289306640625	-4.94121360778809	-0.0149658378213644	-0.0545761026442051	0.0188002903014421	-0.0130177913233638
130	87.5607681274414	-9.40289306640625	-5.46069240570068	-0.0104203969240189	-0.0448358729481697	0.0532157681882381	-0.00165419070981443
131	88.8594665527344	-9.07821846008301	-5.46069240570068	-0.0136671401560307	-0.0263294391334057	0.0629559978842735	0.0233457311987877
132	87.5607681274414	-10.0522413253784	-5.13601779937744	-0.0149658378213644	-0.0354203209280968	0.0463976077735424	0.0470469556748867
133	88.2101135253906	-8.75354385375977	-5.46069240570068	-0.00684897974133492	-0.0357449948787689	0.0580858811736107	0.0525664202868938
134	86.9114151000977	-8.42887020111084	-4.74640893936157	-0.0110697457566857	-0.0156151866540313	0.0360080301761627	0.0571118593215942
135	88.8594665527344	-10.0522413253784	-5.13601779937744	-0.00555028254166245	-0.00360223650932312	0.0369820520281792	0.041852168738842
136	88.2101135253906	-9.72756671905518	-5.52562713623047	-0.00814767740666866	0.011982130818069	0.049319677054882	0.0408781431615353
137	88.2101135253906	-9.40289306640625	-5.78536653518677	-0.00165419070981443	0.0288651939481497	0.0379560738801956	0.0194496400654316
138	87.5607681274414	-9.40289306640625	-5.59056186676025	-0.0211346503347158	0.0629559978842735	-0.0162645354866982	0.0243197549134493
139	88.8594665527344	-9.72756671905518	-5.26588773727417	-0.00522560812532902	0.0795143842697144	-0.0974331125617027	0.0116574559360743
140	88.2101135253906	-9.72756671905518	-5.13601779937744	0.0113327819854021	0.0707481801509857	-0.111394107341766	0.000618529506027699
141	86.9114151000977	-8.75354385375977	-5.26588773727417	-0.00295288790948689	0.0470469556748867	-0.135095342993736	-0.0243813935667276
142	88.8594665527344	-9.72756671905518	-5.46069240570068	0.00386527273803949	0.0337353087961674	-0.120160318911076	-0.0419138073921204
143	87.5607681274414	-8.75354385375977	-5.6554970741272	0.00418994715437293	0.0217223595827818	-0.127303153276443	-0.0461345724761486
144	86.2620697021484	-9.40289306640625	-5.46069240570068	0.00483929552137852	-0.0104203969240189	-0.0831474438309669	-0.0370436906814575
145	87.5607681274414	-8.42887020111084	-5.78536653518677	0.00451462110504508	-0.0646410062909126	-0.0347709693014622	-0.0357449948787689
146	86.2620697021484	-8.42887020111084	-5.3957576751709	0.00451462110504508	-0.0691864490509033	-0.0211346503347158	-0.0279528107494116
147	88.8594665527344	-8.75354385375977	-5.52562713623047	0.00256657530553639	-0.0568488240242004	0.0100340843200684	-0.0201606266200542
148	88.8594665527344	-9.40289306640625	-5.52562713623047	0.00191722682211548	-0.0370436906814575	0.0441248863935471	-0.00944637414067984
149	88.2101135253906	-8.42887020111084	-5.9152364730835	-0.000355493422830477	-0.0182125810533762	0.0483456552028656	-0.00457625929266214
150	88.8594665527344	-8.1041955947876	-5.9152364730835	-0.00555028254166245	-0.00230353930965066	0.0249691028147936	-0.00100484199356288
151	90.1581573486328	-9.40289306640625	-5.26588773727417	-0.0113944197073579	0.0168522447347641	0.0197743140161037	0.0188002903014421
152	88.2101135253906	-8.1041955947876	-5.46069240570068	-0.00360223650932312	0.0379560738801956	-0.0149658378213644	0.0447742342948914
153	88.2101135253906	-8.75354385375977	-5.07108306884766	-0.00977104809135199	0.0600339286029339	-0.0445111989974976	0.0532157681882381
154	90.1581573486328	-9.07821846008301	-5.59056186676025	-0.00684897974133492	0.0613326244056225	-0.0545761026442051	0.0551638156175613
155	90.1581573486328	-9.72756671905518	-5.46069240570068	-0.00360223650932312	0.0239950809627771	-0.0376930385828018	0.0425015166401863
156	88.8594665527344	-9.07821846008301	-5.6554970741272	0.000293855206109583	-0.0182125810533762	-0.0100957229733467	0.020423661917448
157	89.5088119506836	-9.72756671905518	-5.26588773727417	0.0022419011220336	-0.0221086721867323	0.00386527273803949	0.0252937767654657
158	88.8594665527344	-9.07821846008301	-5.33082246780396	-0.00327756232582033	-0.0169138833880424	0.0389300994575024	0.0165275707840919
159	88.8594665527344	-8.1041955947876	-4.94121360778809	-0.0130177913233638	-0.00782300252467394	0.0152288740500808	0.0178262684494257
160	90.1581573486328	-9.07821846008301	-5.26588773727417	-0.0107450718060136	0.00321592413820326	0.0136055024340749	-0.00425158534198999
161	88.8594665527344	-9.72756671905518	-5.33082246780396	0.000618529506027699	-0.00749832857400179	-0.00165419070981443	-0.023407369852066
162	88.2101135253906	-8.75354385375977	-5.78536653518677	0.00126787810586393	-0.00457625929266214	0.00386527273803949	-0.0532774068415165
163	88.8594665527344	-9.72756671905518	-5.20095300674438	0.011982130818069	-0.0240567177534103	0.0197743140161037	-0.0464592464268208
164	90.8075103759766	-9.40289306640625	-5.20095300674438	0.0022419011220336	-0.00717365415766835	0.0165275707840919	-0.0425631552934647
165	89.5088119506836	-8.75354385375977	-5.26588773727417	-0.0100957229733467	0.00548864435404539	0.00289124972186983	-0.0347709693014622
166	90.1581573486328	-9.07821846008301	-5.3957576751709	-0.00165419070981443	-0.00977104809135199	0.0152288740500808	-0.0370436906814575
167	88.2101135253906	-8.1041955947876	-5.72043180465698	0.00354059832170606	-0.0126931173726916	0.0308132413774729	-0.023407369852066
168	88.2101135253906	-8.42887020111084	-5.52562713623047	0.00289124972186983	0.00289124972186983	0.0327612869441509	-0.0159398596733809
169	92.1062088012695	-9.40289306640625	-5.3957576751709	-0.00652430532500148	-0.00717365415766835	0.0334106348454952	-0.0113944197073579
170	90.1581573486328	-9.72756671905518	-5.33082246780396	-0.00100484199356288	0.000618529506027699	0.0142548503354192	0.00354059832170606
171	90.1581573486328	-8.1041955947876	-5.3957576751709	-0.0162645354866982	0.0116574559360743	0.00354059832170606	0.0265924744307995
172	90.1581573486328	-9.40289306640625	-5.33082246780396	-0.00684897974133492	0.000293855206109583	0.0106834331527352	0.0473716296255589
173	90.8075103759766	-9.72756671905518	-5.59056186676025	-0.0120437685400248	-0.00652430532500148	0.0343846566975117	0.0600339286029339
174	88.8594665527344	-9.40289306640625	-5.6554970741272	-0.0120437685400248	-0.0250307414680719	0.06393001973629	0.0545144639909267
175	87.5607681274414	-8.42887020111084	-5.85030126571655	-0.00782300252467394	-0.0156151866540313	0.0899039655923843	0.0450989119708538
176	88.2101135253906	-8.42887020111084	-5.46069240570068	-0.0117190945893526	-0.00619963090866804	0.101267568767071	0.0347093306481838
177	87.5607681274414	-8.75354385375977	-5.33082246780396	0.000618529506027699	-0.00555028254166245	0.110683120787144	0.0252937767654657
178	90.1581573486328	-9.07821846008301	-5.46069240570068	0.000618529506027699	-0.00197886489331722	0.136332392692566	0.0236704051494598
179	88.2101135253906	-9.07821846008301	-5.3957576751709	-0.0110697457566857	0.00678734155371785	0.117501281201839	0.0145795252174139
180	88.8594665527344	-8.75354385375977	-5.98017120361328	0.00581331877037883	0.0233457311987877	0.109059751033783	0.00159255252219737
181	86.2620697021484	-8.42887020111084	-5.78536653518677	0.00646266713738441	0.0295145437121391	0.102241590619087	-0.0152905117720366
182	90.1581573486328	-9.40289306640625	-5.59056186676025	0.0152288740500808	0.0386054255068302	0.0541897900402546	-0.0435371771454811
183	86.9114151000977	-8.42887020111084	-5.6554970741272	0.0158782228827477	0.0463976077735424	-0.00392691092565656	-0.0539267547428608
184	88.8594665527344	-9.72756671905518	-5.3957576751709	0.0282158460468054	0.0243197549134493	-0.0383423902094364	-0.0497059896588326
185	88.2101135253906	-9.07821846008301	-5.78536653518677	0.0304885655641556	-0.00555028254166245	-0.0652903541922569	-0.0435371771454811
186	90.8075103759766	-10.0522413253784	-5.46069240570068	0.0171769186854362	-0.0217839982360601	-0.102627903223038	-0.038017712533474
187	89.5088119506836	-9.07821846008301	-5.46069240570068	0.0226963832974434	-0.0113944197073579	-0.168212115764618	-0.0276281367987394
188	90.1581573486328	-9.40289306640625	-5.3957576751709	0.013930176384747	0.00256657530553639	-0.180874422192574	-0.017887907102704
189	88.8594665527344	-9.07821846008301	-5.46069240570068	0.0123068047687411	0.0275664981454611	-0.142887517809868	-0.0172385573387146
190	88.2101135253906	-8.42887020111084	-5.46069240570068	0.000293855206109583	0.031137915328145	-0.128277182579041	-0.00684897974133492
191	88.2101135253906	-9.72756671905518	-5.72043180465698	-0.017887907102704	0.00289124972186983	-0.0831474438309669	0.013930176384747
192	88.2101135253906	-8.75354385375977	-5.85030126571655	-0.0104203969240189	-0.0175632312893867	-0.0717838406562805	0.0386054255068302
193	88.2101135253906	-9.40289306640625	-5.6554970741272	-0.0139918150380254	-0.0221086721867323	-0.0454852245748043	0.0512677207589149
194	90.8075103759766	-9.40289306640625	-5.20095300674438	-0.0217839982360601	-0.028926832601428	-0.0182125810533762	0.049319677054882
195	88.8594665527344	-9.40289306640625	-5.26588773727417	-0.0136671401560307	-0.0188619289547205	-0.00977104809135199	0.0389300994575024
196	90.8075103759766	-9.40289306640625	-4.94121360778809	-0.023407369852066	-0.0237320438027382	0.00256657530553639	0.0330859608948231
197	89.5088119506836	-9.07821846008301	-5.46069240570068	-0.0175632312893867	-0.0208099745213985	0.00906006153672934	0.0200989879667759
198	87.5607681274414	-9.72756671905518	-5.3957576751709	-0.0172385573387146	-0.00782300252467394	0.0321119390428066	0.0213976856321096
199	87.5607681274414	-8.75354385375977	-5.6554970741272	-0.0156151866540313	0.00678734155371785	0.0632806718349457	0.0142548503354192
200	89.5088119506836	-9.07821846008301	-5.46069240570068	-0.00749832857400179	0.0188002903014421	0.0610079504549503	0.000943203864153475
201	89.5088119506836	-9.07821846008301	-5.20095300674438	-0.0104203969240189	0.0395794473588467	0.0574365332722664	-0.0299008563160896
202	88.2101135253906	-8.1041955947876	-5.33082246780396	-0.00814767740666866	0.0259431265294552	0.0438002124428749	-0.0480826161801815
203	90.8075103759766	-8.75354385375977	-5.3957576751709	0.00711201597005129	0.0223717093467712	0.0408781431615353	-0.0536020807921886
204	88.2101135253906	-7.77952146530151	-5.59056186676025	-0.00360223650932312	0.036657378077507	-0.0217839982360601	-0.0425631552934647
205	87.5607681274414	-7.77952146530151	-5.72043180465698	0.00841071270406246	0.0298392176628113	-0.0415891297161579	-0.0415891297161579
206	88.8594665527344	-9.40289306640625	-5.26588773727417	0.00548864435404539	0.00743668992072344	-0.0191866029053926	-0.0341216214001179
207	90.1581573486328	-9.40289306640625	-5.13601779937744	0.0103587592020631	-0.00230353930965066	0.00938473641872406	-0.0337969474494457
208	88.2101135253906	-8.42887020111084	-5.07108306884766	0.0022419011220336	-0.00327756232582033	0.0408781431615353	-0.00814767740666866
209	88.8594665527344	-7.45484685897827	-5.59056186676025	0.00776136433705688	-0.0253554154187441	0.041852168738842	-0.00879702530801296
210	88.8594665527344	-8.42887020111084	-5.98017120361328	0.00970941036939621	-0.0240567177534103	0.0197743140161037	-0.00230353930965066
211	88.2101135253906	-7.77952146530151	-5.9152364730835	-0.0123684434220195	0.012956153601408	-0.0243813935667276	0.0269171483814716
212	89.5088119506836	-8.42887020111084	-5.33082246780396	-0.00879702530801296	0.0155535480007529	-0.0493813157081604	0.047696303576231
213	88.2101135253906	-7.45484685897827	-5.46069240570068	-0.00230353930965066	0.0113327819854021	-0.0662643760442734	0.0590599067509174
214	88.8594665527344	-7.45484685897827	-5.33082246780396	-0.00619963090866804	0.00386527273803949	-0.0698357969522476	0.0580858811736107
215	88.8594665527344	-8.42887020111084	-5.46069240570068	-0.0026282137259841	0.000293855206109583	-0.0571734979748726	0.0412028171122074
216	88.2101135253906	-8.1041955947876	-5.46069240570068	-0.00619963090866804	-0.00360223650932312	-0.0428878292441368	0.0382807515561581
217	90.8075103759766	-7.77952146530151	-5.9152364730835	0.00159255252219737	-0.00652430532500148	-0.0376930385828018	0.0252937767654657
218	88.8594665527344	-7.45484685897827	-5.85030126571655	-0.00100484199356288	0.00776136433705688	-0.0315242260694504	0.0213976856321096
219	90.8075103759766	-8.75354385375977	-5.52562713623047	0.00159255252219737	-0.00652430532500148	-0.00652430532500148	-0.00360223650932312
220	88.2101135253906	-8.1041955947876	-5.00614833831787	0.00906006153672934	0.00321592413820326	0.00678734155371785	0.00289124972186983
221	89.5088119506836	-7.45484685897827	-5.46069240570068	0.00970941036939621	-0.021459324285388	0.0165275707840919	-0.0295761823654175
222	90.8075103759766	-7.77952146530151	-5.85030126571655	0.0142548503354192	-0.0188619289547205	0.0175015944987535	-0.0373683646321297
223	89.5088119506836	-7.45484685897827	-5.52562713623047	0.0103587592020631	-0.0162645354866982	0.0321119390428066	-0.0435371771454811
224	90.1581573486328	-8.1041955947876	-5.6554970741272	0.012956153601408	-0.0110697457566857	0.0113327819854021	-0.0503553375601768
225	90.1581573486328	-7.77952146530151	-5.59056186676025	0.00743668992072344	0.00321592413820326	-0.0152905117720366	-0.0402904339134693
226	88.8594665527344	-6.48082399368286	-5.52562713623047	0.011982130818069	0.0295145437121391	-0.0295761823654175	-0.0383423902094364
227	89.5088119506836	-7.13017272949219	-5.78536653518677	0.00451462110504508	0.0447742342948914	-0.0458098985254765	-0.0240567177534103
228	87.5607681274414	-6.15614986419678	-5.85030126571655	0.00743668992072344	0.025618452578783	-0.0454852245748043	-0.0237320438027382
229	90.1581573486328	-7.77952146530151	-5.59056186676025	0.00678734155371785	0.00354059832170606	-0.0224333461374044	-0.0143164889886975
230	90.1581573486328	-7.77952146530151	-5.33082246780396	0.00841071270406246	-0.00522560812532902	-0.0191866029053926	-0.00847235135734081
231	90.1581573486328	-8.1041955947876	-5.26588773727417	0.000293855206109583	0.00386527273803949	-0.0172385573387146	0.0327612869441509
232	89.5088119506836	-6.80549812316895	-5.46069240570068	-0.00392691092565656	0.0113327819854021	-0.0182125810533762	0.0395794473588467
233	90.1581573486328	-8.1041955947876	-5.07108306884766	-0.00749832857400179	0.00256657530553639	-0.0266541130840778	0.0535404421389103
234	90.8075103759766	-7.77952146530151	-5.26588773727417	-0.00619963090866804	0.00386527273803949	-0.0126931173726916	0.0525664202868938
235	89.5088119506836	-7.77952146530151	-5.59056186676025	-0.00522560812532902	-0.00587495695799589	-0.00587495695799589	0.040228795260191
236	91.4568557739258	-7.77952146530151	-5.52562713623047	0.000618529506027699	-0.00165419070981443	0.0188002903014421	0.0301638916134834
237	90.1581573486328	-7.77952146530151	-4.94121360778809	0.0145795252174139	-0.0156151866540313	0.0376313999295235	0.0304885655641556
238	90.8075103759766	-8.1041955947876	-5.00614833831787	0.011982130818069	-0.0409397818148136	0.0733455792069435	0.0233457311987877
239	89.5088119506836	-7.13017272949219	-5.00614833831787	0.00483929552137852	-0.0613942667841911	0.12204672396183	0.01847561635077
240	91.4568557739258	-6.80549812316895	-5.72043180465698	0.00873538758605719	-0.0688617751002312	0.159708946943283	-0.00490093370899558
241	89.5088119506836	-6.80549812316895	-5.59056186676025	0.0213976856321096	-0.0639916583895683	0.216202273964882	-0.0260047651827335
242	90.8075103759766	-8.1041955947876	-5.46069240570068	0.0181509424000978	-0.0607449151575565	0.183734834194183	-0.0516540370881557
243	88.2101135253906	-6.80549812316895	-5.59056186676025	0.0223717093467712	-0.0110697457566857	0.168799817562103	-0.0474332682788372
244	91.4568557739258	-7.77952146530151	-5.20095300674438	0.020423661917448	0.011982130818069	0.142825871706009	-0.0448358729481697
245	90.1581573486328	-7.77952146530151	-5.13601779937744	0.00581331877037883	0.0561378374695778	0.0950987562537193	-0.0357449948787689
246	89.5088119506836	-6.80549812316895	-5.98017120361328	0.00776136433705688	0.0567871853709221	0.0389300994575024	-0.0324982516467571
247	88.2101135253906	-7.13017272949219	-5.98017120361328	-0.0026282137259841	0.0541897900402546	-0.0383423902094364	-0.0279528107494116
248	89.5088119506836	-7.13017272949219	-5.78536653518677	-0.00132951640989631	0.0298392176628113	-0.0467839203774929	-0.0152905117720366
249	89.5088119506836	-7.13017272949219	-5.85030126571655	-0.0165892094373703	0.0356833562254906	-0.104251272976398	-0.0139918150380254
250	92.1062088012695	-8.1041955947876	-5.26588773727417	0.00581331877037883	0.0386054255068302	-0.20425096154213	-0.00457625929266214
251	91.4568557739258	-7.45484685897827	-5.33082246780396	-0.00587495695799589	0.0386054255068302	-0.188341930508614	0.0278911720961332
252	92.1062088012695	-8.1041955947876	-5.85030126571655	-0.00619963090866804	0.0272418223321438	-0.145160242915154	0.0376313999295235
253	90.1581573486328	-6.48082399368286	-5.85030126571655	-0.00522560812532902	0.0249691028147936	-0.124705754220486	0.0545144639909267
254	90.8075103759766	-6.80549812316895	-5.6554970741272	-0.0026282137259841	0.0197743140161037	-0.122433036565781	0.0515923984348774
255	89.5088119506836	-6.48082399368286	-5.52562713623047	-0.00749832857400179	0.0236704051494598	-0.0938616991043091	0.0285405199974775
256	90.1581573486328	-7.13017272949219	-5.33082246780396	-0.00327756232582033	0.0272418223321438	-0.121459014713764	0.0301638916134834
257	89.5088119506836	-6.80549812316895	-5.59056186676025	-0.00490093370899558	0.0213976856321096	-0.106848672032356	0.013930176384747
258	90.8075103759766	-8.75354385375977	-5.6554970741272	-0.00230353930965066	0.00548864435404539	-0.0844461396336555	0.00808603875339031
259	89.5088119506836	-7.13017272949219	-5.72043180465698	-0.00555028254166245	0.000943203864153475	-0.0324982516467571	0.0158782228827477
260	89.5088119506836	-7.77952146530151	-5.46069240570068	-0.00555028254166245	0.00126787810586393	-0.0247060675173998	-0.000355493422830477
261	91.4568557739258	-8.1041955947876	-5.3957576751709	0.00711201597005129	-0.0130177913233638	0.0509430468082428	-0.0299008563160896
262	89.5088119506836	-7.77952146530151	-5.33082246780396	-0.00425158534198999	-0.0435371771454811	0.0769169926643372	-0.0438618510961533
263	90.8075103759766	-8.75354385375977	-5.07108306884766	0.00970941036939621	-0.0587968714535236	0.0856831967830658	-0.0490566417574883
264	90.8075103759766	-8.75354385375977	-5.52562713623047	0.0100340843200684	-0.0532774068415165	0.081787109375	-0.0425631552934647
265	89.5088119506836	-7.45484685897827	-5.85030126571655	0.00873538758605719	-0.0324982516467571	0.0499690249562263	-0.038017712533474
266	89.5088119506836	-8.1041955947876	-5.26588773727417	0.00516396993771195	-0.0139918150380254	0.0369820520281792	-0.0341216214001179
267	90.1581573486328	-8.1041955947876	-5.26588773727417	0.00743668992072344	-0.0120437685400248	0.0210730116814375	-0.0302255302667618
268	90.8075103759766	-9.07821846008301	-5.00614833831787	0.00483929552137852	-0.0221086721867323	0.0278911720961332	-0.0136671401560307
269	91.4568557739258	-9.72756671905518	-5.00614833831787	-0.00230353930965066	-0.0162645354866982	0.0275664981454611	-0.0110697457566857
270	92.1062088012695	-9.07821846008301	-5.33082246780396	0.0191249661147594	0.00321592413820326	0.00483929552137852	-0.00360223650932312
271	91.4568557739258	-9.40289306640625	-5.33082246780396	-0.00522560812532902	0.012956153601408	-0.00555028254166245	0.0191249661147594
272	90.1581573486328	-8.42887020111084	-5.59056186676025	0.0022419011220336	0.0285405199974775	-0.0240567177534103	0.0428261905908585
273	92.1062088012695	-9.40289306640625	-5.3957576751709	0.000293855206109583	0.029189869761467	-0.0334722734987736	0.0571118593215942
274	91.4568557739258	-9.07821846008301	-5.59056186676025	-0.00295288790948689	0.0360080301761627	-0.0188619289547205	0.0532157681882381
275	90.1581573486328	-8.75354385375977	-5.3957576751709	0.00678734155371785	0.0330859608948231	-0.0130177913233638	0.0450989119708538
276	90.1581573486328	-8.75354385375977	-5.52562713623047	-0.00522560812532902	0.0314625911414623	-0.0126931173726916	0.0295145437121391
277	90.8075103759766	-9.07821846008301	-5.72043180465698	0.0334106348454952	0.0243197549134493	-0.0117190945893526	0.0233457311987877
278	89.5088119506836	-9.07821846008301	-5.72043180465698	-0.00197886489331722	0.0181509424000978	-0.00490093370899558	0.0239950809627771
279	92.1062088012695	-9.07821846008301	-5.72043180465698	-0.00327756232582033	0.00711201597005129	0.000943203864153475	0.0194496400654316
280	92.1062088012695	-10.0522413253784	-5.59056186676025	0.01847561635077	0.00841071270406246	-0.0282774847000837	0.0100340843200684
281	92.1062088012695	-9.07821846008301	-5.72043180465698	0.0136055024340749	-0.00327756232582033	-0.0454852245748043	-0.0247060675173998
282	92.7555541992188	-10.0522413253784	-5.13601779937744	0.00841071270406246	-0.0286021586507559	-0.023407369852066	-0.050680011510849
283	90.8075103759766	-9.07821846008301	-5.78536653518677	0.0158782228827477	-0.0376930385828018	0.0165275707840919	-0.0435371771454811
284	89.5088119506836	-9.07821846008301	-5.98017120361328	-0.00652430532500148	-0.0503553375601768	0.036657378077507	-0.0454852245748043
285	92.1062088012695	-10.7015905380249	-5.6554970741272	-0.00912170019000769	-0.0493813157081604	0.0593845807015896	-0.03444629535079
286	92.1062088012695	-10.3769159317017	-5.59056186676025	0.00776136433705688	-0.0354203209280968	0.0658780634403229	-0.0376930385828018
287	90.8075103759766	-9.72756671905518	-5.13601779937744	-0.00165419070981443	-0.0376930385828018	0.0210730116814375	-0.0217839982360601
288	90.1581573486328	-8.75354385375977	-5.59056186676025	-0.00100484199356288	-0.0146411629393697	0.0200989879667759	-0.0159398596733809
289	91.4568557739258	-9.72756671905518	-5.9152364730835	0.012956153601408	-0.00684897974133492	0.000943203864153475	-0.00814767740666866
290	89.5088119506836	-9.40289306640625	-5.98017120361328	0.000293855206109583	0.00841071270406246	-0.00327756232582033	0.00451462110504508
291	90.1581573486328	-9.72756671905518	-5.9152364730835	-0.00522560812532902	0.020423661917448	-0.0363943427801132	0.0249691028147936
292	91.4568557739258	-10.7015905380249	-5.6554970741272	-0.00749832857400179	0.0340599827468395	-0.0354203209280968	0.047696303576231
293	90.1581573486328	-9.40289306640625	-5.6554970741272	-0.0026282137259841	0.0412028171122074	-0.043212503194809	0.0597092546522617
294	90.8075103759766	-10.0522413253784	-5.33082246780396	-0.00360223650932312	0.0337353087961674	-0.0337969474494457	0.0522417463362217
295	91.4568557739258	-11.3509387969971	-5.6554970741272	-0.00782300252467394	0.0239950809627771	-0.0474332682788372	0.052891094237566
296	90.1581573486328	-9.72756671905518	-6.11004114151001	0.00743668992072344	0.0213976856321096	-0.0386670641601086	0.0278911720961332
297	90.1581573486328	-10.3769159317017	-5.72043180465698	-0.00132951640989631	0.01847561635077	-0.00977104809135199	0.0197743140161037
298	90.1581573486328	-10.0522413253784	-5.46069240570068	0.00159255252219737	0.0155535480007529	-0.0188619289547205	0.0106834331527352
299	92.7555541992188	-11.3509387969971	-5.33082246780396	0.00711201597005129	0.0178262684494257	-0.0107450718060136	0.00386527273803949
300	92.1062088012695	-11.3509387969971	-4.87627840042114	-0.00977104809135199	0.00808603875339031	-0.0136671401560307	-0.00197886489331722
301	90.8075103759766	-11.6756134033203	-4.94121360778809	0.0220470335334539	0.00191722682211548	-0.0113944197073579	-0.0266541130840778
302	91.4568557739258	-10.3769159317017	-5.6554970741272	0.012956153601408	-0.00392691092565656	-0.0123684434220195	-0.0571734979748726
303	90.1581573486328	-11.0262641906738	-5.46069240570068	0.0200989879667759	-0.00749832857400179	-0.00197886489331722	-0.0477579422295094
304	90.8075103759766	-11.3509387969971	-5.33082246780396	0.0181509424000978	-0.00555028254166245	0.0155535480007529	-0.050680011510849
305	91.4568557739258	-11.6756134033203	-5.13601779937744	0.012956153601408	-0.00522560812532902	0.0116574559360743	-0.0406151078641415
306	91.4568557739258	-12.0002870559692	-5.00614833831787	0.0155535480007529	-0.017887907102704	0.0171769186854362	-0.0425631552934647
307	89.5088119506836	-10.7015905380249	-5.33082246780396	0.00906006153672934	-0.0130177913233638	0.0132808275520802	-0.0292515084147453
308	90.1581573486328	-10.3769159317017	-5.72043180465698	0.00289124972186983	-0.0110697457566857	0.0347093306481838	-0.017887907102704
309	90.8075103759766	-10.3769159317017	-5.9152364730835	0.00970941036939621	-0.0182125810533762	0.084059827029705	-0.00555028254166245
310	92.7555541992188	-11.0262641906738	-5.78536653518677	0.00808603875339031	-0.0263294391334057	0.0915273353457451	0.00483929552137852
311	92.1062088012695	-11.6756134033203	-5.3957576751709	0.01100810803473	-0.00912170019000769	0.0918520092964172	0.0217223595827818
312	90.8075103759766	-10.3769159317017	-5.59056186676025	-0.00587495695799589	-3.08191010844894e-05	0.0853585228323936	0.0470469556748867
313	91.4568557739258	-11.3509387969971	-6.04510593414307	-0.000355493422830477	0.0262678004801273	0.0610079504549503	0.0613326244056225
314	91.4568557739258	-10.7015905380249	-6.23991060256958	-0.00360223650932312	0.0438002124428749	0.0239950809627771	0.0567871853709221
315	92.1062088012695	-12.3249616622925	-5.78536653518677	-0.00944637414067984	0.0499690249562263	-0.0139918150380254	0.0467222817242146
316	92.7555541992188	-12.3249616622925	-5.85030126571655	0.00873538758605719	0.0438002124428749	-0.028926832601428	0.040228795260191
317	92.1062088012695	-11.3509387969971	-6.04510593414307	-0.0026282137259841	0.0200989879667759	-0.0152905117720366	0.0295145437121391
318	92.7555541992188	-12.0002870559692	-5.52562713623047	0.0223717093467712	0.00451462110504508	-0.021459324285388	0.0239950809627771
319	93.4049072265625	-11.6756134033203	-5.3957576751709	-0.00814767740666866	-0.0026282137259841	0.0295145437121391	0.0142548503354192
320	94.0542526245117	-12.3249616622925	-5.98017120361328	-0.00425158534198999	-0.00782300252467394	0.0704235062003136	0.0197743140161037
321	91.4568557739258	-10.7015905380249	-5.85030126571655	0.013930176384747	-0.0263294391334057	0.105813004076481	-0.0273034609854221
322	93.4049072265625	-12.6496362686157	-5.52562713623047	-0.00100484199356288	-0.017887907102704	0.0882805958390236	-0.043212503194809
323	91.4568557739258	-10.3769159317017	-5.98017120361328	0.0152288740500808	0.000618529506027699	0.0447742342948914	-0.043212503194809
324	91.4568557739258	-11.0262641906738	-5.6554970741272	0.00776136433705688	0.011982130818069	-0.0276281367987394	-0.0441865250468254
325	90.8075103759766	-10.7015905380249	-5.59056186676025	0.00516396993771195	0.0431508645415306	-0.10587465018034	-0.0292515084147453
326	92.1062088012695	-11.3509387969971	-5.9152364730835	0.0100340843200684	0.0434755384922028	-0.168861463665962	-0.038017712533474
327	91.4568557739258	-10.3769159317017	-5.9152364730835	0.01100810803473	0.0415274947881699	-0.141588822007179	-0.0367190167307854
328	92.7555541992188	-12.0002870559692	-5.59056186676025	0.0126314787194133	0.0155535480007529	-0.0993811637163162	-0.0126931173726916
329	93.4049072265625	-11.6756134033203	-5.6554970741272	0.01100810803473	0.00841071270406246	-0.0919136479496956	-0.0120437685400248
330	92.7555541992188	-12.6496362686157	-5.3957576751709	-0.0201606266200542	-0.0188619289547205	-0.0665890574455261	-0.00230353930965066
331	92.1062088012695	-12.0002870559692	-5.33082246780396	-3.08191010844894e-05	-0.0243813935667276	-0.0594462193548679	0.0175015944987535
332	91.4568557739258	-11.0262641906738	-5.85030126571655	-0.00717365415766835	-0.0302255302667618	-0.0740565657615662	0.0376313999295235
333	91.4568557739258	-11.3509387969971	-5.78536653518677	-0.0185372550040483	-0.00944637414067984	-0.0811994001269341	0.047696303576231
334	92.7555541992188	-12.0002870559692	-5.52562713623047	-0.0110697457566857	0.00841071270406246	-0.0688617751002312	0.0447742342948914
335	92.7555541992188	-11.0262641906738	-5.52562713623047	-0.0123684434220195	0.00841071270406246	-0.0428878292441368	0.0360080301761627
336	90.8075103759766	-11.3509387969971	-5.59056186676025	-0.0139918150380254	0.0106834331527352	-0.0549007803201675	0.0337353087961674
337	91.4568557739258	-10.7015905380249	-5.46069240570068	-0.00652430532500148	0.0126314787194133	-0.0438618510961533	0.0142548503354192
338	93.4049072265625	-12.0002870559692	-5.85030126571655	-0.00295288790948689	0.0106834331527352	-0.0217839982360601	0.0158782228827477
339	93.4049072265625	-11.6756134033203	-5.6554970741272	0.00776136433705688	0.00906006153672934	-0.0243813935667276	0.00256657530553639
340	92.1062088012695	-12.0002870559692	-5.78536653518677	-0.00684897974133492	0.00841071270406246	-0.0175632312893867	0.00256657530553639
341	90.8075103759766	-11.0262641906738	-5.98017120361328	0.0123068047687411	-0.0159398596733809	-0.00977104809135199	-0.0299008563160896
342	92.7555541992188	-12.0002870559692	-5.59056186676025	0.00581331877037883	-0.0211346503347158	0.0113327819854021	-0.0510046854615211
343	92.1062088012695	-11.3509387969971	-5.72043180465698	0.00808603875339031	-0.0247060675173998	0.0100340843200684	-0.0510046854615211
344	91.4568557739258	-12.6496362686157	-5.52562713623047	0.012956153601408	-0.00977104809135199	0.00646266713738441	-0.0419138073921204
345	93.4049072265625	-12.6496362686157	-5.6554970741272	0.00386527273803949	-0.0117190945893526	0.0207483377307653	-0.0477579422295094
346	92.7555541992188	-12.3249616622925	-5.9152364730835	0.0103587592020631	-0.0195112787187099	0.01847561635077	-0.0406151078641415
347	94.7035980224609	-12.6496362686157	-5.78536653518677	0.00906006153672934	-0.021459324285388	0.0347093306481838	-0.0299008563160896
348	93.4049072265625	-12.3249616622925	-5.3957576751709	0.00938473641872406	-0.0240567177534103	0.0502936989068985	-0.0243813935667276
349	92.1062088012695	-11.6756134033203	-5.33082246780396	0.00548864435404539	-0.0159398596733809	0.0671767666935921	-0.00814767740666866
350	92.1062088012695	-11.6756134033203	-5.9152364730835	-0.0198359526693821	-0.00782300252467394	0.0379560738801956	0.000618529506027699
351	94.7035980224609	-11.6756134033203	-5.85030126571655	0.01847561635077	0.00678734155371785	0.0178262684494257	0.0181509424000978
352	92.7555541992188	-12.6496362686157	-5.85030126571655	-0.0159398596733809	0.00516396993771195	0.0178262684494257	0.0535404421389103
353	93.4049072265625	-12.3249616622925	-6.17497587203979	0.00548864435404539	-0.0256800893694162	0.0285405199974775	0.0522417463362217
354	89.5088119506836	-11.0262641906738	-5.72043180465698	-0.00555028254166245	-0.0123684434220195	0.0444495603442192	0.0571118593215942
355	92.1062088012695	-12.0002870559692	-5.26588773727417	0.013930176384747	-0.023407369852066	0.0668520927429199	0.0489950031042099
356	92.1062088012695	-12.3249616622925	-5.3957576751709	0.013930176384747	-0.0315242260694504	0.0778910145163536	0.0334106348454952
357	93.4049072265625	-12.6496362686157	-5.6554970741272	-0.0159398596733809	-0.0360696688294411	0.0801637396216393	0.0265924744307995
358	92.1062088012695	-11.0262641906738	-5.78536653518677	-0.00717365415766835	-0.0308748781681061	0.10418963432312	0.0243197549134493
359	91.4568557739258	-12.3249616622925	-5.98017120361328	0.00483929552137852	-0.0256800893694162	0.0950987562537193	0.0175015944987535
360	92.7555541992188	-11.3509387969971	-5.59056186676025	-0.00847235135734081	-0.0328229255974293	0.0827611312270164	0.00581331877037883
361	92.7555541992188	-12.6496362686157	-5.20095300674438	0.00938473641872406	-0.0195112787187099	0.0450989119708538	-0.0217839982360601
362	91.4568557739258	-11.3509387969971	-5.6554970741272	0.0149041991680861	-0.000680167751852423	0.0252937767654657	-0.0474332682788372
363	92.7555541992188	-12.9743099212646	-5.46069240570068	0.00873538758605719	0.0168522447347641	-0.00847235135734081	-0.0526280589401722
364	92.7555541992188	-11.0262641906738	-5.72043180465698	0.00873538758605719	0.0392547734081745	-0.0198359526693821	-0.0438618510961533
365	90.8075103759766	-11.6756134033203	-5.59056186676025	0.0162028968334198	0.0590599067509174	-0.0422384813427925	-0.0406151078641415
366	91.4568557739258	-11.0262641906738	-5.6554970741272	-0.00652430532500148	0.0707481801509857	-0.0899656042456627	-0.0454852245748043
367	90.1581573486328	-11.6756134033203	-5.20095300674438	-0.00295288790948689	0.0574365332722664	-0.0902902781963348	-0.0256800893694162
368	90.8075103759766	-11.3509387969971	-5.72043180465698	-0.0104203969240189	0.0353586822748184	-0.0711344927549362	-0.0247060675173998
369	92.7555541992188	-12.3249616622925	-5.52562713623047	0.00159255252219737	0.0126314787194133	-0.0708098188042641	-0.0107450718060136
370	93.4049072265625	-12.9743099212646	-5.72043180465698	-0.00327756232582033	0.0103587592020631	-0.0805500522255898	-0.0130177913233638
371	90.8075103759766	-12.9743099212646	-5.33082246780396	-0.0120437685400248	0.000293855206109583	-0.0919136479496956	0.0223717093467712
372	90.1581573486328	-11.3509387969971	-5.59056186676025	-0.017887907102704	-0.00392691092565656	-0.0555501282215118	0.041852168738842
373	91.4568557739258	-12.6496362686157	-5.07108306884766	-0.0139918150380254	0.0165275707840919	-0.0425631552934647	0.0535404421389103
374	92.7555541992188	-13.2989845275879	-5.3957576751709	-0.0139918150380254	0.0434755384922028	-0.0438618510961533	0.0463976077735424
375	92.7555541992188	-12.0002870559692	-5.59056186676025	-0.0247060675173998	0.0502936989068985	-0.0552254542708397	0.0369820520281792
376	90.8075103759766	-12.0002870559692	-5.72043180465698	-0.0188619289547205	0.0382807515561581	-0.0367190167307854	0.0295145437121391
377	91.4568557739258	-11.6756134033203	-5.59056186676025	-0.00230353930965066	0.0243197549134493	0.0168522447347641	0.0191249661147594
378	92.7555541992188	-12.6496362686157	-5.6554970741272	-0.00782300252467394	0.0233457311987877	0.0584105588495731	0.0207483377307653
379	93.4049072265625	-12.6496362686157	-5.59056186676025	0.000293855206109583	0.0259431265294552	0.0889299437403679	0.00678734155371785
380	92.1062088012695	-12.6496362686157	-5.13601779937744	0.012956153601408	0.0217223595827818	0.112631164491177	-0.00230353930965066
381	91.4568557739258	-12.0002870559692	-5.72043180465698	0.00970941036939621	0.0178262684494257	0.0717222020030022	-0.0230826959013939
382	93.4049072265625	-13.2989845275879	-5.13601779937744	0.0207483377307653	0.0239950809627771	0.00126787810586393	-0.0467839203774929
383	91.4568557739258	-12.0002870559692	-5.78536653518677	0.0158782228827477	0.0272418223321438	-0.072757862508297	-0.050680011510849
384	92.1062088012695	-12.9743099212646	-5.26588773727417	0.00970941036939621	0.0155535480007529	-0.125355109572411	-0.0458098985254765
385	93.4049072265625	-13.2989845275879	-5.26588773727417	-0.00165419070981443	-0.0026282137259841	-0.104900620877743	-0.0402904339134693
386	92.7555541992188	-13.6236591339111	-5.00614833831787	0.011982130818069	-0.0159398596733809	-0.0636669844388962	-0.0445111989974976
387	92.7555541992188	-12.6496362686157	-5.46069240570068	0.012956153601408	-0.0253554154187441	-0.032173577696085	-0.0331475995481014
388	94.7035980224609	-13.2989845275879	-5.3957576751709	0.0116574559360743	-0.0156151866540313	-0.0165892094373703	-0.0120437685400248
389	90.8075103759766	-12.0002870559692	-5.72043180465698	0.0113327819854021	-0.0386670641601086	0.0116574559360743	-0.00782300252467394
390	92.1062088012695	-11.6756134033203	-5.78536653518677	0.0103587592020631	-0.0419138073921204	0.0149041991680861	-0.00197886489331722
391	92.7555541992188	-12.6496362686157	-5.3957576751709	-0.000680167751852423	-0.0376930385828018	-0.00944637414067984	0.0226963832974434
392	92.7555541992188	-12.9743099212646	-5.46069240570068	-0.0113944197073579	-0.0208099745213985	-0.0276281367987394	0.0486703291535378
393	93.4049072265625	-12.9743099212646	-5.9152364730835	0.0022419011220336	-0.023407369852066	-0.00847235135734081	0.0496443510055542
394	91.4568557739258	-12.6496362686157	-5.98017120361328	-0.00100484199356288	-0.00165419070981443	-0.0169138833880424	0.0580858811736107
395	90.8075103759766	-12.3249616622925	-5.59056186676025	-0.00425158534198999	-0.00295288790948689	0.00711201597005129	0.040228795260191
396	93.4049072265625	-13.6236591339111	-5.46069240570068	0.00873538758605719	-0.0146411629393697	0.0123068047687411	0.0369820520281792
397	92.7555541992188	-12.6496362686157	-5.3957576751709	0.00548864435404539	-0.0237320438027382	0.0207483377307653	0.0171769186854362
398	92.1062088012695	-13.6236591339111	-5.20095300674438	0.00354059832170606	-3.08191010844894e-05	-0.0156151866540313	0.0249691028147936
399	90.8075103759766	-11.3509387969971	-3.51264643669128	-0.00490093370899558	0.00289124972186983	-0.00555028254166245	0.0126314787194133
400	90.1581573486328	-12.0002870559692	-5.59056186676025	0.00516396993771195	0.0145795252174139	-0.0195112787187099	0.0113327819854021
401	90.1581573486328	-11.6756134033203	-5.78536653518677	0.0136055024340749	0.00321592413820326	-0.00360223650932312	-0.028926832601428
402	92.1062088012695	-11.3509387969971	-5.46069240570068	0.0220470335334539	-0.00165419070981443	0.00126787810586393	-0.0415891297161579
403	90.1581573486328	-11.3509387969971	-5.3957576751709	0.00743668992072344	-0.00392691092565656	0.0252937767654657	-0.0487319678068161
404	92.7555541992188	-13.2989845275879	-5.13601779937744	0.00646266713738441	-0.00619963090866804	0.0155535480007529	-0.0474332682788372
405	92.1062088012695	-13.2989845275879	-5.59056186676025	0.0100340843200684	-0.0026282137259841	0.0272418223321438	-0.0425631552934647
406	91.4568557739258	-12.6496362686157	-5.46069240570068	-0.00912170019000769	-0.0383423902094364	0.0249691028147936	-0.0311995539814234
407	92.1062088012695	-13.2989845275879	-5.33082246780396	0.00191722682211548	-0.0464592464268208	0.0584105588495731	-0.0318489037454128
408	91.4568557739258	-13.2989845275879	-5.20095300674438	0.00516396993771195	-0.0477579422295094	0.0801637396216393	-0.0149658378213644
409	90.8075103759766	-12.6496362686157	-5.26588773727417	0.00776136433705688	-0.0311995539814234	0.0918520092964172	-0.0110697457566857
410	89.5088119506836	-13.2989845275879	-5.07108306884766	-0.00360223650932312	-0.0159398596733809	0.0798390582203865	0.00321592413820326
411	90.8075103759766	-12.3249616622925	-5.3957576751709	-0.00197886489331722	-0.0120437685400248	0.0509430468082428	0.0301638916134834
412	90.1581573486328	-12.0002870559692	-5.6554970741272	-0.00360223650932312	0.0168522447347641	0.0389300994575024	0.0412028171122074
413	90.1581573486328	-12.0002870559692	-5.26588773727417	-0.0113944197073579	0.0483456552028656	0.0181509424000978	0.0506183728575706
414	91.4568557739258	-12.9743099212646	-5.52562713623047	-0.0100957229733467	0.0600339286029339	-0.0221086721867323	0.0522417463362217
415	90.1581573486328	-12.0002870559692	-5.46069240570068	-0.00619963090866804	0.052891094237566	-0.0240567177534103	0.0450989119708538
416	90.1581573486328	-12.0002870559692	-5.20095300674438	-0.0133424662053585	0.0489950031042099	-0.0445111989974976	0.0230210572481155
417	90.1581573486328	-12.0002870559692	-5.85030126571655	-0.00490093370899558	0.0308132413774729	-0.0545761026442051	0.0210730116814375
418	89.5088119506836	-12.0002870559692	-5.98017120361328	0.000943203864153475	0.00581331877037883	-0.0571734979748726	0.0220470335334539
419	92.1062088012695	-12.0002870559692	-5.85030126571655	0.00548864435404539	0.000293855206109583	-0.0451605506241322	0.0142548503354192
420	92.1062088012695	-12.9743099212646	-5.59056186676025	-0.00652430532500148	-0.00197886489331722	-0.0266541130840778	-0.00100484199356288
421	91.4568557739258	-13.2989845275879	-5.46069240570068	0.0103587592020631	-0.0253554154187441	0.0447742342948914	-0.0250307414680719
422	90.1581573486328	-12.9743099212646	-4.94121360778809	0.01100810803473	-0.0422384813427925	0.047696303576231	-0.0519787110388279
423	92.1062088012695	-12.9743099212646	-5.3957576751709	0.00289124972186983	-0.0587968714535236	0.0606832765042782	-0.0480826161801815
424	90.1581573486328	-11.3509387969971	-5.78536653518677	0.0103587592020631	-0.0487319678068161	0.098670169711113	-0.0467839203774929
425	91.4568557739258	-12.3249616622925	-5.78536653518677	0.0213976856321096	-0.0448358729481697	0.120423346757889	-0.0422384813427925
426	90.1581573486328	-11.6756134033203	-5.78536653518677	0.0191249661147594	-0.0386670641601086	0.110358446836472	-0.0324982516467571
427	91.4568557739258	-12.0002870559692	-5.72043180465698	0.00970941036939621	0.00970941036939621	0.0597092546522617	-0.021459324285388
428	92.1062088012695	-12.6496362686157	-5.3957576751709	0.0181509424000978	0.0441248863935471	0.0389300994575024	-0.0133424662053585
429	92.7555541992188	-12.9743099212646	-5.52562713623047	0.0126314787194133	0.0723715499043465	0.00289124972186983	-0.0130177913233638
430	90.8075103759766	-11.6756134033203	-5.98017120361328	0.00256657530553639	0.0684754624962807	-0.039641086012125	-0.00230353930965066
431	92.7555541992188	-12.0002870559692	-5.9152364730835	-0.000355493422830477	0.0509430468082428	-0.0837967917323112	0.00841071270406246
432	92.1062088012695	-12.6496362686157	-5.20095300674438	0.00321592413820326	0.0246444288641214	-0.0974331125617027	0.0373067259788513
433	89.5088119506836	-11.3509387969971	-5.52562713623047	-0.0120437685400248	0.0262678004801273	-0.107498019933701	0.0558131635189056
434	91.4568557739258	-12.3249616622925	-5.00614833831787	-0.00490093370899558	0.0395794473588467	-0.131523922085762	0.0496443510055542
435	91.4568557739258	-12.9743099212646	-5.33082246780396	0.00191722682211548	0.0194496400654316	-0.0951603949069977	0.041852168738842
436	90.1581573486328	-12.3249616622925	-5.6554970741272	0.00386527273803949	0.00678734155371785	-0.0415891297161579	0.0249691028147936
437	90.1581573486328	-11.6756134033203	-5.59056186676025	-0.00490093370899558	0.000293855206109583	-0.0227580219507217	0.0188002903014421
438	90.1581573486328	-11.3509387969971	-5.52562713623047	0.0230210572481155	-0.00295288790948689	-0.0425631552934647	0.0181509424000978
439	88.8594665527344	-12.0002870559692	-5.33082246780396	0.000943203864153475	0.00418994715437293	-0.0467839203774929	0.0106834331527352
440	92.1062088012695	-12.6496362686157	-5.20095300674438	0.013930176384747	0.0308132413774729	-0.0688617751002312	-0.00457625929266214
441	90.8075103759766	-12.6496362686157	-5.20095300674438	-0.00132951640989631	0.011982130818069	-0.0613942667841911	-0.0211346503347158
442	92.1062088012695	-13.2989845275879	-5.46069240570068	0.011982130818069	-0.0107450718060136	-0.0286021586507559	-0.048407293856144
443	89.5088119506836	-11.6756134033203	-5.3957576751709	0.0149041991680861	-0.039641086012125	0.0171769186854362	-0.0490566417574883
444	89.5088119506836	-12.0002870559692	-5.46069240570068	0.0103587592020631	-0.0568488240242004	0.0775663405656815	-0.0461345724761486
445	89.5088119506836	-11.6756134033203	-5.33082246780396	0.00256657530553639	-0.055874802172184	0.101592242717743	-0.0419138073921204
446	90.1581573486328	-12.0002870559692	-5.26588773727417	0.00711201597005129	-0.0354203209280968	0.0993195176124573	-0.0415891297161579
447	90.1581573486328	-11.6756134033203	-5.33082246780396	-0.0107450718060136	-0.0334722734987736	0.11165714263916	-0.028926832601428
448	92.1062088012695	-12.6496362686157	-5.78536653518677	0.00126787810586393	-0.023407369852066	0.103864960372448	-0.0110697457566857
449	89.5088119506836	-12.0002870559692	-5.9152364730835	0.00678734155371785	-0.00197886489331722	0.0564625114202499	-0.0126931173726916
450	90.8075103759766	-12.0002870559692	-5.78536653518677	-0.00100484199356288	0.00776136433705688	0.0356833562254906	-0.00457625929266214
451	91.4568557739258	-12.9743099212646	-5.20095300674438	-0.0113944197073579	0.0178262684494257	0.0243197549134493	0.0113327819854021
452	90.1581573486328	-12.0002870559692	-5.33082246780396	-0.0126931173726916	0.025618452578783	-0.063342310488224	0.040228795260191
453	91.4568557739258	-13.6236591339111	-5.20095300674438	0.000943203864153475	0.0512677207589149	-0.117238245904446	0.0515923984348774
454	92.1062088012695	-13.2989845275879	-5.85030126571655	-0.00197886489331722	0.0681507885456085	-0.126653805375099	0.0499690249562263
455	89.5088119506836	-12.0002870559692	-5.98017120361328	-0.00652430532500148	0.0610079504549503	-0.106848672032356	0.0460729338228703
456	90.1581573486328	-12.0002870559692	-5.52562713623047	-0.0100957229733467	0.0285405199974775	-0.103277251124382	0.0337353087961674
457	89.5088119506836	-12.0002870559692	-5.46069240570068	0.00354059832170606	0.011982130818069	-0.0659397020936012	0.0278911720961332
458	92.7555541992188	-13.6236591339111	-5.26588773727417	0.00159255252219737	0.00516396993771195	-0.0415891297161579	0.0220470335334539
459	91.4568557739258	-12.6496362686157	-5.26588773727417	-0.0026282137259841	-0.021459324285388	-0.00977104809135199	0.00126787810586393
460	92.1062088012695	-12.9743099212646	-5.52562713623047	-0.00100484199356288	-0.0513293594121933	0.0223717093467712	-3.08191010844894e-05
461	90.8075103759766	-13.2989845275879	-5.3957576751709	0.00743668992072344	-0.0701604709029198	0.0308132413774729	-0.023407369852066
462	90.8075103759766	-12.6496362686157	-5.59056186676025	0.01847561635077	-0.0789266750216484	0.0285405199974775	-0.0451605506241322
463	91.4568557739258	-12.9743099212646	-5.20095300674438	0.0103587592020631	-0.0552254542708397	0.0165275707840919	-0.0542514286935329
464	90.1581573486328	-12.3249616622925	-5.26588773727417	0.00354059832170606	-0.055874802172184	0.0275664981454611	-0.0474332682788372
465	90.8075103759766	-12.0002870559692	-5.52562713623047	0.00321592413820326	-0.0451605506241322	0.0616573020815849	-0.0399657599627972
466	90.1581573486328	-12.3249616622925	-5.33082246780396	-0.00847235135734081	-0.0266541130840778	0.0564625114202499	-0.039641086012125
467	89.5088119506836	-12.3249616622925	-5.3957576751709	-0.0126931173726916	0.0022419011220336	0.0688001364469528	-0.0230826959013939
468	90.8075103759766	-12.3249616622925	-5.46069240570068	-0.0110697457566857	0.0103587592020631	0.0275664981454611	-0.0143164889886975
469	90.1581573486328	-11.6756134033203	-5.3957576751709	0.0152288740500808	0.0317872650921345	0.00938473641872406	-0.00847235135734081
470	92.1062088012695	-13.6236591339111	-5.00614833831787	-0.00490093370899558	0.0519170723855495	-0.0471085943281651	-0.00327756232582033
471	90.1581573486328	-11.6756134033203	-5.20095300674438	-0.0120437685400248	0.0483456552028656	-0.0260047651827335	0.0239950809627771
472	91.4568557739258	-13.6236591339111	-5.07108306884766	-0.00717365415766835	0.0113327819854021	0.049319677054882	0.0480209775269032
473	89.5088119506836	-12.6496362686157	-5.3957576751709	-0.00230353930965066	0.00613799272105098	0.0788650363683701	0.0545144639909267
474	90.8075103759766	-12.6496362686157	-5.26588773727417	-0.00100484199356288	-0.00814767740666866	0.0590599067509174	0.0574365332722664
475	90.1581573486328	-12.9743099212646	-4.94121360778809	-0.00132951640989631	-0.0260047651827335	0.0912026613950729	0.0434755384922028
476	90.8075103759766	-13.6236591339111	-5.00614833831787	0.00386527273803949	-0.0458098985254765	0.094449408352375	0.0337353087961674
477	90.1581573486328	-12.3249616622925	-5.46069240570068	0.00418994715437293	-0.0286021586507559	0.0538651160895824	0.0230210572481155
478	90.8075103759766	-12.6496362686157	-5.59056186676025	0.0200989879667759	0.00451462110504508	-0.000680167751852423	0.0175015944987535
479	92.1062088012695	-13.6236591339111	-5.46069240570068	-0.0100957229733467	0.0262678004801273	-0.039641086012125	0.0113327819854021
480	90.1581573486328	-12.9743099212646	-5.52562713623047	-0.00100484199356288	0.0317872650921345	-0.0714591667056084	-0.00165419070981443
481	90.1581573486328	-13.2989845275879	-5.3957576751709	0.0149041991680861	0.0379560738801956	-0.104251272976398	-0.0256800893694162
482	91.4568557739258	-14.2730073928833	-5.13601779937744	0.0210730116814375	0.01100810803473	-0.128601849079132	-0.0487319678068161
483	90.8075103759766	-13.2989845275879	-5.72043180465698	0.0155535480007529	0.0103587592020631	-0.117562919855118	-0.0503553375601768
484	92.1062088012695	-14.2730073928833	-5.6554970741272	0.0226963832974434	0.011982130818069	-0.10587465018034	-0.0467839203774929
485	92.7555541992188	-14.2730073928833	-5.78536653518677	0.0191249661147594	0.00711201597005129	-0.0841214656829834	-0.0425631552934647
486	90.8075103759766	-13.6236591339111	-5.78536653518677	0.0158782228827477	-0.00230353930965066	-0.0915889739990234	-0.0487319678068161
487	91.4568557739258	-13.9483327865601	-5.78536653518677	0.0136055024340749	-0.00425158534198999	-0.0354203209280968	-0.0299008563160896
488	91.4568557739258	-13.6236591339111	-5.52562713623047	0.00711201597005129	-0.0337969474494457	-0.0123684434220195	-0.0260047651827335
489	92.1062088012695	-14.5976819992065	-5.13601779937744	0.00386527273803949	-0.039641086012125	0.00743668992072344	-0.0126931173726916
490	91.4568557739258	-15.2470302581787	-5.46069240570068	-0.00132951640989631	-0.0503553375601768	0.0288651939481497	-0.00197886489331722
491	93.4049072265625	-14.9223566055298	-5.6554970741272	-0.00912170019000769	-0.0409397818148136	0.0587352328002453	0.01847561635077
492	90.8075103759766	-13.6236591339111	-5.85030126571655	-0.0191866029053926	-0.0299008563160896	0.0999688655138016	0.0460729338228703
493	93.4049072265625	-14.5976819992065	-5.59056186676025	-0.0182125810533762	-0.0295761823654175	0.155488178133965	0.0512677207589149
494	92.1062088012695	-14.5976819992065	-5.3957576751709	-0.0211346503347158	-0.0243813935667276	0.161332309246063	0.0532157681882381
495	93.4049072265625	-13.9483327865601	-5.6554970741272	-0.0201606266200542	0.00613799272105098	0.14899468421936	0.0415274947881699
496	93.4049072265625	-14.2730073928833	-5.98017120361328	-0.0136671401560307	0.0304885655641556	0.0739949271082878	0.0275664981454611
497	93.4049072265625	-14.5976819992065	-5.52562713623047	-0.00684897974133492	0.0321119390428066	0.0213976856321096	0.0233457311987877
498	92.1062088012695	-14.9223566055298	-5.3957576751709	-0.000355493422830477	0.0515923984348774	-0.0714591667056084	0.0217223595827818
499	92.7555541992188	-14.2730073928833	-5.33082246780396	-0.00814767740666866	0.0623066499829292	-0.136069357395172	0.012956153601408
500	93.4049072265625	-15.2470302581787	-5.13601779937744	-0.00749832857400179	0.0590599067509174	-0.155874490737915	0.00159255252219737
501	92.7555541992188	-15.2470302581787	-5.3957576751709	0.0171769186854362	0.0259431265294552	-0.133147284388542	-0.0243813935667276
502	91.4568557739258	-14.2730073928833	-5.46069240570068	0.0269171483814716	-0.00587495695799589	-0.110095411539078	-0.0529527328908443
503	93.4049072265625	-15.2470302581787	-5.46069240570068	0.00483929552137852	-0.03444629535079	-0.0445111989974976	-0.0532774068415165
504	91.4568557739258	-13.6236591339111	-5.52562713623047	0.00808603875339031	-0.0208099745213985	0.00938473641872406	-0.0503553375601768
505	93.4049072265625	-14.9223566055298	-5.07108306884766	0.0103587592020631	-0.0126931173726916	0.0249691028147936	-0.0425631552934647
506	92.7555541992188	-14.9223566055298	-4.87627840042114	0.0100340843200684	-0.00847235135734081	0.0269171483814716	-0.0415891297161579
507	94.0542526245117	-15.2470302581787	-4.68147373199463	0.0113327819854021	-0.0159398596733809	0.0223717093467712	-0.0256800893694162
508	92.1062088012695	-14.9223566055298	-5.52562713623047	0.00646266713738441	-0.0113944197073579	0.0386054255068302	-0.0230826959013939
509	94.0542526245117	-15.571704864502	-5.3957576751709	0.000618529506027699	-0.00879702530801296	-0.00782300252467394	-0.00587495695799589
510	92.7555541992188	-13.6236591339111	-5.59056186676025	-0.00555028254166245	-0.0263294391334057	-0.0204853005707264	-0.00165419070981443
511	92.1062088012695	-14.2730073928833	-5.46069240570068	-0.00327756232582033	-0.0347709693014622	-0.038017712533474	0.0181509424000978
512	92.7555541992188	-15.2470302581787	-5.33082246780396	-0.0130177913233638	-0.0510046854615211	0.000293855206109583	0.045423585921526
513	91.4568557739258	-14.5976819992065	-5.3957576751709	-0.0133424662053585	-0.0513293594121933	-0.00197886489331722	0.0561378374695778
514	91.4568557739258	-14.5976819992065	-5.59056186676025	-0.00944637414067984	-0.0354203209280968	0.00451462110504508	0.0564625114202499
515	94.0542526245117	-15.571704864502	-5.26588773727417	-0.0120437685400248	-0.0149658378213644	0.0168522447347641	0.0412028171122074
516	92.1062088012695	-14.5976819992065	-5.33082246780396	-0.0110697457566857	-0.0139918150380254	-0.00230353930965066	0.0285405199974775
517	92.1062088012695	-15.571704864502	-5.20095300674438	-0.00490093370899558	-0.0237320438027382	-0.0263294391334057	0.0252937767654657
518	90.1581573486328	-14.2730073928833	-5.46069240570068	-0.00360223650932312	0.00613799272105098	-0.0256800893694162	0.0239950809627771
519	90.8075103759766	-14.2730073928833	-5.6554970741272	0.0100340843200684	0.0275664981454611	-0.0357449948787689	0.0155535480007529
520	92.7555541992188	-15.571704864502	-5.20095300674438	0.0145795252174139	0.0541897900402546	-0.0467839203774929	-0.00295288790948689
521	92.1062088012695	-15.571704864502	-5.3957576751709	0.00808603875339031	0.0392547734081745	-0.0240567177534103	-0.0286021586507559
522	90.8075103759766	-13.9483327865601	-5.85030126571655	0.0136055024340749	0.0239950809627771	0.00354059832170606	-0.0503553375601768
523	90.8075103759766	-14.9223566055298	-5.6554970741272	0.0226963832974434	0.0265924744307995	0.00873538758605719	-0.0490566417574883
524	92.7555541992188	-15.2470302581787	-5.6554970741272	0.0113327819854021	0.0340599827468395	-0.00847235135734081	-0.0523033849895
525	90.8075103759766	-14.2730073928833	-5.20095300674438	0.0100340843200684	0.0282158460468054	-0.0182125810533762	-0.0438618510961533
526	90.8075103759766	-14.2730073928833	-5.33082246780396	0.0116574559360743	-0.00100484199356288	-0.0162645354866982	-0.0367190167307854
527	90.8075103759766	-14.5976819992065	-5.6554970741272	0.0103587592020631	-0.0347709693014622	-0.00230353930965066	-0.0247060675173998
528	92.1062088012695	-14.2730073928833	-5.6554970741272	0.0132808275520802	-0.0286021586507559	-0.00522560812532902	-0.0247060675173998
529	90.8075103759766	-14.2730073928833	-5.59056186676025	-0.00814767740666866	-0.0350956469774246	0.0269171483814716	-0.00847235135734081
530	93.4049072265625	-15.2470302581787	-5.59056186676025	0.0100340843200684	-0.0107450718060136	0.0278911720961332	-0.0136671401560307
531	92.7555541992188	-15.2470302581787	-5.26588773727417	-0.00879702530801296	-0.00912170019000769	0.0350340083241463	0.0149041991680861
532	92.7555541992188	-15.2470302581787	-5.13601779937744	-0.0130177913233638	-0.0256800893694162	0.0165275707840919	0.0399041213095188
533	92.7555541992188	-15.2470302581787	-5.85030126571655	-0.0152905117720366	-0.00619963090866804	-0.000680167751852423	0.0496443510055542
534	90.8075103759766	-14.5976819992065	-5.98017120361328	-0.00782300252467394	0.00321592413820326	-0.0143164889886975	0.0548391379415989
535	90.8075103759766	-13.9483327865601	-5.72043180465698	-0.00132951640989631	-0.00879702530801296	-0.0250307414680719	0.0392547734081745
536	90.8075103759766	-14.2730073928833	-5.52562713623047	0.00516396993771195	-0.00457625929266214	-0.0185372550040483	0.0353586822748184
537	90.1581573486328	-14.2730073928833	-5.6554970741272	0.00938473641872406	0.000618529506027699	0.000293855206109583	0.0220470335334539
538	92.7555541992188	-14.2730073928833	-5.6554970741272	0.0210730116814375	-0.00425158534198999	0.01847561635077	0.0223717093467712
539	92.1062088012695	-15.2470302581787	-5.46069240570068	-0.00944637414067984	0.00386527273803949	0.0334106348454952	0.0181509424000978
540	94.0542526245117	-14.2730073928833	-5.3957576751709	-0.000680167751852423	0.00873538758605719	0.0376313999295235	0.00126787810586393
541	92.1062088012695	-13.9483327865601	-5.33082246780396	0.00418994715437293	-0.00230353930965066	0.0321119390428066	-0.0221086721867323
542	94.0542526245117	-15.571704864502	-5.07108306884766	0.0106834331527352	-0.00522560812532902	0.0496443510055542	-0.0441865250468254
543	91.4568557739258	-13.6236591339111	-5.33082246780396	0.01847561635077	-0.00847235135734081	0.0561378374695778	-0.0487319678068161
544	93.4049072265625	-14.9223566055298	-5.13601779937744	0.01847561635077	-0.00230353930965066	0.0415274947881699	-0.0471085943281651
545	91.4568557739258	-13.9483327865601	-5.6554970741272	0.00256657530553639	0.0123068047687411	0.013930176384747	-0.0441865250468254
546	92.7555541992188	-13.9483327865601	-5.33082246780396	0.0168522447347641	0.00646266713738441	-0.0130177913233638	-0.0331475995481014
547	90.8075103759766	-13.6236591339111	-5.33082246780396	0.000618529506027699	0.000618529506027699	-0.00327756232582033	-0.023407369852066
548	92.7555541992188	-14.2730073928833	-5.52562713623047	0.0149041991680861	0.012956153601408	0.00581331877037883	-0.0188619289547205
549	90.8075103759766	-12.6496362686157	-5.59056186676025	0.00906006153672934	0.0106834331527352	-0.00165419070981443	-0.0149658378213644
550	90.8075103759766	-13.2989845275879	-5.20095300674438	0.00841071270406246	-0.00457625929266214	-0.00132951640989631	-0.000680167751852423
551	92.7555541992188	-13.9483327865601	-5.52562713623047	0.000293855206109583	-0.0347709693014622	0.0340599827468395	0.00581331877037883
552	92.7555541992188	-13.6236591339111	-5.52562713623047	0.0116574559360743	-0.0357449948787689	0.00711201597005129	0.0412028171122074
553	91.4568557739258	-13.2989845275879	-5.6554970741272	-0.00684897974133492	-0.0263294391334057	0.0103587592020631	0.0522417463362217
554	91.4568557739258	-13.9483327865601	-5.52562713623047	-0.00425158534198999	-0.0149658378213644	0.00613799272105098	0.0535404421389103
555	90.8075103759766	-13.6236591339111	-5.52562713623047	-0.00522560812532902	-0.00977104809135199	0.0243197549134493	0.0460729338228703
556	90.8075103759766	-13.6236591339111	-5.00614833831787	-0.00977104809135199	0.00354059832170606	0.020423661917448	0.0321119390428066
557	91.4568557739258	-13.2989845275879	-5.6554970741272	0.012956153601408	-0.00749832857400179	0.045423585921526	0.0275664981454611
558	92.7555541992188	-14.5976819992065	-5.85030126571655	-0.0146411629393697	0.00289124972186983	0.0149041991680861	0.0350340083241463
559	91.4568557739258	-13.2989845275879	-5.85030126571655	0.00126787810586393	-0.00165419070981443	0.0168522447347641	0.00938473641872406
560	92.1062088012695	-13.2989845275879	-5.52562713623047	-0.0100957229733467	0.0103587592020631	0.0301638916134834	0.00159255252219737
561	92.7555541992188	-14.5976819992065	-5.33082246780396	0.00418994715437293	0.00256657530553639	0.0188002903014421	-0.0299008563160896
562	91.4568557739258	-13.2989845275879	-5.13601779937744	0.0100340843200684	0.00256657530553639	0.0327612869441509	-0.0487319678068161
563	92.7555541992188	-14.5976819992065	-5.59056186676025	0.00841071270406246	-0.0250307414680719	0.0626313239336014	-0.0497059896588326
564	91.4568557739258	-13.2989845275879	-5.85030126571655	0.00808603875339031	-0.00555028254166245	0.0850338488817215	-0.0435371771454811
565	90.8075103759766	-13.2989845275879	-5.9152364730835	0.00678734155371785	0.0149041991680861	0.0525664202868938	-0.0458098985254765
566	91.4568557739258	-13.2989845275879	-5.78536653518677	-0.0107450718060136	0.0386054255068302	0.0265924744307995	-0.0389917381107807
567	92.1062088012695	-13.6236591339111	-5.72043180465698	0.00646266713738441	0.040228795260191	0.000618529506027699	-0.0256800893694162
568	91.4568557739258	-13.2989845275879	-5.33082246780396	-0.00392691092565656	0.0295145437121391	-0.00295288790948689	-0.0159398596733809
569	92.7555541992188	-14.2730073928833	-5.20095300674438	-0.00587495695799589	0.0243197549134493	-0.0133424662053585	-0.00944637414067984
570	92.1062088012695	-14.2730073928833	-5.46069240570068	-0.0026282137259841	0.00711201597005129	-0.0467839203774929	-0.00684897974133492
571	94.0542526245117	-14.2730073928833	-5.46069240570068	-0.00912170019000769	0.0191249661147594	-0.100679859519005	0.0191249661147594
572	91.4568557739258	-12.9743099212646	-5.52562713623047	-0.00652430532500148	0.0149041991680861	-0.0935370251536369	0.0399041213095188
573	92.7555541992188	-13.9483327865601	-5.46069240570068	-0.00555028254166245	0.00906006153672934	-0.0662643760442734	0.0489950031042099
574	91.4568557739258	-12.9743099212646	-5.3957576751709	-0.00522560812532902	0.01847561635077	-0.0552254542708397	0.0509430468082428
575	91.4568557739258	-13.2989845275879	-5.33082246780396	-0.00457625929266214	-0.00425158534198999	-0.0607449151575565	0.0499690249562263
576	90.8075103759766	-12.6496362686157	-5.78536653518677	0.00678734155371785	-0.00360223650932312	-0.0613942667841911	0.0252937767654657
577	91.4568557739258	-12.9743099212646	-5.46069240570068	-0.00392691092565656	-0.00522560812532902	-0.0948357209563255	0.0262678004801273
578	90.1581573486328	-12.6496362686157	-5.26588773727417	-0.00230353930965066	-0.00457625929266214	-0.0597708933055401	0.0239950809627771
579	91.4568557739258	-12.9743099212646	-5.33082246780396	0.012956153601408	0.0103587592020631	-0.0386670641601086	0.012956153601408
580	92.1062088012695	-12.9743099212646	-5.33082246780396	-0.00132951640989631	0.0126314787194133	-0.0367190167307854	0.020423661917448
581	90.1581573486328	-12.6496362686157	-5.20095300674438	0.0197743140161037	-0.00100484199356288	-0.00847235135734081	-0.0302255302667618
582	91.4568557739258	-13.2989845275879	-5.3957576751709	0.0158782228827477	-0.0146411629393697	0.0252937767654657	-0.0565241500735283
583	90.8075103759766	-12.9743099212646	-5.59056186676025	0.0236704051494598	-0.0299008563160896	0.0181509424000978	-0.0526280589401722
584	90.1581573486328	-13.2989845275879	-5.6554970741272	0.0103587592020631	-0.0195112787187099	0.00386527273803949	-0.0480826161801815
585	91.4568557739258	-13.9483327865601	-5.20095300674438	0.0123068047687411	-0.0221086721867323	0.0239950809627771	-0.0357449948787689
586	92.1062088012695	-13.2989845275879	-5.26588773727417	0.000618529506027699	-0.00522560812532902	0.0597092546522617	-0.0445111989974976
587	92.7555541992188	-13.9483327865601	-5.13601779937744	0.00808603875339031	-0.00132951640989631	0.031137915328145	-0.0282774847000837
588	90.8075103759766	-13.2989845275879	-5.72043180465698	0.00646266713738441	-0.0191866029053926	0.0395794473588467	-0.0243813935667276
589	90.8075103759766	-12.6496362686157	-5.85030126571655	0.00938473641872406	0.0100340843200684	0.0428261905908585	-0.00814767740666866
590	90.1581573486328	-12.3249616622925	-5.6554970741272	-0.00814767740666866	0.00483929552137852	0.00581331877037883	-0.00684897974133492
591	90.1581573486328	-12.9743099212646	-5.46069240570068	-0.00977104809135199	0.0347093306481838	-0.0539267547428608	0.0162028968334198
592	92.1062088012695	-13.2989845275879	-5.26588773727417	-0.00944637414067984	0.0483456552028656	-0.0935370251536369	0.0434755384922028
593	90.1581573486328	-12.3249616622925	-5.13601779937744	-0.0130177913233638	0.0486703291535378	-0.104575946927071	0.0606832765042782
594	93.4049072265625	-13.9483327865601	-5.46069240570068	-0.0107450718060136	0.0236704051494598	-0.0977577865123749	0.0512677207589149
595	91.4568557739258	-13.9483327865601	-5.46069240570068	-0.0152905117720366	0.00938473641872406	-0.0824980959296227	0.0470469556748867
596	92.7555541992188	-13.2989845275879	-5.59056186676025	-0.000355493422830477	-0.0182125810533762	-0.0464592464268208	0.025618452578783
597	92.1062088012695	-12.9743099212646	-5.78536653518677	-0.00295288790948689	-0.0263294391334057	-0.0100957229733467	0.0236704051494598
598	92.7555541992188	-13.2989845275879	-5.78536653518677	-0.00392691092565656	-0.0266541130840778	0.00451462110504508	0.0210730116814375
599	92.1062088012695	-13.6236591339111	-5.33082246780396	-0.00327756232582033	-0.0117190945893526	0.0152288740500808	0.0152288740500808
600	92.1062088012695	-13.2989845275879	-5.33082246780396	-0.00619963090866804	-0.0104203969240189	0.0376313999295235	0.00451462110504508
601	92.1062088012695	-13.6236591339111	-5.3957576751709	0.000943203864153475	-0.0201606266200542	0.040228795260191	-0.02697878703475
602	92.1062088012695	-12.3249616622925	-5.52562713623047	0.0207483377307653	-0.00587495695799589	0.0506183728575706	-0.0428878292441368
603	92.1062088012695	-13.6236591339111	-5.3957576751709	0.0145795252174139	-0.0230826959013939	0.0447742342948914	-0.0487319678068161
604	92.7555541992188	-13.6236591339111	-5.46069240570068	0.013930176384747	-0.017887907102704	0.060358602553606	-0.0503553375601768
605	89.5088119506836	-12.6496362686157	-5.26588773727417	-0.00100484199356288	-0.00684897974133492	0.0252937767654657	-0.0363943427801132
606	90.8075103759766	-12.6496362686157	-5.20095300674438	0.0126314787194133	0.00191722682211548	0.000293855206109583	-0.0415891297161579
607	89.5088119506836	-12.3249616622925	-5.46069240570068	0.0103587592020631	0.00321592413820326	-0.00165419070981443	-0.0260047651827335
608	92.1062088012695	-13.6236591339111	-5.26588773727417	0.00711201597005129	0.0213976856321096	-0.00749832857400179	-0.0159398596733809
609	92.1062088012695	-13.6236591339111	-5.3957576751709	0.00970941036939621	0.0194496400654316	-0.0026282137259841	-0.00392691092565656
610	92.1062088012695	-13.9483327865601	-5.07108306884766	0.00581331877037883	0.0226963832974434	-0.0211346503347158	-0.00457625929266214
611	92.1062088012695	-13.2989845275879	-4.81134366989136	-0.00165419070981443	0.0389300994575024	-0.0250307414680719	0.0132808275520802
612	90.8075103759766	-12.6496362686157	-5.20095300674438	0.00126787810586393	0.0188002903014421	-0.000680167751852423	0.0480209775269032
613	90.8075103759766	-13.2989845275879	-5.46069240570068	-0.00814767740666866	0.00126787810586393	0.0298392176628113	0.0567871853709221
614	90.1581573486328	-12.9743099212646	-5.6554970741272	-0.0143164889886975	-0.0026282137259841	0.0441248863935471	0.0590599067509174
615	89.5088119506836	-12.0002870559692	-5.3957576751709	-0.00782300252467394	-0.0201606266200542	0.0486703291535378	0.052891094237566
616	91.4568557739258	-13.9483327865601	-5.20095300674438	-0.00944637414067984	-0.0198359526693821	0.012956153601408	0.0350340083241463
617	91.4568557739258	-12.9743099212646	-5.07108306884766	-0.00977104809135199	-0.023407369852066	0.0463976077735424	0.0301638916134834
618	90.8075103759766	-13.2989845275879	-5.13601779937744	-0.00782300252467394	0.00354059832170606	0.0428261905908585	0.0298392176628113
619	88.8594665527344	-12.3249616622925	-5.6554970741272	-0.00230353930965066	0.00451462110504508	0.0632806718349457	0.0200989879667759
620	89.5088119506836	-12.3249616622925	-5.52562713623047	-0.0139918150380254	-0.0185372550040483	0.0850338488817215	0.00159255252219737
621	88.8594665527344	-12.0002870559692	-5.3957576751709	-0.00782300252467394	-0.0415891297161579	0.123345419764519	-0.0221086721867323
622	90.8075103759766	-13.9483327865601	-5.46069240570068	0.0136055024340749	-0.0415891297161579	0.133085653185844	-0.0422384813427925
623	88.2101135253906	-12.6496362686157	-5.59056186676025	0.0188002903014421	-0.0260047651827335	0.0980208218097687	-0.0448358729481697
624	88.8594665527344	-12.9743099212646	-5.00614833831787	0.00548864435404539	-0.021459324285388	0.0856831967830658	-0.0513293594121933
625	90.1581573486328	-13.6236591339111	-5.52562713623047	0.000618529506027699	-0.0159398596733809	0.0392547734081745	-0.0422384813427925
626	90.1581573486328	-13.9483327865601	-5.3957576751709	-0.00425158534198999	-0.00457625929266214	-0.0305502042174339	-0.0376930385828018
627	89.5088119506836	-13.9483327865601	-5.33082246780396	-0.0139918150380254	0.0272418223321438	-0.0665890574455261	-0.0305502042174339
628	88.2101135253906	-12.6496362686157	-5.59056186676025	-0.0113944197073579	0.040228795260191	-0.0493813157081604	-0.0136671401560307
629	88.2101135253906	-12.3249616622925	-5.85030126571655	-0.00749832857400179	0.0506183728575706	-0.0701604709029198	-0.0156151866540313
630	88.2101135253906	-12.3249616622925	-5.26588773727417	-0.00360223650932312	0.0379560738801956	-0.108147367835045	-0.00652430532500148
631	87.5607681274414	-12.3249616622925	-5.59056186676025	-0.0110697457566857	0.025618452578783	-0.111069433391094	0.0197743140161037
632	89.5088119506836	-13.2989845275879	-5.9152364730835	-0.00749832857400179	0.00613799272105098	-0.0912643000483513	0.041852168738842
633	87.5607681274414	-12.6496362686157	-5.72043180465698	-0.0117190945893526	-0.00132951640989631	-0.0724331885576248	0.0489950031042099
634	89.5088119506836	-13.6236591339111	-5.52562713623047	-0.021459324285388	0.0194496400654316	-0.0873682126402855	0.0606832765042782
635	88.8594665527344	-12.6496362686157	-5.59056186676025	-0.017887907102704	0.0412028171122074	-0.10295257717371	0.0499690249562263
636	87.5607681274414	-12.6496362686157	-5.33082246780396	-0.00652430532500148	0.0347093306481838	-0.0948357209563255	0.0386054255068302
637	88.2101135253906	-12.3249616622925	-5.9152364730835	-0.00879702530801296	0.0269171483814716	-0.0480826161801815	0.0243197549134493
638	87.5607681274414	-12.3249616622925	-5.72043180465698	-0.0117190945893526	0.00289124972186983	0.0116574559360743	0.0265924744307995
639	88.2101135253906	-12.6496362686157	-5.52562713623047	-0.0104203969240189	-0.0240567177534103	0.0509430468082428	0.0165275707840919
640	88.8594665527344	-13.2989845275879	-5.33082246780396	-0.00847235135734081	-0.0308748781681061	0.0960727781057358	0.00516396993771195
641	90.1581573486328	-13.6236591339111	-5.13601779937744	-0.00490093370899558	-0.0425631552934647	0.109059751033783	-0.0188619289547205
642	87.5607681274414	-12.3249616622925	-5.00614833831787	0.0113327819854021	-0.032173577696085	0.110033772885799	-0.0441865250468254
643	90.1581573486328	-13.6236591339111	-5.13601779937744	0.00938473641872406	-0.0279528107494116	0.101916916668415	-0.0425631552934647
644	88.2101135253906	-12.0002870559692	-5.59056186676025	0.0207483377307653	-0.0263294391334057	0.0775663405656815	-0.0458098985254765
645	88.2101135253906	-12.6496362686157	-5.52562713623047	0.0100340843200684	-0.0152905117720366	0.0519170723855495	-0.0399657599627972
646	87.5607681274414	-12.3249616622925	-5.26588773727417	0.0152288740500808	0.00126787810586393	0.041852168738842	-0.0363943427801132
647	88.2101135253906	-12.6496362686157	-5.3957576751709	0.00451462110504508	0.025618452578783	-0.0172385573387146	-0.0292515084147453
648	88.2101135253906	-12.9743099212646	-5.07108306884766	-0.00327756232582033	0.0386054255068302	-0.0682124271988869	-0.0224333461374044
649	89.5088119506836	-14.2730073928833	-5.26588773727417	-0.000355493422830477	0.0265924744307995	-0.109121389687061	-0.0107450718060136
650	89.5088119506836	-12.6496362686157	-5.6554970741272	-0.0113944197073579	0.0392547734081745	-0.111069433391094	-0.00425158534198999
651	88.8594665527344	-13.6236591339111	-5.6554970741272	-0.0169138833880424	0.0460729338228703	-0.137368053197861	0.0155535480007529
652	88.8594665527344	-12.6496362686157	-5.33082246780396	-0.0123684434220195	0.0434755384922028	-0.122757710516453	0.0438002124428749
653	89.5088119506836	-13.2989845275879	-5.3957576751709	-0.0208099745213985	0.0213976856321096	-0.0721085146069527	0.0623066499829292
654	87.5607681274414	-12.0002870559692	-5.26588773727417	-0.0152905117720366	-0.00425158534198999	-0.0240567177534103	0.0580858811736107
655	89.5088119506836	-13.6236591339111	-5.20095300674438	-0.021459324285388	-0.00749832857400179	-0.00912170019000769	0.0522417463362217
656	88.2101135253906	-13.2989845275879	-5.6554970741272	-0.0159398596733809	-0.0201606266200542	0.0308132413774729	0.0334106348454952
657	90.1581573486328	-13.6236591339111	-5.52562713623047	-0.0107450718060136	-0.00652430532500148	0.0830858051776886	0.0226963832974434
658	90.8075103759766	-13.2989845275879	-5.59056186676025	-0.00684897974133492	-0.00717365415766835	0.116851933300495	0.0262678004801273
659	89.5088119506836	-13.9483327865601	-5.26588773727417	-0.0182125810533762	-0.0152905117720366	0.119773998856544	0.0197743140161037
660	88.8594665527344	-12.0002870559692	-5.33082246780396	-0.00165419070981443	-0.0318489037454128	0.0814624354243279	0.0149041991680861
661	87.5607681274414	-13.2989845275879	-5.13601779937744	0.00321592413820326	-0.0536020807921886	0.0558131635189056	-0.00782300252467394
662	87.5607681274414	-12.6496362686157	-5.59056186676025	0.0113327819854021	-0.0438618510961533	0.031137915328145	-0.0467839203774929
663	87.5607681274414	-12.6496362686157	-5.33082246780396	-0.00295288790948689	-0.0191866029053926	-0.0471085943281651	-0.0435371771454811
664	89.5088119506836	-13.9483327865601	-5.20095300674438	0.0113327819854021	0.0502936989068985	-0.106199324131012	-0.0542514286935329
665	90.1581573486328	-13.9483327865601	-5.46069240570068	0.000293855206109583	0.0597092546522617	-0.116913571953773	-0.0415891297161579
666	89.5088119506836	-13.9483327865601	-5.46069240570068	0.00646266713738441	0.0415274947881699	-0.0893162563443184	-0.0451605506241322
667	90.1581573486328	-13.9483327865601	-5.26588773727417	0.00678734155371785	0.0278911720961332	-0.0909396260976791	-0.0260047651827335
668	90.8075103759766	-14.5976819992065	-5.52562713623047	-0.00132951640989631	0.031137915328145	-0.0756799355149269	-0.0204853005707264
669	90.1581573486328	-12.9743099212646	-5.6554970741272	0.00159255252219737	0.0425015166401863	-0.0964590907096863	-0.0136671401560307
670	91.4568557739258	-13.9483327865601	-5.3957576751709	-0.00100484199356288	0.0334106348454952	-0.068537101149559	-0.0120437685400248
671	90.1581573486328	-13.2989845275879	-5.26588773727417	-0.00814767740666866	0.0259431265294552	-0.0526280589401722	0.0113327819854021
672	89.5088119506836	-12.9743099212646	-5.33082246780396	-0.0133424662053585	-0.00392691092565656	-0.0308748781681061	0.0360080301761627
673	90.8075103759766	-13.9483327865601	-5.13601779937744	-0.0133424662053585	-0.00457625929266214	-0.0221086721867323	0.060358602553606
674	90.8075103759766	-12.9743099212646	-5.59056186676025	-0.0133424662053585	-0.0221086721867323	0.011982130818069	0.0590599067509174
675	88.2101135253906	-12.6496362686157	-5.3957576751709	-0.0211346503347158	-0.0100957229733467	0.0239950809627771	0.049319677054882
676	90.1581573486328	-12.6496362686157	-5.20095300674438	-0.0204853005707264	-0.00457625929266214	0.0259431265294552	0.036657378077507
677	88.2101135253906	-12.3249616622925	-5.00614833831787	-0.0117190945893526	0.0022419011220336	0.0259431265294552	0.0282158460468054
678	89.5088119506836	-12.3249616622925	-5.13601779937744	-0.0104203969240189	-0.00197886489331722	0.0301638916134834	0.0249691028147936
679	88.8594665527344	-12.3249616622925	-5.20095300674438	-0.0110697457566857	0.00256657530553639	0.0116574559360743	0.0181509424000978
680	91.4568557739258	-13.6236591339111	-5.6554970741272	-0.0110697457566857	0.00191722682211548	-0.00847235135734081	0.0106834331527352
681	90.1581573486328	-12.6496362686157	-5.59056186676025	-0.00100484199356288	-0.0026282137259841	-0.0240567177534103	-0.0221086721867323
682	90.8075103759766	-13.6236591339111	-5.33082246780396	0.0162028968334198	-0.00100484199356288	-0.0175632312893867	-0.0451605506241322
683	89.5088119506836	-12.0002870559692	-5.59056186676025	0.00776136433705688	-0.0139918150380254	0.0116574559360743	-0.0490566417574883
684	88.8594665527344	-12.6496362686157	-5.3957576751709	0.0207483377307653	-0.0195112787187099	0.0463976077735424	-0.0451605506241322
685	87.5607681274414	-12.3249616622925	-5.20095300674438	0.00581331877037883	-0.00165419070981443	0.0593845807015896	-0.0360696688294411
686	89.5088119506836	-12.6496362686157	-5.3957576751709	0.0191249661147594	-0.00490093370899558	0.0700988322496414	-0.0383423902094364
687	90.1581573486328	-12.3249616622925	-5.6554970741272	0.00678734155371785	-0.017887907102704	0.086981900036335	-0.0263294391334057
688	88.8594665527344	-12.3249616622925	-5.9152364730835	0.00451462110504508	-0.0113944197073579	0.0821117833256721	-0.0139918150380254
689	92.1062088012695	-12.3249616622925	-5.59056186676025	0.00354059832170606	0.00256657530553639	0.0304885655641556	0.000943203864153475
690	88.8594665527344	-12.0002870559692	-5.33082246780396	0.00386527273803949	0.0181509424000978	0.00354059832170606	-0.00327756232582033
691	90.1581573486328	-12.0002870559692	-5.59056186676025	-0.0152905117720366	0.0304885655641556	0.00126787810586393	0.0142548503354192
692	92.1062088012695	-13.9483327865601	-5.52562713623047	-0.00684897974133492	0.0298392176628113	0.00776136433705688	0.0405534692108631
693	89.5088119506836	-12.0002870559692	-6.04510593414307	-0.017887907102704	0.0132808275520802	0.00841071270406246	0.0623066499829292
694	90.8075103759766	-13.6236591339111	-5.26588773727417	-0.0198359526693821	0.00191722682211548	-0.0208099745213985	0.0623066499829292
695	90.8075103759766	-13.2989845275879	-5.26588773727417	-0.0139918150380254	0.0100340843200684	-0.0389917381107807	0.0431508645415306
696	92.1062088012695	-12.9743099212646	-5.33082246780396	-0.0159398596733809	0.00483929552137852	-0.0360696688294411	0.0405534692108631
697	92.1062088012695	-12.0002870559692	-5.3957576751709	-0.00295288790948689	0.0162028968334198	-0.0311995539814234	0.025618452578783
698	91.4568557739258	-12.9743099212646	-5.46069240570068	-0.0110697457566857	0.00126787810586393	-0.0191866029053926	0.0194496400654316
699	92.1062088012695	-13.6236591339111	-5.6554970741272	-0.00782300252467394	0.000293855206109583	0.012956153601408	0.0175015944987535
700	92.1062088012695	-13.2989845275879	-5.13601779937744	-0.00684897974133492	-0.00912170019000769	0.0194496400654316	-0.00555028254166245
701	92.7555541992188	-13.2989845275879	-5.3957576751709	0.00776136433705688	-0.00749832857400179	-0.00749832857400179	-0.0260047651827335
702	90.1581573486328	-12.0002870559692	-5.26588773727417	0.0142548503354192	0.00451462110504508	-0.0286021586507559	-0.0461345724761486
703	92.1062088012695	-13.9483327865601	-5.26588773727417	0.00808603875339031	-0.00652430532500148	-0.0162645354866982	-0.0513293594121933
704	92.1062088012695	-13.6236591339111	-5.59056186676025	0.0126314787194133	-0.00619963090866804	-0.0120437685400248	-0.0539267547428608
705	92.1062088012695	-13.2989845275879	-5.98017120361328	0.00711201597005129	-0.00814767740666866	-0.0243813935667276	-0.043212503194809
706	91.4568557739258	-12.3249616622925	-5.85030126571655	0.000943203864153475	0.0106834331527352	-0.00782300252467394	-0.0445111989974976
707	92.7555541992188	-13.6236591339111	-5.3957576751709	0.0136055024340749	-0.0250307414680719	-0.0169138833880424	-0.0331475995481014
708	92.7555541992188	-13.6236591339111	-5.3957576751709	0.00613799272105098	-0.017887907102704	0.00808603875339031	-0.0123684434220195
709	90.8075103759766	-12.9743099212646	-5.07108306884766	0.00938473641872406	-0.00425158534198999	-0.0104203969240189	-0.00847235135734081
710	91.4568557739258	-13.9483327865601	-5.33082246780396	0.0123068047687411	-0.0110697457566857	-0.0126931173726916	-0.00457625929266214
711	94.0542526245117	-13.2989845275879	-5.46069240570068	-0.00360223650932312	-0.00555028254166245	-0.00392691092565656	0.0243197549134493
712	90.8075103759766	-12.0002870559692	-5.6554970741272	-0.00457625929266214	-0.00977104809135199	0.0168522447347641	0.0434755384922028
713	92.7555541992188	-13.2989845275879	-5.33082246780396	-0.00814767740666866	-0.0201606266200542	0.0551638156175613	0.0548391379415989
714	91.4568557739258	-12.6496362686157	-5.46069240570068	-0.00457625929266214	-0.0169138833880424	0.0918520092964172	0.0600339286029339
715	94.0542526245117	-13.6236591339111	-5.07108306884766	-0.00295288790948689	-0.038017712533474	0.133085653185844	0.0463976077735424
716	91.4568557739258	-12.9743099212646	-5.20095300674438	-0.0107450718060136	-0.0490566417574883	0.188604950904846	0.040228795260191
717	93.4049072265625	-13.2989845275879	-5.72043180465698	-0.00490093370899558	-0.0393164120614529	0.200617909431458	0.0230210572481155
718	92.7555541992188	-12.6496362686157	-5.6554970741272	-0.00165419070981443	-0.0156151866540313	0.187955603003502	0.0317872650921345
719	93.4049072265625	-13.6236591339111	-5.3957576751709	0.00386527273803949	0.0155535480007529	0.13990381360054	0.0191249661147594
720	92.7555541992188	-12.9743099212646	-5.26588773727417	-0.0107450718060136	0.0379560738801956	0.0788650363683701	0.00938473641872406
721	90.8075103759766	-13.2989845275879	-4.81134366989136	0.00386527273803949	0.0447742342948914	-0.0195112787187099	-0.0208099745213985
722	92.1062088012695	-13.6236591339111	-5.07108306884766	0.0230210572481155	0.0710728541016579	-0.117562919855118	-0.048407293856144
723	90.8075103759766	-12.3249616622925	-5.78536653518677	0.0123068047687411	0.0704235062003136	-0.166913419961929	-0.0503553375601768
724	89.5088119506836	-12.0002870559692	-5.6554970741272	0.0243197549134493	0.0447742342948914	-0.167238101363182	-0.0526280589401722
725	90.8075103759766	-13.2989845275879	-5.46069240570068	0.0236704051494598	0.0298392176628113	-0.185419857501984	-0.0435371771454811
726	90.1581573486328	-12.3249616622925	-5.46069240570068	0.0162028968334198	-0.000680167751852423	-0.136718705296516	-0.0428878292441368
727	91.4568557739258	-12.6496362686157	-5.26588773727417	0.0168522447347641	-0.032173577696085	-0.0639916583895683	-0.0363943427801132
728	91.4568557739258	-13.9483327865601	-5.07108306884766	0.0126314787194133	-0.0217839982360601	-0.00587495695799589	-0.0204853005707264
729	91.4568557739258	-14.2730073928833	-5.59056186676025	0.00776136433705688	-0.0123684434220195	0.00191722682211548	-0.0133424662053585
730	92.1062088012695	-13.6236591339111	-5.33082246780396	-0.0152905117720366	-0.00684897974133492	0.0162028968334198	-0.0113944197073579
731	90.8075103759766	-13.9483327865601	-5.26588773727417	-0.00522560812532902	-0.00327756232582033	0.0207483377307653	0.0165275707840919
732	88.8594665527344	-13.6236591339111	-5.59056186676025	-0.00587495695799589	0.0132808275520802	0.0356833562254906	0.0395794473588467
733	92.7555541992188	-14.2730073928833	-5.13601779937744	-0.0221086721867323	0.0162028968334198	-0.00522560812532902	0.0564625114202499
734	90.8075103759766	-12.9743099212646	-5.59056186676025	-0.017887907102704	0.0356833562254906	-0.0487319678068161	0.052891094237566
735	90.1581573486328	-12.9743099212646	-5.85030126571655	-0.0100957229733467	0.0317872650921345	-0.063342310488224	0.0412028171122074
736	90.1581573486328	-13.9483327865601	-5.72043180465698	-0.0126931173726916	0.0340599827468395	-0.124056406319141	0.0243197549134493
737	92.7555541992188	-13.9483327865601	-5.72043180465698	-0.00490093370899558	0.0308132413774729	-0.124705754220486	0.0191249661147594
738	90.8075103759766	-13.9483327865601	-5.6554970741272	-0.00555028254166245	0.0152288740500808	-0.0626929625868797	0.0236704051494598
739	89.5088119506836	-12.6496362686157	-5.59056186676025	0.000943203864153475	-0.00230353930965066	-0.0208099745213985	0.0106834331527352
740	91.4568557739258	-13.2989845275879	-5.72043180465698	-0.00684897974133492	-0.00782300252467394	0.00841071270406246	-0.00587495695799589
741	90.8075103759766	-13.2989845275879	-5.6554970741272	0.0113327819854021	-0.0191866029053926	-0.00847235135734081	-0.0152905117720366
742	93.4049072265625	-14.2730073928833	-5.59056186676025	0.0162028968334198	-0.0406151078641415	0.0168522447347641	-0.043212503194809
743	92.7555541992188	-13.9483327865601	-5.59056186676025	0.012956153601408	-0.0474332682788372	0.0379560738801956	-0.0503553375601768
744	90.8075103759766	-12.9743099212646	-5.59056186676025	0.0162028968334198	-0.043212503194809	0.0155535480007529	-0.050680011510849
745	90.8075103759766	-12.9743099212646	-5.3957576751709	-0.00230353930965066	-0.0110697457566857	-0.00490093370899558	-0.0415891297161579
746	91.4568557739258	-13.2989845275879	-5.3957576751709	0.00548864435404539	0.00646266713738441	0.00516396993771195	-0.0357449948787689
747	90.1581573486328	-12.9743099212646	-5.6554970741272	-0.00912170019000769	0.0200989879667759	0.0022419011220336	-0.0266541130840778
748	94.0542526245117	-14.2730073928833	-5.78536653518677	-0.00652430532500148	0.0223717093467712	-0.0237320438027382	-0.0117190945893526
749	93.4049072265625	-13.9483327865601	-5.46069240570068	0.00711201597005129	0.0295145437121391	-0.0305502042174339	-0.00619963090866804
750	91.4568557739258	-13.6236591339111	-5.52562713623047	-0.000355493422830477	0.0207483377307653	-0.0201606266200542	0.00321592413820326
751	90.1581573486328	-12.9743099212646	-5.52562713623047	-0.0100957229733467	0.0262678004801273	-0.0370436906814575	0.00711201597005129
752	92.7555541992188	-14.5976819992065	-5.07108306884766	-0.0126931173726916	0.0207483377307653	-0.0347709693014622	0.0395794473588467
753	90.1581573486328	-12.9743099212646	-5.78536653518677	-0.00392691092565656	0.0123068047687411	-0.0201606266200542	0.0450989119708538
754	93.4049072265625	-14.2730073928833	-5.72043180465698	-0.00879702530801296	0.0246444288641214	-0.0172385573387146	0.052891094237566
755	94.0542526245117	-13.6236591339111	-5.72043180465698	-0.00392691092565656	0.0181509424000978	0.0213976856321096	0.0408781431615353
756	90.8075103759766	-13.2989845275879	-5.6554970741272	-3.08191010844894e-05	-0.00457625929266214	0.0295145437121391	0.0308132413774729
757	88.8594665527344	-12.6496362686157	-5.52562713623047	0.0022419011220336	-0.00132951640989631	0.0580858811736107	0.0308132413774729
758	92.1062088012695	-12.9743099212646	-5.59056186676025	-0.00197886489331722	0.00938473641872406	0.0636053457856178	0.0301638916134834
759	92.7555541992188	-13.9483327865601	-6.04510593414307	0.00581331877037883	0.00191722682211548	0.0746442750096321	0.0126314787194133
760	93.4049072265625	-14.2730073928833	-5.78536653518677	-3.08191010844894e-05	-0.00879702530801296	0.0356833562254906	0.0116574559360743
761	92.1062088012695	-14.5976819992065	-6.36978054046631	0.00581331877037883	0.000618529506027699	-0.0299008563160896	-0.0227580219507217
762	91.4568557739258	-13.6236591339111	-5.9152364730835	0.0171769186854362	-0.0188619289547205	-0.048407293856144	-0.0471085943281651
763	92.1062088012695	-13.9483327865601	-5.46069240570068	0.0233457311987877	-0.0263294391334057	-0.0305502042174339	-0.0490566417574883
764	92.1062088012695	-14.2730073928833	-5.6554970741272	0.0207483377307653	-0.0643163323402405	0.0100340843200684	-0.0490566417574883
765	90.8075103759766	-12.3249616622925	-5.85030126571655	0.020423661917448	-0.0721085146069527	0.045423585921526	-0.0415891297161579
766	91.4568557739258	-13.6236591339111	-5.9152364730835	0.0171769186854362	-0.0519787110388279	0.0623066499829292	-0.0393164120614529
767	91.4568557739258	-12.6496362686157	-5.98017120361328	0.0158782228827477	-0.0305502042174339	0.0675014406442642	-0.0328229255974293
768	92.1062088012695	-13.9483327865601	-6.36978054046631	0.00970941036939621	-0.0350956469774246	0.0938000604510307	-0.0156151866540313
769	92.7555541992188	-13.9483327865601	-5.52562713623047	-0.00555028254166245	-0.0195112787187099	0.0957481041550636	-0.0130177913233638
770	93.4049072265625	-14.2730073928833	-5.3957576751709	-0.00619963090866804	-0.00555028254166245	0.0587352328002453	0.00126787810586393
771	92.1062088012695	-13.9483327865601	-5.85030126571655	-0.0182125810533762	0.0259431265294552	0.00581331877037883	0.011982130818069
772	90.8075103759766	-13.2989845275879	-5.52562713623047	-0.0162645354866982	0.0509430468082428	-0.0253554154187441	0.0376313999295235
773	92.1062088012695	-14.5976819992065	-5.78536653518677	-0.0182125810533762	0.06393001973629	-0.0607449151575565	0.049319677054882
774	90.1581573486328	-12.9743099212646	-5.46069240570068	-0.0139918150380254	0.0668520927429199	-0.0857448354363441	0.0600339286029339
775	91.4568557739258	-13.9483327865601	-5.3957576751709	-0.00912170019000769	0.0613326244056225	-0.114316180348396	0.0334106348454952
776	91.4568557739258	-14.2730073928833	-4.81134366989136	0.013930176384747	0.0447742342948914	-0.104251272976398	0.0272418223321438
777	91.4568557739258	-14.5976819992065	-5.26588773727417	0.013930176384747	0.0282158460468054	-0.0841214656829834	0.0282158460468054
778	92.7555541992188	-13.9483327865601	-5.3957576751709	-0.00717365415766835	0.0100340843200684	-0.0428878292441368	0.0230210572481155
779	92.7555541992188	-14.2730073928833	-5.26588773727417	0.00451462110504508	0.00256657530553639	-0.0185372550040483	0.0200989879667759
780	91.4568557739258	-13.6236591339111	-5.72043180465698	0.0136055024340749	-0.00360223650932312	-0.0117190945893526	0.00386527273803949
781	91.4568557739258	-12.6496362686157	-5.6554970741272	0.00938473641872406	-0.0165892094373703	0.0123068047687411	-0.023407369852066
782	91.4568557739258	-13.9483327865601	-5.3957576751709	0.0217223595827818	-0.0337969474494457	0.0220470335334539	-0.0383423902094364
783	92.1062088012695	-13.2989845275879	-5.59056186676025	0.0123068047687411	-0.0652903541922569	0.0463976077735424	-0.0451605506241322
784	90.8075103759766	-14.2730073928833	-5.6554970741272	0.0126314787194133	-0.055874802172184	0.06393001973629	-0.0474332682788372
785	93.4049072265625	-14.5976819992065	-5.6554970741272	0.0155535480007529	-0.0337969474494457	0.0558131635189056	-0.038017712533474
786	91.4568557739258	-13.9483327865601	-5.46069240570068	-3.08191010844894e-05	-0.0191866029053926	0.0606832765042782	-0.0409397818148136
787	94.0542526245117	-14.2730073928833	-5.3957576751709	0.000293855206109583	0.00613799272105098	0.0551638156175613	-0.0286021586507559
788	90.1581573486328	-13.2989845275879	-5.20095300674438	0.01100810803473	0.00678734155371785	0.07431960105896	-0.0175632312893867
789	91.4568557739258	-13.2989845275879	-5.78536653518677	-0.000680167751852423	0.029189869761467	0.0470469556748867	-0.00977104809135199
790	91.4568557739258	-12.9743099212646	-6.17497587203979	0.0106834331527352	0.0399041213095188	0.045423585921526	-0.00490093370899558
791	92.7555541992188	-12.9743099212646	-6.11004114151001	-3.08191010844894e-05	0.0499690249562263	-0.00197886489331722	0.00873538758605719
792	92.1062088012695	-12.9743099212646	-6.11004114151001	-0.00684897974133492	0.0580858811736107	-0.0393164120614529	0.0431508645415306
793	92.1062088012695	-14.2730073928833	-5.59056186676025	-0.0130177913233638	0.0415274947881699	-0.0425631552934647	0.0538651160895824
794	92.1062088012695	-13.2989845275879	-5.59056186676025	-0.00360223650932312	0.0155535480007529	-0.0159398596733809	0.0541897900402546
795	92.7555541992188	-13.6236591339111	-5.72043180465698	-0.00619963090866804	-0.00587495695799589	0.00516396993771195	0.0506183728575706
796	92.7555541992188	-13.9483327865601	-5.98017120361328	-0.00522560812532902	-0.0104203969240189	0.0194496400654316	0.0285405199974775
797	93.4049072265625	-14.2730073928833	-5.59056186676025	0.0022419011220336	-0.00717365415766835	-0.00132951640989631	0.0168522447347641
798	92.7555541992188	-13.6236591339111	-5.6554970741272	0.00581331877037883	-0.00684897974133492	-0.0247060675173998	0.0223717093467712
799	91.4568557739258	-14.5976819992065	-5.26588773727417	0.00613799272105098	-0.00327756232582033	-0.073731891810894	0.0132808275520802
800	91.4568557739258	-12.9743099212646	-5.52562713623047	0.00548864435404539	0.00159255252219737	-0.114965528249741	0.00938473641872406
801	91.4568557739258	-12.9743099212646	-5.6554970741272	0.0116574559360743	-0.0253554154187441	-0.0730825439095497	-0.0201606266200542
802	91.4568557739258	-12.3249616622925	-5.9152364730835	0.0126314787194133	-0.0399657599627972	-0.0516540370881557	-0.0487319678068161
803	93.4049072265625	-13.9483327865601	-5.33082246780396	0.029189869761467	-0.0383423902094364	-0.0243813935667276	-0.0467839203774929
804	93.4049072265625	-13.6236591339111	-5.46069240570068	0.00743668992072344	-0.0574981719255447	0.0132808275520802	-0.0490566417574883
805	92.7555541992188	-14.2730073928833	-5.3957576751709	0.00256657530553639	-0.0406151078641415	0.0463976077735424	-0.0399657599627972
806	92.7555541992188	-14.5976819992065	-5.52562713623047	0.00159255252219737	-0.0273034609854221	0.086981900036335	-0.043212503194809
807	92.1062088012695	-13.9483327865601	-5.3957576751709	-0.00879702530801296	-0.00814767740666866	0.0980208218097687	-0.0211346503347158
808	90.1581573486328	-12.9743099212646	-5.6554970741272	0.00841071270406246	0.0191249661147594	0.102566264569759	-0.0162645354866982
809	90.1581573486328	-14.2730073928833	-5.26588773727417	0.000293855206109583	0.0220470335334539	0.0837351530790329	-0.00587495695799589
810	91.4568557739258	-13.2989845275879	-5.46069240570068	-3.08191010844894e-05	0.0421768426895142	0.0444495603442192	-0.00619963090866804
811	90.8075103759766	-12.9743099212646	-5.6554970741272	-0.00327756232582033	0.0548391379415989	-0.00879702530801296	0.01100810803473
812	92.7555541992188	-14.5976819992065	-5.46069240570068	-0.017887907102704	0.0788650363683701	-0.0792513489723206	0.0399041213095188
813	91.4568557739258	-13.6236591339111	-5.6554970741272	-0.0026282137259841	0.0882805958390236	-0.136394038796425	0.0473716296255589
814	90.8075103759766	-13.2989845275879	-5.85030126571655	-0.0162645354866982	0.0700988322496414	-0.162367984652519	0.0489950031042099
815	93.4049072265625	-14.2730073928833	-5.3957576751709	-0.00132951640989631	0.0340599827468395	-0.160419926047325	0.0421768426895142
816	92.7555541992188	-14.5976819992065	-5.3957576751709	-0.00490093370899558	-0.00457625929266214	-0.130225226283073	0.029189869761467
817	93.4049072265625	-14.2730073928833	-5.26588773727417	0.00159255252219737	-0.0230826959013939	-0.107498019933701	0.0197743140161037
818	92.1062088012695	-14.9223566055298	-5.52562713623047	-3.08191010844894e-05	-0.023407369852066	-0.0565241500735283	0.0197743140161037
819	90.1581573486328	-13.2989845275879	-5.46069240570068	0.00126787810586393	-0.00619963090866804	-0.0441865250468254	0.0298392176628113
820	92.1062088012695	-13.9483327865601	-5.9152364730835	-0.00100484199356288	-0.00782300252467394	-0.0253554154187441	-0.00327756232582033
821	92.1062088012695	-14.2730073928833	-5.78536653518677	0.00483929552137852	-0.0224333461374044	0.00711201597005129	-0.0247060675173998
822	92.1062088012695	-14.2730073928833	-5.72043180465698	0.0239950809627771	-0.021459324285388	0.0123068047687411	-0.0454852245748043
823	91.4568557739258	-13.6236591339111	-5.85030126571655	0.0239950809627771	-0.0152905117720366	0.0382807515561581	-0.0409397818148136
824	91.4568557739258	-13.2989845275879	-5.6554970741272	0.020423661917448	-0.0211346503347158	0.0564625114202499	-0.0477579422295094
825	92.1062088012695	-14.5976819992065	-5.6554970741272	0.00808603875339031	-0.0409397818148136	0.0489950031042099	-0.0376930385828018
826	92.7555541992188	-14.5976819992065	-5.52562713623047	0.011982130818069	-0.0425631552934647	0.0688001364469528	-0.032173577696085
827	92.1062088012695	-14.2730073928833	-5.72043180465698	0.00646266713738441	-0.0406151078641415	0.0798390582203865	-0.0240567177534103
828	93.4049072265625	-14.2730073928833	-5.3957576751709	0.00483929552137852	-0.0279528107494116	0.113929867744446	-0.0120437685400248
829	90.8075103759766	-14.2730073928833	-5.59056186676025	0.00743668992072344	-0.0120437685400248	0.135683044791222	-0.00847235135734081
830	92.1062088012695	-13.9483327865601	-5.72043180465698	0.00386527273803949	-0.0110697457566857	0.115228563547134	-3.08191010844894e-05
831	90.1581573486328	-13.6236591339111	-5.20095300674438	-0.0146411629393697	0.000618529506027699	0.103540286421776	0.012956153601408
832	91.4568557739258	-13.2989845275879	-5.78536653518677	-0.0185372550040483	0.0200989879667759	0.0642546936869621	0.0353586822748184
833	92.1062088012695	-14.2730073928833	-5.59056186676025	-0.00977104809135199	0.0213976856321096	0.07139752805233	0.0597092546522617
834	92.1062088012695	-14.5976819992065	-5.52562713623047	-0.021459324285388	0.0324366129934788	0.0200989879667759	0.0587352328002453
835	92.7555541992188	-13.6236591339111	-5.72043180465698	-0.0110697457566857	0.0389300994575024	-0.0425631552934647	0.0434755384922028
836	90.1581573486328	-13.9483327865601	-5.6554970741272	-0.0211346503347158	0.0444495603442192	-0.0961344167590141	0.0288651939481497
837	91.4568557739258	-13.2989845275879	-5.3957576751709	-0.00457625929266214	0.0301638916134834	-0.136394038796425	0.0239950809627771
838	93.4049072265625	-14.5976819992065	-5.46069240570068	0.00256657530553639	0.0408781431615353	-0.169835492968559	0.0207483377307653
839	93.4049072265625	-13.6236591339111	-5.6554970741272	-0.00977104809135199	0.0431508645415306	-0.132822617888451	0.0123068047687411
840	90.1581573486328	-14.5976819992065	-5.59056186676025	0.00354059832170606	0.0100340843200684	-0.0977577865123749	0.00451462110504508
841	90.8075103759766	-14.2730073928833	-5.6554970741272	0.0142548503354192	-0.0172385573387146	-0.0837967917323112	-0.0204853005707264
842	89.5088119506836	-14.2730073928833	-5.52562713623047	0.0265924744307995	-0.0237320438027382	-0.0425631552934647	-0.0497059896588326
843	92.7555541992188	-14.5976819992065	-5.07108306884766	0.0249691028147936	-0.0237320438027382	0.00938473641872406	-0.0503553375601768
844	91.4568557739258	-14.2730073928833	-5.3957576751709	0.0175015944987535	-0.0240567177534103	0.0246444288641214	-0.0386670641601086
845	91.4568557739258	-13.6236591339111	-5.52562713623047	0.0100340843200684	0.000293855206109583	0.00776136433705688	-0.039641086012125
846	90.8075103759766	-13.6236591339111	-5.20095300674438	0.0116574559360743	-0.00782300252467394	0.00418994715437293	-0.0402904339134693
847	91.4568557739258	-14.5976819992065	-5.20095300674438	0.013930176384747	-0.0182125810533762	0.00743668992072344	-0.028926832601428
848	89.5088119506836	-13.2989845275879	-5.20095300674438	0.00646266713738441	-0.0146411629393697	0.01847561635077	-0.00977104809135199
849	90.8075103759766	-13.6236591339111	-5.00614833831787	-0.00165419070981443	-0.0117190945893526	-0.0133424662053585	-0.0146411629393697
850	92.7555541992188	-13.2989845275879	-5.26588773727417	-0.00100484199356288	0.0191249661147594	-0.0561994761228561	-0.00814767740666866
851	92.7555541992188	-13.9483327865601	-5.78536653518677	-0.00847235135734081	0.0275664981454611	-0.055874802172184	0.00711201597005129
852	91.4568557739258	-14.9223566055298	-5.33082246780396	-0.0107450718060136	0.00646266713738441	-0.0389917381107807	0.0392547734081745
853	92.7555541992188	-13.9483327865601	-5.59056186676025	-0.00619963090866804	-0.0143164889886975	-0.0172385573387146	0.0525664202868938
854	90.8075103759766	-13.9483327865601	-5.3957576751709	-0.00814767740666866	-0.00197886489331722	-0.0191866029053926	0.0548391379415989
855	91.4568557739258	-13.6236591339111	-5.3957576751709	-0.0026282137259841	-0.00197886489331722	-0.0026282137259841	0.0502936989068985
856	90.1581573486328	-13.2989845275879	-5.20095300674438	-0.0113944197073579	0.0113327819854021	-0.00782300252467394	0.0376313999295235
857	91.4568557739258	-13.6236591339111	-5.98017120361328	0.00743668992072344	-0.0133424662053585	0.00483929552137852	0.0246444288641214
858	91.4568557739258	-13.2989845275879	-5.85030126571655	0.00418994715437293	-0.0230826959013939	0.0629559978842735	0.0223717093467712
859	94.7035980224609	-15.2470302581787	-5.72043180465698	-0.00782300252467394	-0.0471085943281651	0.11165714263916	0.020423661917448
860	93.4049072265625	-14.5976819992065	-5.85030126571655	-0.0026282137259841	-0.0487319678068161	0.137631088495255	0.0116574559360743
861	93.4049072265625	-13.2989845275879	-5.85030126571655	0.0103587592020631	-0.0149658378213644	0.129189550876617	-0.0152905117720366
862	92.1062088012695	-14.2730073928833	-5.33082246780396	-0.00587495695799589	0.000293855206109583	0.112631164491177	-0.0412644557654858
863	90.8075103759766	-13.6236591339111	-5.85030126571655	0.0106834331527352	0.01847561635077	0.0613326244056225	-0.0458098985254765
864	91.4568557739258	-14.2730073928833	-5.52562713623047	0.0142548503354192	0.0321119390428066	0.00646266713738441	-0.0529527328908443
865	92.1062088012695	-13.6236591339111	-5.59056186676025	0.012956153601408	0.0486703291535378	-0.0620436146855354	-0.0406151078641415
866	91.4568557739258	-13.2989845275879	-5.59056186676025	0.0100340843200684	0.0463976077735424	-0.0889915823936462	-0.0422384813427925
867	90.8075103759766	-13.2989845275879	-5.13601779937744	0.00483929552137852	0.040228795260191	-0.0880175605416298	-0.0331475995481014
868	92.1062088012695	-13.2989845275879	-5.00614833831787	0.00711201597005129	0.0210730116814375	-0.0561994761228561	-0.0185372550040483
869	91.4568557739258	-13.2989845275879	-5.33082246780396	0.00581331877037883	-0.00619963090866804	0.00483929552137852	-0.0100957229733467
870	90.8075103759766	-12.9743099212646	-5.72043180465698	0.00841071270406246	-0.0282774847000837	0.01847561635077	-0.0107450718060136
871	92.7555541992188	-14.2730073928833	-5.3957576751709	-0.00360223650932312	-0.0367190167307854	0.0327612869441509	0.0168522447347641
872	92.7555541992188	-13.2989845275879	-5.59056186676025	0.0197743140161037	-0.02697878703475	0.0327612869441509	0.0379560738801956
873	90.8075103759766	-13.2989845275879	-5.20095300674438	-0.0107450718060136	-0.0133424662053585	0.00418994715437293	0.052891094237566
874	92.7555541992188	-13.9483327865601	-5.00614833831787	-0.00587495695799589	0.00516396993771195	-0.0545761026442051	0.0554884895682335
875	92.7555541992188	-14.5976819992065	-5.13601779937744	-0.00912170019000769	-0.0191866029053926	-0.0620436146855354	0.0467222817242146
876	92.1062088012695	-13.9483327865601	-5.46069240570068	-0.00132951640989631	-0.0477579422295094	-0.0195112787187099	0.031137915328145
877	92.1062088012695	-13.6236591339111	-5.72043180465698	-0.0149658378213644	-0.0704851448535919	0.0395794473588467	0.0272418223321438
878	90.8075103759766	-12.9743099212646	-5.6554970741272	0.0100340843200684	-0.0678877532482147	0.0678261145949364	0.0200989879667759
879	90.8075103759766	-12.9743099212646	-5.3957576751709	0.013930176384747	-0.0711344927549362	0.147695988416672	0.0152288740500808
880	92.1062088012695	-13.2989845275879	-5.26588773727417	0.0142548503354192	-0.0711344927549362	0.164903730154037	0.011982130818069
881	92.1062088012695	-14.2730073928833	-5.07108306884766	0.0278911720961332	-0.0461345724761486	0.12951423227787	-0.0172385573387146
882	91.4568557739258	-13.2989845275879	-5.6554970741272	0.0249691028147936	-0.00132951640989631	0.0597092546522617	-0.0357449948787689
883	92.7555541992188	-14.5976819992065	-5.46069240570068	0.0200989879667759	0.0681507885456085	-0.00132951640989631	-0.0467839203774929
884	92.7555541992188	-13.6236591339111	-5.59056186676025	0.0116574559360743	0.101916916668415	-0.0513293594121933	-0.043212503194809
885	90.8075103759766	-13.2989845275879	-5.52562713623047	0.0158782228827477	0.135358363389969	-0.109446063637733	-0.0464592464268208
886	92.1062088012695	-13.2989845275879	-5.46069240570068	0.00289124972186983	0.14444924890995	-0.136069357395172	-0.039641086012125
887	90.1581573486328	-13.2989845275879	-5.20095300674438	0.0132808275520802	0.128540202975273	-0.159770578145981	-0.0337969474494457
888	92.1062088012695	-13.2989845275879	-5.72043180465698	0.0022419011220336	0.098670169711113	-0.122757710516453	-0.0208099745213985
889	92.7555541992188	-14.2730073928833	-5.72043180465698	-0.0185372550040483	0.0678261145949364	-0.072757862508297	-0.0133424662053585
890	93.4049072265625	-14.5976819992065	-5.46069240570068	-0.0130177913233638	0.0412028171122074	-0.0873682126402855	-0.0156151866540313
891	92.1062088012695	-14.2730073928833	-5.26588773727417	-0.0230826959013939	0.01847561635077	-0.0990564897656441	0.000618529506027699
892	92.1062088012695	-13.2989845275879	-5.46069240570068	-0.0188619289547205	-0.00327756232582033	-0.0883422344923019	0.031137915328145
893	91.4568557739258	-14.2730073928833	-5.07108306884766	-0.0198359526693821	-0.00425158534198999	-0.0428878292441368	0.049319677054882
894	91.4568557739258	-13.6236591339111	-5.52562713623047	-0.0120437685400248	-0.000355493422830477	-0.0568488240242004	0.0502936989068985
895	90.1581573486328	-12.6496362686157	-5.6554970741272	-0.0162645354866982	-0.0104203969240189	-0.0607449151575565	0.041852168738842
896	92.1062088012695	-14.5976819992065	-5.33082246780396	-0.00749832857400179	-0.00912170019000769	-0.0383423902094364	0.0321119390428066
897	92.1062088012695	-14.2730073928833	-5.26588773727417	-0.00230353930965066	-0.0324982516467571	0.0022419011220336	0.0249691028147936
898	92.7555541992188	-14.5976819992065	-5.20095300674438	0.00516396993771195	-0.0487319678068161	0.0223717093467712	0.0217223595827818
899	90.1581573486328	-12.9743099212646	-5.3957576751709	0.0022419011220336	-0.0636669844388962	0.0658780634403229	0.0142548503354192
900	90.8075103759766	-13.6236591339111	-5.33082246780396	-0.00684897974133492	-0.0581475235521793	0.0353586822748184	0.0171769186854362
901	90.8075103759766	-12.6496362686157	-5.46069240570068	0.0168522447347641	-0.0428878292441368	0.0723715499043465	-0.0195112787187099
902	94.0542526245117	-14.5976819992065	-5.20095300674438	0.00646266713738441	-0.0461345724761486	0.0496443510055542	-0.0464592464268208
903	91.4568557739258	-12.9743099212646	-5.6554970741272	0.0162028968334198	-0.0324982516467571	0.0347093306481838	-0.0422384813427925
904	92.1062088012695	-14.5976819992065	-5.33082246780396	0.00646266713738441	-0.021459324285388	0.01847561635077	-0.0487319678068161
905	92.7555541992188	-14.2730073928833	-5.33082246780396	0.00646266713738441	0.00938473641872406	-0.00360223650932312	-0.0438618510961533
906	92.7555541992188	-14.5976819992065	-5.46069240570068	0.00906006153672934	0.0126314787194133	-0.0292515084147453	-0.0292515084147453
907	92.1062088012695	-13.9483327865601	-5.59056186676025	0.00938473641872406	0.0142548503354192	-0.00749832857400179	-0.0328229255974293
908	93.4049072265625	-14.5976819992065	-5.3957576751709	-0.0026282137259841	0.00938473641872406	0.00776136433705688	-0.0113944197073579
909	91.4568557739258	-12.9743099212646	-5.78536653518677	0.01100810803473	0.0220470335334539	0.00970941036939621	-0.00879702530801296
910	92.1062088012695	-13.2989845275879	-5.3957576751709	-0.000355493422830477	0.0304885655641556	-0.00684897974133492	-0.00327756232582033
911	90.8075103759766	-13.2989845275879	-5.3957576751709	-0.0104203969240189	0.0324366129934788	-0.00749832857400179	0.0145795252174139
912	92.1062088012695	-15.2470302581787	-5.13601779937744	-0.0146411629393697	0.0327612869441509	-0.00425158534198999	0.0389300994575024
913	90.1581573486328	-13.2989845275879	-5.72043180465698	-0.00749832857400179	0.0434755384922028	0.00776136433705688	0.0486703291535378
914	92.7555541992188	-14.2730073928833	-5.46069240570068	-0.00587495695799589	0.0425015166401863	0.000943203864153475	0.0525664202868938
915	90.8075103759766	-13.2989845275879	-5.52562713623047	-0.00977104809135199	0.0282158460468054	-0.00684897974133492	0.0421768426895142
916	91.4568557739258	-13.9483327865601	-5.20095300674438	-0.00132951640989631	0.013930176384747	-0.028926832601428	0.0369820520281792
917	90.8075103759766	-13.6236591339111	-5.07108306884766	-0.00587495695799589	-0.000680167751852423	-0.0454852245748043	0.0220470335334539
918	90.1581573486328	-12.9743099212646	-5.3957576751709	-0.000680167751852423	-0.00522560812532902	-0.0646410062909126	0.0278911720961332
919	91.4568557739258	-13.2989845275879	-5.78536653518677	0.00126787810586393	-0.0159398596733809	-0.0441865250468254	0.0175015944987535
920	90.1581573486328	-13.6236591339111	-5.52562713623047	0.012956153601408	-0.0471085943281651	-0.00522560812532902	-0.00132951640989631
921	92.1062088012695	-15.2470302581787	-5.52562713623047	0.0220470335334539	-0.0649656802415848	0.0178262684494257	-0.0243813935667276
922	90.8075103759766	-12.9743099212646	-5.20095300674438	0.0207483377307653	-0.077952653169632	0.0489950031042099	-0.043212503194809
923	92.1062088012695	-14.9223566055298	-4.87627840042114	0.0220470335334539	-0.0773033052682877	0.0587352328002453	-0.0474332682788372
924	94.0542526245117	-14.9223566055298	-5.07108306884766	0.0142548503354192	-0.0831474438309669	0.081787109375	-0.0445111989974976
925	92.1062088012695	-14.9223566055298	-5.52562713623047	0.00906006153672934	-0.0630176365375519	0.0678261145949364	-0.0393164120614529
926	91.4568557739258	-14.5976819992065	-5.46069240570068	0.011982130818069	-0.0529527328908443	0.0649040415883064	-0.0412644557654858
927	93.4049072265625	-14.9223566055298	-5.3957576751709	0.0113327819854021	-0.0604202412068844	0.0853585228323936	-0.028926832601428
928	91.4568557739258	-13.6236591339111	-5.6554970741272	0.00354059832170606	-0.0721085146069527	0.110683120787144	-0.017887907102704
929	90.8075103759766	-13.9483327865601	-5.59056186676025	0.0113327819854021	-0.0587968714535236	0.1191246509552	-0.00847235135734081
930	90.8075103759766	-13.6236591339111	-5.59056186676025	-0.00652430532500148	-0.0419138073921204	0.177566021680832	-0.00327756232582033
931	92.7555541992188	-14.9223566055298	-5.72043180465698	-0.0104203969240189	-0.00197886489331722	0.164579063653946	0.012956153601408
932	90.1581573486328	-13.2989845275879	-5.9152364730835	-0.0113944197073579	0.0571118593215942	0.102890938520432	0.0421768426895142
933	93.4049072265625	-14.5976819992065	-5.59056186676025	-0.0217839982360601	0.093475379049778	0.0489950031042099	0.0486703291535378
934	90.1581573486328	-13.6236591339111	-5.85030126571655	-0.00977104809135199	0.0960727781057358	0.0194496400654316	0.0551638156175613
935	91.4568557739258	-13.6236591339111	-5.46069240570068	-0.00977104809135199	0.0954234302043915	-0.00717365415766835	0.0483456552028656
936	90.8075103759766	-14.2730073928833	-5.20095300674438	-0.00457625929266214	0.106787025928497	-0.0584721975028515	0.0343846566975117
937	91.4568557739258	-15.2470302581787	-5.6554970741272	0.0022419011220336	0.0772416666150093	-0.114316180348396	0.0252937767654657
938	90.1581573486328	-14.2730073928833	-5.3957576751709	-0.00555028254166245	0.0548391379415989	-0.132497936487198	0.0217223595827818
939	91.4568557739258	-13.9483327865601	-5.59056186676025	0.0132808275520802	0.0262678004801273	-0.128926530480385	0.0210730116814375
940	90.1581573486328	-13.9483327865601	-5.78536653518677	-0.0120437685400248	-0.0126931173726916	-0.124056406319141	0.00126787810586393
941	91.4568557739258	-14.5976819992065	-5.59056186676025	0.020423661917448	-0.0308748781681061	-0.130874574184418	-0.0237320438027382
942	90.1581573486328	-13.6236591339111	-5.46069240570068	0.0207483377307653	-0.0523033849895	-0.0915889739990234	-0.0500306636095047
943	92.1062088012695	-15.2470302581787	-5.46069240570068	0.0210730116814375	-0.0545761026442051	-0.0477579422295094	-0.0536020807921886
944	91.4568557739258	-14.9223566055298	-5.46069240570068	0.0178262684494257	-0.0724331885576248	0.00906006153672934	-0.0584721975028515
945	90.1581573486328	-14.2730073928833	-5.59056186676025	0.0126314787194133	-0.0626929625868797	0.0408781431615353	-0.0399657599627972
946	89.5088119506836	-13.9483327865601	-5.59056186676025	0.013930176384747	-0.0490566417574883	0.0804884135723114	-0.0516540370881557
947	90.1581573486328	-14.2730073928833	-5.33082246780396	0.00613799272105098	-0.0256800893694162	0.127890855073929	-0.0273034609854221
948	89.5088119506836	-13.9483327865601	-5.00614833831787	0.00711201597005129	-0.00132951640989631	0.1191246509552	-0.0208099745213985
949	92.1062088012695	-14.9223566055298	-5.46069240570068	-0.00197886489331722	0.0262678004801273	0.0535404421389103	-0.0162645354866982
950	92.1062088012695	-14.9223566055298	-5.52562713623047	-0.00392691092565656	0.0438002124428749	-0.0464592464268208	-3.08191010844894e-05
951	91.4568557739258	-14.2730073928833	-5.59056186676025	-0.00522560812532902	0.0645793676376343	-0.095809742808342	0.01100810803473
952	93.4049072265625	-14.9223566055298	-5.33082246780396	-0.0195112787187099	0.0564625114202499	-0.151653721928596	0.0353586822748184
953	89.5088119506836	-14.5976819992065	-5.07108306884766	-0.00847235135734081	0.0593845807015896	-0.195160090923309	0.0522417463362217
954	92.7555541992188	-15.571704864502	-4.74640893936157	-0.0107450718060136	0.0619819760322571	-0.189640626311302	0.0502936989068985
955	92.1062088012695	-15.571704864502	-5.46069240570068	-0.000680167751852423	0.0431508645415306	-0.157173186540604	0.0467222817242146
956	91.4568557739258	-14.2730073928833	-5.72043180465698	-0.00587495695799589	0.0220470335334539	-0.112692810595036	0.0308132413774729
957	90.8075103759766	-14.2730073928833	-5.6554970741272	-0.00327756232582033	-0.00782300252467394	-0.0669137313961983	0.0230210572481155
958	91.4568557739258	-14.5976819992065	-5.59056186676025	-0.00587495695799589	-0.0273034609854221	-0.0208099745213985	0.0236704051494598
959	92.7555541992188	-15.571704864502	-5.26588773727417	0.00256657530553639	-0.0305502042174339	-0.0165892094373703	0.0181509424000978
960	92.1062088012695	-15.2470302581787	-5.00614833831787	-0.00490093370899558	-0.0376930385828018	0.0175015944987535	-0.00197886489331722
961	92.1062088012695	-15.2470302581787	-5.6554970741272	-0.000355493422830477	-0.0402904339134693	0.0317872650921345	-0.0133424662053585
962	92.7555541992188	-15.571704864502	-5.6554970741272	0.0152288740500808	-0.0409397818148136	0.0571118593215942	-0.043212503194809
963	90.1581573486328	-14.2730073928833	-5.6554970741272	0.00418994715437293	-0.0438618510961533	0.0444495603442192	-0.0458098985254765
964	92.1062088012695	-14.5976819992065	-5.78536653518677	0.00938473641872406	-0.0626929625868797	0.0645793676376343	-0.0503553375601768
965	92.7555541992188	-15.571704864502	-5.46069240570068	0.00581331877037883	-0.0574981719255447	0.0688001364469528	-0.0357449948787689
966	94.7035980224609	-15.8963794708252	-5.3957576751709	0.00613799272105098	-0.0399657599627972	0.0613326244056225	-0.0393164120614529
967	92.1062088012695	-15.571704864502	-5.3957576751709	0.00516396993771195	-0.0139918150380254	0.0441248863935471	-0.0266541130840778
968	92.7555541992188	-15.571704864502	-5.52562713623047	0.011982130818069	-0.000680167751852423	0.0330859608948231	-0.0159398596733809
969	90.8075103759766	-14.5976819992065	-5.59056186676025	0.00906006153672934	0.00321592413820326	0.0282158460468054	-0.00717365415766835
970	91.4568557739258	-14.2730073928833	-5.78536653518677	0.00386527273803949	0.00386527273803949	0.0207483377307653	0.00159255252219737
971	94.0542526245117	-14.9223566055298	-5.26588773727417	-0.00879702530801296	0.01847561635077	-0.0120437685400248	0.00970941036939621
972	92.1062088012695	-15.2470302581787	-5.46069240570068	-0.00717365415766835	0.0269171483814716	-0.0295761823654175	0.0405534692108631
973	92.7555541992188	-14.9223566055298	-5.07108306884766	-0.00197886489331722	0.0194496400654316	-0.0139918150380254	0.0519170723855495
974	92.7555541992188	-14.5976819992065	-5.72043180465698	-0.00749832857400179	0.0243197549134493	-0.0143164889886975	0.0519170723855495
975	90.8075103759766	-14.2730073928833	-5.85030126571655	-0.0123684434220195	0.00418994715437293	0.00646266713738441	0.0386054255068302
976	92.1062088012695	-15.571704864502	-5.59056186676025	0.0022419011220336	0.0181509424000978	0.00873538758605719	0.0317872650921345
977	92.1062088012695	-15.2470302581787	-5.33082246780396	0.00451462110504508	0.00970941036939621	0.0191249661147594	0.0230210572481155
978	91.4568557739258	-15.571704864502	-5.13601779937744	0.00289124972186983	0.00581331877037883	-0.0204853005707264	0.0145795252174139
979	92.1062088012695	-14.2730073928833	-5.46069240570068	0.00289124972186983	0.00711201597005129	-0.0445111989974976	0.0175015944987535
980	90.8075103759766	-14.9223566055298	-5.59056186676025	-0.0107450718060136	-0.0204853005707264	-0.0347709693014622	0.0022419011220336
981	90.8075103759766	-14.5976819992065	-5.52562713623047	0.0145795252174139	-0.0458098985254765	-0.0292515084147453	-0.0201606266200542
982	91.4568557739258	-14.9223566055298	-5.3957576751709	0.0236704051494598	-0.0552254542708397	-0.0243813935667276	-0.0412644557654858
983	92.1062088012695	-15.571704864502	-5.33082246780396	0.00906006153672934	-0.0604202412068844	0.0438002124428749	-0.0497059896588326
984	93.4049072265625	-15.8963794708252	-5.00614833831787	0.013930176384747	-0.0357449948787689	0.0350340083241463	-0.0510046854615211
985	90.8075103759766	-14.2730073928833	-5.07108306884766	0.00776136433705688	-0.0172385573387146	0.0577612072229385	-0.0500306636095047
986	91.4568557739258	-14.5976819992065	-5.52562713623047	0.0100340843200684	-0.00100484199356288	0.0496443510055542	-0.0286021586507559
987	89.5088119506836	-14.2730073928833	-5.52562713623047	0.0181509424000978	-0.02697878703475	0.0405534692108631	-0.0305502042174339
988	90.1581573486328	-14.5976819992065	-5.52562713623047	-0.00327756232582033	-0.0230826959013939	0.0337353087961674	-0.0175632312893867
989	92.1062088012695	-14.2730073928833	-5.6554970741272	-0.00619963090866804	-0.0204853005707264	0.0538651160895824	-0.00749832857400179
990	93.4049072265625	-15.2470302581787	-5.07108306884766	-0.00587495695799589	-0.0175632312893867	0.0593845807015896	0.00159255252219737
991	90.8075103759766	-14.5976819992065	-4.94121360778809	-0.00587495695799589	0.0100340843200684	0.0343846566975117	0.00483929552137852
992	92.1062088012695	-15.571704864502	-5.3957576751709	-0.00522560812532902	0.0233457311987877	-0.0117190945893526	0.0392547734081745
993	91.4568557739258	-13.9483327865601	-5.85030126571655	-0.00912170019000769	0.0246444288641214	-0.00392691092565656	0.0584105588495731
994	91.4568557739258	-15.571704864502	-5.26588773727417	-0.0126931173726916	0.0236704051494598	0.0262678004801273	0.0580858811736107
995	92.1062088012695	-15.571704864502	-5.3957576751709	-0.00944637414067984	0.00289124972186983	0.0688001364469528	0.0463976077735424
996	92.7555541992188	-15.571704864502	-5.46069240570068	-0.00944637414067984	-0.00327756232582033	0.08925461769104	0.0327612869441509
997	92.7555541992188	-15.8963794708252	-5.26588773727417	-0.000355493422830477	-0.00522560812532902	0.100293546915054	0.0249691028147936
998	92.1062088012695	-15.571704864502	-5.20095300674438	-0.00360223650932312	0.0142548503354192	0.0824364572763443	0.0236704051494598
999	92.7555541992188	-15.571704864502	-5.3957576751709	0.00451462110504508	0.0434755384922028	0.0194496400654316	0.0178262684494257
1000	90.1581573486328	-14.5976819992065	-5.46069240570068	-0.00652430532500148	0.052891094237566	-0.0500306636095047	-0.00100484199356288
1001	93.4049072265625	-15.2470302581787	-5.78536653518677	-0.0117190945893526	0.0525664202868938	-0.0990564897656441	-0.00652430532500148
1002	92.1062088012695	-15.571704864502	-5.52562713623047	0.0191249661147594	0.01847561635077	-0.0656150281429291	-0.0474332682788372
1003	91.4568557739258	-14.5976819992065	-5.33082246780396	0.0175015944987535	0.00970941036939621	-0.0503553375601768	-0.0513293594121933
1004	90.1581573486328	-15.2470302581787	-5.26588773727417	0.00906006153672934	0.0308132413774729	-0.0665890574455261	-0.0480826161801815
1005	93.4049072265625	-15.2470302581787	-5.59056186676025	0.0155535480007529	-0.0136671401560307	-0.0386670641601086	-0.0399657599627972
1006	92.7555541992188	-14.9223566055298	-5.46069240570068	0.0142548503354192	-0.0604202412068844	0.0126314787194133	-0.0370436906814575
1007	92.1062088012695	-15.2470302581787	-5.52562713623047	0.011982130818069	-0.0824980959296227	0.0519170723855495	-0.0318489037454128
1008	92.1062088012695	-14.9223566055298	-5.33082246780396	0.00581331877037883	-0.0915889739990234	0.105488330125809	-0.0201606266200542
1009	92.7555541992188	-15.2470302581787	-5.07108306884766	0.0126314787194133	-0.0669137313961983	0.124644115567207	-0.00847235135734081
1010	90.1581573486328	-13.6236591339111	-5.78536653518677	-0.0117190945893526	0.00418994715437293	0.0811377614736557	-0.00944637414067984
1011	92.7555541992188	-15.2470302581787	-5.59056186676025	0.00516396993771195	0.0317872650921345	-0.00230353930965066	0.0158782228827477
1012	90.8075103759766	-13.6236591339111	-5.72043180465698	0.000943203864153475	0.0645793676376343	-0.0568488240242004	0.0340599827468395
1013	92.1062088012695	-15.2470302581787	-5.26588773727417	-0.00295288790948689	0.052891094237566	-0.0993811637163162	0.060358602553606
1014	90.8075103759766	-13.6236591339111	-5.52562713623047	-0.00295288790948689	0.0502936989068985	-0.113017484545708	0.0554884895682335
1015	90.8075103759766	-13.9483327865601	-5.20095300674438	-0.0133424662053585	0.0145795252174139	-0.0886669084429741	0.0463976077735424
1016	90.1581573486328	-13.6236591339111	-5.3957576751709	-0.0130177913233638	0.000943203864153475	-0.0435371771454811	0.0265924744307995
1017	90.1581573486328	-13.9483327865601	-5.52562713623047	-0.00879702530801296	-0.00132951640989631	0.0269171483814716	0.0317872650921345
1018	90.1581573486328	-13.6236591339111	-5.6554970741272	-0.00360223650932312	-0.0126931173726916	0.0496443510055542	0.0149041991680861
1019	92.1062088012695	-14.9223566055298	-5.07108306884766	0.013930176384747	0.00289124972186983	0.0450989119708538	0.020423661917448
1020	90.8075103759766	-14.9223566055298	-5.33082246780396	-0.0107450718060136	0.0145795252174139	0.0103587592020631	0.00191722682211548
1021	91.4568557739258	-15.2470302581787	-5.07108306884766	-0.0026282137259841	0.01100810803473	-0.055874802172184	-0.00912170019000769
1022	90.8075103759766	-13.6236591339111	-5.20095300674438	0.0136055024340749	0.00321592413820326	-0.0730825439095497	-0.0490566417574883
1023	92.1062088012695	-15.571704864502	-5.6554970741272	0.00970941036939621	0.000618529506027699	-0.0584721975028515	-0.0519787110388279
1024	90.8075103759766	-13.9483327865601	-5.59056186676025	0.0100340843200684	0.00386527273803949	-0.0584721975028515	-0.0568488240242004
1025	89.5088119506836	-13.9483327865601	-5.59056186676025	0.000943203864153475	-0.0224333461374044	-0.0113944197073579	-0.0458098985254765
1026	92.7555541992188	-15.2470302581787	-5.26588773727417	0.0142548503354192	-0.0370436906814575	0.0795143842697144	-0.0386670641601086
1027	92.1062088012695	-14.9223566055298	-5.07108306884766	0.01100810803473	-0.023407369852066	0.111981816589832	-0.0318489037454128
1028	90.8075103759766	-14.9223566055298	-5.00614833831787	0.0022419011220336	-0.0175632312893867	0.0863325446844101	-0.0175632312893867
1029	90.8075103759766	-13.6236591339111	-5.59056186676025	-0.00814767740666866	0.0298392176628113	0.0126314787194133	-0.0165892094373703
1030	91.4568557739258	-13.6236591339111	-5.72043180465698	0.00938473641872406	0.0379560738801956	-0.0480826161801815	-0.00717365415766835
1031	90.1581573486328	-13.9483327865601	-5.6554970741272	-0.0172385573387146	0.0467222817242146	-0.137692734599113	0.0158782228827477
1032	92.1062088012695	-14.9223566055298	-5.59056186676025	-0.0159398596733809	0.0431508645415306	-0.155549824237823	0.0330859608948231
1033	90.8075103759766	-13.9483327865601	-5.3957576751709	-0.0169138833880424	0.0197743140161037	-0.126004457473755	0.0532157681882381
1034	90.8075103759766	-13.6236591339111	-5.13601779937744	-0.0123684434220195	-3.08191010844894e-05	-0.0928876772522926	0.0538651160895824
1035	90.8075103759766	-14.9223566055298	-5.3957576751709	-0.0120437685400248	0.0103587592020631	-0.0786020010709763	0.0470469556748867
1036	93.4049072265625	-14.9223566055298	-5.46069240570068	-0.0139918150380254	0.00613799272105098	-0.0597708933055401	0.0330859608948231
1037	93.4049072265625	-14.5976819992065	-5.26588773727417	-0.00814767740666866	0.00321592413820326	-0.0630176365375519	0.0233457311987877
1038	90.8075103759766	-14.2730073928833	-5.3957576751709	-0.00587495695799589	-0.00555028254166245	-0.0617189407348633	0.0217223595827818
1039	91.4568557739258	-13.6236591339111	-5.72043180465698	0.0100340843200684	-0.00295288790948689	-0.0412644557654858	0.0233457311987877
1040	90.8075103759766	-14.2730073928833	-5.52562713623047	0.00451462110504508	-0.0208099745213985	-0.0136671401560307	0.01100810803473
1041	90.1581573486328	-13.2989845275879	-5.98017120361328	0.0152288740500808	-0.0263294391334057	-0.00100484199356288	-0.0143164889886975
1042	92.7555541992188	-15.2470302581787	-5.59056186676025	0.0181509424000978	-0.00717365415766835	0.0162028968334198	-0.0477579422295094
1043	90.1581573486328	-13.2989845275879	-5.98017120361328	0.0165275707840919	-0.0110697457566857	0.0239950809627771	-0.0480826161801815
1044	92.1062088012695	-15.2470302581787	-5.46069240570068	0.0145795252174139	-0.0282774847000837	0.0408781431615353	-0.0467839203774929
1045	92.7555541992188	-13.9483327865601	-5.72043180465698	-0.00100484199356288	-0.0471085943281651	0.0863325446844101	-0.0370436906814575
1046	90.1581573486328	-13.6236591339111	-5.46069240570068	-0.0026282137259841	-0.0740565657615662	0.123345419764519	-0.0373683646321297
1047	90.8075103759766	-13.2989845275879	-5.72043180465698	0.0123068047687411	-0.0474332682788372	0.128864884376526	-0.0276281367987394
1048	90.1581573486328	-13.9483327865601	-5.59056186676025	0.000293855206109583	-0.0389917381107807	0.141202509403229	-0.0130177913233638
1049	89.5088119506836	-13.9483327865601	-5.59056186676025	0.0162028968334198	-0.00814767740666866	0.133085653185844	-0.00814767740666866
1050	91.4568557739258	-14.9223566055298	-4.94121360778809	-0.0159398596733809	0.0330859608948231	0.0925013571977615	-0.00619963090866804
1051	90.8075103759766	-15.2470302581787	-5.13601779937744	-0.00457625929266214	0.0532157681882381	0.0347093306481838	0.011982130818069
1052	88.8594665527344	-13.6236591339111	-5.26588773727417	-0.0107450718060136	0.0629559978842735	-0.00100484199356288	0.0376313999295235
1053	91.4568557739258	-15.2470302581787	-5.13601779937744	-0.0117190945893526	0.0571118593215942	-0.0412644557654858	0.0512677207589149
1054	91.4568557739258	-15.571704864502	-5.3957576751709	-0.00847235135734081	0.0564625114202499	-0.0753552615642548	0.0564625114202499
1055	91.4568557739258	-14.2730073928833	-5.33082246780396	-0.0156151866540313	0.0460729338228703	-0.0587968714535236	0.0486703291535378
1056	90.1581573486328	-13.6236591339111	-5.6554970741272	-0.00490093370899558	0.0285405199974775	-0.055874802172184	0.0327612869441509
1057	91.4568557739258	-14.9223566055298	-5.3957576751709	0.00191722682211548	0.00678734155371785	-0.03444629535079	0.025618452578783
1058	90.8075103759766	-14.9223566055298	-5.00614833831787	0.00483929552137852	0.000943203864153475	-0.00327756232582033	0.0207483377307653
1059	88.2101135253906	-14.5976819992065	-5.00614833831787	-0.00425158534198999	-0.0026282137259841	0.013930176384747	0.0178262684494257
1060	90.8075103759766	-13.9483327865601	-5.3957576751709	0.0132808275520802	-0.021459324285388	0.0162028968334198	0.00516396993771195
1061	90.8075103759766	-14.5976819992065	-5.3957576751709	0.00906006153672934	-0.0299008563160896	0.0337353087961674	-0.0104203969240189
1062	88.2101135253906	-13.9483327865601	-5.52562713623047	0.0142548503354192	-0.0370436906814575	0.0506183728575706	-0.0360696688294411
1063	90.1581573486328	-14.5976819992065	-5.33082246780396	0.00873538758605719	-0.0328229255974293	0.0535404421389103	-0.0487319678068161
1064	88.8594665527344	-13.2989845275879	-5.59056186676025	0.0132808275520802	-0.0139918150380254	0.0665274113416672	-0.0519787110388279
1065	90.1581573486328	-14.9223566055298	-5.33082246780396	0.0152288740500808	0.00516396993771195	0.0239950809627771	-0.0458098985254765
1066	90.1581573486328	-14.5976819992065	-5.46069240570068	0.000618529506027699	0.01100810803473	0.000618529506027699	-0.0406151078641415
1067	91.4568557739258	-14.5976819992065	-5.52562713623047	-0.0107450718060136	0.0149041991680861	-0.0337969474494457	-0.0357449948787689
1068	90.8075103759766	-14.2730073928833	-5.3957576751709	-0.00360223650932312	0.0327612869441509	-0.038017712533474	-0.0149658378213644
1069	90.1581573486328	-14.9223566055298	-5.33082246780396	0.0106834331527352	0.0282158460468054	-0.0636669844388962	-0.0123684434220195
1070	88.2101135253906	-12.9743099212646	-5.3957576751709	-0.0113944197073579	0.00970941036939621	-0.0597708933055401	-0.00425158534198999
1071	89.5088119506836	-13.9483327865601	-5.20095300674438	0.00159255252219737	-0.0315242260694504	-0.032173577696085	0.0145795252174139
1072	90.1581573486328	-13.9483327865601	-5.59056186676025	-0.0156151866540313	-0.0617189407348633	-0.00132951640989631	0.0373067259788513
1073	87.5607681274414	-13.2989845275879	-5.72043180465698	0.00321592413820326	-0.0337969474494457	0.0181509424000978	0.0590599067509174
1074	88.8594665527344	-13.6236591339111	-5.78536653518677	-0.0182125810533762	0.00321592413820326	0.0243197549134493	0.0502936989068985
1075	88.8594665527344	-14.5976819992065	-5.52562713623047	-0.00490093370899558	0.0395794473588467	-0.0292515084147453	0.045423585921526
1076	88.8594665527344	-13.9483327865601	-5.46069240570068	-0.00717365415766835	0.0441248863935471	-0.0162645354866982	0.0272418223321438
1077	90.1581573486328	-13.9483327865601	-5.13601779937744	0.00711201597005129	0.029189869761467	-0.0510046854615211	0.0210730116814375
1078	88.8594665527344	-13.9483327865601	-5.59056186676025	-0.0113944197073579	0.0155535480007529	-0.055874802172184	0.0136055024340749
1079	86.9114151000977	-12.9743099212646	-5.85030126571655	-0.00457625929266214	0.0356833562254906	-0.090614952147007	0.0191249661147594
1080	86.9114151000977	-12.9743099212646	-5.72043180465698	0.00711201597005129	0.0285405199974775	-0.0594462193548679	0.00548864435404539
1081	87.5607681274414	-12.9743099212646	-5.3957576751709	-3.08191010844894e-05	-0.00230353930965066	-0.0467839203774929	-0.0110697457566857
1082	88.2101135253906	-12.6496362686157	-5.59056186676025	0.01100810803473	-0.00944637414067984	-0.0279528107494116	-0.0477579422295094
1083	86.9114151000977	-13.6236591339111	-4.81134366989136	0.00159255252219737	-0.03444629535079	-0.0139918150380254	-0.0490566417574883
1084	88.8594665527344	-13.9483327865601	-5.20095300674438	-3.08191010844894e-05	-0.0211346503347158	0.00581331877037883	-0.0542514286935329
1085	86.9114151000977	-12.9743099212646	-5.72043180465698	-0.00165419070981443	-0.00522560812532902	0.00581331877037883	-0.0474332682788372
1086	87.5607681274414	-12.9743099212646	-5.3957576751709	-0.00684897974133492	0.00776136433705688	0.000618529506027699	-0.0419138073921204
1087	87.5607681274414	-13.6236591339111	-5.00614833831787	-0.00619963090866804	0.0113327819854021	0.0188002903014421	-0.032173577696085
1088	86.9114151000977	-12.6496362686157	-5.07108306884766	-0.00912170019000769	0.0132808275520802	0.0710728541016579	-0.0224333461374044
1089	88.2101135253906	-12.9743099212646	-5.07108306884766	-0.0136671401560307	0.00418994715437293	0.102890938520432	-0.00782300252467394
1090	88.2101135253906	-12.9743099212646	-5.13601779937744	-0.00847235135734081	-0.00165419070981443	0.12659215927124	-0.00944637414067984
1091	90.8075103759766	-13.9483327865601	-5.13601779937744	-0.0185372550040483	-0.0126931173726916	0.155812844634056	0.0123068047687411
1092	88.2101135253906	-13.2989845275879	-5.46069240570068	-0.0133424662053585	-0.03444629535079	0.162631005048752	0.041852168738842
1093	89.5088119506836	-13.9483327865601	-5.3957576751709	-0.0123684434220195	-0.0295761823654175	0.124319441616535	0.0519170723855495
1094	88.2101135253906	-12.9743099212646	-5.59056186676025	-0.021459324285388	0.0181509424000978	0.0197743140161037	0.0567871853709221
1095	88.8594665527344	-12.9743099212646	-5.52562713623047	-0.0139918150380254	0.0272418223321438	-0.0519787110388279	0.0463976077735424
1096	88.8594665527344	-12.9743099212646	-5.33082246780396	-0.00619963090866804	0.0350340083241463	-0.103277251124382	0.0425015166401863
1097	88.2101135253906	-12.9743099212646	-5.85030126571655	0.000293855206109583	0.0243197549134493	-0.144510895013809	0.0278911720961332
1098	90.1581573486328	-12.9743099212646	-5.72043180465698	-0.00619963090866804	0.0106834331527352	-0.0977577865123749	0.0285405199974775
1099	89.5088119506836	-13.9483327865601	-5.46069240570068	-0.00977104809135199	0.0168522447347641	-0.0763292834162712	0.0265924744307995
1100	90.8075103759766	-13.2989845275879	-5.6554970741272	0.000618529506027699	0.0233457311987877	-0.0912643000483513	0.0158782228827477
1101	90.1581573486328	-12.9743099212646	-5.46069240570068	0.00483929552137852	0.0275664981454611	-0.100030511617661	-0.0156151866540313
1102	92.1062088012695	-13.9483327865601	-5.26588773727417	0.011982130818069	0.00808603875339031	-0.0893162563443184	-0.0402904339134693
1103	88.2101135253906	-12.6496362686157	-5.59056186676025	0.020423661917448	-0.0130177913233638	-0.055874802172184	-0.0480826161801815
1104	91.4568557739258	-13.9483327865601	-5.46069240570068	0.0155535480007529	-0.0113944197073579	-0.0425631552934647	-0.0497059896588326
1105	90.1581573486328	-13.9483327865601	-5.3957576751709	0.0100340843200684	-0.00392691092565656	-0.0120437685400248	-0.0419138073921204
1106	90.8075103759766	-12.9743099212646	-5.85030126571655	0.00841071270406246	0.00256657530553639	-0.00587495695799589	-0.0367190167307854
1107	88.8594665527344	-12.0002870559692	-5.85030126571655	-0.00717365415766835	-0.00197886489331722	-0.00814767740666866	-0.0315242260694504
1108	88.8594665527344	-12.9743099212646	-5.52562713623047	0.00548864435404539	-0.0152905117720366	0.00256657530553639	-0.0123684434220195
1109	90.8075103759766	-13.2989845275879	-5.72043180465698	-0.00912170019000769	-0.0256800893694162	0.0181509424000978	-0.0133424662053585
1110	90.1581573486328	-13.9483327865601	-5.59056186676025	0.000943203864153475	-0.0282774847000837	0.0314625911414623	0.00159255252219737
1111	90.1581573486328	-13.6236591339111	-5.52562713623047	-0.0107450718060136	-0.0253554154187441	0.0321119390428066	0.0116574559360743
1112	88.2101135253906	-12.9743099212646	-5.72043180465698	-0.00879702530801296	-0.0224333461374044	0.0590599067509174	0.0373067259788513
1113	90.1581573486328	-13.2989845275879	-5.52562713623047	-0.0159398596733809	-0.00327756232582033	0.0947740823030472	0.0551638156175613
1114	92.1062088012695	-13.9483327865601	-4.94121360778809	-0.0136671401560307	0.0142548503354192	0.110033772885799	0.0636053457856178
1115	91.4568557739258	-13.2989845275879	-5.26588773727417	-0.0136671401560307	0.0239950809627771	0.0960727781057358	0.0489950031042099
1116	90.8075103759766	-13.6236591339111	-5.59056186676025	-0.0130177913233638	0.0149041991680861	0.0976961478590965	0.0392547734081745
1117	91.4568557739258	-13.9483327865601	-5.52562713623047	-0.00327756232582033	0.0191249661147594	0.0515923984348774	0.0265924744307995
1118	91.4568557739258	-13.6236591339111	-5.26588773727417	-0.00230353930965066	0.0399041213095188	-0.0331475995481014	0.0275664981454611
1119	88.8594665527344	-12.9743099212646	-5.13601779937744	-0.000355493422830477	0.045423585921526	-0.105225294828415	0.0239950809627771
1120	90.8075103759766	-14.5976819992065	-5.13601779937744	0.00646266713738441	0.0324366129934788	-0.143212199211121	0.00516396993771195
1121	90.8075103759766	-14.2730073928833	-5.13601779937744	0.00873538758605719	-0.00814767740666866	-0.107822693884373	-0.0149658378213644
1122	88.8594665527344	-12.6496362686157	-5.3957576751709	0.0155535480007529	-0.0204853005707264	-0.068537101149559	-0.0451605506241322
1123	92.7555541992188	-13.9483327865601	-5.46069240570068	0.0168522447347641	-0.0182125810533762	-0.0438618510961533	-0.048407293856144
1124	90.1581573486328	-12.9743099212646	-5.6554970741272	0.0158782228827477	-0.0100957229733467	0.0022419011220336	-0.0500306636095047
1125	90.1581573486328	-13.9483327865601	-5.33082246780396	0.0126314787194133	-0.00197886489331722	-0.0159398596733809	-0.0474332682788372
1126	91.4568557739258	-14.2730073928833	-5.26588773727417	0.0145795252174139	0.0136055024340749	-0.00295288790948689	-0.0363943427801132
1127	92.7555541992188	-13.6236591339111	-5.00614833831787	0.0145795252174139	0.0106834331527352	-0.0305502042174339	-0.0273034609854221
1128	91.4568557739258	-13.9483327865601	-5.33082246780396	0.0191249661147594	0.00776136433705688	0.00808603875339031	-0.0159398596733809
1129	91.4568557739258	-13.9483327865601	-5.33082246780396	0.00418994715437293	0.000943203864153475	0.0136055024340749	-0.00457625929266214
1130	90.1581573486328	-12.6496362686157	-5.78536653518677	0.00581331877037883	-0.00327756232582033	0.0217223595827818	-0.00165419070981443
1131	90.8075103759766	-12.6496362686157	-5.59056186676025	-0.0120437685400248	-0.02697878703475	0.0438002124428749	0.0171769186854362
1132	92.1062088012695	-13.6236591339111	-5.26588773727417	-0.00619963090866804	-0.0159398596733809	0.0746442750096321	0.0379560738801956
1133	91.4568557739258	-12.9743099212646	-5.46069240570068	-0.00847235135734081	-0.0172385573387146	0.0886052697896957	0.0535404421389103
1134	90.1581573486328	-13.2989845275879	-5.26588773727417	-0.017887907102704	-0.0256800893694162	0.119449324905872	0.0532157681882381
1135	92.7555541992188	-14.2730073928833	-5.46069240570068	-0.00425158534198999	-0.0211346503347158	0.115877911448479	0.0512677207589149
1136	90.8075103759766	-13.2989845275879	-5.72043180465698	0.00126787810586393	0.00938473641872406	0.069124810397625	0.0330859608948231
1137	92.7555541992188	-13.9483327865601	-5.3957576751709	0.0113327819854021	0.0285405199974775	-0.0130177913233638	0.0285405199974775
1138	90.1581573486328	-13.2989845275879	-5.26588773727417	0.0123068047687411	0.0613326244056225	-0.0876928865909576	0.0213976856321096
1139	91.4568557739258	-12.6496362686157	-5.72043180465698	0.00516396993771195	0.0441248863935471	-0.121783688664436	0.0223717093467712
1140	90.1581573486328	-12.6496362686157	-5.52562713623047	-0.00847235135734081	0.0210730116814375	-0.0899656042456627	0.0106834331527352
1141	90.1581573486328	-12.9743099212646	-6.43471527099609	0.0106834331527352	-0.00782300252467394	-0.0363943427801132	-0.0208099745213985
1142	90.8075103759766	-13.2989845275879	-5.85030126571655	0.0162028968334198	0.00191722682211548	0.00678734155371785	-0.0448358729481697
1143	90.8075103759766	-12.9743099212646	-5.52562713623047	0.0155535480007529	0.00386527273803949	0.00451462110504508	-0.0539267547428608
1144	91.4568557739258	-13.2989845275879	-5.52562713623047	0.0103587592020631	-0.00555028254166245	0.0285405199974775	-0.048407293856144
1145	90.1581573486328	-13.2989845275879	-5.6554970741272	0.0162028968334198	0.000618529506027699	-0.0107450718060136	-0.0415891297161579
1146	89.5088119506836	-12.3249616622925	-5.46069240570068	-0.00977104809135199	0.01847561635077	-0.0458098985254765	-0.0448358729481697
1147	90.1581573486328	-12.9743099212646	-6.23991060256958	-0.00490093370899558	-0.00392691092565656	-0.0490566417574883	-0.0302255302667618
1148	90.1581573486328	-12.6496362686157	-6.17497587203979	0.00548864435404539	-0.0182125810533762	0.0233457311987877	-0.0198359526693821
1149	89.5088119506836	-12.9743099212646	-5.85030126571655	-0.0185372550040483	-0.0156151866540313	0.0278911720961332	-0.00847235135734081
1150	89.5088119506836	-12.6496362686157	-5.9152364730835	-0.0139918150380254	-0.0208099745213985	0.0519170723855495	-0.00684897974133492
1151	91.4568557739258	-14.2730073928833	-5.3957576751709	0.00191722682211548	-0.0139918150380254	0.0655533894896507	0.00548864435404539
1152	90.1581573486328	-12.6496362686157	-5.6554970741272	-0.00587495695799589	0.00289124972186983	0.0213976856321096	0.0334106348454952
1153	91.4568557739258	-13.9483327865601	-5.13601779937744	-0.00457625929266214	0.031137915328145	-0.0526280589401722	0.0502936989068985
1154	92.7555541992188	-12.9743099212646	-5.78536653518677	-0.0117190945893526	0.0246444288641214	-0.085420161485672	0.0506183728575706
1155	90.8075103759766	-12.9743099212646	-5.52562713623047	-0.00717365415766835	-0.00457625929266214	-0.0441865250468254	0.049319677054882
1156	90.1581573486328	-13.2989845275879	-5.78536653518677	-0.00457625929266214	0.00126787810586393	-0.038017712533474	0.0272418223321438
1157	90.1581573486328	-12.6496362686157	-5.33082246780396	-0.00619963090866804	0.00548864435404539	-0.0704851448535919	0.0317872650921345
1158	92.7555541992188	-13.6236591339111	-5.3957576751709	0.000618529506027699	-0.00165419070981443	-0.0308748781681061	0.0178262684494257
1159	92.1062088012695	-13.6236591339111	-4.94121360778809	-0.00132951640989631	0.00354059832170606	0.0158782228827477	0.0188002903014421
1160	91.4568557739258	-13.9483327865601	-5.59056186676025	-0.00490093370899558	0.00841071270406246	0.0158782228827477	0.0155535480007529
1161	91.4568557739258	-14.2730073928833	-5.46069240570068	0.000618529506027699	0.00841071270406246	0.0317872650921345	-0.0185372550040483
1162	91.4568557739258	-13.9483327865601	-5.52562713623047	0.00191722682211548	0.00906006153672934	0.0386054255068302	-0.0402904339134693
1163	91.4568557739258	-13.2989845275879	-5.98017120361328	0.0155535480007529	0.00808603875339031	0.0145795252174139	-0.0477579422295094
1164	90.8075103759766	-13.2989845275879	-5.59056186676025	0.0220470335334539	0.00711201597005129	-0.00684897974133492	-0.0552254542708397
1165	92.1062088012695	-13.9483327865601	-5.26588773727417	0.0132808275520802	0.0126314787194133	-0.0516540370881557	-0.0370436906814575
1166	92.7555541992188	-13.9483327865601	-5.3957576751709	0.0168522447347641	-0.00652430532500148	-0.0487319678068161	-0.0438618510961533
1167	91.4568557739258	-13.2989845275879	-5.9152364730835	0.0155535480007529	-0.0279528107494116	-0.0175632312893867	-0.0247060675173998
1168	92.7555541992188	-13.9483327865601	-5.72043180465698	0.0217223595827818	-0.0347709693014622	0.00386527273803949	-0.0172385573387146
1169	91.4568557739258	-13.6236591339111	-5.59056186676025	0.0113327819854021	-0.0393164120614529	0.0265924744307995	-0.0110697457566857
1170	92.1062088012695	-13.9483327865601	-5.33082246780396	0.0123068047687411	-0.0282774847000837	0.0726962238550186	-0.00782300252467394
1171	89.5088119506836	-12.6496362686157	-5.33082246780396	-0.0123684434220195	-0.0107450718060136	0.102890938520432	0.00743668992072344
1172	91.4568557739258	-13.9483327865601	-5.98017120361328	-0.00230353930965066	0.0197743140161037	0.121397376060486	0.0412028171122074
1173	88.8594665527344	-13.2989845275879	-6.17497587203979	-0.0026282137259841	0.0392547734081745	0.0785403624176979	0.0558131635189056
1174	92.1062088012695	-13.6236591339111	-5.9152364730835	-0.0113944197073579	0.0363327041268349	0.0428261905908585	0.0525664202868938
1175	90.8075103759766	-13.2989845275879	-5.85030126571655	-0.0156151866540313	0.0600339286029339	-0.0149658378213644	0.0480209775269032
1176	92.7555541992188	-13.6236591339111	-5.72043180465698	-0.0113944197073579	0.0658780634403229	-0.101653881371021	0.0360080301761627
1177	91.4568557739258	-13.2989845275879	-5.46069240570068	-0.00717365415766835	0.0652287155389786	-0.154900476336479	0.0233457311987877
1178	91.4568557739258	-13.9483327865601	-5.3957576751709	-0.00392691092565656	0.0369820520281792	-0.150030359625816	0.0197743140161037
1179	89.5088119506836	-12.3249616622925	-5.9152364730835	-0.00652430532500148	0.0171769186854362	-0.107822693884373	0.0158782228827477
1180	91.4568557739258	-12.9743099212646	-5.59056186676025	-0.00619963090866804	0.0145795252174139	-0.0691864490509033	-0.00392691092565656
1181	90.1581573486328	-12.3249616622925	-5.52562713623047	0.00386527273803949	0.00126787810586393	0.00581331877037883	-0.0175632312893867
1182	89.5088119506836	-12.6496362686157	-5.78536653518677	0.0162028968334198	-0.0282774847000837	0.0535404421389103	-0.048407293856144
1183	90.8075103759766	-12.9743099212646	-5.46069240570068	0.01847561635077	-0.0360696688294411	0.101592242717743	-0.0539267547428608
1184	92.1062088012695	-12.6496362686157	-5.52562713623047	0.01100810803473	0.0022419011220336	0.0889299437403679	-0.0539267547428608
1185	90.1581573486328	-12.6496362686157	-5.9152364730835	0.00613799272105098	-0.0279528107494116	0.0853585228323936	-0.0519787110388279
1186	90.1581573486328	-12.9743099212646	-5.33082246780396	0.0132808275520802	-0.0123684434220195	0.076592318713665	-0.0412644557654858
1187	92.1062088012695	-13.2989845275879	-5.46069240570068	0.0123068047687411	0.00418994715437293	0.0243197549134493	-0.0389917381107807
1188	90.8075103759766	-13.6236591339111	-5.20095300674438	0.00678734155371785	0.00776136433705688	-0.0581475235521793	-0.0263294391334057
1189	90.8075103759766	-12.6496362686157	-5.52562713623047	0.00159255252219737	-0.0100957229733467	-0.0704851448535919	-0.0136671401560307
1190	90.1581573486328	-12.0002870559692	-5.26588773727417	-0.0191866029053926	-0.0503553375601768	-0.0500306636095047	0.00386527273803949
1191	91.4568557739258	-12.0002870559692	-5.46069240570068	0.00581331877037883	-0.0565241500735283	-0.0357449948787689	0.012956153601408
1192	92.1062088012695	-13.6236591339111	-5.26588773727417	0.00191722682211548	-0.0286021586507559	-0.0363943427801132	0.0405534692108631
1193	90.8075103759766	-12.3249616622925	-5.59056186676025	-0.00197886489331722	-0.0182125810533762	-0.0263294391334057	0.0532157681882381
1194	90.1581573486328	-12.6496362686157	-5.78536653518677	-0.00457625929266214	0.000293855206109583	-0.00197886489331722	0.0538651160895824
1195	90.8075103759766	-12.0002870559692	-5.72043180465698	-0.00295288790948689	0.0155535480007529	-0.0201606266200542	0.0499690249562263
1196	89.5088119506836	-12.9743099212646	-5.52562713623047	0.000618529506027699	0.0168522447347641	-0.0253554154187441	0.0369820520281792
1197	90.1581573486328	-12.3249616622925	-5.78536653518677	0.00808603875339031	0.0181509424000978	-0.0172385573387146	0.0236704051494598
1198	89.5088119506836	-12.6496362686157	-5.98017120361328	0.00516396993771195	0.0360080301761627	-0.0376930385828018	0.0259431265294552
1199	92.1062088012695	-12.6496362686157	-5.9152364730835	-0.0100957229733467	0.0441248863935471	-0.0682124271988869	0.0175015944987535
1200	90.1581573486328	-12.3249616622925	-5.85030126571655	0.0152288740500808	0.0220470335334539	-0.068537101149559	-0.00814767740666866
1201	90.1581573486328	-12.3249616622925	-6.04510593414307	0.00678734155371785	-0.0188619289547205	-0.0409397818148136	-0.00782300252467394
1202	92.1062088012695	-13.2989845275879	-5.3957576751709	0.020423661917448	-0.048407293856144	0.0100340843200684	-0.0383423902094364
1203	91.4568557739258	-12.3249616622925	-5.59056186676025	0.0126314787194133	-0.068537101149559	0.0772416666150093	-0.0448358729481697
1204	91.4568557739258	-13.2989845275879	-5.78536653518677	0.00646266713738441	-0.0415891297161579	0.111332468688488	-0.0425631552934647
1205	92.7555541992188	-13.2989845275879	-5.72043180465698	0.00581331877037883	-0.00814767740666866	0.113929867744446	-0.0412644557654858
1206	89.5088119506836	-12.3249616622925	-5.9152364730835	0.00386527273803949	0.0301638916134834	0.120748028159142	-0.0441865250468254
1207	90.8075103759766	-12.6496362686157	-5.6554970741272	-0.00425158534198999	0.0613326244056225	0.0561378374695778	-0.02697878703475
1208	88.8594665527344	-11.3509387969971	-5.85030126571655	0.00548864435404539	0.0808130875229836	0.0165275707840919	-0.0159398596733809
1209	91.4568557739258	-12.3249616622925	-5.6554970741272	-0.0172385573387146	0.0843845009803772	-0.0169138833880424	-0.00392691092565656
1210	90.1581573486328	-12.9743099212646	-5.72043180465698	-0.00555028254166245	0.0684754624962807	-0.0549007803201675	-0.0100957229733467
1211	93.4049072265625	-13.9483327865601	-5.72043180465698	-0.00749832857400179	0.0551638156175613	-0.107498019933701	0.00159255252219737
1212	89.5088119506836	-12.0002870559692	-6.36978054046631	-0.00230353930965066	0.0489950031042099	-0.152303069829941	0.0324366129934788
1213	92.1062088012695	-13.6236591339111	-5.98017120361328	0.00191722682211548	0.0181509424000978	-0.151978403329849	0.0541897900402546
1214	92.1062088012695	-12.9743099212646	-5.72043180465698	-0.00684897974133492	-0.0104203969240189	-0.127627819776535	0.0502936989068985
1215	90.1581573486328	-12.6496362686157	-5.46069240570068	-0.0026282137259841	-0.0597708933055401	-0.0701604709029198	0.0483456552028656
1216	90.1581573486328	-12.0002870559692	-5.85030126571655	0.0171769186854362	-0.0643163323402405	-0.03444629535079	0.0304885655641556
1217	90.8075103759766	-12.9743099212646	-5.9152364730835	-0.00522560812532902	-0.0545761026442051	-0.0286021586507559	0.0314625911414623
1218	92.1062088012695	-13.6236591339111	-5.59056186676025	0.0100340843200684	-0.0441865250468254	-0.00360223650932312	0.0200989879667759
1219	92.1062088012695	-13.6236591339111	-5.3957576751709	-0.00392691092565656	-0.0292515084147453	0.025618452578783	0.0103587592020631
1220	92.1062088012695	-13.6236591339111	-5.20095300674438	-0.00295288790948689	-0.0331475995481014	0.0421768426895142	-0.00749832857400179
1221	91.4568557739258	-13.9483327865601	-4.81134366989136	0.00418994715437293	-0.0328229255974293	0.0577612072229385	-0.00814767740666866
1222	90.8075103759766	-13.2989845275879	-5.33082246780396	0.01847561635077	-0.0357449948787689	0.084059827029705	-0.0519787110388279
1223	91.4568557739258	-13.6236591339111	-5.20095300674438	-0.00782300252467394	0.00191722682211548	0.0720468759536743	-0.0435371771454811
1224	90.8075103759766	-12.9743099212646	-5.3957576751709	0.0188002903014421	0.00548864435404539	0.0678261145949364	-0.0445111989974976
1225	92.1062088012695	-14.2730073928833	-5.46069240570068	-0.00749832857400179	0.00418994715437293	0.0447742342948914	-0.0412644557654858
1226	91.4568557739258	-13.2989845275879	-5.72043180465698	0.01100810803473	-0.00977104809135199	0.0447742342948914	-0.0438618510961533
1227	90.1581573486328	-13.2989845275879	-5.3957576751709	0.00970941036939621	-0.0383423902094364	0.06393001973629	-0.028926832601428
1228	90.1581573486328	-12.9743099212646	-5.6554970741272	-0.00165419070981443	-0.0253554154187441	0.0778910145163536	-0.0243813935667276
1229	89.5088119506836	-12.9743099212646	-5.85030126571655	0.00321592413820326	0.0200989879667759	0.0762676447629929	-0.00782300252467394
1230	92.1062088012695	-13.2989845275879	-6.11004114151001	0.00483929552137852	0.0515923984348774	0.0239950809627771	-0.00684897974133492
1231	90.8075103759766	-14.2730073928833	-5.59056186676025	-0.00165419070981443	0.0600339286029339	-0.0422384813427925	-0.00327756232582033
1232	91.4568557739258	-14.5976819992065	-5.52562713623047	0.00418994715437293	0.0460729338228703	-0.0886669084429741	0.0356833562254906
1233	89.5088119506836	-12.9743099212646	-5.59056186676025	-3.08191010844894e-05	0.0165275707840919	-0.0578228458762169	0.0525664202868938
1234	90.8075103759766	-12.9743099212646	-6.04510593414307	0.0022419011220336	0.0194496400654316	-0.0513293594121933	0.0551638156175613
1235	89.5088119506836	-13.2989845275879	-6.56458520889282	-0.00749832857400179	0.0304885655641556	-0.03444629535079	0.0483456552028656
1236	90.8075103759766	-13.6236591339111	-5.85030126571655	-0.00197886489331722	0.0343846566975117	-0.0100957229733467	0.0259431265294552
1237	88.8594665527344	-12.9743099212646	-5.78536653518677	-0.0133424662053585	0.0113327819854021	-0.0389917381107807	0.0295145437121391
1238	92.7555541992188	-13.6236591339111	-5.59056186676025	0.000943203864153475	-0.0130177913233638	-0.02697878703475	0.0191249661147594
1239	92.1062088012695	-13.6236591339111	-5.26588773727417	-0.00165419070981443	-0.0305502042174339	0.00159255252219737	0.0149041991680861
1240	92.7555541992188	-14.2730073928833	-5.07108306884766	-0.00847235135734081	-0.0613942667841911	0.0486703291535378	0.00289124972186983
1241	90.8075103759766	-12.9743099212646	-5.52562713623047	0.011982130818069	-0.0594462193548679	0.0483456552028656	-0.0149658378213644
1242	92.1062088012695	-13.9483327865601	-5.59056186676025	0.0162028968334198	-0.0607449151575565	0.069124810397625	-0.0474332682788372
1243	90.1581573486328	-12.6496362686157	-5.59056186676025	0.00938473641872406	-0.0273034609854221	0.0538651160895824	-0.055874802172184
1244	92.7555541992188	-14.5976819992065	-5.26588773727417	0.012956153601408	0.000293855206109583	0.0317872650921345	-0.0480826161801815
1245	92.7555541992188	-13.9483327865601	-5.33082246780396	-0.000680167751852423	0.0249691028147936	-0.0120437685400248	-0.0474332682788372
1246	92.1062088012695	-13.6236591339111	-5.20095300674438	0.0152288740500808	0.0168522447347641	-0.017887907102704	-0.0383423902094364
1247	92.1062088012695	-13.2989845275879	-5.3957576751709	0.00159255252219737	0.0210730116814375	-0.00977104809135199	-0.0286021586507559
1248	92.7555541992188	-14.2730073928833	-5.07108306884766	0.00938473641872406	0.0194496400654316	-0.00132951640989631	-0.0204853005707264
1249	90.1581573486328	-13.9483327865601	-5.46069240570068	0.00938473641872406	0.0178262684494257	0.0272418223321438	-0.0159398596733809
1250	90.1581573486328	-13.2989845275879	-5.3957576751709	0.00256657530553639	0.00970941036939621	0.0207483377307653	-0.00684897974133492
1251	90.1581573486328	-12.9743099212646	-5.59056186676025	-0.00717365415766835	-0.0139918150380254	0.047696303576231	0.00386527273803949
1252	91.4568557739258	-14.2730073928833	-4.81134366989136	-0.0126931173726916	-0.0324982516467571	0.00646266713738441	0.0330859608948231
1253	89.5088119506836	-12.9743099212646	-5.20095300674438	-0.0149658378213644	-0.0221086721867323	0.00938473641872406	0.0541897900402546
1254	92.1062088012695	-14.2730073928833	-5.07108306884766	0.000943203864153475	0.00841071270406246	-0.0149658378213644	0.0600339286029339
1255	90.1581573486328	-13.2989845275879	-5.3957576751709	-0.000355493422830477	0.00289124972186983	-0.0295761823654175	0.0447742342948914
1256	89.5088119506836	-13.6236591339111	-5.26588773727417	0.000943203864153475	0.00386527273803949	-0.0156151866540313	0.036657378077507
1257	89.5088119506836	-12.9743099212646	-5.26588773727417	0.011982130818069	0.0197743140161037	0.0113327819854021	0.0262678004801273
1258	89.5088119506836	-13.6236591339111	-5.00614833831787	0.00613799272105098	0.0220470335334539	0.000943203864153475	0.0213976856321096
1259	90.1581573486328	-13.2989845275879	-5.00614833831787	0.0272418223321438	0.0399041213095188	-0.00814767740666866	0.0116574559360743
1260	90.8075103759766	-14.2730073928833	-5.3957576751709	-0.0211346503347158	0.0499690249562263	-0.0617189407348633	0.0197743140161037
1261	92.1062088012695	-13.9483327865601	-5.26588773727417	0.0136055024340749	0.0308132413774729	-0.0698357969522476	-0.0123684434220195
1262	89.5088119506836	-12.9743099212646	-5.52562713623047	0.0149041991680861	0.01847561635077	-0.0435371771454811	-0.0471085943281651
1263	92.7555541992188	-14.5976819992065	-5.26588773727417	0.0152288740500808	-0.00392691092565656	-0.00522560812532902	-0.0477579422295094
1264	88.8594665527344	-13.6236591339111	-5.3957576751709	-0.000355493422830477	0.00711201597005129	0.0194496400654316	-0.0477579422295094
1265	89.5088119506836	-13.6236591339111	-5.6554970741272	0.00711201597005129	0.00451462110504508	0.0233457311987877	-0.0471085943281651
1266	90.1581573486328	-13.2989845275879	-5.9152364730835	-0.00847235135734081	0.0200989879667759	0.00873538758605719	-0.0419138073921204
1267	91.4568557739258	-13.2989845275879	-6.04510593414307	0.013930176384747	0.0246444288641214	-0.0292515084147453	-0.0334722734987736
1268	90.8075103759766	-12.9743099212646	-5.9152364730835	0.0191249661147594	0.0282158460468054	-0.0565241500735283	-0.0204853005707264
1269	92.7555541992188	-14.5976819992065	-5.46069240570068	0.00808603875339031	0.0207483377307653	-0.0701604709029198	-0.0100957229733467
1270	92.1062088012695	-14.2730073928833	-5.07108306884766	-0.00392691092565656	0.0158782228827477	-0.0617189407348633	-0.00555028254166245
1271	92.1062088012695	-14.2730073928833	-5.00614833831787	-0.00457625929266214	0.00808603875339031	-0.0912643000483513	0.00808603875339031
1272	89.5088119506836	-13.6236591339111	-5.3957576751709	-0.00457625929266214	-0.00100484199356288	-0.100355185568333	0.0392547734081745
1273	92.7555541992188	-14.9223566055298	-5.78536653518677	-0.00749832857400179	-0.017887907102704	-0.0636669844388962	0.0502936989068985
1274	90.1581573486328	-12.9743099212646	-5.9152364730835	-0.00327756232582033	-0.0324982516467571	-0.0256800893694162	0.0538651160895824
1275	92.1062088012695	-14.5976819992065	-5.52562713623047	-0.00652430532500148	-0.0299008563160896	-0.0133424662053585	0.0463976077735424
1276	90.8075103759766	-13.6236591339111	-5.46069240570068	0.00256657530553639	-0.0237320438027382	0.0116574559360743	0.0324366129934788
1277	92.7555541992188	-14.2730073928833	-5.46069240570068	-0.00100484199356288	-0.0198359526693821	0.000943203864153475	0.0288651939481497
1278	90.1581573486328	-13.9483327865601	-5.59056186676025	0.00354059832170606	-0.0266541130840778	0.0301638916134834	0.0249691028147936
1279	91.4568557739258	-13.9483327865601	-5.59056186676025	-0.00132951640989631	-0.00749832857400179	0.0188002903014421	0.0126314787194133
1280	90.1581573486328	-13.9483327865601	-5.72043180465698	-0.00327756232582033	-0.00392691092565656	0.0207483377307653	0.0100340843200684
1281	90.8075103759766	-13.2989845275879	-5.26588773727417	0.00126787810586393	-0.0276281367987394	0.0126314787194133	-0.00652430532500148
1282	90.8075103759766	-13.2989845275879	-5.3957576751709	0.00354059832170606	-0.038017712533474	0.0606832765042782	-0.0425631552934647
1283	89.5088119506836	-13.2989845275879	-5.26588773727417	0.0152288740500808	-0.0646410062909126	0.0993195176124573	-0.0451605506241322
1284	91.4568557739258	-13.6236591339111	-5.13601779937744	0.0152288740500808	-0.0682124271988869	0.153215453028679	-0.0493813157081604
1285	91.4568557739258	-14.2730073928833	-5.3957576751709	0.00938473641872406	-0.0393164120614529	0.179189398884773	-0.0419138073921204
1286	90.1581573486328	-13.6236591339111	-5.3957576751709	0.00581331877037883	-0.0162645354866982	0.182760819792747	-0.0422384813427925
1287	89.5088119506836	-13.6236591339111	-5.33082246780396	0.012956153601408	0.00938473641872406	0.15938426554203	-0.0247060675173998
1288	91.4568557739258	-13.9483327865601	-4.94121360778809	0.0100340843200684	0.0217223595827818	0.101592242717743	-0.0227580219507217
1289	90.1581573486328	-12.6496362686157	-5.00614833831787	0.00386527273803949	0.0200989879667759	0.0665274113416672	-0.0136671401560307
1290	90.1581573486328	-12.3249616622925	-5.00614833831787	-0.00587495695799589	0.0171769186854362	0.049319677054882	-0.00490093370899558
1291	90.1581573486328	-12.9743099212646	-5.3957576751709	-0.00847235135734081	0.0356833562254906	-0.0195112787187099	0.00483929552137852
1292	91.4568557739258	-12.9743099212646	-5.6554970741272	-0.00555028254166245	0.0499690249562263	-0.0717838406562805	0.0382807515561581
1293	89.5088119506836	-12.6496362686157	-5.20095300674438	-0.00165419070981443	0.0519170723855495	-0.0789266750216484	0.0567871853709221
1294	90.8075103759766	-13.9483327865601	-5.26588773727417	-0.00392691092565656	0.0525664202868938	-0.0828227698802948	0.0554884895682335
1295	89.5088119506836	-12.6496362686157	-5.3957576751709	-0.00490093370899558	0.029189869761467	-0.109446063637733	0.0434755384922028
1296	90.8075103759766	-12.9743099212646	-5.3957576751709	-0.0120437685400248	0.00646266713738441	-0.138666749000549	0.0353586822748184
1297	90.1581573486328	-12.9743099212646	-5.59056186676025	0.01100810803473	-0.00749832857400179	-0.135420009493828	0.0288651939481497
1298	91.4568557739258	-12.6496362686157	-5.59056186676025	-0.0211346503347158	-0.017887907102704	-0.103926599025726	0.0162028968334198
1299	89.5088119506836	-12.6496362686157	-5.52562713623047	0.0106834331527352	0.00970941036939621	-0.0990564897656441	0.0116574559360743
1300	91.4568557739258	-12.6496362686157	-5.46069240570068	0.00906006153672934	-0.0026282137259841	-0.0698357969522476	0.00321592413820326
1301	92.1062088012695	-13.6236591339111	-4.94121360778809	0.00354059832170606	-0.0221086721867323	-0.0529527328908443	-0.0146411629393697
1302	90.1581573486328	-13.2989845275879	-5.00614833831787	0.020423661917448	-0.0256800893694162	-0.0243813935667276	-0.0389917381107807
1303	91.4568557739258	-12.9743099212646	-5.85030126571655	0.00581331877037883	-0.0026282137259841	-0.00522560812532902	-0.0510046854615211
1304	90.8075103759766	-12.9743099212646	-5.9152364730835	0.00906006153672934	0.00808603875339031	-0.00295288790948689	-0.0438618510961533
1305	90.1581573486328	-12.9743099212646	-5.78536653518677	0.011982130818069	0.00321592413820326	0.0175015944987535	-0.0350956469774246
1306	89.5088119506836	-13.9483327865601	-5.6554970741272	0.00354059832170606	-0.0100957229733467	0.052891094237566	-0.0373683646321297
1307	89.5088119506836	-12.6496362686157	-5.33082246780396	0.00321592413820326	-0.0110697457566857	0.0564625114202499	-0.0295761823654175
1308	90.8075103759766	-12.9743099212646	-5.20095300674438	-0.00619963090866804	-0.00165419070981443	0.07139752805233	-0.0211346503347158
1309	90.1581573486328	-12.3249616622925	-5.78536653518677	-0.00327756232582033	0.00646266713738441	0.0960727781057358	-0.00555028254166245
1310	92.7555541992188	-13.9483327865601	-5.9152364730835	-0.0143164889886975	0.0165275707840919	0.0788650363683701	-0.00165419070981443
1311	92.1062088012695	-13.2989845275879	-5.3957576751709	-0.00522560812532902	0.00418994715437293	0.0450989119708538	0.00646266713738441
1312	90.1581573486328	-13.6236591339111	-5.33082246780396	-0.00425158534198999	0.0269171483814716	0.000943203864153475	0.0353586822748184
1313	92.1062088012695	-12.9743099212646	-5.52562713623047	-0.00684897974133492	0.0236704051494598	-0.00977104809135199	0.0470469556748867
1314	90.1581573486328	-12.6496362686157	-5.00614833831787	-0.00522560812532902	0.0285405199974775	-0.0282774847000837	0.0574365332722664
1315	92.1062088012695	-13.2989845275879	-5.26588773727417	-0.00230353930965066	0.0191249661147594	-0.023407369852066	0.0399041213095188
1316	91.4568557739258	-14.2730073928833	-5.33082246780396	-0.00360223650932312	0.0327612869441509	-0.0782773271203041	0.0438002124428749
1317	92.1062088012695	-13.2989845275879	-5.52562713623047	0.00938473641872406	0.0337353087961674	-0.114965528249741	0.0145795252174139
1318	91.4568557739258	-13.6236591339111	-5.13601779937744	0.00321592413820326	0.0223717093467712	-0.106523998081684	0.0217223595827818
1319	92.1062088012695	-13.9483327865601	-5.26588773727417	0.0155535480007529	0.00743668992072344	-0.103601925075054	0.01847561635077
1320	90.8075103759766	-13.9483327865601	-4.94121360778809	0.000618529506027699	0.000618529506027699	-0.0510046854615211	0.00581331877037883
1321	90.1581573486328	-12.6496362686157	-5.07108306884766	0.012956153601408	-0.0117190945893526	-0.0169138833880424	-0.0143164889886975
1322	89.5088119506836	-12.9743099212646	-5.3957576751709	0.020423661917448	-0.0156151866540313	0.00776136433705688	-0.0389917381107807
1323	90.1581573486328	-13.6236591339111	-5.13601779937744	0.01100810803473	-0.0240567177534103	0.0149041991680861	-0.0516540370881557
1324	90.8075103759766	-13.9483327865601	-4.94121360778809	0.0106834331527352	-0.0441865250468254	0.0327612869441509	-0.055874802172184
1325	91.4568557739258	-14.2730073928833	-5.13601779937744	0.00581331877037883	-0.0587968714535236	0.0584105588495731	-0.0428878292441368
1326	89.5088119506836	-12.9743099212646	-5.33082246780396	-0.00522560812532902	-0.0672384053468704	0.0928260311484337	-0.0461345724761486
1327	91.4568557739258	-13.9483327865601	-5.33082246780396	0.00743668992072344	-0.0734072178602219	0.119773998856544	-0.0337969474494457
1328	91.4568557739258	-14.2730073928833	-5.46069240570068	0.00743668992072344	-0.0623682886362076	0.148670017719269	-0.0195112787187099
1329	92.1062088012695	-14.5976819992065	-5.3957576751709	-0.000355493422830477	-0.0393164120614529	0.140877828001976	-0.00912170019000769
1330	90.1581573486328	-13.2989845275879	-5.3957576751709	0.00678734155371785	0.00386527273803949	0.12951423227787	-0.0026282137259841
1331	90.1581573486328	-13.9483327865601	-5.52562713623047	-0.0133424662053585	0.0334106348454952	0.0636053457856178	0.00256657530553639
1332	90.1581573486328	-13.6236591339111	-5.26588773727417	-0.00717365415766835	0.0571118593215942	-0.00100484199356288	0.0252937767654657
1333	91.4568557739258	-14.2730073928833	-5.07108306884766	-0.00230353930965066	0.0772416666150093	-0.072757862508297	0.0554884895682335
1334	90.8075103759766	-14.9223566055298	-5.72043180465698	-0.00782300252467394	0.0626313239336014	-0.136069357395172	0.047696303576231
1335	91.4568557739258	-13.6236591339111	-5.9152364730835	-0.0117190945893526	0.047696303576231	-0.159770578145981	0.0515923984348774
1336	89.5088119506836	-13.2989845275879	-5.72043180465698	-0.00457625929266214	0.0269171483814716	-0.165290042757988	0.0353586822748184
1337	90.1581573486328	-14.2730073928833	-5.26588773727417	0.00354059832170606	0.0022419011220336	-0.133147284388542	0.0197743140161037
1338	89.5088119506836	-13.6236591339111	-5.59056186676025	-0.00360223650932312	-0.00977104809135199	-0.0967837646603584	0.0210730116814375
1339	90.8075103759766	-13.9483327865601	-5.59056186676025	0.00548864435404539	-0.0211346503347158	-0.0490566417574883	0.0220470335334539
1340	90.1581573486328	-13.2989845275879	-5.98017120361328	-0.00879702530801296	-0.0315242260694504	-0.0195112787187099	0.00321592413820326
1341	92.1062088012695	-14.5976819992065	-5.46069240570068	0.00581331877037883	-0.0467839203774929	-0.0026282137259841	-0.00879702530801296
1342	90.1581573486328	-14.5976819992065	-5.3957576751709	0.0116574559360743	-0.0630176365375519	0.0337353087961674	-0.0445111989974976
1343	92.1062088012695	-14.2730073928833	-5.46069240570068	0.0207483377307653	-0.0701604709029198	0.0353586822748184	-0.0487319678068161
1344	88.8594665527344	-13.2989845275879	-5.52562713623047	0.0155535480007529	-0.0561994761228561	0.0597092546522617	-0.0516540370881557
1345	90.1581573486328	-14.2730073928833	-5.00614833831787	0.0194496400654316	-0.0334722734987736	0.0480209775269032	-0.0490566417574883
1346	90.1581573486328	-14.9223566055298	-5.52562713623047	0.0230210572481155	-0.00230353930965066	0.029189869761467	-0.039641086012125
1347	90.1581573486328	-14.2730073928833	-5.26588773727417	0.0171769186854362	0.011982130818069	0.0265924744307995	-0.03444629535079
1348	90.1581573486328	-13.2989845275879	-5.52562713623047	0.0132808275520802	0.013930176384747	0.0217223595827818	-0.0276281367987394
1349	89.5088119506836	-13.9483327865601	-5.46069240570068	0.011982130818069	0.0269171483814716	0.0132808275520802	-0.00555028254166245
1350	91.4568557739258	-14.9223566055298	-5.52562713623047	0.0126314787194133	0.0382807515561581	0.00808603875339031	-0.00652430532500148
1351	90.8075103759766	-14.9223566055298	-4.94121360778809	0.00776136433705688	0.0408781431615353	-0.00360223650932312	-0.000355493422830477
1352	90.8075103759766	-14.9223566055298	-5.26588773727417	0.0103587592020631	0.045423585921526	0.00516396993771195	0.0340599827468395
1353	89.5088119506836	-13.6236591339111	-5.52562713623047	-0.00327756232582033	0.0386054255068302	0.0103587592020631	0.0558131635189056
1354	90.1581573486328	-14.9223566055298	-5.3957576751709	0.00126787810586393	0.0269171483814716	0.0317872650921345	0.0584105588495731
1355	91.4568557739258	-15.2470302581787	-5.33082246780396	-0.00847235135734081	0.0188002903014421	0.036657378077507	0.0561378374695778
1356	89.5088119506836	-13.9483327865601	-5.52562713623047	-0.00782300252467394	-0.000355493422830477	0.0178262684494257	0.036657378077507
1357	90.1581573486328	-13.9483327865601	-5.13601779937744	0.00938473641872406	-0.0182125810533762	-0.000680167751852423	0.0249691028147936
1358	90.1581573486328	-14.2730073928833	-5.46069240570068	-0.00392691092565656	-0.0425631552934647	0.000293855206109583	0.0191249661147594
1359	89.5088119506836	-14.2730073928833	-5.59056186676025	0.00451462110504508	-0.0445111989974976	0.0142548503354192	0.0243197549134493
1360	90.1581573486328	-14.5976819992065	-5.72043180465698	0.000618529506027699	-0.0597708933055401	0.0171769186854362	0.0233457311987877
1361	90.8075103759766	-15.2470302581787	-5.3957576751709	0.00451462110504508	-0.0662643760442734	0.0554884895682335	-0.00555028254166245
1362	91.4568557739258	-15.2470302581787	-5.26588773727417	0.00711201597005129	-0.0516540370881557	0.0545144639909267	-0.0393164120614529
1363	88.8594665527344	-14.2730073928833	-5.33082246780396	0.0145795252174139	-0.0198359526693821	0.0230210572481155	-0.043212503194809
1364	90.1581573486328	-14.9223566055298	-5.13601779937744	0.01100810803473	-0.0133424662053585	0.0226963832974434	-0.0523033849895
1365	90.8075103759766	-15.571704864502	-5.3957576751709	0.00613799272105098	0.000618529506027699	0.0171769186854362	-0.0516540370881557
1366	91.4568557739258	-15.571704864502	-5.52562713623047	-0.00132951640989631	0.00451462110504508	0.00483929552137852	-0.0367190167307854
1367	88.8594665527344	-14.5976819992065	-5.33082246780396	-0.00782300252467394	-0.000355493422830477	-0.0328229255974293	-0.032173577696085
1368	90.1581573486328	-14.2730073928833	-5.52562713623047	0.00159255252219737	0.00970941036939621	-0.0156151866540313	-0.0208099745213985
1369	90.8075103759766	-14.5976819992065	-5.3957576751709	-0.00912170019000769	0.0175015944987535	-0.038017712533474	-0.00619963090866804
1370	91.4568557739258	-15.2470302581787	-5.3957576751709	-0.00132951640989631	0.0337353087961674	-0.0808747261762619	-0.00522560812532902
1371	90.8075103759766	-15.2470302581787	-5.3957576751709	-0.0100957229733467	0.0538651160895824	-0.108796715736389	0.0022419011220336
1372	90.1581573486328	-14.5976819992065	-5.78536653518677	-0.00749832857400179	0.0545144639909267	-0.139316096901894	0.0337353087961674
1373	90.8075103759766	-14.9223566055298	-5.26588773727417	-0.0113944197073579	0.0288651939481497	-0.0932123512029648	0.052891094237566
1374	92.7555541992188	-15.571704864502	-5.3957576751709	-0.00944637414067984	0.00646266713738441	-0.0545761026442051	0.0564625114202499
1375	89.5088119506836	-13.9483327865601	-5.3957576751709	-0.00327756232582033	0.00743668992072344	-0.0152905117720366	0.0392547734081745
1376	90.1581573486328	-14.2730073928833	-5.46069240570068	-0.00360223650932312	0.0100340843200684	-0.00944637414067984	0.0334106348454952
1377	89.5088119506836	-13.9483327865601	-5.9152364730835	0.00386527273803949	0.00418994715437293	-0.00392691092565656	0.01847561635077
1378	89.5088119506836	-13.9483327865601	-5.59056186676025	0.020423661917448	0.000943203864153475	-0.00327756232582033	0.0236704051494598
1379	90.1581573486328	-13.9483327865601	-5.52562713623047	-0.00749832857400179	-0.0123684434220195	0.00970941036939621	0.0126314787194133
1380	90.8075103759766	-15.8963794708252	-5.07108306884766	-0.0107450718060136	-0.0383423902094364	-0.00425158534198999	0.0152288740500808
1381	89.5088119506836	-13.6236591339111	-5.72043180465698	0.0175015944987535	-0.050680011510849	0.00711201597005129	-0.0120437685400248
1382	92.1062088012695	-15.2470302581787	-5.20095300674438	0.0181509424000978	-0.0587968714535236	0.0113327819854021	-0.0454852245748043
1383	90.1581573486328	-14.2730073928833	-5.52562713623047	0.00906006153672934	-0.0571734979748726	0.040228795260191	-0.0536020807921886
1384	90.1581573486328	-15.2470302581787	-5.3957576751709	0.0123068047687411	-0.0503553375601768	0.0619819760322571	-0.0497059896588326
1385	89.5088119506836	-13.9483327865601	-5.59056186676025	-0.00327756232582033	-0.0273034609854221	0.0233457311987877	-0.0493813157081604
1386	89.5088119506836	-14.5976819992065	-5.59056186676025	-0.00360223650932312	-0.0425631552934647	0.0340599827468395	-0.038017712533474
1387	90.1581573486328	-14.2730073928833	-5.46069240570068	0.0275664981454611	-0.038017712533474	0.0597092546522617	-0.0315242260694504
1388	89.5088119506836	-14.2730073928833	-5.26588773727417	-0.00132951640989631	-0.0260047651827335	0.0752936229109764	-0.0175632312893867
1389	90.8075103759766	-14.5976819992065	-5.33082246780396	0.00159255252219737	-0.00977104809135199	0.0441248863935471	-0.0123684434220195
1390	92.1062088012695	-15.2470302581787	-5.13601779937744	-0.00814767740666866	0.00548864435404539	0.0314625911414623	-0.00392691092565656
1391	92.1062088012695	-15.2470302581787	-5.3957576751709	-0.00392691092565656	0.0249691028147936	0.00386527273803949	0.00516396993771195
1392	91.4568557739258	-15.2470302581787	-5.26588773727417	-0.00425158534198999	0.0502936989068985	-0.0302255302667618	0.040228795260191
1393	90.1581573486328	-14.2730073928833	-5.52562713623047	-0.00587495695799589	0.0587352328002453	-0.0477579422295094	0.0574365332722664
1394	89.5088119506836	-14.9223566055298	-5.07108306884766	-0.00490093370899558	0.0580858811736107	-0.0747059136629105	0.0597092546522617
1395	92.7555541992188	-14.9223566055298	-5.07108306884766	-0.000680167751852423	0.0512677207589149	-0.0617189407348633	0.0486703291535378
1396	90.1581573486328	-15.2470302581787	-5.3957576751709	-0.00944637414067984	0.0369820520281792	-0.0549007803201675	0.0369820520281792
1397	92.7555541992188	-15.2470302581787	-5.46069240570068	0.00289124972186983	0.0168522447347641	-0.050680011510849	0.0308132413774729
1398	90.8075103759766	-15.2470302581787	-5.33082246780396	-0.00327756232582033	-0.0117190945893526	-0.0243813935667276	0.0207483377307653
1399	91.4568557739258	-14.9223566055298	-5.3957576751709	-0.00392691092565656	-0.0120437685400248	-0.0149658378213644	0.020423661917448
1400	89.5088119506836	-13.6236591339111	-5.33082246780396	-0.00457625929266214	-0.0282774847000837	-0.0146411629393697	0.00906006153672934
1401	90.1581573486328	-14.5976819992065	-5.46069240570068	-0.00230353930965066	-0.0370436906814575	-0.0198359526693821	-0.00944637414067984
1402	90.1581573486328	-13.6236591339111	-5.72043180465698	0.0106834331527352	-0.0490566417574883	0.00743668992072344	-0.0383423902094364
1403	92.1062088012695	-14.5976819992065	-5.72043180465698	0.0132808275520802	-0.0409397818148136	0.0239950809627771	-0.0529527328908443
1404	89.5088119506836	-13.2989845275879	-5.59056186676025	0.00581331877037883	-0.0334722734987736	0.0213976856321096	-0.0503553375601768
1405	92.1062088012695	-14.5976819992065	-5.20095300674438	0.013930176384747	-0.032173577696085	0.0343846566975117	-0.0451605506241322
1406	90.1581573486328	-13.9483327865601	-5.20095300674438	0.00613799272105098	-0.0247060675173998	0.0392547734081745	-0.0389917381107807
1407	91.4568557739258	-14.2730073928833	-5.46069240570068	0.013930176384747	-0.00132951640989631	0.0243197549134493	-0.0253554154187441
1408	90.8075103759766	-14.2730073928833	-5.6554970741272	0.00711201597005129	0.0123068047687411	0.040228795260191	-0.0221086721867323
1409	91.4568557739258	-14.2730073928833	-5.72043180465698	0.00678734155371785	0.00678734155371785	0.0480209775269032	-0.00555028254166245
1410	88.8594665527344	-12.6496362686157	-5.78536653518677	0.00451462110504508	-0.0162645354866982	0.0574365332722664	-0.00522560812532902
1411	88.8594665527344	-13.6236591339111	-5.6554970741272	-0.0100957229733467	-0.0104203969240189	0.0973714739084244	0.0113327819854021
1412	90.8075103759766	-13.9483327865601	-5.33082246780396	-0.0110697457566857	-0.00295288790948689	0.11457921564579	0.0308132413774729
1413	88.8594665527344	-12.9743099212646	-5.20095300674438	-0.00749832857400179	-0.0100957229733467	0.121397376060486	0.0483456552028656
1414	90.1581573486328	-13.6236591339111	-5.3957576751709	-0.00879702530801296	0.00126787810586393	0.101267568767071	0.0548391379415989
1415	90.8075103759766	-13.9483327865601	-5.26588773727417	-0.0133424662053585	-0.000355493422830477	0.0649040415883064	0.0567871853709221
1416	90.8075103759766	-13.6236591339111	-5.3957576751709	-0.0126931173726916	0.0217223595827818	0.00126787810586393	0.0327612869441509
1417	90.8075103759766	-13.9483327865601	-5.13601779937744	0.00613799272105098	0.0509430468082428	-0.0870435386896133	0.0324366129934788
1418	91.4568557739258	-13.6236591339111	-5.3957576751709	-0.00490093370899558	0.0626313239336014	-0.143861547112465	0.0191249661147594
1419	90.1581573486328	-12.6496362686157	-5.26588773727417	0.00289124972186983	0.0405534692108631	-0.121783688664436	0.0168522447347641
1420	89.5088119506836	-13.2989845275879	-5.78536653518677	0.0142548503354192	0.012956153601408	-0.0857448354363441	-0.00230353930965066
1421	89.5088119506836	-12.3249616622925	-5.72043180465698	0.0106834331527352	-0.0165892094373703	-0.0659397020936012	-0.00847235135734081
1422	90.8075103759766	-13.9483327865601	-5.46069240570068	0.0194496400654316	-0.0490566417574883	-0.00879702530801296	-0.0409397818148136
1423	89.5088119506836	-12.3249616622925	-5.3957576751709	0.0191249661147594	-0.0526280589401722	0.0308132413774729	-0.0532774068415165
1424	92.1062088012695	-13.6236591339111	-4.87627840042114	0.0188002903014421	-0.0376930385828018	0.0249691028147936	-0.0561994761228561
1425	89.5088119506836	-12.0002870559692	-5.00614833831787	0.0197743140161037	-0.0217839982360601	0.0200989879667759	-0.0422384813427925
1426	89.5088119506836	-12.0002870559692	-5.52562713623047	0.00548864435404539	-0.028926832601428	0.0265924744307995	-0.0503553375601768
1427	89.5088119506836	-12.3249616622925	-5.52562713623047	0.00873538758605719	-0.0211346503347158	0.0136055024340749	-0.0302255302667618
1428	90.1581573486328	-12.3249616622925	-5.26588773727417	0.00743668992072344	0.0155535480007529	-0.000355493422830477	-0.0230826959013939
1429	89.5088119506836	-12.6496362686157	-5.52562713623047	0.000293855206109583	0.0356833562254906	-0.0110697457566857	-0.0130177913233638
1430	91.4568557739258	-12.0002870559692	-5.3957576751709	-0.0152905117720366	0.0434755384922028	-0.0169138833880424	-0.000680167751852423
1431	92.1062088012695	-12.9743099212646	-5.00614833831787	-0.00522560812532902	0.0610079504549503	-0.0448358729481697	0.0022419011220336
1432	90.1581573486328	-12.3249616622925	-5.6554970741272	-0.0185372550040483	0.0707481801509857	-0.0747059136629105	0.0275664981454611
1433	90.8075103759766	-13.2989845275879	-5.72043180465698	-0.0152905117720366	0.0470469556748867	-0.0428878292441368	0.0489950031042099
1434	91.4568557739258	-12.6496362686157	-5.46069240570068	-0.0195112787187099	0.0171769186854362	-0.0185372550040483	0.0606832765042782
1435	90.1581573486328	-12.0002870559692	-5.78536653518677	-0.00132951640989631	-0.00457625929266214	0.000618529506027699	0.0392547734081745
1436	90.8075103759766	-12.3249616622925	-5.26588773727417	-0.0107450718060136	-0.00100484199356288	0.00873538758605719	0.0340599827468395
1437	90.1581573486328	-12.0002870559692	-5.13601779937744	-0.00392691092565656	-0.0282774847000837	0.00678734155371785	0.0272418223321438
1438	90.8075103759766	-12.6496362686157	-5.59056186676025	-0.00425158534198999	-0.0324982516467571	-0.0104203969240189	0.0265924744307995
1439	90.8075103759766	-11.6756134033203	-5.6554970741272	-0.00295288790948689	-0.0260047651827335	-0.0172385573387146	0.020423661917448
1440	91.4568557739258	-13.2989845275879	-5.46069240570068	0.0158782228827477	-0.021459324285388	-0.0399657599627972	0.0178262684494257
1441	91.4568557739258	-12.9743099212646	-5.33082246780396	0.00711201597005129	-0.0295761823654175	0.011982130818069	-3.08191010844894e-05
1442	91.4568557739258	-13.6236591339111	-5.26588773727417	-0.00100484199356288	-0.0172385573387146	0.0249691028147936	-0.0389917381107807
1443	88.8594665527344	-12.0002870559692	-5.6554970741272	0.0123068047687411	0.00483929552137852	0.0444495603442192	-0.0500306636095047
1444	89.5088119506836	-13.2989845275879	-5.59056186676025	0.0106834331527352	0.01100810803473	0.041852168738842	-0.0454852245748043
1445	90.8075103759766	-12.9743099212646	-5.46069240570068	0.00711201597005129	0.0347093306481838	-0.0110697457566857	-0.0454852245748043
1446	88.2101135253906	-12.0002870559692	-5.59056186676025	0.0116574559360743	0.0389300994575024	-0.0243813935667276	-0.0474332682788372
1447	89.5088119506836	-11.6756134033203	-5.72043180465698	0.00743668992072344	0.0473716296255589	-0.043212503194809	-0.0458098985254765
1448	88.8594665527344	-12.6496362686157	-5.3957576751709	0.00841071270406246	0.040228795260191	-0.0565241500735283	-0.023407369852066
1449	88.2101135253906	-12.0002870559692	-5.26588773727417	-0.00392691092565656	0.0103587592020631	-0.0448358729481697	-0.0182125810533762
1450	90.1581573486328	-13.9483327865601	-5.13601779937744	-0.00425158534198999	-0.0260047651827335	-0.0120437685400248	-0.00652430532500148
1451	90.8075103759766	-13.6236591339111	-5.72043180465698	-0.00360223650932312	-0.0337969474494457	0.0249691028147936	-0.00165419070981443
1452	90.1581573486328	-13.2989845275879	-5.59056186676025	-0.00619963090866804	-0.0172385573387146	0.047696303576231	0.0301638916134834
1453	88.8594665527344	-13.2989845275879	-5.3957576751709	-0.00587495695799589	0.00678734155371785	0.0496443510055542	0.0506183728575706
1454	90.1581573486328	-13.2989845275879	-5.46069240570068	-0.0195112787187099	0.0298392176628113	0.00483929552137852	0.0532157681882381
1455	90.1581573486328	-13.2989845275879	-5.3957576751709	-0.00944637414067984	0.0353586822748184	-0.0250307414680719	0.0473716296255589
1456	90.1581573486328	-13.2989845275879	-5.33082246780396	-0.00555028254166245	0.0340599827468395	-0.038017712533474	0.0405534692108631
1457	90.8075103759766	-13.6236591339111	-5.33082246780396	0.00256657530553639	0.00906006153672934	-0.055874802172184	0.0275664981454611
1458	89.5088119506836	-13.6236591339111	-5.3957576751709	-0.00490093370899558	0.0265924744307995	-0.0656150281429291	0.0285405199974775
1459	89.5088119506836	-12.9743099212646	-5.46069240570068	-0.00360223650932312	0.0226963832974434	-0.0669137313961983	0.0275664981454611
1460	89.5088119506836	-13.9483327865601	-5.26588773727417	-0.00230353930965066	0.0175015944987535	-0.0357449948787689	0.0103587592020631
1461	92.1062088012695	-14.2730073928833	-5.20095300674438	0.00321592413820326	0.00418994715437293	-0.0175632312893867	-0.0130177913233638
1462	88.2101135253906	-12.6496362686157	-5.46069240570068	0.00841071270406246	-0.0299008563160896	0.0022419011220336	-0.0441865250468254
1463	91.4568557739258	-13.2989845275879	-5.46069240570068	0.00516396993771195	-0.0578228458762169	0.045423585921526	-0.0477579422295094
1464	87.5607681274414	-12.6496362686157	-5.72043180465698	0.0022419011220336	-0.0513293594121933	0.0837351530790329	-0.0519787110388279
1465	89.5088119506836	-12.9743099212646	-5.52562713623047	0.00613799272105098	-0.0311995539814234	0.0762676447629929	-0.050680011510849
1466	90.1581573486328	-13.2989845275879	-5.3957576751709	0.00613799272105098	-0.00717365415766835	0.052891094237566	-0.0428878292441368
1467	91.4568557739258	-13.6236591339111	-5.33082246780396	0.000618529506027699	0.00938473641872406	0.00321592413820326	-0.0337969474494457
1468	90.1581573486328	-13.2989845275879	-5.13601779937744	-0.00392691092565656	0.0165275707840919	-0.0211346503347158	-0.021459324285388
1469	91.4568557739258	-13.6236591339111	-5.3957576751709	0.00970941036939621	0.0226963832974434	-0.055874802172184	-0.00814767740666866
1470	88.8594665527344	-12.0002870559692	-5.9152364730835	0.0100340843200684	0.0149041991680861	-0.0454852245748043	-0.0026282137259841
1471	88.2101135253906	-12.9743099212646	-5.6554970741272	0.0022419011220336	0.0265924744307995	-0.0253554154187441	0.00873538758605719
1472	90.1581573486328	-13.2989845275879	-5.33082246780396	-0.0113944197073579	0.0155535480007529	-0.0399657599627972	0.0363327041268349
1473	89.5088119506836	-12.6496362686157	-5.3957576751709	-0.00555028254166245	-0.00295288790948689	-0.00684897974133492	0.049319677054882
1474	88.2101135253906	-12.9743099212646	-5.13601779937744	-0.00587495695799589	-0.00360223650932312	0.0149041991680861	0.0564625114202499
1475	90.8075103759766	-13.9483327865601	-5.3957576751709	-0.00977104809135199	-0.0198359526693821	0.00418994715437293	0.0502936989068985
1476	90.1581573486328	-13.2989845275879	-5.52562713623047	-0.0026282137259841	-0.0253554154187441	0.0395794473588467	0.0363327041268349
1477	90.1581573486328	-13.9483327865601	-5.59056186676025	0.0168522447347641	-0.0302255302667618	0.0908779874444008	0.0334106348454952
1478	90.1581573486328	-13.2989845275879	-5.59056186676025	0.0022419011220336	-0.0211346503347158	0.111007794737816	0.0233457311987877
1479	87.5607681274414	-12.9743099212646	-5.26588773727417	-0.00684897974133492	0.012956153601408	0.0941247344017029	0.0262678004801273
1480	88.8594665527344	-12.3249616622925	-5.59056186676025	-0.00490093370899558	0.0450989119708538	0.0502936989068985	-0.00295288790948689
1481	87.5607681274414	-12.6496362686157	-5.72043180465698	-0.00587495695799589	0.0506183728575706	-0.0149658378213644	-0.00165419070981443
1482	90.8075103759766	-13.6236591339111	-5.85030126571655	0.00678734155371785	0.0434755384922028	-0.0526280589401722	-0.0425631552934647
1483	87.5607681274414	-12.0002870559692	-5.6554970741272	0.0145795252174139	0.0324366129934788	-0.0883422344923019	-0.0448358729481697
1484	90.1581573486328	-13.2989845275879	-5.33082246780396	0.0100340843200684	0.0200989879667759	-0.112692810595036	-0.048407293856144
1485	87.5607681274414	-12.3249616622925	-5.33082246780396	0.00808603875339031	0.00711201597005129	-0.108472041785717	-0.0487319678068161
1486	87.5607681274414	-12.6496362686157	-5.26588773727417	0.0103587592020631	-0.0165892094373703	-0.0773033052682877	-0.0412644557654858
1487	88.8594665527344	-13.2989845275879	-5.59056186676025	0.0103587592020631	-0.0448358729481697	-0.021459324285388	-0.0308748781681061
1488	88.2101135253906	-12.6496362686157	-5.3957576751709	0.00970941036939621	-0.0347709693014622	0.013930176384747	-0.0188619289547205
1489	86.9114151000977	-12.3249616622925	-5.59056186676025	0.00386527273803949	-0.0136671401560307	-0.000680167751852423	-0.00977104809135199
1490	88.8594665527344	-12.6496362686157	-5.78536653518677	-0.00327756232582033	-0.0311995539814234	-0.00749832857400179	-0.0123684434220195
1491	90.1581573486328	-13.9483327865601	-5.26588773727417	-0.0133424662053585	0.00289124972186983	0.00256657530553639	0.0022419011220336
1492	89.5088119506836	-12.3249616622925	-5.33082246780396	-0.0182125810533762	-0.0211346503347158	0.00256657530553639	0.0343846566975117
1493	89.5088119506836	-13.2989845275879	-5.46069240570068	-0.0107450718060136	-0.0350956469774246	0.0246444288641214	0.0571118593215942
1494	88.2101135253906	-12.6496362686157	-5.59056186676025	0.0142548503354192	-0.0363943427801132	0.025618452578783	0.0571118593215942
1495	88.2101135253906	-12.3249616622925	-5.6554970741272	0.0022419011220336	-0.0428878292441368	0.0123068047687411	0.0541897900402546
1496	88.2101135253906	-12.9743099212646	-5.72043180465698	-3.08191010844894e-05	-0.0337969474494457	0.029189869761467	0.0327612869441509
1497	87.5607681274414	-12.3249616622925	-5.46069240570068	-0.00619963090866804	-0.0143164889886975	0.0564625114202499	0.0350340083241463
1498	88.2101135253906	-12.9743099212646	-5.20095300674438	0.0155535480007529	0.00548864435404539	0.0584105588495731	0.0269171483814716
1499	89.5088119506836	-13.2989845275879	-5.52562713623047	-0.0126931173726916	0.00126787810586393	0.0606832765042782	0.0213976856321096
1500	88.8594665527344	-13.6236591339111	-5.52562713623047	-0.0104203969240189	0.00678734155371785	0.0710728541016579	0.0175015944987535
1501	88.2101135253906	-13.2989845275879	-5.33082246780396	-0.00684897974133492	-3.08191010844894e-05	0.0616573020815849	-0.00295288790948689
1502	88.8594665527344	-14.2730073928833	-5.33082246780396	0.000293855206109583	0.0145795252174139	0.0308132413774729	-0.0363943427801132
1503	86.9114151000977	-12.3249616622925	-5.46069240570068	-0.0110697457566857	0.0236704051494598	0.00613799272105098	-0.0542514286935329
1504	86.2620697021484	-12.6496362686157	-5.00614833831787	-0.0146411629393697	0.0450989119708538	-0.0146411629393697	-0.0480826161801815
1505	88.2101135253906	-13.6236591339111	-5.3957576751709	-0.0211346503347158	0.0441248863935471	-0.0363943427801132	-0.0516540370881557
1506	88.2101135253906	-12.9743099212646	-5.72043180465698	-0.00652430532500148	0.0379560738801956	-0.0493813157081604	-0.0399657599627972
1507	86.2620697021484	-12.3249616622925	-5.46069240570068	-0.00165419070981443	0.0265924744307995	-0.0555501282215118	-0.0389917381107807
1508	86.9114151000977	-12.6496362686157	-5.52562713623047	-0.0159398596733809	0.0233457311987877	-0.0461345724761486	-0.0217839982360601
1509	88.8594665527344	-13.9483327865601	-5.72043180465698	-0.00360223650932312	0.0168522447347641	-0.0360696688294411	-0.00360223650932312
1510	87.5607681274414	-13.9483327865601	-4.94121360778809	-0.0165892094373703	0.00321592413820326	-0.0584721975028515	0.00159255252219737
1511	86.2620697021484	-13.6236591339111	-5.33082246780396	-3.08191010844894e-05	0.00191722682211548	-0.0454852245748043	0.00126787810586393
1512	86.2620697021484	-12.9743099212646	-5.6554970741272	-0.0188619289547205	0.00841071270406246	-0.0393164120614529	0.0353586822748184
1513	86.9114151000977	-14.2730073928833	-5.46069240570068	-0.0169138833880424	0.0171769186854362	-0.0126931173726916	0.0463976077735424
1514	86.9114151000977	-14.2730073928833	-5.20095300674438	-0.0169138833880424	0.0188002903014421	0.012956153601408	0.0684754624962807
1515	88.2101135253906	-13.6236591339111	-5.33082246780396	-0.0279528107494116	0.0126314787194133	0.031137915328145	0.0535404421389103
1516	87.5607681274414	-12.3249616622925	-5.46069240570068	-0.00717365415766835	0.00711201597005129	0.0707481801509857	0.0360080301761627
1517	88.2101135253906	-12.6496362686157	-5.78536653518677	-0.00230353930965066	-0.021459324285388	0.0834104791283607	0.0262678004801273
1518	87.5607681274414	-13.9483327865601	-5.78536653518677	-0.00847235135734081	-0.0341216214001179	0.0996441915631294	0.0269171483814716
1519	87.5607681274414	-13.9483327865601	-5.3957576751709	-0.00684897974133492	-0.0211346503347158	0.100942894816399	0.025618452578783
1520	85.6127166748047	-14.2730073928833	-5.3957576751709	-0.0113944197073579	-0.0126931173726916	0.0574365332722664	0.013930176384747
1521	86.9114151000977	-13.2989845275879	-5.52562713623047	0.00646266713738441	-0.0149658378213644	0.00678734155371785	-0.00684897974133492
1522	86.9114151000977	-12.3249616622925	-5.46069240570068	0.000943203864153475	0.00743668992072344	-0.0458098985254765	-0.0315242260694504
1523	89.5088119506836	-14.2730073928833	-5.26588773727417	-0.00392691092565656	-0.00684897974133492	-0.0766539573669434	-0.0516540370881557
1524	86.2620697021484	-12.6496362686157	-5.72043180465698	0.00126787810586393	0.0233457311987877	-0.0824980959296227	-0.0441865250468254
1525	86.9114151000977	-12.9743099212646	-5.6554970741272	-0.00392691092565656	0.0343846566975117	-0.0954850688576698	-0.0510046854615211
1526	87.5607681274414	-13.9483327865601	-5.46069240570068	0.0171769186854362	0.0431508645415306	-0.109121389687061	-0.0438618510961533
1527	88.2101135253906	-13.9483327865601	-4.87627840042114	0.000618529506027699	0.0188002903014421	-0.12080966681242	-0.0302255302667618
1528	88.8594665527344	-13.6236591339111	-4.81134366989136	-0.00944637414067984	0.00938473641872406	-0.0672384053468704	-0.0165892094373703
1529	88.2101135253906	-14.2730073928833	-5.07108306884766	-0.0201606266200542	0.000943203864153475	-0.0701604709029198	-0.0175632312893867
1530	86.2620697021484	-12.6496362686157	-5.6554970741272	0.00289124972186983	-0.00587495695799589	-0.0402904339134693	-0.0100957229733467
1531	85.6127166748047	-12.9743099212646	-5.6554970741272	0.0106834331527352	-0.00295288790948689	-0.0334722734987736	0.00256657530553639
1532	88.2101135253906	-14.2730073928833	-5.33082246780396	-0.0117190945893526	-0.000355493422830477	-0.0224333461374044	0.0324366129934788
1533	86.2620697021484	-12.9743099212646	-5.46069240570068	-0.0026282137259841	0.00354059832170606	-0.00717365415766835	0.0486703291535378
1534	86.2620697021484	-12.6496362686157	-5.33082246780396	-0.00782300252467394	0.0220470335334539	0.00159255252219737	0.0626313239336014
1535	86.9114151000977	-13.9483327865601	-5.07108306884766	-0.0107450718060136	0.0132808275520802	-0.00587495695799589	0.0509430468082428
1536	88.8594665527344	-13.9483327865601	-5.33082246780396	-0.00684897974133492	-0.000355493422830477	-0.00295288790948689	0.0327612869441509
1537	87.5607681274414	-13.9483327865601	-5.46069240570068	-0.0123684434220195	-0.0341216214001179	0.0272418223321438	0.0340599827468395
1538	86.9114151000977	-12.6496362686157	-5.85030126571655	-0.00360223650932312	-0.0276281367987394	0.045423585921526	0.025618452578783
1539	86.9114151000977	-12.9743099212646	-5.52562713623047	-0.0104203969240189	-0.0227580219507217	0.0629559978842735	0.029189869761467
1540	89.5088119506836	-13.2989845275879	-5.59056186676025	0.00548864435404539	-0.0159398596733809	0.0899039655923843	0.00289124972186983
1541	87.5607681274414	-13.9483327865601	-5.52562713623047	-3.08191010844894e-05	-0.00619963090866804	0.098670169711113	-0.00782300252467394
1542	88.2101135253906	-14.2730073928833	-5.46069240570068	0.0116574559360743	0.00483929552137852	0.0850338488817215	-0.0299008563160896
1543	88.2101135253906	-12.9743099212646	-5.72043180465698	0.0126314787194133	0.00256657530553639	0.0850338488817215	-0.0438618510961533
1544	88.8594665527344	-14.2730073928833	-5.26588773727417	0.0113327819854021	0.000943203864153475	0.0681507885456085	-0.0523033849895
1545	86.9114151000977	-13.6236591339111	-5.59056186676025	0.00516396993771195	0.00711201597005129	0.0340599827468395	-0.0419138073921204
1546	88.8594665527344	-14.5976819992065	-5.26588773727417	0.0126314787194133	0.0200989879667759	-0.0133424662053585	-0.0389917381107807
1547	88.8594665527344	-14.2730073928833	-4.87627840042114	0.0152288740500808	0.0360080301761627	-0.0402904339134693	-0.0341216214001179
1548	90.1581573486328	-14.2730073928833	-5.3957576751709	-0.00425158534198999	0.0282158460468054	-0.0750305876135826	-0.0169138833880424
1549	90.1581573486328	-13.9483327865601	-5.59056186676025	-0.00522560812532902	0.0213976856321096	-0.086394190788269	-0.0149658378213644
1550	90.1581573486328	-14.2730073928833	-5.46069240570068	0.00613799272105098	0.011982130818069	-0.0893162563443184	-0.00587495695799589
1551	88.2101135253906	-12.3249616622925	-5.59056186676025	-0.0107450718060136	0.01847561635077	-0.0961344167590141	0.00646266713738441
1552	88.2101135253906	-12.6496362686157	-5.6554970741272	-0.00425158534198999	-0.00327756232582033	-0.101653881371021	0.0356833562254906
1553	89.5088119506836	-14.2730073928833	-5.20095300674438	0.000618529506027699	-0.00230353930965066	-0.0610695891082287	0.0519170723855495
1554	89.5088119506836	-14.5976819992065	-5.59056186676025	-0.00587495695799589	-0.017887907102704	-0.0471085943281651	0.0610079504549503
1555	88.8594665527344	-13.9483327865601	-5.85030126571655	0.000618529506027699	-0.0308748781681061	0.000293855206109583	0.052891094237566
1556	90.1581573486328	-14.2730073928833	-5.52562713623047	0.00581331877037883	-0.0237320438027382	0.0123068047687411	0.0412028171122074
1557	88.2101135253906	-13.9483327865601	-5.6554970741272	0.00451462110504508	-0.0240567177534103	0.0392547734081745	0.0217223595827818
1558	88.8594665527344	-13.9483327865601	-5.3957576751709	0.00711201597005129	-0.0149658378213644	0.0545144639909267	0.0243197549134493
1559	88.2101135253906	-12.9743099212646	-5.46069240570068	0.00159255252219737	-0.00522560812532902	0.0717222020030022	0.0162028968334198
1560	88.8594665527344	-12.9743099212646	-5.3957576751709	0.00451462110504508	0.00808603875339031	0.0597092546522617	-0.0026282137259841
1561	90.1581573486328	-13.9483327865601	-5.78536653518677	0.012956153601408	0.00841071270406246	0.0645793676376343	-0.0107450718060136
1562	89.5088119506836	-13.6236591339111	-5.59056186676025	0.0113327819854021	-0.0104203969240189	0.0681507885456085	-0.0419138073921204
1563	90.1581573486328	-13.2989845275879	-5.46069240570068	0.00613799272105098	-0.028926832601428	0.0681507885456085	-0.055874802172184
1564	88.2101135253906	-13.6236591339111	-5.46069240570068	0.0155535480007529	-0.0185372550040483	0.0730208978056908	-0.0510046854615211
1565	88.8594665527344	-13.6236591339111	-4.94121360778809	-0.000355493422830477	0.0145795252174139	0.0483456552028656	-0.0477579422295094
1566	90.1581573486328	-13.9483327865601	-5.3957576751709	0.0116574559360743	0.0324366129934788	0.0152288740500808	-0.0428878292441368
1567	90.1581573486328	-14.2730073928833	-5.46069240570068	0.000943203864153475	0.0460729338228703	-0.0243813935667276	-0.0441865250468254
1568	90.1581573486328	-14.5976819992065	-5.3957576751709	0.00776136433705688	0.036657378077507	-0.0568488240242004	-0.0243813935667276
1569	88.8594665527344	-12.6496362686157	-5.6554970741272	0.00548864435404539	0.0324366129934788	-0.0795760303735733	-0.0191866029053926
1570	87.5607681274414	-12.3249616622925	-5.52562713623047	0.00743668992072344	0.0236704051494598	-0.085420161485672	-0.00230353930965066
1571	90.8075103759766	-14.5976819992065	-5.07108306884766	-0.0123684434220195	0.00776136433705688	-0.0672384053468704	0.00191722682211548
1572	88.2101135253906	-13.6236591339111	-5.33082246780396	-0.00912170019000769	-0.00619963090866804	-0.0435371771454811	0.0343846566975117
1573	90.8075103759766	-14.5976819992065	-5.59056186676025	-0.0240567177534103	0.00613799272105098	-0.0221086721867323	0.0467222817242146
1574	88.2101135253906	-13.2989845275879	-5.46069240570068	-0.0256800893694162	-0.0133424662053585	0.0158782228827477	0.0548391379415989
1575	90.8075103759766	-14.2730073928833	-5.3957576751709	-0.0152905117720366	-0.0159398596733809	0.0100340843200684	0.0473716296255589
1576	90.1581573486328	-14.5976819992065	-4.81134366989136	-0.00522560812532902	-0.0188619289547205	0.0223717093467712	0.0408781431615353
1577	90.8075103759766	-14.2730073928833	-5.13601779937744	-0.00295288790948689	0.00483929552137852	0.011982130818069	0.029189869761467
1578	90.8075103759766	-14.5976819992065	-5.07108306884766	-0.00555028254166245	0.00483929552137852	-0.0279528107494116	0.0272418223321438
1579	91.4568557739258	-14.5976819992065	-5.52562713623047	0.00516396993771195	0.0197743140161037	-0.0331475995481014	0.0236704051494598
1580	89.5088119506836	-13.2989845275879	-5.59056186676025	-0.00912170019000769	0.0236704051494598	-0.0149658378213644	0.0178262684494257
1581	89.5088119506836	-12.9743099212646	-5.52562713623047	-0.00327756232582033	0.0200989879667759	-0.0221086721867323	-0.00912170019000769
1582	90.1581573486328	-13.9483327865601	-5.3957576751709	0.0171769186854362	0.0308132413774729	-0.0159398596733809	-0.0328229255974293
1583	89.5088119506836	-13.9483327865601	-5.07108306884766	0.0223717093467712	0.0321119390428066	-0.00847235135734081	-0.0471085943281651
1584	90.8075103759766	-13.9483327865601	-5.13601779937744	0.0223717093467712	0.0181509424000978	-0.0143164889886975	-0.0536020807921886
1585	90.8075103759766	-13.6236591339111	-5.9152364730835	0.0126314787194133	-3.08191010844894e-05	-0.00132951640989631	-0.0497059896588326
1586	88.8594665527344	-12.9743099212646	-5.9152364730835	0.01100810803473	-0.0286021586507559	0.00613799272105098	-0.038017712533474
1587	89.5088119506836	-12.9743099212646	-5.59056186676025	0.0197743140161037	-0.0422384813427925	0.0525664202868938	-0.0386670641601086
1588	88.8594665527344	-12.6496362686157	-5.85030126571655	-0.00360223650932312	-0.028926832601428	0.0509430468082428	-0.0182125810533762
1589	91.4568557739258	-14.2730073928833	-5.52562713623047	0.00613799272105098	0.00938473641872406	0.0278911720961332	-0.0149658378213644
1590	88.8594665527344	-13.9483327865601	-5.13601779937744	-0.0123684434220195	0.00548864435404539	0.00289124972186983	-0.00782300252467394
1591	88.2101135253906	-13.6236591339111	-6.04510593414307	-0.00100484199356288	0.0126314787194133	-0.00814767740666866	0.00126787810586393
1592	90.1581573486328	-13.9483327865601	-5.9152364730835	-0.0104203969240189	0.0207483377307653	0.0356833562254906	0.0360080301761627
1593	88.8594665527344	-13.2989845275879	-5.46069240570068	-0.0100957229733467	0.0356833562254906	0.0285405199974775	0.0483456552028656
1594	88.8594665527344	-13.6236591339111	-5.33082246780396	-0.00717365415766835	0.0545144639909267	0.00646266713738441	0.0577612072229385
1595	88.8594665527344	-12.9743099212646	-5.3957576751709	-3.08191010844894e-05	0.0554884895682335	-0.00457625929266214	0.0535404421389103
1596	87.5607681274414	-12.6496362686157	-5.20095300674438	0.00289124972186983	0.0324366129934788	-0.0412644557654858	0.031137915328145
1597	88.2101135253906	-13.2989845275879	-5.52562713623047	-0.000680167751852423	0.00743668992072344	-0.0409397818148136	0.0262678004801273
1598	88.8594665527344	-12.9743099212646	-5.3957576751709	-0.0026282137259841	-0.0435371771454811	-0.0240567177534103	0.0191249661147594
1599	87.5607681274414	-13.2989845275879	-5.26588773727417	0.00678734155371785	-0.0604202412068844	0.011982130818069	0.0162028968334198
1600	90.1581573486328	-13.6236591339111	-5.3957576751709	-0.00165419070981443	-0.0721085146069527	0.0486703291535378	0.0165275707840919
1601	89.5088119506836	-14.2730073928833	-5.00614833831787	-0.00944637414067984	-0.0523033849895	0.0788650363683701	-0.0120437685400248
1602	88.2101135253906	-12.9743099212646	-5.20095300674438	-0.00197886489331722	-0.0532774068415165	0.111981816589832	-0.0415891297161579
1603	90.8075103759766	-14.5976819992065	-5.52562713623047	0.00938473641872406	-0.0383423902094364	0.109384424984455	-0.0500306636095047
1604	88.2101135253906	-13.2989845275879	-5.59056186676025	0.0100340843200684	-0.0188619289547205	0.0866572186350822	-0.0477579422295094
1605	87.5607681274414	-13.6236591339111	-5.13601779937744	0.00354059832170606	0.011982130818069	0.0317872650921345	-0.0454852245748043
1606	89.5088119506836	-14.2730073928833	-5.3957576751709	0.0100340843200684	0.0200989879667759	-0.0117190945893526	-0.0451605506241322
1607	88.8594665527344	-14.5976819992065	-5.26588773727417	0.0165275707840919	-0.00684897974133492	-0.0370436906814575	-0.0363943427801132
1608	89.5088119506836	-13.9483327865601	-5.46069240570068	0.013930176384747	-0.0152905117720366	-0.0490566417574883	-0.0211346503347158
1609	88.2101135253906	-13.2989845275879	-5.78536653518677	0.0178262684494257	-0.00457625929266214	-0.0503553375601768	-0.0126931173726916
1610	89.5088119506836	-14.2730073928833	-5.78536653518677	0.00613799272105098	0.00418994715437293	-0.0350956469774246	-0.00749832857400179
1611	90.1581573486328	-14.5976819992065	-5.46069240570068	0.0126314787194133	-3.08191010844894e-05	-0.0130177913233638	0.0022419011220336
1612	88.8594665527344	-14.5976819992065	-5.3957576751709	0.00808603875339031	0.0217223595827818	0.00906006153672934	0.0350340083241463
1613	90.8075103759766	-13.9483327865601	-5.59056186676025	0.00970941036939621	0.0447742342948914	-0.00522560812532902	0.0541897900402546
1614	88.2101135253906	-13.6236591339111	-5.26588773727417	0.00581331877037883	0.0496443510055542	-0.0263294391334057	0.0593845807015896
1615	90.1581573486328	-14.2730073928833	-5.46069240570068	0.00970941036939621	0.0356833562254906	-0.0610695891082287	0.0450989119708538
1616	90.8075103759766	-14.9223566055298	-5.33082246780396	0.00613799272105098	0.0181509424000978	-0.112692810595036	0.0340599827468395
1617	88.8594665527344	-13.9483327865601	-5.6554970741272	-0.00522560812532902	0.0207483377307653	-0.10587465018034	0.031137915328145
1618	91.4568557739258	-13.9483327865601	-5.6554970741272	-0.00490093370899558	0.011982130818069	-0.0792513489723206	0.0262678004801273
1619	90.1581573486328	-13.9483327865601	-5.33082246780396	0.000943203864153475	-0.00100484199356288	-0.021459324285388	0.0152288740500808
1620	90.8075103759766	-14.2730073928833	-5.07108306884766	0.000293855206109583	0.0155535480007529	-0.0227580219507217	0.011982130818069
1621	86.9114151000977	-12.9743099212646	-5.3957576751709	-0.00132951640989631	0.00938473641872406	-0.0156151866540313	-0.00425158534198999
1622	91.4568557739258	-14.9223566055298	-5.72043180465698	-0.00132951640989631	0.00289124972186983	-0.0159398596733809	-0.0425631552934647
1623	88.8594665527344	-13.6236591339111	-5.52562713623047	0.00970941036939621	0.000618529506027699	-0.0250307414680719	-0.0477579422295094
1624	90.8075103759766	-14.9223566055298	-5.46069240570068	-0.00360223650932312	0.020423661917448	-0.0409397818148136	-0.0529527328908443
1625	90.8075103759766	-13.9483327865601	-5.52562713623047	0.00970941036939621	0.0230210572481155	-0.0604202412068844	-0.0536020807921886
1626	89.5088119506836	-13.9483327865601	-5.26588773727417	0.00256657530553639	-0.0120437685400248	-0.0324982516467571	-0.0451605506241322
1627	87.5607681274414	-13.2989845275879	-5.46069240570068	0.0165275707840919	-0.0402904339134693	0.00354059832170606	-0.039641086012125
1628	90.1581573486328	-14.5976819992065	-5.6554970741272	0.011982130818069	-0.0568488240242004	0.0340599827468395	-0.017887907102704
1629	90.8075103759766	-14.2730073928833	-5.6554970741272	0.00613799272105098	-0.0318489037454128	0.0564625114202499	-0.0204853005707264
1630	90.1581573486328	-14.9223566055298	-5.33082246780396	0.0106834331527352	-0.0159398596733809	0.0613326244056225	-0.00912170019000769
1631	89.5088119506836	-13.6236591339111	-5.59056186676025	0.00256657530553639	0.00646266713738441	0.052891094237566	-0.00230353930965066
1632	90.1581573486328	-13.6236591339111	-5.3957576751709	-0.00749832857400179	0.0155535480007529	0.0376313999295235	0.0330859608948231
1633	90.1581573486328	-14.9223566055298	-5.26588773727417	-3.08191010844894e-05	0.0223717093467712	0.0178262684494257	0.0584105588495731
1634	89.5088119506836	-14.9223566055298	-5.59056186676025	-0.00879702530801296	0.0334106348454952	-0.0110697457566857	0.0600339286029339
1635	89.5088119506836	-13.9483327865601	-5.78536653518677	-0.0243813935667276	0.047696303576231	-0.0419138073921204	0.0502936989068985
1636	89.5088119506836	-13.6236591339111	-5.3957576751709	-0.0182125810533762	0.0447742342948914	-0.0870435386896133	0.0369820520281792
1637	88.2101135253906	-14.5976819992065	-5.33082246780396	-0.00684897974133492	0.0340599827468395	-0.100030511617661	0.0230210572481155
1638	88.8594665527344	-14.9223566055298	-5.07108306884766	-0.000680167751852423	0.0132808275520802	-0.0604202412068844	0.0275664981454611
1639	88.8594665527344	-13.6236591339111	-5.3957576751709	-0.000355493422830477	-0.0188619289547205	-0.0324982516467571	0.0213976856321096
1640	88.8594665527344	-13.6236591339111	-5.59056186676025	-0.00457625929266214	-0.0243813935667276	-0.0143164889886975	0.0022419011220336
1641	90.1581573486328	-14.9223566055298	-5.98017120361328	0.00906006153672934	-0.0302255302667618	0.0188002903014421	0.00126787810586393
1642	88.8594665527344	-14.9223566055298	-5.59056186676025	0.0123068047687411	-0.0497059896588326	0.0558131635189056	-0.0308748781681061
1643	90.1581573486328	-13.9483327865601	-5.6554970741272	0.0116574559360743	-0.0552254542708397	0.100618220865726	-0.0539267547428608
1644	88.8594665527344	-13.9483327865601	-5.46069240570068	0.013930176384747	-0.043212503194809	0.128215536475182	-0.0526280589401722
1645	91.4568557739258	-15.2470302581787	-5.13601779937744	0.00646266713738441	-0.0311995539814234	0.113929867744446	-0.0415891297161579
1646	90.1581573486328	-14.9223566055298	-5.59056186676025	0.0116574559360743	-0.0136671401560307	0.102241590619087	-0.0370436906814575
1647	91.4568557739258	-14.9223566055298	-5.59056186676025	0.00970941036939621	-0.00327756232582033	0.111332468688488	-0.0337969474494457
1648	90.1581573486328	-14.9223566055298	-5.3957576751709	-0.00457625929266214	0.00126787810586393	0.0989948436617851	-0.0162645354866982
1649	90.8075103759766	-14.2730073928833	-5.59056186676025	0.00289124972186983	0.01100810803473	0.0675014406442642	-0.00619963090866804
1650	89.5088119506836	-12.9743099212646	-5.59056186676025	-0.00457625929266214	0.0243197549134493	0.0100340843200684	-0.0123684434220195
1651	91.4568557739258	-14.9223566055298	-5.13601779937744	-0.00457625929266214	0.031137915328145	-0.0490566417574883	0.00711201597005129
1652	90.1581573486328	-14.5976819992065	-5.46069240570068	-0.00684897974133492	0.0343846566975117	-0.0815240740776062	0.0282158460468054
1653	90.1581573486328	-13.6236591339111	-5.85030126571655	-0.00879702530801296	0.0158782228827477	-0.0799007043242455	0.0515923984348774
1654	89.5088119506836	-13.6236591339111	-5.85030126571655	-0.00100484199356288	0.0126314787194133	-0.0649656802415848	0.0532157681882381
1655	92.1062088012695	-15.2470302581787	-5.3957576751709	-0.00847235135734081	0.00678734155371785	-0.0987318083643913	0.0509430468082428
1656	91.4568557739258	-14.5976819992065	-5.72043180465698	0.0100340843200684	-0.0282774847000837	-0.0305502042174339	0.0395794473588467
1657	88.8594665527344	-13.6236591339111	-5.46069240570068	0.000618529506027699	-0.0182125810533762	0.00711201597005129	0.0353586822748184
1658	88.8594665527344	-13.2989845275879	-6.04510593414307	0.000943203864153475	-0.0324982516467571	0.00126787810586393	0.0246444288641214
1659	90.1581573486328	-15.2470302581787	-6.04510593414307	-0.00490093370899558	-0.03444629535079	0.0171769186854362	0.0207483377307653
1660	90.1581573486328	-14.5976819992065	-5.78536653518677	-0.00457625929266214	-0.0253554154187441	0.0782156884670258	0.0100340843200684
1661	88.8594665527344	-14.9223566055298	-5.52562713623047	-0.00555028254166245	-0.0172385573387146	0.0814624354243279	-0.00684897974133492
1662	90.8075103759766	-13.9483327865601	-5.72043180465698	0.012956153601408	-0.000680167751852423	0.0921766832470894	-0.0393164120614529
1663	89.5088119506836	-15.2470302581787	-5.13601779937744	0.00548864435404539	0.0223717093467712	0.0811377614736557	-0.0467839203774929
1664	90.8075103759766	-14.5976819992065	-5.59056186676025	0.00613799272105098	0.0564625114202499	0.0210730116814375	-0.0529527328908443
1665	90.8075103759766	-13.9483327865601	-5.85030126571655	0.00678734155371785	0.0801637396216393	-0.0649656802415848	-0.0493813157081604
1666	89.5088119506836	-13.9483327865601	-5.52562713623047	0.000293855206109583	0.0606832765042782	-0.133147284388542	-0.0448358729481697
1667	88.8594665527344	-13.6236591339111	-5.3957576751709	0.0155535480007529	0.0522417463362217	-0.166913419961929	-0.0399657599627972
1668	88.8594665527344	-13.6236591339111	-5.52562713623047	0.0142548503354192	0.041852168738842	-0.151004374027252	-0.02697878703475
1669	90.1581573486328	-14.9223566055298	-5.26588773727417	0.00906006153672934	0.0350340083241463	-0.114640854299068	-0.0100957229733467
1670	90.8075103759766	-14.2730073928833	-5.33082246780396	-0.00814767740666866	0.0136055024340749	-0.0880175605416298	-0.0117190945893526
1671	88.8594665527344	-13.2989845275879	-5.52562713623047	-0.00457625929266214	0.0132808275520802	-0.0675630792975426	-0.00587495695799589
1672	88.8594665527344	-13.6236591339111	-5.6554970741272	0.00418994715437293	0.00191722682211548	-0.0617189407348633	0.0272418223321438
1673	90.8075103759766	-14.2730073928833	-5.52562713623047	-0.0130177913233638	-0.00392691092565656	-0.0389917381107807	0.045423585921526
1674	90.8075103759766	-13.9483327865601	-5.85030126571655	-0.00652430532500148	-0.00912170019000769	-0.0302255302667618	0.0561378374695778
1675	88.8594665527344	-13.2989845275879	-5.9152364730835	-0.00490093370899558	-0.0172385573387146	-0.00652430532500148	0.0499690249562263
1676	89.5088119506836	-14.5976819992065	-5.52562713623047	-0.0026282137259841	-0.0286021586507559	0.0113327819854021	0.0363327041268349
1677	90.8075103759766	-14.5976819992065	-5.85030126571655	-0.0117190945893526	-0.0159398596733809	0.0233457311987877	0.0317872650921345
1678	91.4568557739258	-14.5976819992065	-5.85030126571655	0.0136055024340749	-0.0195112787187099	0.0515923984348774	0.0343846566975117
1679	89.5088119506836	-14.5976819992065	-5.52562713623047	0.0106834331527352	-0.0276281367987394	0.0688001364469528	0.0285405199974775
1680	89.5088119506836	-13.2989845275879	-5.78536653518677	-0.00522560812532902	-0.0357449948787689	0.0675014406442642	0.0158782228827477
1681	88.2101135253906	-12.6496362686157	-5.78536653518677	0.00970941036939621	-0.0341216214001179	0.0515923984348774	-0.00587495695799589
1682	88.8594665527344	-14.9223566055298	-5.13601779937744	0.0178262684494257	-0.0315242260694504	0.052891094237566	-0.0406151078641415
1683	88.8594665527344	-13.2989845275879	-6.11004114151001	0.012956153601408	-0.0182125810533762	0.0733455792069435	-0.0458098985254765
1684	90.1581573486328	-13.2989845275879	-5.9152364730835	0.0100340843200684	-0.00684897974133492	0.0444495603442192	-0.0389917381107807
1685	90.1581573486328	-13.9483327865601	-5.59056186676025	0.00938473641872406	0.0389300994575024	0.0373067259788513	-0.0428878292441368
1686	90.8075103759766	-14.9223566055298	-5.3957576751709	0.00678734155371785	0.0389300994575024	0.0369820520281792	-0.0337969474494457
1687	90.1581573486328	-13.9483327865601	-5.6554970741272	0.0165275707840919	0.0434755384922028	0.049319677054882	-0.032173577696085
1688	88.8594665527344	-14.2730073928833	-5.3957576751709	0.00873538758605719	0.0200989879667759	0.0470469556748867	-0.0182125810533762
1689	88.2101135253906	-12.9743099212646	-5.72043180465698	0.0022419011220336	0.013930176384747	0.0353586822748184	-0.00977104809135199
1690	88.2101135253906	-12.9743099212646	-6.23991060256958	0.0113327819854021	-0.00425158534198999	0.0457482598721981	-0.0208099745213985
1691	89.5088119506836	-13.9483327865601	-5.9152364730835	-0.0149658378213644	-0.0169138833880424	0.0457482598721981	0.00678734155371785
1692	90.8075103759766	-14.9223566055298	-5.78536653518677	-0.0110697457566857	-0.00912170019000769	0.025618452578783	0.0308132413774729
1693	87.5607681274414	-12.9743099212646	-5.9152364730835	-0.0143164889886975	0.0194496400654316	0.0301638916134834	0.0515923984348774
1694	90.1581573486328	-14.2730073928833	-5.20095300674438	-0.0201606266200542	0.0347093306481838	-0.017887907102704	0.0554884895682335
1695	90.1581573486328	-13.9483327865601	-5.6554970741272	-0.00522560812532902	0.0431508645415306	-0.106848672032356	0.0438002124428749
1696	87.5607681274414	-13.6236591339111	-5.85030126571655	-0.00392691092565656	0.020423661917448	-0.114316180348396	0.0408781431615353
1697	88.2101135253906	-13.6236591339111	-5.72043180465698	-0.00749832857400179	-0.0399657599627972	-0.0480826161801815	0.0243197549134493
1698	87.5607681274414	-13.2989845275879	-5.46069240570068	-0.00295288790948689	-0.0704851448535919	0.0463976077735424	0.020423661917448
1699	88.8594665527344	-13.2989845275879	-5.46069240570068	-0.00425158534198999	-0.0656150281429291	0.0610079504549503	0.01847561635077
1700	90.1581573486328	-14.9223566055298	-5.20095300674438	-0.0026282137259841	-0.0412644557654858	0.14152717590332	0.0171769186854362
1701	91.4568557739258	-14.2730073928833	-5.13601779937744	-0.00782300252467394	-0.0263294391334057	0.139254465699196	-0.00392691092565656
1702	88.2101135253906	-12.9743099212646	-5.72043180465698	0.0165275707840919	-0.0156151866540313	0.140877828001976	-0.0331475995481014
1703	90.8075103759766	-14.2730073928833	-5.46069240570068	0.0126314787194133	0.012956153601408	0.0983454957604408	-0.0438618510961533
1704	90.8075103759766	-13.9483327865601	-5.78536653518677	0.013930176384747	0.029189869761467	0.0681507885456085	-0.048407293856144
1705	88.8594665527344	-13.6236591339111	-5.98017120361328	0.000943203864153475	0.0882805958390236	-0.0448358729481697	-0.0477579422295094
1706	88.8594665527344	-13.2989845275879	-5.6554970741272	0.0132808275520802	0.093475379049778	-0.162367984652519	-0.0422384813427925
1707	88.8594665527344	-12.9743099212646	-5.85030126571655	0.0181509424000978	0.10711170732975	-0.238991126418114	-0.0399657599627972
1708	88.8594665527344	-12.9743099212646	-5.78536653518677	0.0116574559360743	0.0671767666935921	-0.260094940662384	-0.0292515084147453
1709	92.1062088012695	-14.2730073928833	-5.72043180465698	0.0113327819854021	0.0168522447347641	-0.200679555535316	-0.0175632312893867
1710	90.1581573486328	-13.6236591339111	-5.59056186676025	0.013930176384747	-0.00782300252467394	-0.154575794935226	-0.00847235135734081
1711	90.1581573486328	-13.6236591339111	-5.46069240570068	0.00841071270406246	-0.0256800893694162	-0.108147367835045	0.00126787810586393
1712	88.2101135253906	-12.6496362686157	-5.52562713623047	-0.00230353930965066	-0.0383423902094364	-0.068537101149559	0.0288651939481497
1713	90.8075103759766	-14.2730073928833	-5.46069240570068	-0.00814767740666866	-0.0191866029053926	-0.0561994761228561	0.052891094237566
1714	88.2101135253906	-12.6496362686157	-6.11004114151001	-0.00555028254166245	0.00126787810586393	-0.0331475995481014	0.0606832765042782
1715	90.8075103759766	-14.2730073928833	-5.78536653518677	0.000618529506027699	-0.0208099745213985	-0.00847235135734081	0.047696303576231
1716	90.1581573486328	-13.6236591339111	-5.98017120361328	-0.00684897974133492	-0.0516540370881557	0.0399041213095188	0.0399041213095188
1717	90.8075103759766	-14.2730073928833	-5.72043180465698	-0.00295288790948689	-0.0448358729481697	0.0561378374695778	0.036657378077507
1718	90.1581573486328	-14.2730073928833	-5.52562713623047	-0.00587495695799589	-0.032173577696085	0.0811377614736557	0.0210730116814375
1719	90.1581573486328	-14.2730073928833	-5.20095300674438	-0.00457625929266214	-0.0185372550040483	0.0866572186350822	0.0288651939481497
1720	89.5088119506836	-13.9483327865601	-5.72043180465698	-0.00522560812532902	0.0314625911414623	0.0710728541016579	0.0116574559360743
1721	88.2101135253906	-13.2989845275879	-5.98017120361328	-0.000355493422830477	0.047696303576231	0.0447742342948914	-0.00165419070981443
1722	90.8075103759766	-14.2730073928833	-5.72043180465698	0.0197743140161037	0.0191249661147594	0.0519170723855495	-0.0386670641601086
1723	88.8594665527344	-13.2989845275879	-5.6554970741272	0.00581331877037883	-0.017887907102704	0.031137915328145	-0.0545761026442051
1724	88.8594665527344	-13.6236591339111	-5.6554970741272	0.00970941036939621	-0.0260047651827335	-0.021459324285388	-0.0503553375601768
1725	90.8075103759766	-14.2730073928833	-5.46069240570068	0.00938473641872406	0.00159255252219737	-0.0549007803201675	-0.0445111989974976
1726	90.8075103759766	-13.9483327865601	-5.6554970741272	-0.000355493422830477	0.00418994715437293	-0.0636669844388962	-0.0422384813427925
1727	89.5088119506836	-14.5976819992065	-5.78536653518677	0.00970941036939621	0.0259431265294552	-0.0915889739990234	-0.0341216214001179
1728	90.1581573486328	-14.5976819992065	-5.59056186676025	-0.00522560812532902	0.00776136433705688	-0.0571734979748726	-0.0188619289547205
1729	88.8594665527344	-12.9743099212646	-5.6554970741272	0.0171769186854362	0.00613799272105098	-0.0191866029053926	-0.0110697457566857
1730	88.8594665527344	-13.2989845275879	-5.78536653518677	0.0168522447347641	0.0321119390428066	-0.0477579422295094	-0.0104203969240189
1731	90.1581573486328	-14.5976819992065	-5.52562713623047	-0.00165419070981443	0.0499690249562263	-0.0636669844388962	-0.00684897974133492
1732	90.1581573486328	-14.2730073928833	-5.59056186676025	0.00256657530553639	0.0522417463362217	-0.0837967917323112	0.0337353087961674
1733	88.8594665527344	-13.2989845275879	-5.78536653518677	-0.00197886489331722	0.0337353087961674	-0.0646410062909126	0.0421768426895142
1734	91.4568557739258	-14.2730073928833	-5.6554970741272	-0.00360223650932312	0.00743668992072344	-0.0542514286935329	0.0538651160895824
1735	89.5088119506836	-13.2989845275879	-5.52562713623047	-0.00132951640989631	-0.00132951640989631	-0.0247060675173998	0.0515923984348774
1736	90.8075103759766	-14.2730073928833	-5.46069240570068	-0.00132951640989631	-0.0104203969240189	-0.0221086721867323	0.0399041213095188
1737	91.4568557739258	-14.2730073928833	-5.26588773727417	0.0116574559360743	-0.00327756232582033	-0.0110697457566857	0.029189869761467
1738	91.4568557739258	-14.5976819992065	-5.20095300674438	-0.0136671401560307	-0.0175632312893867	0.00126787810586393	0.0210730116814375
1739	90.1581573486328	-14.2730073928833	-5.72043180465698	0.0210730116814375	-0.00814767740666866	0.0171769186854362	0.0252937767654657
1740	93.4049072265625	-14.9223566055298	-5.33082246780396	0.0132808275520802	-0.0136671401560307	0.0136055024340749	0.0152288740500808
1741	90.1581573486328	-13.2989845275879	-5.46069240570068	0.0126314787194133	-0.0273034609854221	0.0210730116814375	-0.00619963090866804
1742	90.8075103759766	-13.6236591339111	-5.85030126571655	0.0126314787194133	-0.0276281367987394	0.0369820520281792	-0.0337969474494457
1743	90.1581573486328	-14.2730073928833	-5.33082246780396	0.00841071270406246	-0.0331475995481014	0.0597092546522617	-0.0441865250468254
1744	92.1062088012695	-14.2730073928833	-5.3957576751709	0.0103587592020631	-0.0247060675173998	0.0950987562537193	-0.0441865250468254
1745	90.8075103759766	-12.9743099212646	-5.85030126571655	0.0100340843200684	-0.00457625929266214	0.12659215927124	-0.0415891297161579
1746	92.1062088012695	-13.9483327865601	-5.98017120361328	0.000293855206109583	0.00191722682211548	0.156786873936653	-0.0422384813427925
1747	90.1581573486328	-14.2730073928833	-5.6554970741272	-0.0191866029053926	-0.0363943427801132	0.16522841155529	-0.0276281367987394
1748	90.8075103759766	-14.2730073928833	-5.85030126571655	0.00808603875339031	-0.0545761026442051	0.158734917640686	-0.0198359526693821
1749	90.1581573486328	-12.3249616622925	-5.6554970741272	0.00191722682211548	-0.0292515084147453	0.107436381280422	-0.0100957229733467
1750	90.1581573486328	-14.5976819992065	-5.3957576751709	-0.0117190945893526	-0.0152905117720366	0.0363327041268349	-0.00912170019000769
1751	90.8075103759766	-13.2989845275879	-5.85030126571655	0.00159255252219737	-0.0107450718060136	-0.0120437685400248	-0.00392691092565656
1752	91.4568557739258	-14.9223566055298	-5.59056186676025	0.00483929552137852	-0.0100957229733467	-0.0568488240242004	0.0308132413774729
1753	88.8594665527344	-13.2989845275879	-5.72043180465698	-0.000355493422830477	-0.0237320438027382	-0.0266541130840778	0.0502936989068985
1754	90.1581573486328	-14.5976819992065	-5.6554970741272	-0.00717365415766835	-0.0169138833880424	-0.0299008563160896	0.0571118593215942
1755	90.8075103759766	-13.9483327865601	-5.85030126571655	0.00126787810586393	0.0175015944987535	-0.0315242260694504	0.0431508645415306
1756	88.2101135253906	-13.6236591339111	-5.52562713623047	0.00516396993771195	0.0395794473588467	-0.00457625929266214	0.041852168738842
1757	88.2101135253906	-13.6236591339111	-6.11004114151001	-0.00457625929266214	0.0717222020030022	-0.0113944197073579	0.0337353087961674
1758	87.5607681274414	-13.6236591339111	-5.98017120361328	0.00126787810586393	0.0778910145163536	-0.0104203969240189	0.0230210572481155
1759	88.8594665527344	-13.6236591339111	-5.98017120361328	-0.00360223650932312	0.0694494843482971	-0.0341216214001179	0.0252937767654657
1760	88.8594665527344	-13.2989845275879	-5.78536653518677	0.00191722682211548	0.0655533894896507	-0.0678877532482147	0.0106834331527352
1761	90.1581573486328	-14.9223566055298	-5.59056186676025	0.0158782228827477	0.0532157681882381	-0.0967837646603584	-0.00847235135734081
1762	90.1581573486328	-13.6236591339111	-5.59056186676025	0.01100810803473	0.0223717093467712	-0.115939550101757	-0.0308748781681061
1763	90.1581573486328	-14.5976819992065	-5.52562713623047	0.00841071270406246	-0.00295288790948689	-0.0688617751002312	-0.0526280589401722
1764	90.1581573486328	-14.2730073928833	-5.52562713623047	0.00159255252219737	-0.0347709693014622	-0.00912170019000769	-0.0474332682788372
1765	90.1581573486328	-13.6236591339111	-5.72043180465698	0.00873538758605719	-0.0402904339134693	0.0210730116814375	-0.0500306636095047
1766	88.2101135253906	-12.9743099212646	-5.72043180465698	0.0022419011220336	-0.0276281367987394	0.0425015166401863	-0.0402904339134693
1767	91.4568557739258	-13.6236591339111	-5.33082246780396	0.00938473641872406	-0.0237320438027382	0.0558131635189056	-0.0308748781681061
1768	90.8075103759766	-14.2730073928833	-5.3957576751709	0.0136055024340749	0.00841071270406246	0.0593845807015896	-0.0198359526693821
1769	91.4568557739258	-14.2730073928833	-5.3957576751709	0.0155535480007529	-0.0227580219507217	0.0230210572481155	-0.0100957229733467
1770	90.8075103759766	-14.2730073928833	-5.26588773727417	0.0132808275520802	-0.028926832601428	0.0171769186854362	-0.00717365415766835
1771	92.7555541992188	-14.5976819992065	-5.13601779937744	-0.00977104809135199	-0.0240567177534103	0.0522417463362217	-0.0104203969240189
1772	88.8594665527344	-12.9743099212646	-5.72043180465698	-0.00652430532500148	-0.0227580219507217	0.00646266713738441	0.0282158460468054
1773	91.4568557739258	-14.5976819992065	-5.59056186676025	-0.00457625929266214	0.00678734155371785	-0.0425631552934647	0.0512677207589149
1774	88.2101135253906	-12.9743099212646	-5.3957576751709	-0.0117190945893526	0.00743668992072344	-0.0461345724761486	0.052891094237566
1775	90.1581573486328	-14.5976819992065	-5.07108306884766	-0.000680167751852423	0.0100340843200684	-0.0454852245748043	0.0512677207589149
1776	90.1581573486328	-13.9483327865601	-5.52562713623047	-0.00684897974133492	0.0142548503354192	-0.0630176365375519	0.0330859608948231
1777	91.4568557739258	-14.2730073928833	-5.46069240570068	0.000293855206109583	0.00548864435404539	-0.0847708135843277	0.0324366129934788
1778	90.8075103759766	-14.2730073928833	-5.46069240570068	-0.00619963090866804	0.00548864435404539	-0.023407369852066	0.020423661917448
1779	91.4568557739258	-14.2730073928833	-5.3957576751709	0.000293855206109583	0.0249691028147936	0.0243197549134493	0.0213976856321096
1780	89.5088119506836	-13.6236591339111	-5.13601779937744	-0.00392691092565656	0.0438002124428749	0.00581331877037883	0.0113327819854021
1781	90.1581573486328	-13.2989845275879	-5.33082246780396	0.00191722682211548	0.0386054255068302	-0.0370436906814575	-0.00197886489331722
1782	90.1581573486328	-13.9483327865601	-5.3957576751709	0.0136055024340749	0.00613799272105098	-0.0461345724761486	-0.0399657599627972
1783	89.5088119506836	-12.9743099212646	-5.6554970741272	0.011982130818069	-0.00944637414067984	-0.055874802172184	-0.0565241500735283
1784	91.4568557739258	-13.9483327865601	-5.6554970741272	0.0116574559360743	-0.0250307414680719	-0.0159398596733809	-0.0571734979748726
1785	90.8075103759766	-14.2730073928833	-5.46069240570068	0.00906006153672934	-0.0386670641601086	-0.0256800893694162	-0.0513293594121933
1786	90.1581573486328	-12.9743099212646	-5.52562713623047	0.00711201597005129	-0.0695111230015755	0.0395794473588467	-0.0497059896588326
1787	89.5088119506836	-13.2989845275879	-5.46069240570068	0.00711201597005129	-0.0695111230015755	0.0866572186350822	-0.0415891297161579
1788	91.4568557739258	-14.2730073928833	-5.59056186676025	0.00841071270406246	-0.0587968714535236	0.120423346757889	-0.0260047651827335
1789	90.8075103759766	-14.2730073928833	-5.72043180465698	0.00841071270406246	-0.0376930385828018	0.114903889596462	-0.00490093370899558
1790	88.2101135253906	-12.9743099212646	-5.85030126571655	0.00873538758605719	-0.0126931173726916	0.0720468759536743	-0.0117190945893526
1791	90.1581573486328	-12.9743099212646	-5.59056186676025	-0.00425158534198999	0.0171769186854362	0.0178262684494257	-0.00100484199356288
1792	91.4568557739258	-13.9483327865601	-5.26588773727417	-0.000355493422830477	0.0412028171122074	-0.0617189407348633	0.0317872650921345
1793	87.5607681274414	-13.2989845275879	-5.33082246780396	-0.00132951640989631	0.0515923984348774	-0.118212267756462	0.052891094237566
1794	91.4568557739258	-13.9483327865601	-5.46069240570068	-0.00684897974133492	0.0438002124428749	-0.113991506397724	0.0577612072229385
1795	88.8594665527344	-12.6496362686157	-5.6554970741272	0.00548864435404539	0.0515923984348774	-0.124705754220486	0.0460729338228703
1796	90.1581573486328	-13.2989845275879	-5.6554970741272	0.00126787810586393	0.0577612072229385	-0.118861623108387	0.0343846566975117
1797	88.8594665527344	-12.6496362686157	-5.3957576751709	-0.0100957229733467	0.0515923984348774	-0.101653881371021	0.0275664981454611
1798	89.5088119506836	-12.9743099212646	-5.59056186676025	-0.00197886489331722	0.0376313999295235	-0.0799007043242455	0.0171769186854362
1799	88.2101135253906	-12.6496362686157	-5.3957576751709	0.00581331877037883	0.0207483377307653	-0.0639916583895683	0.0168522447347641
1800	89.5088119506836	-12.9743099212646	-5.3957576751709	0.0126314787194133	0.00970941036939621	-0.0623682886362076	0.00970941036939621
1801	90.1581573486328	-13.6236591339111	-5.52562713623047	0.00743668992072344	0.00289124972186983	-0.0279528107494116	-0.00587495695799589
1802	89.5088119506836	-12.9743099212646	-5.85030126571655	0.01847561635077	-0.0266541130840778	-0.00230353930965066	-0.0350956469774246
1803	90.1581573486328	-13.9483327865601	-5.46069240570068	0.0100340843200684	-0.0334722734987736	0.0382807515561581	-0.0526280589401722
1804	90.1581573486328	-12.6496362686157	-5.52562713623047	0.00808603875339031	-0.03444629535079	0.0856831967830658	-0.0438618510961533
1805	88.8594665527344	-12.0002870559692	-5.59056186676025	0.00418994715437293	-0.0130177913233638	0.0694494843482971	-0.0477579422295094
1806	90.1581573486328	-12.6496362686157	-5.20095300674438	0.0100340843200684	-0.0110697457566857	0.0597092546522617	-0.0497059896588326
1807	89.5088119506836	-12.0002870559692	-5.9152364730835	0.00613799272105098	-0.0146411629393697	0.0314625911414623	-0.0399657599627972
1808	89.5088119506836	-12.9743099212646	-5.6554970741272	0.0145795252174139	-0.000680167751852423	0.0152288740500808	-0.0217839982360601
1809	88.8594665527344	-11.6756134033203	-5.78536653518677	0.00159255252219737	0.0220470335334539	-0.0188619289547205	-0.0266541130840778
1810	90.8075103759766	-13.9483327865601	-5.59056186676025	0.00711201597005129	0.0171769186854362	-0.0419138073921204	-0.0100957229733467
1811	90.1581573486328	-13.2989845275879	-5.59056186676025	0.0103587592020631	0.0158782228827477	-0.0253554154187441	-0.000355493422830477
1812	89.5088119506836	-12.9743099212646	-5.52562713623047	-0.000680167751852423	-0.00425158534198999	0.01847561635077	0.0317872650921345
1813	89.5088119506836	-13.2989845275879	-5.78536653518677	-0.00360223650932312	0.0116574559360743	0.0616573020815849	0.0480209775269032
1814	88.8594665527344	-12.6496362686157	-5.9152364730835	-0.00879702530801296	0.00354059832170606	0.084059827029705	0.0548391379415989
1815	90.1581573486328	-13.6236591339111	-5.59056186676025	-0.00490093370899558	-0.0337969474494457	0.126267492771149	0.0522417463362217
1816	89.5088119506836	-13.9483327865601	-6.04510593414307	-0.00717365415766835	-0.0123684434220195	0.110358446836472	0.0382807515561581
1817	90.1581573486328	-12.0002870559692	-6.23991060256958	0.00321592413820326	-0.000680167751852423	0.084059827029705	0.0275664981454611
1818	89.5088119506836	-12.6496362686157	-5.98017120361328	-0.00944637414067984	0.00970941036939621	0.0412028171122074	0.0288651939481497
1819	90.8075103759766	-13.9483327865601	-5.72043180465698	-0.00652430532500148	0.0171769186854362	-0.000680167751852423	0.0210730116814375
1820	90.1581573486328	-13.6236591339111	-5.6554970741272	-0.00295288790948689	0.0314625911414623	-0.02697878703475	0.0142548503354192
1821	88.2101135253906	-12.6496362686157	-5.72043180465698	-0.0104203969240189	0.0275664981454611	-0.0594462193548679	-0.0133424662053585
1822	90.1581573486328	-13.9483327865601	-5.52562713623047	0.00548864435404539	0.00548864435404539	-0.0782773271203041	-0.0305502042174339
1823	89.5088119506836	-12.3249616622925	-5.78536653518677	0.0155535480007529	-0.00230353930965066	-0.086394190788269	-0.048407293856144
1824	89.5088119506836	-13.9483327865601	-5.3957576751709	0.0158782228827477	-0.0149658378213644	-0.0665890574455261	-0.0519787110388279
1825	90.8075103759766	-13.9483327865601	-5.20095300674438	0.00938473641872406	-0.0185372550040483	-0.0617189407348633	-0.050680011510849
1826	90.1581573486328	-13.2989845275879	-5.9152364730835	0.000293855206109583	0.00159255252219737	-0.0513293594121933	-0.0461345724761486
1827	90.8075103759766	-13.6236591339111	-6.04510593414307	0.00354059832170606	-0.00879702530801296	-0.0299008563160896	-0.0324982516467571
1828	90.8075103759766	-13.6236591339111	-5.6554970741272	0.00873538758605719	-0.0143164889886975	-0.0123684434220195	-0.0302255302667618
1829	91.4568557739258	-13.9483327865601	-5.33082246780396	0.012956153601408	-0.023407369852066	0.0178262684494257	-0.0263294391334057
1830	88.8594665527344	-12.6496362686157	-5.3957576751709	0.00581331877037883	-0.0133424662053585	0.0343846566975117	-0.00977104809135199
1831	89.5088119506836	-12.9743099212646	-5.07108306884766	0.00581331877037883	0.0100340843200684	0.0386054255068302	-0.00587495695799589
1832	90.8075103759766	-12.9743099212646	-5.3957576751709	-0.0133424662053585	0.0197743140161037	0.0165275707840919	0.0314625911414623
1833	90.1581573486328	-12.9743099212646	-5.20095300674438	-0.00392691092565656	0.0132808275520802	0.0194496400654316	0.0512677207589149
1834	90.1581573486328	-13.6236591339111	-5.46069240570068	-0.00490093370899558	-0.00327756232582033	0.00906006153672934	0.0580858811736107
1835	89.5088119506836	-12.9743099212646	-5.59056186676025	-0.00619963090866804	-0.0292515084147453	0.00386527273803949	0.0548391379415989
1836	89.5088119506836	-12.6496362686157	-5.00614833831787	-0.00490093370899558	-0.0318489037454128	0.0262678004801273	0.0425015166401863
1837	90.8075103759766	-14.2730073928833	-4.55160427093506	0.00451462110504508	-0.0256800893694162	0.0421768426895142	0.0327612869441509
1838	89.5088119506836	-13.6236591339111	-5.26588773727417	-0.00197886489331722	-0.00165419070981443	0.0480209775269032	0.0295145437121391
1839	88.8594665527344	-13.2989845275879	-5.59056186676025	0.00256657530553639	0.00483929552137852	0.0564625114202499	0.0226963832974434
1840	88.8594665527344	-12.3249616622925	-5.59056186676025	-0.0104203969240189	0.0155535480007529	0.0561378374695778	0.01100810803473
1841	91.4568557739258	-12.9743099212646	-5.52562713623047	0.00841071270406246	0.0165275707840919	0.0340599827468395	-0.00490093370899558
1842	88.2101135253906	-12.6496362686157	-5.26588773727417	0.0132808275520802	0.013930176384747	0.00873538758605719	-0.0337969474494457
1843	90.1581573486328	-14.2730073928833	-5.26588773727417	0.00906006153672934	-0.00392691092565656	0.0178262684494257	-0.0480826161801815
1844	89.5088119506836	-12.6496362686157	-5.78536653518677	0.00873538758605719	-0.00132951640989631	0.0191249661147594	-0.050680011510849
1845	88.8594665527344	-13.2989845275879	-6.17497587203979	0.00516396993771195	-0.0247060675173998	0.00548864435404539	-0.0474332682788372
1846	90.8075103759766	-13.9483327865601	-6.17497587203979	-0.000680167751852423	-0.0195112787187099	0.0123068047687411	-0.0464592464268208
1847	90.1581573486328	-13.9483327865601	-5.9152364730835	0.0113327819854021	-0.0227580219507217	0.0217223595827818	-0.0367190167307854
1848	88.8594665527344	-12.9743099212646	-6.04510593414307	0.0191249661147594	-0.0299008563160896	0.0707481801509857	-0.0279528107494116
1849	89.5088119506836	-12.9743099212646	-5.52562713623047	-0.00619963090866804	-0.00977104809135199	0.0811377614736557	-0.0165892094373703
1850	90.1581573486328	-13.6236591339111	-5.6554970741272	-0.0026282137259841	0.0262678004801273	0.0428261905908585	-0.00847235135734081
1851	90.8075103759766	-13.9483327865601	-5.46069240570068	0.00126787810586393	0.0649040415883064	0.00354059832170606	0.0022419011220336
1852	89.5088119506836	-13.2989845275879	-5.3957576751709	-0.0133424662053585	0.0778910145163536	-0.0682124271988869	0.0288651939481497
1853	88.8594665527344	-13.2989845275879	-5.46069240570068	-0.00360223650932312	0.0733455792069435	-0.0818487480282784	0.0444495603442192
1854	88.8594665527344	-13.6236591339111	-5.00614833831787	-0.00749832857400179	0.0538651160895824	-0.108147367835045	0.0623066499829292
1855	90.8075103759766	-13.9483327865601	-4.81134366989136	-0.00717365415766835	0.0269171483814716	-0.104251272976398	0.0470469556748867
1856	90.1581573486328	-12.6496362686157	-5.26588773727417	-0.00132951640989631	0.0168522447347641	-0.118861623108387	0.0467222817242146
1857	88.2101135253906	-12.9743099212646	-5.3957576751709	-0.00749832857400179	0.00646266713738441	-0.0935370251536369	0.0321119390428066
1858	90.1581573486328	-12.9743099212646	-5.3957576751709	0.00841071270406246	-0.00587495695799589	-0.0971084386110306	0.0262678004801273
1859	88.2101135253906	-12.9743099212646	-5.26588773727417	0.000618529506027699	-0.0026282137259841	-0.0730825439095497	0.0152288740500808
1860	91.4568557739258	-14.9223566055298	-5.13601779937744	-3.08191010844894e-05	-0.0113944197073579	-0.0682124271988869	0.00743668992072344
1861	90.8075103759766	-14.2730073928833	-4.94121360778809	0.00646266713738441	-0.0308748781681061	-0.0318489037454128	-0.0110697457566857
1862	90.8075103759766	-14.5976819992065	-5.20095300674438	0.0162028968334198	-0.0393164120614529	-0.0162645354866982	-0.0295761823654175
1863	88.2101135253906	-13.9483327865601	-5.26588773727417	0.00841071270406246	-0.0428878292441368	0.0379560738801956	-0.0467839203774929
1864	90.8075103759766	-13.9483327865601	-5.46069240570068	0.0106834331527352	-0.0422384813427925	0.0480209775269032	-0.0539267547428608
1865	90.8075103759766	-13.2989845275879	-5.6554970741272	0.00678734155371785	-0.0286021586507559	0.0772416666150093	-0.0448358729481697
1866	90.8075103759766	-13.2989845275879	-5.33082246780396	0.0123068047687411	-0.0026282137259841	0.0759429708123207	-0.0441865250468254
1867	88.8594665527344	-13.2989845275879	-5.46069240570068	0.0158782228827477	-0.00132951640989631	0.066202737390995	-0.0412644557654858
1868	91.4568557739258	-14.9223566055298	-5.13601779937744	0.0132808275520802	0.0178262684494257	0.0499690249562263	-0.0169138833880424
1869	90.1581573486328	-13.6236591339111	-5.33082246780396	-0.00100484199356288	0.0304885655641556	0.0288651939481497	-0.00944637414067984
1870	90.1581573486328	-14.2730073928833	-5.46069240570068	0.0103587592020631	0.0470469556748867	-0.0110697457566857	-0.00977104809135199
1871	90.1581573486328	-12.9743099212646	-5.6554970741272	-0.00879702530801296	0.0532157681882381	-0.00555028254166245	-0.00977104809135199
1872	89.5088119506836	-13.2989845275879	-5.52562713623047	-0.00782300252467394	0.0376313999295235	-3.08191010844894e-05	0.0269171483814716
1873	90.1581573486328	-13.9483327865601	-5.20095300674438	-0.0123684434220195	0.00873538758605719	0.0155535480007529	0.0473716296255589
1874	90.1581573486328	-13.6236591339111	-5.20095300674438	-0.00847235135734081	-0.0149658378213644	0.0106834331527352	0.0535404421389103
1875	88.8594665527344	-12.9743099212646	-5.46069240570068	-0.0191866029053926	-0.00912170019000769	-0.000680167751852423	0.0457482598721981
1876	88.8594665527344	-14.5976819992065	-5.33082246780396	-0.00295288790948689	-0.0146411629393697	-0.0487319678068161	0.0314625911414623
1877	90.1581573486328	-14.5976819992065	-5.46069240570068	-3.08191010844894e-05	-0.0532774068415165	-0.0376930385828018	0.0243197549134493
1878	90.1581573486328	-15.2470302581787	-5.13601779937744	-0.00619963090866804	-0.0682124271988869	0.0113327819854021	0.0233457311987877
1879	90.1581573486328	-13.6236591339111	-5.46069240570068	0.00159255252219737	-0.0750305876135826	0.0483456552028656	0.0165275707840919
1880	88.8594665527344	-13.6236591339111	-5.3957576751709	0.0123068047687411	-0.0792513489723206	0.0480209775269032	0.0213976856321096
1881	89.5088119506836	-13.6236591339111	-5.59056186676025	-0.000355493422830477	-0.0701604709029198	0.0545144639909267	-0.0123684434220195
1882	88.8594665527344	-13.2989845275879	-5.33082246780396	0.0213976856321096	-0.0643163323402405	0.0580858811736107	-0.0324982516467571
1883	90.1581573486328	-13.2989845275879	-5.9152364730835	0.0194496400654316	-0.0480826161801815	0.0584105588495731	-0.0536020807921886
1884	88.8594665527344	-13.6236591339111	-5.46069240570068	0.0126314787194133	-0.00360223650932312	0.0480209775269032	-0.0467839203774929
1885	89.5088119506836	-14.9223566055298	-5.26588773727417	0.0197743140161037	0.040228795260191	0.029189869761467	-0.0493813157081604
1886	91.4568557739258	-14.5976819992065	-5.26588773727417	0.00938473641872406	0.0707481801509857	0.00289124972186983	-0.039641086012125
1887	90.8075103759766	-14.2730073928833	-5.00614833831787	0.0162028968334198	0.0918520092964172	-0.0198359526693821	-0.0328229255974293
1888	88.8594665527344	-14.5976819992065	-5.33082246780396	0.00159255252219737	0.0866572186350822	-0.0708098188042641	-0.0120437685400248
1889	90.1581573486328	-13.9483327865601	-5.72043180465698	-0.00652430532500148	0.0704235062003136	-0.0964590907096863	-0.0123684434220195
1890	88.2101135253906	-13.6236591339111	-5.59056186676025	-0.00295288790948689	0.041852168738842	-0.115290202200413	-0.00490093370899558
1891	91.4568557739258	-14.5976819992065	-5.33082246780396	-0.00555028254166245	0.00483929552137852	-0.11334215849638	-0.00425158534198999
1892	90.1581573486328	-14.9223566055298	-5.13601779937744	-0.0185372550040483	0.00808603875339031	-0.0808747261762619	0.0340599827468395
1893	89.5088119506836	-13.6236591339111	-5.20095300674438	-0.0208099745213985	-0.0136671401560307	-0.0646410062909126	0.049319677054882
1894	88.8594665527344	-13.9483327865601	-5.52562713623047	-0.017887907102704	-0.0156151866540313	-0.0497059896588326	0.0483456552028656
1895	90.8075103759766	-14.5976819992065	-5.3957576751709	-0.00814767740666866	-0.0282774847000837	-0.0279528107494116	0.0597092546522617
1896	89.5088119506836	-13.6236591339111	-5.72043180465698	-0.0120437685400248	-0.017887907102704	-0.0279528107494116	0.0282158460468054
1897	90.1581573486328	-13.6236591339111	-5.52562713623047	-0.00555028254166245	-0.00652430532500148	-0.0357449948787689	0.0298392176628113
1898	88.2101135253906	-13.2989845275879	-5.52562713623047	-0.00132951640989631	-0.00684897974133492	-0.0211346503347158	0.01847561635077
1899	89.5088119506836	-14.2730073928833	-5.13601779937744	0.00191722682211548	-0.0026282137259841	-0.0113944197073579	0.0188002903014421
1900	90.1581573486328	-14.9223566055298	-5.33082246780396	-0.0156151866540313	-0.00944637414067984	0.0132808275520802	0.0126314787194133
1901	90.1581573486328	-15.2470302581787	-5.3957576751709	0.0103587592020631	-0.0276281367987394	0.0194496400654316	0.0100340843200684
1902	90.8075103759766	-14.5976819992065	-5.59056186676025	0.0123068047687411	-0.0334722734987736	0.0593845807015896	-0.0357449948787689
1903	89.5088119506836	-14.9223566055298	-5.26588773727417	0.0152288740500808	-0.0428878292441368	0.0636053457856178	-0.0467839203774929
1904	90.1581573486328	-14.5976819992065	-5.33082246780396	0.00970941036939621	-0.032173577696085	0.0606832765042782	-0.0523033849895
1905	90.1581573486328	-13.9483327865601	-4.94121360778809	0.0116574559360743	-0.0172385573387146	0.047696303576231	-0.0464592464268208
1906	88.2101135253906	-13.2989845275879	-5.20095300674438	0.013930176384747	-0.0201606266200542	0.0145795252174139	-0.0471085943281651
1907	88.8594665527344	-14.2730073928833	-5.3957576751709	0.0116574559360743	-0.0165892094373703	0.0327612869441509	-0.0328229255974293
1908	90.1581573486328	-13.9483327865601	-5.3957576751709	0.0210730116814375	-0.0237320438027382	0.0658780634403229	-0.021459324285388
1909	89.5088119506836	-14.9223566055298	-5.33082246780396	0.0123068047687411	-0.032173577696085	0.0941247344017029	-0.0139918150380254
1910	87.5607681274414	-13.9483327865601	-5.13601779937744	0.00548864435404539	-0.00879702530801296	0.0879559218883514	-0.0133424662053585
1911	88.8594665527344	-13.9483327865601	-5.26588773727417	-0.00457625929266214	-0.00457625929266214	0.0470469556748867	0.000943203864153475
1912	90.1581573486328	-13.2989845275879	-5.26588773727417	0.00841071270406246	-3.08191010844894e-05	0.0123068047687411	0.0220470335334539
1913	89.5088119506836	-13.9483327865601	-5.59056186676025	-0.0136671401560307	0.00483929552137852	-0.0169138833880424	0.0470469556748867
1914	88.8594665527344	-13.6236591339111	-5.6554970741272	-0.0026282137259841	0.00938473641872406	-0.0302255302667618	0.0636053457856178
1915	88.8594665527344	-13.2989845275879	-5.3957576751709	-0.0139918150380254	0.0243197549134493	-0.0477579422295094	0.0525664202868938
1916	91.4568557739258	-14.2730073928833	-5.33082246780396	-0.0133424662053585	0.031137915328145	-0.0523033849895	0.0350340083241463
1917	89.5088119506836	-14.2730073928833	-5.20095300674438	-3.08191010844894e-05	0.0337353087961674	-0.0363943427801132	0.0265924744307995
1918	90.8075103759766	-14.2730073928833	-5.33082246780396	-0.00522560812532902	0.0262678004801273	-0.0373683646321297	0.0252937767654657
1919	90.8075103759766	-14.2730073928833	-5.46069240570068	0.00126787810586393	0.0324366129934788	-0.0350956469774246	0.0171769186854362
1920	90.8075103759766	-14.2730073928833	-5.52562713623047	-0.0107450718060136	0.0252937767654657	-0.0159398596733809	0.0126314787194133
1921	88.2101135253906	-14.2730073928833	-5.6554970741272	0.0149041991680861	0.0188002903014421	-0.0393164120614529	-0.00100484199356288
1922	88.8594665527344	-13.2989845275879	-5.59056186676025	0.0106834331527352	0.00873538758605719	-0.0302255302667618	-0.0328229255974293
1923	90.8075103759766	-13.6236591339111	-5.33082246780396	0.00451462110504508	-0.00879702530801296	-0.0376930385828018	-0.0523033849895
1924	89.5088119506836	-13.2989845275879	-5.52562713623047	0.0106834331527352	-0.0302255302667618	-0.0610695891082287	-0.0458098985254765
1925	88.8594665527344	-12.9743099212646	-5.6554970741272	0.00483929552137852	-0.0363943427801132	-0.0195112787187099	-0.0510046854615211
1926	89.5088119506836	-12.9743099212646	-5.85030126571655	0.00938473641872406	-0.0406151078641415	0.00873538758605719	-0.0435371771454811
1927	88.2101135253906	-12.6496362686157	-5.46069240570068	0.0145795252174139	-0.0357449948787689	0.0191249661147594	-0.0448358729481697
1928	89.5088119506836	-12.6496362686157	-5.6554970741272	-0.00100484199356288	-0.0240567177534103	0.0207483377307653	-0.0136671401560307
1929	90.8075103759766	-12.9743099212646	-5.20095300674438	-0.00327756232582033	-0.0185372550040483	0.0162028968334198	-0.0217839982360601
1930	90.8075103759766	-12.9743099212646	-5.33082246780396	-0.00490093370899558	0.00776136433705688	0.0188002903014421	-0.00619963090866804
1931	89.5088119506836	-12.3249616622925	-5.52562713623047	-0.000355493422830477	0.00808603875339031	-0.00555028254166245	-0.000680167751852423
1932	90.8075103759766	-13.9483327865601	-5.3957576751709	-0.00684897974133492	0.0278911720961332	-0.0318489037454128	0.0278911720961332
1933	88.8594665527344	-12.0002870559692	-5.59056186676025	-0.00944637414067984	0.0334106348454952	-0.0438618510961533	0.0467222817242146
1934	90.1581573486328	-13.9483327865601	-5.26588773727417	-0.00490093370899558	0.0457482598721981	-0.0542514286935329	0.0564625114202499
1935	90.1581573486328	-12.9743099212646	-5.07108306884766	-0.00717365415766835	0.0314625911414623	-0.0286021586507559	0.0486703291535378
1936	86.9114151000977	-12.6496362686157	-5.13601779937744	-0.00749832857400179	0.0152288740500808	-0.00457625929266214	0.0434755384922028
1937	87.5607681274414	-12.6496362686157	-5.6554970741272	0.00613799272105098	0.00581331877037883	0.0145795252174139	0.0262678004801273
1938	89.5088119506836	-12.9743099212646	-5.59056186676025	-0.00327756232582033	0.00646266713738441	0.0168522447347641	0.0249691028147936
1939	90.1581573486328	-13.2989845275879	-5.46069240570068	-0.00457625929266214	-0.00814767740666866	0.0145795252174139	0.0194496400654316
1940	88.8594665527344	-13.6236591339111	-5.13601779937744	0.00159255252219737	-0.00490093370899558	0.025618452578783	0.000943203864153475
1941	91.4568557739258	-13.6236591339111	-5.20095300674438	0.0249691028147936	-0.0240567177534103	0.0207483377307653	-0.00295288790948689
1942	87.5607681274414	-12.6496362686157	-5.20095300674438	0.0152288740500808	-0.0341216214001179	0.049319677054882	-0.0334722734987736
1943	89.5088119506836	-13.6236591339111	-5.52562713623047	0.011982130818069	-0.0539267547428608	0.0795143842697144	-0.0545761026442051
1944	88.2101135253906	-12.3249616622925	-5.6554970741272	0.0168522447347641	-0.0445111989974976	0.081787109375	-0.0510046854615211
1945	88.2101135253906	-12.6496362686157	-5.59056186676025	0.0145795252174139	-0.0221086721867323	0.0597092546522617	-0.0555501282215118
1946	90.1581573486328	-13.6236591339111	-5.13601779937744	0.00776136433705688	-0.0201606266200542	0.0629559978842735	-0.0425631552934647
1947	90.1581573486328	-13.2989845275879	-5.46069240570068	0.013930176384747	-0.000680167751852423	0.0321119390428066	-0.0393164120614529
1948	90.1581573486328	-13.9483327865601	-5.20095300674438	0.00873538758605719	0.00516396993771195	0.0162028968334198	-0.0276281367987394
1949	88.2101135253906	-12.9743099212646	-5.6554970741272	0.0106834331527352	0.0178262684494257	-0.00490093370899558	-0.00684897974133492
1950	88.2101135253906	-12.6496362686157	-5.6554970741272	0.00256657530553639	0.0171769186854362	-0.0227580219507217	-0.00977104809135199
1951	89.5088119506836	-12.6496362686157	-5.59056186676025	-0.00100484199356288	0.0178262684494257	-0.0497059896588326	0.000943203864153475
1952	87.5607681274414	-13.2989845275879	-5.9152364730835	0.01100810803473	0.0236704051494598	-0.0824980959296227	0.0188002903014421
1953	90.8075103759766	-14.2730073928833	-5.33082246780396	-0.0175632312893867	0.013930176384747	-0.0928876772522926	0.0551638156175613
1954	89.5088119506836	-12.6496362686157	-5.3957576751709	-0.00425158534198999	0.000618529506027699	-0.077952653169632	0.0616573020815849
1955	88.8594665527344	-12.9743099212646	-5.3957576751709	-0.00587495695799589	-0.0104203969240189	-0.0604202412068844	0.0554884895682335
1956	88.8594665527344	-14.2730073928833	-5.3957576751709	-0.00684897974133492	-0.0282774847000837	-0.0477579422295094	0.0438002124428749
1957	91.4568557739258	-14.5976819992065	-5.33082246780396	0.000618529506027699	-0.00555028254166245	-0.00684897974133492	0.0304885655641556
1958	90.1581573486328	-14.2730073928833	-5.3957576751709	-0.000680167751852423	-0.00392691092565656	0.00938473641872406	0.0239950809627771
1959	88.8594665527344	-13.6236591339111	-5.20095300674438	-0.0100957229733467	0.00191722682211548	-0.00652430532500148	0.0230210572481155
1960	87.5607681274414	-13.6236591339111	-5.26588773727417	-0.0126931173726916	0.00873538758605719	0.0106834331527352	0.0142548503354192
1961	90.1581573486328	-13.2989845275879	-5.52562713623047	-0.0136671401560307	-0.00165419070981443	-0.0117190945893526	-0.00944637414067984
1962	89.5088119506836	-13.9483327865601	-5.46069240570068	-0.00912170019000769	0.00126787810586393	-0.00912170019000769	-0.0256800893694162
1963	88.8594665527344	-13.6236591339111	-5.59056186676025	0.0239950809627771	0.00743668992072344	-0.0136671401560307	-0.0497059896588326
1964	90.1581573486328	-13.6236591339111	-5.3957576751709	0.00776136433705688	0.000618529506027699	0.0175015944987535	-0.0516540370881557
1965	90.1581573486328	-14.2730073928833	-5.20095300674438	0.000943203864153475	-0.00360223650932312	0.0236704051494598	-0.0497059896588326
1966	88.8594665527344	-13.2989845275879	-5.59056186676025	0.0106834331527352	-0.0126931173726916	0.0239950809627771	-0.0458098985254765
1967	89.5088119506836	-13.6236591339111	-5.6554970741272	0.00613799272105098	-0.021459324285388	0.0236704051494598	-0.0347709693014622
1968	90.1581573486328	-13.6236591339111	-5.98017120361328	0.00808603875339031	-0.0357449948787689	0.0502936989068985	-0.023407369852066
1969	90.1581573486328	-15.2470302581787	-5.6554970741272	0.011982130818069	-0.0156151866540313	0.0285405199974775	-0.0110697457566857
1970	88.8594665527344	-13.9483327865601	-5.6554970741272	0.00873538758605719	-0.0139918150380254	0.0152288740500808	-0.00847235135734081
1971	89.5088119506836	-14.5976819992065	-5.46069240570068	0.00938473641872406	-0.0152905117720366	0.0191249661147594	0.00256657530553639
1972	89.5088119506836	-14.9223566055298	-5.07108306884766	0.0149041991680861	0.0162028968334198	0.029189869761467	0.025618452578783
1973	87.5607681274414	-13.6236591339111	-5.3957576751709	0.00873538758605719	0.011982130818069	0.0408781431615353	0.0616573020815849
1974	89.5088119506836	-15.2470302581787	-5.46069240570068	0.00776136433705688	-0.0026282137259841	0.0360080301761627	0.0652287155389786
1975	90.1581573486328	-14.9223566055298	-5.26588773727417	0.0106834331527352	-0.0146411629393697	0.0405534692108631	0.0545144639909267
1976	89.5088119506836	-13.9483327865601	-5.52562713623047	0.00321592413820326	-0.0467839203774929	0.0795143842697144	0.0347093306481838
1977	88.2101135253906	-13.9483327865601	-5.20095300674438	-0.00425158534198999	-0.0360696688294411	0.0710728541016579	0.031137915328145
1978	88.2101135253906	-13.9483327865601	-5.20095300674438	0.00256657530553639	-0.017887907102704	0.0275664981454611	0.0213976856321096
1979	89.5088119506836	-14.2730073928833	-5.3957576751709	-0.0169138833880424	-0.00425158534198999	-0.00944637414067984	0.0233457311987877
1980	90.1581573486328	-14.5976819992065	-5.52562713623047	-0.00684897974133492	0.011982130818069	-0.0331475995481014	0.0155535480007529
1981	89.5088119506836	-15.571704864502	-5.33082246780396	-0.0110697457566857	0.0152288740500808	-0.0467839203774929	-0.00457625929266214
1982	88.8594665527344	-13.9483327865601	-5.52562713623047	0.0116574559360743	0.011982130818069	-0.0545761026442051	-0.0295761823654175
1983	90.8075103759766	-14.9223566055298	-5.33082246780396	-3.08191010844894e-05	0.0168522447347641	-0.0279528107494116	-0.0480826161801815
1984	88.8594665527344	-13.9483327865601	-5.46069240570068	0.012956153601408	0.0230210572481155	-0.0260047651827335	-0.0532774068415165
1985	86.9114151000977	-14.2730073928833	-5.20095300674438	0.00256657530553639	0.0324366129934788	-0.0497059896588326	-0.050680011510849
1986	88.8594665527344	-14.2730073928833	-5.3957576751709	-0.0130177913233638	0.0249691028147936	-0.0471085943281651	-0.0422384813427925
1987	88.2101135253906	-14.2730073928833	-5.6554970741272	0.00646266713738441	0.00581331877037883	-0.0503553375601768	-0.0341216214001179
1988	88.2101135253906	-13.9483327865601	-5.85030126571655	0.00386527273803949	-0.00100484199356288	-0.0458098985254765	-0.028926832601428
1989	88.2101135253906	-13.9483327865601	-5.52562713623047	0.0123068047687411	0.00191722682211548	-0.0208099745213985	-0.0130177913233638
1990	90.1581573486328	-14.9223566055298	-5.3957576751709	-0.00749832857400179	-0.0260047651827335	0.0226963832974434	-0.0107450718060136
1991	87.5607681274414	-13.2989845275879	-5.13601779937744	-0.00360223650932312	-0.0438618510961533	0.0645793676376343	-0.00132951640989631
1992	89.5088119506836	-13.9483327865601	-5.52562713623047	-0.00230353930965066	-0.0347709693014622	0.0710728541016579	0.0282158460468054
1993	90.1581573486328	-14.9223566055298	-5.3957576751709	-0.00814767740666866	-0.017887907102704	0.0759429708123207	0.0467222817242146
1994	89.5088119506836	-14.2730073928833	-5.6554970741272	-0.00555028254166245	0.0022419011220336	0.0285405199974775	0.0632806718349457
1995	87.5607681274414	-13.9483327865601	-5.72043180465698	-0.00944637414067984	0.020423661917448	0.00451462110504508	0.0489950031042099
1996	88.2101135253906	-15.571704864502	-5.26588773727417	-0.00749832857400179	0.0165275707840919	-0.0324982516467571	0.0428261905908585
1997	90.1581573486328	-14.5976819992065	-5.33082246780396	0.00191722682211548	0.0269171483814716	-0.0691864490509033	0.029189869761467
1998	90.1581573486328	-15.2470302581787	-5.3957576751709	-3.08191010844894e-05	0.0369820520281792	-0.0724331885576248	0.0259431265294552
1999	88.8594665527344	-14.5976819992065	-5.46069240570068	-0.0110697457566857	0.0470469556748867	-0.0734072178602219	0.0233457311987877
2000	87.5607681274414	-14.5976819992065	-5.52562713623047	0.0262678004801273	0.0561378374695778	-0.0876928865909576	0.01100810803473
[truncated: 7,720 more rows]
