# Supplementary material for: Precise instruction and consideration of the vertical and horizontal force component increases validity and reliability of the 90:20 Isometric Posterior Chain Test
Source: PLoS One. 2024 Oct 28;19(10):e0312843. doi: 10.1371/journal.pone.0312843 (PMC11515970; doi:10.1371/journal.pone.0312843)
Supplement: S1 File — (ZIP) [file pone.0312843.s001.zip › S1_Raw_Data/M1_P15_vh_2.csv]

1	87.5607681274414	-10.3769159317017	-5.6554970741272	0.00159255252219737	0.0275664981454611	-0.0240567177534103	0.00906006153672934
2	90.1581573486328	-10.7015905380249	-4.94121360778809	0.00256657530553639	0.0415274947881699	-0.086394190788269	0.0288651939481497
3	87.5607681274414	-9.72756671905518	-5.13601779937744	-0.00587495695799589	0.0200989879667759	-0.0818487480282784	0.0217223595827818
4	88.2101135253906	-9.40289306640625	-5.59056186676025	-0.00522560812532902	0.00289124972186983	-0.0841214656829834	0.0317872650921345
5	88.2101135253906	-10.0522413253784	-5.33082246780396	-0.0136671401560307	0.0168522447347641	-0.0799007043242455	0.0262678004801273
6	88.2101135253906	-10.3769159317017	-5.46069240570068	0.00289124972186983	0.0171769186854362	-0.0824980959296227	0.0272418223321438
7	87.5607681274414	-9.40289306640625	-5.85030126571655	0.0113327819854021	0.00873538758605719	-0.0662643760442734	0.0126314787194133
8	88.2101135253906	-9.72756671905518	-5.78536653518677	0.0132808275520802	-0.0113944197073579	-0.0691864490509033	0.0145795252174139
9	89.5088119506836	-10.0522413253784	-5.33082246780396	0.00776136433705688	-0.0250307414680719	-0.0370436906814575	-3.08191010844894e-05
10	87.5607681274414	-9.72756671905518	-5.72043180465698	0.00451462110504508	-0.0409397818148136	0.0100340843200684	0.00516396993771195
11	89.5088119506836	-10.0522413253784	-5.98017120361328	-0.00132951640989631	-0.0536020807921886	0.0425015166401863	0.00126787810586393
12	90.1581573486328	-11.0262641906738	-5.59056186676025	0.0149041991680861	-0.0354203209280968	0.0804884135723114	-0.0172385573387146
13	88.2101135253906	-9.72756671905518	-5.78536653518677	0.0145795252174139	-0.00944637414067984	0.0957481041550636	-0.023407369852066
14	88.2101135253906	-10.3769159317017	-5.59056186676025	0.000293855206109583	-0.0113944197073579	0.108085729181767	-0.0240567177534103
15	89.5088119506836	-11.0262641906738	-5.33082246780396	0.0116574559360743	0.0230210572481155	0.0918520092964172	-0.0123684434220195
16	90.8075103759766	-11.0262641906738	-5.98017120361328	0.0181509424000978	0.0382807515561581	0.0665274113416672	-0.0172385573387146
17	88.2101135253906	-10.0522413253784	-5.98017120361328	0.00906006153672934	0.0577612072229385	0.0574365332722664	-0.00912170019000769
18	89.5088119506836	-10.7015905380249	-5.9152364730835	-0.00782300252467394	0.0616573020815849	0.0389300994575024	-0.0120437685400248
19	89.5088119506836	-11.0262641906738	-5.6554970741272	-0.00392691092565656	0.069124810397625	-0.0247060675173998	-0.0107450718060136
20	90.1581573486328	-11.0262641906738	-5.26588773727417	-0.00652430532500148	0.0538651160895824	-0.0594462193548679	0.00191722682211548
21	86.9114151000977	-10.0522413253784	-5.07108306884766	-0.0117190945893526	0.036657378077507	-0.0256800893694162	0.0113327819854021
22	88.8594665527344	-10.0522413253784	-5.59056186676025	0.0022419011220336	0.0226963832974434	-0.0299008563160896	0.0282158460468054
23	87.5607681274414	-10.3769159317017	-5.52562713623047	-0.00132951640989631	-0.00587495695799589	-0.00912170019000769	0.029189869761467
24	90.8075103759766	-11.3509387969971	-5.33082246780396	-0.00814767740666866	-0.00782300252467394	0.0239950809627771	0.0178262684494257
25	89.5088119506836	-11.0262641906738	-5.26588773727417	-0.00652430532500148	-0.0110697457566857	0.0363327041268349	0.0278911720961332
26	89.5088119506836	-11.0262641906738	-5.33082246780396	-0.00360223650932312	-0.00360223650932312	0.0321119390428066	0.0233457311987877
27	88.8594665527344	-10.7015905380249	-5.46069240570068	0.00386527273803949	0.0171769186854362	-0.0347709693014622	0.0233457311987877
28	90.8075103759766	-11.3509387969971	-5.46069240570068	-0.00684897974133492	0.00516396993771195	-0.0276281367987394	0.0168522447347641
29	87.5607681274414	-9.72756671905518	-5.98017120361328	-0.00197886489331722	-0.0146411629393697	-0.0295761823654175	0.0106834331527352
30	90.8075103759766	-11.3509387969971	-5.46069240570068	-0.00782300252467394	-0.0152905117720366	0.00289124972186983	0.00191722682211548
31	88.2101135253906	-11.3509387969971	-5.33082246780396	-0.00977104809135199	-0.0276281367987394	0.0301638916134834	0.000618529506027699
32	88.8594665527344	-10.7015905380249	-5.52562713623047	0.00256657530553639	-0.0110697457566857	-0.0422384813427925	-0.02697878703475
33	88.8594665527344	-11.6756134033203	-5.26588773727417	-0.00555028254166245	-0.0182125810533762	-0.0902902781963348	-0.0331475995481014
34	90.1581573486328	-11.0262641906738	-5.46069240570068	0.0178262684494257	-0.00230353930965066	-0.106523998081684	-0.0331475995481014
35	88.8594665527344	-10.0522413253784	-5.85030126571655	0.0132808275520802	-0.0120437685400248	-0.103926599025726	-0.0273034609854221
36	88.8594665527344	-11.3509387969971	-5.26588773727417	0.00613799272105098	-0.00100484199356288	-0.0750305876135826	-0.0169138833880424
37	88.8594665527344	-11.3509387969971	-5.3957576751709	0.0155535480007529	0.00516396993771195	-0.00847235135734081	-0.0315242260694504
38	87.5607681274414	-11.6756134033203	-5.3957576751709	0.000943203864153475	0.0295145437121391	-0.00977104809135199	-0.0185372550040483
39	88.8594665527344	-10.3769159317017	-5.72043180465698	0.00613799272105098	0.0363327041268349	-0.0182125810533762	-0.0201606266200542
40	88.2101135253906	-10.7015905380249	-5.13601779937744	0.000943203864153475	0.0207483377307653	-0.0279528107494116	-0.00522560812532902
41	89.5088119506836	-10.0522413253784	-5.6554970741272	0.00938473641872406	0.0220470335334539	-0.0613942667841911	0.00516396993771195
42	90.1581573486328	-11.3509387969971	-5.6554970741272	0.0188002903014421	0.0123068047687411	-0.0857448354363441	0.0272418223321438
43	88.2101135253906	-10.0522413253784	-5.85030126571655	-0.00814767740666866	-0.0026282137259841	-0.0646410062909126	0.0165275707840919
44	88.2101135253906	-11.0262641906738	-5.46069240570068	0.00126787810586393	-0.0126931173726916	-0.0318489037454128	0.0191249661147594
45	89.5088119506836	-11.0262641906738	-5.07108306884766	-0.00684897974133492	-0.0152905117720366	0.00906006153672934	0.0246444288641214
46	89.5088119506836	-11.6756134033203	-5.20095300674438	0.00354059832170606	-0.0305502042174339	0.0347093306481838	0.0123068047687411
47	88.8594665527344	-10.7015905380249	-5.59056186676025	0.00613799272105098	-0.0315242260694504	0.0584105588495731	0.00938473641872406
48	88.8594665527344	-10.3769159317017	-5.9152364730835	-0.00230353930965066	-0.0334722734987736	0.0580858811736107	0.00776136433705688
49	88.8594665527344	-10.7015905380249	-5.98017120361328	-0.00782300252467394	-0.0328229255974293	0.0593845807015896	-0.00490093370899558
50	88.2101135253906	-10.7015905380249	-5.72043180465698	-0.00619963090866804	-0.0204853005707264	0.0532157681882381	0.0100340843200684
51	88.2101135253906	-10.7015905380249	-5.72043180465698	0.00678734155371785	-0.0172385573387146	0.0473716296255589	-0.00425158534198999
52	90.1581573486328	-11.3509387969971	-5.20095300674438	0.0233457311987877	-0.00684897974133492	-0.00619963090866804	-0.017887907102704
53	89.5088119506836	-10.7015905380249	-5.78536653518677	0.0113327819854021	-0.00197886489331722	-0.0286021586507559	-0.0315242260694504
54	90.8075103759766	-12.0002870559692	-5.6554970741272	0.00841071270406246	-0.00522560812532902	-0.0467839203774929	-0.0227580219507217
55	91.4568557739258	-11.6756134033203	-5.85030126571655	0.00808603875339031	0.00418994715437293	-0.0555501282215118	-0.0169138833880424
56	88.2101135253906	-10.7015905380249	-5.85030126571655	0.00548864435404539	0.0158782228827477	-0.0337969474494457	-0.0165892094373703
57	89.5088119506836	-10.3769159317017	-5.72043180465698	0.0269171483814716	0.00873538758605719	-0.00522560812532902	-0.0169138833880424
58	88.2101135253906	-10.0522413253784	-5.46069240570068	0.00711201597005129	-0.0113944197073579	0.0522417463362217	-0.0146411629393697
59	91.4568557739258	-11.6756134033203	-5.72043180465698	0.00678734155371785	0.00711201597005129	0.0834104791283607	-0.0149658378213644
60	89.5088119506836	-12.0002870559692	-5.72043180465698	0.000618529506027699	0.01847561635077	0.0675014406442642	0.00321592413820326
61	91.4568557739258	-12.0002870559692	-5.46069240570068	-0.00782300252467394	0.0438002124428749	0.0597092546522617	0.01100810803473
62	88.8594665527344	-10.7015905380249	-5.85030126571655	-0.00230353930965066	0.0340599827468395	0.0532157681882381	0.0168522447347641
63	90.8075103759766	-11.6756134033203	-5.52562713623047	-0.00100484199356288	0.0126314787194133	-0.0146411629393697	0.0243197549134493
64	90.1581573486328	-11.6756134033203	-5.46069240570068	-0.00847235135734081	0.00906006153672934	-0.0529527328908443	0.0259431265294552
65	88.8594665527344	-10.7015905380249	-6.17497587203979	-0.00100484199356288	0.00678734155371785	-0.0412644557654858	0.0252937767654657
66	87.5607681274414	-10.0522413253784	-6.30484533309937	-0.00977104809135199	0.00938473641872406	-0.0165892094373703	0.0252937767654657
67	89.5088119506836	-10.7015905380249	-5.85030126571655	0.00354059832170606	0.0171769186854362	-0.028926832601428	0.0191249661147594
68	90.8075103759766	-11.0262641906738	-5.59056186676025	-3.08191010844894e-05	0.0171769186854362	-0.0393164120614529	0.0113327819854021
69	90.1581573486328	-12.0002870559692	-5.52562713623047	-0.0110697457566857	0.0142548503354192	-0.0113944197073579	0.0123068047687411
70	91.4568557739258	-11.3509387969971	-5.52562713623047	-0.000680167751852423	0.0175015944987535	0.00516396993771195	-0.00197886489331722
71	90.1581573486328	-11.6756134033203	-5.00614833831787	0.00289124972186983	-0.017887907102704	0.0343846566975117	0.00613799272105098
72	88.8594665527344	-10.3769159317017	-5.33082246780396	0.0100340843200684	-0.0204853005707264	0.0704235062003136	-0.0279528107494116
73	90.1581573486328	-12.0002870559692	-5.00614833831787	0.0123068047687411	-0.0185372550040483	0.0681507885456085	-0.0208099745213985
74	88.2101135253906	-10.0522413253784	-5.33082246780396	0.000293855206109583	-0.00619963090866804	0.093475379049778	-0.0279528107494116
75	88.8594665527344	-12.0002870559692	-5.20095300674438	0.00126787810586393	-0.028926832601428	0.117825955152512	-0.0240567177534103
76	90.1581573486328	-11.6756134033203	-5.20095300674438	-0.00814767740666866	-0.00132951640989631	0.125618144869804	-0.0172385573387146
77	89.5088119506836	-11.6756134033203	-4.81134366989136	-0.00360223650932312	-0.0100957229733467	0.0983454957604408	-0.021459324285388
78	89.5088119506836	-11.6756134033203	-5.13601779937744	0.00483929552137852	0.0230210572481155	0.0512677207589149	-0.0185372550040483
79	89.5088119506836	-11.6756134033203	-5.07108306884766	-0.0110697457566857	0.0246444288641214	0.0132808275520802	-0.0130177913233638
80	87.5607681274414	-10.7015905380249	-5.13601779937744	-0.00684897974133492	0.0360080301761627	-0.0315242260694504	-0.00814767740666866
81	88.2101135253906	-10.7015905380249	-5.13601779937744	0.000293855206109583	0.0473716296255589	-0.0837967917323112	0.013930176384747
82	89.5088119506836	-11.3509387969971	-5.13601779937744	-0.00457625929266214	0.0431508645415306	-0.128277182579041	0.0210730116814375
83	88.2101135253906	-11.0262641906738	-5.20095300674438	-0.00749832857400179	-0.00100484199356288	-0.126329123973846	0.0278911720961332
84	90.1581573486328	-11.6756134033203	-5.3957576751709	-0.00295288790948689	0.00191722682211548	-0.123407058417797	0.01847561635077
85	90.1581573486328	-11.6756134033203	-5.59056186676025	-0.00782300252467394	0.00126787810586393	-0.116588898003101	0.0252937767654657
86	90.1581573486328	-11.6756134033203	-5.33082246780396	-0.00392691092565656	-0.02697878703475	-0.107822693884373	0.0197743140161037
87	90.1581573486328	-11.6756134033203	-5.3957576751709	-0.000680167751852423	-0.0295761823654175	-0.104575946927071	0.0158782228827477
88	90.8075103759766	-12.0002870559692	-5.20095300674438	0.00191722682211548	-0.02697878703475	-0.114640854299068	0.012956153601408
89	88.2101135253906	-10.7015905380249	-5.3957576751709	-0.00100484199356288	-0.02697878703475	-0.0243813935667276	-0.00425158534198999
90	89.5088119506836	-11.0262641906738	-5.52562713623047	-0.00360223650932312	-0.00879702530801296	0.00126787810586393	0.00873538758605719
91	88.8594665527344	-10.3769159317017	-5.85030126571655	-0.00100484199356288	-0.00847235135734081	-0.0139918150380254	-0.0026282137259841
92	90.8075103759766	-10.3769159317017	-5.6554970741272	0.0165275707840919	0.000943203864153475	0.0207483377307653	-0.0263294391334057
93	88.8594665527344	-11.6756134033203	-5.33082246780396	0.00418994715437293	-0.0224333461374044	0.0470469556748867	-0.0266541130840778
94	91.4568557739258	-11.6756134033203	-5.26588773727417	0.00483929552137852	-0.0117190945893526	0.0759429708123207	-0.0256800893694162
95	88.2101135253906	-10.0522413253784	-5.26588773727417	0.00906006153672934	-0.0146411629393697	0.100942894816399	-0.0224333461374044
96	89.5088119506836	-10.3769159317017	-5.52562713623047	0.00126787810586393	-0.00555028254166245	0.113605186343193	-0.0169138833880424
97	88.8594665527344	-10.0522413253784	-5.72043180465698	0.0145795252174139	-0.0191866029053926	0.130488246679306	-0.0188619289547205
98	89.5088119506836	-10.7015905380249	-5.78536653518677	0.0113327819854021	-0.032173577696085	0.118799977004528	-0.00619963090866804
99	87.5607681274414	-10.0522413253784	-5.59056186676025	-0.00490093370899558	-0.0237320438027382	0.0710728541016579	-0.0156151866540313
100	91.4568557739258	-10.3769159317017	-5.46069240570068	-0.00782300252467394	0.00808603875339031	-0.000355493422830477	0.0022419011220336
101	89.5088119506836	-11.3509387969971	-5.26588773727417	-0.00522560812532902	0.031137915328145	-0.0561994761228561	0.00970941036939621
102	89.5088119506836	-11.6756134033203	-5.07108306884766	0.00581331877037883	0.0399041213095188	-0.105225294828415	0.025618452578783
103	89.5088119506836	-10.7015905380249	-5.59056186676025	-0.00230353930965066	0.0282158460468054	-0.115290202200413	0.0265924744307995
104	89.5088119506836	-10.7015905380249	-5.59056186676025	0.00678734155371785	0.0175015944987535	-0.138017401099205	0.0239950809627771
105	88.2101135253906	-10.0522413253784	-5.6554970741272	-0.00555028254166245	0.00418994715437293	-0.0987318083643913	0.0269171483814716
106	88.2101135253906	-10.0522413253784	-5.3957576751709	0.00354059832170606	0.01100810803473	-0.0837967917323112	0.0236704051494598
107	88.8594665527344	-9.72756671905518	-4.87627840042114	0.00321592413820326	0.00646266713738441	-0.0844461396336555	0.0168522447347641
108	88.8594665527344	-10.0522413253784	-4.94121360778809	0.0100340843200684	-0.0172385573387146	-0.0675630792975426	0.00548864435404539
109	90.1581573486328	-10.3769159317017	-5.07108306884766	0.0136055024340749	-0.0172385573387146	-0.0386670641601086	-0.00165419070981443
110	88.2101135253906	-10.0522413253784	-5.33082246780396	0.013930176384747	-0.0412644557654858	-0.00197886489331722	0.00646266713738441
111	88.2101135253906	-9.40289306640625	-5.3957576751709	0.00646266713738441	-0.050680011510849	0.0580858811736107	-0.00944637414067984
112	90.1581573486328	-11.0262641906738	-5.20095300674438	0.0155535480007529	-0.0406151078641415	0.0600339286029339	-0.0146411629393697
113	88.8594665527344	-9.72756671905518	-5.52562713623047	0.0171769186854362	-0.023407369852066	0.0512677207589149	-0.0357449948787689
114	88.2101135253906	-10.7015905380249	-4.94121360778809	0.00938473641872406	-0.00490093370899558	0.0298392176628113	-0.0282774847000837
115	90.1581573486328	-11.3509387969971	-5.3957576751709	0.000618529506027699	0.0152288740500808	0.0269171483814716	-0.0188619289547205
116	90.1581573486328	-10.0522413253784	-5.52562713623047	0.00516396993771195	0.0395794473588467	0.0571118593215942	-0.0117190945893526
117	88.8594665527344	-9.72756671905518	-5.6554970741272	0.01847561635077	0.0226963832974434	0.0587352328002453	-0.0243813935667276
118	90.1581573486328	-9.40289306640625	-5.46069240570068	0.0165275707840919	0.00906006153672934	0.0353586822748184	-0.0175632312893867
119	90.8075103759766	-11.0262641906738	-5.46069240570068	-0.00197886489331722	0.00354059832170606	0.0480209775269032	-0.0130177913233638
120	89.5088119506836	-11.0262641906738	-5.26588773727417	0.00516396993771195	0.0116574559360743	0.0233457311987877	-0.00555028254166245
121	90.8075103759766	-10.7015905380249	-5.6554970741272	-0.00587495695799589	0.0181509424000978	0.000618529506027699	0.00516396993771195
122	88.2101135253906	-9.72756671905518	-5.6554970741272	0.000618529506027699	0.0252937767654657	-0.0302255302667618	0.0175015944987535
123	90.8075103759766	-10.3769159317017	-5.20095300674438	0.00906006153672934	0.0171769186854362	-0.0217839982360601	0.0217223595827818
124	89.5088119506836	-10.3769159317017	-5.6554970741272	-0.00295288790948689	0.00678734155371785	-0.0471085943281651	0.0197743140161037
125	89.5088119506836	-9.40289306640625	-5.72043180465698	0.00126787810586393	0.0171769186854362	-0.0656150281429291	0.0197743140161037
126	88.2101135253906	-9.07821846008301	-5.33082246780396	0.00873538758605719	0.0200989879667759	-0.0750305876135826	0.0239950809627771
127	90.8075103759766	-9.72756671905518	-5.59056186676025	-0.00165419070981443	0.0265924744307995	-0.0695111230015755	0.0188002903014421
128	89.5088119506836	-10.0522413253784	-5.33082246780396	-0.0026282137259841	0.0132808275520802	-0.0523033849895	0.013930176384747
129	90.8075103759766	-10.3769159317017	-5.00614833831787	0.011982130818069	-0.00587495695799589	-0.0451605506241322	0.00418994715437293
130	89.5088119506836	-9.72756671905518	-5.26588773727417	0.0243197549134493	-0.00749832857400179	0.00256657530553639	0.00743668992072344
131	90.1581573486328	-10.3769159317017	-5.26588773727417	0.0126314787194133	-0.0195112787187099	0.0181509424000978	0.00126787810586393
132	87.5607681274414	-8.42887020111084	-5.20095300674438	0.00906006153672934	-0.0224333461374044	0.0282158460468054	-0.0224333461374044
133	90.1581573486328	-10.7015905380249	-5.20095300674438	0.00808603875339031	-0.0302255302667618	0.0275664981454611	-0.0282774847000837
134	88.2101135253906	-8.75354385375977	-5.6554970741272	0.012956153601408	-0.0549007803201675	0.0519170723855495	-0.0237320438027382
135	87.5607681274414	-9.40289306640625	-5.46069240570068	0.00354059832170606	-0.048407293856144	0.0749689489603043	-0.0224333461374044
136	90.1581573486328	-9.72756671905518	-5.3957576751709	0.0123068047687411	-0.03444629535079	0.116202585399151	-0.0208099745213985
137	89.5088119506836	-10.7015905380249	-5.13601779937744	0.00841071270406246	-0.0100957229733467	0.121397376060486	-0.0162645354866982
138	88.8594665527344	-9.40289306640625	-5.20095300674438	0.0113327819854021	0.00808603875339031	0.0973714739084244	-0.0240567177534103
139	87.5607681274414	-8.75354385375977	-5.26588773727417	-0.00814767740666866	0.00483929552137852	0.0567871853709221	-0.0191866029053926
140	87.5607681274414	-9.07821846008301	-5.59056186676025	-0.00684897974133492	0.0350340083241463	0.0136055024340749	-0.00587495695799589
141	88.8594665527344	-9.40289306640625	-5.3957576751709	-3.08191010844894e-05	0.0467222817242146	-0.0328229255974293	0.0171769186854362
142	88.8594665527344	-10.0522413253784	-5.59056186676025	-0.00749832857400179	0.0522417463362217	-0.0399657599627972	0.0220470335334539
143	88.2101135253906	-9.07821846008301	-5.3957576751709	-0.00230353930965066	0.0382807515561581	-0.0672384053468704	0.029189869761467
144	87.5607681274414	-9.07821846008301	-5.33082246780396	-0.0113944197073579	0.0175015944987535	-0.0808747261762619	0.0236704051494598
145	88.2101135253906	-10.0522413253784	-5.00614833831787	-0.0188619289547205	-0.00749832857400179	-0.0341216214001179	0.0246444288641214
146	88.2101135253906	-10.3769159317017	-5.3957576751709	-0.00555028254166245	-0.0208099745213985	-0.017887907102704	0.0282158460468054
147	88.2101135253906	-10.0522413253784	-5.3957576751709	0.0022419011220336	0.0113327819854021	-0.0539267547428608	0.0223717093467712
148	86.9114151000977	-9.07821846008301	-5.46069240570068	-0.000355493422830477	-0.00425158534198999	-0.0571734979748726	-0.00912170019000769
149	86.2620697021484	-9.07821846008301	-5.52562713623047	-0.0104203969240189	-0.0159398596733809	-0.0425631552934647	0.0145795252174139
150	87.5607681274414	-9.40289306640625	-5.46069240570068	0.00776136433705688	-0.0198359526693821	-0.00847235135734081	0.0210730116814375
151	86.9114151000977	-9.72756671905518	-5.13601779937744	0.0152288740500808	-0.00295288790948689	0.000618529506027699	-0.00587495695799589
152	88.8594665527344	-10.3769159317017	-5.3957576751709	0.00841071270406246	0.0123068047687411	0.0460729338228703	-0.0156151866540313
153	88.2101135253906	-9.07821846008301	-5.6554970741272	0.0168522447347641	0.0158782228827477	0.0298392176628113	-0.0279528107494116
154	88.8594665527344	-10.0522413253784	-5.3957576751709	0.0220470335334539	-0.00522560812532902	0.0408781431615353	-0.0224333461374044
155	88.2101135253906	-9.07821846008301	-5.46069240570068	0.0100340843200684	-0.00555028254166245	0.0587352328002453	-0.0211346503347158
156	87.5607681274414	-9.07821846008301	-5.59056186676025	0.00418994715437293	0.00873538758605719	0.0188002903014421	-0.0139918150380254
157	87.5607681274414	-9.72756671905518	-5.26588773727417	0.013930176384747	0.0022419011220336	0.00613799272105098	-0.00944637414067984
158	88.2101135253906	-9.72756671905518	-5.3957576751709	0.00906006153672934	0.00191722682211548	-0.0299008563160896	-0.0110697457566857
159	86.9114151000977	-9.72756671905518	-5.78536653518677	0.00841071270406246	0.00776136433705688	-0.0480826161801815	-0.0152905117720366
160	90.1581573486328	-10.3769159317017	-5.6554970741272	0.00483929552137852	0.00873538758605719	-0.0208099745213985	-0.00230353930965066
161	89.5088119506836	-10.7015905380249	-5.3957576751709	0.013930176384747	0.00483929552137852	0.0278911720961332	0.0158782228827477
162	88.2101135253906	-10.0522413253784	-5.6554970741272	0.00581331877037883	-0.0188619289547205	0.07431960105896	0.0327612869441509
163	88.2101135253906	-10.3769159317017	-5.33082246780396	-0.00490093370899558	-0.00944637414067984	0.0879559218883514	0.0324366129934788
164	89.5088119506836	-10.7015905380249	-5.20095300674438	-0.00100484199356288	-0.0172385573387146	0.0694494843482971	0.0334106348454952
165	86.9114151000977	-9.40289306640625	-5.6554970741272	0.00289124972186983	-0.00360223650932312	0.0438002124428749	0.0262678004801273
166	87.5607681274414	-10.0522413253784	-5.72043180465698	-0.0100957229733467	0.0113327819854021	-0.00100484199356288	0.0236704051494598
167	86.9114151000977	-9.72756671905518	-5.59056186676025	0.00516396993771195	-0.017887907102704	-0.0107450718060136	0.0236704051494598
168	90.1581573486328	-11.0262641906738	-5.33082246780396	-0.00587495695799589	0.00938473641872406	-0.0448358729481697	0.011982130818069
169	90.1581573486328	-11.0262641906738	-5.26588773727417	-0.00879702530801296	0.00613799272105098	-0.0454852245748043	0.0106834331527352
170	88.2101135253906	-11.0262641906738	-5.07108306884766	-0.00879702530801296	0.0103587592020631	-0.0367190167307854	0.00516396993771195
171	88.8594665527344	-10.7015905380249	-5.33082246780396	-0.00100484199356288	0.0217223595827818	-0.0438618510961533	-0.00944637414067984
172	88.2101135253906	-10.0522413253784	-5.26588773727417	-0.00165419070981443	0.0275664981454611	-0.0743812397122383	-0.0201606266200542
173	89.5088119506836	-10.3769159317017	-5.59056186676025	0.0149041991680861	0.013930176384747	-0.105225294828415	-0.03444629535079
174	87.5607681274414	-10.0522413253784	-5.46069240570068	0.00418994715437293	-0.023407369852066	-0.0831474438309669	-0.0305502042174339
175	90.1581573486328	-10.7015905380249	-5.07108306884766	0.00483929552137852	-0.0104203969240189	-0.0636669844388962	-0.0204853005707264
176	88.8594665527344	-11.3509387969971	-4.81134366989136	0.013930176384747	-0.00132951640989631	-0.0367190167307854	-0.0149658378213644
177	88.8594665527344	-11.0262641906738	-5.33082246780396	0.011982130818069	-0.0162645354866982	0.00906006153672934	-0.0169138833880424
178	88.8594665527344	-11.3509387969971	-5.46069240570068	0.00938473641872406	-0.0198359526693821	-0.0104203969240189	-0.0165892094373703
179	90.1581573486328	-11.0262641906738	-5.20095300674438	0.00548864435404539	-0.023407369852066	0.0155535480007529	-0.00717365415766835
180	86.9114151000977	-10.0522413253784	-5.20095300674438	-0.0120437685400248	-0.0126931173726916	0.0314625911414623	-0.00230353930965066
181	86.9114151000977	-9.40289306640625	-5.13601779937744	-0.00457625929266214	0.0100340843200684	0.0710728541016579	0.00678734155371785
182	89.5088119506836	-10.7015905380249	-5.20095300674438	-0.00327756232582033	0.0200989879667759	0.114254541695118	0.0282158460468054
183	87.5607681274414	-10.3769159317017	-5.52562713623047	-3.08191010844894e-05	0.0168522447347641	0.102566264569759	0.0278911720961332
184	88.8594665527344	-10.7015905380249	-5.59056186676025	-0.00879702530801296	0.00743668992072344	0.0782156884670258	0.0265924744307995
185	88.8594665527344	-11.0262641906738	-5.3957576751709	-0.00912170019000769	-0.0104203969240189	0.0502936989068985	0.0239950809627771
186	88.2101135253906	-11.0262641906738	-5.26588773727417	-0.00944637414067984	-0.0217839982360601	0.00126787810586393	0.025618452578783
187	88.2101135253906	-11.0262641906738	-4.94121360778809	-0.00165419070981443	-0.0292515084147453	-0.072757862508297	0.0168522447347641
188	88.2101135253906	-11.0262641906738	-4.94121360778809	-0.00619963090866804	-0.0286021586507559	-0.077952653169632	0.0123068047687411
189	87.5607681274414	-10.0522413253784	-5.52562713623047	-0.00944637414067984	-0.0347709693014622	-0.0536020807921886	0.0142548503354192
190	87.5607681274414	-11.0262641906738	-5.46069240570068	-0.0117190945893526	-0.0350956469774246	-0.0464592464268208	0.0188002903014421
191	88.2101135253906	-10.0522413253784	-5.33082246780396	0.00516396993771195	-0.0237320438027382	-0.048407293856144	0.000618529506027699
192	88.2101135253906	-9.72756671905518	-5.59056186676025	-0.00197886489331722	-0.00879702530801296	-0.039641086012125	-0.0243813935667276
193	88.8594665527344	-11.3509387969971	-5.46069240570068	0.0200989879667759	0.0171769186854362	-0.0532774068415165	-0.0250307414680719
194	88.8594665527344	-10.7015905380249	-5.3957576751709	0.00581331877037883	0.0181509424000978	-0.00879702530801296	-0.0295761823654175
195	88.8594665527344	-9.72756671905518	-5.59056186676025	-0.00587495695799589	0.029189869761467	-0.0126931173726916	-0.0146411629393697
196	86.9114151000977	-10.0522413253784	-5.72043180465698	0.011982130818069	0.0415274947881699	-0.0341216214001179	-0.0165892094373703
197	88.8594665527344	-10.3769159317017	-5.59056186676025	0.0113327819854021	0.0548391379415989	-0.0474332682788372	-0.0107450718060136
198	86.9114151000977	-9.72756671905518	-5.9152364730835	0.00191722682211548	0.0412028171122074	-0.0337969474494457	-0.0152905117720366
199	87.5607681274414	-10.3769159317017	-5.6554970741272	0.00776136433705688	0.00646266713738441	-0.021459324285388	-0.00360223650932312
200	88.8594665527344	-10.0522413253784	-5.33082246780396	-0.00100484199356288	-0.00197886489331722	-0.0172385573387146	-0.00197886489331722
201	89.5088119506836	-11.0262641906738	-5.20095300674438	0.0220470335334539	0.0210730116814375	-0.0185372550040483	0.0123068047687411
202	88.8594665527344	-10.7015905380249	-5.3957576751709	0.00711201597005129	0.0269171483814716	0.00516396993771195	0.0246444288641214
203	89.5088119506836	-10.7015905380249	-5.59056186676025	-0.00197886489331722	0.0175015944987535	-0.00717365415766835	0.0223717093467712
204	86.2620697021484	-9.72756671905518	-5.6554970741272	-0.00360223650932312	-0.0104203969240189	0.0356833562254906	0.0278911720961332
205	87.5607681274414	-10.3769159317017	-5.3957576751709	-0.00100484199356288	-0.0526280589401722	0.0541897900402546	0.0288651939481497
206	87.5607681274414	-10.0522413253784	-5.3957576751709	-0.00327756232582033	-0.0331475995481014	0.031137915328145	0.0162028968334198
207	86.9114151000977	-10.7015905380249	-5.26588773727417	-0.00100484199356288	-0.0172385573387146	-0.00522560812532902	0.020423661917448
208	87.5607681274414	-10.0522413253784	-5.6554970741272	0.0132808275520802	-0.0201606266200542	0.0126314787194133	0.00873538758605719
209	88.2101135253906	-12.0002870559692	-5.59056186676025	-0.00360223650932312	-0.0152905117720366	0.0285405199974775	0.0123068047687411
210	88.8594665527344	-11.0262641906738	-5.9152364730835	-0.00587495695799589	-0.00392691092565656	0.0249691028147936	0.0145795252174139
211	88.8594665527344	-11.0262641906738	-5.59056186676025	-0.00522560812532902	-0.00717365415766835	0.0304885655641556	0.012956153601408
212	88.2101135253906	-11.6756134033203	-5.20095300674438	0.01847561635077	-0.00684897974133492	0.0522417463362217	-0.0230826959013939
213	86.9114151000977	-11.0262641906738	-5.00614833831787	0.0103587592020631	0.00289124972186983	0.00938473641872406	-0.0282774847000837
214	88.8594665527344	-12.3249616622925	-5.46069240570068	0.00191722682211548	0.00321592413820326	-0.0191866029053926	-0.0182125810533762
215	88.2101135253906	-11.3509387969971	-5.9152364730835	-0.00327756232582033	0.0178262684494257	-0.0302255302667618	-0.0198359526693821
216	86.9114151000977	-11.3509387969971	-5.78536653518677	0.00743668992072344	0.0226963832974434	-0.0282774847000837	-0.0139918150380254
217	86.9114151000977	-12.0002870559692	-5.3957576751709	0.0116574559360743	0.0191249661147594	-0.0104203969240189	-0.0110697457566857
218	88.2101135253906	-11.6756134033203	-5.33082246780396	0.012956153601408	0.011982130818069	-0.00717365415766835	-0.0152905117720366
219	87.5607681274414	-11.0262641906738	-5.07108306884766	0.0132808275520802	-0.00132951640989631	0.00289124972186983	-0.0113944197073579
220	87.5607681274414	-10.7015905380249	-5.46069240570068	-0.00197886489331722	-0.0195112787187099	0.0188002903014421	-0.00652430532500148
221	90.1581573486328	-12.0002870559692	-5.33082246780396	0.0022419011220336	-0.00912170019000769	0.0100340843200684	0.00613799272105098
222	89.5088119506836	-12.0002870559692	-5.78536653518677	-0.0100957229733467	-0.0227580219507217	-0.000680167751852423	0.0334106348454952
223	87.5607681274414	-11.0262641906738	-5.46069240570068	0.00256657530553639	-0.0480826161801815	0.0220470335334539	0.0304885655641556
224	90.1581573486328	-12.6496362686157	-5.20095300674438	-0.00879702530801296	-0.0597708933055401	0.045423585921526	0.0317872650921345
225	89.5088119506836	-12.6496362686157	-5.00614833831787	-0.00360223650932312	-0.0467839203774929	0.0551638156175613	0.0239950809627771
226	90.1581573486328	-12.6496362686157	-5.13601779937744	0.00321592413820326	-0.0419138073921204	0.0340599827468395	0.0249691028147936
227	88.2101135253906	-11.6756134033203	-5.6554970741272	0.0142548503354192	-0.00912170019000769	0.0278911720961332	0.0265924744307995
228	88.2101135253906	-11.0262641906738	-5.59056186676025	-0.00490093370899558	0.0113327819854021	-0.0026282137259841	0.0155535480007529
229	90.1581573486328	-11.6756134033203	-5.6554970741272	-0.00230353930965066	0.0100340843200684	-0.0448358729481697	0.00548864435404539
230	90.1581573486328	-11.3509387969971	-5.52562713623047	-0.00977104809135199	0.0200989879667759	-0.0792513489723206	0.00808603875339031
231	89.5088119506836	-12.0002870559692	-5.13601779937744	0.00386527273803949	0.0259431265294552	-0.073731891810894	-0.00717365415766835
232	88.2101135253906	-11.6756134033203	-5.33082246780396	0.00711201597005129	0.0200989879667759	-0.0850954875349998	-0.0204853005707264
233	89.5088119506836	-12.3249616622925	-5.85030126571655	-0.00717365415766835	0.00354059832170606	-0.0454852245748043	-0.0357449948787689
234	88.2101135253906	-11.3509387969971	-6.04510593414307	-0.000355493422830477	-0.0211346503347158	0.00873538758605719	-0.028926832601428
235	88.8594665527344	-12.0002870559692	-5.59056186676025	-0.00132951640989631	-0.0230826959013939	0.0636053457856178	-0.0159398596733809
236	89.5088119506836	-12.6496362686157	-5.26588773727417	0.00646266713738441	-0.00749832857400179	0.0688001364469528	-0.0139918150380254
237	89.5088119506836	-12.3249616622925	-5.13601779937744	0.000293855206109583	-3.08191010844894e-05	0.0730208978056908	-0.0136671401560307
238	89.5088119506836	-12.6496362686157	-5.00614833831787	0.011982130818069	0.000618529506027699	0.0593845807015896	-0.0156151866540313
239	90.1581573486328	-12.3249616622925	-5.52562713623047	0.00354059832170606	0.0132808275520802	0.0561378374695778	-0.0143164889886975
240	88.8594665527344	-12.3249616622925	-5.72043180465698	0.00873538758605719	0.01100810803473	0.0113327819854021	0.00159255252219737
241	88.2101135253906	-11.0262641906738	-5.9152364730835	-0.00522560812532902	0.0376313999295235	-0.0490566417574883	0.000618529506027699
242	90.1581573486328	-12.6496362686157	-5.26588773727417	-0.00100484199356288	0.0269171483814716	-0.0886669084429741	0.0314625911414623
243	87.5607681274414	-11.3509387969971	-5.3957576751709	-0.0130177913233638	-0.00295288790948689	-0.0425631552934647	0.0210730116814375
244	88.8594665527344	-12.0002870559692	-4.74640893936157	-0.00684897974133492	-0.0159398596733809	-0.00782300252467394	0.0249691028147936
245	90.1581573486328	-12.3249616622925	-5.52562713623047	-0.00392691092565656	-0.028926832601428	0.0152288740500808	0.0285405199974775
246	90.1581573486328	-12.3249616622925	-5.52562713623047	0.00289124972186983	-0.0224333461374044	0.01100810803473	0.0191249661147594
247	88.8594665527344	-12.6496362686157	-5.6554970741272	-0.000680167751852423	-0.0117190945893526	-0.00295288790948689	0.0155535480007529
248	87.5607681274414	-11.6756134033203	-5.78536653518677	0.00418994715437293	-0.0250307414680719	-0.0159398596733809	0.00548864435404539
249	88.2101135253906	-11.6756134033203	-5.78536653518677	-0.00619963090866804	-0.0263294391334057	-0.0691864490509033	0.00126787810586393
250	88.8594665527344	-12.6496362686157	-5.26588773727417	0.00808603875339031	-0.0282774847000837	-0.0574981719255447	0.01100810803473
251	88.2101135253906	-11.6756134033203	-5.20095300674438	0.0334106348454952	-0.0318489037454128	-0.0165892094373703	-0.00847235135734081
252	88.2101135253906	-11.0262641906738	-5.52562713623047	-0.00132951640989631	-0.017887907102704	0.0126314787194133	-0.0185372550040483
253	87.5607681274414	-12.3249616622925	-5.6554970741272	0.0136055024340749	-0.00522560812532902	0.0623066499829292	-0.039641086012125
254	90.1581573486328	-12.9743099212646	-5.33082246780396	0.00743668992072344	0.00289124972186983	0.066202737390995	-0.0276281367987394
255	88.8594665527344	-11.6756134033203	-5.59056186676025	-3.08191010844894e-05	0.0191249661147594	0.0772416666150093	-0.0211346503347158
256	86.9114151000977	-11.6756134033203	-5.3957576751709	0.0171769186854362	0.025618452578783	0.0652287155389786	-0.0165892094373703
257	88.8594665527344	-11.3509387969971	-5.20095300674438	0.00970941036939621	0.0321119390428066	0.0194496400654316	-0.00944637414067984
258	88.2101135253906	-11.0262641906738	-5.52562713623047	0.0100340843200684	0.0412028171122074	-0.0555501282215118	-0.017887907102704
259	88.2101135253906	-11.3509387969971	-5.46069240570068	0.0116574559360743	0.0301638916134834	-0.0795760303735733	-0.0146411629393697
260	88.8594665527344	-12.6496362686157	-5.07108306884766	-0.00197886489331722	0.00613799272105098	-0.068537101149559	-0.00425158534198999
261	90.8075103759766	-12.3249616622925	-5.52562713623047	0.0324366129934788	-0.0172385573387146	-0.0156151866540313	0.0106834331527352
262	89.5088119506836	-12.6496362686157	-5.33082246780396	0.000618529506027699	-0.0156151866540313	-0.0130177913233638	0.0269171483814716
263	90.1581573486328	-11.3509387969971	-4.94121360778809	0.00256657530553639	-0.02697878703475	-0.0208099745213985	0.0246444288641214
264	88.2101135253906	-11.3509387969971	-5.59056186676025	0.01100810803473	-0.0266541130840778	0.0162028968334198	0.0207483377307653
265	89.5088119506836	-12.0002870559692	-5.26588773727417	-0.0113944197073579	-0.0195112787187099	0.0230210572481155	0.0249691028147936
266	88.8594665527344	-12.0002870559692	-5.46069240570068	-0.00879702530801296	-0.0162645354866982	0.0252937767654657	0.0152288740500808
267	88.8594665527344	-12.3249616622925	-5.3957576751709	0.000293855206109583	-0.00847235135734081	0.0152288740500808	0.0168522447347641
268	86.9114151000977	-10.7015905380249	-5.59056186676025	-0.00977104809135199	0.00256657530553639	-0.0201606266200542	0.012956153601408
269	88.2101135253906	-11.3509387969971	-5.26588773727417	-0.0026282137259841	0.012956153601408	-0.0497059896588326	0.00743668992072344
270	88.2101135253906	-10.7015905380249	-5.78536653518677	-0.00230353930965066	0.0213976856321096	-0.0636669844388962	0.0155535480007529
271	90.1581573486328	-12.0002870559692	-5.9152364730835	-0.00197886489331722	0.0181509424000978	-0.0675630792975426	-0.00165419070981443
272	89.5088119506836	-11.6756134033203	-5.33082246780396	0.0136055024340749	0.011982130818069	-0.0497059896588326	-0.0240567177534103
273	88.2101135253906	-11.0262641906738	-5.46069240570068	0.0116574559360743	0.0022419011220336	-0.0464592464268208	-0.0266541130840778
274	87.5607681274414	-11.3509387969971	-5.26588773727417	0.01100810803473	-0.0107450718060136	0.0136055024340749	-0.0376930385828018
275	88.8594665527344	-12.3249616622925	-5.26588773727417	0.00516396993771195	-0.0143164889886975	0.0308132413774729	-0.0221086721867323
276	88.8594665527344	-11.6756134033203	-5.20095300674438	0.00418994715437293	0.00386527273803949	0.0399041213095188	-0.0240567177534103
277	88.8594665527344	-11.3509387969971	-5.98017120361328	0.00906006153672934	0.0200989879667759	0.0321119390428066	-0.0208099745213985
278	88.8594665527344	-12.0002870559692	-5.78536653518677	0.0165275707840919	0.0116574559360743	0.0412028171122074	-0.0198359526693821
279	88.8594665527344	-12.6496362686157	-5.52562713623047	0.000943203864153475	0.0113327819854021	0.0217223595827818	-0.017887907102704
280	87.5607681274414	-11.6756134033203	-5.33082246780396	0.00256657530553639	0.0116574559360743	0.0152288740500808	-0.00619963090866804
281	88.2101135253906	-12.3249616622925	-4.94121360778809	-0.00652430532500148	0.0116574559360743	0.00841071270406246	0.00938473641872406
282	87.5607681274414	-10.7015905380249	-5.33082246780396	-0.00814767740666866	0.0106834331527352	0.00873538758605719	0.0265924744307995
283	87.5607681274414	-12.6496362686157	-5.33082246780396	-0.00327756232582033	0.00970941036939621	0.0360080301761627	0.01847561635077
284	90.1581573486328	-12.0002870559692	-5.72043180465698	-0.00749832857400179	0.00256657530553639	0.0564625114202499	0.0282158460468054
285	89.5088119506836	-12.6496362686157	-5.52562713623047	-0.00847235135734081	0.00321592413820326	0.0931507050991058	0.0282158460468054
286	89.5088119506836	-12.9743099212646	-5.52562713623047	-0.00847235135734081	0.0106834331527352	0.0882805958390236	0.0165275707840919
287	89.5088119506836	-12.6496362686157	-5.20095300674438	-0.00230353930965066	0.0217223595827818	0.0710728541016579	0.0178262684494257
288	90.1581573486328	-12.3249616622925	-4.94121360778809	-0.00522560812532902	0.0207483377307653	0.0165275707840919	0.000618529506027699
289	88.2101135253906	-11.3509387969971	-5.33082246780396	-0.00425158534198999	0.025618452578783	-0.023407369852066	0.00646266713738441
290	90.1581573486328	-12.3249616622925	-5.46069240570068	-0.0149658378213644	0.0353586822748184	-0.0107450718060136	-0.00197886489331722
291	88.8594665527344	-12.0002870559692	-5.6554970741272	-0.00490093370899558	0.0126314787194133	-0.0104203969240189	-0.00587495695799589
292	88.2101135253906	-11.3509387969971	-5.72043180465698	0.00646266713738441	0.000618529506027699	-0.0149658378213644	-0.0221086721867323
293	89.5088119506836	-12.0002870559692	-5.20095300674438	0.0136055024340749	-0.0253554154187441	-0.0221086721867323	-0.0318489037454128
294	88.8594665527344	-11.3509387969971	-5.20095300674438	-0.00717365415766835	-0.0195112787187099	-0.0204853005707264	-0.0415891297161579
295	88.2101135253906	-11.3509387969971	-5.26588773727417	-0.0185372550040483	-0.0243813935667276	0.0126314787194133	-0.023407369852066
296	88.8594665527344	-12.3249616622925	-5.33082246780396	-0.00230353930965066	0.00970941036939621	0.0126314787194133	-0.0217839982360601
297	89.5088119506836	-12.6496362686157	-5.3957576751709	0.0171769186854362	0.0194496400654316	0.00873538758605719	-0.0143164889886975
298	88.8594665527344	-12.3249616622925	-5.33082246780396	0.00613799272105098	0.00938473641872406	-0.00555028254166245	-0.0201606266200542
299	86.9114151000977	-11.6756134033203	-5.46069240570068	0.0191249661147594	0.00321592413820326	0.00646266713738441	-0.0152905117720366
300	86.9114151000977	-11.6756134033203	-4.94121360778809	-0.00749832857400179	0.00321592413820326	-0.0227580219507217	-0.00717365415766835
301	87.5607681274414	-10.7015905380249	-5.07108306884766	-0.00457625929266214	-3.08191010844894e-05	-0.0165892094373703	0.00191722682211548
302	89.5088119506836	-12.0002870559692	-5.46069240570068	0.00289124972186983	0.0142548503354192	-0.0373683646321297	0.0249691028147936
303	87.5607681274414	-11.3509387969971	-5.85030126571655	-0.00717365415766835	0.0191249661147594	-0.0600955672562122	0.0233457311987877
304	87.5607681274414	-11.3509387969971	-5.6554970741272	-0.00944637414067984	0.00970941036939621	-0.072757862508297	0.0285405199974775
305	86.9114151000977	-11.6756134033203	-5.13601779937744	-0.0113944197073579	-0.0139918150380254	-0.0422384813427925	0.0295145437121391
306	87.5607681274414	-12.6496362686157	-5.33082246780396	-0.00295288790948689	-0.0100957229733467	-0.0357449948787689	0.0272418223321438
307	86.9114151000977	-10.7015905380249	-5.07108306884766	0.00386527273803949	-0.0292515084147453	-0.0149658378213644	0.0295145437121391
308	87.5607681274414	-11.3509387969971	-5.85030126571655	0.00386527273803949	-0.03444629535079	-0.000355493422830477	0.0175015944987535
309	87.5607681274414	-11.3509387969971	-6.11004114151001	-0.0117190945893526	-0.0409397818148136	0.0246444288641214	0.000293855206109583
310	86.9114151000977	-11.3509387969971	-5.72043180465698	-0.0162645354866982	-0.0273034609854221	0.0265924744307995	0.00711201597005129
311	86.2620697021484	-10.7015905380249	-5.59056186676025	0.00581331877037883	-0.0305502042174339	0.0444495603442192	-0.0136671401560307
312	88.8594665527344	-12.0002870559692	-5.00614833831787	0.0168522447347641	-0.0159398596733809	0.0317872650921345	-0.023407369852066
313	87.5607681274414	-10.7015905380249	-5.26588773727417	0.00354059832170606	-0.0247060675173998	0.0226963832974434	-0.0341216214001179
314	88.8594665527344	-12.6496362686157	-5.26588773727417	0.0162028968334198	-0.0136671401560307	0.00873538758605719	-0.032173577696085
315	88.8594665527344	-12.0002870559692	-5.6554970741272	0.00321592413820326	-0.0162645354866982	0.00581331877037883	-0.0227580219507217
316	86.9114151000977	-11.0262641906738	-5.59056186676025	0.00159255252219737	0.00418994715437293	0.0269171483814716	-0.0211346503347158
317	86.9114151000977	-11.0262641906738	-5.6554970741272	0.00970941036939621	-0.00879702530801296	0.0285405199974775	-0.0185372550040483
318	86.2620697021484	-11.0262641906738	-5.46069240570068	-0.0110697457566857	0.00548864435404539	0.0561378374695778	-0.0136671401560307
319	88.8594665527344	-11.6756134033203	-5.00614833831787	-0.00814767740666866	-0.00295288790948689	0.069124810397625	-0.00912170019000769
320	87.5607681274414	-12.0002870559692	-5.20095300674438	-3.08191010844894e-05	0.00711201597005129	0.060358602553606	-0.00132951640989631
321	88.2101135253906	-12.6496362686157	-5.59056186676025	-0.0110697457566857	-0.00652430532500148	0.0431508645415306	0.00354059832170606
322	86.9114151000977	-10.3769159317017	-5.78536653518677	-0.00132951640989631	0.00873538758605719	0.0123068047687411	0.0301638916134834
323	86.9114151000977	-12.0002870559692	-5.6554970741272	-0.00490093370899558	0.000943203864153475	0.0431508645415306	0.0353586822748184
324	87.5607681274414	-12.0002870559692	-5.78536653518677	-0.0152905117720366	-0.021459324285388	0.0921766832470894	0.0213976856321096
325	87.5607681274414	-11.0262641906738	-5.26588773727417	-0.00782300252467394	-0.0201606266200542	0.150618061423302	0.0230210572481155
326	86.9114151000977	-11.0262641906738	-5.33082246780396	-0.0162645354866982	-0.0149658378213644	0.189903646707535	0.029189869761467
327	86.9114151000977	-10.7015905380249	-5.72043180465698	0.00646266713738441	0.000618529506027699	0.164903730154037	0.0152288740500808
328	87.5607681274414	-11.6756134033203	-5.3957576751709	-0.00977104809135199	0.0194496400654316	0.118475303053856	0.00970941036939621
329	88.8594665527344	-11.6756134033203	-5.26588773727417	-0.0123684434220195	0.0168522447347641	0.00191722682211548	-0.000355493422830477
330	87.5607681274414	-11.3509387969971	-5.3957576751709	-0.0133424662053585	0.0233457311987877	-0.0295761823654175	-3.08191010844894e-05
331	88.8594665527344	-11.6756134033203	-5.13601779937744	-0.00879702530801296	0.0486703291535378	-0.0919136479496956	-0.00295288790948689
332	85.6127166748047	-10.7015905380249	-5.26588773727417	0.0162028968334198	0.0509430468082428	-0.155874490737915	-0.0250307414680719
333	88.2101135253906	-11.6756134033203	-5.46069240570068	0.0126314787194133	0.0535404421389103	-0.143212199211121	-0.028926832601428
334	85.6127166748047	-10.3769159317017	-5.72043180465698	0.00711201597005129	0.0438002124428749	-0.144186213612556	-0.0334722734987736
335	86.9114151000977	-11.3509387969971	-5.26588773727417	0.00516396993771195	0.047696303576231	-0.161718636751175	-0.0208099745213985
336	86.9114151000977	-11.6756134033203	-4.94121360778809	0.00678734155371785	0.0262678004801273	-0.12080966681242	-0.0182125810533762
337	87.5607681274414	-11.6756134033203	-5.20095300674438	0.0239950809627771	0.0363327041268349	-0.140614792704582	-0.021459324285388
338	86.9114151000977	-11.3509387969971	-5.00614833831787	0.0123068047687411	0.047696303576231	-0.126329123973846	-0.0217839982360601
339	85.6127166748047	-11.0262641906738	-5.46069240570068	0.01847561635077	0.0226963832974434	-0.104900620877743	-0.0175632312893867
340	84.9633712768555	-10.0522413253784	-5.72043180465698	0.0116574559360743	-0.00360223650932312	-0.068537101149559	-0.00879702530801296
341	84.9633712768555	-10.7015905380249	-5.46069240570068	0.00516396993771195	-0.02697878703475	-0.0302255302667618	0.01100810803473
342	87.5607681274414	-11.0262641906738	-5.72043180465698	0.0106834331527352	-0.0204853005707264	-0.0266541130840778	0.0191249661147594
343	84.3140258789063	-10.3769159317017	-5.46069240570068	-0.00587495695799589	-0.000680167751852423	-0.0630176365375519	0.0207483377307653
344	86.2620697021484	-11.6756134033203	-5.20095300674438	-0.0227580219507217	0.0162028968334198	-0.0928876772522926	0.0165275707840919
345	86.2620697021484	-11.6756134033203	-5.20095300674438	0.00646266713738441	0.01847561635077	-0.0987318083643913	0.0282158460468054
346	86.9114151000977	-11.3509387969971	-5.52562713623047	-0.00717365415766835	0.00581331877037883	-0.0899656042456627	0.0210730116814375
347	86.9114151000977	-11.3509387969971	-5.3957576751709	-0.00425158534198999	0.00256657530553639	-0.0795760303735733	0.0197743140161037
348	86.2620697021484	-11.6756134033203	-5.26588773727417	-0.00749832857400179	-0.0156151866540313	-0.0730825439095497	0.0113327819854021
349	84.3140258789063	-11.0262641906738	-5.3957576751709	-0.0133424662053585	-0.0302255302667618	-0.0337969474494457	0.01100810803473
350	83.0153274536133	-10.7015905380249	-5.26588773727417	-0.0159398596733809	-0.0373683646321297	0.0022419011220336	-0.00132951640989631
351	84.9633712768555	-10.3769159317017	-5.59056186676025	-0.00619963090866804	-0.0273034609854221	0.0282158460468054	0.00613799272105098
352	86.2620697021484	-11.0262641906738	-5.72043180465698	-0.0104203969240189	-0.0237320438027382	0.0700988322496414	-0.0299008563160896
353	84.3140258789063	-10.3769159317017	-5.3957576751709	-0.00392691092565656	-0.00879702530801296	0.076592318713665	-0.0260047651827335
354	86.2620697021484	-11.6756134033203	-5.26588773727417	-0.00977104809135199	0.000293855206109583	0.0756182968616486	-0.0302255302667618
355	84.3140258789063	-10.3769159317017	-5.3957576751709	-0.0107450718060136	0.00483929552137852	0.0811377614736557	-0.0263294391334057
356	84.9633712768555	-11.0262641906738	-5.46069240570068	-0.00619963090866804	0.0191249661147594	0.0593845807015896	-0.0123684434220195
357	82.3659744262695	-10.7015905380249	-5.26588773727417	-0.00684897974133492	0.0269171483814716	0.0249691028147936	-0.0182125810533762
358	84.3140258789063	-10.3769159317017	-5.85030126571655	-0.00100484199356288	0.0210730116814375	0.000943203864153475	-0.0182125810533762
359	85.6127166748047	-10.7015905380249	-5.9152364730835	-0.00814767740666866	0.0197743140161037	-0.0113944197073579	-0.0113944197073579
360	86.2620697021484	-11.6756134033203	-5.3957576751709	-0.0139918150380254	0.000618529506027699	-0.0126931173726916	-0.00522560812532902
361	85.6127166748047	-12.0002870559692	-5.52562713623047	-0.0113944197073579	0.00321592413820326	-0.02697878703475	0.011982130818069
362	85.6127166748047	-12.0002870559692	-5.26588773727417	0.00678734155371785	0.00548864435404539	-0.0350956469774246	0.0236704051494598
363	84.9633712768555	-11.3509387969971	-5.52562713623047	0.00321592413820326	0.0136055024340749	-0.0273034609854221	0.0285405199974775
364	85.6127166748047	-10.3769159317017	-5.59056186676025	-0.00555028254166245	0.000293855206109583	0.00386527273803949	0.0327612869441509
365	83.6646728515625	-10.3769159317017	-6.04510593414307	-0.000680167751852423	-0.00457625929266214	0.0213976856321096	0.0233457311987877
366	84.9633712768555	-10.3769159317017	-5.78536653518677	-0.00295288790948689	-0.0237320438027382	0.0499690249562263	0.0265924744307995
367	84.3140258789063	-10.3769159317017	-5.72043180465698	-0.00100484199356288	-0.0120437685400248	0.0697741582989693	0.0113327819854021
368	85.6127166748047	-10.7015905380249	-5.26588773727417	0.0152288740500808	-0.0104203969240189	0.0567871853709221	0.0181509424000978
369	84.9633712768555	-11.6756134033203	-5.26588773727417	0.01100810803473	-0.0191866029053926	0.0246444288641214	0.00256657530553639
370	87.5607681274414	-12.3249616622925	-5.3957576751709	-0.0100957229733467	-0.0130177913233638	0.0103587592020631	0.0136055024340749
371	86.2620697021484	-12.0002870559692	-5.13601779937744	-0.0139918150380254	-0.0273034609854221	0.0265924744307995	-0.00230353930965066
372	86.2620697021484	-12.3249616622925	-5.3957576751709	-0.00230353930965066	-0.0211346503347158	0.0223717093467712	-0.0230826959013939
373	85.6127166748047	-11.0262641906738	-5.3957576751709	-0.0026282137259841	-0.0117190945893526	-0.00619963090866804	-0.032173577696085
374	86.2620697021484	-11.0262641906738	-5.13601779937744	-0.0188619289547205	-0.03444629535079	-0.00814767740666866	-0.0286021586507559
375	86.9114151000977	-11.3509387969971	-5.00614833831787	-0.0120437685400248	-0.0305502042174339	0.0142548503354192	-0.0159398596733809
376	86.9114151000977	-11.6756134033203	-5.59056186676025	-0.00782300252467394	-0.0146411629393697	0.0113327819854021	-0.0143164889886975
377	85.6127166748047	-10.7015905380249	-5.6554970741272	0.00256657530553639	-0.00879702530801296	0.0269171483814716	-0.0247060675173998
378	85.6127166748047	-10.7015905380249	-5.52562713623047	-0.0185372550040483	0.000943203864153475	0.0142548503354192	-0.0165892094373703
379	86.2620697021484	-11.3509387969971	-5.52562713623047	0.0126314787194133	0.00386527273803949	0.00970941036939621	-0.0185372550040483
380	86.9114151000977	-12.0002870559692	-5.13601779937744	-0.00977104809135199	0.00776136433705688	0.0226963832974434	-0.00100484199356288
381	84.9633712768555	-11.3509387969971	-5.07108306884766	-0.0107450718060136	0.0162028968334198	0.049319677054882	0.0103587592020631
382	86.9114151000977	-12.0002870559692	-5.46069240570068	-0.00230353930965066	0.0223717093467712	0.00873538758605719	0.0298392176628113
383	86.2620697021484	-10.7015905380249	-6.04510593414307	-0.00684897974133492	0.0295145437121391	0.0373067259788513	0.0249691028147936
384	84.9633712768555	-11.0262641906738	-5.46069240570068	-0.00555028254166245	0.0168522447347641	0.0330859608948231	0.0324366129934788
385	84.9633712768555	-11.0262641906738	-5.46069240570068	-0.0100957229733467	0.0295145437121391	0.0421768426895142	0.0265924744307995
386	85.6127166748047	-11.0262641906738	-5.33082246780396	-0.0130177913233638	0.0395794473588467	0.0707481801509857	0.0282158460468054
387	85.6127166748047	-10.7015905380249	-5.26588773727417	-0.00522560812532902	0.0269171483814716	0.132760971784592	0.0243197549134493
388	86.2620697021484	-11.6756134033203	-5.78536653518677	0.0116574559360743	0.0155535480007529	0.183734834194183	0.0188002903014421
389	87.5607681274414	-12.0002870559692	-5.72043180465698	-0.00944637414067984	0.00613799272105098	0.146072626113892	0.00808603875339031
390	86.9114151000977	-12.3249616622925	-5.52562713623047	0.0126314787194133	0.0181509424000978	0.0593845807015896	0.0181509424000978
391	85.6127166748047	-11.3509387969971	-5.33082246780396	0.00548864435404539	0.0259431265294552	-0.0623682886362076	-3.08191010844894e-05
392	87.5607681274414	-12.0002870559692	-5.46069240570068	0.00613799272105098	0.045423585921526	-0.205874338746071	-0.0208099745213985
393	84.9633712768555	-10.7015905380249	-5.26588773727417	0.00581331877037883	0.0343846566975117	-0.240614488720894	-0.03444629535079
394	86.9114151000977	-11.6756134033203	-5.26588773727417	0.00646266713738441	0.0145795252174139	-0.221783384680748	-0.0253554154187441
395	88.2101135253906	-11.3509387969971	-5.85030126571655	0.012956153601408	-0.00490093370899558	-0.222432732582092	-0.0221086721867323
396	86.2620697021484	-10.7015905380249	-5.9152364730835	0.00321592413820326	-0.0126931173726916	-0.200354874134064	-0.0204853005707264
397	86.9114151000977	-11.0262641906738	-5.9152364730835	-0.0123684434220195	0.00354059832170606	-0.204900309443474	-0.0217839982360601
398	87.5607681274414	-12.0002870559692	-5.52562713623047	0.00548864435404539	-0.00814767740666866	-0.200354874134064	-0.0165892094373703
399	88.8594665527344	-12.0002870559692	-4.94121360778809	0.00289124972186983	0.0113327819854021	-0.0497059896588326	-0.0110697457566857
400	86.2620697021484	-11.0262641906738	-5.33082246780396	-0.00814767740666866	-0.0159398596733809	-0.0581475235521793	-0.00327756232582033
401	87.5607681274414	-10.7015905380249	-5.59056186676025	-0.0104203969240189	-0.0286021586507559	-0.0376930385828018	0.00776136433705688
402	87.5607681274414	-11.6756134033203	-5.3957576751709	-0.00912170019000769	-0.0357449948787689	0.012956153601408	0.0200989879667759
403	85.6127166748047	-11.0262641906738	-5.85030126571655	-0.00587495695799589	-0.0500306636095047	0.0188002903014421	0.0298392176628113
404	86.9114151000977	-12.0002870559692	-5.3957576751709	-0.0113944197073579	-0.0354203209280968	0.0441248863935471	0.031137915328145
405	88.8594665527344	-12.0002870559692	-5.07108306884766	-0.00814767740666866	-0.0172385573387146	0.031137915328145	0.0308132413774729
406	87.5607681274414	-11.6756134033203	-5.20095300674438	0.0022419011220336	0.0106834331527352	0.00483929552137852	0.025618452578783
407	88.2101135253906	-11.6756134033203	-5.3957576751709	0.00841071270406246	0.0262678004801273	-0.00944637414067984	0.0168522447347641
408	86.9114151000977	-11.3509387969971	-5.33082246780396	-0.00749832857400179	0.0282158460468054	-0.0464592464268208	0.012956153601408
409	88.2101135253906	-12.6496362686157	-5.26588773727417	0.00256657530553639	0.00938473641872406	-0.0318489037454128	0.00451462110504508
410	86.2620697021484	-10.3769159317017	-5.6554970741272	0.00483929552137852	0.00548864435404539	-0.0409397818148136	0.0123068047687411
411	88.2101135253906	-11.6756134033203	-5.00614833831787	0.0142548503354192	0.00386527273803949	-0.032173577696085	-0.00132951640989631
412	86.2620697021484	-12.0002870559692	-4.87627840042114	0.01847561635077	0.000943203864153475	-0.0026282137259841	-0.0299008563160896
413	86.9114151000977	-12.3249616622925	-5.46069240570068	0.0155535480007529	-0.00555028254166245	-0.0133424662053585	-0.0373683646321297
414	85.6127166748047	-10.3769159317017	-5.6554970741272	0.00776136433705688	-0.0253554154187441	0.0158782228827477	-0.0315242260694504
415	86.9114151000977	-12.0002870559692	-5.26588773727417	-0.00360223650932312	-0.0159398596733809	0.0382807515561581	-0.0243813935667276
416	88.8594665527344	-11.6756134033203	-5.26588773727417	0.00646266713738441	-0.0204853005707264	0.0665274113416672	-0.0227580219507217
417	88.2101135253906	-12.0002870559692	-5.00614833831787	-0.00327756232582033	-0.0110697457566857	0.0499690249562263	-0.0133424662053585
418	86.2620697021484	-11.0262641906738	-5.00614833831787	0.00289124972186983	-0.00912170019000769	0.0678261145949364	-0.0204853005707264
419	86.2620697021484	-10.7015905380249	-5.6554970741272	-0.00555028254166245	0.0168522447347641	0.0658780634403229	-0.00944637414067984
420	87.5607681274414	-10.0522413253784	-5.72043180465698	0.0155535480007529	0.0217223595827818	0.0636053457856178	-0.00490093370899558
421	87.5607681274414	-11.6756134033203	-5.26588773727417	-0.00944637414067984	0.0340599827468395	0.0480209775269032	0.00191722682211548
422	86.2620697021484	-11.0262641906738	-5.72043180465698	0.00516396993771195	0.0395794473588467	0.0197743140161037	0.0252937767654657
423	87.5607681274414	-11.3509387969971	-5.26588773727417	0.00126787810586393	0.0360080301761627	0.00321592413820326	0.0285405199974775
424	85.6127166748047	-10.0522413253784	-5.26588773727417	-0.00197886489331722	0.0100340843200684	0.0269171483814716	0.0340599827468395
425	85.6127166748047	-10.7015905380249	-5.52562713623047	0.00418994715437293	-0.00652430532500148	0.0252937767654657	0.029189869761467
426	86.2620697021484	-10.7015905380249	-5.72043180465698	0.0168522447347641	-0.00587495695799589	0.0360080301761627	0.0269171483814716
427	85.6127166748047	-10.3769159317017	-5.6554970741272	0.00191722682211548	0.0207483377307653	0.0681507885456085	0.0197743140161037
428	86.2620697021484	-11.0262641906738	-5.59056186676025	0.00386527273803949	0.0239950809627771	0.0506183728575706	0.0168522447347641
429	86.2620697021484	-10.0522413253784	-5.46069240570068	-0.000355493422830477	0.0200989879667759	0.0360080301761627	0.0106834331527352
430	88.2101135253906	-11.3509387969971	-5.13601779937744	-0.00782300252467394	0.0191249661147594	0.00581331877037883	0.00970941036939621
431	85.6127166748047	-10.3769159317017	-5.78536653518677	0.00321592413820326	-0.00197886489331722	-0.0156151866540313	0.0126314787194133
432	86.9114151000977	-10.7015905380249	-5.9152364730835	0.012956153601408	-0.00100484199356288	-0.0376930385828018	-0.0243813935667276
433	85.6127166748047	-10.7015905380249	-5.9152364730835	-0.0113944197073579	-0.0256800893694162	-0.0393164120614529	-0.0263294391334057
434	88.8594665527344	-11.3509387969971	-5.6554970741272	0.012956153601408	-0.0282774847000837	0.0334106348454952	-0.0279528107494116
435	86.2620697021484	-11.0262641906738	-5.59056186676025	-0.00392691092565656	-0.0136671401560307	0.0658780634403229	-0.0191866029053926
436	89.5088119506836	-10.7015905380249	-5.59056186676025	-0.00522560812532902	0.00321592413820326	0.0606832765042782	-0.0100957229733467
437	87.5607681274414	-10.7015905380249	-5.3957576751709	-0.0126931173726916	0.0113327819854021	0.011982130818069	-0.0126931173726916
438	88.2101135253906	-11.3509387969971	-5.6554970741272	0.0249691028147936	0.00386527273803949	-0.00522560812532902	-0.0143164889886975
439	88.2101135253906	-11.0262641906738	-5.72043180465698	-0.00522560812532902	0.00906006153672934	-0.0146411629393697	-0.0100957229733467
440	86.2620697021484	-10.3769159317017	-5.6554970741272	-0.00652430532500148	0.0155535480007529	-0.0276281367987394	0.000943203864153475
441	86.2620697021484	-9.72756671905518	-5.59056186676025	-0.0104203969240189	0.00451462110504508	-0.0188619289547205	0.00776136433705688
442	88.8594665527344	-11.3509387969971	-5.00614833831787	-0.00912170019000769	-0.0139918150380254	0.01847561635077	0.0269171483814716
443	85.6127166748047	-10.0522413253784	-5.3957576751709	-0.00555028254166245	0.0100340843200684	0.0480209775269032	0.0285405199974775
444	88.8594665527344	-11.3509387969971	-5.3957576751709	0.00321592413820326	0.00938473641872406	0.0399041213095188	0.0265924744307995
445	86.9114151000977	-10.7015905380249	-5.46069240570068	-0.00295288790948689	0.0126314787194133	0.0249691028147936	0.0213976856321096
446	88.2101135253906	-11.0262641906738	-5.59056186676025	0.0197743140161037	0.00776136433705688	0.00354059832170606	0.0188002903014421
447	86.9114151000977	-11.0262641906738	-5.33082246780396	0.0171769186854362	0.00808603875339031	-0.000680167751852423	0.0152288740500808
448	87.5607681274414	-11.3509387969971	-4.87627840042114	-0.00652430532500148	0.0275664981454611	-0.0438618510961533	0.0116574559360743
449	87.5607681274414	-10.3769159317017	-4.81134366989136	0.00386527273803949	0.029189869761467	-0.0753552615642548	0.00548864435404539
450	86.2620697021484	-10.3769159317017	-5.26588773727417	-0.00230353930965066	0.013930176384747	-0.0422384813427925	0.00678734155371785
451	87.5607681274414	-10.7015905380249	-5.52562713623047	0.012956153601408	0.0152288740500808	-0.0461345724761486	-0.00847235135734081
452	86.9114151000977	-11.3509387969971	-5.46069240570068	0.011982130818069	0.0113327819854021	-0.0370436906814575	-0.0224333461374044
453	88.2101135253906	-11.0262641906738	-5.6554970741272	0.0210730116814375	0.00906006153672934	-0.0412644557654858	-0.0341216214001179
454	86.2620697021484	-10.0522413253784	-5.26588773727417	0.01100810803473	-0.0191866029053926	-0.0240567177534103	-0.0331475995481014
455	86.2620697021484	-9.72756671905518	-5.46069240570068	0.0106834331527352	-0.0415891297161579	0.00906006153672934	-0.0224333461374044
456	86.2620697021484	-10.7015905380249	-5.26588773727417	0.00516396993771195	-0.0425631552934647	0.0431508645415306	-0.0175632312893867
457	86.9114151000977	-11.3509387969971	-5.59056186676025	0.00548864435404539	-0.0435371771454811	0.0519170723855495	-0.0221086721867323
458	85.6127166748047	-9.72756671905518	-5.59056186676025	0.0152288740500808	-0.0156151866540313	0.0668520927429199	-0.0130177913233638
459	85.6127166748047	-9.40289306640625	-5.85030126571655	-0.0133424662053585	-0.0198359526693821	0.0811377614736557	-0.0188619289547205
460	88.2101135253906	-11.0262641906738	-5.59056186676025	0.00289124972186983	-0.0026282137259841	0.116527259349823	-0.00165419070981443
461	87.5607681274414	-11.0262641906738	-5.33082246780396	0.00418994715437293	0.0330859608948231	0.0980208218097687	0.0116574559360743
462	84.9633712768555	-9.40289306640625	-5.78536653518677	0.000618529506027699	0.0567871853709221	0.060358602553606	0.0239950809627771
463	88.2101135253906	-11.0262641906738	-5.78536653518677	-0.00652430532500148	0.0532157681882381	0.0168522447347641	0.0239950809627771
464	86.9114151000977	-9.72756671905518	-5.98017120361328	-0.0169138833880424	0.0619819760322571	-0.0461345724761486	0.0324366129934788
465	86.2620697021484	-10.0522413253784	-5.85030126571655	-0.0120437685400248	0.0515923984348774	-0.0974331125617027	0.0301638916134834
466	85.6127166748047	-9.72756671905518	-5.9152364730835	0.00451462110504508	0.0392547734081745	-0.119186297059059	0.0308132413774729
467	85.6127166748047	-9.72756671905518	-5.59056186676025	0.00418994715437293	0.00711201597005129	-0.0941863730549812	0.0178262684494257
468	84.9633712768555	-9.72756671905518	-5.85030126571655	0.000618529506027699	-0.00132951640989631	-0.086394190788269	0.013930176384747
469	86.9114151000977	-9.72756671905518	-5.9152364730835	-3.08191010844894e-05	-0.00912170019000769	-0.0620436146855354	0.012956153601408
470	86.9114151000977	-11.0262641906738	-5.46069240570068	-0.00197886489331722	-0.0341216214001179	-0.0273034609854221	0.00678734155371785
471	86.9114151000977	-10.3769159317017	-5.72043180465698	0.0126314787194133	-0.0331475995481014	-0.039641086012125	0.00451462110504508
472	86.2620697021484	-9.40289306640625	-5.6554970741272	0.011982130818069	-0.0302255302667618	-0.0370436906814575	-0.0243813935667276
473	85.6127166748047	-9.72756671905518	-5.26588773727417	0.0194496400654316	-0.0315242260694504	-0.0334722734987736	-0.0373683646321297
474	87.5607681274414	-10.3769159317017	-5.3957576751709	0.00256657530553639	-0.0302255302667618	-0.00425158534198999	-0.0350956469774246
475	88.2101135253906	-10.3769159317017	-5.59056186676025	0.00256657530553639	-0.0311995539814234	-0.00100484199356288	-0.0250307414680719
476	84.9633712768555	-9.40289306640625	-5.85030126571655	0.00776136433705688	-0.0201606266200542	0.0252937767654657	-0.02697878703475
477	85.6127166748047	-9.40289306640625	-5.6554970741272	0.00776136433705688	-0.0146411629393697	0.025618452578783	-0.0227580219507217
478	86.9114151000977	-10.3769159317017	-5.78536653518677	0.00581331877037883	-0.00847235135734081	0.0223717093467712	-0.0185372550040483
479	88.2101135253906	-10.7015905380249	-5.33082246780396	0.00711201597005129	0.00126787810586393	0.0259431265294552	-0.00912170019000769
480	84.9633712768555	-9.72756671905518	-5.3957576751709	-0.00457625929266214	-0.00100484199356288	0.0298392176628113	-0.00392691092565656
481	85.6127166748047	-9.72756671905518	-5.85030126571655	0.00289124972186983	0.0123068047687411	0.00776136433705688	0.00354059832170606
482	87.5607681274414	-10.3769159317017	-5.72043180465698	-0.00587495695799589	0.0175015944987535	0.0210730116814375	0.0304885655641556
483	84.9633712768555	-10.0522413253784	-5.85030126571655	0.0178262684494257	0.0236704051494598	0.0438002124428749	0.029189869761467
484	84.9633712768555	-9.72756671905518	-5.59056186676025	0.00906006153672934	-0.00100484199356288	0.0769169926643372	0.0298392176628113
485	87.5607681274414	-11.3509387969971	-5.52562713623047	-0.00490093370899558	-0.00360223650932312	0.0873065739870071	0.0259431265294552
486	86.9114151000977	-11.0262641906738	-5.13601779937744	-0.00100484199356288	0.00743668992072344	0.0606832765042782	0.0379560738801956
487	86.9114151000977	-11.3509387969971	-5.6554970741272	-0.000680167751852423	-3.08191010844894e-05	0.0723715499043465	0.0188002903014421
488	86.9114151000977	-11.3509387969971	-5.59056186676025	0.0275664981454611	0.00613799272105098	0.0386054255068302	0.00483929552137852
489	86.2620697021484	-10.0522413253784	-5.6554970741272	-0.00230353930965066	0.00386527273803949	-0.0350956469774246	0.0103587592020631
490	83.6646728515625	-9.40289306640625	-5.85030126571655	-0.0100957229733467	0.00289124972186983	-0.0669137313961983	0.00581331877037883
491	86.2620697021484	-11.0262641906738	-5.33082246780396	-0.0113944197073579	-0.00684897974133492	-0.0237320438027382	0.00516396993771195
492	85.6127166748047	-10.7015905380249	-5.26588773727417	0.0152288740500808	0.000618529506027699	0.000618529506027699	-0.0204853005707264
493	86.2620697021484	-11.3509387969971	-5.46069240570068	-0.00490093370899558	0.0126314787194133	-0.0211346503347158	-0.0282774847000837
494	86.2620697021484	-9.72756671905518	-5.9152364730835	0.00906006153672934	0.0145795252174139	-0.0201606266200542	-0.0328229255974293
495	84.9633712768555	-10.3769159317017	-5.46069240570068	0.0100340843200684	0.0200989879667759	-0.0110697457566857	-0.0266541130840778
496	86.9114151000977	-11.3509387969971	-5.52562713623047	-0.00392691092565656	0.0132808275520802	-0.0182125810533762	-0.0182125810533762
497	86.2620697021484	-11.0262641906738	-5.33082246780396	-0.00490093370899558	0.0246444288641214	-0.0139918150380254	-0.00749832857400179
498	84.9633712768555	-10.3769159317017	-5.33082246780396	0.00613799272105098	0.0243197549134493	-0.0146411629393697	-0.017887907102704
499	84.3140258789063	-11.0262641906738	-5.78536653518677	-0.00360223650932312	0.0298392176628113	-0.0143164889886975	-0.0149658378213644
500	86.2620697021484	-10.7015905380249	-5.78536653518677	0.000943203864153475	0.036657378077507	-0.0561994761228561	-0.00132951640989631
501	83.6646728515625	-11.0262641906738	-5.52562713623047	0.000618529506027699	0.0324366129934788	-0.0811994001269341	0.01847561635077
502	85.6127166748047	-10.7015905380249	-5.52562713623047	0.00126787810586393	0.0149041991680861	-0.0799007043242455	0.0230210572481155
503	86.2620697021484	-11.3509387969971	-5.13601779937744	0.00159255252219737	-0.0311995539814234	-0.0386670641601086	0.0243197549134493
504	87.5607681274414	-11.6756134033203	-5.26588773727417	0.01100810803473	-0.0471085943281651	0.00516396993771195	0.0272418223321438
505	85.6127166748047	-10.0522413253784	-5.78536653518677	-0.00977104809135199	-0.0328229255974293	0.0230210572481155	0.0350340083241463
506	85.6127166748047	-10.3769159317017	-6.04510593414307	-3.08191010844894e-05	-0.0208099745213985	0.0438002124428749	0.0207483377307653
507	85.6127166748047	-10.0522413253784	-5.98017120361328	-0.00360223650932312	0.00159255252219737	0.0688001364469528	0.0175015944987535
508	86.9114151000977	-11.3509387969971	-6.04510593414307	0.00613799272105098	0.0191249661147594	0.0509430468082428	0.0123068047687411
509	85.6127166748047	-11.0262641906738	-5.33082246780396	-0.00392691092565656	0.0181509424000978	0.00548864435404539	0.0113327819854021
510	85.6127166748047	-11.0262641906738	-5.46069240570068	0.000618529506027699	-0.00879702530801296	0.0132808275520802	-0.00360223650932312
511	85.6127166748047	-9.72756671905518	-5.9152364730835	0.00711201597005129	-0.0302255302667618	0.0587352328002453	0.00289124972186983
512	88.2101135253906	-11.3509387969971	-5.85030126571655	0.00841071270406246	-0.0435371771454811	0.0564625114202499	-0.0217839982360601
513	85.6127166748047	-10.3769159317017	-5.59056186676025	0.00516396993771195	-0.0299008563160896	0.0548391379415989	-0.03444629535079
514	87.5607681274414	-12.0002870559692	-5.3957576751709	0.00743668992072344	-0.0201606266200542	0.0434755384922028	-0.0282774847000837
515	84.3140258789063	-10.3769159317017	-5.52562713623047	0.00483929552137852	-0.00847235135734081	0.00191722682211548	-0.0208099745213985
516	86.2620697021484	-10.3769159317017	-5.33082246780396	0.00159255252219737	0.012956153601408	-0.0139918150380254	-0.0143164889886975
517	84.9633712768555	-10.7015905380249	-5.59056186676025	-0.00587495695799589	0.0259431265294552	-0.0552254542708397	-0.0146411629393697
518	85.6127166748047	-11.0262641906738	-5.52562713623047	0.00321592413820326	0.0353586822748184	-0.106523998081684	-0.0182125810533762
519	84.9633712768555	-10.3769159317017	-5.72043180465698	0.00776136433705688	0.0337353087961674	-0.124056406319141	-0.0162645354866982
520	87.5607681274414	-11.6756134033203	-5.26588773727417	0.000943203864153475	0.0162028968334198	-0.102627903223038	0.000293855206109583
521	86.9114151000977	-11.0262641906738	-5.20095300674438	0.00743668992072344	0.00354059832170606	-0.0750305876135826	-0.000680167751852423
522	85.6127166748047	-10.7015905380249	-5.20095300674438	-0.00522560812532902	0.0136055024340749	-0.0808747261762619	0.0217223595827818
523	87.5607681274414	-11.0262641906738	-5.33082246780396	-0.00555028254166245	0.0136055024340749	-0.0574981719255447	0.0188002903014421
524	86.9114151000977	-12.0002870559692	-5.9152364730835	0.00256657530553639	0.0194496400654316	-0.0425631552934647	0.0288651939481497
525	86.2620697021484	-10.7015905380249	-5.98017120361328	0.00321592413820326	0.0152288740500808	-0.0357449948787689	0.0213976856321096
526	85.6127166748047	-11.3509387969971	-5.72043180465698	-0.00944637414067984	0.0100340843200684	-0.028926832601428	0.0285405199974775
527	86.9114151000977	-11.6756134033203	-5.78536653518677	0.00451462110504508	0.00126787810586393	-0.0188619289547205	0.0230210572481155
528	86.9114151000977	-11.6756134033203	-5.20095300674438	-0.00230353930965066	-0.000680167751852423	0.00321592413820326	0.012956153601408
529	84.9633712768555	-12.0002870559692	-5.20095300674438	0.0181509424000978	0.0168522447347641	0.0230210572481155	0.00418994715437293
530	86.2620697021484	-11.6756134033203	-5.6554970741272	-0.0110697457566857	0.00289124972186983	0.0421768426895142	0.0106834331527352
531	87.5607681274414	-12.6496362686157	-5.59056186676025	0.00873538758605719	0.0168522447347641	0.06393001973629	0.000618529506027699
532	85.6127166748047	-10.7015905380249	-5.46069240570068	0.0155535480007529	0.0152288740500808	0.0551638156175613	-0.0211346503347158
533	86.2620697021484	-12.0002870559692	-5.46069240570068	0.0123068047687411	0.0226963832974434	0.0200989879667759	-0.0360696688294411
534	84.3140258789063	-11.3509387969971	-5.59056186676025	0.00581331877037883	0.0223717093467712	-0.00944637414067984	-0.0224333461374044
535	84.9633712768555	-12.3249616622925	-5.26588773727417	-0.00100484199356288	0.00646266713738441	-0.00490093370899558	-0.0191866029053926
536	86.2620697021484	-11.6756134033203	-5.6554970741272	0.00776136433705688	-0.0208099745213985	-0.0230826959013939	-0.0188619289547205
537	86.9114151000977	-12.3249616622925	-5.33082246780396	0.00516396993771195	-0.0217839982360601	-0.0370436906814575	-0.00977104809135199
538	86.9114151000977	-12.3249616622925	-5.33082246780396	0.00841071270406246	-0.0360696688294411	-0.00360223650932312	-0.0188619289547205
539	85.6127166748047	-11.0262641906738	-5.72043180465698	0.0171769186854362	-0.0536020807921886	0.0327612869441509	-0.0149658378213644
540	84.3140258789063	-11.0262641906738	-5.6554970741272	0.00451462110504508	-0.0503553375601768	0.0632806718349457	-0.00230353930965066
541	86.2620697021484	-11.3509387969971	-5.59056186676025	-0.00652430532500148	-0.0393164120614529	0.100293546915054	0.00646266713738441
542	84.9633712768555	-11.0262641906738	-5.78536653518677	-0.00100484199356288	-0.0419138073921204	0.15483883023262	0.0265924744307995
543	85.6127166748047	-11.6756134033203	-5.33082246780396	0.00354059832170606	-0.00944637414067984	0.191202342510223	0.0233457311987877
544	86.9114151000977	-12.3249616622925	-5.3957576751709	-0.00717365415766835	-0.0152905117720366	0.167176455259323	0.0278911720961332
545	88.2101135253906	-12.6496362686157	-5.46069240570068	-0.00425158534198999	0.00711201597005129	0.0938000604510307	0.0317872650921345
546	86.2620697021484	-11.6756134033203	-5.78536653518677	-0.00619963090866804	0.0285405199974775	0.0353586822748184	0.020423661917448
547	86.9114151000977	-12.6496362686157	-5.20095300674438	0.00451462110504508	0.041852168738842	-0.0367190167307854	0.0226963832974434
548	86.9114151000977	-12.3249616622925	-5.20095300674438	0.00613799272105098	0.0441248863935471	-0.073731891810894	0.0126314787194133
549	88.2101135253906	-12.3249616622925	-5.33082246780396	0.0126314787194133	0.0330859608948231	-0.10587465018034	0.0100340843200684
550	86.2620697021484	-11.6756134033203	-5.07108306884766	-0.0113944197073579	0.0321119390428066	-0.118212267756462	0.01100810803473
551	86.2620697021484	-11.6756134033203	-5.52562713623047	0.0113327819854021	0.0330859608948231	-0.134121313691139	-0.0136671401560307
552	86.9114151000977	-10.3769159317017	-5.46069240570068	0.0149041991680861	0.0340599827468395	-0.101653881371021	-0.0227580219507217
553	84.9633712768555	-11.6756134033203	-4.94121360778809	0.011982130818069	0.00354059832170606	-0.0922383219003677	-0.0318489037454128
554	86.9114151000977	-12.6496362686157	-5.26588773727417	0.00483929552137852	-0.00847235135734081	-0.0691864490509033	-0.0292515084147453
555	85.6127166748047	-11.6756134033203	-5.59056186676025	0.00386527273803949	-0.0104203969240189	-0.043212503194809	-0.017887907102704
556	84.9633712768555	-11.3509387969971	-5.6554970741272	0.00711201597005129	-0.00717365415766835	-0.0276281367987394	-0.017887907102704
557	84.9633712768555	-12.3249616622925	-5.26588773727417	-0.00457625929266214	0.0022419011220336	0.0116574559360743	-0.00717365415766835
558	85.6127166748047	-12.0002870559692	-5.52562713623047	0.0113327819854021	0.00354059832170606	0.0285405199974775	-0.0188619289547205
559	86.9114151000977	-12.3249616622925	-5.20095300674438	-0.00490093370899558	-0.00912170019000769	0.0233457311987877	-0.00619963090866804
560	87.5607681274414	-12.6496362686157	-5.33082246780396	-0.0110697457566857	-0.00587495695799589	0.0295145437121391	-0.00230353930965066
561	87.5607681274414	-13.6236591339111	-5.72043180465698	-0.0117190945893526	0.0022419011220336	0.00548864435404539	0.00418994715437293
562	87.5607681274414	-12.9743099212646	-5.3957576751709	-0.0100957229733467	-3.08191010844894e-05	0.0379560738801956	0.0301638916134834
563	88.2101135253906	-12.6496362686157	-5.59056186676025	0.00289124972186983	-0.0227580219507217	0.0837351530790329	0.0282158460468054
564	85.6127166748047	-12.6496362686157	-5.52562713623047	-0.00944637414067984	-0.00490093370899558	0.0704235062003136	0.0220470335334539
565	86.2620697021484	-12.9743099212646	-5.33082246780396	-0.0175632312893867	-0.00555028254166245	0.0834104791283607	0.025618452578783
566	86.2620697021484	-12.9743099212646	-4.94121360778809	-0.0139918150380254	-0.0107450718060136	0.0905533134937286	0.0123068047687411
567	85.6127166748047	-12.6496362686157	-5.3957576751709	-0.00587495695799589	-0.00230353930965066	0.0710728541016579	0.01847561635077
568	86.2620697021484	-12.6496362686157	-5.72043180465698	0.00256657530553639	0.00516396993771195	-0.00392691092565656	0.00321592413820326
569	88.2101135253906	-13.6236591339111	-5.52562713623047	-0.00100484199356288	0.00776136433705688	-0.0584721975028515	0.0022419011220336
570	88.8594665527344	-13.9483327865601	-5.33082246780396	-0.00197886489331722	-0.00100484199356288	-0.0659397020936012	0.00483929552137852
571	87.5607681274414	-14.2730073928833	-5.13601779937744	0.0158782228827477	0.00711201597005129	-0.0847708135843277	-0.0107450718060136
572	86.9114151000977	-13.9483327865601	-5.00614833831787	0.00678734155371785	0.00711201597005129	-0.119835644960403	-0.0237320438027382
573	87.5607681274414	-13.6236591339111	-5.3957576751709	0.00743668992072344	-0.000680167751852423	-0.0915889739990234	-0.0357449948787689
574	86.2620697021484	-13.6236591339111	-5.59056186676025	0.00743668992072344	0.00321592413820326	-0.104251272976398	-0.0331475995481014
575	87.5607681274414	-13.9483327865601	-5.3957576751709	0.0103587592020631	-0.0126931173726916	-0.0844461396336555	-0.0185372550040483
576	88.8594665527344	-14.5976819992065	-5.59056186676025	0.0149041991680861	-0.0311995539814234	-0.0419138073921204	-0.0247060675173998
577	86.2620697021484	-12.6496362686157	-5.59056186676025	0.0194496400654316	-0.039641086012125	-0.0354203209280968	-0.0195112787187099
578	87.5607681274414	-12.9743099212646	-5.46069240570068	0.0152288740500808	-0.0448358729481697	-0.0243813935667276	-0.0227580219507217
579	87.5607681274414	-14.5976819992065	-5.13601779937744	0.00451462110504508	-0.0399657599627972	-0.0156151866540313	-0.0185372550040483
580	88.8594665527344	-14.5976819992065	-5.52562713623047	-0.00490093370899558	-0.0435371771454811	0.0239950809627771	-0.00555028254166245
581	84.9633712768555	-13.6236591339111	-5.72043180465698	-0.00100484199356288	-0.03444629535079	0.041852168738842	0.0165275707840919
582	88.2101135253906	-14.5976819992065	-5.52562713623047	-0.00814767740666866	-0.0204853005707264	0.0363327041268349	0.0252937767654657
583	86.9114151000977	-13.6236591339111	-5.72043180465698	-0.00295288790948689	-0.0133424662053585	0.0217223595827818	0.0213976856321096
584	88.2101135253906	-13.9483327865601	-5.46069240570068	-0.00132951640989631	0.0100340843200684	0.0145795252174139	0.0285405199974775
585	86.2620697021484	-13.6236591339111	-5.20095300674438	-0.00392691092565656	0.0175015944987535	0.0162028968334198	0.0272418223321438
586	86.2620697021484	-14.5976819992065	-5.59056186676025	0.0113327819854021	0.00808603875339031	-0.00360223650932312	0.029189869761467
587	86.9114151000977	-13.2989845275879	-5.9152364730835	0.0223717093467712	-0.00652430532500148	0.00678734155371785	0.0265924744307995
588	86.2620697021484	-13.6236591339111	-5.9152364730835	0.00159255252219737	-0.0243813935667276	0.0350340083241463	0.0136055024340749
589	87.5607681274414	-14.5976819992065	-5.3957576751709	-3.08191010844894e-05	-0.0266541130840778	0.0282158460468054	0.0136055024340749
590	88.2101135253906	-14.5976819992065	-5.07108306884766	0.00613799272105098	-0.00619963090866804	0.0386054255068302	0.0126314787194133
591	87.5607681274414	-14.2730073928833	-4.87627840042114	0.000293855206109583	-0.0130177913233638	0.0486703291535378	-0.0104203969240189
592	86.2620697021484	-13.6236591339111	-5.52562713623047	0.011982130818069	0.00776136433705688	0.0106834331527352	-0.0237320438027382
593	86.2620697021484	-14.2730073928833	-5.07108306884766	0.00451462110504508	0.00808603875339031	-0.00652430532500148	-0.0318489037454128
594	87.5607681274414	-14.5976819992065	-5.07108306884766	-0.00522560812532902	0.020423661917448	-0.0224333461374044	-0.0328229255974293
595	86.2620697021484	-13.2989845275879	-5.3957576751709	0.00386527273803949	0.0197743140161037	-0.0185372550040483	-0.0230826959013939
596	85.6127166748047	-13.2989845275879	-5.07108306884766	0.00159255252219737	0.0142548503354192	-0.0224333461374044	-0.0175632312893867
597	86.2620697021484	-13.2989845275879	-5.00614833831787	0.01100810803473	0.0236704051494598	-0.0169138833880424	-0.0221086721867323
598	85.6127166748047	-13.9483327865601	-5.07108306884766	0.00126787810586393	0.0217223595827818	-0.0185372550040483	-0.0175632312893867
599	86.9114151000977	-13.6236591339111	-5.46069240570068	0.00321592413820326	0.0210730116814375	-0.043212503194809	-0.0126931173726916
600	86.9114151000977	-14.5976819992065	-5.33082246780396	0.00126787810586393	-0.00782300252467394	-0.0279528107494116	0.00126787810586393
601	85.6127166748047	-13.6236591339111	-5.6554970741272	-0.00912170019000769	-0.0211346503347158	-0.0393164120614529	0.0106834331527352
602	88.2101135253906	-14.5976819992065	-5.13601779937744	-0.00360223650932312	0.00159255252219737	-0.0217839982360601	0.0337353087961674
603	85.6127166748047	-13.6236591339111	-5.26588773727417	-0.00490093370899558	-0.00522560812532902	0.0233457311987877	0.0233457311987877
604	86.2620697021484	-14.2730073928833	-5.07108306884766	-0.0107450718060136	-0.0120437685400248	0.0551638156175613	0.0327612869441509
605	87.5607681274414	-14.5976819992065	-5.52562713623047	-0.00490093370899558	-0.0221086721867323	0.0584105588495731	0.0317872650921345
606	87.5607681274414	-13.6236591339111	-5.46069240570068	-0.00230353930965066	-0.00295288790948689	0.0824364572763443	0.0327612869441509
607	88.8594665527344	-13.9483327865601	-5.33082246780396	0.00841071270406246	0.0236704051494598	0.0980208218097687	0.0136055024340749
608	88.2101135253906	-13.9483327865601	-5.46069240570068	0.00646266713738441	0.0155535480007529	0.0996441915631294	0.0158782228827477
609	86.9114151000977	-13.6236591339111	-5.33082246780396	0.00613799272105098	0.0282158460468054	0.0473716296255589	0.0116574559360743
610	86.2620697021484	-12.9743099212646	-5.6554970741272	0.00841071270406246	0.0269171483814716	-3.08191010844894e-05	0.0126314787194133
611	88.2101135253906	-12.9743099212646	-5.9152364730835	0.00516396993771195	0.031137915328145	-0.0529527328908443	0.00516396993771195
612	88.2101135253906	-14.2730073928833	-5.78536653518677	0.0171769186854362	0.0269171483814716	-0.0876928865909576	-0.0204853005707264
613	87.5607681274414	-13.6236591339111	-5.98017120361328	0.0175015944987535	0.0191249661147594	-0.0782773271203041	-0.0363943427801132
614	86.2620697021484	-13.9483327865601	-5.52562713623047	0.00451462110504508	0.00841071270406246	-0.0513293594121933	-0.0373683646321297
615	87.5607681274414	-14.5976819992065	-5.3957576751709	0.000943203864153475	-0.0126931173726916	-0.0230826959013939	-0.0227580219507217
616	88.2101135253906	-13.9483327865601	-5.33082246780396	-3.08191010844894e-05	-0.0198359526693821	-0.0117190945893526	-0.0221086721867323
617	88.2101135253906	-14.2730073928833	-5.78536653518677	0.00873538758605719	-0.021459324285388	-0.0221086721867323	-0.0237320438027382
618	88.2101135253906	-14.2730073928833	-5.6554970741272	0.00548864435404539	-0.017887907102704	-0.0464592464268208	-0.0250307414680719
619	88.2101135253906	-14.5976819992065	-5.33082246780396	-0.0113944197073579	0.00321592413820326	-0.0828227698802948	-0.0169138833880424
620	85.6127166748047	-12.6496362686157	-5.6554970741272	-0.00977104809135199	-0.0217839982360601	-0.0721085146069527	-0.00814767740666866
621	88.8594665527344	-14.2730073928833	-5.33082246780396	-0.00490093370899558	-0.0217839982360601	-0.0584721975028515	0.00906006153672934
622	86.2620697021484	-12.9743099212646	-5.07108306884766	-3.08191010844894e-05	-0.00749832857400179	0.00354059832170606	0.0220470335334539
623	88.8594665527344	-14.5976819992065	-5.07108306884766	-0.00425158534198999	-0.0149658378213644	0.0213976856321096	0.0210730116814375
624	88.2101135253906	-12.9743099212646	-5.46069240570068	-0.00749832857400179	-0.00814767740666866	0.0324366129934788	0.0239950809627771
625	85.6127166748047	-12.9743099212646	-5.26588773727417	-0.0139918150380254	-0.0221086721867323	0.0489950031042099	0.0285405199974775
626	86.9114151000977	-12.6496362686157	-5.20095300674438	-0.00749832857400179	-0.032173577696085	0.0989948436617851	0.0181509424000978
627	87.5607681274414	-13.6236591339111	-5.00614833831787	0.00418994715437293	-0.0250307414680719	0.135033696889877	0.0243197549134493
628	86.9114151000977	-12.9743099212646	-5.26588773727417	-0.00360223650932312	-0.0315242260694504	0.138929784297943	0.01100810803473
629	88.2101135253906	-14.2730073928833	-4.81134366989136	-0.00717365415766835	-0.02697878703475	0.124968789517879	0.0145795252174139
630	88.2101135253906	-14.2730073928833	-5.20095300674438	-0.00782300252467394	-0.0188619289547205	0.103540286421776	0.0132808275520802
631	88.2101135253906	-13.9483327865601	-5.13601779937744	0.00548864435404539	-0.00555028254166245	0.0593845807015896	-0.00425158534198999
632	86.2620697021484	-12.9743099212646	-5.3957576751709	0.0103587592020631	-0.0130177913233638	-0.00717365415766835	-0.0260047651827335
633	88.8594665527344	-14.5976819992065	-5.00614833831787	-0.00555028254166245	0.000943203864153475	-0.0188619289547205	-0.0386670641601086
634	87.5607681274414	-13.2989845275879	-5.07108306884766	0.00906006153672934	0.00321592413820326	-0.0247060675173998	-0.0373683646321297
635	86.9114151000977	-13.9483327865601	-5.26588773727417	0.00613799272105098	0.0145795252174139	-0.0672384053468704	-0.0247060675173998
636	87.5607681274414	-13.6236591339111	-5.46069240570068	-0.00814767740666866	0.0246444288641214	-0.112043462693691	-0.0282774847000837
637	87.5607681274414	-14.5976819992065	-5.3957576751709	0.00289124972186983	0.0363327041268349	-0.0971084386110306	-0.0185372550040483
638	87.5607681274414	-12.9743099212646	-5.59056186676025	0.0123068047687411	0.0295145437121391	-0.0740565657615662	-0.0201606266200542
639	86.9114151000977	-13.2989845275879	-5.72043180465698	-0.00977104809135199	0.0217223595827818	-0.0886669084429741	-0.0146411629393697
640	89.5088119506836	-14.5976819992065	-5.6554970741272	0.00743668992072344	0.000618529506027699	-0.0682124271988869	-0.0104203969240189
641	86.9114151000977	-12.9743099212646	-5.46069240570068	-0.0139918150380254	0.01847561635077	-0.0458098985254765	0.00191722682211548
642	89.5088119506836	-14.2730073928833	-5.6554970741272	0.0136055024340749	0.029189869761467	-0.0584721975028515	0.031137915328145
643	86.2620697021484	-13.2989845275879	-5.9152364730835	0.00678734155371785	0.0207483377307653	-0.0584721975028515	0.0285405199974775
644	87.5607681274414	-14.2730073928833	-5.59056186676025	0.00159255252219737	0.00873538758605719	-0.0389917381107807	0.0246444288641214
645	88.8594665527344	-13.9483327865601	-5.3957576751709	0.00548864435404539	-0.00912170019000769	-0.0237320438027382	0.0243197549134493
646	88.8594665527344	-14.2730073928833	-5.20095300674438	0.00613799272105098	-0.0224333461374044	0.0145795252174139	0.0236704051494598
647	87.5607681274414	-14.2730073928833	-5.07108306884766	0.0113327819854021	-0.0110697457566857	0.0210730116814375	0.00970941036939621
648	89.5088119506836	-14.2730073928833	-5.13601779937744	0.00970941036939621	-0.0175632312893867	0.0564625114202499	0.0116574559360743
649	86.9114151000977	-12.9743099212646	-5.78536653518677	-0.00717365415766835	-0.00197886489331722	0.0726962238550186	0.00581331877037883
650	88.2101135253906	-13.6236591339111	-5.59056186676025	-0.00749832857400179	0.000943203864153475	0.0918520092964172	-0.000680167751852423
651	86.9114151000977	-12.9743099212646	-5.59056186676025	0.00321592413820326	0.00548864435404539	0.0752936229109764	-0.00490093370899558
652	89.5088119506836	-14.2730073928833	-4.94121360778809	-0.00327756232582033	0.0330859608948231	0.0463976077735424	-0.0266541130840778
653	87.5607681274414	-12.3249616622925	-5.07108306884766	0.00841071270406246	0.0489950031042099	0.00906006153672934	-0.032173577696085
654	88.8594665527344	-14.2730073928833	-4.74640893936157	-0.00327756232582033	0.0580858811736107	-0.0363943427801132	-0.0419138073921204
655	88.2101135253906	-13.6236591339111	-5.59056186676025	-0.00749832857400179	0.0450989119708538	-0.0964590907096863	-0.0195112787187099
656	88.2101135253906	-12.9743099212646	-5.72043180465698	-0.0182125810533762	0.0223717093467712	-0.103601925075054	-0.0208099745213985
657	86.9114151000977	-12.6496362686157	-5.52562713623047	0.00581331877037883	-0.00555028254166245	-0.0555501282215118	-0.0243813935667276
658	87.5607681274414	-12.9743099212646	-5.46069240570068	-0.000680167751852423	-0.0243813935667276	-0.0107450718060136	-0.0172385573387146
659	87.5607681274414	-13.2989845275879	-5.20095300674438	-0.000355493422830477	-0.0350956469774246	0.0220470335334539	-0.0143164889886975
660	88.2101135253906	-14.2730073928833	-4.94121360778809	-0.00295288790948689	-0.0273034609854221	0.00581331877037883	-0.00814767740666866
661	88.8594665527344	-13.2989845275879	-5.20095300674438	-0.00684897974133492	-0.0120437685400248	0.0106834331527352	0.00451462110504508
662	86.9114151000977	-12.9743099212646	-5.07108306884766	0.00451462110504508	0.0103587592020631	-0.00652430532500148	0.0282158460468054
663	88.2101135253906	-13.9483327865601	-5.46069240570068	0.00418994715437293	0.0152288740500808	-0.0123684434220195	0.0188002903014421
664	87.5607681274414	-12.9743099212646	-5.52562713623047	-0.00749832857400179	0.00808603875339031	-0.0104203969240189	0.0233457311987877
665	86.9114151000977	-12.3249616622925	-5.46069240570068	-0.00295288790948689	0.00321592413820326	0.0207483377307653	0.0194496400654316
666	86.9114151000977	-12.3249616622925	-5.20095300674438	0.00126787810586393	-0.00619963090866804	0.0428261905908585	0.0230210572481155
667	88.2101135253906	-12.6496362686157	-5.33082246780396	-0.00782300252467394	0.0113327819854021	0.029189869761467	0.0194496400654316
668	88.8594665527344	-12.9743099212646	-5.3957576751709	0.0210730116814375	0.0162028968334198	0.0136055024340749	0.0100340843200684
669	88.8594665527344	-13.6236591339111	-5.33082246780396	-0.0165892094373703	0.0220470335334539	-0.0100957229733467	0.00613799272105098
670	87.5607681274414	-13.9483327865601	-5.33082246780396	0.011982130818069	0.0272418223321438	-0.0276281367987394	0.00808603875339031
671	87.5607681274414	-14.2730073928833	-5.52562713623047	0.00483929552137852	0.0113327819854021	-0.0266541130840778	-0.00555028254166245
672	86.9114151000977	-12.9743099212646	-5.26588773727417	0.0113327819854021	0.00516396993771195	-0.0471085943281651	-0.0253554154187441
673	88.2101135253906	-13.9483327865601	-5.46069240570068	0.00841071270406246	0.00256657530553639	-0.0613942667841911	-0.0334722734987736
674	85.6127166748047	-12.9743099212646	-5.9152364730835	0.00841071270406246	0.000943203864153475	-0.055874802172184	-0.032173577696085
675	88.2101135253906	-13.9483327865601	-5.46069240570068	0.00516396993771195	-0.0113944197073579	-0.0467839203774929	-0.0221086721867323
676	88.2101135253906	-13.9483327865601	-5.00614833831787	0.00354059832170606	-0.0367190167307854	-0.0191866029053926	-0.0165892094373703
677	90.1581573486328	-14.2730073928833	-5.26588773727417	0.0103587592020631	-0.0328229255974293	-0.00717365415766835	-0.0139918150380254
678	88.2101135253906	-13.6236591339111	-5.20095300674438	0.0116574559360743	-0.0282774847000837	0.0022419011220336	-0.0172385573387146
679	88.2101135253906	-13.2989845275879	-5.00614833831787	-0.00749832857400179	-0.0191866029053926	-0.00327756232582033	-0.0139918150380254
680	85.6127166748047	-12.3249616622925	-5.78536653518677	0.00938473641872406	-0.0149658378213644	-0.00457625929266214	0.00451462110504508
681	87.5607681274414	-12.6496362686157	-5.6554970741272	0.00776136433705688	-0.023407369852066	0.0171769186854362	0.0152288740500808
682	88.2101135253906	-13.2989845275879	-5.52562713623047	0.00516396993771195	-0.00717365415766835	0.0171769186854362	0.0239950809627771
683	88.8594665527344	-12.9743099212646	-5.46069240570068	0.00191722682211548	0.00613799272105098	0.0178262684494257	0.0220470335334539
684	88.2101135253906	-13.2989845275879	-5.13601779937744	-0.00587495695799589	-0.00197886489331722	0.01847561635077	0.0269171483814716
685	88.8594665527344	-13.9483327865601	-4.87627840042114	-0.0100957229733467	0.00808603875339031	0.0126314787194133	0.0285405199974775
686	88.2101135253906	-13.2989845275879	-5.33082246780396	-0.00619963090866804	0.013930176384747	0.0223717093467712	0.0259431265294552
687	88.8594665527344	-13.6236591339111	-5.59056186676025	0.0022419011220336	0.0265924744307995	0.00581331877037883	0.0145795252174139
688	86.9114151000977	-13.2989845275879	-5.59056186676025	0.00581331877037883	0.0171769186854362	0.0113327819854021	0.00126787810586393
689	87.5607681274414	-12.9743099212646	-5.72043180465698	0.00256657530553639	0.0116574559360743	0.00873538758605719	0.0113327819854021
690	85.6127166748047	-12.6496362686157	-5.07108306884766	0.00386527273803949	0.01100810803473	0.0126314787194133	0.00776136433705688
691	86.2620697021484	-12.3249616622925	-4.94121360778809	-0.0123684434220195	0.0022419011220336	0.0217223595827818	-0.00555028254166245
692	86.2620697021484	-12.0002870559692	-5.52562713623047	0.0194496400654316	0.00386527273803949	0.0360080301761627	-0.023407369852066
693	86.2620697021484	-13.6236591339111	-5.59056186676025	0.00678734155371785	-0.0162645354866982	0.0353586822748184	-0.0328229255974293
694	88.2101135253906	-13.6236591339111	-5.78536653518677	0.0162028968334198	-0.017887907102704	0.0613326244056225	-0.0311995539814234
695	86.2620697021484	-12.6496362686157	-5.6554970741272	0.00743668992072344	0.00191722682211548	0.0593845807015896	-0.0295761823654175
696	86.9114151000977	-12.3249616622925	-5.6554970741272	0.00321592413820326	-0.0136671401560307	0.0853585228323936	-0.0146411629393697
697	88.2101135253906	-12.9743099212646	-5.26588773727417	0.0191249661147594	-0.00522560812532902	0.114903889596462	-0.0221086721867323
698	86.2620697021484	-12.6496362686157	-5.46069240570068	0.00743668992072344	-0.021459324285388	0.138929784297943	-0.0162645354866982
699	85.6127166748047	-12.9743099212646	-5.59056186676025	0.00289124972186983	-0.0247060675173998	0.125618144869804	-0.0146411629393697
700	88.2101135253906	-12.9743099212646	-5.6554970741272	-0.00814767740666866	-0.000680167751852423	0.127890855073929	-0.0130177913233638
701	88.2101135253906	-13.9483327865601	-5.3957576751709	-0.0195112787187099	0.00581331877037883	0.125293463468552	0.0113327819854021
702	84.9633712768555	-13.2989845275879	-5.26588773727417	-0.0026282137259841	0.031137915328145	0.120098672807217	0.020423661917448
703	87.5607681274414	-13.6236591339111	-4.94121360778809	-0.000355493422830477	0.0373067259788513	0.11457921564579	0.0262678004801273
704	86.2620697021484	-12.6496362686157	-5.33082246780396	-0.00814767740666866	0.0392547734081745	-0.126329123973846	0.0226963832974434
705	86.2620697021484	-12.3249616622925	-5.26588773727417	-0.00619963090866804	0.0220470335334539	-0.171458855271339	0.0304885655641556
706	86.9114151000977	-12.9743099212646	-5.3957576751709	0.00906006153672934	0.0136055024340749	-0.131523922085762	0.0207483377307653
707	85.6127166748047	-12.9743099212646	-5.26588773727417	0.00938473641872406	0.0243197549134493	-0.151978403329849	0.0168522447347641
708	86.9114151000977	-13.2989845275879	-5.3957576751709	0.0100340843200684	0.0275664981454611	-0.145160242915154	0.0106834331527352
709	88.2101135253906	-13.9483327865601	-4.81134366989136	0.00581331877037883	0.0207483377307653	-0.117238245904446	0.011982130818069
710	86.9114151000977	-12.9743099212646	-5.3957576751709	0.00418994715437293	0.0252937767654657	-0.0711344927549362	0.00711201597005129
711	85.6127166748047	-12.9743099212646	-5.46069240570068	0.00581331877037883	0.0165275707840919	-0.0500306636095047	-0.00327756232582033
712	88.2101135253906	-13.9483327865601	-5.46069240570068	0.0200989879667759	0.0158782228827477	-0.0350956469774246	-0.02697878703475
713	85.6127166748047	-12.9743099212646	-5.59056186676025	0.00873538758605719	0.00516396993771195	-0.0318489037454128	-0.0263294391334057
714	86.9114151000977	-13.9483327865601	-5.33082246780396	0.00613799272105098	-0.0175632312893867	0.0100340843200684	-0.0237320438027382
715	86.9114151000977	-13.6236591339111	-5.33082246780396	0.0152288740500808	-0.0376930385828018	0.041852168738842	-0.0247060675173998
716	88.2101135253906	-13.6236591339111	-5.20095300674438	0.0207483377307653	-0.0305502042174339	0.0243197549134493	-0.0139918150380254
717	86.2620697021484	-12.3249616622925	-5.85030126571655	-0.000355493422830477	-0.0191866029053926	0.0347093306481838	-0.0149658378213644
718	88.2101135253906	-13.2989845275879	-5.78536653518677	-0.00165419070981443	-0.0224333461374044	0.0405534692108631	-0.0185372550040483
719	87.5607681274414	-13.6236591339111	-5.6554970741272	-0.00522560812532902	-0.0172385573387146	0.0538651160895824	-0.0104203969240189
720	86.2620697021484	-13.9483327865601	-5.26588773727417	-0.00360223650932312	-0.0113944197073579	0.0213976856321096	-0.00165419070981443
721	86.9114151000977	-13.9483327865601	-5.26588773727417	-0.0104203969240189	0.000618529506027699	-0.0143164889886975	0.0188002903014421
722	86.2620697021484	-12.6496362686157	-5.52562713623047	-0.0107450718060136	0.0100340843200684	-0.0451605506241322	0.0282158460468054
723	86.9114151000977	-12.9743099212646	-5.33082246780396	-0.00717365415766835	0.0269171483814716	-0.0594462193548679	0.0304885655641556
724	87.5607681274414	-13.6236591339111	-5.3957576751709	-0.0143164889886975	0.0194496400654316	-0.0799007043242455	0.025618452578783
725	87.5607681274414	-12.9743099212646	-5.6554970741272	-0.0126931173726916	0.00483929552137852	-0.0753552615642548	0.0272418223321438
726	87.5607681274414	-12.6496362686157	-5.72043180465698	-3.08191010844894e-05	0.00711201597005129	-0.0441865250468254	0.0220470335334539
727	87.5607681274414	-13.2989845275879	-5.52562713623047	0.00159255252219737	-0.0026282137259841	-0.0295761823654175	0.0158782228827477
728	87.5607681274414	-13.6236591339111	-5.3957576751709	0.0103587592020631	0.0113327819854021	-0.0519787110388279	0.00841071270406246
729	86.2620697021484	-12.3249616622925	-5.20095300674438	-0.0156151866540313	0.01100810803473	-0.0227580219507217	-0.00100484199356288
730	87.5607681274414	-13.9483327865601	-5.26588773727417	-0.00717365415766835	-0.0165892094373703	0.0314625911414623	0.00289124972186983
731	86.9114151000977	-13.2989845275879	-5.6554970741272	0.0165275707840919	-0.0399657599627972	0.0821117833256721	-0.00652430532500148
732	85.6127166748047	-12.3249616622925	-5.85030126571655	0.0158782228827477	-0.0331475995481014	0.118475303053856	-0.0318489037454128
733	87.5607681274414	-13.2989845275879	-5.3957576751709	0.0200989879667759	-0.0156151866540313	0.145423278212547	-0.038017712533474
734	85.6127166748047	-12.3249616622925	-5.33082246780396	0.00873538758605719	-0.00457625929266214	0.153864800930023	-0.028926832601428
735	86.9114151000977	-12.9743099212646	-5.33082246780396	-0.00132951640989631	0.0171769186854362	0.100293546915054	-0.0308748781681061
736	86.9114151000977	-13.6236591339111	-5.13601779937744	0.0100340843200684	0.0321119390428066	0.0343846566975117	-0.0123684434220195
737	87.5607681274414	-13.2989845275879	-5.72043180465698	0.0155535480007529	0.040228795260191	0.00613799272105098	-0.0217839982360601
738	86.9114151000977	-13.6236591339111	-5.33082246780396	0.00159255252219737	0.0317872650921345	-0.0445111989974976	-0.0146411629393697
739	87.5607681274414	-13.2989845275879	-5.20095300674438	-0.00944637414067984	0.0217223595827818	-0.108796715736389	-0.0198359526693821
740	87.5607681274414	-13.6236591339111	-5.07108306884766	-0.00165419070981443	0.0252937767654657	-0.151004374027252	-0.00132951640989631
741	86.2620697021484	-12.9743099212646	-5.3957576751709	-0.00230353930965066	0.0295145437121391	-0.132822617888451	0.00873538758605719
742	87.5607681274414	-13.2989845275879	-4.87627840042114	-3.08191010844894e-05	0.0226963832974434	-0.131199240684509	0.0239950809627771
743	88.2101135253906	-13.2989845275879	-5.46069240570068	0.000618529506027699	0.00873538758605719	-0.114965528249741	0.0259431265294552
744	84.9633712768555	-12.3249616622925	-5.33082246780396	-0.00360223650932312	-0.0311995539814234	-0.0584721975028515	0.0181509424000978
745	85.6127166748047	-12.6496362686157	-5.33082246780396	-0.00327756232582033	-0.0221086721867323	-0.00847235135734081	0.0239950809627771
746	85.6127166748047	-12.3249616622925	-5.07108306884766	0.000943203864153475	-0.0208099745213985	0.000293855206109583	0.0278911720961332
747	87.5607681274414	-13.2989845275879	-5.13601779937744	0.00776136433705688	-0.021459324285388	0.00613799272105098	0.01847561635077
748	86.9114151000977	-13.9483327865601	-4.94121360778809	0.00970941036939621	-0.0188619289547205	-0.0100957229733467	0.0123068047687411
749	88.2101135253906	-13.9483327865601	-5.33082246780396	-0.00295288790948689	0.00451462110504508	-0.00652430532500148	0.0116574559360743
750	87.5607681274414	-13.6236591339111	-5.3957576751709	0.00483929552137852	0.00906006153672934	0.0194496400654316	0.0200989879667759
751	84.9633712768555	-12.9743099212646	-5.59056186676025	0.00711201597005129	-0.00197886489331722	0.0697741582989693	-0.00619963090866804
752	87.5607681274414	-13.2989845275879	-5.33082246780396	0.0132808275520802	-0.0146411629393697	0.0824364572763443	-0.023407369852066
753	86.9114151000977	-12.3249616622925	-5.3957576751709	0.0136055024340749	-0.0156151866540313	0.0535404421389103	-0.0273034609854221
754	85.6127166748047	-12.9743099212646	-5.00614833831787	0.000618529506027699	-0.0250307414680719	0.025618452578783	-0.021459324285388
755	88.2101135253906	-13.9483327865601	-5.13601779937744	0.00776136433705688	-3.08191010844894e-05	-0.00327756232582033	-0.0227580219507217
756	86.2620697021484	-13.6236591339111	-5.3957576751709	0.00126787810586393	0.000293855206109583	-0.03444629535079	-0.0117190945893526
757	88.2101135253906	-13.6236591339111	-5.78536653518677	0.0207483377307653	0.00418994715437293	-0.0331475995481014	-0.00912170019000769
758	87.5607681274414	-13.2989845275879	-5.59056186676025	0.0230210572481155	-0.000355493422830477	-0.0328229255974293	-0.00392691092565656
759	87.5607681274414	-12.6496362686157	-5.46069240570068	0.00386527273803949	-0.00360223650932312	-0.0337969474494457	-0.00749832857400179
760	84.9633712768555	-12.6496362686157	-5.59056186676025	0.00386527273803949	-0.00977104809135199	-0.0139918150380254	-0.000355493422830477
761	86.2620697021484	-12.6496362686157	-5.3957576751709	-0.00912170019000769	-0.00814767740666866	-0.0227580219507217	0.0194496400654316
762	86.9114151000977	-12.9743099212646	-5.46069240570068	-0.00457625929266214	0.0022419011220336	-0.0156151866540313	0.0340599827468395
763	86.2620697021484	-12.0002870559692	-5.85030126571655	0.0100340843200684	-0.00425158534198999	-0.00327756232582033	0.029189869761467
764	85.6127166748047	-12.0002870559692	-5.6554970741272	0.00646266713738441	-0.00295288790948689	0.0223717093467712	0.0220470335334539
765	88.2101135253906	-13.2989845275879	-5.59056186676025	0.00126787810586393	-0.00132951640989631	0.0545144639909267	0.0213976856321096
766	87.5607681274414	-12.9743099212646	-5.20095300674438	-0.00230353930965066	-0.00425158534198999	0.104838982224464	0.0304885655641556
767	88.2101135253906	-13.9483327865601	-4.87627840042114	-0.00684897974133492	-3.08191010844894e-05	0.102241590619087	0.0171769186854362
768	86.9114151000977	-13.2989845275879	-5.78536653518677	0.00321592413820326	0.0123068047687411	0.0957481041550636	0.0194496400654316
769	86.9114151000977	-13.9483327865601	-5.52562713623047	-0.00652430532500148	0.0246444288641214	0.0392547734081745	0.0123068047687411
770	85.6127166748047	-11.6756134033203	-5.78536653518677	-0.00230353930965066	0.031137915328145	-0.00684897974133492	0.0145795252174139
771	88.2101135253906	-13.6236591339111	-5.46069240570068	-0.0104203969240189	0.0295145437121391	-0.0357449948787689	-0.00490093370899558
772	84.9633712768555	-12.3249616622925	-5.46069240570068	0.0197743140161037	0.0213976856321096	-0.0584721975028515	-0.0247060675173998
773	87.5607681274414	-14.2730073928833	-4.87627840042114	0.00970941036939621	0.00841071270406246	-0.0552254542708397	-0.0347709693014622
774	86.2620697021484	-12.3249616622925	-5.78536653518677	0.00418994715437293	-0.0107450718060136	-0.0717838406562805	-0.0295761823654175
775	85.6127166748047	-12.6496362686157	-5.9152364730835	0.00678734155371785	-0.0240567177534103	-0.072757862508297	-0.0250307414680719
776	84.9633712768555	-12.3249616622925	-5.59056186676025	0.00938473641872406	-0.00555028254166245	-0.0636669844388962	-0.0250307414680719
777	86.2620697021484	-12.6496362686157	-5.46069240570068	-0.00230353930965066	0.00418994715437293	-0.0571734979748726	-0.0152905117720366
778	84.9633712768555	-12.6496362686157	-5.33082246780396	-0.00490093370899558	-0.00100484199356288	-0.0256800893694162	-0.0188619289547205
779	85.6127166748047	-13.2989845275879	-5.33082246780396	-0.00100484199356288	0.0022419011220336	0.00191722682211548	-0.00717365415766835
780	86.9114151000977	-13.2989845275879	-5.13601779937744	-0.00879702530801296	0.00906006153672934	0.0217223595827818	-0.00327756232582033
781	87.5607681274414	-13.6236591339111	-5.3957576751709	0.00451462110504508	0.0171769186854362	0.0324366129934788	0.0252937767654657
782	84.9633712768555	-12.6496362686157	-5.6554970741272	-0.00522560812532902	0.0308132413774729	-0.00197886489331722	0.0317872650921345
783	86.9114151000977	-13.6236591339111	-5.20095300674438	-0.00457625929266214	0.0278911720961332	-0.0295761823654175	0.0353586822748184
784	87.5607681274414	-13.2989845275879	-5.78536653518677	-0.0130177913233638	0.0249691028147936	-0.0539267547428608	0.0285405199974775
785	85.6127166748047	-12.3249616622925	-5.52562713623047	-0.0175632312893867	-0.00522560812532902	-0.0169138833880424	0.029189869761467
786	84.3140258789063	-12.6496362686157	-5.72043180465698	-0.00717365415766835	-0.0139918150380254	0.0334106348454952	0.029189869761467
787	85.6127166748047	-12.9743099212646	-5.85030126571655	-0.00555028254166245	-0.032173577696085	0.0619819760322571	0.0265924744307995
788	86.2620697021484	-12.3249616622925	-5.85030126571655	-0.00684897974133492	-0.0383423902094364	0.107761055231094	0.00808603875339031
789	84.9633712768555	-12.3249616622925	-5.6554970741272	-0.00230353930965066	-0.0250307414680719	0.113605186343193	0.00451462110504508
790	86.9114151000977	-13.6236591339111	-5.33082246780396	-0.0123684434220195	-0.0110697457566857	0.0889299437403679	0.00613799272105098
791	84.9633712768555	-12.3249616622925	-5.6554970741272	0.000618529506027699	0.0269171483814716	0.0207483377307653	-0.00717365415766835
792	87.5607681274414	-13.9483327865601	-5.13601779937744	0.01100810803473	0.0243197549134493	-0.00977104809135199	-0.0240567177534103
793	84.9633712768555	-12.0002870559692	-5.85030126571655	0.00776136433705688	0.0275664981454611	-0.0224333461374044	-0.0386670641601086
794	85.6127166748047	-13.2989845275879	-5.6554970741272	0.012956153601408	0.0392547734081745	-0.0350956469774246	-0.0253554154187441
795	86.2620697021484	-13.6236591339111	-5.6554970741272	0.00613799272105098	0.0428261905908585	-0.0776279792189598	-0.0227580219507217
796	88.2101135253906	-13.6236591339111	-5.3957576751709	0.00516396993771195	0.0324366129934788	-0.106848672032356	-0.0211346503347158
797	84.9633712768555	-13.6236591339111	-5.13601779937744	0.00873538758605719	0.00970941036939621	-0.105225294828415	-0.0208099745213985
798	87.5607681274414	-13.6236591339111	-5.20095300674438	0.00841071270406246	-0.00295288790948689	-0.0941863730549812	-0.0188619289547205
799	84.3140258789063	-12.3249616622925	-5.6554970741272	0.00191722682211548	-0.00782300252467394	-0.103277251124382	-0.00847235135734081
800	84.9633712768555	-12.3249616622925	-6.04510593414307	0.0022419011220336	-0.0126931173726916	-0.0954850688576698	-0.0110697457566857
801	84.3140258789063	-12.0002870559692	-5.78536653518677	0.00743668992072344	-0.0136671401560307	-0.0818487480282784	0.00938473641872406
802	87.5607681274414	-13.9483327865601	-5.59056186676025	0.00938473641872406	-0.00879702530801296	-0.0837967917323112	0.0252937767654657
803	84.9633712768555	-12.0002870559692	-5.6554970741272	0.011982130818069	-0.00684897974133492	-0.0818487480282784	0.0275664981454611
804	84.9633712768555	-12.9743099212646	-5.26588773727417	0.00483929552137852	-0.0162645354866982	0.0434755384922028	0.0259431265294552
805	86.2620697021484	-13.2989845275879	-5.3957576751709	0.00289124972186983	-0.0286021586507559	0.116202585399151	0.0288651939481497
806	86.2620697021484	-13.9483327865601	-5.6554970741272	-0.0117190945893526	-0.0308748781681061	0.107761055231094	0.0295145437121391
807	86.2620697021484	-13.2989845275879	-5.6554970741272	-0.0123684434220195	-0.00879702530801296	0.0989948436617851	0.0171769186854362
808	85.6127166748047	-13.2989845275879	-5.33082246780396	0.00678734155371785	0.0106834331527352	0.0606832765042782	0.0103587592020631
809	86.2620697021484	-13.2989845275879	-5.33082246780396	-0.0146411629393697	0.0324366129934788	0.0438002124428749	0.00581331877037883
810	84.3140258789063	-12.6496362686157	-5.33082246780396	-0.0191866029053926	0.0324366129934788	0.0457482598721981	0.013930176384747
811	84.9633712768555	-13.2989845275879	-5.00614833831787	-0.00749832857400179	0.0327612869441509	0.0262678004801273	-0.00295288790948689
812	84.3140258789063	-12.3249616622925	-5.46069240570068	-0.00197886489331722	0.0350340083241463	0.00483929552137852	-0.0185372550040483
813	86.2620697021484	-12.9743099212646	-5.52562713623047	-0.00684897974133492	0.0243197549134493	-0.00165419070981443	-0.0350956469774246
814	85.6127166748047	-12.3249616622925	-5.33082246780396	-0.00230353930965066	0.0162028968334198	-0.0217839982360601	-0.0253554154187441
815	84.3140258789063	-12.6496362686157	-5.33082246780396	-0.00555028254166245	0.00646266713738441	-0.0610695891082287	-0.0227580219507217
816	84.3140258789063	-12.3249616622925	-5.00614833831787	-0.00522560812532902	0.0236704051494598	-0.118536949157715	-0.0139918150380254
817	83.0153274536133	-12.3249616622925	-4.87627840042114	-3.08191010844894e-05	-0.00425158534198999	-0.068537101149559	-0.0191866029053926
818	83.6646728515625	-12.0002870559692	-5.20095300674438	0.00743668992072344	-0.0107450718060136	-0.0516540370881557	-0.0204853005707264
819	84.9633712768555	-13.9483327865601	-5.13601779937744	-0.00132951640989631	-0.0211346503347158	-0.0295761823654175	-0.0130177913233638
820	85.6127166748047	-13.2989845275879	-5.00614833831787	-0.00619963090866804	-0.0237320438027382	-3.08191010844894e-05	0.00321592413820326
821	85.6127166748047	-13.6236591339111	-5.33082246780396	0.0116574559360743	-0.0211346503347158	0.0288651939481497	0.0126314787194133
822	83.6646728515625	-12.3249616622925	-5.33082246780396	-0.0126931173726916	-0.0169138833880424	0.0379560738801956	0.0243197549134493
823	85.6127166748047	-13.6236591339111	-5.07108306884766	0.00451462110504508	0.00483929552137852	0.0106834331527352	0.025618452578783
824	85.6127166748047	-13.6236591339111	-5.52562713623047	-0.000355493422830477	0.00970941036939621	0.0113327819854021	0.0243197549134493
825	84.3140258789063	-12.6496362686157	-5.98017120361328	0.0217223595827818	0.0171769186854362	-0.00295288790948689	0.0265924744307995
826	83.6646728515625	-12.6496362686157	-5.85030126571655	0.00970941036939621	0.0191249661147594	-0.0156151866540313	0.0308132413774729
827	84.3140258789063	-12.6496362686157	-5.52562713623047	-0.00360223650932312	0.0142548503354192	-0.0100957229733467	0.013930176384747
828	83.6646728515625	-12.6496362686157	-5.52562713623047	0.00256657530553639	-0.000355493422830477	0.000293855206109583	0.011982130818069
829	84.9633712768555	-12.3249616622925	-5.33082246780396	0.036657378077507	-0.0026282137259841	0.00776136433705688	0.00938473641872406
830	84.9633712768555	-12.9743099212646	-5.07108306884766	0.0168522447347641	-0.0120437685400248	-0.00425158534198999	0.00776136433705688
831	84.9633712768555	-12.6496362686157	-5.59056186676025	-0.00555028254166245	-0.0286021586507559	0.0334106348454952	-0.00587495695799589
832	84.3140258789063	-13.6236591339111	-5.59056186676025	0.00191722682211548	-0.0308748781681061	0.0512677207589149	-0.0221086721867323
833	83.6646728515625	-12.6496362686157	-5.78536653518677	-0.00555028254166245	-0.0318489037454128	0.0655533894896507	-0.0331475995481014
834	85.6127166748047	-13.6236591339111	-5.52562713623047	-0.00360223650932312	-0.0360696688294411	0.0860078707337379	-0.03444629535079
835	84.9633712768555	-13.6236591339111	-5.46069240570068	-0.00749832857400179	-0.0185372550040483	0.069124810397625	-0.0172385573387146
836	85.6127166748047	-13.2989845275879	-5.20095300674438	-0.0139918150380254	0.00191722682211548	0.0301638916134834	-0.0188619289547205
837	84.9633712768555	-13.6236591339111	-5.3957576751709	0.0132808275520802	0.00938473641872406	-0.0224333461374044	-0.0152905117720366
838	84.3140258789063	-12.6496362686157	-5.59056186676025	-0.00619963090866804	-0.00392691092565656	-0.0260047651827335	-0.0130177913233638
839	84.9633712768555	-13.6236591339111	-5.33082246780396	-0.00165419070981443	0.00354059832170606	-0.0545761026442051	-0.00749832857400179
840	83.6646728515625	-12.3249616622925	-5.52562713623047	-0.0315242260694504	0.00711201597005129	-0.0299008563160896	-0.000355493422830477
841	86.2620697021484	-13.6236591339111	-5.26588773727417	-0.00490093370899558	0.00841071270406246	0.045423585921526	0.013930176384747
842	84.3140258789063	-12.6496362686157	-5.26588773727417	-0.00490093370899558	0.0116574559360743	0.0558131635189056	0.0392547734081745
843	84.3140258789063	-12.6496362686157	-5.78536653518677	0.00321592413820326	0.0136055024340749	0.0457482598721981	0.0363327041268349
844	83.0153274536133	-11.6756134033203	-5.59056186676025	-0.0143164889886975	0.0165275707840919	0.0535404421389103	0.0304885655641556
845	84.9633712768555	-13.6236591339111	-5.26588773727417	-0.0149658378213644	0.0126314787194133	0.0541897900402546	0.0317872650921345
846	85.6127166748047	-12.9743099212646	-5.33082246780396	-0.00782300252467394	0.0207483377307653	-0.00295288790948689	0.025618452578783
847	85.6127166748047	-13.6236591339111	-5.13601779937744	0.0194496400654316	0.0317872650921345	-0.0701604709029198	0.0304885655641556
848	85.6127166748047	-12.9743099212646	-4.74640893936157	0.0178262684494257	0.0259431265294552	-0.086394190788269	0.011982130818069
849	84.9633712768555	-13.6236591339111	-4.87627840042114	-0.0247060675173998	0.0285405199974775	-0.106848672032356	0.0155535480007529
850	83.0153274536133	-12.6496362686157	-5.46069240570068	-0.00944637414067984	0.0152288740500808	-0.073731891810894	0.00646266713738441
851	83.0153274536133	-12.6496362686157	-5.07108306884766	-0.0182125810533762	0.00516396993771195	-0.0428878292441368	-0.00392691092565656
852	83.0153274536133	-12.3249616622925	-5.3957576751709	0.00613799272105098	-0.00977104809135199	-0.0162645354866982	-0.0263294391334057
853	82.3659744262695	-12.6496362686157	-4.94121360778809	-0.00619963090866804	-0.0130177913233638	0.0162028968334198	-0.028926832601428
854	86.2620697021484	-14.2730073928833	-4.87627840042114	-0.00522560812532902	-0.00490093370899558	0.029189869761467	-0.0292515084147453
855	84.9633712768555	-13.6236591339111	-5.07108306884766	-0.0152905117720366	0.000618529506027699	0.0463976077735424	-0.0224333461374044
856	84.9633712768555	-13.9483327865601	-5.52562713623047	-0.000355493422830477	-0.023407369852066	0.0334106348454952	-0.023407369852066
857	84.3140258789063	-13.2989845275879	-5.33082246780396	-0.00847235135734081	-0.0133424662053585	0.0343846566975117	-0.0159398596733809
858	85.6127166748047	-13.6236591339111	-5.46069240570068	0.00483929552137852	-0.0188619289547205	0.0145795252174139	-0.0204853005707264
859	84.3140258789063	-12.0002870559692	-5.3957576751709	0.00256657530553639	-0.00814767740666866	-3.08191010844894e-05	-0.0191866029053926
860	85.6127166748047	-13.9483327865601	-5.52562713623047	-0.0136671401560307	-0.0175632312893867	-0.00100484199356288	-0.0104203969240189
861	83.0153274536133	-13.6236591339111	-5.13601779937744	-0.0120437685400248	-0.00360223650932312	0.0175015944987535	0.011982130818069
862	83.6646728515625	-12.3249616622925	-5.59056186676025	-0.00587495695799589	-0.00490093370899558	0.040228795260191	0.029189869761467
863	84.9633712768555	-13.9483327865601	-5.3957576751709	-0.0156151866540313	0.00581331877037883	0.0645793676376343	0.0285405199974775
864	86.2620697021484	-14.2730073928833	-5.33082246780396	-0.0100957229733467	0.0126314787194133	0.0405534692108631	0.0230210572481155
865	83.0153274536133	-12.6496362686157	-5.59056186676025	-0.017887907102704	0.031137915328145	0.0100340843200684	0.0275664981454611
866	83.6646728515625	-12.6496362686157	-5.72043180465698	-0.00392691092565656	0.0447742342948914	-0.0513293594121933	0.0249691028147936
867	84.3140258789063	-12.9743099212646	-5.20095300674438	0.00126787810586393	0.0405534692108631	-0.0743812397122383	0.0236704051494598
868	84.3140258789063	-12.9743099212646	-5.52562713623047	0.0200989879667759	0.0113327819854021	-0.0802253782749176	0.0165275707840919
869	84.3140258789063	-12.3249616622925	-5.59056186676025	-0.0224333461374044	0.00126787810586393	-0.0954850688576698	0.013930176384747
870	86.9114151000977	-13.9483327865601	-5.3957576751709	0.00126787810586393	-0.00132951640989631	-0.0714591667056084	0.0116574559360743
871	85.6127166748047	-13.2989845275879	-5.59056186676025	-0.0175632312893867	-0.0230826959013939	-0.0169138833880424	-0.00457625929266214
872	86.2620697021484	-13.9483327865601	-5.26588773727417	0.0100340843200684	-0.00327756232582033	0.0113327819854021	-0.0169138833880424
873	84.3140258789063	-12.9743099212646	-5.26588773727417	-0.00749832857400179	0.000293855206109583	0.00906006153672934	-0.02697878703475
874	84.3140258789063	-12.6496362686157	-5.3957576751709	0.00613799272105098	-0.00295288790948689	0.00386527273803949	-0.0350956469774246
875	84.3140258789063	-12.6496362686157	-5.46069240570068	-0.00230353930965066	0.00581331877037883	0.0269171483814716	-0.0188619289547205
876	85.6127166748047	-13.9483327865601	-5.3957576751709	-0.00425158534198999	0.00841071270406246	0.0593845807015896	-0.0182125810533762
877	84.9633712768555	-12.9743099212646	-5.3957576751709	-0.00230353930965066	0.00289124972186983	0.066202737390995	-0.0117190945893526
878	85.6127166748047	-12.6496362686157	-5.52562713623047	-0.00457625929266214	0.00256657530553639	0.0496443510055542	-0.0120437685400248
879	84.3140258789063	-12.0002870559692	-5.26588773727417	0.00418994715437293	0.0100340843200684	0.0399041213095188	-0.0182125810533762
880	87.5607681274414	-13.9483327865601	-5.26588773727417	0.00126787810586393	0.020423661917448	0.011982130818069	0.00289124972186983
881	86.2620697021484	-13.9483327865601	-5.59056186676025	-0.00749832857400179	0.029189869761467	-0.021459324285388	0.01100810803473
882	87.5607681274414	-13.6236591339111	-5.59056186676025	-0.00490093370899558	0.0489950031042099	-0.0831474438309669	0.0340599827468395
883	84.9633712768555	-12.6496362686157	-5.59056186676025	-0.00197886489331722	0.0340599827468395	-0.0883422344923019	0.0223717093467712
884	84.9633712768555	-13.6236591339111	-5.26588773727417	-0.00619963090866804	0.0194496400654316	-0.0578228458762169	0.0200989879667759
885	86.9114151000977	-13.2989845275879	-5.00614833831787	0.00418994715437293	0.0197743140161037	-0.0555501282215118	0.0213976856321096
886	86.2620697021484	-13.2989845275879	-5.13601779937744	-0.00327756232582033	-0.00944637414067984	-0.00230353930965066	0.0246444288641214
887	86.2620697021484	-12.6496362686157	-5.52562713623047	0.0103587592020631	-0.0324982516467571	0.0392547734081745	0.0155535480007529
888	85.6127166748047	-12.9743099212646	-5.59056186676025	0.0213976856321096	-0.0438618510961533	0.06393001973629	0.0123068047687411
889	86.2620697021484	-13.6236591339111	-5.78536653518677	0.000618529506027699	-0.0425631552934647	0.081787109375	0.00711201597005129
890	86.2620697021484	-13.9483327865601	-5.26588773727417	-0.0100957229733467	-0.0480826161801815	0.110033772885799	-0.00100484199356288
891	86.9114151000977	-12.9743099212646	-5.20095300674438	0.00873538758605719	-0.0428878292441368	0.0905533134937286	-0.0107450718060136
892	86.9114151000977	-13.6236591339111	-5.00614833831787	0.0233457311987877	-0.0263294391334057	0.0574365332722664	-0.0208099745213985
893	85.6127166748047	-12.9743099212646	-6.04510593414307	0.0171769186854362	-0.0311995539814234	0.0142548503354192	-0.0305502042174339
894	86.2620697021484	-12.6496362686157	-5.52562713623047	0.00970941036939621	-0.0308748781681061	0.000293855206109583	-0.0360696688294411
895	86.2620697021484	-13.6236591339111	-5.26588773727417	0.00289124972186983	-0.00717365415766835	-0.0422384813427925	-0.0282774847000837
896	85.6127166748047	-12.9743099212646	-5.13601779937744	0.00354059832170606	0.0168522447347641	-0.0513293594121933	-0.0169138833880424
897	86.2620697021484	-13.2989845275879	-5.3957576751709	0.00516396993771195	0.0295145437121391	-0.0156151866540313	-0.0273034609854221
898	84.9633712768555	-12.9743099212646	-5.20095300674438	0.00776136433705688	0.0343846566975117	0.0126314787194133	-0.0211346503347158
899	87.5607681274414	-13.6236591339111	-5.6554970741272	0.00321592413820326	0.0262678004801273	0.0688001364469528	-0.0146411629393697
900	86.2620697021484	-13.6236591339111	-5.3957576751709	-0.0169138833880424	0.0415274947881699	0.0918520092964172	-0.00132951640989631
901	87.5607681274414	-13.6236591339111	-5.33082246780396	-0.00165419070981443	0.0626313239336014	0.0350340083241463	0.0275664981454611
902	85.6127166748047	-12.6496362686157	-5.59056186676025	0.000618529506027699	0.0723715499043465	-0.0357449948787689	0.0259431265294552
903	85.6127166748047	-13.6236591339111	-5.13601779937744	-0.00782300252467394	0.0577612072229385	-0.0805500522255898	0.0233457311987877
904	86.2620697021484	-13.9483327865601	-4.94121360778809	-0.00197886489331722	0.0434755384922028	-0.129575878381729	0.0200989879667759
905	86.9114151000977	-12.9743099212646	-5.46069240570068	-0.00619963090866804	0.0194496400654316	-0.112368136644363	0.0252937767654657
906	85.6127166748047	-12.3249616622925	-5.78536653518677	-0.00847235135734081	-0.0243813935667276	-0.106848672032356	0.0210730116814375
907	86.2620697021484	-12.6496362686157	-5.59056186676025	0.00191722682211548	-0.0467839203774929	-0.104251272976398	0.0275664981454611
908	84.9633712768555	-12.9743099212646	-5.6554970741272	0.00970941036939621	-0.0448358729481697	-0.106199324131012	0.0165275707840919
909	88.2101135253906	-13.9483327865601	-5.3957576751709	0.0132808275520802	-0.0324982516467571	-0.0409397818148136	0.00711201597005129
910	87.5607681274414	-14.2730073928833	-5.00614833831787	0.000943203864153475	-0.0136671401560307	-0.00230353930965066	0.00418994715437293
911	85.6127166748047	-12.9743099212646	-5.3957576751709	0.00548864435404539	-0.000355493422830477	0.0181509424000978	-0.00425158534198999
912	88.2101135253906	-13.9483327865601	-5.72043180465698	0.00159255252219737	0.0116574559360743	0.0249691028147936	-0.0230826959013939
913	85.6127166748047	-12.6496362686157	-5.9152364730835	0.00938473641872406	0.00711201597005129	0.0275664981454611	-0.0328229255974293
914	86.9114151000977	-14.2730073928833	-5.52562713623047	0.0197743140161037	0.0171769186854362	0.0178262684494257	-0.0315242260694504
915	87.5607681274414	-13.9483327865601	-5.59056186676025	-0.000680167751852423	0.00581331877037883	0.0239950809627771	-0.0211346503347158
916	86.9114151000977	-13.2989845275879	-5.46069240570068	-0.00977104809135199	0.0230210572481155	0.000943203864153475	-0.0146411629393697
917	88.8594665527344	-13.9483327865601	-5.26588773727417	-0.00425158534198999	0.0389300994575024	0.00289124972186983	-0.0139918150380254
918	86.9114151000977	-13.6236591339111	-5.6554970741272	0.00451462110504508	0.0314625911414623	0.00678734155371785	-0.017887907102704
919	88.2101135253906	-13.9483327865601	-5.6554970741272	-0.00295288790948689	0.0298392176628113	0.00841071270406246	-0.0169138833880424
920	84.3140258789063	-11.6756134033203	-6.04510593414307	-0.00457625929266214	0.0236704051494598	0.00743668992072344	-0.0026282137259841
921	87.5607681274414	-13.2989845275879	-5.72043180465698	-0.0107450718060136	0.0175015944987535	0.0132808275520802	0.0275664981454611
922	86.9114151000977	-13.6236591339111	-5.13601779937744	0.00613799272105098	0.00906006153672934	0.0116574559360743	0.0392547734081745
923	86.2620697021484	-12.6496362686157	-5.26588773727417	-0.00230353930965066	0.0106834331527352	-0.0117190945893526	0.0259431265294552
924	85.6127166748047	-12.0002870559692	-5.6554970741272	-0.00944637414067984	0.000943203864153475	-0.0182125810533762	0.0236704051494598
925	86.2620697021484	-13.9483327865601	-5.46069240570068	-0.00619963090866804	-0.00879702530801296	-0.0224333461374044	0.0269171483814716
926	87.5607681274414	-13.2989845275879	-5.26588773727417	-0.00652430532500148	-0.017887907102704	-0.021459324285388	0.0223717093467712
927	87.5607681274414	-13.9483327865601	-5.3957576751709	-0.00587495695799589	-0.0237320438027382	-0.0136671401560307	0.0178262684494257
928	86.9114151000977	-14.2730073928833	-5.33082246780396	0.00516396993771195	-0.00717365415766835	-0.0227580219507217	0.00841071270406246
929	84.9633712768555	-12.9743099212646	-5.26588773727417	-0.0026282137259841	-0.00425158534198999	-0.0182125810533762	0.00938473641872406
930	84.3140258789063	-12.9743099212646	-5.59056186676025	-0.00652430532500148	-0.00652430532500148	-0.00425158534198999	0.00613799272105098
931	87.5607681274414	-14.2730073928833	-5.46069240570068	0.025618452578783	-0.00392691092565656	-0.0136671401560307	-0.00879702530801296
932	86.2620697021484	-13.6236591339111	-5.98017120361328	0.00678734155371785	0.00386527273803949	-0.00392691092565656	-0.028926832601428
933	87.5607681274414	-14.2730073928833	-5.72043180465698	0.0149041991680861	0.000943203864153475	-0.00165419070981443	-0.0487319678068161
934	85.6127166748047	-12.6496362686157	-5.78536653518677	0.00548864435404539	-0.00847235135734081	0.0230210572481155	-0.0383423902094364
935	85.6127166748047	-12.9743099212646	-5.33082246780396	0.00418994715437293	-0.00782300252467394	0.0688001364469528	-0.0211346503347158
936	85.6127166748047	-12.9743099212646	-5.6554970741272	0.00548864435404539	-0.00555028254166245	0.106137678027153	-0.0276281367987394
937	87.5607681274414	-13.2989845275879	-5.59056186676025	0.0145795252174139	0.00906006153672934	0.105163656175137	-0.0175632312893867
938	85.6127166748047	-13.6236591339111	-5.85030126571655	0.00451462110504508	0.0239950809627771	0.0886052697896957	-0.0139918150380254
939	86.2620697021484	-12.9743099212646	-5.6554970741272	0.0103587592020631	0.0399041213095188	0.0788650363683701	-0.0149658378213644
940	87.5607681274414	-14.5976819992065	-5.72043180465698	0.00159255252219737	0.036657378077507	0.0873065739870071	-3.08191010844894e-05
941	86.2620697021484	-13.9483327865601	-5.00614833831787	-0.00814767740666866	0.0470469556748867	0.0308132413774729	0.012956153601408
942	85.6127166748047	-13.6236591339111	-5.59056186676025	-0.000355493422830477	0.0360080301761627	-0.0123684434220195	0.0301638916134834
943	86.9114151000977	-14.2730073928833	-5.59056186676025	0.00256657530553639	0.0132808275520802	-0.0263294391334057	0.0272418223321438
944	88.8594665527344	-14.9223566055298	-5.72043180465698	-0.0126931173726916	0.0168522447347641	-0.050680011510849	0.0337353087961674
945	86.2620697021484	-13.2989845275879	-5.85030126571655	-0.00847235135734081	-0.000355493422830477	-0.0376930385828018	0.0347093306481838
946	87.5607681274414	-13.6236591339111	-5.78536653518677	-0.00652430532500148	-0.0263294391334057	-0.0159398596733809	0.0243197549134493
947	85.6127166748047	-13.9483327865601	-5.59056186676025	0.0022419011220336	-0.0253554154187441	-0.0107450718060136	0.0213976856321096
948	86.9114151000977	-13.9483327865601	-5.46069240570068	-0.000355493422830477	-0.0305502042174339	0.0178262684494257	0.0175015944987535
949	87.5607681274414	-14.9223566055298	-5.72043180465698	-0.0130177913233638	-0.00490093370899558	-0.00587495695799589	0.011982130818069
950	88.8594665527344	-15.2470302581787	-5.72043180465698	-0.00457625929266214	0.00873538758605719	-0.043212503194809	0.0165275707840919
951	86.2620697021484	-13.9483327865601	-5.9152364730835	0.00808603875339031	-0.00327756232582033	-0.0519787110388279	-0.00197886489331722
952	88.8594665527344	-14.9223566055298	-5.9152364730835	0.0181509424000978	-0.0217839982360601	-0.0318489037454128	-0.0165892094373703
953	86.2620697021484	-14.2730073928833	-5.59056186676025	0.0136055024340749	0.0022419011220336	-0.0299008563160896	-0.0299008563160896
954	86.9114151000977	-14.5976819992065	-5.52562713623047	0.00581331877037883	-0.0126931173726916	-0.0597708933055401	-0.0357449948787689
955	86.9114151000977	-14.9223566055298	-5.78536653518677	0.00581331877037883	-0.00717365415766835	-0.0610695891082287	-0.0263294391334057
956	88.8594665527344	-15.571704864502	-5.78536653518677	0.00418994715437293	-0.0350956469774246	-0.0204853005707264	-0.0175632312893867
957	87.5607681274414	-14.9223566055298	-5.78536653518677	0.00743668992072344	-0.0324982516467571	0.00256657530553639	-0.0237320438027382
958	88.8594665527344	-15.8963794708252	-5.46069240570068	0.0126314787194133	-0.0526280589401722	0.0337353087961674	-0.0237320438027382
959	87.5607681274414	-13.9483327865601	-5.78536653518677	0.00386527273803949	-0.0438618510961533	0.0963974520564079	-0.0198359526693821
960	86.2620697021484	-14.5976819992065	-5.3957576751709	0.00483929552137852	-0.0328229255974293	0.120748028159142	-0.00814767740666866
961	88.2101135253906	-15.571704864502	-5.85030126571655	0.00159255252219737	0.00256657530553639	0.108085729181767	0.00354059832170606
962	89.5088119506836	-16.2210540771484	-5.52562713623047	0.000618529506027699	0.045423585921526	0.0700988322496414	0.0230210572481155
963	86.9114151000977	-14.9223566055298	-5.78536653518677	0.0022419011220336	0.0486703291535378	0.0373067259788513	0.025618452578783
964	86.9114151000977	-15.571704864502	-5.52562713623047	-0.00652430532500148	0.0567871853709221	-0.0354203209280968	0.0288651939481497
965	87.5607681274414	-15.8963794708252	-5.07108306884766	-0.00490093370899558	0.0512677207589149	-0.12080966681242	0.0265924744307995
966	89.5088119506836	-16.5457286834717	-5.00614833831787	-0.00847235135734081	0.0376313999295235	-0.175679624080658	0.0210730116814375
967	87.5607681274414	-15.8963794708252	-5.46069240570068	-0.00197886489331722	0.0425015166401863	-0.184121161699295	0.0162028968334198
968	88.8594665527344	-15.8963794708252	-5.46069240570068	0.00256657530553639	0.0132808275520802	-0.143861547112465	0.00743668992072344
969	86.9114151000977	-15.2470302581787	-5.78536653518677	-0.00360223650932312	-0.0208099745213985	-0.11334215849638	-0.0198359526693821
970	86.2620697021484	-14.9223566055298	-5.6554970741272	0.00548864435404539	-0.0305502042174339	-0.0370436906814575	0.0103587592020631
971	88.8594665527344	-16.2210540771484	-5.33082246780396	-0.00360223650932312	-0.023407369852066	-0.00587495695799589	-0.0107450718060136
972	86.2620697021484	-15.8963794708252	-5.33082246780396	0.0142548503354192	0.00386527273803949	0.0168522447347641	-0.0175632312893867
973	88.8594665527344	-16.8704013824463	-5.20095300674438	0.0158782228827477	-0.00100484199356288	0.0188002903014421	-0.0350956469774246
974	89.5088119506836	-16.5457286834717	-5.78536653518677	0.00711201597005129	-0.00782300252467394	0.025618452578783	-0.0370436906814575
975	87.5607681274414	-16.2210540771484	-5.72043180465698	0.00581331877037883	-0.00457625929266214	0.0480209775269032	-0.0299008563160896
976	86.9114151000977	-16.2210540771484	-5.72043180465698	-0.000355493422830477	0.0116574559360743	0.098670169711113	-0.0217839982360601
977	87.5607681274414	-16.2210540771484	-5.6554970741272	-0.00457625929266214	0.0246444288641214	0.108735077083111	-0.0182125810533762
978	86.9114151000977	-15.8963794708252	-5.52562713623047	-0.00457625929266214	0.0165275707840919	0.12204672396183	-0.0240567177534103
979	89.5088119506836	-17.1950759887695	-5.20095300674438	0.00191722682211548	-0.000680167751852423	0.0963974520564079	-0.00977104809135199
980	88.2101135253906	-17.844425201416	-5.46069240570068	0.00808603875339031	0.00613799272105098	0.0262678004801273	0.000618529506027699
981	85.6127166748047	-16.8704013824463	-5.46069240570068	-0.00782300252467394	0.00548864435404539	-0.038017712533474	0.0171769186854362
982	85.6127166748047	-16.2210540771484	-5.72043180465698	-0.00392691092565656	-0.000355493422830477	-0.0526280589401722	0.0285405199974775
983	88.2101135253906	-16.8704013824463	-5.46069240570068	-0.00490093370899558	-0.021459324285388	-0.0425631552934647	0.0252937767654657
984	88.2101135253906	-17.5197505950928	-5.46069240570068	-0.00944637414067984	-0.0230826959013939	-0.0954850688576698	0.0343846566975117
985	88.2101135253906	-16.5457286834717	-5.46069240570068	-0.00555028254166245	-0.0126931173726916	-0.0811994001269341	0.0308132413774729
986	86.2620697021484	-16.8704013824463	-5.78536653518677	-0.00879702530801296	-0.00295288790948689	-0.0402904339134693	0.0249691028147936
987	88.8594665527344	-16.5457286834717	-5.98017120361328	0.00451462110504508	-0.0026282137259841	-0.0198359526693821	0.0100340843200684
988	86.9114151000977	-16.2210540771484	-5.98017120361328	-0.00717365415766835	-0.00587495695799589	-0.00944637414067984	0.0142548503354192
989	89.5088119506836	-17.844425201416	-6.17497587203979	-0.0146411629393697	-0.0286021586507559	0.00321592413820326	0.00678734155371785
990	89.5088119506836	-18.1690998077393	-5.46069240570068	0.00256657530553639	-0.032173577696085	0.0337353087961674	0.011982130818069
991	88.8594665527344	-17.1950759887695	-5.52562713623047	0.00159255252219737	-0.0367190167307854	0.0288651939481497	0.00418994715437293
992	88.2101135253906	-17.844425201416	-5.6554970741272	0.011982130818069	-0.0299008563160896	0.0522417463362217	-0.0240567177534103
993	88.8594665527344	-16.8704013824463	-6.04510593414307	0.0113327819854021	-0.0165892094373703	0.040228795260191	-0.0243813935667276
994	86.9114151000977	-16.8704013824463	-5.59056186676025	-0.000680167751852423	-0.0299008563160896	0.040228795260191	-0.0311995539814234
995	89.5088119506836	-18.1690998077393	-5.3957576751709	-0.0152905117720366	-0.00977104809135199	0.012956153601408	-0.0230826959013939
996	88.8594665527344	-17.844425201416	-5.33082246780396	-0.0100957229733467	-0.00619963090866804	-0.00522560812532902	-0.0136671401560307
997	88.8594665527344	-18.4937744140625	-4.81134366989136	0.00743668992072344	0.0116574559360743	-0.0224333461374044	-0.0136671401560307
998	86.9114151000977	-17.1950759887695	-5.20095300674438	0.0123068047687411	0.0298392176628113	-0.0415891297161579	-0.0208099745213985
999	87.5607681274414	-17.1950759887695	-5.33082246780396	-0.0100957229733467	0.0324366129934788	-0.0477579422295094	-0.00717365415766835
1000	86.9114151000977	-16.8704013824463	-5.33082246780396	0.00191722682211548	0.0324366129934788	-0.0367190167307854	-0.00230353930965066
1001	88.2101135253906	-17.844425201416	-5.26588773727417	-0.00912170019000769	0.0343846566975117	-0.023407369852066	0.013930176384747
1002	88.2101135253906	-17.844425201416	-5.13601779937744	-0.00652430532500148	0.0415274947881699	-0.0165892094373703	0.01847561635077
1003	88.8594665527344	-17.5197505950928	-4.94121360778809	-0.00879702530801296	0.0243197549134493	0.0168522447347641	0.0265924744307995
1004	88.2101135253906	-17.844425201416	-5.3957576751709	-0.00684897974133492	0.0142548503354192	0.020423661917448	0.0226963832974434
1005	88.8594665527344	-19.1431217193604	-5.33082246780396	-0.00749832857400179	0.00678734155371785	0.0223717093467712	0.0191249661147594
1006	90.1581573486328	-18.1690998077393	-5.46069240570068	-0.00360223650932312	0.00678734155371785	0.031137915328145	0.0262678004801273
1007	88.8594665527344	-19.4677963256836	-4.94121360778809	0.00159255252219737	0.0175015944987535	0.0223717093467712	0.0168522447347641
1008	88.2101135253906	-19.1431217193604	-5.33082246780396	0.00354059832170606	0.0100340843200684	0.0162028968334198	0.00873538758605719
1009	87.5607681274414	-17.844425201416	-5.46069240570068	-0.00522560812532902	0.00873538758605719	-0.0331475995481014	0.00711201597005129
1010	87.5607681274414	-17.844425201416	-5.3957576751709	0.000943203864153475	-0.00944637414067984	-0.0221086721867323	0.00613799272105098
1011	88.8594665527344	-18.8184471130371	-5.3957576751709	0.0113327819854021	-0.0412644557654858	0.0210730116814375	-0.00295288790948689
1012	87.5607681274414	-17.5197505950928	-5.85030126571655	0.0223717093467712	-0.0211346503347158	0.041852168738842	-0.0230826959013939
1013	89.5088119506836	-18.4937744140625	-5.52562713623047	0.01847561635077	-0.0139918150380254	0.0499690249562263	-0.03444629535079
1014	89.5088119506836	-19.1431217193604	-5.59056186676025	-0.00100484199356288	-0.0191866029053926	0.0262678004801273	-0.03444629535079
1015	88.2101135253906	-17.844425201416	-5.72043180465698	0.01100810803473	-0.0126931173726916	0.0486703291535378	-0.0331475995481014
1016	88.2101135253906	-17.844425201416	-5.59056186676025	0.0165275707840919	-0.0133424662053585	0.0399041213095188	-0.0201606266200542
1017	87.5607681274414	-17.844425201416	-5.85030126571655	0.00938473641872406	-0.00522560812532902	0.00548864435404539	-0.0152905117720366
1018	88.8594665527344	-17.844425201416	-5.98017120361328	0.0155535480007529	-0.0162645354866982	-0.0133424662053585	-0.0143164889886975
1019	88.8594665527344	-18.8184471130371	-5.6554970741272	0.000943203864153475	-0.0113944197073579	-0.0104203969240189	-0.023407369852066
1020	90.8075103759766	-19.7924709320068	-5.59056186676025	0.00711201597005129	0.00548864435404539	-0.00587495695799589	-0.00132951640989631
1021	88.8594665527344	-17.5197505950928	-5.33082246780396	-0.00912170019000769	0.0252937767654657	0.00159255252219737	0.012956153601408
1022	89.5088119506836	-18.4937744140625	-5.26588773727417	-0.00490093370899558	0.0298392176628113	-0.00782300252467394	0.0252937767654657
1023	87.5607681274414	-18.1690998077393	-5.33082246780396	-3.08191010844894e-05	0.0259431265294552	0.00354059832170606	0.0210730116814375
1024	90.8075103759766	-19.4677963256836	-5.6554970741272	-0.00652430532500148	0.0149041991680861	-0.00814767740666866	0.0272418223321438
1025	89.5088119506836	-17.844425201416	-5.59056186676025	-0.0126931173726916	0.0188002903014421	-0.0182125810533762	0.0249691028147936
1026	88.8594665527344	-17.844425201416	-5.46069240570068	-0.00490093370899558	0.00418994715437293	-0.0503553375601768	0.0347093306481838
1027	88.2101135253906	-17.844425201416	-5.6554970741272	0.00386527273803949	0.00321592413820326	-0.0539267547428608	0.0165275707840919
1028	89.5088119506836	-18.1690998077393	-5.3957576751709	-0.00684897974133492	-0.00327756232582033	-0.02697878703475	0.00906006153672934
1029	89.5088119506836	-19.1431217193604	-5.46069240570068	-0.00555028254166245	0.00386527273803949	-0.0110697457566857	0.00776136433705688
1030	88.8594665527344	-19.4677963256836	-5.59056186676025	0.000293855206109583	0.00321592413820326	0.0022419011220336	0.0126314787194133
1031	88.8594665527344	-18.1690998077393	-5.72043180465698	-0.00230353930965066	-0.00847235135734081	0.0308132413774729	-0.00327756232582033
1032	89.5088119506836	-19.4677963256836	-5.13601779937744	0.0103587592020631	-0.0026282137259841	0.0223717093467712	-0.0208099745213985
1033	87.5607681274414	-17.844425201416	-5.46069240570068	0.0132808275520802	-0.00457625929266214	0.00289124972186983	-0.0279528107494116
1034	88.8594665527344	-17.844425201416	-5.20095300674438	0.00970941036939621	-0.00847235135734081	0.00418994715437293	-0.0282774847000837
1035	90.1581573486328	-19.1431217193604	-5.07108306884766	0.00613799272105098	-0.0263294391334057	0.0347093306481838	-0.0185372550040483
1036	90.1581573486328	-19.4677963256836	-5.13601779937744	-0.0100957229733467	-0.0175632312893867	0.0788650363683701	-0.0156151866540313
1037	90.1581573486328	-19.1431217193604	-5.07108306884766	-0.00165419070981443	-0.00684897974133492	0.0649040415883064	-0.0211346503347158
1038	88.8594665527344	-19.1431217193604	-4.94121360778809	0.0162028968334198	0.012956153601408	0.0288651939481497	-0.0143164889886975
1039	87.5607681274414	-18.1690998077393	-5.52562713623047	0.0022419011220336	0.00970941036939621	0.00451462110504508	-0.0133424662053585
1040	88.2101135253906	-19.1431217193604	-5.13601779937744	-0.00392691092565656	0.0285405199974775	-0.0487319678068161	-0.00490093370899558
1041	90.1581573486328	-19.4677963256836	-5.3957576751709	-0.000680167751852423	0.0288651939481497	-0.0967837646603584	0.00581331877037883
1042	90.1581573486328	-19.1431217193604	-5.59056186676025	-0.00197886489331722	0.0405534692108631	-0.133147284388542	0.0288651939481497
1043	90.1581573486328	-19.1431217193604	-5.59056186676025	-0.000680167751852423	0.031137915328145	-0.141913503408432	0.0252937767654657
1044	88.2101135253906	-18.4937744140625	-5.46069240570068	-0.00392691092565656	-0.00327756232582033	-0.105225294828415	0.0226963832974434
1045	88.2101135253906	-19.1431217193604	-5.52562713623047	-0.00717365415766835	-0.0201606266200542	-0.0341216214001179	0.0265924744307995
1046	89.5088119506836	-19.4677963256836	-5.33082246780396	-0.00555028254166245	-0.0435371771454811	0.00483929552137852	0.0223717093467712
1047	89.5088119506836	-19.7924709320068	-5.26588773727417	0.0149041991680861	-0.0328229255974293	0.0136055024340749	0.0226963832974434
1048	88.2101135253906	-19.1431217193604	-5.6554970741272	0.00906006153672934	-0.0266541130840778	0.0220470335334539	0.0136055024340749
1049	88.2101135253906	-18.1690998077393	-5.85030126571655	0.0188002903014421	-0.0204853005707264	0.0022419011220336	0.012956153601408
1050	88.2101135253906	-18.1690998077393	-5.85030126571655	0.01100810803473	-0.00977104809135199	-0.00749832857400179	0.00938473641872406
1051	90.8075103759766	-19.4677963256836	-5.3957576751709	0.00386527273803949	-0.0188619289547205	0.00548864435404539	-0.0100957229733467
1052	88.2101135253906	-18.1690998077393	-5.6554970741272	0.0207483377307653	-0.0201606266200542	0.0272418223321438	-0.0299008563160896
1053	90.1581573486328	-19.1431217193604	-5.26588773727417	0.0123068047687411	-0.0113944197073579	0.0213976856321096	-0.0370436906814575
1054	88.2101135253906	-19.7924709320068	-5.78536653518677	0.0162028968334198	0.00418994715437293	0.0502936989068985	-0.0276281367987394
1055	88.2101135253906	-18.1690998077393	-5.85030126571655	0.000943203864153475	-0.00197886489331722	0.0580858811736107	-0.0247060675173998
1056	87.5607681274414	-18.4937744140625	-5.59056186676025	0.00743668992072344	0.00906006153672934	0.0700988322496414	-0.0208099745213985
1057	88.2101135253906	-18.4937744140625	-5.46069240570068	0.00548864435404539	0.0207483377307653	0.0340599827468395	-0.0139918150380254
1058	88.2101135253906	-17.844425201416	-5.46069240570068	0.0175015944987535	0.0188002903014421	0.0149041991680861	-0.0172385573387146
1059	89.5088119506836	-19.4677963256836	-5.00614833831787	-0.00879702530801296	-0.00360223650932312	-0.00165419070981443	-0.00879702530801296
1060	88.2101135253906	-18.4937744140625	-5.33082246780396	-0.00457625929266214	-0.00132951640989631	-0.0169138833880424	-0.00879702530801296
1061	87.5607681274414	-18.8184471130371	-5.46069240570068	-0.0110697457566857	0.00970941036939621	-0.0347709693014622	0.0262678004801273
1062	86.9114151000977	-17.844425201416	-5.72043180465698	-0.00457625929266214	0.0327612869441509	-0.0656150281429291	0.0223717093467712
1063	88.2101135253906	-18.4937744140625	-5.00614833831787	-0.00912170019000769	0.0431508645415306	-0.109770737588406	0.0278911720961332
1064	88.8594665527344	-18.8184471130371	-4.94121360778809	-0.0123684434220195	0.0191249661147594	-0.0477579422295094	0.0275664981454611
1065	90.1581573486328	-18.4937744140625	-5.20095300674438	-0.00879702530801296	0.00776136433705688	-0.0519787110388279	0.0282158460468054
1066	87.5607681274414	-17.1950759887695	-5.59056186676025	-0.000680167751852423	-0.0117190945893526	-0.0337969474494457	0.0230210572481155
1067	88.2101135253906	-17.844425201416	-5.59056186676025	-0.000355493422830477	-0.0120437685400248	-0.0026282137259841	0.0272418223321438
1068	88.8594665527344	-17.844425201416	-5.6554970741272	-0.000355493422830477	-0.0146411629393697	0.0123068047687411	0.00970941036939621
1069	88.8594665527344	-19.4677963256836	-5.13601779937744	-0.00165419070981443	-0.0292515084147453	-0.00327756232582033	0.00451462110504508
1070	88.2101135253906	-19.1431217193604	-5.13601779937744	0.00970941036939621	-0.0156151866540313	0.000293855206109583	-0.0143164889886975
1071	87.5607681274414	-18.4937744140625	-5.20095300674438	0.00289124972186983	-0.0100957229733467	0.0360080301761627	-0.00230353930965066
1072	88.8594665527344	-18.8184471130371	-5.3957576751709	0.00386527273803949	-0.0263294391334057	0.0886052697896957	-0.0367190167307854
1073	87.5607681274414	-17.5197505950928	-5.9152364730835	0.012956153601408	-0.0376930385828018	0.0989948436617851	-0.0360696688294411
1074	86.9114151000977	-18.1690998077393	-5.78536653518677	0.01100810803473	-0.0428878292441368	0.0931507050991058	-0.0360696688294411
1075	88.8594665527344	-19.1431217193604	-5.3957576751709	-0.00197886489331722	-0.0260047651827335	0.0850338488817215	-0.0331475995481014
1076	88.8594665527344	-18.1690998077393	-5.46069240570068	0.0226963832974434	-0.00295288790948689	0.0356833562254906	-0.0149658378213644
1077	89.5088119506836	-19.1431217193604	-5.26588773727417	0.0252937767654657	-0.00327756232582033	0.0103587592020631	-0.0156151866540313
1078	88.8594665527344	-18.8184471130371	-5.13601779937744	0.025618452578783	-0.0152905117720366	0.0441248863935471	-0.0240567177534103
1079	86.9114151000977	-17.844425201416	-5.59056186676025	-0.00100484199356288	-0.0386670641601086	0.0782156884670258	-0.0130177913233638
1080	87.5607681274414	-17.5197505950928	-5.9152364730835	0.0116574559360743	-0.0250307414680719	0.045423585921526	-0.00587495695799589
1081	88.8594665527344	-18.4937744140625	-5.59056186676025	0.00321592413820326	0.0100340843200684	-0.00944637414067984	0.00906006153672934
1082	88.8594665527344	-18.8184471130371	-5.59056186676025	-0.00879702530801296	0.0489950031042099	-0.02697878703475	0.031137915328145
1083	90.1581573486328	-19.1431217193604	-5.59056186676025	0.00613799272105098	0.0541897900402546	-0.0545761026442051	0.0178262684494257
1084	87.5607681274414	-17.844425201416	-5.6554970741272	-0.00132951640989631	0.0457482598721981	-0.0756799355149269	0.0314625911414623
1085	87.5607681274414	-18.1690998077393	-5.59056186676025	-0.00490093370899558	0.0265924744307995	-0.0678877532482147	0.0165275707840919
1086	90.1581573486328	-19.1431217193604	-5.59056186676025	0.0116574559360743	0.0213976856321096	-0.0669137313961983	0.0188002903014421
1087	88.8594665527344	-18.8184471130371	-5.72043180465698	-0.00100484199356288	0.0210730116814375	-0.063342310488224	0.0197743140161037
1088	87.5607681274414	-19.1431217193604	-5.52562713623047	0.0022419011220336	0.0236704051494598	-0.068537101149559	0.0116574559360743
1089	87.5607681274414	-17.844425201416	-5.46069240570068	0.00646266713738441	0.00938473641872406	-0.0308748781681061	0.013930176384747
1090	88.2101135253906	-18.1690998077393	-5.33082246780396	0.00613799272105098	-0.0282774847000837	0.0230210572481155	0.0162028968334198
1091	88.2101135253906	-18.8184471130371	-5.26588773727417	0.00873538758605719	-0.0438618510961533	0.0999688655138016	-0.00782300252467394
1092	87.5607681274414	-18.8184471130371	-5.6554970741272	0.0126314787194133	-0.0282774847000837	0.100618220865726	-0.0247060675173998
1093	88.8594665527344	-19.4677963256836	-5.26588773727417	0.00776136433705688	-0.00295288790948689	0.00483929552137852	-0.032173577696085
1094	88.8594665527344	-19.4677963256836	-5.46069240570068	0.00418994715437293	-0.00132951640989631	-0.0607449151575565	-0.0370436906814575
1095	87.5607681274414	-17.844425201416	-5.46069240570068	0.00451462110504508	-0.00230353930965066	-0.0799007043242455	-0.0230826959013939
1096	87.5607681274414	-18.4937744140625	-5.20095300674438	-0.00977104809135199	-0.00425158534198999	-0.0935370251536369	-0.0240567177534103
1097	87.5607681274414	-17.844425201416	-5.78536653518677	0.012956153601408	-0.0286021586507559	-0.0815240740776062	-0.0224333461374044
1098	88.2101135253906	-18.4937744140625	-5.85030126571655	0.00418994715437293	-0.00555028254166245	-0.0857448354363441	-0.0188619289547205
1099	87.5607681274414	-18.8184471130371	-5.59056186676025	0.00321592413820326	-0.0117190945893526	-0.0675630792975426	-0.0120437685400248
1100	89.5088119506836	-19.4677963256836	-5.52562713623047	-0.0117190945893526	-0.00555028254166245	-0.0419138073921204	-0.0026282137259841
1101	86.9114151000977	-17.844425201416	-5.78536653518677	0.00256657530553639	-0.00360223650932312	-0.0243813935667276	0.00516396993771195
1102	88.2101135253906	-18.4937744140625	-5.46069240570068	-0.0120437685400248	-0.0126931173726916	-0.0100957229733467	0.0272418223321438
1103	87.5607681274414	-18.4937744140625	-5.72043180465698	-0.00165419070981443	-0.023407369852066	0.0347093306481838	0.0168522447347641
1104	88.8594665527344	-19.4677963256836	-5.46069240570068	-0.0026282137259841	-0.0162645354866982	0.0580858811736107	0.0282158460468054
1105	88.8594665527344	-19.1431217193604	-5.78536653518677	-0.00879702530801296	-0.00652430532500148	0.0567871853709221	0.0304885655641556
1106	88.2101135253906	-18.4937744140625	-5.72043180465698	0.00418994715437293	0.00354059832170606	0.0421768426895142	0.031137915328145
1107	87.5607681274414	-18.4937744140625	-5.59056186676025	-0.00652430532500148	0.025618452578783	-0.00684897974133492	0.0181509424000978
1108	88.8594665527344	-19.1431217193604	-5.33082246780396	0.00418994715437293	0.0441248863935471	-0.0529527328908443	0.00581331877037883
1109	89.5088119506836	-19.1431217193604	-4.87627840042114	0.00354059832170606	0.047696303576231	-0.0740565657615662	0.012956153601408
1110	87.5607681274414	-19.4677963256836	-5.00614833831787	0.00970941036939621	0.0155535480007529	-0.0656150281429291	0.0116574559360743
1111	88.2101135253906	-18.4937744140625	-5.33082246780396	0.00646266713738441	-0.0230826959013939	-0.0672384053468704	0.000618529506027699
1112	88.8594665527344	-19.4677963256836	-5.33082246780396	0.0194496400654316	-0.0292515084147453	-0.0607449151575565	-0.0295761823654175
1113	87.5607681274414	-18.4937744140625	-5.46069240570068	0.0226963832974434	-0.02697878703475	-0.0571734979748726	-0.0376930385828018
1114	88.2101135253906	-18.1690998077393	-5.3957576751709	0.00646266713738441	-0.0302255302667618	0.0606832765042782	-0.043212503194809
1115	90.1581573486328	-19.1431217193604	-5.13601779937744	0.000618529506027699	-0.0201606266200542	0.0762676447629929	-0.0253554154187441
1116	89.5088119506836	-18.4937744140625	-5.3957576751709	0.00808603875339031	-0.00619963090866804	0.0022419011220336	-0.0182125810533762
1117	90.1581573486328	-19.4677963256836	-5.52562713623047	0.00678734155371785	-0.00522560812532902	-0.0221086721867323	-0.017887907102704
1118	87.5607681274414	-19.4677963256836	-5.59056186676025	0.00516396993771195	-0.0136671401560307	-0.0461345724761486	-0.0169138833880424
1119	88.8594665527344	-18.4937744140625	-5.78536653518677	-0.00327756232582033	-0.00490093370899558	-0.0461345724761486	-0.00912170019000769
1120	87.5607681274414	-17.844425201416	-5.6554970741272	-0.0211346503347158	-0.0373683646321297	-0.0195112787187099	-0.00360223650932312
1121	90.1581573486328	-19.1431217193604	-5.20095300674438	0.00159255252219737	-0.0626929625868797	0.012956153601408	0.0132808275520802
1122	88.2101135253906	-18.8184471130371	-5.59056186676025	-0.00457625929266214	-0.0662643760442734	0.0502936989068985	0.0356833562254906
1123	90.1581573486328	-19.1431217193604	-5.85030126571655	-0.0104203969240189	-0.0415891297161579	0.0502936989068985	0.0275664981454611
1124	87.5607681274414	-17.844425201416	-5.85030126571655	-0.00652430532500148	-0.0240567177534103	0.0525664202868938	0.0308132413774729
1125	87.5607681274414	-18.1690998077393	-5.52562713623047	-0.0120437685400248	-0.00782300252467394	0.0399041213095188	0.0314625911414623
1126	88.8594665527344	-18.8184471130371	-5.46069240570068	-0.00197886489331722	0.00483929552137852	0.0642546936869621	0.0288651939481497
1127	90.1581573486328	-19.4677963256836	-5.26588773727417	0.00613799272105098	0.0191249661147594	0.0522417463362217	0.0236704051494598
1128	86.9114151000977	-17.844425201416	-5.46069240570068	0.00678734155371785	0.0324366129934788	0.0126314787194133	0.00906006153672934
1129	88.2101135253906	-18.1690998077393	-5.59056186676025	-0.00457625929266214	0.0567871853709221	0.0171769186854362	0.000618529506027699
1130	89.5088119506836	-18.1690998077393	-5.3957576751709	0.00321592413820326	0.06393001973629	-0.00977104809135199	0.0178262684494257
1131	88.2101135253906	-19.4677963256836	-4.94121360778809	0.00970941036939621	0.0567871853709221	-0.028926832601428	-0.0126931173726916
1132	86.9114151000977	-17.844425201416	-5.52562713623047	0.0100340843200684	0.0269171483814716	-0.048407293856144	-0.0328229255974293
1133	89.5088119506836	-19.1431217193604	-5.07108306884766	0.00873538758605719	-0.00522560812532902	-0.0574981719255447	-0.0292515084147453
1134	88.8594665527344	-18.8184471130371	-4.87627840042114	0.00678734155371785	-0.03444629535079	-0.0360696688294411	-0.0299008563160896
1135	86.9114151000977	-18.4937744140625	-5.46069240570068	0.00126787810586393	-0.00165419070981443	-0.0938616991043091	-0.0295761823654175
1136	86.9114151000977	-17.5197505950928	-5.3957576751709	0.00321592413820326	-0.0159398596733809	-0.072757862508297	-0.0250307414680719
1137	86.9114151000977	-17.5197505950928	-5.13601779937744	0.00743668992072344	-0.0117190945893526	-0.0428878292441368	-0.0217839982360601
1138	88.2101135253906	-18.1690998077393	-5.59056186676025	-0.00717365415766835	-0.0311995539814234	-0.032173577696085	-0.0256800893694162
1139	88.8594665527344	-19.1431217193604	-5.13601779937744	0.00873538758605719	-0.0331475995481014	-0.00977104809135199	-0.0195112787187099
1140	88.2101135253906	-18.4937744140625	-5.07108306884766	-0.0113944197073579	-0.0305502042174339	0.0178262684494257	-0.00230353930965066
1141	88.2101135253906	-17.5197505950928	-5.52562713623047	-0.0198359526693821	-0.0266541130840778	0.0103587592020631	0.00678734155371785
1142	88.2101135253906	-17.5197505950928	-5.6554970741272	-0.00295288790948689	-0.00912170019000769	0.0162028968334198	0.0321119390428066
1143	87.5607681274414	-17.844425201416	-5.13601779937744	-0.00619963090866804	-0.00782300252467394	0.029189869761467	0.0243197549134493
1144	88.8594665527344	-18.4937744140625	-5.07108306884766	-0.00490093370899558	-0.0107450718060136	0.0356833562254906	0.0356833562254906
1145	88.8594665527344	-18.4937744140625	-5.07108306884766	-0.00814767740666866	-0.0133424662053585	0.0463976077735424	0.0295145437121391
1146	87.5607681274414	-18.1690998077393	-4.94121360778809	0.00126787810586393	-0.0273034609854221	0.0658780634403229	0.0207483377307653
1147	86.9114151000977	-17.844425201416	-5.52562713623047	-3.08191010844894e-05	-0.0152905117720366	0.0684754624962807	0.0207483377307653
1148	89.5088119506836	-18.4937744140625	-5.6554970741272	-0.00392691092565656	-0.00522560812532902	0.0610079504549503	0.00678734155371785
1149	88.8594665527344	-19.1431217193604	-5.3957576751709	0.000293855206109583	0.00516396993771195	0.0132808275520802	0.00516396993771195
1150	87.5607681274414	-18.1690998077393	-5.26588773727417	-0.00327756232582033	-0.00165419070981443	0.000618529506027699	0.0100340843200684
1151	88.8594665527344	-17.5197505950928	-5.33082246780396	-0.00392691092565656	-0.00879702530801296	0.0613326244056225	0.00451462110504508
1152	90.1581573486328	-19.1431217193604	-4.94121360778809	0.011982130818069	-0.028926832601428	0.0801637396216393	-0.0282774847000837
1153	87.5607681274414	-17.5197505950928	-5.33082246780396	0.00483929552137852	-0.00392691092565656	0.0769169926643372	-0.0292515084147453
1154	87.5607681274414	-17.5197505950928	-5.6554970741272	0.00970941036939621	-0.00555028254166245	0.0642546936869621	-0.0341216214001179
1155	88.2101135253906	-18.4937744140625	-5.3957576751709	-0.0133424662053585	0.0162028968334198	0.0213976856321096	-0.0250307414680719
1156	90.1581573486328	-18.8184471130371	-5.3957576751709	0.0158782228827477	0.0246444288641214	-0.0490566417574883	-0.021459324285388
1157	88.8594665527344	-18.1690998077393	-5.46069240570068	0.00808603875339031	0.0239950809627771	-0.0984071344137192	-0.0188619289547205
1158	88.2101135253906	-18.1690998077393	-5.3957576751709	-0.00295288790948689	0.0106834331527352	-0.116913571953773	-0.0201606266200542
1159	86.9114151000977	-17.844425201416	-5.46069240570068	0.012956153601408	0.0126314787194133	-0.119510971009731	-0.0169138833880424
1160	86.9114151000977	-17.844425201416	-5.6554970741272	0.00613799272105098	-0.00522560812532902	-0.098082460463047	-0.0100957229733467
1161	88.8594665527344	-18.4937744140625	-5.46069240570068	-0.00977104809135199	-0.0126931173726916	-0.0578228458762169	0.00289124972186983
1162	87.5607681274414	-17.844425201416	-5.3957576751709	0.00191722682211548	-0.00327756232582033	-0.0477579422295094	0.0275664981454611
1163	88.8594665527344	-18.4937744140625	-5.3957576751709	0.00321592413820326	-0.00295288790948689	-0.017887907102704	0.0226963832974434
1164	86.9114151000977	-17.1950759887695	-5.46069240570068	0.00321592413820326	-0.00230353930965066	-0.0237320438027382	0.025618452578783
1165	86.2620697021484	-17.1950759887695	-5.26588773727417	-0.00457625929266214	-0.00425158534198999	0.000618529506027699	0.0262678004801273
1166	87.5607681274414	-18.4937744140625	-4.94121360778809	-0.00782300252467394	-0.00457625929266214	0.0168522447347641	0.0249691028147936
1167	87.5607681274414	-17.5197505950928	-5.3957576751709	0.000943203864153475	0.000618529506027699	0.0392547734081745	0.0106834331527352
1168	86.9114151000977	-18.1690998077393	-5.52562713623047	0.00321592413820326	-0.0217839982360601	0.0496443510055542	0.012956153601408
1169	87.5607681274414	-17.5197505950928	-5.59056186676025	0.00321592413820326	-0.0237320438027382	0.0746442750096321	0.013930176384747
1170	88.8594665527344	-19.4677963256836	-5.33082246780396	0.00256657530553639	-0.02697878703475	0.081787109375	0.0145795252174139
1171	88.8594665527344	-18.1690998077393	-5.20095300674438	0.00418994715437293	-0.02697878703475	0.0860078707337379	-0.00425158534198999
1172	86.9114151000977	-17.844425201416	-5.26588773727417	0.00646266713738441	-0.0130177913233638	0.0925013571977615	-0.0149658378213644
1173	88.2101135253906	-18.4937744140625	-5.72043180465698	0.0142548503354192	0.00191722682211548	0.0717222020030022	-0.0308748781681061
1174	88.8594665527344	-18.4937744140625	-5.52562713623047	0.0145795252174139	0.00776136433705688	0.0606832765042782	-0.0324982516467571
1175	86.9114151000977	-17.5197505950928	-5.52562713623047	-0.00392691092565656	0.0252937767654657	0.0564625114202499	-0.0260047651827335
1176	86.9114151000977	-17.5197505950928	-5.3957576751709	-0.0204853005707264	0.0265924744307995	0.0236704051494598	-0.0139918150380254
1177	87.5607681274414	-17.5197505950928	-5.26588773727417	0.012956153601408	0.0265924744307995	-0.00360223650932312	-0.0208099745213985
1178	86.9114151000977	-17.1950759887695	-5.46069240570068	0.00873538758605719	-0.00295288790948689	0.025618452578783	-0.0224333461374044
1179	88.8594665527344	-18.4937744140625	-5.78536653518677	-0.00425158534198999	-0.0276281367987394	0.0412028171122074	-0.0143164889886975
1180	88.8594665527344	-18.1690998077393	-5.46069240570068	-0.00847235135734081	-0.0445111989974976	0.0337353087961674	-0.000680167751852423
1181	88.2101135253906	-17.1950759887695	-5.6554970741272	0.012956153601408	-0.0334722734987736	0.0353586822748184	0.0126314787194133
1182	88.2101135253906	-17.1950759887695	-5.72043180465698	0.00678734155371785	0.00126787810586393	0.0223717093467712	0.0337353087961674
1183	88.2101135253906	-17.5197505950928	-5.33082246780396	-0.00360223650932312	0.0223717093467712	0.0282158460468054	0.0239950809627771
1184	89.5088119506836	-18.8184471130371	-4.94121360778809	-0.0026282137259841	0.0246444288641214	-0.00197886489331722	0.0295145437121391
1185	90.1581573486328	-18.1690998077393	-5.26588773727417	-0.0237320438027382	0.0321119390428066	-0.0227580219507217	0.0314625911414623
1186	87.5607681274414	-17.5197505950928	-5.72043180465698	0.00451462110504508	0.0506183728575706	-0.0428878292441368	0.0239950809627771
1187	90.1581573486328	-18.1690998077393	-5.6554970741272	0.000943203864153475	0.0483456552028656	-0.0886669084429741	0.01847561635077
1188	88.8594665527344	-18.4937744140625	-5.26588773727417	-0.0165892094373703	0.0265924744307995	-0.10587465018034	0.012956153601408
1189	89.5088119506836	-18.4937744140625	-5.33082246780396	-0.0107450718060136	0.0126314787194133	-0.106848672032356	0.01100810803473
1190	86.2620697021484	-16.8704013824463	-5.07108306884766	0.0123068047687411	0.000618529506027699	-0.106199324131012	0.0116574559360743
1191	88.8594665527344	-17.5197505950928	-5.52562713623047	-3.08191010844894e-05	-0.0146411629393697	-0.0587968714535236	-0.00392691092565656
1192	88.8594665527344	-18.4937744140625	-5.46069240570068	0.020423661917448	-0.0260047651827335	-0.0708098188042641	-0.0201606266200542
1193	86.9114151000977	-17.844425201416	-5.52562713623047	0.00613799272105098	-0.00879702530801296	-0.0639916583895683	-0.0357449948787689
1194	86.9114151000977	-17.5197505950928	-5.46069240570068	0.00938473641872406	-0.0185372550040483	-0.0490566417574883	-0.03444629535079
1195	89.5088119506836	-19.1431217193604	-4.94121360778809	0.00321592413820326	-0.00814767740666866	-0.0493813157081604	-0.02697878703475
1196	89.5088119506836	-18.4937744140625	-5.20095300674438	0.00289124972186983	-0.0107450718060136	-0.0162645354866982	-0.0224333461374044
1197	89.5088119506836	-18.4937744140625	-5.07108306884766	0.011982130818069	-0.00360223650932312	0.000943203864153475	-0.0191866029053926
1198	89.5088119506836	-18.1690998077393	-5.59056186676025	0.013930176384747	-0.00425158534198999	0.00126787810586393	-0.0139918150380254
1199	88.2101135253906	-17.1950759887695	-5.52562713623047	-0.0133424662053585	0.000943203864153475	0.00808603875339031	-0.0100957229733467
1200	88.2101135253906	-16.8704013824463	-5.6554970741272	-0.0100957229733467	-0.000680167751852423	0.013930176384747	-0.00165419070981443
1201	89.5088119506836	-18.4937744140625	-5.26588773727417	0.00646266713738441	0.00743668992072344	0.00548864435404539	0.00646266713738441
1202	88.2101135253906	-17.844425201416	-5.20095300674438	-0.00457625929266214	0.00938473641872406	-0.0117190945893526	0.0298392176628113
1203	87.5607681274414	-18.1690998077393	-5.07108306884766	-0.00295288790948689	0.0100340843200684	-0.0146411629393697	0.0233457311987877
1204	86.9114151000977	-16.8704013824463	-5.59056186676025	-0.00684897974133492	-0.00230353930965066	0.0340599827468395	0.0272418223321438
1205	86.9114151000977	-17.1950759887695	-5.59056186676025	-0.0113944197073579	-0.021459324285388	0.084059827029705	0.0334106348454952
1206	88.2101135253906	-17.844425201416	-5.20095300674438	-0.0130177913233638	-0.00619963090866804	0.0788650363683701	0.0220470335334539
1207	87.5607681274414	-18.4937744140625	-5.20095300674438	-0.00295288790948689	-0.00814767740666866	0.0782156884670258	0.0278911720961332
1208	88.2101135253906	-16.8704013824463	-5.72043180465698	-0.0133424662053585	0.0100340843200684	0.0561378374695778	0.0106834331527352
1209	87.5607681274414	-17.1950759887695	-5.20095300674438	-0.00879702530801296	-0.000680167751852423	0.0282158460468054	0.00581331877037883
1210	88.8594665527344	-17.844425201416	-5.72043180465698	-0.000355493422830477	0.00386527273803949	0.0363327041268349	0.00970941036939621
1211	87.5607681274414	-18.1690998077393	-5.59056186676025	-0.000355493422830477	0.00743668992072344	0.0324366129934788	0.00386527273803949
1212	88.2101135253906	-17.5197505950928	-5.85030126571655	0.00548864435404539	0.00808603875339031	0.0301638916134834	-0.0276281367987394
1213	88.8594665527344	-19.1431217193604	-5.33082246780396	-3.08191010844894e-05	0.00581331877037883	0.0275664981454611	-0.0341216214001179
1214	88.8594665527344	-18.4937744140625	-5.52562713623047	0.00321592413820326	0.00581331877037883	-0.0247060675173998	-0.0247060675173998
1215	86.2620697021484	-17.5197505950928	-5.3957576751709	0.011982130818069	-0.00425158534198999	-0.0587968714535236	-0.02697878703475
1216	88.2101135253906	-17.1950759887695	-5.00614833831787	0.00970941036939621	-0.0315242260694504	-0.039641086012125	-0.0149658378213644
1217	88.2101135253906	-17.5197505950928	-5.72043180465698	0.0233457311987877	-0.00782300252467394	0.00321592413820326	-0.0139918150380254
1218	88.2101135253906	-17.5197505950928	-5.3957576751709	0.00906006153672934	-0.0247060675173998	0.0389300994575024	-0.0191866029053926
1219	88.8594665527344	-18.8184471130371	-5.33082246780396	0.00418994715437293	-0.0276281367987394	0.0431508645415306	-0.0100957229733467
1220	90.1581573486328	-18.4937744140625	-5.33082246780396	0.00970941036939621	-0.0237320438027382	0.0509430468082428	0.00483929552137852
1221	87.5607681274414	-17.1950759887695	-5.52562713623047	0.00126787810586393	-0.0152905117720366	0.0525664202868938	0.0022419011220336
1222	89.5088119506836	-17.5197505950928	-5.33082246780396	0.00646266713738441	0.00841071270406246	0.0220470335334539	0.0314625911414623
1223	87.5607681274414	-17.1950759887695	-5.59056186676025	-3.08191010844894e-05	0.0243197549134493	-0.0126931173726916	0.0285405199974775
1224	88.8594665527344	-18.4937744140625	-5.13601779937744	-0.00879702530801296	0.0207483377307653	-0.00977104809135199	0.031137915328145
1225	88.2101135253906	-17.844425201416	-5.3957576751709	-0.00977104809135199	0.0149041991680861	-0.00684897974133492	0.0181509424000978
1226	89.5088119506836	-17.844425201416	-5.85030126571655	-0.00814767740666866	0.0175015944987535	-0.0311995539814234	0.0272418223321438
1227	88.8594665527344	-18.1690998077393	-5.72043180465698	0.00678734155371785	0.0149041991680861	-0.0402904339134693	0.0165275707840919
1228	90.1581573486328	-18.1690998077393	-5.07108306884766	0.00548864435404539	-0.0130177913233638	-0.0305502042174339	0.01847561635077
1229	89.5088119506836	-18.1690998077393	-5.20095300674438	-0.00425158534198999	-0.0243813935667276	0.0142548503354192	0.011982130818069
1230	88.2101135253906	-17.5197505950928	-5.52562713623047	-0.00425158534198999	-0.0240567177534103	0.0340599827468395	0.000618529506027699
1231	88.2101135253906	-17.1950759887695	-5.52562713623047	-0.00425158534198999	-0.0292515084147453	0.0863325446844101	-0.00977104809135199
1232	90.1581573486328	-18.1690998077393	-5.20095300674438	0.0113327819854021	-0.00360223650932312	0.0470469556748867	-0.0282774847000837
1233	86.9114151000977	-17.1950759887695	-5.46069240570068	0.00159255252219737	-0.000355493422830477	0.0399041213095188	-0.0373683646321297
1234	87.5607681274414	-17.844425201416	-5.26588773727417	0.000943203864153475	-0.00392691092565656	-0.0026282137259841	-0.0347709693014622
1235	89.5088119506836	-17.844425201416	-5.26588773727417	0.00354059832170606	0.0100340843200684	-0.00165419070981443	-0.0324982516467571
1236	89.5088119506836	-18.4937744140625	-5.3957576751709	-0.0026282137259841	0.0123068047687411	-0.0260047651827335	-0.0240567177534103
1237	88.2101135253906	-18.1690998077393	-5.52562713623047	0.00711201597005129	0.0155535480007529	-0.0523033849895	-0.0227580219507217
1238	88.2101135253906	-19.1431217193604	-5.20095300674438	0.00581331877037883	0.0149041991680861	-0.0701604709029198	-0.017887907102704
1239	87.5607681274414	-17.5197505950928	-5.59056186676025	-0.00132951640989631	0.0126314787194133	-0.0766539573669434	-0.0165892094373703
1240	86.9114151000977	-17.844425201416	-5.33082246780396	0.00516396993771195	0.00354059832170606	-0.0526280589401722	-3.08191010844894e-05
1241	88.8594665527344	-18.4937744140625	-5.13601779937744	0.000943203864153475	-0.00587495695799589	-0.02697878703475	-0.00360223650932312
1242	86.9114151000977	-18.1690998077393	-5.26588773727417	0.0188002903014421	0.00678734155371785	0.00159255252219737	0.0301638916134834
1243	88.2101135253906	-18.1690998077393	-5.46069240570068	-0.00555028254166245	-0.00132951640989631	0.0278911720961332	0.0317872650921345
1244	86.9114151000977	-17.1950759887695	-5.52562713623047	-0.00782300252467394	-0.00197886489331722	0.0158782228827477	0.025618452578783
1245	88.2101135253906	-17.5197505950928	-5.59056186676025	0.000943203864153475	0.00321592413820326	0.0269171483814716	0.0233457311987877
1246	88.2101135253906	-17.5197505950928	-5.6554970741272	0.00289124972186983	0.00191722682211548	0.0243197549134493	0.0347093306481838
1247	87.5607681274414	-17.5197505950928	-5.52562713623047	-0.00165419070981443	0.0113327819854021	0.00483929552137852	0.0269171483814716
1248	87.5607681274414	-17.844425201416	-5.72043180465698	0.0321119390428066	0.0142548503354192	-0.0191866029053926	0.0207483377307653
1249	89.5088119506836	-17.5197505950928	-5.9152364730835	0.00516396993771195	0.0162028968334198	-0.0191866029053926	0.0106834331527352
1250	88.8594665527344	-18.8184471130371	-5.46069240570068	0.00191722682211548	0.0191249661147594	-0.0100957229733467	0.0181509424000978
1251	90.1581573486328	-18.8184471130371	-5.3957576751709	-0.00295288790948689	0.0132808275520802	-0.02697878703475	-0.000355493422830477
1252	86.9114151000977	-17.5197505950928	-5.3957576751709	0.0175015944987535	0.01847561635077	-0.0422384813427925	-0.0221086721867323
1253	88.8594665527344	-18.8184471130371	-5.07108306884766	0.0136055024340749	0.0152288740500808	-0.0630176365375519	-0.0334722734987736
1254	88.8594665527344	-17.844425201416	-5.46069240570068	0.00711201597005129	0.00646266713738441	-0.0354203209280968	-0.03444629535079
1255	88.2101135253906	-17.1950759887695	-5.6554970741272	0.00321592413820326	-0.0117190945893526	-0.0143164889886975	-0.0191866029053926
1256	87.5607681274414	-17.5197505950928	-5.26588773727417	0.0022419011220336	-0.0156151866540313	0.0181509424000978	-0.0175632312893867
1257	88.2101135253906	-17.844425201416	-5.33082246780396	0.00906006153672934	-0.00619963090866804	0.0233457311987877	-0.0175632312893867
1258	86.2620697021484	-17.5197505950928	-5.26588773727417	0.00808603875339031	-0.00684897974133492	0.0463976077735424	-0.0152905117720366
1259	90.1581573486328	-17.844425201416	-5.00614833831787	-0.00879702530801296	0.00938473641872406	0.0515923984348774	-0.0113944197073579
1260	88.8594665527344	-18.4937744140625	-5.20095300674438	-0.021459324285388	0.0106834331527352	0.0590599067509174	-0.00490093370899558
1261	87.5607681274414	-17.1950759887695	-5.59056186676025	-0.00717365415766835	0.012956153601408	0.0678261145949364	0.0168522447347641
1262	88.2101135253906	-18.1690998077393	-5.6554970741272	-0.00717365415766835	0.0285405199974775	0.0226963832974434	0.0304885655641556
1263	88.2101135253906	-17.844425201416	-5.85030126571655	-0.00977104809135199	0.0347093306481838	0.00386527273803949	0.0278911720961332
1264	88.2101135253906	-18.1690998077393	-5.59056186676025	-0.00490093370899558	0.029189869761467	-0.0237320438027382	0.0217223595827818
1265	88.8594665527344	-18.1690998077393	-5.20095300674438	-0.00619963090866804	0.00743668992072344	-0.0636669844388962	0.0340599827468395
1266	88.2101135253906	-18.1690998077393	-5.13601779937744	-0.00944637414067984	0.00321592413820326	-0.104251272976398	0.0249691028147936
1267	88.8594665527344	-19.1431217193604	-5.26588773727417	0.00354059832170606	-0.0100957229733467	-0.0828227698802948	0.0168522447347641
1268	87.5607681274414	-17.5197505950928	-5.3957576751709	0.00646266713738441	-0.0263294391334057	-0.0292515084147453	0.00970941036939621
1269	86.9114151000977	-18.1690998077393	-5.59056186676025	0.0226963832974434	-0.0240567177534103	0.00711201597005129	0.0113327819854021
1270	85.6127166748047	-17.1950759887695	-5.6554970741272	0.000293855206109583	-0.0331475995481014	0.047696303576231	0.0136055024340749
1271	86.2620697021484	-17.1950759887695	-5.46069240570068	0.0106834331527352	-0.0191866029053926	0.0152288740500808	-0.00847235135734081
1272	86.9114151000977	-17.844425201416	-4.94121360778809	0.0103587592020631	0.00483929552137852	-0.0126931173726916	-0.0256800893694162
1273	85.6127166748047	-17.5197505950928	-5.46069240570068	-0.000680167751852423	-0.028926832601428	-0.0217839982360601	-0.0331475995481014
1274	85.6127166748047	-17.844425201416	-5.3957576751709	-0.0198359526693821	-0.0425631552934647	0.00776136433705688	-0.0370436906814575
1275	86.9114151000977	-18.8184471130371	-5.59056186676025	0.000293855206109583	-0.0295761823654175	0.0220470335334539	-0.0165892094373703
1276	86.9114151000977	-18.1690998077393	-5.52562713623047	-0.00749832857400179	-0.0204853005707264	0.0769169926643372	-0.023407369852066
1277	87.5607681274414	-18.1690998077393	-5.52562713623047	-0.00197886489331722	0.00776136433705688	0.0580858811736107	-0.0221086721867323
1278	86.9114151000977	-18.4937744140625	-5.52562713623047	0.00191722682211548	0.0197743140161037	0.0347093306481838	-0.0198359526693821
1279	84.9633712768555	-18.4937744140625	-4.94121360778809	-0.00717365415766835	0.0395794473588467	0.0123068047687411	-0.0130177913233638
1280	84.9633712768555	-17.5197505950928	-5.9152364730835	0.0116574559360743	0.0363327041268349	-0.00132951640989631	-0.00749832857400179
1281	85.6127166748047	-18.1690998077393	-5.46069240570068	-0.0136671401560307	0.0447742342948914	-0.0224333461374044	0.0194496400654316
1282	84.9633712768555	-17.5197505950928	-5.26588773727417	-0.00425158534198999	0.0519170723855495	-0.0526280589401722	0.0210730116814375
1283	86.9114151000977	-18.4937744140625	-5.52562713623047	-0.0143164889886975	0.0343846566975117	-0.0646410062909126	0.029189869761467
1284	84.9633712768555	-17.5197505950928	-5.72043180465698	-0.0169138833880424	0.0188002903014421	-0.0630176365375519	0.0233457311987877
1285	84.9633712768555	-17.5197505950928	-5.26588773727417	-0.0117190945893526	-3.08191010844894e-05	-0.0646410062909126	0.0259431265294552
1286	84.3140258789063	-17.5197505950928	-5.52562713623047	-0.0107450718060136	-0.0217839982360601	-0.0867188647389412	0.0207483377307653
1287	85.6127166748047	-17.5197505950928	-5.59056186676025	0.00711201597005129	-0.0250307414680719	-0.0428878292441368	0.0249691028147936
1288	84.3140258789063	-17.844425201416	-5.59056186676025	-0.00652430532500148	0.00646266713738441	-0.0175632312893867	0.00841071270406246
1289	86.9114151000977	-18.1690998077393	-5.52562713623047	-3.08191010844894e-05	-0.00652430532500148	-0.0123684434220195	0.012956153601408
1290	86.9114151000977	-18.1690998077393	-5.20095300674438	-0.023407369852066	0.00321592413820326	-0.00197886489331722	0.00906006153672934
1291	86.9114151000977	-18.8184471130371	-5.13601779937744	0.00159255252219737	-0.00490093370899558	0.00159255252219737	-0.00490093370899558
1292	86.2620697021484	-17.1950759887695	-5.20095300674438	0.00743668992072344	-0.0191866029053926	0.0233457311987877	-0.0221086721867323
1293	86.2620697021484	-18.4937744140625	-5.3957576751709	0.00613799272105098	-0.0117190945893526	0.0282158460468054	-0.0334722734987736
1294	87.5607681274414	-17.844425201416	-5.59056186676025	-0.00360223650932312	-0.00295288790948689	0.0707481801509857	-0.028926832601428
1295	85.6127166748047	-17.5197505950928	-5.46069240570068	0.0022419011220336	-0.0237320438027382	0.0899039655923843	-0.023407369852066
1296	85.6127166748047	-17.5197505950928	-5.46069240570068	-0.00555028254166245	-0.0250307414680719	0.112306490540504	-0.0201606266200542
1297	84.9633712768555	-17.1950759887695	-5.46069240570068	0.00256657530553639	-0.0240567177534103	0.0983454957604408	-0.0230826959013939
1298	86.2620697021484	-17.5197505950928	-5.20095300674438	-0.00977104809135199	-0.0204853005707264	0.07431960105896	-0.0172385573387146
1299	85.6127166748047	-16.8704013824463	-5.59056186676025	0.0145795252174139	-0.00977104809135199	0.0571118593215942	-0.0221086721867323
1300	85.6127166748047	-18.1690998077393	-5.46069240570068	-0.0256800893694162	0.0100340843200684	0.0308132413774729	-0.00555028254166245
1301	84.9633712768555	-16.8704013824463	-5.52562713623047	-0.00879702530801296	0.0350340083241463	-0.0188619289547205	0.00613799272105098
1302	87.5607681274414	-18.8184471130371	-5.33082246780396	-0.00847235135734081	0.0489950031042099	-0.0857448354363441	0.0259431265294552
1303	84.3140258789063	-16.8704013824463	-5.52562713623047	-0.00652430532500148	0.0489950031042099	-0.127303153276443	0.0252937767654657
1304	85.6127166748047	-18.1690998077393	-4.87627840042114	-0.0123684434220195	0.01847561635077	-0.131848588585854	0.0330859608948231
1305	86.2620697021484	-18.1690998077393	-5.46069240570068	-0.00652430532500148	0.00159255252219737	-0.0811994001269341	0.0272418223321438
1306	86.2620697021484	-18.4937744140625	-5.52562713623047	-0.0139918150380254	-0.00944637414067984	-0.043212503194809	0.0285405199974775
1307	86.2620697021484	-18.1690998077393	-5.3957576751709	-0.000355493422830477	0.01100810803473	-0.0743812397122383	0.025618452578783
1308	86.9114151000977	-18.8184471130371	-5.26588773727417	0.0149041991680861	0.00483929552137852	-0.0659397020936012	0.0142548503354192
1309	84.3140258789063	-16.5457286834717	-5.72043180465698	-0.0149658378213644	-0.00555028254166245	-0.0308748781681061	0.00613799272105098
1310	85.6127166748047	-17.1950759887695	-5.26588773727417	0.00938473641872406	-0.00327756232582033	-0.0279528107494116	0.00776136433705688
1311	84.9633712768555	-17.5197505950928	-5.52562713623047	0.00354059832170606	-0.0292515084147453	0.0123068047687411	-0.0133424662053585
1312	86.2620697021484	-18.8184471130371	-5.33082246780396	0.00516396993771195	-0.028926832601428	0.0337353087961674	-0.0276281367987394
1313	84.9633712768555	-16.8704013824463	-5.59056186676025	0.0132808275520802	-0.0136671401560307	0.0558131635189056	-0.0360696688294411
1314	85.6127166748047	-18.1690998077393	-5.13601779937744	-0.000355493422830477	-0.00847235135734081	0.0558131635189056	-0.0295761823654175
1315	86.9114151000977	-18.1690998077393	-5.26588773727417	0.0022419011220336	0.00776136433705688	0.0506183728575706	-0.0260047651827335
1316	86.9114151000977	-19.1431217193604	-5.3957576751709	-0.00132951640989631	0.020423661917448	0.0626313239336014	-0.0175632312893867
1317	86.2620697021484	-17.844425201416	-5.26588773727417	0.0194496400654316	0.031137915328145	0.052891094237566	-0.0175632312893867
1318	86.9114151000977	-18.1690998077393	-5.33082246780396	-0.00587495695799589	0.01100810803473	0.049319677054882	-0.0165892094373703
1319	87.5607681274414	-18.1690998077393	-5.46069240570068	0.00256657530553639	0.00159255252219737	-0.0286021586507559	-0.0100957229733467
1320	85.6127166748047	-17.5197505950928	-5.6554970741272	-0.0217839982360601	0.00386527273803949	-0.0412644557654858	-0.00100484199356288
1321	88.2101135253906	-18.1690998077393	-5.52562713623047	-0.0185372550040483	-0.00327756232582033	-0.0305502042174339	0.0113327819854021
1322	85.6127166748047	-17.1950759887695	-6.23991060256958	-0.0100957229733467	0.0197743140161037	-0.0130177913233638	0.0350340083241463
1323	87.5607681274414	-18.4937744140625	-5.26588773727417	-0.00490093370899558	-0.00490093370899558	0.0217223595827818	0.0304885655641556
1324	86.2620697021484	-17.844425201416	-5.9152364730835	-0.0159398596733809	-0.017887907102704	0.0580858811736107	0.0272418223321438
1325	85.6127166748047	-17.1950759887695	-5.6554970741272	-0.0159398596733809	-0.0295761823654175	0.0736702531576157	0.0285405199974775
1326	84.9633712768555	-17.1950759887695	-5.52562713623047	-0.0104203969240189	-0.0237320438027382	0.0678261145949364	0.031137915328145
1327	85.6127166748047	-17.5197505950928	-5.59056186676025	-0.00717365415766835	-0.0260047651827335	0.0545144639909267	0.0194496400654316
1328	86.2620697021484	-17.1950759887695	-5.85030126571655	-0.00392691092565656	-0.0328229255974293	0.0791897103190422	0.0194496400654316
1329	86.9114151000977	-18.1690998077393	-5.07108306884766	-0.00717365415766835	-0.0260047651827335	0.120098672807217	0.0145795252174139
1330	87.5607681274414	-18.8184471130371	-5.13601779937744	-0.0152905117720366	-0.0175632312893867	0.118475303053856	0.00483929552137852
1331	87.5607681274414	-18.4937744140625	-5.33082246780396	0.00126787810586393	-0.0123684434220195	0.108410403132439	0.000618529506027699
1332	84.9633712768555	-17.5197505950928	-5.6554970741272	-0.0149658378213644	0.0191249661147594	0.060358602553606	-0.0149658378213644
1333	86.9114151000977	-19.1431217193604	-5.33082246780396	-0.0152905117720366	0.0304885655641556	-0.0143164889886975	-0.0308748781681061
1334	84.3140258789063	-17.5197505950928	-5.52562713623047	-0.00490093370899558	0.0428261905908585	-0.0837967917323112	-0.0243813935667276
1335	86.9114151000977	-17.1950759887695	-5.59056186676025	0.00451462110504508	0.0597092546522617	-0.146458938717842	-0.0221086721867323
1336	85.6127166748047	-17.5197505950928	-5.13601779937744	-0.00132951640989631	0.0363327041268349	-0.114965528249741	-0.0208099745213985
1337	85.6127166748047	-18.4937744140625	-5.3957576751709	0.00678734155371785	0.0217223595827818	-0.112368136644363	-0.0185372550040483
1338	84.3140258789063	-16.8704013824463	-5.52562713623047	-0.00782300252467394	0.0269171483814716	-0.129900544881821	-0.0152905117720366
1339	84.9633712768555	-17.5197505950928	-5.6554970741272	-0.0117190945893526	0.0191249661147594	-0.120484992861748	-0.0143164889886975
1340	86.2620697021484	-18.1690998077393	-5.33082246780396	-0.0250307414680719	0.0145795252174139	-0.0987318083643913	-0.00360223650932312
1341	86.9114151000977	-18.1690998077393	-5.46069240570068	0.00743668992072344	0.00808603875339031	-0.0795760303735733	0.025618452578783
1342	86.9114151000977	-17.844425201416	-5.3957576751709	-0.00652430532500148	-0.00425158534198999	-0.039641086012125	0.0288651939481497
1343	84.9633712768555	-17.844425201416	-5.6554970741272	0.00451462110504508	-0.0243813935667276	0.040228795260191	0.0340599827468395
1344	85.6127166748047	-18.4937744140625	-5.6554970741272	0.0022419011220336	-0.0182125810533762	0.0441248863935471	0.0340599827468395
1345	88.2101135253906	-18.8184471130371	-5.26588773727417	-0.00295288790948689	0.00711201597005129	0.0340599827468395	0.029189869761467
1346	86.9114151000977	-17.844425201416	-5.3957576751709	0.000943203864153475	0.0265924744307995	-0.00360223650932312	0.0272418223321438
1347	87.5607681274414	-18.8184471130371	-5.3957576751709	-0.00749832857400179	0.041852168738842	-0.032173577696085	0.0210730116814375
1348	86.2620697021484	-18.1690998077393	-5.33082246780396	-0.00847235135734081	0.0450989119708538	-0.073731891810894	0.0116574559360743
1349	84.3140258789063	-17.5197505950928	-5.33082246780396	-0.0123684434220195	0.0360080301761627	-0.109770737588406	0.00354059832170606
1350	84.9633712768555	-17.1950759887695	-5.72043180465698	-0.00295288790948689	0.0158782228827477	-0.109121389687061	0.00386527273803949
1351	85.6127166748047	-17.844425201416	-5.72043180465698	-0.00652430532500148	-0.00522560812532902	-0.0539267547428608	-0.00944637414067984
1352	85.6127166748047	-19.1431217193604	-5.26588773727417	0.0100340843200684	-0.000680167751852423	-0.0165892094373703	-0.0308748781681061
1353	85.6127166748047	-17.5197505950928	-5.46069240570068	0.00906006153672934	-0.0221086721867323	-0.028926832601428	-0.0354203209280968
1354	86.9114151000977	-18.4937744140625	-5.07108306884766	-3.08191010844894e-05	-0.0376930385828018	-0.0139918150380254	-0.0386670641601086
1355	86.9114151000977	-19.1431217193604	-4.94121360778809	-0.00944637414067984	-0.0503553375601768	0.00938473641872406	-0.0230826959013939
1356	86.9114151000977	-18.8184471130371	-5.9152364730835	0.00289124972186983	-0.0354203209280968	0.0554884895682335	-0.028926832601428
1357	86.2620697021484	-19.1431217193604	-5.6554970741272	-0.00425158534198999	-0.0165892094373703	0.0801637396216393	-0.0182125810533762
1358	86.2620697021484	-18.8184471130371	-5.33082246780396	0.00873538758605719	-0.00100484199356288	0.0863325446844101	-0.0110697457566857
1359	86.2620697021484	-18.8184471130371	-5.33082246780396	-0.0263294391334057	0.00159255252219737	0.07431960105896	-0.0149658378213644
1360	85.6127166748047	-17.5197505950928	-5.46069240570068	-0.0130177913233638	0.00970941036939621	0.0600339286029339	-0.00879702530801296
1361	86.9114151000977	-18.8184471130371	-4.94121360778809	-0.0136671401560307	0.011982130818069	0.036657378077507	0.0155535480007529
1362	84.9633712768555	-17.844425201416	-5.6554970741272	-0.00717365415766835	0.00711201597005129	-0.00879702530801296	0.029189869761467
1363	87.5607681274414	-18.4937744140625	-5.46069240570068	-0.00522560812532902	0.00386527273803949	-0.0461345724761486	0.0334106348454952
1364	87.5607681274414	-18.1690998077393	-5.85030126571655	-0.0169138833880424	-0.0299008563160896	-0.0175632312893867	0.0210730116814375
1365	85.6127166748047	-18.1690998077393	-5.46069240570068	-0.0198359526693821	-0.0386670641601086	0.0236704051494598	0.0314625911414623
1366	86.2620697021484	-18.1690998077393	-5.3957576751709	-0.00425158534198999	-0.0373683646321297	0.0243197549134493	0.0246444288641214
1367	84.9633712768555	-17.5197505950928	-5.3957576751709	-0.00782300252467394	-0.0292515084147453	0.0272418223321438	0.0236704051494598
1368	87.5607681274414	-18.4937744140625	-5.52562713623047	-0.00360223650932312	-0.00814767740666866	0.0470469556748867	0.0126314787194133
1369	86.2620697021484	-18.8184471130371	-5.52562713623047	-0.0156151866540313	-0.00717365415766835	0.0694494843482971	0.00938473641872406
1370	88.2101135253906	-18.8184471130371	-5.33082246780396	0.00289124972186983	0.00191722682211548	0.0412028171122074	0.00841071270406246
1371	86.9114151000977	-18.4937744140625	-5.59056186676025	-0.00879702530801296	0.0162028968334198	0.0278911720961332	-3.08191010844894e-05
1372	86.2620697021484	-18.1690998077393	-5.6554970741272	0.00970941036939621	0.0162028968334198	-0.0195112787187099	-0.0302255302667618
1373	86.9114151000977	-18.8184471130371	-5.26588773727417	0.00873538758605719	0.0282158460468054	-0.0451605506241322	-0.0341216214001179
1374	85.6127166748047	-17.844425201416	-5.52562713623047	-0.00457625929266214	0.0288651939481497	-0.0773033052682877	-0.0328229255974293
1375	84.9633712768555	-17.5197505950928	-5.6554970741272	-0.0165892094373703	0.00906006153672934	-0.0422384813427925	-0.0221086721867323
1376	85.6127166748047	-18.8184471130371	-5.59056186676025	-0.0172385573387146	-0.00327756232582033	-0.017887907102704	-0.0204853005707264
1377	86.2620697021484	-18.4937744140625	-5.52562713623047	-0.00555028254166245	-0.00977104809135199	0.01100810803473	-0.0133424662053585
1378	85.6127166748047	-17.844425201416	-5.26588773727417	0.00321592413820326	-0.021459324285388	-3.08191010844894e-05	-0.0221086721867323
1379	85.6127166748047	-17.1950759887695	-5.33082246780396	-0.00814767740666866	-0.0165892094373703	0.00613799272105098	-0.0130177913233638
1380	86.2620697021484	-18.4937744140625	-5.46069240570068	-0.0162645354866982	-0.0224333461374044	0.00321592413820326	0.00354059832170606
1381	84.9633712768555	-17.1950759887695	-5.85030126571655	-0.0240567177534103	0.00776136433705688	0.0194496400654316	0.0249691028147936
1382	84.9633712768555	-18.8184471130371	-5.59056186676025	-0.017887907102704	0.00289124972186983	0.0389300994575024	0.0285405199974775
1383	84.3140258789063	-17.5197505950928	-5.78536653518677	-0.0133424662053585	0.00873538758605719	0.0593845807015896	0.0262678004801273
1384	84.9633712768555	-18.8184471130371	-5.46069240570068	-0.0123684434220195	0.0197743140161037	0.0684754624962807	0.0363327041268349
1385	86.9114151000977	-18.8184471130371	-5.52562713623047	-0.0110697457566857	0.0145795252174139	0.066202737390995	0.0259431265294552
1386	86.9114151000977	-18.8184471130371	-4.87627840042114	-0.0117190945893526	0.0162028968334198	0.0551638156175613	0.0347093306481838
1387	86.2620697021484	-19.1431217193604	-5.3957576751709	-0.00555028254166245	0.0308132413774729	0.0207483377307653	0.0246444288641214
1388	85.6127166748047	-17.844425201416	-5.78536653518677	-0.00295288790948689	0.0496443510055542	-0.0646410062909126	0.0200989879667759
1389	84.3140258789063	-17.5197505950928	-5.85030126571655	-0.0104203969240189	0.0564625114202499	-0.137368053197861	0.00873538758605719
1390	84.9633712768555	-18.1690998077393	-5.78536653518677	-0.00230353930965066	0.0350340083241463	-0.113017484545708	0.0022419011220336
1391	85.6127166748047	-17.844425201416	-5.46069240570068	0.00256657530553639	0.00646266713738441	-0.0847708135843277	0.00159255252219737
1392	87.5607681274414	-18.8184471130371	-5.26588773727417	0.00451462110504508	-0.00782300252467394	-0.0662643760442734	-0.0276281367987394
1393	86.2620697021484	-18.1690998077393	-5.85030126571655	0.0123068047687411	-0.0182125810533762	-0.0549007803201675	-0.03444629535079
1394	86.9114151000977	-18.8184471130371	-5.72043180465698	0.00516396993771195	-0.0279528107494116	-0.0188619289547205	-0.0292515084147453
1395	87.5607681274414	-18.1690998077393	-5.85030126571655	0.00256657530553639	-0.0201606266200542	-0.0136671401560307	-0.0185372550040483
1396	84.9633712768555	-17.844425201416	-5.9152364730835	-0.00132951640989631	0.0022419011220336	-0.0256800893694162	-0.0152905117720366
1397	85.6127166748047	-17.844425201416	-5.46069240570068	-0.00230353930965066	0.00906006153672934	-0.00879702530801296	-0.00879702530801296
1398	84.9633712768555	-17.1950759887695	-5.33082246780396	0.00581331877037883	0.00970941036939621	-0.0230826959013939	-0.0143164889886975
1399	87.5607681274414	-19.1431217193604	-5.26588773727417	0.00354059832170606	-0.0026282137259841	0.00743668992072344	-0.0139918150380254
1400	86.2620697021484	-18.8184471130371	-5.46069240570068	-0.00165419070981443	-0.00684897974133492	0.0441248863935471	-0.00100484199356288
1401	88.2101135253906	-19.4677963256836	-5.6554970741272	-0.0159398596733809	0.0126314787194133	0.0665274113416672	0.0191249661147594
1402	85.6127166748047	-17.5197505950928	-5.6554970741272	-0.00230353930965066	0.0181509424000978	0.0785403624176979	0.0259431265294552
1403	87.5607681274414	-18.4937744140625	-5.20095300674438	-0.0026282137259841	0.00776136433705688	0.0811377614736557	0.0272418223321438
1404	86.2620697021484	-18.4937744140625	-5.3957576751709	-0.0159398596733809	-0.0026282137259841	0.0655533894896507	0.0304885655641556
1405	86.9114151000977	-17.844425201416	-5.26588773727417	-0.0104203969240189	0.011982130818069	0.0441248863935471	0.0282158460468054
1406	85.6127166748047	-17.1950759887695	-5.72043180465698	-0.00782300252467394	0.0317872650921345	0.00613799272105098	0.0282158460468054
1407	87.5607681274414	-17.844425201416	-5.72043180465698	-0.00327756232582033	0.0327612869441509	-0.0237320438027382	0.0230210572481155
1408	86.2620697021484	-18.4937744140625	-5.33082246780396	0.00581331877037883	0.01847561635077	-0.0519787110388279	0.0152288740500808
1409	86.2620697021484	-18.8184471130371	-5.26588773727417	0.0155535480007529	0.013930176384747	-0.10295257717371	0.00321592413820326
1410	86.9114151000977	-18.1690998077393	-5.07108306884766	-0.00814767740666866	-0.00912170019000769	-0.0909396260976791	0.00418994715437293
1411	87.5607681274414	-18.8184471130371	-5.00614833831787	0.00581331877037883	-0.0247060675173998	-0.0799007043242455	-0.0100957229733467
1412	86.9114151000977	-17.844425201416	-5.00614833831787	0.0136055024340749	-0.02697878703475	-0.0477579422295094	-0.0315242260694504
1413	88.2101135253906	-18.1690998077393	-5.6554970741272	0.00451462110504508	-0.0308748781681061	-0.0253554154187441	-0.032173577696085
1414	86.2620697021484	-17.844425201416	-5.72043180465698	0.00191722682211548	-0.0428878292441368	0.0363327041268349	-0.0419138073921204
1415	88.2101135253906	-18.8184471130371	-5.46069240570068	0.00548864435404539	-0.0308748781681061	0.0207483377307653	-0.0250307414680719
1416	87.5607681274414	-18.4937744140625	-5.78536653518677	-0.00717365415766835	-0.0415891297161579	0.0278911720961332	-0.017887907102704
1417	86.9114151000977	-17.5197505950928	-5.33082246780396	0.0100340843200684	-0.0292515084147453	0.0314625911414623	-0.0110697457566857
1418	86.2620697021484	-17.5197505950928	-5.72043180465698	0.0142548503354192	-0.0237320438027382	0.0213976856321096	-0.0149658378213644
1419	86.9114151000977	-17.844425201416	-5.9152364730835	0.0136055024340749	0.0158782228827477	0.0678261145949364	-0.0107450718060136
1420	88.8594665527344	-18.4937744140625	-5.6554970741272	0.0022419011220336	0.0308132413774729	0.06393001973629	-0.00327756232582033
1421	87.5607681274414	-18.8184471130371	-5.59056186676025	-0.00944637414067984	0.045423585921526	0.0350340083241463	0.0278911720961332
1422	88.2101135253906	-19.4677963256836	-5.52562713623047	-0.0107450718060136	0.0480209775269032	0.0236704051494598	0.0243197549134493
1423	86.9114151000977	-17.844425201416	-5.52562713623047	-0.00165419070981443	0.0545144639909267	-0.0409397818148136	0.0340599827468395
1424	86.9114151000977	-17.5197505950928	-5.20095300674438	-0.00197886489331722	0.0486703291535378	-0.0412644557654858	0.0295145437121391
1425	86.2620697021484	-17.5197505950928	-5.59056186676025	-0.0120437685400248	0.0175015944987535	-0.00879702530801296	0.0295145437121391
1426	87.5607681274414	-17.844425201416	-5.6554970741272	-0.00295288790948689	0.0168522447347641	-0.0337969474494457	0.0243197549134493
1427	86.9114151000977	-16.8704013824463	-5.78536653518677	-0.0026282137259841	0.0145795252174139	-0.0747059136629105	0.0171769186854362
1428	88.8594665527344	-18.4937744140625	-5.59056186676025	0.000943203864153475	-0.0120437685400248	-0.0730825439095497	0.0136055024340749
1429	88.2101135253906	-18.1690998077393	-5.46069240570068	-0.00587495695799589	-0.0282774847000837	-0.0545761026442051	0.000618529506027699
1430	88.2101135253906	-19.1431217193604	-5.26588773727417	-0.00197886489331722	-0.0367190167307854	-0.0347709693014622	-0.00652430532500148
1431	86.9114151000977	-18.4937744140625	-5.52562713623047	0.00256657530553639	-0.0211346503347158	-0.0467839203774929	-0.00197886489331722
1432	90.1581573486328	-17.844425201416	-6.49965000152588	0.0249691028147936	-0.0201606266200542	-0.0305502042174339	-0.0276281367987394
1433	85.6127166748047	-17.1950759887695	-5.72043180465698	0.00776136433705688	-0.0130177913233638	-0.0237320438027382	-0.0425631552934647
1434	90.8075103759766	-18.4937744140625	-5.6554970741272	0.000618529506027699	0.0126314787194133	-0.0393164120614529	-0.0292515084147453
1435	88.8594665527344	-18.1690998077393	-5.59056186676025	0.000618529506027699	0.0207483377307653	-0.0428878292441368	-0.0230826959013939
1436	89.5088119506836	-18.1690998077393	-5.3957576751709	0.0022419011220336	0.0178262684494257	-0.023407369852066	-0.0217839982360601
1437	88.2101135253906	-17.5197505950928	-5.46069240570068	0.00841071270406246	0.0175015944987535	-0.0100957229733467	-0.0175632312893867
1438	89.5088119506836	-18.1690998077393	-5.3957576751709	0.0181509424000978	0.00548864435404539	-0.0113944197073579	-0.0169138833880424
1439	87.5607681274414	-18.1690998077393	-5.46069240570068	-0.00230353930965066	0.00581331877037883	0.0145795252174139	-0.00944637414067984
1440	86.9114151000977	-17.844425201416	-5.13601779937744	-0.00392691092565656	0.0181509424000978	0.0317872650921345	-0.00360223650932312
1441	87.5607681274414	-16.8704013824463	-5.46069240570068	0.0142548503354192	0.00516396993771195	0.0463976077735424	0.011982130818069
1442	88.8594665527344	-17.844425201416	-5.20095300674438	0.00159255252219737	-0.0120437685400248	0.0629559978842735	0.0369820520281792
1443	87.5607681274414	-16.2210540771484	-5.59056186676025	-0.00132951640989631	-0.0149658378213644	0.0580858811736107	0.025618452578783
1444	89.5088119506836	-18.1690998077393	-5.07108306884766	-0.00425158534198999	-0.00327756232582033	0.0171769186854362	0.0347093306481838
1445	88.8594665527344	-17.844425201416	-5.33082246780396	-0.00847235135734081	-0.00392691092565656	0.0246444288641214	0.0265924744307995
1446	87.5607681274414	-17.1950759887695	-5.59056186676025	0.00289124972186983	0.00126787810586393	0.0467222817242146	0.0217223595827818
1447	87.5607681274414	-16.8704013824463	-5.46069240570068	0.00126787810586393	-0.00814767740666866	0.0567871853709221	0.0191249661147594
1448	88.2101135253906	-17.844425201416	-5.3957576751709	0.00126787810586393	0.00191722682211548	0.0304885655641556	0.0220470335334539
1449	88.2101135253906	-17.844425201416	-5.13601779937744	0.000618529506027699	-0.0107450718060136	0.036657378077507	0.00776136433705688
1450	86.9114151000977	-18.1690998077393	-5.20095300674438	-0.017887907102704	-0.0026282137259841	0.0171769186854362	0.00808603875339031
1451	88.8594665527344	-17.844425201416	-5.33082246780396	0.00516396993771195	0.00613799272105098	-0.0191866029053926	-0.00879702530801296
1452	87.5607681274414	-18.8184471130371	-5.07108306884766	0.00743668992072344	0.00451462110504508	-0.0500306636095047	-0.0256800893694162
1453	88.2101135253906	-17.844425201416	-5.59056186676025	-0.000680167751852423	-3.08191010844894e-05	-0.0487319678068161	-0.0334722734987736
1454	87.5607681274414	-16.8704013824463	-5.3957576751709	-0.0130177913233638	-0.0165892094373703	-0.0169138833880424	-0.0308748781681061
1455	87.5607681274414	-17.844425201416	-5.59056186676025	0.000293855206109583	-0.0191866029053926	0.00613799272105098	-0.0299008563160896
1456	87.5607681274414	-16.8704013824463	-5.52562713623047	0.00678734155371785	-0.0100957229733467	0.0337353087961674	-0.028926832601428
1457	87.5607681274414	-16.8704013824463	-5.9152364730835	0.0152288740500808	-0.000355493422830477	0.0376313999295235	-0.0227580219507217
1458	87.5607681274414	-16.8704013824463	-5.72043180465698	-0.00814767740666866	0.00938473641872406	0.00808603875339031	-0.0204853005707264
1459	88.8594665527344	-17.844425201416	-5.72043180465698	0.00126787810586393	0.0123068047687411	-0.0243813935667276	-0.0182125810533762
1460	88.2101135253906	-17.5197505950928	-5.3957576751709	0.00581331877037883	0.00938473641872406	-0.0247060675173998	-0.0120437685400248
1461	88.8594665527344	-18.1690998077393	-5.07108306884766	0.00483929552137852	0.0168522447347641	-0.00230353930965066	0.0113327819854021
1462	86.9114151000977	-16.8704013824463	-5.3957576751709	-0.00197886489331722	0.0188002903014421	0.00906006153672934	0.0288651939481497
1463	89.5088119506836	-18.1690998077393	-5.33082246780396	0.000943203864153475	0.0217223595827818	0.00516396993771195	0.0252937767654657
1464	86.2620697021484	-16.8704013824463	-5.59056186676025	-0.00522560812532902	0.0217223595827818	-0.00555028254166245	0.0265924744307995
1465	87.5607681274414	-16.8704013824463	-5.52562713623047	0.00451462110504508	0.0162028968334198	-0.00749832857400179	0.0314625911414623
1466	86.9114151000977	-18.1690998077393	-5.20095300674438	0.00354059832170606	0.0210730116814375	-0.00457625929266214	0.025618452578783
1467	88.2101135253906	-18.1690998077393	-5.07108306884766	0.00516396993771195	0.0197743140161037	-0.0113944197073579	0.020423661917448
1468	86.2620697021484	-16.5457286834717	-5.52562713623047	-0.00392691092565656	0.00743668992072344	0.025618452578783	0.0207483377307653
1469	88.2101135253906	-16.8704013824463	-5.59056186676025	0.00646266713738441	-0.00522560812532902	0.0671767666935921	0.00906006153672934
1470	88.8594665527344	-17.1950759887695	-5.52562713623047	0.0236704051494598	-0.00879702530801296	0.0804884135723114	0.012956153601408
1471	87.5607681274414	-16.5457286834717	-5.59056186676025	0.00743668992072344	-0.00814767740666866	0.07431960105896	-0.00814767740666866
1472	86.9114151000977	-17.1950759887695	-5.46069240570068	0.0022419011220336	-0.00587495695799589	0.0450989119708538	-0.0247060675173998
1473	87.5607681274414	-16.8704013824463	-5.20095300674438	0.0106834331527352	-0.0159398596733809	0.00646266713738441	-0.0383423902094364
1474	88.2101135253906	-17.5197505950928	-5.26588773727417	0.01100810803473	-0.0237320438027382	-0.0282774847000837	-0.0350956469774246
1475	89.5088119506836	-17.844425201416	-5.52562713623047	-0.0139918150380254	-0.0188619289547205	-0.0474332682788372	-0.02697878703475
1476	88.2101135253906	-17.1950759887695	-5.6554970741272	0.0113327819854021	-0.021459324285388	-0.068537101149559	-0.021459324285388
1477	89.5088119506836	-17.844425201416	-5.3957576751709	0.00906006153672934	-0.0126931173726916	-0.0776279792189598	-0.0188619289547205
1478	88.8594665527344	-16.8704013824463	-5.07108306884766	0.0022419011220336	-0.0100957229733467	-0.0386670641601086	-0.0195112787187099
1479	86.9114151000977	-17.5197505950928	-4.74640893936157	-3.08191010844894e-05	0.00159255252219737	-0.0630176365375519	-0.0126931173726916
1480	86.9114151000977	-16.5457286834717	-4.94121360778809	0.01100810803473	0.0136055024340749	-0.0474332682788372	-0.00457625929266214
1481	88.2101135253906	-16.8704013824463	-5.52562713623047	-0.000680167751852423	0.0191249661147594	-0.0337969474494457	0.00613799272105098
1482	87.5607681274414	-16.8704013824463	-5.46069240570068	-0.0026282137259841	0.0275664981454611	-0.0113944197073579	0.0288651939481497
1483	86.2620697021484	-16.8704013824463	-5.46069240570068	-0.00197886489331722	0.0181509424000978	-0.0136671401560307	0.0252937767654657
1484	88.2101135253906	-17.1950759887695	-5.26588773727417	0.0168522447347641	0.0136055024340749	0.00354059832170606	0.0226963832974434
1485	88.8594665527344	-17.844425201416	-4.94121360778809	-0.0117190945893526	0.0116574559360743	0.0226963832974434	0.0314625911414623
1486	88.2101135253906	-15.8963794708252	-5.3957576751709	0.00321592413820326	0.01100810803473	0.01847561635077	0.0152288740500808
1487	87.5607681274414	-16.5457286834717	-5.59056186676025	-0.00587495695799589	0.011982130818069	-0.0133424662053585	0.0282158460468054
1488	89.5088119506836	-17.1950759887695	-5.46069240570068	0.00516396993771195	0.0233457311987877	-0.0282774847000837	0.00938473641872406
1489	89.5088119506836	-17.5197505950928	-5.59056186676025	0.00841071270406246	0.0132808275520802	-0.0240567177534103	0.00938473641872406
1490	86.2620697021484	-16.2210540771484	-5.52562713623047	-0.0149658378213644	-0.00327756232582033	0.00678734155371785	-0.00782300252467394
1491	88.2101135253906	-18.1690998077393	-5.26588773727417	-0.00555028254166245	0.00581331877037883	0.00938473641872406	-0.00814767740666866
1492	88.2101135253906	-17.5197505950928	-5.07108306884766	0.01847561635077	0.00386527273803949	0.0126314787194133	-0.0292515084147453
1493	88.8594665527344	-17.5197505950928	-5.6554970741272	0.00451462110504508	-0.00327756232582033	-0.00587495695799589	-0.0318489037454128
1494	86.9114151000977	-16.5457286834717	-5.52562713623047	0.00808603875339031	0.00776136433705688	-0.0175632312893867	-0.0318489037454128
1495	86.9114151000977	-16.8704013824463	-5.46069240570068	-0.00782300252467394	0.0103587592020631	-0.0230826959013939	-0.02697878703475
1496	88.2101135253906	-16.8704013824463	-5.33082246780396	-0.0107450718060136	0.00418994715437293	-0.0100957229733467	-0.0185372550040483
1497	87.5607681274414	-16.8704013824463	-5.33082246780396	-0.000355493422830477	0.0149041991680861	0.0200989879667759	-0.0117190945893526
1498	87.5607681274414	-16.5457286834717	-5.20095300674438	0.00451462110504508	0.00483929552137852	0.0213976856321096	-0.0221086721867323
1499	88.2101135253906	-16.8704013824463	-5.52562713623047	0.00711201597005129	0.00970941036939621	0.0243197549134493	-0.0172385573387146
1500	88.8594665527344	-17.5197505950928	-5.98017120361328	0.00159255252219737	-0.00457625929266214	0.01847561635077	-0.0100957229733467
1501	88.8594665527344	-17.1950759887695	-5.26588773727417	-0.00425158534198999	-0.00295288790948689	0.00711201597005129	0.0100340843200684
1502	87.5607681274414	-17.1950759887695	-5.52562713623047	0.00289124972186983	-0.000355493422830477	-0.0172385573387146	0.0382807515561581
1503	88.2101135253906	-17.5197505950928	-5.20095300674438	-0.00619963090866804	0.00548864435404539	-0.0376930385828018	0.0353586822748184
1504	86.9114151000977	-15.8963794708252	-5.26588773727417	-0.00847235135734081	0.00451462110504508	-0.0146411629393697	0.0304885655641556
1505	86.9114151000977	-15.8963794708252	-5.72043180465698	-0.00457625929266214	-0.00360223650932312	0.0181509424000978	0.0295145437121391
1506	86.9114151000977	-17.1950759887695	-5.6554970741272	-0.000680167751852423	-0.0107450718060136	0.0577612072229385	0.0295145437121391
1507	86.2620697021484	-16.8704013824463	-5.72043180465698	-0.00587495695799589	-0.00100484199356288	0.0353586822748184	0.0207483377307653
1508	87.5607681274414	-16.5457286834717	-5.52562713623047	0.00386527273803949	0.00451462110504508	0.00159255252219737	0.00970941036939621
1509	86.9114151000977	-15.8963794708252	-5.46069240570068	-0.00360223650932312	0.000293855206109583	-0.00555028254166245	0.0126314787194133
1510	89.5088119506836	-17.1950759887695	-4.87627840042114	-0.00652430532500148	-0.00749832857400179	-0.0230826959013939	0.00159255252219737
1511	86.2620697021484	-15.571704864502	-5.59056186676025	-0.00619963090866804	-0.00749832857400179	-0.0360696688294411	-0.00717365415766835
1512	87.5607681274414	-16.2210540771484	-5.85030126571655	0.0175015944987535	-0.00230353930965066	-0.0133424662053585	-0.0175632312893867
1513	87.5607681274414	-15.571704864502	-5.46069240570068	0.00548864435404539	-0.00522560812532902	-0.00847235135734081	-0.0347709693014622
1514	88.8594665527344	-17.1950759887695	-5.46069240570068	0.0168522447347641	-0.0237320438027382	0.00938473641872406	-0.0406151078641415
1515	88.2101135253906	-17.1950759887695	-5.52562713623047	0.00873538758605719	-0.0221086721867323	-0.00100484199356288	-0.0221086721867323
1516	88.8594665527344	-15.8963794708252	-5.13601779937744	0.00970941036939621	-0.0224333461374044	0.00906006153672934	-0.0204853005707264
1517	88.2101135253906	-16.2210540771484	-5.20095300674438	-0.00457625929266214	-0.00944637414067984	0.0168522447347641	-0.0221086721867323
1518	88.8594665527344	-16.8704013824463	-5.46069240570068	0.013930176384747	-0.0100957229733467	0.00711201597005129	-0.0204853005707264
1519	88.2101135253906	-16.8704013824463	-5.3957576751709	-0.0100957229733467	-0.0162645354866982	-0.000680167751852423	-0.0107450718060136
1520	87.5607681274414	-16.8704013824463	-5.3957576751709	-0.00165419070981443	-0.0373683646321297	-0.00360223650932312	-0.00652430532500148
1521	86.2620697021484	-15.571704864502	-5.52562713623047	-0.00652430532500148	-0.0227580219507217	0.00483929552137852	0.0106834331527352
1522	88.8594665527344	-16.8704013824463	-5.20095300674438	-0.00652430532500148	-0.0191866029053926	-0.000355493422830477	0.0285405199974775
1523	86.9114151000977	-15.571704864502	-4.94121360778809	-0.00684897974133492	-0.00912170019000769	-0.00100484199356288	0.025618452578783
1524	89.5088119506836	-17.1950759887695	-5.26588773727417	-0.00230353930965066	0.00938473641872406	0.0545144639909267	0.0395794473588467
1525	88.2101135253906	-16.8704013824463	-5.52562713623047	-0.0136671401560307	0.025618452578783	0.0506183728575706	0.0230210572481155
1526	88.8594665527344	-16.8704013824463	-5.46069240570068	-0.00782300252467394	0.0389300994575024	-0.0266541130840778	0.0210730116814375
1527	88.2101135253906	-16.8704013824463	-5.3957576751709	0.00970941036939621	0.0421768426895142	-0.0526280589401722	0.0259431265294552
1528	88.2101135253906	-16.8704013824463	-5.13601779937744	-0.00132951640989631	0.0337353087961674	-0.0652903541922569	0.011982130818069
1529	88.8594665527344	-16.2210540771484	-5.00614833831787	0.00678734155371785	0.0460729338228703	-0.0776279792189598	0.00841071270406246
1530	86.9114151000977	-16.2210540771484	-5.33082246780396	-0.00814767740666866	0.0158782228827477	-0.00197886489331722	0.00418994715437293
1531	88.8594665527344	-16.8704013824463	-5.52562713623047	0.0100340843200684	0.00191722682211548	0.0671767666935921	-0.0133424662053585
1532	86.9114151000977	-17.5197505950928	-5.20095300674438	0.013930176384747	0.00159255252219737	0.0606832765042782	-0.0182125810533762
1533	88.2101135253906	-16.8704013824463	-5.33082246780396	0.00970941036939621	-3.08191010844894e-05	0.0379560738801956	-0.0363943427801132
1534	86.9114151000977	-15.8963794708252	-5.3957576751709	0.01100810803473	0.00191722682211548	-0.00457625929266214	-0.0341216214001179
1535	86.2620697021484	-16.5457286834717	-5.3957576751709	0.00483929552137852	0.00646266713738441	-0.0454852245748043	-0.032173577696085
1536	87.5607681274414	-15.8963794708252	-5.00614833831787	0.0116574559360743	0.00646266713738441	-0.0721085146069527	-0.0182125810533762
1537	86.2620697021484	-16.2210540771484	-5.59056186676025	0.00776136433705688	0.0178262684494257	-0.0925630033016205	-0.0152905117720366
1538	87.5607681274414	-15.8963794708252	-5.52562713623047	0.00548864435404539	0.00548864435404539	-0.0740565657615662	-0.021459324285388
1539	87.5607681274414	-15.8963794708252	-5.6554970741272	0.0136055024340749	0.00418994715437293	-0.0549007803201675	-0.00944637414067984
1540	88.2101135253906	-16.8704013824463	-5.3957576751709	0.00126787810586393	-0.00814767740666866	-0.0104203969240189	-0.00684897974133492
1541	89.5088119506836	-17.5197505950928	-5.46069240570068	-0.00912170019000769	-0.00327756232582033	0.0155535480007529	0.0210730116814375
1542	87.5607681274414	-15.571704864502	-5.52562713623047	0.000943203864153475	0.0149041991680861	0.00483929552137852	0.0327612869441509
1543	88.8594665527344	-17.1950759887695	-5.46069240570068	-0.00392691092565656	0.0239950809627771	0.00581331877037883	0.0343846566975117
1544	86.2620697021484	-15.571704864502	-5.98017120361328	-0.00717365415766835	0.0175015944987535	0.0408781431615353	0.0226963832974434
1545	87.5607681274414	-16.2210540771484	-5.78536653518677	-0.00392691092565656	-0.00132951640989631	0.0233457311987877	0.0295145437121391
1546	86.9114151000977	-15.8963794708252	-5.9152364730835	-0.00814767740666866	-0.0120437685400248	0.00776136433705688	0.0259431265294552
1547	86.9114151000977	-16.5457286834717	-5.72043180465698	-3.08191010844894e-05	-0.017887907102704	0.00321592413820326	0.0188002903014421
1548	87.5607681274414	-15.8963794708252	-5.26588773727417	-0.00717365415766835	-0.00652430532500148	-0.0315242260694504	0.00613799272105098
1549	86.2620697021484	-15.571704864502	-5.33082246780396	-0.00814767740666866	-0.0230826959013939	-0.0230826959013939	0.0126314787194133
1550	87.5607681274414	-16.5457286834717	-5.07108306884766	0.00841071270406246	-0.0438618510961533	0.029189869761467	0.00808603875339031
1551	86.9114151000977	-15.8963794708252	-5.6554970741272	0.00159255252219737	-0.0253554154187441	0.0275664981454611	-0.0130177913233638
1552	87.5607681274414	-16.8704013824463	-5.59056186676025	0.0207483377307653	-0.00327756232582033	0.0252937767654657	-0.0227580219507217
1553	87.5607681274414	-15.8963794708252	-5.3957576751709	0.0123068047687411	0.0145795252174139	-0.00879702530801296	-0.032173577696085
1554	86.9114151000977	-16.5457286834717	-5.00614833831787	0.013930176384747	0.0197743140161037	-0.0139918150380254	-0.0331475995481014
1555	88.8594665527344	-17.1950759887695	-5.13601779937744	0.00548864435404539	0.0142548503354192	-0.0263294391334057	-0.0273034609854221
1556	87.5607681274414	-17.1950759887695	-5.46069240570068	-0.000355493422830477	0.00191722682211548	-0.0243813935667276	-0.0188619289547205
1557	88.8594665527344	-17.5197505950928	-5.46069240570068	0.0162028968334198	0.0155535480007529	-0.0561994761228561	-0.0195112787187099
1558	88.2101135253906	-16.8704013824463	-5.33082246780396	-0.00230353930965066	0.0207483377307653	-0.0438618510961533	-0.0182125810533762
1559	86.9114151000977	-15.8963794708252	-5.52562713623047	0.00289124972186983	0.00776136433705688	-0.02697878703475	-0.00522560812532902
1560	86.9114151000977	-16.2210540771484	-5.26588773727417	0.0152288740500808	-0.00619963090866804	-0.00555028254166245	-0.00392691092565656
1561	87.5607681274414	-16.2210540771484	-5.26588773727417	-0.00619963090866804	-0.00944637414067984	0.000293855206109583	0.00938473641872406
1562	87.5607681274414	-16.8704013824463	-5.46069240570068	0.00386527273803949	0.00159255252219737	0.0230210572481155	0.0330859608948231
1563	86.9114151000977	-16.5457286834717	-5.59056186676025	0.00354059832170606	-0.00327756232582033	0.0340599827468395	0.0343846566975117
1564	87.5607681274414	-16.8704013824463	-5.33082246780396	-0.00619963090866804	-0.017887907102704	0.0489950031042099	0.0298392176628113
1565	88.2101135253906	-17.5197505950928	-5.26588773727417	-0.00944637414067984	-0.0211346503347158	0.0710728541016579	0.0217223595827818
1566	87.5607681274414	-16.8704013824463	-5.13601779937744	-0.0113944197073579	-0.00619963090866804	0.103540286421776	0.0249691028147936
1567	86.2620697021484	-17.844425201416	-4.87627840042114	0.00451462110504508	-0.0204853005707264	0.123345419764519	0.0178262684494257
1568	88.2101135253906	-17.5197505950928	-5.46069240570068	0.00808603875339031	-0.0104203969240189	0.0973714739084244	0.00516396993771195
1569	85.6127166748047	-17.5197505950928	-5.33082246780396	-0.00847235135734081	0.0178262684494257	0.0756182968616486	0.00126787810586393
1570	87.5607681274414	-16.5457286834717	-5.59056186676025	-0.00230353930965066	0.0350340083241463	0.0535404421389103	0.00418994715437293
1571	87.5607681274414	-17.5197505950928	-5.46069240570068	0.0165275707840919	0.0444495603442192	-0.0243813935667276	-0.0104203969240189
1572	86.2620697021484	-16.5457286834717	-5.52562713623047	0.0136055024340749	0.0584105588495731	-0.0636669844388962	-0.0324982516467571
1573	88.8594665527344	-17.5197505950928	-4.94121360778809	0.0123068047687411	0.0330859608948231	-0.114965528249741	-0.0357449948787689
1574	87.5607681274414	-16.8704013824463	-5.59056186676025	0.00743668992072344	0.0116574559360743	-0.0948357209563255	-0.0438618510961533
1575	86.9114151000977	-16.8704013824463	-5.59056186676025	0.00159255252219737	-0.00327756232582033	-0.0743812397122383	-0.0347709693014622
1576	86.9114151000977	-16.8704013824463	-5.59056186676025	0.00808603875339031	-0.00295288790948689	-0.0636669844388962	-0.0286021586507559
1577	86.9114151000977	-16.8704013824463	-5.52562713623047	0.0106834331527352	-0.00457625929266214	-0.0273034609854221	-0.0165892094373703
1578	87.5607681274414	-16.5457286834717	-5.59056186676025	0.00646266713738441	-0.0276281367987394	-0.021459324285388	-0.0159398596733809
1579	87.5607681274414	-17.844425201416	-4.87627840042114	-3.08191010844894e-05	-0.0367190167307854	-0.00814767740666866	-0.0191866029053926
1580	88.2101135253906	-17.1950759887695	-5.26588773727417	-0.0117190945893526	-0.0279528107494116	-0.00197886489331722	-0.0136671401560307
1581	88.8594665527344	-17.5197505950928	-5.52562713623047	-0.0139918150380254	-0.0208099745213985	0.0304885655641556	0.011982130818069
1582	86.2620697021484	-16.5457286834717	-5.6554970741272	0.0149041991680861	-0.0156151866540313	0.052891094237566	0.0278911720961332
1583	87.5607681274414	-17.844425201416	-5.6554970741272	-0.00327756232582033	-0.021459324285388	0.0580858811736107	0.0265924744307995
1584	89.5088119506836	-17.1950759887695	-5.46069240570068	-0.000680167751852423	-0.0159398596733809	0.0551638156175613	0.0278911720961332
1585	86.2620697021484	-16.5457286834717	-5.33082246780396	-0.0123684434220195	-0.0107450718060136	0.0467222817242146	0.0259431265294552
1586	88.2101135253906	-16.2210540771484	-5.20095300674438	-0.00522560812532902	-0.0152905117720366	0.0947740823030472	0.0288651939481497
1587	86.9114151000977	-16.2210540771484	-5.6554970741272	-0.00295288790948689	-0.00295288790948689	0.128215536475182	0.0239950809627771
1588	87.5607681274414	-17.1950759887695	-5.52562713623047	0.00191722682211548	-0.000680167751852423	0.123670093715191	0.0194496400654316
1589	87.5607681274414	-16.8704013824463	-5.59056186676025	-0.00230353930965066	0.00743668992072344	0.122371397912502	0.0152288740500808
1590	88.2101135253906	-17.5197505950928	-5.3957576751709	-0.00360223650932312	0.0106834331527352	0.0756182968616486	0.0217223595827818
1591	85.6127166748047	-16.8704013824463	-5.52562713623047	-0.00555028254166245	0.0246444288641214	0.0158782228827477	-0.00360223650932312
1592	88.8594665527344	-17.1950759887695	-4.94121360778809	0.00646266713738441	0.0249691028147936	-0.0717838406562805	-0.0201606266200542
1593	87.5607681274414	-16.5457286834717	-5.59056186676025	0.013930176384747	0.0223717093467712	-0.137043386697769	-0.0324982516467571
1594	88.2101135253906	-16.8704013824463	-5.46069240570068	-0.00100484199356288	0.00256657530553639	-0.0974331125617027	-0.0308748781681061
1595	88.2101135253906	-17.5197505950928	-5.26588773727417	0.00289124972186983	-0.0208099745213985	-0.0490566417574883	-0.0237320438027382
1596	88.8594665527344	-18.1690998077393	-5.33082246780396	0.00743668992072344	-0.000355493422830477	-0.0250307414680719	-0.017887907102704
1597	88.8594665527344	-17.1950759887695	-5.46069240570068	0.0136055024340749	0.0171769186854362	0.00126787810586393	-0.0185372550040483
1598	88.8594665527344	-17.5197505950928	-5.13601779937744	0.00613799272105098	0.0165275707840919	-0.0373683646321297	-0.0204853005707264
1599	86.9114151000977	-16.2210540771484	-5.59056186676025	0.0152288740500808	0.0136055024340749	-0.0519787110388279	-0.0165892094373703
1600	87.5607681274414	-17.1950759887695	-5.59056186676025	-0.00100484199356288	0.0126314787194133	-0.101653881371021	-0.00749832857400179
1601	87.5607681274414	-16.5457286834717	-5.72043180465698	-0.00457625929266214	0.0262678004801273	-0.0993811637163162	0.0145795252174139
1602	88.8594665527344	-17.844425201416	-5.46069240570068	0.00970941036939621	0.0295145437121391	-0.0747059136629105	0.0243197549134493
1603	87.5607681274414	-17.1950759887695	-5.52562713623047	-0.00814767740666866	0.0207483377307653	-0.0581475235521793	0.0298392176628113
1604	86.2620697021484	-16.8704013824463	-5.3957576751709	0.00126787810586393	0.0155535480007529	-0.0367190167307854	0.0243197549134493
1605	86.9114151000977	-16.8704013824463	-5.20095300674438	-0.00782300252467394	0.0022419011220336	-0.0211346503347158	0.0207483377307653
1606	87.5607681274414	-17.844425201416	-5.20095300674438	-0.0152905117720366	-0.0149658378213644	-0.0568488240242004	0.0295145437121391
1607	88.2101135253906	-16.8704013824463	-5.46069240570068	-0.00360223650932312	-0.0146411629393697	-0.0678877532482147	0.0149041991680861
1608	86.9114151000977	-17.844425201416	-5.3957576751709	-0.000355493422830477	-0.032173577696085	-0.0561994761228561	0.0188002903014421
1609	86.2620697021484	-16.2210540771484	-5.72043180465698	-0.00717365415766835	-0.0497059896588326	-0.0172385573387146	0.0100340843200684
1610	87.5607681274414	-16.8704013824463	-5.52562713623047	-0.00457625929266214	-0.0555501282215118	0.0509430468082428	0.00354059832170606
1611	86.9114151000977	-16.8704013824463	-5.07108306884766	0.000943203864153475	-0.0406151078641415	0.12204672396183	-0.0100957229733467
1612	84.9633712768555	-16.2210540771484	-5.59056186676025	0.00808603875339031	-0.00944637414067984	0.144124567508698	-0.0276281367987394
1613	87.5607681274414	-17.5197505950928	-5.46069240570068	0.0123068047687411	0.000293855206109583	0.127241507172585	-0.032173577696085
1614	87.5607681274414	-17.844425201416	-5.46069240570068	0.00906006153672934	0.0395794473588467	0.076592318713665	-0.0399657599627972
1615	87.5607681274414	-16.5457286834717	-5.9152364730835	-0.0120437685400248	0.0642546936869621	0.0178262684494257	-0.0221086721867323
1616	85.6127166748047	-16.5457286834717	-5.52562713623047	-0.00425158534198999	0.0610079504549503	-0.0253554154187441	-0.0159398596733809
1617	86.2620697021484	-16.2210540771484	-5.26588773727417	-0.000680167751852423	0.0606832765042782	-0.0623682886362076	-0.0250307414680719
1618	86.9114151000977	-17.5197505950928	-5.46069240570068	0.0171769186854362	0.0616573020815849	-0.124056406319141	-0.0172385573387146
1619	87.5607681274414	-17.5197505950928	-5.6554970741272	-0.00392691092565656	0.0434755384922028	-0.138991430401802	-0.0139918150380254
1620	86.9114151000977	-17.1950759887695	-5.13601779937744	-0.00717365415766835	-0.00977104809135199	-0.134121313691139	-0.00749832857400179
1621	85.6127166748047	-16.8704013824463	-5.33082246780396	-0.0100957229733467	-0.021459324285388	-0.12080966681242	0.00483929552137852
1622	86.2620697021484	-16.5457286834717	-5.46069240570068	-3.08191010844894e-05	-0.0136671401560307	-0.124056406319141	0.0175015944987535
1623	85.6127166748047	-16.2210540771484	-5.13601779937744	-3.08191010844894e-05	-0.021459324285388	-0.120484992861748	0.0288651939481497
1624	86.9114151000977	-17.1950759887695	-5.07108306884766	-0.0117190945893526	-0.00295288790948689	-0.0318489037454128	0.0295145437121391
1625	88.2101135253906	-17.844425201416	-5.33082246780396	0.00256657530553639	-0.0230826959013939	0.0431508645415306	0.0327612869441509
1626	87.5607681274414	-15.8963794708252	-5.3957576751709	-0.0113944197073579	-0.023407369852066	0.0363327041268349	0.0350340083241463
1627	86.9114151000977	-16.8704013824463	-5.26588773727417	-0.00230353930965066	-0.0139918150380254	0.031137915328145	0.0243197549134493
1628	87.5607681274414	-17.844425201416	-5.13601779937744	0.00354059832170606	0.00808603875339031	0.00970941036939621	0.0207483377307653
1629	88.2101135253906	-17.5197505950928	-4.68147373199463	-0.0165892094373703	0.000943203864153475	0.0233457311987877	0.0136055024340749
1630	85.6127166748047	-16.8704013824463	-5.26588773727417	-0.00944637414067984	0.000293855206109583	0.0804884135723114	-0.00392691092565656
1631	86.2620697021484	-16.8704013824463	-5.72043180465698	0.00256657530553639	-0.0117190945893526	0.141851857304573	0.0022419011220336
1632	87.5607681274414	-17.844425201416	-5.3957576751709	0.000943203864153475	-0.0113944197073579	0.14444924890995	-0.0263294391334057
1633	86.9114151000977	-16.2210540771484	-5.72043180465698	0.0103587592020631	0.00808603875339031	0.105488330125809	-0.0370436906814575
1634	86.2620697021484	-16.2210540771484	-5.3957576751709	-0.00230353930965066	0.00321592413820326	0.0853585228323936	-0.0399657599627972
1635	87.5607681274414	-17.844425201416	-5.00614833831787	0.0100340843200684	-0.00132951640989631	0.0213976856321096	-0.02697878703475
1636	89.5088119506836	-16.8704013824463	-5.46069240570068	0.00159255252219737	-0.00555028254166245	-0.0169138833880424	-0.0146411629393697
1637	88.8594665527344	-17.5197505950928	-5.6554970741272	0.00256657530553639	-0.0208099745213985	-0.0513293594121933	-0.021459324285388
1638	86.9114151000977	-16.8704013824463	-5.46069240570068	0.0116574559360743	-0.00847235135734081	-0.0279528107494116	-0.0110697457566857
1639	87.5607681274414	-15.8963794708252	-5.46069240570068	0.00159255252219737	-0.0253554154187441	0.00354059832170606	-0.0152905117720366
1640	86.9114151000977	-16.2210540771484	-5.59056186676025	0.00418994715437293	-0.0230826959013939	0.0295145437121391	0.000293855206109583
1641	88.8594665527344	-16.8704013824463	-5.26588773727417	0.00938473641872406	-0.0117190945893526	0.0571118593215942	0.00970941036939621
1642	87.5607681274414	-16.8704013824463	-5.33082246780396	-3.08191010844894e-05	0.000293855206109583	0.031137915328145	0.0334106348454952
1643	88.8594665527344	-17.1950759887695	-5.46069240570068	-0.00165419070981443	0.00646266713738441	0.000943203864153475	0.0314625911414623
1644	86.2620697021484	-15.2470302581787	-5.72043180465698	-0.0117190945893526	-0.00555028254166245	0.012956153601408	0.0239950809627771
1645	86.9114151000977	-15.8963794708252	-5.52562713623047	-3.08191010844894e-05	0.00873538758605719	0.0213976856321096	0.0239950809627771
1646	86.2620697021484	-15.8963794708252	-5.26588773727417	-0.00457625929266214	0.0103587592020631	0.01100810803473	0.0272418223321438
1647	86.9114151000977	-16.2210540771484	-4.94121360778809	-0.000355493422830477	0.0236704051494598	-3.08191010844894e-05	0.0243197549134493
1648	86.9114151000977	-15.571704864502	-5.46069240570068	-0.00100484199356288	0.0353586822748184	0.0262678004801273	0.013930176384747
1649	86.9114151000977	-15.8963794708252	-5.52562713623047	-0.00392691092565656	0.0278911720961332	0.0496443510055542	0.0142548503354192
1650	88.2101135253906	-16.8704013824463	-5.46069240570068	0.00808603875339031	0.0278911720961332	0.013930176384747	0.0155535480007529
1651	86.9114151000977	-16.8704013824463	-5.52562713623047	0.00516396993771195	0.0343846566975117	0.01847561635077	-0.000680167751852423
1652	86.9114151000977	-15.2470302581787	-5.52562713623047	0.011982130818069	0.0337353087961674	0.0136055024340749	-0.0318489037454128
1653	88.8594665527344	-17.1950759887695	-5.20095300674438	0.01100810803473	0.0226963832974434	-0.0282774847000837	-0.0334722734987736
1654	89.5088119506836	-16.8704013824463	-5.3957576751709	0.0106834331527352	-3.08191010844894e-05	-0.03444629535079	-0.0302255302667618
1655	86.2620697021484	-16.2210540771484	-5.85030126571655	0.00159255252219737	-0.00782300252467394	-0.0448358729481697	-0.0263294391334057
1656	87.5607681274414	-15.2470302581787	-5.98017120361328	0.00613799272105098	-0.00457625929266214	-0.0682124271988869	-0.0185372550040483
1657	88.2101135253906	-16.2210540771484	-5.78536653518677	-3.08191010844894e-05	-0.00749832857400179	-0.0675630792975426	-0.0139918150380254
1658	88.8594665527344	-16.5457286834717	-5.72043180465698	0.00938473641872406	-0.0169138833880424	-0.0873682126402855	-0.0143164889886975
1659	88.2101135253906	-17.1950759887695	-5.00614833831787	-0.00522560812532902	-0.0448358729481697	-0.0513293594121933	-0.0162645354866982
1660	88.8594665527344	-16.8704013824463	-5.13601779937744	0.01100810803473	-0.0383423902094364	-0.0389917381107807	-0.00522560812532902
1661	87.5607681274414	-15.571704864502	-5.52562713623047	-0.00619963090866804	-0.0399657599627972	-0.0191866029053926	0.0123068047687411
1662	88.8594665527344	-16.8704013824463	-5.85030126571655	0.00743668992072344	-0.00425158534198999	-0.0286021586507559	0.0249691028147936
1663	86.2620697021484	-16.2210540771484	-5.52562713623047	-0.00619963090866804	0.0217223595827818	-0.0350956469774246	0.031137915328145
1664	88.8594665527344	-17.1950759887695	-5.33082246780396	-0.00717365415766835	0.060358602553606	-0.0467839203774929	0.0262678004801273
1665	88.8594665527344	-17.1950759887695	-4.68147373199463	-0.00490093370899558	0.0548391379415989	-0.0445111989974976	0.0155535480007529
1666	88.8594665527344	-16.8704013824463	-5.46069240570068	-0.017887907102704	0.0580858811736107	-0.0458098985254765	0.0233457311987877
1667	88.8594665527344	-16.2210540771484	-5.6554970741272	0.00776136433705688	0.0483456552028656	-0.0360696688294411	0.0175015944987535
1668	88.8594665527344	-17.5197505950928	-5.46069240570068	-0.00555028254166245	0.0262678004801273	-0.0198359526693821	0.00418994715437293
1669	88.8594665527344	-17.1950759887695	-5.46069240570068	0.0168522447347641	0.0175015944987535	-0.0295761823654175	-0.000680167751852423
1670	86.9114151000977	-16.2210540771484	-5.52562713623047	-0.00295288790948689	0.012956153601408	-0.00132951640989631	-0.000355493422830477
1671	88.2101135253906	-15.571704864502	-5.59056186676025	0.00678734155371785	0.0249691028147936	0.0207483377307653	-0.00749832857400179
1672	90.1581573486328	-17.5197505950928	-5.13601779937744	0.00678734155371785	0.0200989879667759	0.0308132413774729	-0.0250307414680719
1673	86.9114151000977	-15.571704864502	-5.98017120361328	0.0175015944987535	-0.00165419070981443	0.0558131635189056	-0.039641086012125
1674	88.2101135253906	-16.8704013824463	-5.9152364730835	0.00613799272105098	-0.00879702530801296	0.0616573020815849	-0.0347709693014622
1675	88.8594665527344	-17.5197505950928	-5.59056186676025	0.00418994715437293	0.0123068047687411	0.0314625911414623	-0.0302255302667618
1676	90.1581573486328	-17.844425201416	-5.52562713623047	0.0116574559360743	0.0181509424000978	0.0152288740500808	-0.0146411629393697
1677	88.2101135253906	-17.844425201416	-5.26588773727417	0.0132808275520802	0.0162028968334198	-0.0191866029053926	-0.0175632312893867
1678	89.5088119506836	-17.5197505950928	-5.00614833831787	0.00418994715437293	0.00711201597005129	-0.039641086012125	-0.0253554154187441
1679	87.5607681274414	-16.8704013824463	-5.85030126571655	0.00581331877037883	-0.0139918150380254	-0.0256800893694162	-0.0175632312893867
1680	88.2101135253906	-17.1950759887695	-5.85030126571655	0.00516396993771195	-0.0376930385828018	-0.00425158534198999	-0.00165419070981443
1681	88.2101135253906	-17.5197505950928	-5.6554970741272	-0.00944637414067984	-0.0311995539814234	0.0314625911414623	0.0272418223321438
1682	87.5607681274414	-17.5197505950928	-5.3957576751709	-0.00587495695799589	-0.0130177913233638	0.0665274113416672	0.0265924744307995
1683	89.5088119506836	-17.844425201416	-5.3957576751709	-0.00132951640989631	-0.0104203969240189	0.0824364572763443	0.0301638916134834
1684	88.2101135253906	-16.8704013824463	-5.26588773727417	-3.08191010844894e-05	-0.0217839982360601	0.0788650363683701	0.0298392176628113
1685	87.5607681274414	-16.8704013824463	-5.6554970741272	-0.00327756232582033	-0.0204853005707264	0.0769169926643372	0.0285405199974775
1686	88.8594665527344	-16.8704013824463	-5.78536653518677	-0.00100484199356288	-0.0201606266200542	0.0795143842697144	0.0301638916134834
1687	87.5607681274414	-16.5457286834717	-5.59056186676025	-0.000680167751852423	0.00289124972186983	0.0525664202868938	0.0265924744307995
1688	88.2101135253906	-16.5457286834717	-5.59056186676025	0.00418994715437293	0.0132808275520802	0.00808603875339031	0.011982130818069
1689	88.2101135253906	-16.5457286834717	-5.52562713623047	-0.0159398596733809	0.00906006153672934	-0.00847235135734081	0.0265924744307995
1690	90.1581573486328	-18.4937744140625	-5.00614833831787	-0.00490093370899558	-0.000680167751852423	0.0223717093467712	0.00711201597005129
1691	88.2101135253906	-17.5197505950928	-5.20095300674438	0.00873538758605719	0.000293855206109583	0.0353586822748184	-0.0117190945893526
1692	88.2101135253906	-16.8704013824463	-5.6554970741272	0.012956153601408	0.00483929552137852	0.025618452578783	-0.0276281367987394
1693	88.2101135253906	-17.844425201416	-5.33082246780396	0.00808603875339031	-0.00490093370899558	0.00613799272105098	-0.0295761823654175
1694	89.5088119506836	-18.4937744140625	-5.46069240570068	0.0100340843200684	-0.00360223650932312	-0.0302255302667618	-0.0318489037454128
1695	87.5607681274414	-16.2210540771484	-5.6554970741272	-0.0120437685400248	-0.00360223650932312	-0.0165892094373703	-0.0250307414680719
1696	86.9114151000977	-17.1950759887695	-5.3957576751709	0.00386527273803949	-0.0146411629393697	-0.0126931173726916	-0.0130177913233638
1697	87.5607681274414	-16.5457286834717	-5.46069240570068	-0.000355493422830477	-0.00457625929266214	-0.00977104809135199	-0.0217839982360601
1698	89.5088119506836	-17.5197505950928	-5.59056186676025	0.00483929552137852	-0.021459324285388	0.0123068047687411	-0.0113944197073579
1699	88.8594665527344	-17.844425201416	-5.52562713623047	-0.00522560812532902	-0.0299008563160896	0.0636053457856178	-0.0126931173726916
1700	89.5088119506836	-18.8184471130371	-5.52562713623047	0.0100340843200684	-0.0133424662053585	0.144124567508698	-0.00684897974133492
1701	88.2101135253906	-16.8704013824463	-5.3957576751709	-0.0113944197073579	0.0158782228827477	0.101916916668415	0.0252937767654657
1702	88.8594665527344	-18.4937744140625	-4.81134366989136	-0.00522560812532902	0.0412028171122074	0.0502936989068985	0.0213976856321096
1703	87.5607681274414	-16.8704013824463	-5.20095300674438	-0.00100484199356288	0.0373067259788513	-0.0324982516467571	0.0314625911414623
1704	89.5088119506836	-18.1690998077393	-5.33082246780396	-0.00165419070981443	0.0252937767654657	-0.114965528249741	0.031137915328145
1705	89.5088119506836	-18.4937744140625	-5.26588773727417	-0.0126931173726916	-0.0146411629393697	-0.130225226283073	0.0226963832974434
1706	89.5088119506836	-17.844425201416	-5.33082246780396	-0.000355493422830477	-0.0386670641601086	-0.104251272976398	0.0288651939481497
1707	88.8594665527344	-18.1690998077393	-5.26588773727417	0.00354059832170606	-0.0649656802415848	-0.0594462193548679	0.0213976856321096
1708	90.1581573486328	-18.4937744140625	-5.00614833831787	0.00548864435404539	-0.0529527328908443	-0.0221086721867323	0.0168522447347641
1709	90.1581573486328	-18.8184471130371	-5.26588773727417	-0.00327756232582033	-0.0337969474494457	-0.0208099745213985	0.0145795252174139
1710	87.5607681274414	-16.8704013824463	-5.6554970741272	0.0100340843200684	-0.0243813935667276	-0.0100957229733467	0.00970941036939621
1711	90.1581573486328	-17.844425201416	-5.6554970741272	0.00613799272105098	0.00646266713738441	-0.0230826959013939	-0.00522560812532902
1712	88.2101135253906	-18.8184471130371	-5.26588773727417	0.011982130818069	0.0181509424000978	-0.0587968714535236	-0.0224333461374044
1713	90.8075103759766	-18.8184471130371	-5.6554970741272	0.0162028968334198	0.0347093306481838	-0.0688617751002312	-0.0305502042174339
1714	89.5088119506836	-17.1950759887695	-5.59056186676025	0.00938473641872406	0.0363327041268349	-0.072757862508297	-0.0341216214001179
1715	88.8594665527344	-18.4937744140625	-5.07108306884766	-0.00165419070981443	0.0382807515561581	-0.0675630792975426	-0.0224333461374044
1716	88.8594665527344	-18.4937744140625	-5.46069240570068	0.00808603875339031	0.0288651939481497	-0.0156151866540313	-0.0146411629393697
1717	90.1581573486328	-18.1690998077393	-5.72043180465698	0.0100340843200684	0.0145795252174139	0.0275664981454611	-0.0230826959013939
1718	89.5088119506836	-17.844425201416	-5.59056186676025	0.0145795252174139	0.00808603875339031	0.0210730116814375	-0.0169138833880424
1719	89.5088119506836	-17.1950759887695	-5.46069240570068	-0.00327756232582033	0.00711201597005129	0.0301638916134834	-0.0110697457566857
1720	90.1581573486328	-17.844425201416	-5.3957576751709	-0.0143164889886975	0.0103587592020631	0.0100340843200684	-0.00717365415766835
1721	90.8075103759766	-18.4937744140625	-5.3957576751709	-0.00392691092565656	0.00776136433705688	-0.0169138833880424	0.0210730116814375
1722	86.9114151000977	-17.1950759887695	-5.52562713623047	-0.00197886489331722	0.01100810803473	-0.0610695891082287	0.0265924744307995
1723	90.8075103759766	-18.1690998077393	-5.33082246780396	0.00159255252219737	-0.000680167751852423	-0.0503553375601768	0.0340599827468395
1724	88.2101135253906	-16.8704013824463	-5.78536653518677	-0.00782300252467394	-0.00717365415766835	-0.023407369852066	0.0262678004801273
1725	88.2101135253906	-16.8704013824463	-5.72043180465698	-0.0107450718060136	-0.0172385573387146	-0.032173577696085	0.0275664981454611
1726	88.2101135253906	-16.5457286834717	-5.52562713623047	-0.00457625929266214	-0.00782300252467394	-0.0191866029053926	0.0308132413774729
1727	88.8594665527344	-17.5197505950928	-5.3957576751709	0.000943203864153475	-0.00165419070981443	-0.0195112787187099	0.0230210572481155
1728	87.5607681274414	-16.8704013824463	-5.72043180465698	-0.00230353930965066	0.00321592413820326	-0.0292515084147453	0.0132808275520802
1729	88.8594665527344	-17.5197505950928	-5.9152364730835	-0.000355493422830477	0.00191722682211548	-0.00814767740666866	0.0100340843200684
1730	88.2101135253906	-17.5197505950928	-5.6554970741272	-0.00782300252467394	0.00191722682211548	0.0301638916134834	0.00289124972186983
1731	89.5088119506836	-17.5197505950928	-5.46069240570068	0.00321592413820326	-0.0169138833880424	0.0584105588495731	-0.00782300252467394
1732	88.2101135253906	-16.5457286834717	-5.52562713623047	0.00711201597005129	-0.0243813935667276	0.0850338488817215	-0.0328229255974293
1733	88.2101135253906	-17.1950759887695	-5.00614833831787	0.00776136433705688	-0.03444629535079	0.111007794737816	-0.0402904339134693
1734	89.5088119506836	-17.844425201416	-5.33082246780396	0.00776136433705688	-0.0149658378213644	0.118799977004528	-0.043212503194809
1735	90.8075103759766	-17.844425201416	-5.33082246780396	-0.0026282137259841	0.00646266713738441	0.0886052697896957	-0.0243813935667276
1736	90.1581573486328	-16.8704013824463	-5.72043180465698	0.0126314787194133	0.0132808275520802	0.0629559978842735	-0.0217839982360601
1737	90.1581573486328	-18.4937744140625	-5.33082246780396	-0.00132951640989631	0.00938473641872406	0.00548864435404539	-0.0191866029053926
1738	90.1581573486328	-17.844425201416	-4.94121360778809	-0.00684897974133492	0.0152288740500808	-0.0510046854615211	-0.0221086721867323
1739	88.2101135253906	-18.1690998077393	-4.81134366989136	0.0301638916134834	0.0223717093467712	-0.116913571953773	-0.0146411629393697
1740	88.8594665527344	-16.8704013824463	-5.3957576751709	0.00126787810586393	0.0194496400654316	-0.116913571953773	-0.0117190945893526
1741	88.2101135253906	-17.5197505950928	-5.85030126571655	-0.00522560812532902	-0.00912170019000769	-0.0824980959296227	0.00776136433705688
1742	89.5088119506836	-18.4937744140625	-5.6554970741272	0.00483929552137852	-0.00619963090866804	-0.0620436146855354	0.0295145437121391
1743	88.2101135253906	-17.1950759887695	-5.52562713623047	-0.00360223650932312	-0.00327756232582033	-0.00327756232582033	0.0259431265294552
1744	89.5088119506836	-18.4937744140625	-5.20095300674438	-0.000680167751852423	-0.00197886489331722	-0.00782300252467394	0.0272418223321438
1745	89.5088119506836	-18.4937744140625	-5.07108306884766	-3.08191010844894e-05	-0.0126931173726916	0.029189869761467	0.0275664981454611
1746	88.8594665527344	-18.1690998077393	-5.20095300674438	-0.0100957229733467	-0.00879702530801296	0.00354059832170606	0.029189869761467
1747	88.8594665527344	-17.1950759887695	-5.33082246780396	0.00321592413820326	0.011982130818069	0.0249691028147936	0.0213976856321096
1748	89.5088119506836	-17.5197505950928	-5.52562713623047	0.00581331877037883	0.00451462110504508	0.0246444288641214	0.00841071270406246
1749	88.8594665527344	-17.844425201416	-5.52562713623047	-0.00100484199356288	-0.000355493422830477	0.0314625911414623	0.0132808275520802
1750	90.1581573486328	-16.2210540771484	-5.3957576751709	0.000943203864153475	0.00711201597005129	0.0496443510055542	-0.0026282137259841
1751	89.5088119506836	-17.1950759887695	-4.94121360778809	0.00970941036939621	0.00354059832170606	0.0775663405656815	-0.000680167751852423
1752	88.2101135253906	-17.1950759887695	-5.46069240570068	0.0136055024340749	-0.00425158534198999	0.0847091749310493	-0.0315242260694504
1753	90.8075103759766	-17.844425201416	-5.3957576751709	0.0197743140161037	-0.00555028254166245	0.0421768426895142	-0.0354203209280968
1754	89.5088119506836	-16.5457286834717	-5.98017120361328	0.0106834331527352	-0.00327756232582033	0.0113327819854021	-0.0260047651827335
1755	88.2101135253906	-15.8963794708252	-5.72043180465698	0.000293855206109583	-0.0126931173726916	0.0347093306481838	-0.0198359526693821
1756	88.8594665527344	-17.1950759887695	-5.13601779937744	0.00354059832170606	-0.0279528107494116	0.0785403624176979	-0.0126931173726916
1757	86.9114151000977	-16.5457286834717	-5.13601779937744	-0.00425158534198999	-0.0136671401560307	0.0379560738801956	-0.0117190945893526
1758	88.2101135253906	-16.2210540771484	-5.46069240570068	-0.00197886489331722	-0.00100484199356288	0.0165275707840919	-0.0165892094373703
1759	88.2101135253906	-16.2210540771484	-5.85030126571655	0.00743668992072344	-0.00100484199356288	0.00613799272105098	-0.0113944197073579
1760	90.8075103759766	-17.1950759887695	-5.78536653518677	0.00678734155371785	-0.03444629535079	0.00386527273803949	-0.00100484199356288
1761	89.5088119506836	-16.8704013824463	-5.20095300674438	-0.0026282137259841	0.00711201597005129	-0.0152905117720366	0.0100340843200684
1762	87.5607681274414	-16.5457286834717	-5.72043180465698	0.00386527273803949	0.0158782228827477	-0.0318489037454128	0.0327612869441509
1763	88.8594665527344	-16.8704013824463	-5.13601779937744	-0.00749832857400179	0.0272418223321438	-0.0636669844388962	0.0239950809627771
1764	88.2101135253906	-15.8963794708252	-5.33082246780396	-0.00457625929266214	0.0272418223321438	-0.0389917381107807	0.0379560738801956
1765	87.5607681274414	-16.2210540771484	-5.6554970741272	-0.0113944197073579	0.00354059832170606	-0.00295288790948689	0.0321119390428066
1766	88.2101135253906	-16.2210540771484	-5.9152364730835	-0.00977104809135199	0.00483929552137852	-0.0354203209280968	0.0278911720961332
1767	86.9114151000977	-15.8963794708252	-5.59056186676025	0.00678734155371785	0.012956153601408	-0.0409397818148136	0.0100340843200684
1768	87.5607681274414	-16.2210540771484	-5.33082246780396	-0.00100484199356288	0.0100340843200684	-0.0230826959013939	0.0100340843200684
1769	87.5607681274414	-15.571704864502	-5.3957576751709	0.0162028968334198	0.0301638916134834	-0.0373683646321297	0.0106834331527352
1770	89.5088119506836	-17.844425201416	-5.07108306884766	-0.00295288790948689	0.0395794473588467	-0.0899656042456627	-0.00230353930965066
1771	88.2101135253906	-15.8963794708252	-5.72043180465698	-0.0126931173726916	0.0389300994575024	-0.0805500522255898	-0.0120437685400248
1772	88.8594665527344	-16.8704013824463	-5.6554970741272	0.011982130818069	0.0282158460468054	-0.0617189407348633	-0.0302255302667618
1773	87.5607681274414	-16.2210540771484	-5.59056186676025	0.00970941036939621	0.0233457311987877	-0.077952653169632	-0.0406151078641415
1774	88.8594665527344	-17.1950759887695	-5.07108306884766	0.00776136433705688	0.00321592413820326	-0.0753552615642548	-0.0399657599627972
1775	88.8594665527344	-17.1950759887695	-5.00614833831787	0.00711201597005129	-0.00490093370899558	-0.0523033849895	-0.0308748781681061
1776	89.5088119506836	-17.5197505950928	-5.00614833831787	-0.00230353930965066	-0.0169138833880424	-0.0302255302667618	-0.0221086721867323
1777	88.8594665527344	-17.5197505950928	-5.3957576751709	0.013930176384747	-0.0136671401560307	-0.0263294391334057	-0.0191866029053926
1778	89.5088119506836	-17.1950759887695	-5.3957576751709	0.00938473641872406	-0.0217839982360601	-0.0139918150380254	-0.028926832601428
1779	88.2101135253906	-17.1950759887695	-5.20095300674438	0.011982130818069	-0.0175632312893867	0.0022419011220336	-0.0133424662053585
1780	87.5607681274414	-16.2210540771484	-5.46069240570068	0.00321592413820326	-0.0295761823654175	0.0360080301761627	-0.00749832857400179
1781	88.2101135253906	-16.5457286834717	-5.3957576751709	0.00191722682211548	-0.00165419070981443	0.0606832765042782	0.00386527273803949
1782	89.5088119506836	-17.5197505950928	-4.94121360778809	0.013930176384747	0.0022419011220336	0.0525664202868938	0.0350340083241463
1783	87.5607681274414	-16.5457286834717	-5.6554970741272	0.00808603875339031	0.00776136433705688	0.0259431265294552	0.0252937767654657
1784	89.5088119506836	-17.1950759887695	-5.3957576751709	-0.00782300252467394	0.00548864435404539	0.0334106348454952	0.0259431265294552
1785	89.5088119506836	-17.5197505950928	-5.33082246780396	0.0155535480007529	-0.00652430532500148	0.00321592413820326	0.0275664981454611
1786	88.8594665527344	-17.5197505950928	-5.46069240570068	-0.0123684434220195	0.00191722682211548	-0.00912170019000769	0.0295145437121391
1787	90.1581573486328	-17.5197505950928	-5.13601779937744	-0.00490093370899558	0.00386527273803949	0.0171769186854362	0.0272418223321438
1788	88.8594665527344	-17.1950759887695	-5.00614833831787	0.00159255252219737	-0.00457625929266214	0.07139752805233	0.01847561635077
1789	89.5088119506836	-17.5197505950928	-5.3957576751709	0.00841071270406246	-0.0117190945893526	0.0785403624176979	0.0145795252174139
1790	87.5607681274414	-16.2210540771484	-5.78536653518677	-0.0211346503347158	-0.00132951640989631	0.0752936229109764	0.0145795252174139
1791	90.1581573486328	-17.844425201416	-5.3957576751709	0.00581331877037883	0.00126787810586393	0.0655533894896507	-0.00749832857400179
1792	87.5607681274414	-17.1950759887695	-5.33082246780396	0.011982130818069	0.00613799272105098	0.0226963832974434	-0.0243813935667276
1793	90.8075103759766	-18.1690998077393	-5.13601779937744	0.012956153601408	-0.00749832857400179	-0.0133424662053585	-0.0302255302667618
1794	87.5607681274414	-16.2210540771484	-5.20095300674438	-0.00392691092565656	0.00256657530553639	-0.0224333461374044	-0.0260047651827335
1795	88.2101135253906	-16.5457286834717	-5.46069240570068	0.000618529506027699	-0.00295288790948689	-0.0451605506241322	-0.0172385573387146
1796	87.5607681274414	-16.2210540771484	-5.59056186676025	0.00841071270406246	0.00386527273803949	-0.0253554154187441	-0.0110697457566857
1797	88.8594665527344	-16.8704013824463	-5.6554970741272	0.00646266713738441	0.00808603875339031	-0.0152905117720366	-0.0126931173726916
1798	87.5607681274414	-15.8963794708252	-5.78536653518677	0.00126787810586393	-0.00749832857400179	-0.0389917381107807	-0.0247060675173998
1799	89.5088119506836	-17.5197505950928	-5.6554970741272	0.00906006153672934	-0.0211346503347158	-0.0389917381107807	-0.0120437685400248
1800	88.8594665527344	-17.1950759887695	-5.07108306884766	0.000618529506027699	-0.0172385573387146	-0.0204853005707264	-0.00327756232582033
1801	88.8594665527344	-17.844425201416	-5.46069240570068	0.00159255252219737	-0.00555028254166245	-0.0117190945893526	0.0132808275520802
1802	86.9114151000977	-15.8963794708252	-5.9152364730835	-0.00392691092565656	0.0142548503354192	0.0265924744307995	0.0317872650921345
1803	88.8594665527344	-17.844425201416	-5.26588773727417	-0.00360223650932312	0.0145795252174139	0.0610079504549503	0.0308132413774729
1804	87.5607681274414	-16.5457286834717	-5.46069240570068	-0.00230353930965066	0.0220470335334539	0.0665274113416672	0.0314625911414623
1805	86.9114151000977	-16.8704013824463	-5.59056186676025	-0.0113944197073579	0.0200989879667759	0.025618452578783	0.0269171483814716
1806	86.2620697021484	-16.5457286834717	-5.59056186676025	-0.00490093370899558	0.0106834331527352	-0.00522560812532902	0.0246444288641214
1807	87.5607681274414	-16.5457286834717	-5.3957576751709	0.00289124972186983	0.00678734155371785	-0.0266541130840778	0.0236704051494598
1808	86.9114151000977	-16.5457286834717	-5.78536653518677	0.00646266713738441	0.000293855206109583	-0.0315242260694504	0.00970941036939621
1809	88.2101135253906	-16.8704013824463	-5.33082246780396	-3.08191010844894e-05	-0.0208099745213985	-0.0139918150380254	0.00418994715437293
1810	89.5088119506836	-17.5197505950928	-5.20095300674438	-0.00782300252467394	-0.02697878703475	0.0226963832974434	0.00191722682211548
1811	86.2620697021484	-16.8704013824463	-5.33082246780396	0.00191722682211548	-0.00165419070981443	-0.00457625929266214	-0.00327756232582033
1812	88.8594665527344	-17.1950759887695	-5.26588773727417	0.00938473641872406	0.00483929552137852	-3.08191010844894e-05	-0.02697878703475
1813	87.5607681274414	-16.5457286834717	-5.3957576751709	0.0181509424000978	0.00191722682211548	0.000618529506027699	-0.0341216214001179
1814	90.1581573486328	-17.844425201416	-5.33082246780396	0.00548864435404539	-0.00295288790948689	-0.0191866029053926	-0.0389917381107807
1815	88.2101135253906	-17.5197505950928	-5.33082246780396	0.000293855206109583	-0.0156151866540313	-0.0324982516467571	-0.0198359526693821
1816	88.2101135253906	-17.5197505950928	-5.3957576751709	0.00581331877037883	-0.0240567177534103	-0.00392691092565656	-0.02697878703475
1817	88.2101135253906	-17.844425201416	-5.20095300674438	0.00970941036939621	0.00386527273803949	0.00126787810586393	-0.0139918150380254
1818	90.1581573486328	-17.5197505950928	-5.13601779937744	0.00548864435404539	0.00808603875339031	-0.00230353930965066	-0.0256800893694162
1819	86.9114151000977	-16.8704013824463	-5.00614833831787	-0.0162645354866982	0.0175015944987535	-0.0250307414680719	-0.0195112787187099
1820	86.9114151000977	-17.1950759887695	-5.59056186676025	0.00191722682211548	0.00613799272105098	-0.00392691092565656	-0.00555028254166245
1821	87.5607681274414	-16.5457286834717	-5.6554970741272	-0.00717365415766835	0.00646266713738441	0.0165275707840919	-0.00100484199356288
1822	88.2101135253906	-18.1690998077393	-5.46069240570068	-0.00652430532500148	0.0158782228827477	0.0230210572481155	0.0304885655641556
1823	87.5607681274414	-16.5457286834717	-5.3957576751709	-0.00587495695799589	0.0259431265294552	0.0434755384922028	0.0288651939481497
1824	88.2101135253906	-17.1950759887695	-5.20095300674438	-0.0117190945893526	0.0233457311987877	0.0580858811736107	0.036657378077507
1825	88.2101135253906	-17.5197505950928	-5.13601779937744	-0.00327756232582033	0.013930176384747	0.0694494843482971	0.0327612869441509
1826	88.8594665527344	-17.1950759887695	-5.6554970741272	-0.00457625929266214	0.0113327819854021	0.0655533894896507	0.0285405199974775
1827	88.2101135253906	-17.5197505950928	-5.6554970741272	0.00386527273803949	0.00711201597005129	0.0600339286029339	0.020423661917448
1828	88.8594665527344	-17.5197505950928	-5.6554970741272	0.000618529506027699	-0.00879702530801296	0.0515923984348774	0.0188002903014421
1829	86.2620697021484	-16.2210540771484	-5.3957576751709	-0.00652430532500148	-0.00230353930965066	0.0188002903014421	0.0136055024340749
1830	87.5607681274414	-16.5457286834717	-5.6554970741272	-0.0149658378213644	-0.00295288790948689	-0.0263294391334057	0.0165275707840919
1831	88.2101135253906	-17.1950759887695	-5.26588773727417	0.00418994715437293	-0.00847235135734081	-0.0367190167307854	0.00321592413820326
1832	86.9114151000977	-16.8704013824463	-5.6554970741272	0.000943203864153475	0.00938473641872406	-0.0766539573669434	-0.0253554154187441
1833	86.9114151000977	-16.8704013824463	-5.78536653518677	0.00191722682211548	0.0155535480007529	-0.0844461396336555	-0.0386670641601086
1834	86.2620697021484	-17.1950759887695	-5.6554970741272	0.0100340843200684	0.0249691028147936	-0.0873682126402855	-0.0350956469774246
1835	85.6127166748047	-16.5457286834717	-5.59056186676025	0.012956153601408	0.0230210572481155	-0.0406151078641415	-0.0230826959013939
1836	86.9114151000977	-16.8704013824463	-5.46069240570068	-0.0117190945893526	0.0200989879667759	-0.0224333461374044	-0.0224333461374044
1837	85.6127166748047	-15.8963794708252	-5.26588773727417	0.012956153601408	0.0360080301761627	-0.043212503194809	-0.0126931173726916
1838	85.6127166748047	-16.2210540771484	-5.46069240570068	0.00256657530553639	0.0239950809627771	-0.0516540370881557	-0.0227580219507217
1839	86.2620697021484	-17.5197505950928	-5.59056186676025	0.00776136433705688	0.00516396993771195	-0.0454852245748043	-0.00522560812532902
1840	86.2620697021484	-17.844425201416	-5.3957576751709	-0.00587495695799589	0.00548864435404539	-0.0532774068415165	-0.00230353930965066
1841	86.2620697021484	-17.5197505950928	-5.33082246780396	-0.00944637414067984	0.013930176384747	-0.0708098188042641	0.0230210572481155
1842	84.9633712768555	-16.8704013824463	-5.33082246780396	-0.00749832857400179	0.00711201597005129	-0.0672384053468704	0.031137915328145
1843	86.2620697021484	-17.1950759887695	-4.94121360778809	0.00938473641872406	-0.00522560812532902	-0.0441865250468254	0.0314625911414623
1844	86.2620697021484	-17.1950759887695	-5.3957576751709	-0.00522560812532902	-0.0136671401560307	-0.0162645354866982	0.0295145437121391
1845	84.3140258789063	-16.2210540771484	-5.6554970741272	-0.0149658378213644	-0.00749832857400179	-0.00457625929266214	0.0259431265294552
1846	85.6127166748047	-16.5457286834717	-5.59056186676025	-0.0182125810533762	-0.0139918150380254	-0.00197886489331722	0.0269171483814716
1847	86.2620697021484	-16.5457286834717	-5.78536653518677	-0.0100957229733467	-0.00749832857400179	0.0113327819854021	0.0162028968334198
1848	83.6646728515625	-16.5457286834717	-5.07108306884766	-0.0110697457566857	-0.00977104809135199	0.0158782228827477	0.0136055024340749
1849	87.5607681274414	-17.1950759887695	-5.13601779937744	-0.00782300252467394	-0.0198359526693821	0.0327612869441509	0.00483929552137852
1850	86.2620697021484	-17.5197505950928	-5.00614833831787	-0.0139918150380254	-0.00295288790948689	0.0330859608948231	0.00970941036939621
1851	84.3140258789063	-15.8963794708252	-5.59056186676025	-0.0117190945893526	-0.00814767740666866	0.0574365332722664	-0.0162645354866982
1852	85.6127166748047	-17.844425201416	-5.46069240570068	0.00581331877037883	0.00159255252219737	0.0645793676376343	-0.0273034609854221
1853	84.9633712768555	-16.5457286834717	-5.59056186676025	-0.00230353930965066	0.00516396993771195	0.0629559978842735	-0.0373683646321297
1854	85.6127166748047	-17.5197505950928	-5.20095300674438	0.00776136433705688	0.0158782228827477	0.0298392176628113	-0.0292515084147453
1855	86.9114151000977	-17.844425201416	-5.20095300674438	0.00191722682211548	0.00873538758605719	-0.000355493422830477	-0.0204853005707264
1856	86.9114151000977	-18.1690998077393	-4.94121360778809	-0.00652430532500148	0.011982130818069	-0.0172385573387146	-0.0175632312893867
1857	87.5607681274414	-18.1690998077393	-5.26588773727417	0.00711201597005129	0.0126314787194133	-0.0393164120614529	-0.017887907102704
1858	87.5607681274414	-17.5197505950928	-5.3957576751709	0.00191722682211548	-0.00619963090866804	-0.0539267547428608	-0.0188619289547205
1859	84.9633712768555	-16.8704013824463	-5.46069240570068	-0.00360223650932312	-0.0117190945893526	-0.0448358729481697	-0.0165892094373703
1860	84.9633712768555	-16.2210540771484	-5.52562713623047	-0.00782300252467394	-0.0389917381107807	0.00289124972186983	-0.00360223650932312
1861	85.6127166748047	-16.5457286834717	-5.52562713623047	-0.0169138833880424	-0.0357449948787689	0.0262678004801273	0.0116574559360743
1862	86.2620697021484	-17.5197505950928	-5.00614833831787	0.0233457311987877	-0.0221086721867323	0.0175015944987535	0.0324366129934788
1863	84.9633712768555	-16.8704013824463	-5.52562713623047	-0.00912170019000769	-0.00879702530801296	0.00581331877037883	0.0275664981454611
1864	84.9633712768555	-16.5457286834717	-5.3957576751709	-0.0126931173726916	-0.00977104809135199	0.0200989879667759	0.0334106348454952
1865	86.9114151000977	-17.844425201416	-5.46069240570068	-0.00944637414067984	-0.0130177913233638	0.0347093306481838	0.0288651939481497
1866	85.6127166748047	-17.5197505950928	-5.46069240570068	-0.0185372550040483	-0.00457625929266214	0.0334106348454952	0.0285405199974775
1867	88.2101135253906	-17.5197505950928	-5.13601779937744	-0.00230353930965066	0.00808603875339031	0.01847561635077	0.01847561635077
1868	86.9114151000977	-17.5197505950928	-4.87627840042114	-0.0026282137259841	0.0126314787194133	0.00581331877037883	0.0152288740500808
1869	85.6127166748047	-16.2210540771484	-5.46069240570068	-0.0100957229733467	0.0106834331527352	0.0022419011220336	0.0145795252174139
1870	84.3140258789063	-16.5457286834717	-5.85030126571655	0.00776136433705688	0.0155535480007529	-0.0282774847000837	0.013930176384747
1871	86.9114151000977	-18.1690998077393	-5.6554970741272	-0.0143164889886975	0.0175015944987535	-0.0331475995481014	-0.00619963090866804
1872	84.9633712768555	-16.2210540771484	-5.59056186676025	0.00321592413820326	0.0246444288641214	-0.00749832857400179	-0.0266541130840778
1873	86.2620697021484	-17.1950759887695	-5.26588773727417	0.00548864435404539	0.0220470335334539	-0.00230353930965066	-0.0302255302667618
1874	85.6127166748047	-16.2210540771484	-5.3957576751709	-0.00490093370899558	0.0113327819854021	0.0152288740500808	-0.0367190167307854
1875	85.6127166748047	-16.8704013824463	-5.26588773727417	-0.00587495695799589	0.00516396993771195	0.041852168738842	-0.0286021586507559
1876	84.9633712768555	-15.8963794708252	-5.9152364730835	-0.00457625929266214	-0.00490093370899558	0.0421768426895142	-0.0175632312893867
1877	84.9633712768555	-16.8704013824463	-5.78536653518677	0.00126787810586393	-0.0146411629393697	0.0522417463362217	-0.0136671401560307
1878	85.6127166748047	-16.5457286834717	-5.52562713623047	0.00483929552137852	-0.0136671401560307	0.0567871853709221	-0.0208099745213985
1879	86.2620697021484	-16.8704013824463	-5.3957576751709	0.00711201597005129	-0.0191866029053926	0.0340599827468395	-0.0133424662053585
1880	86.2620697021484	-16.8704013824463	-5.13601779937744	-0.00652430532500148	-0.0282774847000837	0.0649040415883064	0.00386527273803949
1881	86.2620697021484	-17.5197505950928	-4.94121360778809	-0.0146411629393697	-0.0250307414680719	0.0759429708123207	0.0191249661147594
1882	84.3140258789063	-16.5457286834717	-5.6554970741272	-0.00717365415766835	-0.0156151866540313	0.0541897900402546	0.0226963832974434
1883	86.2620697021484	-17.5197505950928	-5.46069240570068	-0.00847235135734081	0.00970941036939621	0.00873538758605719	0.0317872650921345
1884	84.9633712768555	-17.5197505950928	-5.3957576751709	-0.0172385573387146	0.0194496400654316	-0.0471085943281651	0.0252937767654657
1885	84.9633712768555	-16.2210540771484	-5.46069240570068	-0.0230826959013939	0.0275664981454611	-0.120160318911076	0.0246444288641214
1886	84.9633712768555	-15.8963794708252	-5.33082246780396	-0.00912170019000769	0.0230210572481155	-0.106848672032356	0.0217223595827818
1887	84.3140258789063	-16.2210540771484	-5.13601779937744	0.00743668992072344	0.0233457311987877	-0.0802253782749176	0.00191722682211548
1888	84.9633712768555	-16.5457286834717	-5.78536653518677	-0.00782300252467394	0.0194496400654316	-0.0292515084147453	0.0149041991680861
1889	86.2620697021484	-16.8704013824463	-5.33082246780396	-0.0117190945893526	0.01100810803473	0.00354059832170606	0.00418994715437293
1890	86.9114151000977	-17.1950759887695	-5.46069240570068	-0.00197886489331722	0.00126787810586393	0.025618452578783	-0.000355493422830477
1891	84.3140258789063	-16.2210540771484	-5.3957576751709	0.00321592413820326	-0.0026282137259841	0.0545144639909267	-0.00684897974133492
1892	85.6127166748047	-17.844425201416	-5.26588773727417	0.0113327819854021	0.00191722682211548	0.0441248863935471	-0.0240567177534103
1893	84.3140258789063	-16.8704013824463	-5.20095300674438	0.00386527273803949	-0.00165419070981443	0.0152288740500808	-0.0328229255974293
1894	86.2620697021484	-16.8704013824463	-5.46069240570068	0.00613799272105098	0.00451462110504508	0.00516396993771195	-0.0367190167307854
1895	86.9114151000977	-17.5197505950928	-5.33082246780396	0.00289124972186983	-0.00847235135734081	0.012956153601408	-0.0198359526693821
1896	87.5607681274414	-17.844425201416	-5.33082246780396	-0.0260047651827335	0.00548864435404539	-0.00684897974133492	-0.0204853005707264
1897	86.9114151000977	-17.1950759887695	-5.3957576751709	0.00354059832170606	0.0304885655641556	-0.0600955672562122	-0.0149658378213644
1898	86.2620697021484	-17.5197505950928	-5.52562713623047	0.00289124972186983	0.0197743140161037	-0.0915889739990234	-0.0165892094373703
1899	83.6646728515625	-16.5457286834717	-4.94121360778809	-0.0110697457566857	0.0116574559360743	-0.0799007043242455	-0.0120437685400248
1900	84.9633712768555	-16.8704013824463	-5.52562713623047	-0.00912170019000769	-0.000355493422830477	-0.0649656802415848	-0.00944637414067984
1901	84.9633712768555	-16.2210540771484	-5.72043180465698	-0.0185372550040483	0.00743668992072344	-0.0419138073921204	0.0175015944987535
1902	86.9114151000977	-17.5197505950928	-5.59056186676025	-0.00782300252467394	0.0100340843200684	-0.023407369852066	0.0379560738801956
1903	84.3140258789063	-16.5457286834717	-5.52562713623047	-0.0100957229733467	0.0168522447347641	-0.0149658378213644	0.0243197549134493
1904	86.2620697021484	-16.5457286834717	-5.26588773727417	-0.00912170019000769	0.01100810803473	-0.017887907102704	0.031137915328145
1905	85.6127166748047	-17.844425201416	-5.3957576751709	-0.00652430532500148	0.0145795252174139	-0.00165419070981443	0.0288651939481497
1906	87.5607681274414	-17.5197505950928	-5.26588773727417	-0.0172385573387146	0.00808603875339031	0.00743668992072344	0.0288651939481497
1907	86.2620697021484	-17.5197505950928	-5.3957576751709	-0.00457625929266214	0.0252937767654657	0.0321119390428066	0.0259431265294552
1908	87.5607681274414	-17.844425201416	-5.33082246780396	-0.00847235135734081	0.0213976856321096	0.0136055024340749	0.0249691028147936
1909	84.3140258789063	-16.5457286834717	-5.52562713623047	-0.00847235135734081	0.0116574559360743	0.0239950809627771	0.00776136433705688
1910	86.2620697021484	-16.2210540771484	-5.72043180465698	-0.0146411629393697	-0.00717365415766835	0.0554884895682335	0.00970941036939621
1911	85.6127166748047	-17.1950759887695	-5.26588773727417	-0.000355493422830477	-0.00912170019000769	0.0100340843200684	-0.0104203969240189
1912	84.9633712768555	-16.8704013824463	-5.9152364730835	-0.0191866029053926	-0.0107450718060136	-0.0230826959013939	-0.0305502042174339
1913	86.2620697021484	-17.5197505950928	-5.59056186676025	-0.000680167751852423	-0.0169138833880424	-0.0250307414680719	-0.0347709693014622
1914	86.9114151000977	-17.5197505950928	-5.78536653518677	-0.00392691092565656	-0.0273034609854221	-0.000355493422830477	-0.0357449948787689
1915	84.9633712768555	-16.2210540771484	-5.6554970741272	0.00289124972186983	-0.0240567177534103	0.0275664981454611	-0.0211346503347158
1916	84.9633712768555	-16.8704013824463	-5.78536653518677	0.00613799272105098	-0.0204853005707264	0.052891094237566	-0.0156151866540313
1917	83.6646728515625	-16.2210540771484	-5.46069240570068	-0.00425158534198999	-0.00197886489331722	0.0473716296255589	-0.0204853005707264
1918	86.9114151000977	-17.1950759887695	-5.52562713623047	0.00451462110504508	0.0106834331527352	0.0386054255068302	-0.0169138833880424
1919	86.2620697021484	-17.1950759887695	-5.3957576751709	-0.0133424662053585	0.0210730116814375	0.0317872650921345	-0.0110697457566857
1920	86.2620697021484	-17.5197505950928	-5.07108306884766	-0.00749832857400179	0.0282158460468054	0.0223717093467712	-0.00100484199356288
1921	84.9633712768555	-17.1950759887695	-5.00614833831787	-0.0152905117720366	0.0278911720961332	-0.00132951640989631	0.0116574559360743
1922	84.3140258789063	-16.5457286834717	-5.13601779937744	-0.00165419070981443	0.0356833562254906	-0.0237320438027382	0.0395794473588467
1923	85.6127166748047	-17.844425201416	-4.87627840042114	-0.0026282137259841	0.0278911720961332	-0.0490566417574883	0.0373067259788513
1924	86.2620697021484	-17.5197505950928	-5.20095300674438	-0.0130177913233638	0.0230210572481155	-0.0211346503347158	0.0324366129934788
1925	84.3140258789063	-16.2210540771484	-5.6554970741272	-0.0156151866540313	0.00483929552137852	-0.0308748781681061	0.0314625911414623
1926	84.3140258789063	-16.5457286834717	-5.3957576751709	-0.0159398596733809	-0.0136671401560307	-0.0240567177534103	0.0308132413774729
1927	84.3140258789063	-16.2210540771484	-5.52562713623047	-0.00912170019000769	-0.0100957229733467	-0.0217839982360601	0.0191249661147594
1928	84.9633712768555	-16.2210540771484	-5.46069240570068	0.00386527273803949	-0.00587495695799589	-0.021459324285388	0.0123068047687411
1929	86.9114151000977	-17.844425201416	-5.13601779937744	0.0171769186854362	-0.0370436906814575	-0.0217839982360601	0.00321592413820326
1930	86.2620697021484	-17.844425201416	-5.20095300674438	0.00386527273803949	0.00256657530553639	-0.0146411629393697	0.000293855206109583
1931	83.6646728515625	-16.5457286834717	-5.6554970741272	-0.00490093370899558	-0.0299008563160896	-0.00847235135734081	-0.00879702530801296
1932	86.2620697021484	-18.1690998077393	-5.52562713623047	0.0152288740500808	-0.0318489037454128	-0.0165892094373703	-0.0276281367987394
1933	85.6127166748047	-17.1950759887695	-5.59056186676025	0.00418994715437293	-0.0461345724761486	-0.0188619289547205	-0.0292515084147453
1934	84.3140258789063	-17.844425201416	-5.20095300674438	-3.08191010844894e-05	-0.0409397818148136	0.0200989879667759	-0.0402904339134693
1935	86.2620697021484	-17.5197505950928	-4.94121360778809	-0.00782300252467394	-0.0165892094373703	0.00191722682211548	-0.0263294391334057
1936	86.9114151000977	-17.5197505950928	-5.46069240570068	-0.0113944197073579	0.0145795252174139	-0.03444629535079	-0.0172385573387146
1937	88.2101135253906	-17.5197505950928	-5.59056186676025	-0.00100484199356288	0.0217223595827818	-0.0497059896588326	-0.0266541130840778
1938	86.2620697021484	-18.1690998077393	-5.6554970741272	0.00321592413820326	0.0162028968334198	-0.0337969474494457	-0.0136671401560307
1939	86.9114151000977	-17.1950759887695	-5.72043180465698	0.00386527273803949	0.01100810803473	-0.0243813935667276	-0.0130177913233638
1940	84.9633712768555	-17.1950759887695	-5.52562713623047	-0.0123684434220195	0.00418994715437293	-0.00782300252467394	-0.00327756232582033
1941	88.2101135253906	-18.1690998077393	-5.07108306884766	-0.0169138833880424	0.0171769186854362	-0.0263294391334057	0.0239950809627771
1942	85.6127166748047	-17.844425201416	-5.20095300674438	-0.00587495695799589	0.0386054255068302	-0.0286021586507559	0.0301638916134834
1943	88.8594665527344	-18.4937744140625	-5.52562713623047	-0.00327756232582033	0.0252937767654657	-0.00684897974133492	0.0265924744307995
1944	86.2620697021484	-17.1950759887695	-5.6554970741272	-0.0136671401560307	0.00159255252219737	0.0483456552028656	0.0278911720961332
1945	86.9114151000977	-17.5197505950928	-5.3957576751709	-0.0139918150380254	-0.0182125810533762	0.0710728541016579	0.0262678004801273
1946	86.9114151000977	-17.844425201416	-5.26588773727417	-0.00327756232582033	-0.0250307414680719	0.108085729181767	0.0246444288641214
1947	87.5607681274414	-18.1690998077393	-4.94121360778809	-0.00782300252467394	-0.0139918150380254	0.0970467999577522	0.0165275707840919
1948	86.2620697021484	-17.844425201416	-5.00614833831787	0.00581331877037883	0.00289124972186983	0.0610079504549503	0.0113327819854021
1949	86.9114151000977	-17.1950759887695	-5.6554970741272	0.00289124972186983	0.0188002903014421	0.020423661917448	0.00776136433705688
1950	84.9633712768555	-16.5457286834717	-5.9152364730835	-0.0110697457566857	0.0220470335334539	0.0220470335334539	0.00678734155371785
1951	86.9114151000977	-17.1950759887695	-5.78536653518677	0.00386527273803949	0.0269171483814716	-0.0165892094373703	-0.000680167751852423
1952	86.2620697021484	-17.844425201416	-5.6554970741272	0.00646266713738441	0.0386054255068302	-0.0393164120614529	-0.0276281367987394
1953	85.6127166748047	-17.5197505950928	-5.26588773727417	0.00516396993771195	0.0340599827468395	-0.0867188647389412	-0.0331475995481014
1954	86.2620697021484	-18.1690998077393	-4.94121360778809	0.00159255252219737	0.0100340843200684	-0.0503553375601768	-0.0328229255974293
1955	88.2101135253906	-18.4937744140625	-5.33082246780396	-0.00165419070981443	0.000293855206109583	-0.0474332682788372	-0.0308748781681061
1956	87.5607681274414	-17.5197505950928	-5.46069240570068	-0.00360223650932312	0.00841071270406246	-0.0123684434220195	-0.0230826959013939
1957	88.8594665527344	-18.1690998077393	-5.20095300674438	-0.00977104809135199	-0.00165419070981443	0.00289124972186983	-0.0123684434220195
1958	85.6127166748047	-16.5457286834717	-5.33082246780396	0.00970941036939621	-0.00522560812532902	0.0314625911414623	-0.0230826959013939
1959	85.6127166748047	-17.1950759887695	-5.46069240570068	0.00906006153672934	-0.0295761823654175	0.0489950031042099	-0.0191866029053926
1960	85.6127166748047	-16.8704013824463	-5.33082246780396	-0.0100957229733467	-0.0185372550040483	0.029189869761467	-0.00555028254166245
1961	86.2620697021484	-17.1950759887695	-5.72043180465698	-0.0100957229733467	-0.0224333461374044	0.0142548503354192	0.0207483377307653
1962	88.2101135253906	-17.844425201416	-5.72043180465698	-0.00392691092565656	-0.0162645354866982	-0.0175632312893867	0.0233457311987877
1963	86.2620697021484	-17.5197505950928	-5.78536653518677	-0.00555028254166245	-0.00522560812532902	-0.0451605506241322	0.0301638916134834
1964	88.2101135253906	-18.1690998077393	-5.59056186676025	-0.0208099745213985	-0.0247060675173998	-0.0172385573387146	0.0324366129934788
1965	88.8594665527344	-18.4937744140625	-5.46069240570068	-0.00749832857400179	0.0126314787194133	-0.0386670641601086	0.0282158460468054
1966	86.2620697021484	-16.8704013824463	-5.20095300674438	-0.00555028254166245	0.0162028968334198	-0.0273034609854221	0.0275664981454611
1967	86.2620697021484	-16.8704013824463	-5.52562713623047	-0.0117190945893526	0.0178262684494257	-0.0224333461374044	0.0220470335334539
1968	88.2101135253906	-17.5197505950928	-5.9152364730835	-0.00100484199356288	0.0220470335334539	-0.00652430532500148	0.0123068047687411
1969	88.2101135253906	-18.4937744140625	-5.33082246780396	-0.00100484199356288	0.0217223595827818	-0.0221086721867323	0.0178262684494257
1970	87.5607681274414	-18.4937744140625	-5.33082246780396	-0.0149658378213644	0.0197743140161037	-0.0113944197073579	0.0168522447347641
1971	88.2101135253906	-18.1690998077393	-5.13601779937744	-0.00652430532500148	0.013930176384747	0.0126314787194133	-0.00944637414067984
1972	86.9114151000977	-17.844425201416	-5.07108306884766	0.0022419011220336	0.0181509424000978	0.0233457311987877	-0.0282774847000837
1973	89.5088119506836	-17.5197505950928	-5.13601779937744	0.011982130818069	0.0136055024340749	0.0191249661147594	-0.0406151078641415
1974	86.9114151000977	-17.1950759887695	-5.72043180465698	-3.08191010844894e-05	0.0243197549134493	-0.0175632312893867	-0.0415891297161579
1975	86.9114151000977	-16.8704013824463	-5.52562713623047	-0.00197886489331722	0.0158782228827477	-0.00847235135734081	-0.028926832601428
1976	86.9114151000977	-17.1950759887695	-5.59056186676025	0.000943203864153475	-0.00165419070981443	-0.00749832857400179	-0.0211346503347158
1977	86.2620697021484	-17.1950759887695	-5.13601779937744	0.0100340843200684	-0.0026282137259841	-0.0302255302667618	-0.0221086721867323
1978	87.5607681274414	-17.1950759887695	-5.00614833831787	0.0142548503354192	-0.0152905117720366	-0.0308748781681061	-0.0182125810533762
1979	88.8594665527344	-18.1690998077393	-5.13601779937744	0.00126787810586393	-0.00944637414067984	-0.0165892094373703	-0.0156151866540313
1980	89.5088119506836	-17.844425201416	-5.72043180465698	0.000943203864153475	-0.0110697457566857	-0.0136671401560307	-0.00912170019000769
1981	88.8594665527344	-18.1690998077393	-5.6554970741272	-0.00197886489331722	-0.0221086721867323	0.0188002903014421	0.0223717093467712
1982	87.5607681274414	-17.1950759887695	-5.33082246780396	-0.00132951640989631	-0.0331475995481014	0.0395794473588467	0.0275664981454611
1983	88.8594665527344	-18.1690998077393	-5.26588773727417	-0.00425158534198999	-0.0217839982360601	0.0590599067509174	0.0298392176628113
1984	88.2101135253906	-17.1950759887695	-5.33082246780396	-0.00977104809135199	-0.0370436906814575	0.0577612072229385	0.0282158460468054
1985	86.9114151000977	-17.1950759887695	-5.46069240570068	-0.0123684434220195	-0.0292515084147453	0.0512677207589149	0.0334106348454952
1986	89.5088119506836	-18.1690998077393	-5.6554970741272	-0.00912170019000769	-0.0126931173726916	0.0298392176628113	0.0376313999295235
1987	89.5088119506836	-18.8184471130371	-5.3957576751709	-0.00165419070981443	0.0207483377307653	-0.00295288790948689	0.0272418223321438
1988	88.2101135253906	-18.1690998077393	-5.26588773727417	0.00906006153672934	0.0113327819854021	0.00451462110504508	0.0113327819854021
1989	87.5607681274414	-17.1950759887695	-5.46069240570068	-0.00717365415766835	0.0194496400654316	-0.00425158534198999	0.0126314787194133
1990	88.8594665527344	-17.5197505950928	-5.3957576751709	-0.00782300252467394	0.0249691028147936	-0.0156151866540313	-0.00425158534198999
1991	86.9114151000977	-16.5457286834717	-5.26588773727417	0.00581331877037883	0.0207483377307653	0.0149041991680861	-0.00814767740666866
1992	88.8594665527344	-17.844425201416	-5.78536653518677	0.00970941036939621	0.00191722682211548	0.0480209775269032	-0.0247060675173998
1993	86.9114151000977	-16.2210540771484	-5.6554970741272	0.0116574559360743	0.0022419011220336	0.0425015166401863	-0.03444629535079
1994	90.1581573486328	-18.8184471130371	-5.20095300674438	-0.000355493422830477	-0.00165419070981443	0.0304885655641556	-0.0311995539814234
1995	89.5088119506836	-17.844425201416	-5.33082246780396	0.00841071270406246	-0.00977104809135199	0.0502936989068985	-0.0295761823654175
1996	89.5088119506836	-18.1690998077393	-4.94121360778809	-0.00457625929266214	-0.0315242260694504	0.0434755384922028	-0.0195112787187099
1997	88.8594665527344	-17.844425201416	-4.74640893936157	0.0116574559360743	-0.0110697457566857	0.01847561635077	-0.0172385573387146
1998	90.1581573486328	-18.1690998077393	-5.33082246780396	-0.00100484199356288	-0.00392691092565656	-0.032173577696085	-0.0175632312893867
1999	87.5607681274414	-17.1950759887695	-5.59056186676025	-0.000355493422830477	-0.00814767740666866	-0.0393164120614529	-0.0149658378213644
2000	88.2101135253906	-17.844425201416	-5.26588773727417	-0.00587495695799589	-0.023407369852066	-0.0500306636095047	-0.00847235135734081
[truncated: 7,300 more rows]
