# Supplementary material for: Precise instruction and consideration of the vertical and horizontal force component increases validity and reliability of the 90:20 Isometric Posterior Chain Test
Source: PLoS One. 2024 Oct 28;19(10):e0312843. doi: 10.1371/journal.pone.0312843 (PMC11515970; doi:10.1371/journal.pone.0312843)
Supplement: S1 File — (ZIP) [file pone.0312843.s001.zip › S1_Raw_Data/M1_P15_vh_3.csv]

1	80.0439071655273	-12.4230136871338	-5.46069240570068	-0.0107450718060136	0.00191722682211548	-0.0581475235521793	0.0243197549134493
2	83.2906494140625	-13.3970365524292	-5.46069240570068	-0.00132951640989631	-0.000680167751852423	-0.048407293856144	0.0210730116814375
3	81.9919509887695	-13.3970365524292	-5.00614833831787	-0.00522560812532902	-0.00684897974133492	-0.00717365415766835	0.031137915328145
4	81.3426055908203	-12.4230136871338	-5.59056186676025	-0.00555028254166245	-0.00879702530801296	0.036657378077507	0.0116574559360743
5	80.6932525634766	-11.7736644744873	-5.85030126571655	-0.0139918150380254	-0.0217839982360601	0.0827611312270164	0.00581331877037883
6	83.2906494140625	-13.072361946106	-5.78536653518677	0.0155535480007529	-0.0341216214001179	0.101267568767071	0.000943203864153475
7	81.3426055908203	-11.4489908218384	-5.72043180465698	0.0100340843200684	-0.0318489037454128	0.10711170732975	-0.0136671401560307
8	80.6932525634766	-12.7476873397827	-5.52562713623047	0.01100810803473	-0.0156151866540313	0.086981900036335	-0.0159398596733809
9	81.9919509887695	-13.3970365524292	-5.07108306884766	0.00256657530553639	-0.00392691092565656	0.0522417463362217	-0.0461345724761486
10	80.6932525634766	-12.4230136871338	-5.26588773727417	0.00938473641872406	0.00418994715437293	0.0123068047687411	-0.0458098985254765
11	80.0439071655273	-12.0983390808105	-5.26588773727417	0.00711201597005129	0.00354059832170606	-0.0139918150380254	-0.0454852245748043
12	83.2906494140625	-13.3970365524292	-5.07108306884766	0.00483929552137852	-0.0117190945893526	-0.0467839203774929	-0.0334722734987736
13	83.2906494140625	-13.3970365524292	-5.13601779937744	0.00191722682211548	0.00841071270406246	-0.0250307414680719	-0.0243813935667276
14	83.2906494140625	-13.7217102050781	-5.00614833831787	-0.00327756232582033	0.00808603875339031	-0.0123684434220195	-0.0299008563160896
15	83.2906494140625	-13.3970365524292	-4.87627840042114	-0.00165419070981443	0.00613799272105098	-0.0253554154187441	-0.0221086721867323
16	81.3426055908203	-13.072361946106	-4.81134366989136	0.00743668992072344	0.00386527273803949	-0.0273034609854221	-0.0152905117720366
17	81.3426055908203	-12.4230136871338	-5.52562713623047	0.00581331877037883	0.00678734155371785	-0.050680011510849	-0.00295288790948689
18	81.3426055908203	-13.7217102050781	-5.20095300674438	-0.00847235135734081	0.0249691028147936	-0.0795760303735733	0.0233457311987877
19	82.6413040161133	-12.7476873397827	-5.6554970741272	-0.000680167751852423	0.0324366129934788	-0.0896409302949905	0.0298392176628113
20	80.6932525634766	-13.072361946106	-5.52562713623047	-0.00587495695799589	0.0295145437121391	-0.0714591667056084	0.0386054255068302
21	80.6932525634766	-12.7476873397827	-5.46069240570068	-0.000680167751852423	0.0246444288641214	-0.068537101149559	0.0285405199974775
22	80.0439071655273	-13.3970365524292	-5.00614833831787	-0.00652430532500148	0.012956153601408	-0.0542514286935329	0.0321119390428066
23	81.9919509887695	-12.7476873397827	-5.85030126571655	-3.08191010844894e-05	-0.0113944197073579	0.00711201597005129	0.0314625911414623
24	80.6932525634766	-13.7217102050781	-5.46069240570068	0.00256657530553639	-0.0113944197073579	0.0425015166401863	0.0207483377307653
25	83.2906494140625	-14.0463848114014	-5.52562713623047	0.00191722682211548	-0.0243813935667276	0.0895792916417122	0.0132808275520802
26	80.6932525634766	-13.072361946106	-5.72043180465698	0.000293855206109583	-0.0172385573387146	0.120423346757889	0.01100810803473
27	81.3426055908203	-13.072361946106	-5.6554970741272	0.000293855206109583	-0.000355493422830477	0.119773998856544	0.00256657530553639
28	83.2906494140625	-13.7217102050781	-5.20095300674438	0.00711201597005129	-0.000355493422830477	0.0967221260070801	-0.0175632312893867
29	80.6932525634766	-13.3970365524292	-5.9152364730835	0.00873538758605719	0.0217223595827818	0.020423661917448	-0.0299008563160896
30	83.2906494140625	-14.3710594177246	-5.3957576751709	0.00613799272105098	0.0249691028147936	-0.0399657599627972	-0.0415891297161579
31	83.2906494140625	-14.3710594177246	-5.72043180465698	0.0152288740500808	0.0223717093467712	-0.0571734979748726	-0.0354203209280968
32	80.0439071655273	-13.3970365524292	-5.78536653518677	0.00126787810586393	0.00159255252219737	-0.0250307414680719	-0.0243813935667276
33	81.3426055908203	-13.3970365524292	-5.3957576751709	0.0116574559360743	-0.00652430532500148	-0.0201606266200542	-0.0224333461374044
34	80.6932525634766	-13.3970365524292	-5.26588773727417	0.00873538758605719	-0.0162645354866982	-0.0256800893694162	-0.0240567177534103
35	81.9919509887695	-13.7217102050781	-5.46069240570068	0.013930176384747	-0.0149658378213644	-0.0308748781681061	-0.0172385573387146
36	82.6413040161133	-14.3710594177246	-5.46069240570068	0.00743668992072344	-0.0143164889886975	-0.0623682886362076	-0.0107450718060136
37	83.9399948120117	-15.34508228302	-5.33082246780396	-0.0026282137259841	-0.017887907102704	-0.0652903541922569	-0.00132951640989631
38	80.0439071655273	-13.7217102050781	-5.3957576751709	-0.00230353930965066	-0.0123684434220195	-0.0497059896588326	0.0301638916134834
39	83.2906494140625	-14.3710594177246	-5.20095300674438	-0.00230353930965066	-0.00490093370899558	-0.0646410062909126	0.0457482598721981
40	82.6413040161133	-13.3970365524292	-5.20095300674438	-0.00879702530801296	-0.00555028254166245	-0.0617189407348633	0.0340599827468395
41	81.9919509887695	-14.0463848114014	-5.9152364730835	-0.00490093370899558	-0.0256800893694162	-0.0347709693014622	0.036657378077507
42	81.3426055908203	-13.072361946106	-6.04510593414307	-0.00132951640989631	0.0022419011220336	-0.0230826959013939	0.0321119390428066
43	81.3426055908203	-13.7217102050781	-5.59056186676025	0.000618529506027699	-0.00652430532500148	0.000618529506027699	0.0285405199974775
44	80.6932525634766	-13.7217102050781	-5.6554970741272	0.00159255252219737	0.00873538758605719	0.0460729338228703	0.01847561635077
45	83.9399948120117	-14.6957330703735	-5.13601779937744	-0.00587495695799589	-0.0169138833880424	0.0317872650921345	0.0188002903014421
46	83.2906494140625	-14.6957330703735	-5.00614833831787	-3.08191010844894e-05	0.0022419011220336	0.0207483377307653	0.000618529506027699
47	81.9919509887695	-14.3710594177246	-5.33082246780396	-0.00619963090866804	-0.00555028254166245	0.0441248863935471	0.00126787810586393
48	80.6932525634766	-13.7217102050781	-5.72043180465698	0.00516396993771195	-0.0188619289547205	0.0233457311987877	-0.0227580219507217
49	82.6413040161133	-15.0204076766968	-5.46069240570068	0.0272418223321438	-0.00717365415766835	0.0123068047687411	-0.0334722734987736
50	80.6932525634766	-13.7217102050781	-5.26588773727417	0.00906006153672934	-0.00360223650932312	0.000943203864153475	-0.043212503194809
51	81.9919509887695	-15.34508228302	-4.94121360778809	0.00126787810586393	-0.0026282137259841	0.00354059832170606	-0.0376930385828018
52	81.3426055908203	-13.7217102050781	-5.26588773727417	0.00938473641872406	-0.00847235135734081	0.0106834331527352	-0.0305502042174339
53	80.6932525634766	-14.3710594177246	-5.3957576751709	-0.00327756232582033	-0.0217839982360601	0.00743668992072344	-0.0237320438027382
54	81.3426055908203	-14.0463848114014	-5.6554970741272	0.00711201597005129	-0.0113944197073579	0.00451462110504508	-0.023407369852066
55	80.6932525634766	-14.0463848114014	-5.46069240570068	0.0103587592020631	-0.0305502042174339	0.01100810803473	-0.0227580219507217
56	81.9919509887695	-13.7217102050781	-5.3957576751709	-0.00392691092565656	-0.0169138833880424	0.0369820520281792	-0.0162645354866982
57	83.2906494140625	-15.0204076766968	-5.13601779937744	-0.000680167751852423	-0.00392691092565656	0.0425015166401863	-0.00425158534198999
58	82.6413040161133	-15.34508228302	-5.07108306884766	-0.0120437685400248	0.0132808275520802	0.0360080301761627	0.0181509424000978
59	80.6932525634766	-13.7217102050781	-5.46069240570068	-0.00522560812532902	0.0259431265294552	0.0259431265294552	0.0376313999295235
60	81.3426055908203	-13.7217102050781	-5.59056186676025	-0.00457625929266214	0.0249691028147936	-0.0240567177534103	0.0282158460468054
61	80.6932525634766	-14.3710594177246	-5.52562713623047	-0.00457625929266214	0.0175015944987535	-0.0555501282215118	0.0321119390428066
62	81.9919509887695	-14.3710594177246	-5.59056186676025	-0.00100484199356288	0.0175015944987535	-0.0545761026442051	0.0369820520281792
63	81.3426055908203	-13.7217102050781	-5.46069240570068	-0.00165419070981443	0.0171769186854362	-0.0402904339134693	0.0262678004801273
64	80.6932525634766	-14.0463848114014	-5.46069240570068	0.00646266713738441	0.00841071270406246	-0.0389917381107807	0.0158782228827477
65	81.9919509887695	-15.34508228302	-5.26588773727417	0.0126314787194133	0.013930176384747	-0.0347709693014622	0.00581331877037883
66	83.2906494140625	-15.0204076766968	-5.26588773727417	0.00516396993771195	0.0165275707840919	-0.0480826161801815	0.00678734155371785
67	80.0439071655273	-14.0463848114014	-5.46069240570068	0.0207483377307653	0.00386527273803949	-0.0152905117720366	0.00711201597005129
68	83.2906494140625	-15.0204076766968	-5.59056186676025	0.020423661917448	-0.00490093370899558	0.0116574559360743	-0.0152905117720366
69	81.9919509887695	-13.072361946106	-5.3957576751709	0.0123068047687411	-0.00295288790948689	0.00646266713738441	-0.0263294391334057
70	83.9399948120117	-14.3710594177246	-5.07108306884766	0.0158782228827477	-0.00944637414067984	0.00808603875339031	-0.0402904339134693
71	81.3426055908203	-13.3970365524292	-5.46069240570068	0.0132808275520802	-0.0237320438027382	0.00483929552137852	-0.0363943427801132
72	82.6413040161133	-13.3970365524292	-5.59056186676025	0.00581331877037883	-0.0156151866540313	0.0210730116814375	-0.0282774847000837
73	81.3426055908203	-13.072361946106	-5.59056186676025	0.00678734155371785	-0.0357449948787689	0.0438002124428749	-0.0237320438027382
74	81.3426055908203	-14.0463848114014	-5.6554970741272	0.00289124972186983	-0.00879702530801296	0.0723715499043465	-0.0217839982360601
75	83.2906494140625	-13.3970365524292	-5.33082246780396	-0.00749832857400179	-0.0250307414680719	0.0804884135723114	-0.0201606266200542
76	83.2906494140625	-14.6957330703735	-5.00614833831787	0.00938473641872406	-0.0240567177534103	0.0535404421389103	-0.0104203969240189
77	80.6932525634766	-12.4230136871338	-5.3957576751709	-0.00652430532500148	-0.00814767740666866	0.0337353087961674	0.00743668992072344
78	83.2906494140625	-14.3710594177246	-5.46069240570068	-0.00944637414067984	0.00873538758605719	0.0136055024340749	0.0252937767654657
79	81.3426055908203	-12.7476873397827	-5.6554970741272	-3.08191010844894e-05	0.0152288740500808	-0.043212503194809	0.0369820520281792
80	82.6413040161133	-14.6957330703735	-5.3957576751709	-0.00457625929266214	0.0191249661147594	-0.0682124271988869	0.0386054255068302
81	82.6413040161133	-12.7476873397827	-5.52562713623047	-0.00425158534198999	0.0113327819854021	-0.0337969474494457	0.0343846566975117
82	81.3426055908203	-13.3970365524292	-5.59056186676025	0.00126787810586393	-0.00230353930965066	-0.02697878703475	0.0386054255068302
83	81.3426055908203	-13.072361946106	-5.46069240570068	-3.08191010844894e-05	0.00159255252219737	-0.0162645354866982	0.0243197549134493
84	81.3426055908203	-13.072361946106	-5.59056186676025	0.000293855206109583	0.0103587592020631	-0.0334722734987736	0.0236704051494598
85	80.0439071655273	-12.7476873397827	-5.85030126571655	-0.00230353930965066	0.00970941036939621	-0.0217839982360601	0.00970941036939621
86	83.2906494140625	-14.3710594177246	-5.33082246780396	-0.0159398596733809	-0.0191866029053926	0.00321592413820326	0.00970941036939621
87	82.6413040161133	-13.7217102050781	-5.33082246780396	0.0116574559360743	-0.0360696688294411	0.0415274947881699	0.00906006153672934
88	80.6932525634766	-14.3710594177246	-4.94121360778809	0.00159255252219737	-0.0519787110388279	0.0759429708123207	-0.0243813935667276
89	82.6413040161133	-13.072361946106	-5.13601779937744	0.0213976856321096	-0.0367190167307854	0.0652287155389786	-0.0363943427801132
90	81.9919509887695	-13.072361946106	-5.20095300674438	0.00516396993771195	-0.0146411629393697	0.0902286395430565	-0.0441865250468254
91	82.6413040161133	-14.0463848114014	-5.07108306884766	0.00451462110504508	-0.0104203969240189	0.0993195176124573	-0.0389917381107807
92	81.9919509887695	-14.3710594177246	-5.00614833831787	0.0100340843200684	0.00516396993771195	0.094449408352375	-0.0337969474494457
93	81.9919509887695	-14.3710594177246	-5.3957576751709	0.01847561635077	0.025618452578783	0.0626313239336014	-0.0237320438027382
94	82.6413040161133	-13.7217102050781	-5.07108306884766	0.00451462110504508	0.031137915328145	0.0207483377307653	-0.0308748781681061
95	81.3426055908203	-13.072361946106	-4.87627840042114	0.0181509424000978	0.0392547734081745	-0.0337969474494457	-0.0201606266200542
96	79.3945541381836	-13.072361946106	-5.59056186676025	0.00743668992072344	0.0480209775269032	-0.0977577865123749	-0.0182125810533762
97	82.6413040161133	-14.0463848114014	-5.52562713623047	0.00191722682211548	0.0431508645415306	-0.128601849079132	0.000943203864153475
98	80.0439071655273	-12.7476873397827	-5.26588773727417	-0.00555028254166245	0.0239950809627771	-0.111718781292439	0.0155535480007529
99	83.2906494140625	-14.0463848114014	-5.3957576751709	0.000618529506027699	0.0116574559360743	-0.0792513489723206	0.0324366129934788
100	80.6932525634766	-12.4230136871338	-5.26588773727417	-0.00392691092565656	0.000618529506027699	-0.0419138073921204	0.0321119390428066
101	82.6413040161133	-13.7217102050781	-5.26588773727417	-0.000355493422830477	-0.00197886489331722	-0.0165892094373703	0.0373067259788513
102	81.9919509887695	-13.3970365524292	-5.59056186676025	-3.08191010844894e-05	0.0116574559360743	-0.02697878703475	0.0347093306481838
103	83.9399948120117	-13.7217102050781	-5.78536653518677	-0.00879702530801296	0.00321592413820326	-0.0350956469774246	0.0295145437121391
104	82.6413040161133	-13.072361946106	-5.78536653518677	0.000943203864153475	-0.000680167751852423	-0.0172385573387146	0.0269171483814716
105	82.6413040161133	-13.7217102050781	-5.6554970741272	-0.0107450718060136	-0.0224333461374044	-0.043212503194809	0.012956153601408
106	80.6932525634766	-12.7476873397827	-5.46069240570068	0.00451462110504508	-0.00197886489331722	-0.050680011510849	0.00678734155371785
107	81.3426055908203	-12.4230136871338	-1.69447028636932	-0.00814767740666866	-0.0247060675173998	-0.0315242260694504	-0.00100484199356288
108	81.9919509887695	-11.7736644744873	-5.59056186676025	0.01100810803473	-0.0237320438027382	0.00354059832170606	-0.0211346503347158
109	83.2906494140625	-13.3970365524292	-5.72043180465698	0.0136055024340749	-0.0347709693014622	0.0217223595827818	-0.0253554154187441
110	81.9919509887695	-12.7476873397827	-5.6554970741272	0.00516396993771195	-0.0295761823654175	0.0197743140161037	-0.0324982516467571
111	80.6932525634766	-12.4230136871338	-5.85030126571655	0.00646266713738441	-0.00619963090866804	0.011982130818069	-0.039641086012125
112	80.6932525634766	-11.4489908218384	-5.33082246780396	0.00970941036939621	-0.00100484199356288	0.01847561635077	-0.028926832601428
113	81.3426055908203	-12.0983390808105	-5.26588773727417	0.00841071270406246	-0.0143164889886975	0.0678261145949364	-0.0221086721867323
114	81.3426055908203	-11.7736644744873	-5.72043180465698	0.0123068047687411	-0.0204853005707264	0.086981900036335	-0.0195112787187099
115	83.2906494140625	-13.072361946106	-5.3957576751709	0.0136055024340749	-0.0324982516467571	0.116527259349823	-0.0204853005707264
116	83.2906494140625	-12.4230136871338	-5.6554970741272	0.00548864435404539	-0.0386670641601086	0.126916840672493	-0.00847235135734081
117	81.3426055908203	-11.7736644744873	-5.72043180465698	0.000293855206109583	-0.0143164889886975	0.081787109375	0.00906006153672934
118	81.9919509887695	-11.7736644744873	-5.72043180465698	-0.00814767740666866	0.00646266713738441	0.0587352328002453	0.0304885655641556
119	80.6932525634766	-12.7476873397827	-5.26588773727417	-0.00587495695799589	0.0145795252174139	0.0194496400654316	0.045423585921526
120	82.6413040161133	-12.7476873397827	-5.33082246780396	-0.00587495695799589	0.0350340083241463	-0.0458098985254765	0.0379560738801956
121	80.6932525634766	-12.0983390808105	-5.59056186676025	-0.00197886489331722	0.0324366129934788	-0.0857448354363441	0.0356833562254906
122	80.6932525634766	-11.1243162155151	-5.6554970741272	-0.00197886489331722	0.0223717093467712	-0.0799007043242455	0.031137915328145
123	80.6932525634766	-12.0983390808105	-5.33082246780396	0.00126787810586393	0.0168522447347641	-0.038017712533474	0.0282158460468054
124	80.6932525634766	-11.7736644744873	-5.33082246780396	-0.00392691092565656	0.0213976856321096	-0.0217839982360601	0.0259431265294552
125	80.6932525634766	-11.7736644744873	-4.87627840042114	-0.00132951640989631	0.0175015944987535	0.0142548503354192	0.01100810803473
126	80.6932525634766	-11.4489908218384	-5.13601779937744	0.00613799272105098	0.011982130818069	0.0580858811736107	0.000618529506027699
127	81.3426055908203	-13.072361946106	-5.07108306884766	0.020423661917448	0.0162028968334198	0.0343846566975117	0.00776136433705688
128	80.0439071655273	-12.7476873397827	-5.20095300674438	0.00613799272105098	0.00906006153672934	0.0132808275520802	-0.0299008563160896
129	80.6932525634766	-12.0983390808105	-5.26588773727417	0.00711201597005129	0.0152288740500808	-0.00717365415766835	-0.0406151078641415
130	81.3426055908203	-11.4489908218384	-5.33082246780396	0.00678734155371785	0.0145795252174139	-0.0373683646321297	-0.0510046854615211
131	80.6932525634766	-12.7476873397827	-4.29186487197876	0.00126787810586393	0.012956153601408	-0.0850954875349998	-0.0406151078641415
132	81.3426055908203	-13.072361946106	-4.81134366989136	0.00548864435404539	-0.00295288790948689	-0.0802253782749176	-0.043212503194809
133	81.3426055908203	-13.072361946106	-5.00614833831787	0.00938473641872406	-0.021459324285388	-0.0237320438027382	-0.0260047651827335
134	80.6932525634766	-13.072361946106	-5.07108306884766	0.0100340843200684	-0.0162645354866982	-0.0162645354866982	-0.0292515084147453
135	78.7452087402344	-11.7736644744873	-5.20095300674438	0.00516396993771195	-0.0117190945893526	-0.0117190945893526	-0.0224333461374044
136	81.3426055908203	-12.4230136871338	-5.52562713623047	-0.00847235135734081	-0.00749832857400179	0.0100340843200684	-0.0165892094373703
137	81.9919509887695	-13.072361946106	-5.26588773727417	-0.00457625929266214	0.00483929552137852	0.0103587592020631	-0.00100484199356288
138	80.6932525634766	-13.3970365524292	-5.33082246780396	-0.0195112787187099	0.0217223595827818	0.029189869761467	0.029189869761467
139	79.3945541381836	-11.7736644744873	-5.59056186676025	-0.00684897974133492	0.031137915328145	0.011982130818069	0.0360080301761627
140	81.3426055908203	-13.3970365524292	-5.78536653518677	-0.00392691092565656	0.0376313999295235	0.00613799272105098	0.0282158460468054
141	80.0439071655273	-12.4230136871338	-5.78536653518677	-0.0123684434220195	0.0412028171122074	-0.0107450718060136	0.0373067259788513
142	80.0439071655273	-12.0983390808105	-5.78536653518677	-0.00457625929266214	0.0347093306481838	-0.0383423902094364	0.0265924744307995
143	78.0958633422852	-11.7736644744873	-5.59056186676025	-0.0126931173726916	0.0301638916134834	-0.0776279792189598	0.0314625911414623
144	80.0439071655273	-12.0983390808105	-5.3957576751709	0.00483929552137852	0.0356833562254906	-0.103601925075054	0.0207483377307653
145	78.7452087402344	-11.7736644744873	-5.78536653518677	-0.0100957229733467	0.0145795252174139	-0.0743812397122383	0.0126314787194133
146	78.0958633422852	-12.0983390808105	-5.9152364730835	0.0022419011220336	-0.00197886489331722	-0.0665890574455261	0.00418994715437293
147	80.0439071655273	-12.7476873397827	-5.3957576751709	-0.00490093370899558	-0.0107450718060136	-0.0406151078641415	-0.00100484199356288
148	80.6932525634766	-12.4230136871338	-5.6554970741272	0.0181509424000978	0.00613799272105098	-0.0139918150380254	-0.0263294391334057
149	78.0958633422852	-11.7736644744873	-5.52562713623047	0.00678734155371785	-0.0026282137259841	0.0233457311987877	-0.0360696688294411
150	81.3426055908203	-12.7476873397827	-5.00614833831787	0.013930176384747	-0.0123684434220195	0.00613799272105098	-0.0376930385828018
151	81.3426055908203	-12.4230136871338	-5.46069240570068	0.0116574559360743	-0.00814767740666866	0.0171769186854362	-0.0331475995481014
152	81.9919509887695	-12.7476873397827	-5.52562713623047	0.0165275707840919	-0.0172385573387146	0.00354059832170606	-0.0253554154187441
153	80.6932525634766	-13.072361946106	-5.3957576751709	0.0168522447347641	-0.0198359526693821	0.0165275707840919	-0.0165892094373703
154	78.7452087402344	-12.7476873397827	-4.94121360778809	0.00938473641872406	-0.0185372550040483	0.0145795252174139	-0.0182125810533762
155	78.0958633422852	-11.4489908218384	-5.46069240570068	0.00581331877037883	-0.00944637414067984	0.00613799272105098	-0.0188619289547205
156	80.0439071655273	-13.072361946106	-4.87627840042114	0.00581331877037883	-0.0191866029053926	0.0392547734081745	-0.0107450718060136
157	80.0439071655273	-12.0983390808105	-5.26588773727417	0.00938473641872406	-0.00555028254166245	0.0395794473588467	0.00191722682211548
158	78.7452087402344	-12.4230136871338	-5.78536653518677	-0.0113944197073579	0.00841071270406246	0.0441248863935471	0.025618452578783
159	79.3945541381836	-11.7736644744873	-5.6554970741272	-0.0113944197073579	0.0207483377307653	0.0353586822748184	0.0353586822748184
160	79.3945541381836	-11.7736644744873	-5.78536653518677	-0.0191866029053926	0.0275664981454611	-0.00749832857400179	0.0408781431615353
161	77.4465103149414	-11.4489908218384	-5.6554970741272	-0.0139918150380254	0.0350340083241463	-0.0208099745213985	0.0314625911414623
162	77.4465103149414	-12.0983390808105	-5.13601779937744	-0.00814767740666866	0.0207483377307653	-0.0574981719255447	0.0347093306481838
163	79.3945541381836	-12.0983390808105	-5.52562713623047	-0.00847235135734081	0.0288651939481497	-0.0743812397122383	0.0278911720961332
164	78.0958633422852	-12.7476873397827	-5.59056186676025	-0.0130177913233638	0.0233457311987877	-0.0347709693014622	0.0213976856321096
165	77.4465103149414	-10.4749670028687	-5.9152364730835	-0.00782300252467394	0.00841071270406246	-0.0165892094373703	0.0149041991680861
166	76.7971649169922	-11.7736644744873	-5.46069240570068	-0.0182125810533762	0.013930176384747	-0.00684897974133492	0.00808603875339031
167	76.7971649169922	-11.4489908218384	-5.52562713623047	0.00646266713738441	0.0178262684494257	-0.00165419070981443	0.0145795252174139
168	79.3945541381836	-12.7476873397827	-5.07108306884766	0.00354059832170606	-0.00425158534198999	0.0230210572481155	-0.0110697457566857
169	78.0958633422852	-11.4489908218384	-5.52562713623047	0.00126787810586393	-0.00522560812532902	0.0188002903014421	-0.032173577696085
170	79.3945541381836	-12.7476873397827	-5.3957576751709	0.00808603875339031	-0.021459324285388	0.0392547734081745	-0.032173577696085
171	80.0439071655273	-12.4230136871338	-5.52562713623047	-0.00360223650932312	-0.00360223650932312	0.0522417463362217	-0.0386670641601086
172	78.0958633422852	-11.4489908218384	-5.78536653518677	0.00126787810586393	-0.00360223650932312	0.0616573020815849	-0.017887907102704
173	78.7452087402344	-12.0983390808105	-5.3957576751709	-0.00230353930965066	-0.0104203969240189	0.0645793676376343	-0.0188619289547205
174	78.0958633422852	-11.7736644744873	-5.13601779937744	-0.0113944197073579	-0.00100484199356288	0.0697741582989693	-0.00197886489331722
175	80.0439071655273	-12.4230136871338	-5.3957576751709	-0.0126931173726916	-0.00490093370899558	0.0554884895682335	-0.00457625929266214
176	79.3945541381836	-13.072361946106	-5.46069240570068	-0.0100957229733467	-0.00132951640989631	0.0239950809627771	-0.000355493422830477
177	79.3945541381836	-13.072361946106	-5.59056186676025	0.000293855206109583	0.0106834331527352	-0.0292515084147453	0.0178262684494257
178	79.3945541381836	-12.7476873397827	-5.3957576751709	-0.00782300252467394	0.00873538758605719	-0.0581475235521793	0.0350340083241463
179	78.0958633422852	-11.7736644744873	-5.52562713623047	-0.0130177913233638	0.00938473641872406	-0.0792513489723206	0.0541897900402546
180	78.7452087402344	-13.072361946106	-5.07108306884766	-0.0149658378213644	0.0145795252174139	-0.0893162563443184	0.0369820520281792
181	80.0439071655273	-13.072361946106	-5.26588773727417	-0.0175632312893867	-0.00360223650932312	-0.0441865250468254	0.0405534692108631
182	76.1478118896484	-11.1243162155151	-5.72043180465698	-0.00977104809135199	-0.0195112787187099	-0.0311995539814234	0.0425015166401863
183	77.4465103149414	-12.0983390808105	-5.72043180465698	-0.000680167751852423	-0.00100484199356288	-0.0266541130840778	0.0324366129934788
184	77.4465103149414	-11.4489908218384	-5.85030126571655	-0.00392691092565656	0.0106834331527352	-0.00977104809135199	0.0288651939481497
185	79.3945541381836	-12.4230136871338	-5.72043180465698	0.0022419011220336	0.0113327819854021	-0.0247060675173998	0.0178262684494257
186	79.3945541381836	-12.4230136871338	-5.26588773727417	-0.0185372550040483	-0.000355493422830477	-0.0185372550040483	0.0123068047687411
187	80.0439071655273	-12.4230136871338	-5.46069240570068	0.0165275707840919	-0.0026282137259841	-0.021459324285388	0.00646266713738441
188	78.0958633422852	-11.1243162155151	-6.04510593414307	0.0022419011220336	-0.00717365415766835	0.0132808275520802	-0.0107450718060136
189	80.6932525634766	-13.072361946106	-5.6554970741272	0.00873538758605719	-0.0100957229733467	0.020423661917448	-0.0286021586507559
190	77.4465103149414	-11.1243162155151	-5.78536653518677	0.00386527273803949	-0.0149658378213644	0.0132808275520802	-0.0425631552934647
191	78.0958633422852	-11.4489908218384	-5.33082246780396	0.00126787810586393	-0.0273034609854221	0.025618452578783	-0.0419138073921204
192	78.0958633422852	-12.0983390808105	-5.20095300674438	0.0116574559360743	-0.0026282137259841	0.0162028968334198	-0.0305502042174339
193	78.7452087402344	-12.7476873397827	-5.33082246780396	-0.00100484199356288	-0.0143164889886975	0.0314625911414623	-0.0208099745213985
194	77.4465103149414	-11.7736644744873	-6.30484533309937	0.00516396993771195	-0.0260047651827335	0.0564625114202499	-0.0182125810533762
195	78.0958633422852	-12.0983390808105	-6.43471527099609	-0.00327756232582033	-0.028926832601428	0.0519170723855495	-0.0247060675173998
196	78.7452087402344	-12.0983390808105	-6.23991060256958	-0.00165419070981443	0.00841071270406246	0.0463976077735424	-0.0208099745213985
197	77.4465103149414	-12.4230136871338	-5.9152364730835	-0.00392691092565656	-0.00977104809135199	0.0103587592020631	-0.000680167751852423
198	77.4465103149414	-11.4489908218384	-6.04510593414307	-0.00847235135734081	0.0145795252174139	-0.0136671401560307	0.0226963832974434
199	78.0958633422852	-12.7476873397827	-5.26588773727417	-0.0201606266200542	0.0220470335334539	-0.0422384813427925	0.0327612869441509
200	76.1478118896484	-11.4489908218384	-5.9152364730835	-0.0191866029053926	0.0207483377307653	-0.0591215454041958	0.0301638916134834
201	77.4465103149414	-12.7476873397827	-5.26588773727417	-0.0162645354866982	0.0145795252174139	-0.03444629535079	0.0395794473588467
202	78.7452087402344	-13.072361946106	-5.3957576751709	-0.0126931173726916	0.00516396993771195	-0.0110697457566857	0.0356833562254906
203	77.4465103149414	-12.4230136871338	-5.13601779937744	-0.0146411629393697	-0.00749832857400179	0.0246444288641214	0.036657378077507
204	78.7452087402344	-12.7476873397827	-5.20095300674438	-0.00782300252467394	-0.000680167751852423	-0.00327756232582033	0.0226963832974434
205	79.3945541381836	-12.4230136871338	-4.94121360778809	-0.0198359526693821	-0.00132951640989631	-0.00327756232582033	0.01847561635077
206	77.4465103149414	-11.1243162155151	-5.3957576751709	0.00159255252219737	-0.00619963090866804	0.00191722682211548	0.0123068047687411
207	77.4465103149414	-11.7736644744873	-5.46069240570068	0.00256657530553639	-0.00522560812532902	-0.00295288790948689	0.0149041991680861
208	78.7452087402344	-13.072361946106	-5.00614833831787	0.00256657530553639	-0.000355493422830477	-0.0149658378213644	-0.0188619289547205
209	76.7971649169922	-11.7736644744873	-5.20095300674438	0.00841071270406246	0.0100340843200684	-0.0139918150380254	-0.0260047651827335
210	80.0439071655273	-13.072361946106	-4.87627840042114	0.00938473641872406	0.00613799272105098	-0.0324982516467571	-0.0328229255974293
211	78.7452087402344	-12.4230136871338	-5.00614833831787	0.00613799272105098	0.00646266713738441	-0.0191866029053926	-0.0292515084147453
212	76.7971649169922	-11.4489908218384	-5.52562713623047	0.00126787810586393	-0.00197886489331722	-0.0172385573387146	-0.02697878703475
213	76.7971649169922	-11.7736644744873	-5.59056186676025	0.00743668992072344	0.000943203864153475	-0.0237320438027382	-0.0191866029053926
214	80.0439071655273	-12.7476873397827	-5.72043180465698	-0.00749832857400179	-0.0026282137259841	-0.00165419070981443	-0.0256800893694162
215	79.3945541381836	-12.4230136871338	-5.59056186676025	-0.00652430532500148	-0.0182125810533762	-0.00717365415766835	-0.0100957229733467
216	78.7452087402344	-11.7736644744873	-5.33082246780396	-0.00295288790948689	-0.0175632312893867	0.00256657530553639	-0.00847235135734081
217	79.3945541381836	-13.072361946106	-5.33082246780396	-0.0026282137259841	0.00386527273803949	-3.08191010844894e-05	0.00321592413820326
218	80.0439071655273	-12.4230136871338	-5.52562713623047	-0.0156151866540313	0.00256657530553639	0.00386527273803949	0.0330859608948231
219	78.0958633422852	-11.7736644744873	-5.9152364730835	-0.0117190945893526	0.00873538758605719	0.00256657530553639	0.040228795260191
220	80.0439071655273	-12.7476873397827	-5.72043180465698	-0.0185372550040483	0.00906006153672934	-0.0156151866540313	0.036657378077507
221	76.1478118896484	-11.4489908218384	-5.72043180465698	-0.0133424662053585	0.00483929552137852	0.0467222817242146	0.0408781431615353
222	78.7452087402344	-11.7736644744873	-5.59056186676025	-0.00782300252467394	-0.0263294391334057	0.0580858811736107	0.0340599827468395
223	78.0958633422852	-12.4230136871338	-5.33082246780396	-0.0113944197073579	-0.0208099745213985	0.0587352328002453	0.0379560738801956
224	79.3945541381836	-12.7476873397827	-5.6554970741272	-0.00782300252467394	-0.00425158534198999	0.0444495603442192	0.031137915328145
225	76.7971649169922	-11.7736644744873	-5.78536653518677	-0.0149658378213644	0.00711201597005129	0.0369820520281792	0.0213976856321096
226	78.7452087402344	-12.0983390808105	-5.59056186676025	-0.00652430532500148	0.0181509424000978	-0.00490093370899558	0.0123068047687411
227	78.7452087402344	-12.0983390808105	-5.6554970741272	-0.00392691092565656	0.0265924744307995	-0.0292515084147453	0.00289124972186983
228	76.1478118896484	-11.4489908218384	-5.20095300674438	0.00321592413820326	0.0165275707840919	-0.0428878292441368	-0.0130177913233638
229	78.0958633422852	-12.0983390808105	-5.07108306884766	0.00159255252219737	0.0233457311987877	-0.0503553375601768	-0.0409397818148136
230	78.7452087402344	-13.3970365524292	-5.59056186676025	-0.00392691092565656	0.00970941036939621	-0.0360696688294411	-0.0360696688294411
231	76.7971649169922	-11.1243162155151	-5.46069240570068	-0.00977104809135199	0.00256657530553639	-0.00847235135734081	-0.0334722734987736
232	76.7971649169922	-12.4230136871338	-5.26588773727417	-0.0026282137259841	-0.00782300252467394	0.0369820520281792	-0.0276281367987394
233	76.7971649169922	-11.4489908218384	-5.26588773727417	0.00483929552137852	-0.00587495695799589	0.0649040415883064	-0.023407369852066
234	78.7452087402344	-13.072361946106	-4.87627840042114	-0.00327756232582033	0.00354059832170606	0.0899039655923843	-0.0159398596733809
235	79.3945541381836	-13.072361946106	-4.68147373199463	0.0022419011220336	0.00841071270406246	0.0668520927429199	-0.0159398596733809
236	78.7452087402344	-13.072361946106	-5.3957576751709	0.000943203864153475	0.00418994715437293	0.0399041213095188	-0.00684897974133492
237	80.0439071655273	-13.072361946106	-5.72043180465698	-0.00619963090866804	0.0194496400654316	0.0207483377307653	0.0106834331527352
238	77.4465103149414	-13.072361946106	-5.46069240570068	-0.00977104809135199	0.0324366129934788	0.00386527273803949	0.029189869761467
239	79.3945541381836	-12.7476873397827	-5.59056186676025	-0.00912170019000769	0.0275664981454611	-0.0110697457566857	0.0373067259788513
240	78.0958633422852	-11.7736644744873	-5.26588773727417	-0.0139918150380254	0.0252937767654657	-0.0743812397122383	0.0392547734081745
241	80.0439071655273	-13.3970365524292	-5.07108306884766	-0.0100957229733467	0.0213976856321096	-0.0932123512029648	0.041852168738842
242	79.3945541381836	-13.072361946106	-5.26588773727417	-0.0113944197073579	0.00516396993771195	-0.0990564897656441	0.0376313999295235
243	78.7452087402344	-13.072361946106	-5.6554970741272	-0.00522560812532902	0.0152288740500808	-0.111069433391094	0.0314625911414623
244	78.7452087402344	-12.4230136871338	-5.6554970741272	0.00970941036939621	-0.000680167751852423	-0.0649656802415848	0.0262678004801273
245	80.0439071655273	-13.072361946106	-5.3957576751709	-0.00847235135734081	-0.0130177913233638	-0.0263294391334057	0.0165275707840919
246	80.0439071655273	-13.072361946106	-5.20095300674438	-0.0100957229733467	-0.0263294391334057	0.00159255252219737	0.0152288740500808
247	78.7452087402344	-12.7476873397827	-5.00614833831787	-0.00652430532500148	-0.0341216214001179	0.011982130818069	0.000618529506027699
248	77.4465103149414	-11.4489908218384	-5.52562713623047	0.00743668992072344	-0.0435371771454811	0.0467222817242146	-0.0113944197073579
249	79.3945541381836	-13.3970365524292	-5.46069240570068	0.00516396993771195	-0.0191866029053926	0.047696303576231	-0.0376930385828018
250	79.3945541381836	-13.072361946106	-5.59056186676025	-0.00392691092565656	-0.0136671401560307	0.0574365332722664	-0.0399657599627972
251	78.7452087402344	-12.4230136871338	-5.59056186676025	0.000293855206109583	0.00776136433705688	0.0512677207589149	-0.0350956469774246
252	78.0958633422852	-12.0983390808105	-5.46069240570068	0.00289124972186983	0.0145795252174139	0.0188002903014421	-0.0282774847000837
253	79.3945541381836	-12.7476873397827	-5.26588773727417	0.000293855206109583	0.031137915328145	-0.0276281367987394	-0.0217839982360601
254	77.4465103149414	-11.7736644744873	-5.3957576751709	-0.00555028254166245	0.0181509424000978	-0.0425631552934647	-0.0175632312893867
255	80.6932525634766	-12.7476873397827	-5.72043180465698	-0.00522560812532902	0.020423661917448	-0.0623682886362076	-0.0133424662053585
256	80.0439071655273	-13.3970365524292	-5.3957576751709	-0.00327756232582033	0.00321592413820326	-0.0617189407348633	-0.00944637414067984
257	80.0439071655273	-12.7476873397827	-5.59056186676025	-0.00360223650932312	-0.00360223650932312	-0.0529527328908443	-0.00652430532500148
258	77.4465103149414	-11.4489908218384	-5.33082246780396	-0.00522560812532902	-0.00847235135734081	-0.0539267547428608	0.025618452578783
259	80.6932525634766	-13.7217102050781	-4.94121360778809	-0.00425158534198999	0.000293855206109583	-0.0545761026442051	0.0327612869441509
260	79.3945541381836	-11.7736644744873	-5.59056186676025	-0.00847235135734081	0.0106834331527352	-0.043212503194809	0.0337353087961674
261	80.0439071655273	-12.4230136871338	-5.59056186676025	-0.0113944197073579	0.00906006153672934	-0.0123684434220195	0.0334106348454952
262	80.6932525634766	-12.7476873397827	-5.52562713623047	-0.00555028254166245	0.0103587592020631	-0.0406151078641415	0.0353586822748184
263	80.6932525634766	-13.3970365524292	-5.26588773727417	-0.00522560812532902	0.01847561635077	-0.0477579422295094	0.0317872650921345
264	80.6932525634766	-12.7476873397827	-5.26588773727417	-0.00295288790948689	0.00581331877037883	-0.0182125810533762	0.0282158460468054
265	80.6932525634766	-13.3970365524292	-5.07108306884766	-0.0107450718060136	-0.00490093370899558	-0.00717365415766835	0.0155535480007529
266	79.3945541381836	-11.7736644744873	-5.46069240570068	0.00581331877037883	0.000943203864153475	-0.0107450718060136	0.00906006153672934
267	81.3426055908203	-12.7476873397827	-5.52562713623047	0.00581331877037883	-0.00132951640989631	-0.00230353930965066	0.00711201597005129
268	81.3426055908203	-13.7217102050781	-5.33082246780396	0.012956153601408	-0.021459324285388	0.0100340843200684	-0.0152905117720366
269	80.0439071655273	-12.7476873397827	-5.46069240570068	0.00613799272105098	-0.0191866029053926	0.0321119390428066	-0.0337969474494457
270	80.6932525634766	-13.072361946106	-5.26588773727417	0.00613799272105098	-0.0263294391334057	0.0207483377307653	-0.0454852245748043
271	81.3426055908203	-13.7217102050781	-5.00614833831787	0.0168522447347641	-0.0308748781681061	0.0405534692108631	-0.0406151078641415
272	81.3426055908203	-13.7217102050781	-5.33082246780396	0.013930176384747	-0.0237320438027382	0.0483456552028656	-0.0260047651827335
273	81.9919509887695	-14.0463848114014	-5.33082246780396	0.0162028968334198	-0.00912170019000769	0.0421768426895142	-0.0230826959013939
274	83.2906494140625	-14.0463848114014	-5.46069240570068	0.01100810803473	-0.00425158534198999	0.0207483377307653	-0.0211346503347158
275	80.6932525634766	-13.072361946106	-5.78536653518677	0.00483929552137852	0.00873538758605719	0.0178262684494257	-0.0146411629393697
276	80.0439071655273	-12.7476873397827	-5.72043180465698	0.00191722682211548	0.0126314787194133	0.0165275707840919	-0.00847235135734081
277	80.0439071655273	-13.3970365524292	-5.33082246780396	-0.0117190945893526	0.0197743140161037	0.0142548503354192	-0.00165419070981443
278	82.6413040161133	-13.7217102050781	-5.26588773727417	-0.00327756232582033	0.0207483377307653	0.00516396993771195	0.0269171483814716
279	80.6932525634766	-12.7476873397827	-5.9152364730835	-0.00814767740666866	0.0278911720961332	0.0103587592020631	0.041852168738842
280	81.9919509887695	-13.7217102050781	-5.72043180465698	-0.00392691092565656	0.0239950809627771	-0.000355493422830477	0.0421768426895142
281	80.6932525634766	-12.7476873397827	-5.85030126571655	-0.00619963090866804	0.0236704051494598	-0.0133424662053585	0.0379560738801956
282	80.6932525634766	-13.072361946106	-5.52562713623047	0.00191722682211548	0.0350340083241463	-0.0480826161801815	0.0340599827468395
283	80.0439071655273	-12.0983390808105	-5.26588773727417	-0.00522560812532902	0.0412028171122074	-0.0620436146855354	0.0275664981454611
284	82.6413040161133	-12.7476873397827	-5.07108306884766	-0.00327756232582033	0.0100340843200684	-0.0282774847000837	0.0226963832974434
285	80.6932525634766	-12.4230136871338	-5.52562713623047	-0.00587495695799589	0.0142548503354192	-0.0263294391334057	0.0142548503354192
286	81.9919509887695	-13.072361946106	-5.6554970741272	-0.00847235135734081	0.00678734155371785	-0.00295288790948689	0.0132808275520802
287	82.6413040161133	-13.7217102050781	-5.46069240570068	0.0168522447347641	0.0126314787194133	0.0343846566975117	0.00743668992072344
288	81.9919509887695	-12.7476873397827	-5.26588773727417	0.013930176384747	0.00646266713738441	0.0561378374695778	-0.0227580219507217
289	81.9919509887695	-13.3970365524292	-5.33082246780396	0.0132808275520802	0.00289124972186983	0.0548391379415989	-0.0441865250468254
290	80.6932525634766	-12.7476873397827	-5.20095300674438	0.00451462110504508	-0.00360223650932312	0.040228795260191	-0.0425631552934647
291	80.0439071655273	-12.0983390808105	-5.33082246780396	0.0132808275520802	-0.0266541130840778	0.0470469556748867	-0.0357449948787689
292	82.6413040161133	-14.0463848114014	-5.46069240570068	0.00581331877037883	-0.0217839982360601	0.0321119390428066	-0.0331475995481014
293	81.3426055908203	-13.072361946106	-5.3957576751709	0.00873538758605719	-0.017887907102704	0.0467222817242146	-0.0247060675173998
294	81.9919509887695	-12.7476873397827	-5.3957576751709	0.0100340843200684	0.00386527273803949	0.0136055024340749	-0.0198359526693821
295	80.6932525634766	-12.0983390808105	-5.00614833831787	-0.00165419070981443	0.00581331877037883	0.00126787810586393	-0.0198359526693821
296	83.2906494140625	-13.3970365524292	-5.26588773727417	0.0022419011220336	0.0152288740500808	0.00613799272105098	-0.00684897974133492
297	82.6413040161133	-13.3970365524292	-5.52562713623047	0.012956153601408	0.0210730116814375	0.00581331877037883	-0.00295288790948689
298	83.2906494140625	-13.7217102050781	-5.26588773727417	-0.000680167751852423	0.036657378077507	-0.0224333461374044	0.0259431265294552
299	80.0439071655273	-12.0983390808105	-5.72043180465698	-0.0104203969240189	0.0457482598721981	-0.0253554154187441	0.0278911720961332
300	79.3945541381836	-14.0463848114014	-5.07108306884766	-0.0172385573387146	0.0369820520281792	-0.039641086012125	0.0353586822748184
301	81.9919509887695	-13.7217102050781	-5.3957576751709	-0.0146411629393697	0.0171769186854362	-0.02697878703475	0.0282158460468054
302	81.9919509887695	-13.072361946106	-5.78536653518677	-0.00490093370899558	0.00126787810586393	-0.0224333461374044	0.0399041213095188
303	80.6932525634766	-12.0983390808105	-5.98017120361328	-0.00295288790948689	-0.0263294391334057	0.00548864435404539	0.0269171483814716
304	81.3426055908203	-13.072361946106	-5.9152364730835	-0.00197886489331722	-0.0253554154187441	-0.00425158534198999	0.0188002903014421
305	80.6932525634766	-13.072361946106	-5.72043180465698	-0.00814767740666866	-0.0243813935667276	0.00970941036939621	0.013930176384747
306	82.6413040161133	-13.3970365524292	-5.59056186676025	-0.00490093370899558	-0.0237320438027382	0.0162028968334198	0.00418994715437293
307	82.6413040161133	-14.0463848114014	-5.26588773727417	0.0149041991680861	-0.0263294391334057	0.0580858811736107	-0.00197886489331722
308	81.3426055908203	-12.7476873397827	-5.52562713623047	0.0145795252174139	-0.0224333461374044	0.0697741582989693	-0.0201606266200542
309	82.6413040161133	-14.3710594177246	-5.6554970741272	0.0168522447347641	-0.0182125810533762	0.0668520927429199	-0.0425631552934647
310	82.6413040161133	-14.6957330703735	-5.46069240570068	0.00841071270406246	-0.0175632312893867	0.0580858811736107	-0.0500306636095047
311	81.3426055908203	-13.072361946106	-5.72043180465698	0.00776136433705688	-0.0201606266200542	0.0275664981454611	-0.0438618510961533
312	80.0439071655273	-12.7476873397827	-5.52562713623047	-0.00327756232582033	-0.0152905117720366	0.0236704051494598	-0.032173577696085
313	80.6932525634766	-13.3970365524292	-5.72043180465698	0.0168522447347641	-0.00814767740666866	0.0165275707840919	-0.0279528107494116
314	80.6932525634766	-12.7476873397827	-5.72043180465698	0.00386527273803949	0.00516396993771195	0.0200989879667759	-0.0305502042174339
315	82.6413040161133	-14.0463848114014	-5.52562713623047	0.00321592413820326	0.00873538758605719	0.0334106348454952	-0.0253554154187441
316	83.2906494140625	-14.0463848114014	-5.46069240570068	-0.00717365415766835	0.00808603875339031	0.0178262684494257	-0.0182125810533762
317	82.6413040161133	-13.7217102050781	-5.72043180465698	-0.000680167751852423	0.01847561635077	0.00126787810586393	0.00256657530553639
318	81.3426055908203	-13.3970365524292	-5.98017120361328	0.00418994715437293	0.0376313999295235	-0.0363943427801132	0.020423661917448
319	83.9399948120117	-14.3710594177246	-5.3957576751709	-0.00165419070981443	0.0522417463362217	-0.0756799355149269	0.0389300994575024
320	80.6932525634766	-12.4230136871338	-5.52562713623047	-0.00652430532500148	0.0317872650921345	-0.03444629535079	0.0431508645415306
321	83.2906494140625	-14.3710594177246	-5.6554970741272	-0.00425158534198999	0.012956153601408	-0.0373683646321297	0.0288651939481497
322	83.2906494140625	-14.0463848114014	-5.59056186676025	-0.00717365415766835	0.00743668992072344	-0.0165892094373703	0.0301638916134834
323	82.6413040161133	-14.0463848114014	-5.72043180465698	-0.00684897974133492	0.00938473641872406	0.00548864435404539	0.0226963832974434
324	81.3426055908203	-14.0463848114014	-5.6554970741272	-0.00490093370899558	0.0217223595827818	-0.0243813935667276	0.0282158460468054
325	83.2906494140625	-14.6957330703735	-5.26588773727417	-0.000355493422830477	0.0158782228827477	-0.0237320438027382	0.00776136433705688
326	81.3426055908203	-13.7217102050781	-5.26588773727417	0.01100810803473	0.00191722682211548	0.000943203864153475	0.00386527273803949
327	80.6932525634766	-12.7476873397827	-5.9152364730835	-0.00944637414067984	-0.00977104809135199	0.0360080301761627	-0.00360223650932312
328	83.2906494140625	-14.0463848114014	-5.6554970741272	0.00581331877037883	-0.0191866029053926	0.0116574559360743	-0.0240567177534103
329	80.6932525634766	-13.3970365524292	-5.78536653518677	0.0158782228827477	-0.00912170019000769	-0.0299008563160896	-0.0370436906814575
330	81.3426055908203	-13.3970365524292	-5.3957576751709	0.0106834331527352	-0.00879702530801296	-0.048407293856144	-0.0523033849895
331	83.2906494140625	-14.6957330703735	-5.59056186676025	0.00451462110504508	-0.0273034609854221	-0.0480826161801815	-0.0441865250468254
332	81.9919509887695	-13.7217102050781	-5.26588773727417	0.00970941036939621	-0.0230826959013939	-0.0539267547428608	-0.0282774847000837
333	81.3426055908203	-14.6957330703735	-5.85030126571655	0.00808603875339031	-0.0305502042174339	-0.0386670641601086	-0.0243813935667276
334	83.2906494140625	-14.0463848114014	-5.98017120361328	0.00711201597005129	-0.0302255302667618	-0.0256800893694162	-0.0273034609854221
335	80.6932525634766	-13.7217102050781	-5.3957576751709	-0.00522560812532902	-0.0191866029053926	-0.0347709693014622	-0.0165892094373703
336	80.6932525634766	-13.072361946106	-5.78536653518677	0.013930176384747	-0.00912170019000769	-0.0406151078641415	-0.0211346503347158
337	82.6413040161133	-13.3970365524292	-5.6554970741272	-0.00327756232582033	0.00516396993771195	-0.0620436146855354	0.00126787810586393
338	83.2906494140625	-14.6957330703735	-5.6554970741272	0.00126787810586393	0.00711201597005129	-0.0503553375601768	0.0262678004801273
339	80.0439071655273	-13.7217102050781	-5.59056186676025	0.0022419011220336	0.00451462110504508	-0.0376930385828018	0.0337353087961674
340	83.2906494140625	-14.3710594177246	-5.72043180465698	-0.00977104809135199	0.00289124972186983	-0.0419138073921204	0.0334106348454952
341	81.3426055908203	-13.3970365524292	-5.72043180465698	-0.000680167751852423	0.00808603875339031	-0.0302255302667618	0.0330859608948231
342	82.6413040161133	-14.6957330703735	-5.3957576751709	-0.00392691092565656	0.00418994715437293	-0.00522560812532902	0.0272418223321438
343	82.6413040161133	-14.0463848114014	-5.00614833831787	-0.00522560812532902	0.00386527273803949	-0.00782300252467394	0.0314625911414623
344	83.2906494140625	-14.6957330703735	-5.26588773727417	-0.00360223650932312	0.00678734155371785	-0.00132951640989631	0.0136055024340749
345	81.9919509887695	-14.3710594177246	-5.6554970741272	-0.00912170019000769	0.0181509424000978	-0.00327756232582033	0.0155535480007529
346	83.9399948120117	-14.0463848114014	-5.6554970741272	-0.00490093370899558	0.0220470335334539	-0.00100484199356288	0.00678734155371785
347	80.6932525634766	-13.3970365524292	-5.78536653518677	-0.00132951640989631	0.0210730116814375	0.0145795252174139	0.00516396993771195
348	81.9919509887695	-13.7217102050781	-5.72043180465698	0.00646266713738441	0.00906006153672934	0.0308132413774729	-0.0204853005707264
349	82.6413040161133	-14.0463848114014	-5.46069240570068	0.0158782228827477	-0.00327756232582033	0.0425015166401863	-0.043212503194809
350	82.6413040161133	-14.0463848114014	-5.46069240570068	0.0106834331527352	-0.0247060675173998	0.0304885655641556	-0.0474332682788372
351	80.6932525634766	-12.7476873397827	-5.85030126571655	0.00678734155371785	-0.0172385573387146	0.020423661917448	-0.0445111989974976
352	81.3426055908203	-13.7217102050781	-5.85030126571655	0.00191722682211548	-0.0250307414680719	0.00418994715437293	-0.0279528107494116
353	81.3426055908203	-12.7476873397827	-5.9152364730835	0.000293855206109583	-0.0279528107494116	0.0149041991680861	-0.0308748781681061
354	83.2906494140625	-14.3710594177246	-5.72043180465698	0.00906006153672934	-0.00879702530801296	0.0123068047687411	-0.0198359526693821
355	82.6413040161133	-13.7217102050781	-5.33082246780396	-3.08191010844894e-05	-0.0201606266200542	0.0181509424000978	-0.023407369852066
356	82.6413040161133	-13.072361946106	-5.59056186676025	0.00191722682211548	-0.0146411629393697	0.0113327819854021	-0.0146411629393697
357	81.9919509887695	-12.7476873397827	-6.11004114151001	0.00743668992072344	0.000293855206109583	0.0278911720961332	-0.00749832857400179
358	83.2906494140625	-14.3710594177246	-5.85030126571655	0.00548864435404539	0.0165275707840919	0.0249691028147936	0.0168522447347641
359	81.9919509887695	-13.072361946106	-5.98017120361328	0.00678734155371785	0.0308132413774729	0.0278911720961332	0.0373067259788513
360	81.3426055908203	-13.072361946106	-5.9152364730835	0.00256657530553639	0.0278911720961332	0.0210730116814375	0.0288651939481497
361	82.6413040161133	-13.7217102050781	-5.72043180465698	-0.0126931173726916	0.0282158460468054	0.00159255252219737	0.0304885655641556
362	81.9919509887695	-14.3710594177246	-5.13601779937744	-0.00327756232582033	0.0188002903014421	0.0155535480007529	0.0308132413774729
363	82.6413040161133	-13.3970365524292	-5.72043180465698	-0.00392691092565656	0.00354059832170606	0.041852168738842	0.0249691028147936
364	82.6413040161133	-13.7217102050781	-5.52562713623047	-0.00132951640989631	0.00386527273803949	0.041852168738842	0.0249691028147936
365	82.6413040161133	-13.3970365524292	-5.6554970741272	-0.00652430532500148	0.00841071270406246	0.0373067259788513	0.00841071270406246
366	80.6932525634766	-12.7476873397827	-5.85030126571655	0.00289124972186983	0.0188002903014421	0.00938473641872406	0.0123068047687411
367	82.6413040161133	-14.3710594177246	-5.46069240570068	-0.00230353930965066	0.0132808275520802	0.0269171483814716	-0.00165419070981443
368	80.6932525634766	-12.7476873397827	-5.20095300674438	0.0142548503354192	0.000293855206109583	0.0408781431615353	-0.0159398596733809
369	81.3426055908203	-14.0463848114014	-5.85030126571655	0.0168522447347641	0.0126314787194133	-0.0156151866540313	-0.0318489037454128
370	80.0439071655273	-13.072361946106	-5.85030126571655	-0.00619963090866804	0.00873538758605719	-0.0549007803201675	-0.0354203209280968
371	81.9919509887695	-14.0463848114014	-5.6554970741272	-0.00652430532500148	-3.08191010844894e-05	-0.0669137313961983	-0.0367190167307854
372	82.6413040161133	-14.0463848114014	-5.52562713623047	0.0100340843200684	-0.00327756232582033	-0.0899656042456627	-0.0237320438027382
373	83.2906494140625	-14.6957330703735	-5.6554970741272	0.0158782228827477	-0.00814767740666866	-0.0769786313176155	-0.0221086721867323
374	81.9919509887695	-14.3710594177246	-5.13601779937744	0.00711201597005129	-0.00814767740666866	-0.0571734979748726	-0.0195112787187099
375	82.6413040161133	-13.7217102050781	-5.59056186676025	-0.00587495695799589	-0.0315242260694504	-0.032173577696085	-0.0224333461374044
376	81.3426055908203	-13.3970365524292	-5.59056186676025	0.0106834331527352	-0.0260047651827335	-0.0324982516467571	-0.00879702530801296
377	80.6932525634766	-13.3970365524292	-5.78536653518677	0.0132808275520802	-0.0221086721867323	-0.0162645354866982	0.00841071270406246
378	80.6932525634766	-13.072361946106	-5.85030126571655	0.0132808275520802	0.00970941036939621	-0.0188619289547205	0.0165275707840919
379	82.6413040161133	-14.0463848114014	-5.72043180465698	0.0123068047687411	0.00483929552137852	-0.00749832857400179	0.036657378077507
380	81.9919509887695	-13.072361946106	-5.85030126571655	0.0136055024340749	-0.0126931173726916	0.0304885655641556	0.0343846566975117
381	80.6932525634766	-12.7476873397827	-5.85030126571655	-0.00522560812532902	-0.0201606266200542	0.0804884135723114	0.0363327041268349
382	80.6932525634766	-12.7476873397827	-5.98017120361328	-0.00392691092565656	-0.0159398596733809	0.0739949271082878	0.0347093306481838
383	81.9919509887695	-13.072361946106	-5.85030126571655	0.00289124972186983	-0.00847235135734081	0.098670169711113	0.0324366129934788
384	80.0439071655273	-12.7476873397827	-5.78536653518677	-0.00197886489331722	0.00418994715437293	0.0785403624176979	0.0295145437121391
385	81.3426055908203	-12.7476873397827	-5.72043180465698	-0.00555028254166245	0.0162028968334198	0.0239950809627771	0.0220470335334539
386	81.9919509887695	-13.7217102050781	-5.07108306884766	-0.00490093370899558	0.029189869761467	-0.0581475235521793	0.0116574559360743
387	80.6932525634766	-13.3970365524292	-5.72043180465698	-0.00230353930965066	0.0233457311987877	-0.0951603949069977	0.0116574559360743
388	79.3945541381836	-12.4230136871338	-5.72043180465698	0.0162028968334198	0.000943203864153475	-0.0568488240242004	-0.0172385573387146
389	81.9919509887695	-14.0463848114014	-5.3957576751709	0.00418994715437293	0.00711201597005129	-0.0536020807921886	-0.0341216214001179
390	81.9919509887695	-12.7476873397827	-5.98017120361328	0.0142548503354192	0.0220470335334539	-0.050680011510849	-0.0406151078641415
391	81.3426055908203	-13.072361946106	-5.46069240570068	0.00483929552137852	0.0155535480007529	-0.0260047651827335	-0.0471085943281651
392	80.6932525634766	-13.3970365524292	-5.07108306884766	0.0168522447347641	0.0152288740500808	-0.0389917381107807	-0.0282774847000837
393	82.6413040161133	-14.0463848114014	-5.52562713623047	-3.08191010844894e-05	0.00548864435404539	-0.0399657599627972	-0.0263294391334057
394	80.0439071655273	-13.3970365524292	-5.52562713623047	-0.0149658378213644	-0.0130177913233638	-0.0373683646321297	-0.0211346503347158
395	80.0439071655273	-12.7476873397827	-5.85030126571655	0.00970941036939621	-0.0162645354866982	-0.0250307414680719	-0.0217839982360601
396	81.3426055908203	-12.4230136871338	-6.04510593414307	0.00548864435404539	-0.0256800893694162	-0.0243813935667276	-0.0139918150380254
397	81.3426055908203	-12.7476873397827	-5.46069240570068	0.0178262684494257	-0.0221086721867323	-0.0256800893694162	-0.00360223650932312
398	80.0439071655273	-13.3970365524292	-5.07108306884766	-0.00587495695799589	0.00646266713738441	-0.00684897974133492	0.0226963832974434
399	80.6932525634766	-13.072361946106	-5.3957576751709	-0.00555028254166245	-0.00847235135734081	-0.0026282137259841	0.0317872650921345
400	80.6932525634766	-13.3970365524292	-5.46069240570068	-0.00749832857400179	-0.00944637414067984	0.0123068047687411	0.0321119390428066
401	82.6413040161133	-13.7217102050781	-5.00614833831787	-0.00879702530801296	-0.00847235135734081	0.025618452578783	0.0337353087961674
402	81.9919509887695	-14.0463848114014	-5.20095300674438	0.00126787810586393	-0.00587495695799589	0.0239950809627771	0.0369820520281792
403	82.6413040161133	-13.3970365524292	-4.94121360778809	-0.00782300252467394	0.00906006153672934	0.0457482598721981	0.0392547734081745
404	82.6413040161133	-13.7217102050781	-4.74640893936157	0.000943203864153475	0.0123068047687411	0.0298392176628113	0.0197743140161037
405	82.6413040161133	-13.7217102050781	-4.94121360778809	0.00841071270406246	0.0220470335334539	0.031137915328145	0.0175015944987535
406	80.6932525634766	-13.072361946106	-5.52562713623047	0.01100810803473	0.0512677207589149	0.0113327819854021	0.00743668992072344
407	82.6413040161133	-13.7217102050781	-5.07108306884766	0.00289124972186983	0.0506183728575706	0.000618529506027699	0.00970941036939621
408	82.6413040161133	-13.7217102050781	-5.20095300674438	0.00548864435404539	0.0392547734081745	-0.00652430532500148	-0.0165892094373703
409	81.3426055908203	-12.7476873397827	-5.52562713623047	0.00906006153672934	0.0350340083241463	-0.00717365415766835	-0.0347709693014622
410	82.6413040161133	-13.7217102050781	-4.94121360778809	0.00841071270406246	0.0168522447347641	-0.00457625929266214	-0.0415891297161579
411	81.3426055908203	-12.7476873397827	-5.78536653518677	0.0103587592020631	0.00678734155371785	-0.0318489037454128	-0.0419138073921204
412	81.3426055908203	-12.0983390808105	-5.85030126571655	0.0113327819854021	0.00289124972186983	-0.0305502042174339	-0.02697878703475
413	80.0439071655273	-12.7476873397827	-5.9152364730835	0.00613799272105098	-0.00425158534198999	-0.00619963090866804	-0.0295761823654175
414	81.3426055908203	-12.7476873397827	-5.46069240570068	0.013930176384747	-0.0273034609854221	0.00321592413820326	-0.0152905117720366
415	80.6932525634766	-12.7476873397827	-5.59056186676025	-0.0159398596733809	-0.00879702530801296	0.0152288740500808	-0.0243813935667276
416	81.3426055908203	-12.4230136871338	-5.59056186676025	-0.00165419070981443	-0.00619963090866804	0.0412028171122074	-0.0146411629393697
417	81.3426055908203	-13.7217102050781	-5.26588773727417	-0.00295288790948689	-0.00425158534198999	0.0379560738801956	0.00451462110504508
418	80.6932525634766	-12.7476873397827	-5.59056186676025	0.00711201597005129	-0.00977104809135199	0.0580858811736107	0.0246444288641214
419	80.6932525634766	-13.7217102050781	-5.46069240570068	-0.00360223650932312	-0.0159398596733809	0.0515923984348774	0.0343846566975117
420	81.3426055908203	-12.7476873397827	-5.9152364730835	-0.00555028254166245	0.000618529506027699	0.0295145437121391	0.0314625911414623
421	80.0439071655273	-12.4230136871338	-5.78536653518677	-0.0120437685400248	0.000943203864153475	-0.00457625929266214	0.0327612869441509
422	80.6932525634766	-12.4230136871338	-5.3957576751709	-0.00814767740666866	0.0243197549134493	-0.0623682886362076	0.0334106348454952
423	80.0439071655273	-12.0983390808105	-5.3957576751709	-0.0117190945893526	0.0178262684494257	-0.0747059136629105	0.0288651939481497
424	81.3426055908203	-12.4230136871338	-5.6554970741272	-0.00295288790948689	0.0152288740500808	-0.0808747261762619	0.0165275707840919
425	81.3426055908203	-12.4230136871338	-5.85030126571655	0.00191722682211548	0.00354059832170606	-0.063342310488224	0.0142548503354192
426	82.6413040161133	-13.7217102050781	-5.3957576751709	0.000943203864153475	0.00191722682211548	-0.0464592464268208	0.0103587592020631
427	81.3426055908203	-13.3970365524292	-5.26588773727417	0.00321592413820326	-0.0139918150380254	-0.0256800893694162	-0.00587495695799589
428	80.6932525634766	-12.7476873397827	-5.13601779937744	0.00159255252219737	-0.0243813935667276	-0.00555028254166245	-0.0156151866540313
429	81.9919509887695	-13.3970365524292	-5.20095300674438	0.0155535480007529	0.000618529506027699	-0.00879702530801296	-0.0402904339134693
430	80.0439071655273	-12.7476873397827	-5.52562713623047	0.011982130818069	-0.00555028254166245	-0.0247060675173998	-0.0399657599627972
431	81.3426055908203	-12.7476873397827	-5.3957576751709	0.00711201597005129	0.0171769186854362	-0.0172385573387146	-0.0373683646321297
432	80.6932525634766	-14.0463848114014	-5.59056186676025	0.011982130818069	0.0103587592020631	-0.0208099745213985	-0.038017712533474
433	80.6932525634766	-12.0983390808105	-5.78536653518677	0.00289124972186983	0.0136055024340749	-0.0221086721867323	-0.0211346503347158
434	81.3426055908203	-12.0983390808105	-5.59056186676025	0.00418994715437293	0.0246444288641214	-0.0412644557654858	-0.0110697457566857
435	83.2906494140625	-13.072361946106	-5.52562713623047	0.0100340843200684	0.0233457311987877	-0.0383423902094364	-0.0240567177534103
436	81.9919509887695	-13.3970365524292	-5.6554970741272	0.00418994715437293	0.0103587592020631	-0.0282774847000837	-0.00879702530801296
437	80.6932525634766	-13.072361946106	-5.3957576751709	0.00711201597005129	0.000618529506027699	-0.00619963090866804	-0.00165419070981443
438	81.9919509887695	-13.072361946106	-5.00614833831787	0.00159255252219737	-0.0107450718060136	0.0191249661147594	0.0210730116814375
439	80.0439071655273	-12.4230136871338	-5.07108306884766	-0.00392691092565656	-0.00944637414067984	0.0538651160895824	0.0353586822748184
440	81.3426055908203	-13.3970365524292	-5.13601779937744	-0.00100484199356288	-0.0117190945893526	0.052891094237566	0.0405534692108631
441	81.3426055908203	-14.3710594177246	-5.26588773727417	-0.00619963090866804	-0.02697878703475	0.0626313239336014	0.0363327041268349
442	81.9919509887695	-12.7476873397827	-5.52562713623047	0.013930176384747	-0.0208099745213985	0.0545144639909267	0.0412028171122074
443	81.3426055908203	-12.7476873397827	-5.6554970741272	-0.00522560812532902	-0.0169138833880424	0.0337353087961674	0.0304885655641556
444	80.6932525634766	-13.7217102050781	-5.26588773727417	-0.000355493422830477	-0.00327756232582033	0.00483929552137852	0.0327612869441509
445	82.6413040161133	-13.3970365524292	-5.20095300674438	0.00483929552137852	-0.000355493422830477	-0.0204853005707264	0.0181509424000978
446	78.7452087402344	-12.0983390808105	-5.13601779937744	0.00743668992072344	-0.00522560812532902	-0.021459324285388	0.00970941036939621
447	79.3945541381836	-12.7476873397827	-5.20095300674438	-0.0026282137259841	0.0022419011220336	-0.00847235135734081	0.00516396993771195
448	79.3945541381836	-12.7476873397827	-5.52562713623047	0.00451462110504508	-0.00782300252467394	-0.0165892094373703	-0.0143164889886975
449	81.3426055908203	-13.072361946106	-5.46069240570068	0.01100810803473	-0.00392691092565656	-0.00749832857400179	-0.0331475995481014
450	81.9919509887695	-12.0983390808105	-5.59056186676025	0.00711201597005129	-0.00165419070981443	-0.00132951640989631	-0.0341216214001179
451	80.6932525634766	-12.4230136871338	-5.52562713623047	-3.08191010844894e-05	-3.08191010844894e-05	0.0181509424000978	-0.0324982516467571
452	81.3426055908203	-13.072361946106	-5.33082246780396	0.00873538758605719	-0.00295288790948689	0.0223717093467712	-0.0243813935667276
453	81.9919509887695	-13.3970365524292	-5.00614833831787	0.00548864435404539	-0.00847235135734081	0.0389300994575024	-0.0273034609854221
454	81.3426055908203	-13.7217102050781	-5.52562713623047	0.00841071270406246	-0.0230826959013939	0.0230210572481155	-0.0133424662053585
455	83.2906494140625	-13.3970365524292	-5.72043180465698	-0.00619963090866804	-0.0126931173726916	0.0145795252174139	-0.0191866029053926
456	79.3945541381836	-12.0983390808105	-5.9152364730835	0.00451462110504508	-0.0120437685400248	0.047696303576231	-0.00814767740666866
457	79.3945541381836	-13.072361946106	-5.52562713623047	-0.0152905117720366	-0.00295288790948689	0.052891094237566	0.00451462110504508
458	80.0439071655273	-13.3970365524292	-5.07108306884766	-0.00879702530801296	0.0136055024340749	0.0340599827468395	0.0249691028147936
459	80.6932525634766	-12.0983390808105	-5.26588773727417	-0.00977104809135199	0.0217223595827818	0.0356833562254906	0.0389300994575024
460	80.0439071655273	-12.4230136871338	-5.59056186676025	-0.0146411629393697	0.0230210572481155	0.020423661917448	0.0327612869441509
461	83.9399948120117	-13.7217102050781	-5.33082246780396	-0.00522560812532902	0.0265924744307995	-0.00652430532500148	0.0392547734081745
462	81.3426055908203	-12.7476873397827	-5.46069240570068	-0.00197886489331722	0.0194496400654316	0.00386527273803949	0.0308132413774729
463	83.2906494140625	-13.7217102050781	-5.33082246780396	-0.00230353930965066	0.0155535480007529	0.00548864435404539	0.0304885655641556
464	80.6932525634766	-13.072361946106	-5.26588773727417	-0.00814767740666866	0.0188002903014421	0.0113327819854021	0.0181509424000978
465	80.6932525634766	-12.4230136871338	-5.33082246780396	-0.000680167751852423	0.00256657530553639	-0.00230353930965066	0.0103587592020631
466	80.0439071655273	-12.0983390808105	-5.59056186676025	0.00126787810586393	-0.00977104809135199	-0.0286021586507559	0.00321592413820326
467	81.9919509887695	-13.7217102050781	-5.59056186676025	0.0022419011220336	-0.023407369852066	0.0194496400654316	-0.00587495695799589
468	81.3426055908203	-12.7476873397827	-5.3957576751709	0.0158782228827477	-0.0243813935667276	0.0382807515561581	-0.0256800893694162
469	79.3945541381836	-12.7476873397827	-5.46069240570068	0.0207483377307653	-0.0175632312893867	0.0223717093467712	-0.0357449948787689
470	81.3426055908203	-12.7476873397827	-5.20095300674438	0.0152288740500808	-0.0188619289547205	0.00483929552137852	-0.0461345724761486
471	81.3426055908203	-13.072361946106	-5.07108306884766	0.00776136433705688	0.00646266713738441	-0.0441865250468254	-0.050680011510849
472	80.0439071655273	-12.7476873397827	-5.52562713623047	0.013930176384747	0.00581331877037883	-0.0792513489723206	-0.0318489037454128
473	80.0439071655273	-12.7476873397827	-5.59056186676025	0.0100340843200684	0.00841071270406246	-0.0802253782749176	-0.0243813935667276
474	80.0439071655273	-12.0983390808105	-5.6554970741272	-3.08191010844894e-05	0.00581331877037883	-0.0662643760442734	-0.0256800893694162
475	79.3945541381836	-13.072361946106	-5.72043180465698	0.0136055024340749	-0.021459324285388	-0.0510046854615211	-0.0169138833880424
476	80.0439071655273	-12.7476873397827	-5.6554970741272	0.00126787810586393	-0.03444629535079	-0.00425158534198999	-0.0204853005707264
477	80.6932525634766	-14.0463848114014	-5.00614833831787	0.0136055024340749	-0.0318489037454128	-0.0110697457566857	0.00483929552137852
478	80.6932525634766	-12.7476873397827	-5.52562713623047	-0.00165419070981443	-0.0370436906814575	0.0149041991680861	0.031137915328145
479	81.3426055908203	-14.3710594177246	-5.3957576751709	-0.00295288790948689	-0.0279528107494116	0.0168522447347641	0.0379560738801956
480	80.6932525634766	-13.072361946106	-5.72043180465698	-0.0026282137259841	-0.00522560812532902	0.00938473641872406	0.0308132413774729
481	80.0439071655273	-13.072361946106	-5.3957576751709	-0.0113944197073579	-0.00652430532500148	0.0213976856321096	0.0337353087961674
482	79.3945541381836	-13.7217102050781	-5.46069240570068	-0.00360223650932312	0.011982130818069	0.0486703291535378	0.0347093306481838
483	78.7452087402344	-13.3970365524292	-5.07108306884766	-0.00782300252467394	0.0200989879667759	0.0373067259788513	0.0223717093467712
484	80.6932525634766	-13.3970365524292	-5.07108306884766	0.00743668992072344	0.0262678004801273	0.047696303576231	0.0217223595827818
485	81.3426055908203	-13.3970365524292	-5.59056186676025	0.00191722682211548	0.0278911720961332	0.0236704051494598	0.0188002903014421
486	81.3426055908203	-15.0204076766968	-5.46069240570068	-0.00197886489331722	0.0249691028147936	0.00159255252219737	0.0106834331527352
487	80.6932525634766	-15.0204076766968	-5.26588773727417	0.0136055024340749	0.011982130818069	-0.02697878703475	-0.00749832857400179
488	79.3945541381836	-13.7217102050781	-5.52562713623047	0.00841071270406246	0.011982130818069	-0.0594462193548679	-0.00912170019000769
489	80.0439071655273	-15.34508228302	-5.13601779937744	0.0175015944987535	0.0100340843200684	-0.0799007043242455	-0.0311995539814234
490	81.3426055908203	-14.3710594177246	-5.46069240570068	-0.00100484199356288	-0.00684897974133492	-0.0561994761228561	-0.0370436906814575
491	82.6413040161133	-14.6957330703735	-5.46069240570068	0.0113327819854021	-0.0172385573387146	-0.0230826959013939	-0.0393164120614529
492	82.6413040161133	-15.0204076766968	-5.46069240570068	0.0106834331527352	-0.0376930385828018	0.00354059832170606	-0.0250307414680719
493	81.3426055908203	-14.3710594177246	-5.6554970741272	0.012956153601408	-0.0354203209280968	-0.00457625929266214	-0.0237320438027382
494	82.6413040161133	-14.0463848114014	-5.52562713623047	0.00841071270406246	-0.0448358729481697	0.0191249661147594	-0.0240567177534103
495	81.3426055908203	-14.3710594177246	-5.13601779937744	0.00581331877037883	-0.0425631552934647	0.0408781431615353	-0.0130177913233638
496	82.6413040161133	-14.3710594177246	-5.13601779937744	-0.0026282137259841	-0.0273034609854221	0.0431508645415306	-0.00977104809135199
497	80.6932525634766	-12.7476873397827	-5.46069240570068	0.00159255252219737	-0.0243813935667276	0.0412028171122074	-3.08191010844894e-05
498	81.3426055908203	-14.0463848114014	-5.3957576751709	-0.00555028254166245	0.00126787810586393	0.0587352328002453	0.0213976856321096
499	78.7452087402344	-12.7476873397827	-5.52562713623047	-0.00684897974133492	0.0158782228827477	0.0899039655923843	0.029189869761467
500	82.6413040161133	-14.3710594177246	-5.33082246780396	-0.00230353930965066	0.0236704051494598	0.0499690249562263	0.0327612869441509
501	80.6932525634766	-13.7217102050781	-5.26588773727417	-0.00197886489331722	0.0145795252174139	0.0233457311987877	0.0353586822748184
502	81.9919509887695	-13.7217102050781	-5.3957576751709	-0.00717365415766835	0.00483929552137852	0.00159255252219737	0.0282158460468054
503	81.3426055908203	-13.3970365524292	-5.6554970741272	-0.00100484199356288	0.00256657530553639	-0.0260047651827335	0.0314625911414623
504	81.3426055908203	-14.0463848114014	-5.26588773727417	-0.00100484199356288	0.00581331877037883	-0.0769786313176155	0.0239950809627771
505	80.6932525634766	-14.0463848114014	-5.59056186676025	-0.00684897974133492	0.00516396993771195	-0.136394038796425	0.00776136433705688
506	80.0439071655273	-13.3970365524292	-5.46069240570068	-0.00977104809135199	0.000943203864153475	-0.126653805375099	0.0116574559360743
507	80.0439071655273	-12.0983390808105	-5.26588773727417	0.00159255252219737	-0.0156151866540313	-0.0743812397122383	-0.00944637414067984
508	80.6932525634766	-13.072361946106	-5.52562713623047	0.0178262684494257	-0.0169138833880424	-0.0451605506241322	-0.0188619289547205
509	80.0439071655273	-13.7217102050781	-5.72043180465698	0.0126314787194133	0.00581331877037883	-0.0130177913233638	-0.0480826161801815
510	81.9919509887695	-13.3970365524292	-6.36978054046631	0.0155535480007529	-0.00230353930965066	-0.00197886489331722	-0.0402904339134693
511	80.6932525634766	-12.4230136871338	-6.30484533309937	0.0113327819854021	0.00159255252219737	0.029189869761467	-0.043212503194809
512	81.3426055908203	-14.0463848114014	-5.33082246780396	0.0155535480007529	0.00808603875339031	0.0502936989068985	-0.02697878703475
513	81.3426055908203	-13.7217102050781	-5.3957576751709	0.00970941036939621	0.00613799272105098	0.0392547734081745	-0.0328229255974293
514	80.6932525634766	-14.0463848114014	-5.33082246780396	0.00418994715437293	-0.00197886489331722	0.0233457311987877	-0.02697878703475
515	81.3426055908203	-14.0463848114014	-5.3957576751709	-0.00132951640989631	0.00678734155371785	-0.00684897974133492	-0.0117190945893526
516	80.6932525634766	-12.7476873397827	-5.85030126571655	-0.0110697457566857	-0.0211346503347158	-0.0159398596733809	-0.0149658378213644
517	80.6932525634766	-12.7476873397827	-5.72043180465698	0.0113327819854021	0.000293855206109583	-0.00912170019000769	-0.00100484199356288
518	80.0439071655273	-13.072361946106	-5.13601779937744	-0.00684897974133492	-0.00684897974133492	-0.0152905117720366	0.012956153601408
519	80.0439071655273	-13.072361946106	-5.46069240570068	-0.00879702530801296	-3.08191010844894e-05	-3.08191010844894e-05	0.0334106348454952
520	80.0439071655273	-13.072361946106	-5.3957576751709	-0.0104203969240189	-0.0182125810533762	-0.0104203969240189	0.0389300994575024
521	79.3945541381836	-14.0463848114014	-5.52562713623047	-0.0120437685400248	-0.0341216214001179	0.0142548503354192	0.0363327041268349
522	81.9919509887695	-14.3710594177246	-5.3957576751709	-0.00652430532500148	-0.00879702530801296	0.01847561635077	0.0347093306481838
523	81.9919509887695	-14.6957330703735	-5.13601779937744	0.000618529506027699	0.00289124972186983	0.00483929552137852	0.0282158460468054
524	78.7452087402344	-13.7217102050781	-4.94121360778809	-0.00879702530801296	0.0262678004801273	0.0142548503354192	0.0239950809627771
525	80.0439071655273	-12.7476873397827	-5.00614833831787	0.00126787810586393	0.0389300994575024	-0.0104203969240189	0.011982130818069
526	81.3426055908203	-13.7217102050781	-5.20095300674438	-0.00165419070981443	0.0363327041268349	-0.0383423902094364	0.00938473641872406
527	82.6413040161133	-14.0463848114014	-5.3957576751709	-0.00425158534198999	0.0249691028147936	-0.0529527328908443	0.00776136433705688
528	82.6413040161133	-14.3710594177246	-5.46069240570068	0.00289124972186983	0.025618452578783	-0.0578228458762169	-0.0201606266200542
529	80.0439071655273	-12.7476873397827	-5.78536653518677	0.0152288740500808	0.00548864435404539	-0.0649656802415848	-0.032173577696085
530	81.9919509887695	-14.0463848114014	-5.52562713623047	0.0136055024340749	-0.00490093370899558	-0.0561994761228561	-0.0435371771454811
531	80.6932525634766	-13.072361946106	-5.6554970741272	0.0123068047687411	-0.032173577696085	-0.0341216214001179	-0.0438618510961533
532	79.3945541381836	-13.072361946106	-5.26588773727417	0.0100340843200684	-0.02697878703475	0.00548864435404539	-0.0331475995481014
533	82.6413040161133	-14.6957330703735	-5.78536653518677	0.0123068047687411	-0.0247060675173998	-0.00749832857400179	-0.0237320438027382
534	81.3426055908203	-13.7217102050781	-5.6554970741272	0.0103587592020631	-0.0126931173726916	0.00581331877037883	-0.0230826959013939
535	82.6413040161133	-14.0463848114014	-5.52562713623047	0.00321592413820326	-0.00165419070981443	-0.00944637414067984	-0.0172385573387146
536	80.6932525634766	-14.0463848114014	-5.46069240570068	0.00581331877037883	-0.00165419070981443	0.00873538758605719	-0.0182125810533762
537	80.6932525634766	-13.072361946106	-5.46069240570068	-0.0026282137259841	-0.0026282137259841	0.01847561635077	-0.000355493422830477
538	79.3945541381836	-12.0983390808105	-5.59056186676025	-0.000680167751852423	0.0136055024340749	0.0343846566975117	0.0197743140161037
539	81.3426055908203	-13.7217102050781	-5.59056186676025	-0.00879702530801296	0.01100810803473	0.0262678004801273	0.0382807515561581
540	81.3426055908203	-13.3970365524292	-5.72043180465698	-0.00652430532500148	0.0181509424000978	0.0275664981454611	0.0395794473588467
541	81.3426055908203	-14.0463848114014	-5.72043180465698	-0.00392691092565656	0.0217223595827818	0.0155535480007529	0.0360080301761627
542	80.6932525634766	-13.7217102050781	-5.59056186676025	-0.00165419070981443	0.0171769186854362	0.036657378077507	0.0395794473588467
543	82.6413040161133	-13.7217102050781	-5.46069240570068	0.00191722682211548	0.0103587592020631	0.0230210572481155	0.0389300994575024
544	81.9919509887695	-13.072361946106	-5.13601779937744	-0.00360223650932312	0.00938473641872406	0.0181509424000978	0.020423661917448
545	81.3426055908203	-12.7476873397827	-5.59056186676025	-0.00165419070981443	0.00970941036939621	0.0324366129934788	0.0181509424000978
546	81.9919509887695	-13.3970365524292	-5.46069240570068	-0.00392691092565656	0.00321592413820326	0.0623066499829292	0.00289124972186983
547	81.9919509887695	-13.7217102050781	-5.46069240570068	-0.017887907102704	0.00418994715437293	0.0688001364469528	0.0100340843200684
548	80.0439071655273	-12.7476873397827	-5.85030126571655	0.01100810803473	0.0171769186854362	0.045423585921526	-0.0139918150380254
549	81.3426055908203	-13.7217102050781	-5.33082246780396	0.00938473641872406	0.00711201597005129	0.0519170723855495	-0.0354203209280968
550	79.3945541381836	-12.0983390808105	-5.46069240570068	0.01100810803473	0.00678734155371785	0.0467222817242146	-0.038017712533474
551	80.6932525634766	-13.072361946106	-5.72043180465698	0.00354059832170606	0.0022419011220336	-0.00684897974133492	-0.0331475995481014
552	81.3426055908203	-13.072361946106	-5.59056186676025	0.00126787810586393	0.0113327819854021	-0.02697878703475	-0.0263294391334057
553	82.6413040161133	-14.0463848114014	-5.46069240570068	0.00483929552137852	0.0116574559360743	-0.0600955672562122	-0.0227580219507217
554	80.6932525634766	-13.3970365524292	-5.59056186676025	0.01847561635077	0.0162028968334198	-0.0409397818148136	-0.0227580219507217
555	80.6932525634766	-12.4230136871338	-5.52562713623047	-0.000680167751852423	0.01847561635077	-0.0412644557654858	-0.0143164889886975
556	80.6932525634766	-12.7476873397827	-5.59056186676025	0.01100810803473	0.0194496400654316	-0.0721085146069527	-0.0139918150380254
557	80.0439071655273	-12.4230136871338	-5.59056186676025	-0.000680167751852423	0.0220470335334539	-0.0704851448535919	-0.0026282137259841
558	79.3945541381836	-12.4230136871338	-5.6554970741272	-0.00684897974133492	0.0132808275520802	-0.0639916583895683	0.0126314787194133
559	81.9919509887695	-13.7217102050781	-5.26588773727417	-0.00457625929266214	0.00613799272105098	-0.0698357969522476	0.0389300994575024
560	80.0439071655273	-12.4230136871338	-5.52562713623047	-0.00879702530801296	0.00646266713738441	-0.0763292834162712	0.0356833562254906
561	80.6932525634766	-12.4230136871338	-5.20095300674438	-0.00360223650932312	0.00159255252219737	-0.0659397020936012	0.0356833562254906
562	81.3426055908203	-13.7217102050781	-4.74640893936157	-0.000355493422830477	-0.0292515084147453	-0.0571734979748726	0.0353586822748184
563	82.6413040161133	-13.3970365524292	-5.13601779937744	0.00418994715437293	-0.048407293856144	-0.0471085943281651	0.0265924744307995
564	81.9919509887695	-13.3970365524292	-5.20095300674438	-0.00555028254166245	-0.0510046854615211	-0.0549007803201675	0.0226963832974434
565	80.0439071655273	-13.7217102050781	-5.13601779937744	-0.00619963090866804	-0.0445111989974976	-0.0591215454041958	0.0191249661147594
566	80.6932525634766	-13.072361946106	-5.26588773727417	0.000943203864153475	-0.0354203209280968	0.0853585228323936	0.00483929552137852
567	79.3945541381836	-12.4230136871338	-4.68147373199463	-0.00555028254166245	-0.0276281367987394	0.0973714739084244	0.00191722682211548
568	81.3426055908203	-14.0463848114014	-4.81134366989136	0.0123068047687411	-0.0156151866540313	0.0856831967830658	-0.0175632312893867
569	79.3945541381836	-12.7476873397827	-5.33082246780396	0.0149041991680861	-0.0143164889886975	0.0899039655923843	-0.0324982516467571
570	81.9919509887695	-13.7217102050781	-5.26588773727417	0.01100810803473	-0.0133424662053585	0.0483456552028656	-0.0419138073921204
571	80.6932525634766	-13.072361946106	-5.6554970741272	0.012956153601408	-0.00684897974133492	0.000293855206109583	-0.0428878292441368
572	80.6932525634766	-12.7476873397827	-5.59056186676025	0.0123068047687411	0.0136055024340749	-0.0230826959013939	-0.0354203209280968
573	80.0439071655273	-12.7476873397827	-5.72043180465698	0.00938473641872406	0.0386054255068302	-0.0386670641601086	-0.0276281367987394
574	79.3945541381836	-12.4230136871338	-5.59056186676025	0.00613799272105098	0.0399041213095188	-0.0523033849895	-0.0204853005707264
575	79.3945541381836	-13.3970365524292	-5.72043180465698	0.000618529506027699	0.0428261905908585	-0.0620436146855354	-0.0224333461374044
576	80.6932525634766	-13.7217102050781	-5.6554970741272	-0.00717365415766835	0.0343846566975117	-0.0646410062909126	-0.0133424662053585
577	79.3945541381836	-13.3970365524292	-5.78536653518677	-0.00684897974133492	0.0431508645415306	-0.0422384813427925	-0.00230353930965066
578	80.0439071655273	-13.7217102050781	-5.6554970741272	-0.00749832857400179	0.0428261905908585	-0.028926832601428	0.0207483377307653
579	78.7452087402344	-12.0983390808105	-5.46069240570068	-0.0113944197073579	0.0480209775269032	-0.0315242260694504	0.0330859608948231
580	80.6932525634766	-13.7217102050781	-4.87627840042114	-0.0117190945893526	0.0168522447347641	-0.0282774847000837	0.0392547734081745
581	79.3945541381836	-12.0983390808105	-5.46069240570068	-0.00587495695799589	-0.00425158534198999	-0.00977104809135199	0.0360080301761627
582	78.0958633422852	-12.4230136871338	-5.59056186676025	-0.00619963090866804	-0.0152905117720366	0.0155535480007529	0.0347093306481838
583	76.7971649169922	-11.7736644744873	-5.6554970741272	-0.00977104809135199	-0.0198359526693821	0.0636053457856178	0.0314625911414623
584	79.3945541381836	-12.0983390808105	-5.52562713623047	-0.00522560812532902	-0.00132951640989631	0.0873065739870071	0.0334106348454952
585	78.7452087402344	-11.7736644744873	-5.46069240570068	-0.0159398596733809	0.00906006153672934	0.0675014406442642	0.0145795252174139
586	79.3945541381836	-13.7217102050781	-5.13601779937744	-0.0117190945893526	0.0106834331527352	0.0386054255068302	0.0158782228827477
587	80.6932525634766	-13.072361946106	-5.46069240570068	-0.0110697457566857	0.01847561635077	-0.00912170019000769	0.0113327819854021
588	78.0958633422852	-13.072361946106	-5.6554970741272	-0.00749832857400179	0.020423661917448	-0.0471085943281651	-0.0172385573387146
589	80.6932525634766	-13.3970365524292	-5.59056186676025	-3.08191010844894e-05	0.0136055024340749	-0.0636669844388962	-0.0341216214001179
590	76.7971649169922	-13.072361946106	-5.6554970741272	0.00711201597005129	-0.0273034609854221	-0.0354203209280968	-0.0350956469774246
591	78.0958633422852	-12.7476873397827	-5.46069240570068	0.0100340843200684	-0.0584721975028515	-0.00360223650932312	-0.0370436906814575
592	79.3945541381836	-13.7217102050781	-5.00614833831787	0.00191722682211548	-0.0607449151575565	0.0100340843200684	-0.0337969474494457
593	79.3945541381836	-13.7217102050781	-5.20095300674438	0.00191722682211548	-0.0490566417574883	0.0629559978842735	-0.0230826959013939
594	78.7452087402344	-13.3970365524292	-5.3957576751709	0.00938473641872406	-0.0357449948787689	0.0356833562254906	-0.0208099745213985
595	76.7971649169922	-13.072361946106	-5.52562713623047	-0.00392691092565656	-0.0165892094373703	0.0106834331527352	-0.0198359526693821
596	77.4465103149414	-12.7476873397827	-5.59056186676025	-0.0026282137259841	-0.00392691092565656	0.000943203864153475	-0.00522560812532902
597	77.4465103149414	-13.3970365524292	-5.00614833831787	0.00451462110504508	0.01847561635077	-0.00782300252467394	-0.00717365415766835
598	77.4465103149414	-12.4230136871338	-5.00614833831787	-0.0100957229733467	0.0431508645415306	-0.0273034609854221	0.0223717093467712
599	78.7452087402344	-13.7217102050781	-4.94121360778809	-0.00782300252467394	0.0438002124428749	-0.0107450718060136	0.0373067259788513
600	77.4465103149414	-12.7476873397827	-5.46069240570068	-0.0182125810533762	0.0473716296255589	-0.0152905117720366	0.0399041213095188
601	79.3945541381836	-13.7217102050781	-5.20095300674438	-0.00879702530801296	0.0353586822748184	-0.03444629535079	0.0447742342948914
602	78.0958633422852	-13.7217102050781	-5.13601779937744	-0.0130177913233638	0.0217223595827818	-0.0406151078641415	0.0415274947881699
603	79.3945541381836	-13.7217102050781	-5.33082246780396	-0.0126931173726916	0.0155535480007529	-0.0324982516467571	0.0353586822748184
604	79.3945541381836	-13.7217102050781	-5.07108306884766	-0.0107450718060136	0.0246444288641214	-0.0185372550040483	0.0210730116814375
605	80.6932525634766	-13.7217102050781	-5.13601779937744	-0.00879702530801296	0.0259431265294552	-0.0276281367987394	0.00970941036939621
606	80.6932525634766	-14.0463848114014	-5.3957576751709	-0.000680167751852423	-0.00165419070981443	0.0210730116814375	0.0158782228827477
607	78.7452087402344	-12.7476873397827	-5.85030126571655	0.00289124972186983	-0.0250307414680719	0.0509430468082428	0.0142548503354192
608	80.0439071655273	-13.3970365524292	-5.72043180465698	0.00386527273803949	-0.0282774847000837	0.0957481041550636	-0.00587495695799589
609	79.3945541381836	-13.7217102050781	-5.52562713623047	0.0106834331527352	-0.0311995539814234	0.110683120787144	-0.0276281367987394
610	80.6932525634766	-13.7217102050781	-5.46069240570068	0.00321592413820326	-0.0146411629393697	0.106137678027153	-0.0363943427801132
611	80.0439071655273	-13.072361946106	-5.52562713623047	0.000293855206109583	-0.00555028254166245	0.0756182968616486	-0.0370436906814575
612	78.0958633422852	-12.4230136871338	-5.6554970741272	0.00808603875339031	0.020423661917448	0.0168522447347641	-0.0273034609854221
613	79.3945541381836	-13.072361946106	-5.59056186676025	0.0168522447347641	0.0441248863935471	-0.0143164889886975	-0.0185372550040483
614	78.7452087402344	-13.072361946106	-5.52562713623047	-0.00360223650932312	0.0502936989068985	-0.02697878703475	-0.0123684434220195
615	81.3426055908203	-14.3710594177246	-5.20095300674438	-0.00295288790948689	0.031137915328145	-0.03444629535079	-0.0126931173726916
616	82.6413040161133	-14.0463848114014	-5.26588773727417	-0.0123684434220195	0.013930176384747	-0.021459324285388	-0.0130177913233638
617	80.6932525634766	-14.6957330703735	-5.20095300674438	-0.00555028254166245	0.00126787810586393	-0.0451605506241322	-0.00165419070981443
618	80.0439071655273	-13.7217102050781	-5.59056186676025	-0.00619963090866804	-0.00392691092565656	-0.0221086721867323	0.0213976856321096
619	79.3945541381836	-13.7217102050781	-5.33082246780396	-0.0136671401560307	-0.00327756232582033	-0.0250307414680719	0.0356833562254906
620	81.3426055908203	-13.7217102050781	-5.59056186676025	-0.00587495695799589	-0.0143164889886975	-0.0354203209280968	0.040228795260191
621	79.3945541381836	-13.3970365524292	-5.59056186676025	-0.00684897974133492	-0.0334722734987736	-0.0393164120614529	0.0376313999295235
622	80.0439071655273	-13.7217102050781	-5.07108306884766	-3.08191010844894e-05	-0.0204853005707264	-0.0172385573387146	0.0317872650921345
623	81.3426055908203	-14.0463848114014	-4.94121360778809	0.00743668992072344	-0.00684897974133492	-0.0201606266200542	0.0317872650921345
624	81.3426055908203	-13.7217102050781	-5.33082246780396	-0.0139918150380254	0.0103587592020631	-0.0383423902094364	0.0168522447347641
625	80.6932525634766	-14.0463848114014	-5.3957576751709	0.000943203864153475	0.0132808275520802	-0.0292515084147453	0.0100340843200684
626	81.3426055908203	-14.3710594177246	-5.07108306884766	-0.0104203969240189	0.0178262684494257	0.00516396993771195	-0.00132951640989631
627	80.0439071655273	-14.0463848114014	-5.33082246780396	-0.00912170019000769	-3.08191010844894e-05	0.0535404421389103	-0.00327756232582033
628	78.7452087402344	-13.3970365524292	-5.46069240570068	0.0158782228827477	0.00711201597005129	0.108735077083111	-0.0139918150380254
629	81.3426055908203	-14.6957330703735	-5.26588773727417	0.00970941036939621	0.01100810803473	0.098670169711113	-0.0425631552934647
630	80.0439071655273	-13.7217102050781	-5.72043180465698	0.0100340843200684	0.0243197549134493	0.0772416666150093	-0.0497059896588326
631	79.3945541381836	-13.3970365524292	-5.72043180465698	0.0126314787194133	0.0188002903014421	0.0275664981454611	-0.0406151078641415
632	79.3945541381836	-13.072361946106	-5.85030126571655	0.01100810803473	0.0269171483814716	-0.0191866029053926	-0.02697878703475
633	80.0439071655273	-13.072361946106	-5.46069240570068	0.0191249661147594	0.0259431265294552	-0.0474332682788372	-0.0240567177534103
634	81.3426055908203	-13.072361946106	-5.6554970741272	0.0116574559360743	0.0239950809627771	-0.0341216214001179	-0.0195112787187099
635	81.9919509887695	-14.0463848114014	-5.00614833831787	-0.0120437685400248	0.00711201597005129	0.0132808275520802	-0.0211346503347158
636	82.6413040161133	-14.6957330703735	-5.26588773727417	0.00321592413820326	-0.0126931173726916	0.0230210572481155	-0.00879702530801296
637	82.6413040161133	-14.6957330703735	-5.3957576751709	0.00776136433705688	-0.0113944197073579	0.0450989119708538	-0.00619963090866804
638	81.9919509887695	-14.3710594177246	-5.46069240570068	-0.00295288790948689	-0.0130177913233638	0.0123068047687411	0.0171769186854362
639	80.0439071655273	-13.3970365524292	-5.46069240570068	-0.00522560812532902	-0.0136671401560307	-0.021459324285388	0.0356833562254906
640	83.2906494140625	-14.0463848114014	-5.26588773727417	-0.00619963090866804	-0.0311995539814234	-0.0373683646321297	0.0314625911414623
641	81.3426055908203	-13.072361946106	-5.26588773727417	-0.0117190945893526	-0.0191866029053926	-0.0549007803201675	0.036657378077507
642	80.6932525634766	-13.072361946106	-5.52562713623047	-0.00425158534198999	-0.0143164889886975	-0.0425631552934647	0.0386054255068302
643	79.3945541381836	-13.7217102050781	-5.46069240570068	-0.00847235135734081	0.011982130818069	-0.0503553375601768	0.0259431265294552
644	81.3426055908203	-14.0463848114014	-5.26588773727417	0.00159255252219737	0.0132808275520802	-0.0510046854615211	0.013930176384747
645	80.0439071655273	-13.3970365524292	-5.33082246780396	-0.00944637414067984	0.011982130818069	-0.0428878292441368	0.00581331877037883
646	83.2906494140625	-13.3970365524292	-5.3957576751709	0.0100340843200684	0.0197743140161037	-0.0454852245748043	0.00776136433705688
647	80.6932525634766	-13.3970365524292	-5.26588773727417	0.01847561635077	-0.000680167751852423	-0.0305502042174339	0.000618529506027699
648	81.3426055908203	-13.3970365524292	-5.52562713623047	0.0158782228827477	-0.00197886489331722	-0.0188619289547205	-0.0247060675173998
649	81.3426055908203	-14.0463848114014	-5.52562713623047	0.0149041991680861	-0.021459324285388	-0.00100484199356288	-0.0357449948787689
650	83.2906494140625	-14.3710594177246	-5.46069240570068	0.0142548503354192	-0.0276281367987394	0.0230210572481155	-0.0467839203774929
651	82.6413040161133	-13.7217102050781	-5.46069240570068	0.00938473641872406	-0.0227580219507217	0.0330859608948231	-0.039641086012125
652	81.9919509887695	-13.7217102050781	-5.26588773727417	0.00516396993771195	-0.0152905117720366	0.0321119390428066	-0.0305502042174339
653	82.6413040161133	-14.0463848114014	-5.26588773727417	0.00938473641872406	-0.00230353930965066	0.0275664981454611	-0.0295761823654175
654	83.2906494140625	-14.3710594177246	-5.33082246780396	-0.00100484199356288	0.0165275707840919	0.00354059832170606	-0.0276281367987394
655	81.9919509887695	-13.3970365524292	-5.3957576751709	0.00516396993771195	0.00873538758605719	0.00613799272105098	-0.0276281367987394
656	83.2906494140625	-14.3710594177246	-5.3957576751709	0.00191722682211548	0.00841071270406246	-0.0191866029053926	-0.0152905117720366
657	81.3426055908203	-14.0463848114014	-5.52562713623047	-0.00100484199356288	0.0113327819854021	-0.0256800893694162	-0.00457625929266214
658	80.0439071655273	-13.7217102050781	-5.6554970741272	0.00581331877037883	0.00548864435404539	-0.0152905117720366	0.0132808275520802
659	81.9919509887695	-14.0463848114014	-5.00614833831787	-0.00749832857400179	-0.00392691092565656	-0.0126931173726916	0.040228795260191
660	81.3426055908203	-13.3970365524292	-5.52562713623047	-0.00782300252467394	0.00289124972186983	-0.00587495695799589	0.0262678004801273
661	80.0439071655273	-13.3970365524292	-5.46069240570068	0.000618529506027699	-0.00230353930965066	-0.00132951640989631	0.0340599827468395
662	82.6413040161133	-14.3710594177246	-5.52562713623047	-0.00360223650932312	0.0142548503354192	-0.0117190945893526	0.0298392176628113
663	83.2906494140625	-14.3710594177246	-5.6554970741272	-0.00132951640989631	0.0223717093467712	-0.00814767740666866	0.0314625911414623
664	81.9919509887695	-14.0463848114014	-5.46069240570068	0.00354059832170606	0.031137915328145	0.0145795252174139	0.0265924744307995
665	81.9919509887695	-14.0463848114014	-5.26588773727417	-0.00457625929266214	0.0298392176628113	0.0230210572481155	0.0152288740500808
666	80.6932525634766	-13.3970365524292	-5.78536653518677	-0.00230353930965066	0.025618452578783	0.0389300994575024	0.00516396993771195
667	81.3426055908203	-13.072361946106	-6.36978054046631	0.00289124972186983	0.00548864435404539	0.0463976077735424	-0.00425158534198999
668	80.6932525634766	-13.3970365524292	-5.78536653518677	-3.08191010844894e-05	-0.0107450718060136	0.0428261905908585	-0.0130177913233638
669	81.3426055908203	-14.3710594177246	-5.59056186676025	0.00906006153672934	-0.00295288790948689	0.0421768426895142	-0.0399657599627972
670	81.3426055908203	-13.3970365524292	-5.33082246780396	-0.00197886489331722	-0.00814767740666866	0.0386054255068302	-0.0386670641601086
671	80.6932525634766	-13.7217102050781	-5.33082246780396	0.0188002903014421	-3.08191010844894e-05	0.0340599827468395	-0.0393164120614529
672	80.6932525634766	-14.6957330703735	-5.59056186676025	0.013930176384747	0.00418994715437293	-0.00944637414067984	-0.0324982516467571
673	83.2906494140625	-14.0463848114014	-5.6554970741272	0.0194496400654316	0.0113327819854021	-0.0597708933055401	-0.0282774847000837
674	81.9919509887695	-14.6957330703735	-5.20095300674438	0.0123068047687411	0.0178262684494257	-0.0893162563443184	-0.0230826959013939
675	80.0439071655273	-13.3970365524292	-5.52562713623047	0.00970941036939621	0.000293855206109583	-0.0847708135843277	-0.0247060675173998
676	80.6932525634766	-13.7217102050781	-5.20095300674438	0.00386527273803949	-0.0299008563160896	-0.0555501282215118	-0.00912170019000769
677	80.0439071655273	-14.0463848114014	-5.26588773727417	-0.00717365415766835	-0.0454852245748043	-0.0152905117720366	0.000618529506027699
678	82.6413040161133	-15.0204076766968	-5.52562713623047	0.000943203864153475	-0.0454852245748043	0.00418994715437293	0.0233457311987877
679	81.3426055908203	-14.3710594177246	-5.46069240570068	-0.00522560812532902	-0.0354203209280968	0.0272418223321438	0.0324366129934788
680	82.6413040161133	-14.6957330703735	-5.13601779937744	-0.00360223650932312	-0.023407369852066	0.0412028171122074	0.0386054255068302
681	81.9919509887695	-13.3970365524292	-5.33082246780396	-0.00457625929266214	0.000618529506027699	0.0155535480007529	0.0425015166401863
682	81.3426055908203	-13.7217102050781	-5.07108306884766	-0.00327756232582033	0.0233457311987877	0.00646266713738441	0.0324366129934788
683	83.2906494140625	-13.7217102050781	-5.13601779937744	0.0022419011220336	0.0379560738801956	0.00191722682211548	0.0337353087961674
684	80.6932525634766	-13.3970365524292	-5.6554970741272	-0.00165419070981443	0.0532157681882381	-0.0201606266200542	0.0288651939481497
685	81.3426055908203	-13.3970365524292	-5.72043180465698	-0.00457625929266214	0.0522417463362217	-0.0324982516467571	0.0220470335334539
686	82.6413040161133	-14.3710594177246	-5.26588773727417	-0.00522560812532902	0.0584105588495731	-0.0295761823654175	0.0168522447347641
687	83.2906494140625	-15.6697568893433	-5.3957576751709	0.00516396993771195	0.0519170723855495	-0.038017712533474	0.0145795252174139
688	81.3426055908203	-14.0463848114014	-5.33082246780396	0.00808603875339031	0.0181509424000978	-0.0136671401560307	-0.0156151866540313
689	81.9919509887695	-14.0463848114014	-5.3957576751709	0.00711201597005129	0.00354059832170606	-0.00490093370899558	-0.0350956469774246
690	82.6413040161133	-14.6957330703735	-5.46069240570068	0.00678734155371785	-0.0240567177534103	0.0123068047687411	-0.0477579422295094
691	83.9399948120117	-14.3710594177246	-5.46069240570068	0.0113327819854021	-0.00977104809135199	0.0103587592020631	-0.039641086012125
692	80.0439071655273	-13.072361946106	-5.6554970741272	0.0126314787194133	-0.0113944197073579	0.00678734155371785	-0.0308748781681061
693	81.9919509887695	-14.0463848114014	-5.52562713623047	0.0123068047687411	0.000943203864153475	-0.00587495695799589	-0.0162645354866982
694	80.6932525634766	-13.3970365524292	-5.46069240570068	0.0126314787194133	0.00776136433705688	-0.0185372550040483	-0.0165892094373703
695	83.2906494140625	-13.7217102050781	-5.46069240570068	-0.0026282137259841	-0.00619963090866804	-0.0123684434220195	-0.0152905117720366
696	82.6413040161133	-14.3710594177246	-5.52562713623047	0.0249691028147936	-0.0133424662053585	0.00256657530553639	-0.00814767740666866
697	82.6413040161133	-15.0204076766968	-5.46069240570068	-0.00652430532500148	-0.0100957229733467	0.00808603875339031	-0.00717365415766835
698	81.3426055908203	-13.3970365524292	-5.72043180465698	-0.00197886489331722	-0.0308748781681061	0.0606832765042782	0.0278911720961332
699	83.9399948120117	-14.3710594177246	-5.78536653518677	-0.000355493422830477	-0.0276281367987394	0.0688001364469528	0.0337353087961674
700	81.3426055908203	-13.7217102050781	-5.52562713623047	-0.0107450718060136	-0.0237320438027382	0.0834104791283607	0.0386054255068302
701	81.9919509887695	-14.6957330703735	-4.94121360778809	-0.00587495695799589	0.00256657530553639	0.0379560738801956	0.0447742342948914
702	82.6413040161133	-14.3710594177246	-5.72043180465698	-0.00749832857400179	-0.000680167751852423	-0.00100484199356288	0.029189869761467
703	83.2906494140625	-15.0204076766968	-5.59056186676025	-0.00132951640989631	0.00906006153672934	-0.0172385573387146	0.0347093306481838
704	82.6413040161133	-15.34508228302	-5.6554970741272	0.00289124972186983	0.0230210572481155	-0.068537101149559	0.0194496400654316
705	81.3426055908203	-15.0204076766968	-5.3957576751709	-0.00587495695799589	0.0230210572481155	-0.0883422344923019	0.0116574559360743
706	80.6932525634766	-13.7217102050781	-5.85030126571655	-0.00555028254166245	0.0142548503354192	-0.0587968714535236	0.012956153601408
707	80.6932525634766	-14.0463848114014	-5.59056186676025	0.0265924744307995	-0.00555028254166245	-0.0162645354866982	-0.00555028254166245
708	80.0439071655273	-13.7217102050781	-6.17497587203979	0.00646266713738441	-0.0253554154187441	0.0171769186854362	-0.0188619289547205
709	81.3426055908203	-15.0204076766968	-5.9152364730835	0.0236704051494598	-0.0402904339134693	0.0717222020030022	-0.0425631552934647
710	80.6932525634766	-14.0463848114014	-5.6554970741272	0.0106834331527352	-0.0428878292441368	0.0889299437403679	-0.0451605506241322
711	80.6932525634766	-15.0204076766968	-5.3957576751709	0.0106834331527352	-0.00717365415766835	0.0538651160895824	-0.0464592464268208
712	83.2906494140625	-14.6957330703735	-5.3957576751709	0.0145795252174139	-0.00230353930965066	0.0155535480007529	-0.0406151078641415
713	81.3426055908203	-15.0204076766968	-5.33082246780396	0.0149041991680861	-0.00197886489331722	0.00711201597005129	-0.0282774847000837
714	83.2906494140625	-15.0204076766968	-5.46069240570068	0.013930176384747	-0.00392691092565656	-0.0139918150380254	-0.0182125810533762
715	82.6413040161133	-14.6957330703735	-5.52562713623047	0.00418994715437293	-0.00782300252467394	-0.0276281367987394	-0.0266541130840778
716	81.3426055908203	-14.0463848114014	-5.46069240570068	0.00386527273803949	-0.00100484199356288	-0.0136671401560307	-0.0149658378213644
717	81.3426055908203	-13.3970365524292	-5.3957576751709	0.013930176384747	-0.0175632312893867	0.0123068047687411	-0.00197886489331722
718	83.2906494140625	-14.6957330703735	-5.07108306884766	-0.00425158534198999	0.00516396993771195	0.00256657530553639	0.0278911720961332
719	80.6932525634766	-14.3710594177246	-5.00614833831787	-0.00425158534198999	0.0223717093467712	-0.0211346503347158	0.0272418223321438
720	83.9399948120117	-14.3710594177246	-5.59056186676025	-0.0123684434220195	0.00678734155371785	-0.0185372550040483	0.0327612869441509
721	81.9919509887695	-13.072361946106	-5.85030126571655	-0.0139918150380254	0.0126314787194133	-0.0260047651827335	0.0233457311987877
722	81.3426055908203	-13.7217102050781	-5.85030126571655	-0.00100484199356288	0.0295145437121391	-0.0425631552934647	0.0353586822748184
723	80.6932525634766	-13.7217102050781	-5.78536653518677	-0.0139918150380254	0.0278911720961332	-0.0208099745213985	0.0298392176628113
724	82.6413040161133	-13.7217102050781	-5.6554970741272	0.00321592413820326	0.0275664981454611	0.00613799272105098	0.0233457311987877
725	81.3426055908203	-13.7217102050781	-5.59056186676025	-0.00847235135734081	0.0207483377307653	0.0236704051494598	0.0142548503354192
726	83.2906494140625	-14.6957330703735	-5.72043180465698	-0.0182125810533762	0.01100810803473	0.0554884895682335	0.00938473641872406
727	82.6413040161133	-14.3710594177246	-5.72043180465698	0.0123068047687411	0.00613799272105098	0.0652287155389786	0.0178262684494257
728	82.6413040161133	-14.3710594177246	-5.59056186676025	0.00646266713738441	0.00581331877037883	0.0532157681882381	-0.0104203969240189
729	81.3426055908203	-13.3970365524292	-5.72043180465698	0.00873538758605719	0.0282158460468054	0.020423661917448	-0.0292515084147453
730	83.9399948120117	-14.6957330703735	-5.72043180465698	0.00354059832170606	0.0188002903014421	-0.00522560812532902	-0.0347709693014622
731	82.6413040161133	-13.072361946106	-5.72043180465698	0.00613799272105098	0.0113327819854021	-0.0393164120614529	-0.0393164120614529
732	81.3426055908203	-13.7217102050781	-5.9152364730835	0.00646266713738441	0.00126787810586393	-0.0652903541922569	-0.0247060675173998
733	80.6932525634766	-13.072361946106	-6.23991060256958	-0.0117190945893526	-0.0237320438027382	-0.0406151078641415	-0.0299008563160896
734	82.6413040161133	-13.7217102050781	-5.85030126571655	0.00386527273803949	-0.0299008563160896	-0.0159398596733809	-0.0159398596733809
735	80.6932525634766	-13.072361946106	-5.85030126571655	-0.00587495695799589	-0.0545761026442051	-0.0133424662053585	-0.0117190945893526
736	81.9919509887695	-14.0463848114014	-5.59056186676025	0.0123068047687411	-0.0708098188042641	0.0295145437121391	-0.00847235135734081
737	83.2906494140625	-14.3710594177246	-5.07108306884766	0.0103587592020631	-0.0526280589401722	0.045423585921526	-0.0026282137259841
738	81.9919509887695	-13.3970365524292	-5.52562713623047	-0.00555028254166245	-0.0182125810533762	0.0577612072229385	0.0262678004801273
739	82.6413040161133	-14.0463848114014	-5.9152364730835	-0.00230353930965066	0.0243197549134493	0.0356833562254906	0.0434755384922028
740	81.9919509887695	-14.0463848114014	-5.6554970741272	-0.00847235135734081	0.0337353087961674	0.0230210572481155	0.0343846566975117
741	81.9919509887695	-14.0463848114014	-5.52562713623047	-0.00652430532500148	0.0304885655641556	0.00159255252219737	0.0314625911414623
742	81.9919509887695	-14.3710594177246	-5.13601779937744	0.00678734155371785	0.045423585921526	-0.0464592464268208	0.0304885655641556
743	81.9919509887695	-14.0463848114014	-5.26588773727417	-0.00100484199356288	0.0541897900402546	-0.0795760303735733	0.0236704051494598
744	83.2906494140625	-14.3710594177246	-5.59056186676025	-0.00717365415766835	0.0655533894896507	-0.110095411539078	0.0252937767654657
745	81.9919509887695	-13.072361946106	-6.23991060256958	0.0171769186854362	0.0623066499829292	-0.131523922085762	0.00321592413820326
746	80.6932525634766	-13.7217102050781	-6.11004114151001	-0.00392691092565656	0.0379560738801956	-0.117562919855118	0.00516396993771195
747	81.9919509887695	-14.6957330703735	-5.52562713623047	0.0168522447347641	0.00808603875339031	-0.0740565657615662	0.0113327819854021
748	80.0439071655273	-13.7217102050781	-5.33082246780396	0.00581331877037883	-0.0165892094373703	-0.0565241500735283	-0.0149658378213644
749	82.6413040161133	-14.0463848114014	-5.46069240570068	0.0145795252174139	-0.0221086721867323	-0.0367190167307854	-0.0256800893694162
750	80.6932525634766	-13.072361946106	-5.78536653518677	0.0100340843200684	-0.021459324285388	-0.0373683646321297	-0.0363943427801132
751	83.2906494140625	-14.6957330703735	-5.59056186676025	0.00159255252219737	-0.0208099745213985	-0.023407369852066	-0.0354203209280968
752	82.6413040161133	-14.0463848114014	-5.72043180465698	0.00808603875339031	-0.000680167751852423	-0.0149658378213644	-0.0318489037454128
753	81.3426055908203	-13.3970365524292	-5.72043180465698	0.0106834331527352	-0.0221086721867323	0.00386527273803949	-0.0243813935667276
754	81.3426055908203	-13.7217102050781	-5.46069240570068	0.01100810803473	-0.00522560812532902	-0.0136671401560307	-0.0162645354866982
755	82.6413040161133	-14.0463848114014	-5.07108306884766	0.011982130818069	-3.08191010844894e-05	-0.00587495695799589	-0.0172385573387146
756	81.9919509887695	-15.0204076766968	-5.52562713623047	0.0022419011220336	0.00418994715437293	0.00613799272105098	-0.00652430532500148
757	81.3426055908203	-14.0463848114014	-5.72043180465698	-0.0133424662053585	-0.00425158534198999	0.0295145437121391	-0.00197886489331722
758	82.6413040161133	-14.3710594177246	-5.46069240570068	-0.00230353930965066	0.00126787810586393	0.0509430468082428	0.0275664981454611
759	81.9919509887695	-14.3710594177246	-5.52562713623047	-0.00100484199356288	0.000618529506027699	0.0580858811736107	0.0470469556748867
760	82.6413040161133	-14.3710594177246	-5.33082246780396	-0.00230353930965066	0.0106834331527352	0.0165275707840919	0.0421768426895142
761	82.6413040161133	-13.072361946106	-5.52562713623047	-0.00619963090866804	-0.00295288790948689	0.0200989879667759	0.0399041213095188
762	80.6932525634766	-12.7476873397827	-5.6554970741272	-0.0123684434220195	-0.00619963090866804	0.0334106348454952	0.0392547734081745
763	82.6413040161133	-13.3970365524292	-5.9152364730835	-0.00912170019000769	-0.0146411629393697	0.0243197549134493	0.040228795260191
764	80.6932525634766	-13.072361946106	-5.9152364730835	-0.0100957229733467	-0.00295288790948689	0.0412028171122074	0.0301638916134834
765	83.9399948120117	-14.3710594177246	-5.59056186676025	-0.00782300252467394	-0.0276281367987394	0.0584105588495731	0.0162028968334198
766	81.9919509887695	-14.0463848114014	-5.3957576751709	-0.00684897974133492	0.00581331877037883	0.0545144639909267	0.0123068047687411
767	81.3426055908203	-13.3970365524292	-5.85030126571655	-0.00684897974133492	-0.017887907102704	0.0623066499829292	-0.00392691092565656
768	80.6932525634766	-13.3970365524292	-6.11004114151001	-0.00457625929266214	-0.0149658378213644	0.0593845807015896	-0.0146411629393697
769	83.2906494140625	-14.3710594177246	-5.98017120361328	0.000618529506027699	-0.0026282137259841	0.0649040415883064	-0.0331475995481014
770	82.6413040161133	-12.7476873397827	-6.04510593414307	0.000618529506027699	-0.0110697457566857	0.0483456552028656	-0.0428878292441368
771	81.3426055908203	-13.7217102050781	-6.04510593414307	0.00581331877037883	-0.0149658378213644	-0.0428878292441368	-0.0454852245748043
772	82.6413040161133	-13.7217102050781	-5.72043180465698	0.00938473641872406	-0.0117190945893526	-0.0487319678068161	-0.0328229255974293
773	83.2906494140625	-14.0463848114014	-5.26588773727417	0.00873538758605719	-0.0175632312893867	-0.0341216214001179	-0.0227580219507217
774	82.6413040161133	-13.7217102050781	-5.52562713623047	0.00646266713738441	-0.0198359526693821	0.00906006153672934	-0.0182125810533762
775	83.2906494140625	-14.0463848114014	-5.6554970741272	0.00678734155371785	-0.0412644557654858	0.0704235062003136	-0.0315242260694504
776	80.6932525634766	-12.7476873397827	-5.59056186676025	0.0132808275520802	-0.043212503194809	0.123670093715191	-0.0217839982360601
777	80.0439071655273	-13.3970365524292	-5.72043180465698	0.00191722682211548	-0.0266541130840778	0.124319441616535	-0.00425158534198999
778	80.6932525634766	-13.072361946106	-5.46069240570068	-0.0026282137259841	-0.0175632312893867	0.116851933300495	0.0191249661147594
779	81.3426055908203	-13.3970365524292	-5.3957576751709	-0.0104203969240189	0.0155535480007529	0.0752936229109764	0.0317872650921345
780	80.6932525634766	-13.072361946106	-5.9152364730835	-0.00555028254166245	0.0444495603442192	-0.02697878703475	0.0334106348454952
781	82.6413040161133	-14.6957330703735	-5.6554970741272	-0.00457625929266214	0.0538651160895824	-0.10295257717371	0.0288651939481497
782	82.6413040161133	-13.7217102050781	-5.98017120361328	0.000293855206109583	0.047696303576231	-0.11788759380579	0.0295145437121391
783	82.6413040161133	-14.0463848114014	-5.6554970741272	-0.000355493422830477	0.0412028171122074	-0.114965528249741	0.0262678004801273
784	80.6932525634766	-14.0463848114014	-5.72043180465698	0.00354059832170606	0.0337353087961674	-0.11334215849638	0.0152288740500808
785	80.6932525634766	-13.3970365524292	-5.6554970741272	-0.00522560812532902	0.0200989879667759	-0.0883422344923019	0.00776136433705688
786	81.3426055908203	-13.072361946106	-5.85030126571655	-0.000680167751852423	-0.00295288790948689	-0.0597708933055401	-0.000680167751852423
787	83.2906494140625	-13.7217102050781	-5.6554970741272	0.00159255252219737	-0.02697878703475	-0.00197886489331722	0.00646266713738441
788	82.6413040161133	-14.6957330703735	-5.59056186676025	0.0191249661147594	-0.0282774847000837	0.00386527273803949	-0.0149658378213644
789	80.6932525634766	-13.3970365524292	-5.78536653518677	0.0116574559360743	-0.023407369852066	0.0188002903014421	-0.0292515084147453
790	82.6413040161133	-14.3710594177246	-5.3957576751709	0.0106834331527352	-0.0305502042174339	0.0434755384922028	-0.0441865250468254
791	83.2906494140625	-14.3710594177246	-5.3957576751709	0.0145795252174139	-0.032173577696085	0.0376313999295235	-0.0383423902094364
792	80.6932525634766	-12.7476873397827	-5.85030126571655	0.00159255252219737	-0.017887907102704	0.0252937767654657	-0.0299008563160896
793	81.3426055908203	-13.072361946106	-5.85030126571655	0.0113327819854021	0.00126787810586393	0.00970941036939621	-0.0276281367987394
794	81.3426055908203	-13.7217102050781	-5.59056186676025	0.0116574559360743	0.0149041991680861	0.011982130818069	-0.0230826959013939
795	80.6932525634766	-13.3970365524292	-5.59056186676025	0.0149041991680861	0.0178262684494257	-0.0195112787187099	-0.023407369852066
796	82.6413040161133	-14.0463848114014	-5.46069240570068	0.00354059832170606	0.0282158460468054	-0.0461345724761486	-0.0172385573387146
797	81.3426055908203	-14.0463848114014	-5.00614833831787	-0.000355493422830477	0.0340599827468395	-0.0669137313961983	-0.00652430532500148
798	81.3426055908203	-13.7217102050781	-5.59056186676025	-0.00457625929266214	0.013930176384747	-0.0445111989974976	0.0158782228827477
799	81.3426055908203	-14.3710594177246	-5.72043180465698	-0.0107450718060136	-0.0191866029053926	0.01847561635077	0.0373067259788513
800	81.3426055908203	-13.3970365524292	-5.46069240570068	-0.0162645354866982	-0.0026282137259841	-0.000680167751852423	0.0428261905908585
801	81.9919509887695	-13.7217102050781	-5.52562713623047	-0.0156151866540313	0.0116574559360743	-0.00392691092565656	0.0373067259788513
802	81.3426055908203	-13.7217102050781	-5.6554970741272	-3.08191010844894e-05	0.0155535480007529	-0.0113944197073579	0.0340599827468395
803	80.0439071655273	-13.072361946106	-5.26588773727417	-0.000355493422830477	0.029189869761467	-0.0152905117720366	0.0376313999295235
804	80.6932525634766	-13.7217102050781	-5.6554970741272	-0.00522560812532902	0.0460729338228703	-0.0311995539814234	0.0259431265294552
805	80.6932525634766	-13.3970365524292	-5.78536653518677	-0.000680167751852423	0.0616573020815849	-0.0730825439095497	0.0191249661147594
806	83.2906494140625	-14.6957330703735	-5.72043180465698	-0.0107450718060136	0.047696303576231	-0.0665890574455261	0.00354059832170606
807	81.3426055908203	-13.072361946106	-5.85030126571655	-0.00847235135734081	0.0278911720961332	-0.0552254542708397	0.00289124972186983
808	81.3426055908203	-13.3970365524292	-5.78536653518677	0.0116574559360743	0.0223717093467712	-0.0445111989974976	-0.0104203969240189
809	81.9919509887695	-14.0463848114014	-5.59056186676025	0.0181509424000978	0.025618452578783	-0.0419138073921204	-0.0318489037454128
810	81.3426055908203	-13.7217102050781	-5.72043180465698	0.00548864435404539	0.0145795252174139	-0.0367190167307854	-0.0415891297161579
811	82.6413040161133	-14.6957330703735	-5.59056186676025	0.0126314787194133	0.00191722682211548	-0.00814767740666866	-0.0389917381107807
812	83.2906494140625	-14.3710594177246	-5.52562713623047	0.0171769186854362	-0.0104203969240189	0.0272418223321438	-0.02697878703475
813	80.6932525634766	-14.3710594177246	-5.9152364730835	0.0100340843200684	-0.00165419070981443	0.0262678004801273	-0.0299008563160896
814	81.9919509887695	-14.3710594177246	-5.46069240570068	0.013930176384747	0.00354059832170606	0.0548391379415989	-0.0159398596733809
815	83.2906494140625	-14.3710594177246	-5.13601779937744	0.0106834331527352	-0.00717365415766835	0.0636053457856178	-0.0311995539814234
816	82.6413040161133	-15.0204076766968	-5.26588773727417	0.00970941036939621	-0.023407369852066	0.0681507885456085	-0.00814767740666866
817	81.3426055908203	-13.7217102050781	-6.04510593414307	0.0100340843200684	-0.0282774847000837	0.0444495603442192	-0.00392691092565656
818	82.6413040161133	-14.6957330703735	-5.52562713623047	0.00191722682211548	0.00191722682211548	0.0269171483814716	0.0178262684494257
819	80.6932525634766	-13.7217102050781	-5.85030126571655	-0.00814767740666866	0.00289124972186983	0.0106834331527352	0.0415274947881699
820	82.6413040161133	-14.6957330703735	-5.59056186676025	-0.00360223650932312	-0.00230353930965066	-0.0156151866540313	0.0386054255068302
821	82.6413040161133	-15.0204076766968	-5.46069240570068	-0.00749832857400179	0.00678734155371785	-0.0448358729481697	0.0321119390428066
822	81.9919509887695	-14.3710594177246	-5.59056186676025	-0.00165419070981443	0.0145795252174139	-0.0419138073921204	0.0363327041268349
823	82.6413040161133	-15.0204076766968	-5.85030126571655	-0.00165419070981443	0.00776136433705688	-0.0526280589401722	0.0343846566975117
824	81.9919509887695	-14.3710594177246	-5.72043180465698	-0.00360223650932312	0.000943203864153475	-0.0555501282215118	0.020423661917448
825	82.6413040161133	-14.6957330703735	-5.46069240570068	0.0022419011220336	-0.023407369852066	-0.063342310488224	0.0158782228827477
826	80.0439071655273	-13.3970365524292	-5.72043180465698	-0.00132951640989631	-0.0126931173726916	-0.0474332682788372	0.00743668992072344
827	81.9919509887695	-14.6957330703735	-5.6554970741272	-0.0146411629393697	-0.00977104809135199	-0.0217839982360601	-0.000680167751852423
828	82.6413040161133	-14.3710594177246	-5.59056186676025	0.0126314787194133	-0.0204853005707264	0.00581331877037883	-0.0165892094373703
829	81.9919509887695	-14.3710594177246	-5.52562713623047	0.0152288740500808	-0.00814767740666866	-0.00717365415766835	-0.0360696688294411
830	82.6413040161133	-14.3710594177246	-5.78536653518677	0.00906006153672934	0.00191722682211548	0.0168522447347641	-0.0399657599627972
831	81.9919509887695	-14.3710594177246	-5.59056186676025	0.0126314787194133	-0.00360223650932312	0.0252937767654657	-0.0415891297161579
832	80.6932525634766	-14.6957330703735	-5.07108306884766	0.00873538758605719	0.00386527273803949	0.0499690249562263	-0.0393164120614529
833	83.2906494140625	-15.0204076766968	-4.87627840042114	0.00808603875339031	-0.0279528107494116	0.0395794473588467	-0.0204853005707264
834	83.2906494140625	-14.6957330703735	-4.94121360778809	0.0145795252174139	-0.017887907102704	0.0515923984348774	-0.0266541130840778
835	82.6413040161133	-15.6697568893433	-5.13601779937744	0.0194496400654316	-0.0117190945893526	0.0168522447347641	-0.0250307414680719
836	80.0439071655273	-14.0463848114014	-5.46069240570068	-0.0175632312893867	-0.0204853005707264	0.0233457311987877	-0.0175632312893867
837	81.9919509887695	-14.3710594177246	-5.6554970741272	-0.00684897974133492	-0.0152905117720366	0.0282158460468054	-0.00490093370899558
838	80.6932525634766	-13.3970365524292	-5.46069240570068	-0.00814767740666866	0.00808603875339031	0.0571118593215942	0.0178262684494257
839	81.9919509887695	-13.7217102050781	-5.3957576751709	-0.00295288790948689	0.0022419011220336	0.0259431265294552	0.0353586822748184
840	79.3945541381836	-13.7217102050781	-5.3957576751709	-0.0143164889886975	0.0106834331527352	0.0145795252174139	0.0330859608948231
841	81.3426055908203	-15.0204076766968	-5.6554970741272	-0.0139918150380254	0.0275664981454611	0.00126787810586393	0.0399041213095188
842	83.2906494140625	-14.3710594177246	-5.72043180465698	-0.00197886489331722	0.0210730116814375	-0.00230353930965066	0.0356833562254906
843	82.6413040161133	-15.34508228302	-5.46069240570068	-0.000355493422830477	0.0210730116814375	-0.00619963090866804	0.0350340083241463
844	81.3426055908203	-14.3710594177246	-5.52562713623047	0.00289124972186983	0.0330859608948231	-0.0370436906814575	0.0213976856321096
845	80.6932525634766	-13.7217102050781	-5.59056186676025	0.00256657530553639	0.0252937767654657	-0.0487319678068161	0.0223717093467712
846	81.3426055908203	-13.3970365524292	-5.72043180465698	-0.00684897974133492	0.0288651939481497	-0.0347709693014622	0.00613799272105098
847	83.2906494140625	-15.34508228302	-5.59056186676025	0.0022419011220336	0.0239950809627771	-0.021459324285388	-0.000680167751852423
848	83.2906494140625	-15.34508228302	-5.72043180465698	0.0149041991680861	-0.000680167751852423	-0.00197886489331722	-0.0169138833880424
849	80.6932525634766	-14.3710594177246	-5.78536653518677	0.0103587592020631	0.00256657530553639	0.0158782228827477	-0.0373683646321297
850	82.6413040161133	-15.0204076766968	-5.33082246780396	0.0116574559360743	0.00191722682211548	0.0243197549134493	-0.0477579422295094
851	80.6932525634766	-14.3710594177246	-5.33082246780396	0.01100810803473	0.0123068047687411	0.00711201597005129	-0.0448358729481697
852	80.6932525634766	-14.3710594177246	-5.3957576751709	0.0191249661147594	0.0272418223321438	0.0194496400654316	-0.0363943427801132
853	81.9919509887695	-15.0204076766968	-5.72043180465698	0.0217223595827818	0.0175015944987535	0.0249691028147936	-0.0263294391334057
854	82.6413040161133	-15.6697568893433	-5.72043180465698	0.0168522447347641	0.00711201597005129	0.00516396993771195	-0.0247060675173998
855	82.6413040161133	-15.0204076766968	-5.52562713623047	0.0171769186854362	0.011982130818069	-0.021459324285388	-0.0201606266200542
856	83.2906494140625	-15.0204076766968	-5.46069240570068	0.00808603875339031	0.00191722682211548	-0.0308748781681061	-0.0204853005707264
857	81.3426055908203	-14.3710594177246	-4.94121360778809	0.00451462110504508	-0.00619963090866804	-0.0578228458762169	-0.00555028254166245
858	80.6932525634766	-14.3710594177246	-5.00614833831787	0.00256657530553639	0.000293855206109583	-0.098082460463047	0.025618452578783
859	80.6932525634766	-14.0463848114014	-5.26588773727417	-0.00879702530801296	-0.0126931173726916	-0.0740565657615662	0.0340599827468395
860	83.9399948120117	-15.34508228302	-5.3957576751709	-0.0110697457566857	-0.0302255302667618	-0.0503553375601768	0.0421768426895142
861	82.6413040161133	-15.6697568893433	-5.33082246780396	-0.00782300252467394	-0.0188619289547205	-0.0422384813427925	0.0389300994575024
862	83.2906494140625	-15.6697568893433	-5.26588773727417	0.00581331877037883	-0.0117190945893526	-0.0107450718060136	0.0382807515561581
863	81.9919509887695	-15.34508228302	-5.07108306884766	0.000293855206109583	-0.0104203969240189	-0.00587495695799589	0.0363327041268349
864	83.9399948120117	-15.34508228302	-5.13601779937744	-0.00490093370899558	-0.0195112787187099	0.0295145437121391	0.0210730116814375
865	81.9919509887695	-14.3710594177246	-5.78536653518677	-0.00912170019000769	-0.000680167751852423	0.0356833562254906	0.013930176384747
866	83.2906494140625	-15.34508228302	-5.3957576751709	-0.00490093370899558	0.00711201597005129	0.0171769186854362	0.0200989879667759
867	83.2906494140625	-15.34508228302	-5.3957576751709	0.00711201597005129	0.0136055024340749	0.0116574559360743	0.00938473641872406
868	81.9919509887695	-14.3710594177246	-5.46069240570068	0.0113327819854021	0.00678734155371785	0.0428261905908585	-0.0130177913233638
869	83.2906494140625	-15.0204076766968	-5.00614833831787	0.00776136433705688	0.00776136433705688	0.0337353087961674	-0.0311995539814234
870	81.9919509887695	-13.7217102050781	-5.59056186676025	0.00938473641872406	0.0100340843200684	0.0428261905908585	-0.0383423902094364
871	81.9919509887695	-13.7217102050781	-5.72043180465698	0.00873538758605719	0.0158782228827477	0.0421768426895142	-0.0425631552934647
872	82.6413040161133	-15.34508228302	-5.3957576751709	0.0136055024340749	0.0226963832974434	0.0425015166401863	-0.0299008563160896
873	82.6413040161133	-15.0204076766968	-5.46069240570068	0.00906006153672934	0.0213976856321096	0.0467222817242146	-0.02697878703475
874	81.9919509887695	-15.34508228302	-5.46069240570068	0.00354059832170606	0.0295145437121391	0.0382807515561581	-0.0217839982360601
875	80.6932525634766	-14.0463848114014	-5.59056186676025	0.00938473641872406	0.0126314787194133	0.0340599827468395	-0.0130177913233638
876	81.9919509887695	-14.3710594177246	-5.52562713623047	0.000943203864153475	-0.00944637414067984	-0.0406151078641415	-0.0107450718060136
877	80.6932525634766	-13.7217102050781	-5.85030126571655	0.00126787810586393	-0.0191866029053926	-0.0584721975028515	-0.00295288790948689
878	81.9919509887695	-14.3710594177246	-5.78536653518677	0.000618529506027699	-0.0123684434220195	-0.0587968714535236	0.0272418223321438
879	83.2906494140625	-14.6957330703735	-5.26588773727417	-0.00977104809135199	-0.0133424662053585	-0.0574981719255447	0.0262678004801273
880	81.3426055908203	-14.3710594177246	-5.46069240570068	-0.00814767740666866	-0.00425158534198999	-0.0425631552934647	0.0405534692108631
881	81.9919509887695	-14.6957330703735	-5.13601779937744	-0.00425158534198999	-0.00944637414067984	-0.0282774847000837	0.0252937767654657
882	82.6413040161133	-15.6697568893433	-5.07108306884766	0.000618529506027699	-0.0143164889886975	-0.0308748781681061	0.0337353087961674
883	83.9399948120117	-15.34508228302	-5.78536653518677	0.00386527273803949	-0.00587495695799589	-0.0195112787187099	0.0308132413774729
884	83.9399948120117	-15.6697568893433	-5.3957576751709	-0.00457625929266214	-0.0120437685400248	-0.0256800893694162	0.0113327819854021
885	84.5893478393555	-15.0204076766968	-5.59056186676025	-0.00619963090866804	-0.0243813935667276	-0.0201606266200542	0.00906006153672934
886	82.6413040161133	-15.6697568893433	-5.20095300674438	-0.00100484199356288	0.00776136433705688	-0.0139918150380254	0.011982130818069
887	81.3426055908203	-14.3710594177246	-5.6554970741272	0.0152288740500808	-0.00457625929266214	0.0126314787194133	-0.00814767740666866
888	81.9919509887695	-15.9944305419922	-4.94121360778809	0.0123068047687411	-0.00327756232582033	0.0106834331527352	-0.0123684434220195
889	80.6932525634766	-15.34508228302	-5.59056186676025	0.011982130818069	0.00581331877037883	0.00841071270406246	-0.038017712533474
890	83.2906494140625	-15.9944305419922	-5.52562713623047	0.00970941036939621	0.000943203864153475	0.00873538758605719	-0.0409397818148136
891	82.6413040161133	-15.6697568893433	-5.6554970741272	-0.00100484199356288	-0.00490093370899558	0.000618529506027699	-0.0477579422295094
892	80.6932525634766	-15.34508228302	-5.46069240570068	0.0142548503354192	-0.0120437685400248	0.0181509424000978	-0.0324982516467571
893	81.9919509887695	-15.34508228302	-5.3957576751709	0.0132808275520802	-0.0500306636095047	0.0502936989068985	-0.0198359526693821
894	80.6932525634766	-15.0204076766968	-5.20095300674438	0.00906006153672934	-0.0591215454041958	0.076592318713665	-0.0273034609854221
895	83.9399948120117	-16.3191051483154	-5.46069240570068	0.00386527273803949	-0.0445111989974976	0.0587352328002453	-0.0224333461374044
896	83.9399948120117	-15.9944305419922	-5.52562713623047	0.00808603875339031	-0.0458098985254765	0.066202737390995	-0.0117190945893526
897	83.2906494140625	-15.9944305419922	-5.72043180465698	-0.00684897974133492	-0.0386670641601086	0.0671767666935921	-0.00360223650932312
898	82.6413040161133	-16.3191051483154	-5.52562713623047	-3.08191010844894e-05	-0.0224333461374044	0.0678261145949364	0.0223717093467712
899	81.9919509887695	-15.34508228302	-5.3957576751709	-0.00912170019000769	-0.0104203969240189	0.0623066499829292	0.0327612869441509
900	83.2906494140625	-16.3191051483154	-4.94121360778809	-0.0133424662053585	0.0126314787194133	0.0613326244056225	0.0386054255068302
901	81.9919509887695	-15.6697568893433	-5.85030126571655	-0.00327756232582033	0.0123068047687411	0.0515923984348774	0.0483456552028656
902	81.9919509887695	-15.0204076766968	-6.04510593414307	-3.08191010844894e-05	0.0236704051494598	0.0356833562254906	0.0327612869441509
903	81.9919509887695	-16.6437797546387	-6.11004114151001	-0.000680167751852423	0.0412028171122074	-0.00652430532500148	0.0356833562254906
904	81.9919509887695	-16.3191051483154	-5.59056186676025	-0.00587495695799589	0.0561378374695778	-0.0578228458762169	0.0191249661147594
905	81.9919509887695	-15.6697568893433	-5.59056186676025	0.00548864435404539	0.0389300994575024	-0.118861623108387	0.0142548503354192
906	81.3426055908203	-15.34508228302	-5.13601779937744	-0.00230353930965066	0.0239950809627771	-0.125355109572411	0.0158782228827477
907	83.9399948120117	-16.6437797546387	-5.52562713623047	-0.00132951640989631	0.0165275707840919	-0.115614876151085	0.00970941036939621
908	80.6932525634766	-15.34508228302	-5.85030126571655	0.0197743140161037	0.0330859608948231	-0.0971084386110306	-0.0120437685400248
909	84.5893478393555	-15.6697568893433	-5.59056186676025	0.0136055024340749	0.011982130818069	-0.0695111230015755	-0.0445111989974976
910	81.3426055908203	-15.6697568893433	-5.52562713623047	0.012956153601408	0.00646266713738441	-0.0211346503347158	-0.050680011510849
911	83.2906494140625	-16.3191051483154	-5.52562713623047	0.00906006153672934	-0.0126931173726916	0.0116574559360743	-0.0393164120614529
912	82.6413040161133	-15.9944305419922	-4.94121360778809	0.00483929552137852	-0.0188619289547205	0.0223717093467712	-0.0376930385828018
913	83.2906494140625	-17.2931289672852	-5.33082246780396	0.00808603875339031	-0.0230826959013939	0.0350340083241463	-0.0250307414680719
914	83.9399948120117	-15.9944305419922	-5.13601779937744	-0.0117190945893526	-0.017887907102704	-0.0100957229733467	-0.0276281367987394
915	81.3426055908203	-15.9944305419922	-5.46069240570068	-3.08191010844894e-05	-0.00977104809135199	-0.0188619289547205	-0.0227580219507217
916	81.3426055908203	-15.34508228302	-5.26588773727417	-0.000680167751852423	-0.0120437685400248	-0.0227580219507217	-0.0211346503347158
917	83.2906494140625	-17.2931289672852	-4.87627840042114	-0.00392691092565656	-0.0130177913233638	-0.0217839982360601	-0.00197886489331722
918	81.3426055908203	-15.6697568893433	-4.94121360778809	-0.00132951640989631	-0.00652430532500148	-0.0276281367987394	0.0223717093467712
919	82.6413040161133	-15.9944305419922	-5.3957576751709	-0.00619963090866804	-0.00360223650932312	-0.0133424662053585	0.0347093306481838
920	81.3426055908203	-15.34508228302	-5.52562713623047	-0.0104203969240189	-0.00197886489331722	-0.0100957229733467	0.0295145437121391
921	83.2906494140625	-16.3191051483154	-5.33082246780396	-0.00912170019000769	-0.00587495695799589	-0.023407369852066	0.0327612869441509
922	83.2906494140625	-16.3191051483154	-5.6554970741272	-0.00230353930965066	0.00321592413820326	-0.0422384813427925	0.0217223595827818
923	81.3426055908203	-15.6697568893433	-5.3957576751709	-0.00165419070981443	0.00613799272105098	-0.0406151078641415	0.029189869761467
924	81.9919509887695	-15.34508228302	-5.20095300674438	0.00548864435404539	0.00678734155371785	-0.0172385573387146	0.0168522447347641
925	82.6413040161133	-15.34508228302	-5.52562713623047	-0.00717365415766835	0.00483929552137852	-0.0195112787187099	0.0113327819854021
926	82.6413040161133	-16.9684543609619	-5.72043180465698	0.0022419011220336	-0.00490093370899558	-0.0328229255974293	0.00451462110504508
927	82.6413040161133	-17.2931289672852	-5.59056186676025	-0.0130177913233638	-0.0120437685400248	-0.00944637414067984	-0.00132951640989631
928	83.2906494140625	-16.6437797546387	-5.9152364730835	0.00873538758605719	-0.0182125810533762	0.0162028968334198	-0.0191866029053926
929	83.2906494140625	-16.3191051483154	-5.59056186676025	0.0181509424000978	-0.0292515084147453	0.0272418223321438	-0.0328229255974293
930	83.9399948120117	-17.2931289672852	-5.20095300674438	0.00613799272105098	-0.0208099745213985	0.0489950031042099	-0.0474332682788372
931	81.3426055908203	-15.6697568893433	-5.46069240570068	0.00646266713738441	-0.00360223650932312	0.0473716296255589	-0.0448358729481697
932	81.3426055908203	-15.6697568893433	-5.72043180465698	0.0175015944987535	0.00126787810586393	0.0502936989068985	-0.0341216214001179
933	81.3426055908203	-15.6697568893433	-5.9152364730835	0.0126314787194133	0.0272418223321438	0.0252937767654657	-0.0273034609854221
934	82.6413040161133	-15.34508228302	-5.52562713623047	0.00808603875339031	0.0334106348454952	0.0457482598721981	-0.0243813935667276
935	83.2906494140625	-16.3191051483154	-5.46069240570068	0.0022419011220336	0.0298392176628113	0.0606832765042782	-0.0227580219507217
936	85.2386932373047	-16.3191051483154	-5.07108306884766	0.00516396993771195	0.0386054255068302	0.0252937767654657	-0.0126931173726916
937	81.9919509887695	-15.6697568893433	-5.72043180465698	0.0022419011220336	0.0415274947881699	-0.0172385573387146	-0.00457625929266214
938	82.6413040161133	-15.6697568893433	-5.98017120361328	0.00516396993771195	0.025618452578783	-0.0497059896588326	0.0265924744307995
939	82.6413040161133	-16.3191051483154	-5.6554970741272	-0.00977104809135199	0.00516396993771195	-0.0474332682788372	0.0467222817242146
940	84.5893478393555	-15.9944305419922	-5.85030126571655	-0.0110697457566857	-0.0152905117720366	-0.0760046094655991	0.0447742342948914
941	81.9919509887695	-15.34508228302	-5.6554970741272	-0.00490093370899558	-0.0263294391334057	-0.0730825439095497	0.0415274947881699
942	83.9399948120117	-16.6437797546387	-5.00614833831787	-0.0139918150380254	-0.0474332682788372	-0.0604202412068844	0.0392547734081745
943	83.2906494140625	-15.9944305419922	-5.26588773727417	-0.0026282137259841	-0.0334722734987736	-0.0458098985254765	0.0415274947881699
944	84.5893478393555	-16.3191051483154	-5.52562713623047	0.000943203864153475	-0.0247060675173998	-0.0253554154187441	0.0239950809627771
945	82.6413040161133	-16.3191051483154	-5.46069240570068	0.00451462110504508	-0.0149658378213644	-0.0276281367987394	0.020423661917448
946	81.9919509887695	-15.9944305419922	-5.20095300674438	-0.00197886489331722	-0.00587495695799589	-0.0334722734987736	0.012956153601408
947	81.3426055908203	-15.34508228302	-5.26588773727417	0.011982130818069	-0.0201606266200542	-0.0195112787187099	0.00841071270406246
948	81.9919509887695	-16.3191051483154	-4.68147373199463	0.0136055024340749	-0.0324982516467571	0.0412028171122074	-0.00360223650932312
949	81.9919509887695	-14.6957330703735	-5.13601779937744	0.0132808275520802	-0.0295761823654175	0.0600339286029339	-0.0266541130840778
950	81.9919509887695	-15.6697568893433	-5.3957576751709	0.00256657530553639	-0.0302255302667618	0.0626313239336014	-0.0347709693014622
951	83.2906494140625	-16.6437797546387	-5.13601779937744	0.0106834331527352	-0.0266541130840778	0.0483456552028656	-0.0438618510961533
952	83.9399948120117	-16.9684543609619	-5.00614833831787	0.00808603875339031	-0.032173577696085	0.0272418223321438	-0.0276281367987394
953	83.2906494140625	-15.9944305419922	-5.33082246780396	0.013930176384747	0.00613799272105098	-0.00197886489331722	-0.0266541130840778
954	83.2906494140625	-16.6437797546387	-5.00614833831787	0.00646266713738441	0.00841071270406246	-0.00555028254166245	-0.0136671401560307
955	81.9919509887695	-15.0204076766968	-5.33082246780396	0.00126787810586393	-0.00457625929266214	0.0460729338228703	-0.0250307414680719
956	81.3426055908203	-15.6697568893433	-5.52562713623047	-0.00327756232582033	0.000943203864153475	0.0434755384922028	-0.00652430532500148
957	83.2906494140625	-16.3191051483154	-5.3957576751709	-0.00197886489331722	-0.00132951640989631	0.0337353087961674	-0.0113944197073579
958	83.2906494140625	-16.6437797546387	-5.26588773727417	-0.00360223650932312	0.031137915328145	0.00354059832170606	0.0213976856321096
959	81.3426055908203	-15.0204076766968	-5.59056186676025	0.000293855206109583	0.0512677207589149	-0.021459324285388	0.0363327041268349
960	81.3426055908203	-16.9684543609619	-4.94121360778809	-0.0117190945893526	0.0379560738801956	-0.00912170019000769	0.0431508645415306
961	83.2906494140625	-16.3191051483154	-5.26588773727417	0.00516396993771195	0.0308132413774729	-0.0156151866540313	0.0343846566975117
962	81.3426055908203	-15.6697568893433	-5.46069240570068	-0.00555028254166245	0.0223717093467712	-0.0305502042174339	0.0382807515561581
963	81.3426055908203	-15.34508228302	-5.9152364730835	0.00256657530553639	0.0246444288641214	-0.0286021586507559	0.0304885655641556
964	81.3426055908203	-15.6697568893433	-5.46069240570068	-0.0107450718060136	0.0178262684494257	-0.0156151866540313	0.0282158460468054
965	82.6413040161133	-15.0204076766968	-5.52562713623047	-0.00425158534198999	0.0113327819854021	-0.0191866029053926	0.0194496400654316
966	81.3426055908203	-15.34508228302	-5.59056186676025	0.0106834331527352	0.00386527273803949	-0.00847235135734081	0.0100340843200684
967	83.2906494140625	-16.6437797546387	-5.3957576751709	0.00678734155371785	-0.00522560812532902	0.0574365332722664	0.00451462110504508
968	81.9919509887695	-16.3191051483154	-5.72043180465698	0.00613799272105098	-0.00619963090866804	0.0444495603442192	-0.0152905117720366
969	83.9399948120117	-16.3191051483154	-5.26588773727417	0.0162028968334198	0.0158782228827477	-0.0191866029053926	-0.0360696688294411
970	82.6413040161133	-16.3191051483154	-5.26588773727417	0.00743668992072344	0.0165275707840919	-0.0159398596733809	-0.0435371771454811
971	80.6932525634766	-15.34508228302	-5.3957576751709	0.0136055024340749	0.00841071270406246	-0.0198359526693821	-0.0406151078641415
972	81.3426055908203	-15.6697568893433	-5.3957576751709	0.0188002903014421	-0.00652430532500148	-0.00912170019000769	-0.0337969474494457
973	81.9919509887695	-15.6697568893433	-5.46069240570068	0.013930176384747	-0.00944637414067984	-0.00684897974133492	-0.0243813935667276
974	80.6932525634766	-15.0204076766968	-5.72043180465698	0.00776136433705688	-0.00295288790948689	-0.0104203969240189	-0.0175632312893867
975	83.9399948120117	-16.6437797546387	-5.52562713623047	0.011982130818069	-0.0139918150380254	-0.0123684434220195	-0.0204853005707264
976	83.9399948120117	-16.3191051483154	-5.26588773727417	0.0123068047687411	-0.00717365415766835	-0.0331475995481014	-0.0113944197073579
977	82.6413040161133	-15.0204076766968	-5.52562713623047	0.00256657530553639	-0.0188619289547205	-0.0162645354866982	-0.000355493422830477
978	81.3426055908203	-15.34508228302	-5.3957576751709	0.000618529506027699	-0.0402904339134693	-0.000355493422830477	0.0233457311987877
979	85.2386932373047	-16.3191051483154	-5.20095300674438	0.00191722682211548	-0.0104203969240189	-0.00197886489331722	0.0350340083241463
980	81.3426055908203	-15.0204076766968	-5.85030126571655	-0.0188619289547205	-0.0250307414680719	0.0252937767654657	0.0373067259788513
981	85.2386932373047	-16.9684543609619	-5.3957576751709	-0.00587495695799589	-0.0156151866540313	0.0178262684494257	0.0379560738801956
982	83.9399948120117	-15.9944305419922	-5.46069240570068	-0.00912170019000769	-0.0126931173726916	0.0386054255068302	0.0321119390428066
983	83.2906494140625	-14.6957330703735	-5.59056186676025	-0.00717365415766835	-0.0146411629393697	0.0473716296255589	0.0223717093467712
984	80.0439071655273	-14.6957330703735	-5.6554970741272	-0.0100957229733467	-0.00490093370899558	0.0584105588495731	0.0272418223321438
985	82.6413040161133	-15.6697568893433	-5.72043180465698	-0.0159398596733809	-0.0110697457566857	0.0188002903014421	0.00906006153672934
986	83.2906494140625	-15.6697568893433	-5.6554970741272	-0.00814767740666866	-0.00814767740666866	0.0155535480007529	0.0132808275520802
987	83.9399948120117	-16.3191051483154	-5.20095300674438	-0.00977104809135199	-0.00847235135734081	0.0213976856321096	0.00808603875339031
988	83.2906494140625	-16.3191051483154	-5.00614833831787	0.00548864435404539	-0.00490093370899558	0.0434755384922028	-0.0165892094373703
989	83.9399948120117	-16.6437797546387	-5.20095300674438	0.00451462110504508	0.00289124972186983	0.060358602553606	-0.032173577696085
990	81.9919509887695	-15.0204076766968	-5.46069240570068	-0.00327756232582033	-0.0120437685400248	0.0762676447629929	-0.0490566417574883
991	81.9919509887695	-15.6697568893433	-5.59056186676025	0.01100810803473	0.0100340843200684	0.0168522447347641	-0.0409397818148136
992	81.3426055908203	-15.34508228302	-5.6554970741272	0.000293855206109583	0.0132808275520802	-0.00587495695799589	-0.0389917381107807
993	81.9919509887695	-15.34508228302	-5.6554970741272	0.0103587592020631	0.0217223595827818	-0.0675630792975426	-0.0237320438027382
994	81.9919509887695	-15.0204076766968	-5.59056186676025	0.0103587592020631	0.0252937767654657	-0.126004457473755	-0.0230826959013939
995	83.2906494140625	-16.6437797546387	-5.46069240570068	0.00646266713738441	0.0278911720961332	-0.142887517809868	-0.0221086721867323
996	82.6413040161133	-14.6957330703735	-5.26588773727417	-0.00392691092565656	0.00906006153672934	-0.101004533469677	-0.0169138833880424
997	81.9919509887695	-15.34508228302	-5.20095300674438	0.00711201597005129	-0.0113944197073579	-0.0581475235521793	-0.00165419070981443
998	83.2906494140625	-16.3191051483154	-5.3957576751709	-0.00912170019000769	-0.0185372550040483	-0.032173577696085	0.0282158460468054
999	81.9919509887695	-15.34508228302	-5.6554970741272	-0.00522560812532902	-0.00230353930965066	-0.0243813935667276	0.0392547734081745
1000	81.3426055908203	-15.9944305419922	-5.52562713623047	-0.00652430532500148	0.00451462110504508	0.0191249661147594	0.0386054255068302
1001	83.2906494140625	-16.9684543609619	-5.33082246780396	-0.0123684434220195	0.0200989879667759	0.0350340083241463	0.040228795260191
1002	83.9399948120117	-16.6437797546387	-5.26588773727417	-0.00132951640989631	0.00386527273803949	0.0298392176628113	0.0350340083241463
1003	83.2906494140625	-15.6697568893433	-5.20095300674438	-0.00555028254166245	-0.000680167751852423	0.0535404421389103	0.0301638916134834
1004	83.2906494140625	-16.9684543609619	-5.6554970741272	0.000943203864153475	0.00581331877037883	0.0123068047687411	0.020423661917448
1005	83.9399948120117	-16.9684543609619	-5.3957576751709	-0.00490093370899558	0.00581331877037883	-0.0182125810533762	0.011982130818069
1006	82.6413040161133	-16.9684543609619	-5.3957576751709	0.00159255252219737	0.00776136433705688	-0.0539267547428608	0.00516396993771195
1007	81.9919509887695	-16.6437797546387	-5.26588773727417	0.00906006153672934	0.0162028968334198	-0.077952653169632	0.00159255252219737
1008	81.3426055908203	-15.9944305419922	-5.52562713623047	0.0022419011220336	0.00808603875339031	-0.0620436146855354	-0.0146411629393697
1009	83.2906494140625	-16.3191051483154	-5.33082246780396	0.0123068047687411	0.00191722682211548	-0.0454852245748043	-0.0311995539814234
1010	81.9919509887695	-15.6697568893433	-5.6554970741272	0.00938473641872406	0.00159255252219737	-0.0328229255974293	-0.0419138073921204
1011	83.2906494140625	-16.6437797546387	-5.3957576751709	0.00678734155371785	0.00906006153672934	-0.032173577696085	-0.0438618510961533
1012	83.9399948120117	-16.9684543609619	-5.46069240570068	0.00711201597005129	0.00516396993771195	-0.0143164889886975	-0.0354203209280968
1013	83.2906494140625	-16.9684543609619	-5.52562713623047	0.00581331877037883	-0.00555028254166245	0.0223717093467712	-0.0240567177534103
1014	83.2906494140625	-16.6437797546387	-5.46069240570068	0.00581331877037883	-0.00652430532500148	0.0282158460468054	-0.0139918150380254
1015	82.6413040161133	-16.6437797546387	-5.26588773727417	-0.0136671401560307	-0.00230353930965066	0.0207483377307653	-0.0247060675173998
1016	83.2906494140625	-17.2931289672852	-5.59056186676025	-0.00847235135734081	-0.00522560812532902	0.0356833562254906	-0.0152905117720366
1017	81.3426055908203	-15.34508228302	-5.98017120361328	0.0113327819854021	0.00970941036939621	0.01847561635077	-0.00360223650932312
1018	83.9399948120117	-17.2931289672852	-5.9152364730835	-0.00782300252467394	0.013930176384747	0.029189869761467	0.0252937767654657
1019	81.9919509887695	-17.2931289672852	-5.6554970741272	-0.0107450718060136	0.0200989879667759	0.0489950031042099	0.0392547734081745
1020	82.6413040161133	-16.9684543609619	-5.59056186676025	-0.00392691092565656	0.0155535480007529	0.0899039655923843	0.0373067259788513
1021	80.6932525634766	-15.6697568893433	-5.33082246780396	-0.0107450718060136	0.0243197549134493	0.136332392692566	0.0389300994575024
1022	82.6413040161133	-16.3191051483154	-5.78536653518677	-0.0100957229733467	0.025618452578783	0.0941247344017029	0.0389300994575024
1023	80.6932525634766	-15.9944305419922	-5.9152364730835	-0.00847235135734081	0.0376313999295235	0.06393001973629	0.040228795260191
1024	80.6932525634766	-16.3191051483154	-5.78536653518677	-0.00619963090866804	0.0304885655641556	-0.00425158534198999	0.0275664981454611
1025	80.0439071655273	-15.6697568893433	-5.78536653518677	-0.00749832857400179	0.0350340083241463	-0.0652903541922569	0.0181509424000978
1026	82.6413040161133	-16.9684543609619	-5.26588773727417	-0.00457625929266214	0.0340599827468395	-0.116264224052429	0.013930176384747
1027	82.6413040161133	-15.9944305419922	-5.13601779937744	0.01100810803473	0.0136055024340749	-0.101978555321693	0.013930176384747
1028	83.9399948120117	-16.9684543609619	-5.3957576751709	0.00841071270406246	-0.0299008563160896	-0.0607449151575565	-0.00457625929266214
1029	80.6932525634766	-15.34508228302	-5.3957576751709	0.0178262684494257	-0.0360696688294411	-0.028926832601428	-0.0318489037454128
1030	82.6413040161133	-17.2931289672852	-5.07108306884766	0.00126787810586393	-0.0428878292441368	-0.0376930385828018	-0.0409397818148136
1031	80.6932525634766	-15.6697568893433	-5.20095300674438	0.00256657530553639	-0.0350956469774246	-0.0341216214001179	-0.0412644557654858
1032	81.3426055908203	-16.3191051483154	-5.3957576751709	0.00776136433705688	-0.0311995539814234	-0.0458098985254765	-0.0240567177534103
1033	80.6932525634766	-15.6697568893433	-5.26588773727417	-0.000355493422830477	-0.0412644557654858	-0.0104203969240189	-0.0263294391334057
1034	80.0439071655273	-15.6697568893433	-5.46069240570068	0.0100340843200684	-0.039641086012125	-0.000680167751852423	-0.0120437685400248
1035	80.0439071655273	-15.6697568893433	-5.72043180465698	-0.000680167751852423	-0.0334722734987736	0.0236704051494598	-0.0240567177534103
1036	81.3426055908203	-16.6437797546387	-5.46069240570068	-0.0152905117720366	-0.0273034609854221	0.0278911720961332	-0.0120437685400248
1037	81.9919509887695	-16.6437797546387	-5.33082246780396	-0.0120437685400248	-0.0308748781681061	0.0645793676376343	0.00483929552137852
1038	80.0439071655273	-15.6697568893433	-5.6554970741272	-0.00944637414067984	-0.0165892094373703	0.0525664202868938	0.0126314787194133
1039	80.6932525634766	-16.6437797546387	-5.46069240570068	-0.0026282137259841	-0.00230353930965066	0.0272418223321438	0.0350340083241463
1040	80.0439071655273	-16.3191051483154	-5.46069240570068	-0.0149658378213644	0.00386527273803949	0.0223717093467712	0.045423585921526
1041	80.0439071655273	-16.3191051483154	-5.3957576751709	-0.0240567177534103	0.013930176384747	0.00451462110504508	0.0356833562254906
1042	81.9919509887695	-17.2931289672852	-5.59056186676025	-0.0182125810533762	0.025618452578783	-0.0276281367987394	0.0350340083241463
1043	81.3426055908203	-16.9684543609619	-5.52562713623047	-0.0152905117720366	0.0285405199974775	-0.0367190167307854	0.0282158460468054
1044	80.6932525634766	-17.2931289672852	-5.59056186676025	-0.0162645354866982	0.0223717093467712	-0.0282774847000837	0.020423661917448
1045	80.6932525634766	-15.6697568893433	-5.52562713623047	-0.0104203969240189	-0.00879702530801296	0.0136055024340749	0.01100810803473
1046	79.3945541381836	-15.9944305419922	-5.26588773727417	-0.0136671401560307	-0.0198359526693821	0.0360080301761627	0.0155535480007529
1047	79.3945541381836	-15.9944305419922	-5.59056186676025	-0.00327756232582033	-0.0279528107494116	0.0373067259788513	0.00483929552137852
1048	80.6932525634766	-16.3191051483154	-5.52562713623047	-0.0107450718060136	-0.0198359526693821	0.0304885655641556	-0.0123684434220195
1049	81.3426055908203	-17.2931289672852	-5.3957576751709	0.0155535480007529	-0.00847235135734081	0.00289124972186983	-0.0363943427801132
1050	79.3945541381836	-16.3191051483154	-5.46069240570068	-0.000355493422830477	0.00289124972186983	-0.0139918150380254	-0.0471085943281651
1051	81.3426055908203	-17.6178016662598	-5.26588773727417	-0.00457625929266214	0.00451462110504508	-0.0123684434220195	-0.0419138073921204
1052	82.6413040161133	-16.6437797546387	-4.81134366989136	0.00289124972186983	0.00581331877037883	0.0249691028147936	-0.0331475995481014
1053	81.9919509887695	-17.2931289672852	-5.33082246780396	0.00191722682211548	-0.0133424662053585	0.0262678004801273	-0.0240567177534103
1054	81.9919509887695	-16.9684543609619	-5.59056186676025	0.000943203864153475	0.00841071270406246	0.0408781431615353	-0.0195112787187099
1055	81.3426055908203	-17.6178016662598	-5.3957576751709	0.000943203864153475	-0.000355493422830477	0.0334106348454952	-0.0221086721867323
1056	80.6932525634766	-16.9684543609619	-5.52562713623047	-0.00684897974133492	0.00613799272105098	0.036657378077507	-0.0201606266200542
1057	81.3426055908203	-16.3191051483154	-5.78536653518677	-0.00392691092565656	0.00613799272105098	0.0327612869441509	-0.00425158534198999
1058	81.9919509887695	-17.6178016662598	-5.3957576751709	-0.017887907102704	-0.00392691092565656	0.0382807515561581	0.0308132413774729
1059	81.3426055908203	-16.3191051483154	-5.59056186676025	-0.00944637414067984	-0.000680167751852423	0.0213976856321096	0.0356833562254906
1060	81.9919509887695	-17.2931289672852	-5.46069240570068	-0.0117190945893526	-0.00132951640989631	0.00418994715437293	0.0382807515561581
1061	82.6413040161133	-17.942476272583	-5.59056186676025	-0.0172385573387146	-0.00457625929266214	-0.00327756232582033	0.0421768426895142
1062	81.3426055908203	-17.2931289672852	-5.26588773727417	-0.00652430532500148	0.00126787810586393	-0.00684897974133492	0.0340599827468395
1063	83.9399948120117	-17.6178016662598	-5.33082246780396	-0.0152905117720366	0.00776136433705688	-0.0172385573387146	0.0369820520281792
1064	82.6413040161133	-17.2931289672852	-4.81134366989136	-0.0146411629393697	0.0175015944987535	-0.0120437685400248	0.0259431265294552
1065	83.2906494140625	-17.942476272583	-5.20095300674438	-0.00490093370899558	0.01847561635077	-0.0243813935667276	0.013930176384747
1066	81.3426055908203	-16.3191051483154	-5.85030126571655	-0.00490093370899558	0.0142548503354192	-0.0458098985254765	0.00581331877037883
1067	83.2906494140625	-17.6178016662598	-4.94121360778809	-0.0104203969240189	0.0126314787194133	-0.0617189407348633	-0.00132951640989631
1068	81.9919509887695	-16.9684543609619	-5.13601779937744	0.00418994715437293	0.0145795252174139	-0.086394190788269	-0.0130177913233638
1069	82.6413040161133	-16.6437797546387	-5.52562713623047	-0.0169138833880424	0.0226963832974434	-0.0850954875349998	-0.0299008563160896
1070	83.9399948120117	-17.2931289672852	-5.07108306884766	-0.00165419070981443	0.0145795252174139	-0.0867188647389412	-0.0461345724761486
1071	81.9919509887695	-16.6437797546387	-5.33082246780396	-0.0152905117720366	0.00906006153672934	-0.0565241500735283	-0.0480826161801815
1072	81.9919509887695	-16.3191051483154	-5.6554970741272	0.000943203864153475	0.00386527273803949	-0.0217839982360601	-0.0373683646321297
1073	81.3426055908203	-17.2931289672852	-5.33082246780396	0.00646266713738441	-0.000680167751852423	-0.00295288790948689	-0.0292515084147453
1074	80.6932525634766	-17.2931289672852	-5.3957576751709	-0.0133424662053585	0.0126314787194133	-0.00295288790948689	-0.0273034609854221
1075	82.6413040161133	-16.9684543609619	-5.3957576751709	0.00451462110504508	0.0152288740500808	-0.0182125810533762	-0.0146411629393697
1076	81.3426055908203	-16.3191051483154	-5.46069240570068	0.00159255252219737	0.00613799272105098	-0.00555028254166245	-0.0107450718060136
1077	83.2906494140625	-17.6178016662598	-5.20095300674438	0.0142548503354192	-3.08191010844894e-05	-0.000680167751852423	0.00191722682211548
1078	81.9919509887695	-16.3191051483154	-5.6554970741272	0.00711201597005129	-0.0149658378213644	0.0103587592020631	0.00711201597005129
1079	83.2906494140625	-17.6178016662598	-5.33082246780396	0.00451462110504508	-0.021459324285388	0.00256657530553639	0.0447742342948914
1080	80.6932525634766	-16.3191051483154	-5.9152364730835	-3.08191010844894e-05	-0.00327756232582033	0.00126787810586393	0.0363327041268349
1081	81.9919509887695	-16.9684543609619	-5.6554970741272	-0.00652430532500148	0.00841071270406246	0.0438002124428749	0.0379560738801956
1082	82.6413040161133	-16.3191051483154	-5.72043180465698	0.00516396993771195	0.0132808275520802	0.0223717093467712	0.041852168738842
1083	81.9919509887695	-16.6437797546387	-5.46069240570068	-0.0026282137259841	0.0200989879667759	-0.0471085943281651	0.0285405199974775
1084	83.2906494140625	-16.9684543609619	-5.9152364730835	-3.08191010844894e-05	0.0275664981454611	-0.102303229272366	0.0249691028147936
1085	83.2906494140625	-16.6437797546387	-5.85030126571655	-0.00360223650932312	0.0210730116814375	-0.0997058376669884	0.0171769186854362
1086	85.8880462646484	-17.6178016662598	-5.26588773727417	-0.00197886489331722	0.0116574559360743	-0.0753552615642548	0.00159255252219737
1087	82.6413040161133	-16.6437797546387	-5.26588773727417	0.0194496400654316	0.00354059832170606	-0.0701604709029198	-0.00165419070981443
1088	81.9919509887695	-16.9684543609619	-5.3957576751709	0.00970941036939621	-0.00749832857400179	-0.0126931173726916	-0.0191866029053926
1089	84.5893478393555	-17.6178016662598	-5.00614833831787	0.013930176384747	-0.00392691092565656	-0.0308748781681061	-0.0474332682788372
1090	82.6413040161133	-16.6437797546387	-5.72043180465698	0.0132808275520802	-0.0195112787187099	-0.0159398596733809	-0.0445111989974976
1091	84.5893478393555	-17.6178016662598	-5.46069240570068	0.00776136433705688	-0.0175632312893867	-3.08191010844894e-05	-0.0497059896588326
1092	84.5893478393555	-17.2931289672852	-5.3957576751709	0.0162028968334198	-0.02697878703475	0.00678734155371785	-0.0393164120614529
1093	82.6413040161133	-15.9944305419922	-5.33082246780396	0.0123068047687411	-0.0146411629393697	0.00841071270406246	-0.0308748781681061
1094	81.9919509887695	-15.6697568893433	-5.26588773727417	-0.00327756232582033	-0.0110697457566857	0.0317872650921345	-0.02697878703475
1095	85.2386932373047	-16.3191051483154	-5.07108306884766	-0.00197886489331722	0.00256657530553639	0.0376313999295235	-0.0188619289547205
1096	84.5893478393555	-17.6178016662598	-5.26588773727417	0.0194496400654316	-3.08191010844894e-05	0.0360080301761627	-0.0133424662053585
1097	83.2906494140625	-17.2931289672852	-5.72043180465698	0.0132808275520802	0.0126314787194133	0.0308132413774729	-3.08191010844894e-05
1098	85.2386932373047	-16.9684543609619	-5.3957576751709	-0.00100484199356288	0.0152288740500808	0.0356833562254906	0.0210730116814375
1099	83.2906494140625	-16.3191051483154	-5.59056186676025	0.000943203864153475	0.0330859608948231	0.0188002903014421	0.0314625911414623
1100	85.2386932373047	-17.2931289672852	-5.59056186676025	-0.00392691092565656	0.0340599827468395	-0.00555028254166245	0.0434755384922028
1101	83.9399948120117	-16.9684543609619	-5.33082246780396	-0.0143164889886975	0.0252937767654657	-0.0146411629393697	0.040228795260191
1102	85.8880462646484	-16.9684543609619	-5.59056186676025	0.000943203864153475	0.00451462110504508	0.00126787810586393	0.041852168738842
1103	84.5893478393555	-16.9684543609619	-5.6554970741272	0.000618529506027699	0.00354059832170606	0.0149041991680861	0.0347093306481838
1104	85.2386932373047	-17.2931289672852	-5.33082246780396	-0.00197886489331722	0.0123068047687411	0.00581331877037883	0.0304885655641556
1105	84.5893478393555	-17.2931289672852	-5.3957576751709	-0.00587495695799589	0.0165275707840919	-0.0107450718060136	0.00841071270406246
1106	82.6413040161133	-16.6437797546387	-5.46069240570068	-0.00197886489331722	0.00256657530553639	0.0168522447347641	0.00678734155371785
1107	83.2906494140625	-15.6697568893433	-5.3957576751709	0.0155535480007529	-0.00457625929266214	0.0405534692108631	0.00841071270406246
1108	85.2386932373047	-17.6178016662598	-5.46069240570068	0.0136055024340749	-0.0318489037454128	0.0626313239336014	-0.0126931173726916
1109	82.6413040161133	-15.9944305419922	-5.52562713623047	0.00613799272105098	-0.0286021586507559	0.0772416666150093	-0.0389917381107807
1110	85.8880462646484	-17.2931289672852	-5.46069240570068	0.00678734155371785	-0.028926832601428	0.0649040415883064	-0.0409397818148136
1111	81.9919509887695	-15.6697568893433	-5.52562713623047	0.0165275707840919	-0.0363943427801132	0.0886052697896957	-0.0493813157081604
1112	83.9399948120117	-16.9684543609619	-5.20095300674438	0.00808603875339031	-0.0152905117720366	0.060358602553606	-0.02697878703475
1113	84.5893478393555	-16.6437797546387	-5.00614833831787	0.00548864435404539	-0.0188619289547205	0.0249691028147936	-0.0247060675173998
1114	84.5893478393555	-16.9684543609619	-5.13601779937744	-0.0182125810533762	0.013930176384747	-0.00522560812532902	-0.0130177913233638
1115	84.5893478393555	-17.2931289672852	-5.46069240570068	-0.0143164889886975	0.0347093306481838	-0.0561994761228561	-0.0146411629393697
1116	81.9919509887695	-16.3191051483154	-5.52562713623047	-0.00912170019000769	0.0327612869441509	-0.0786020010709763	-0.00684897974133492
1117	81.9919509887695	-15.6697568893433	-5.6554970741272	0.00613799272105098	0.0386054255068302	-0.0847708135843277	0.00289124972186983
1118	83.2906494140625	-15.9944305419922	-5.3957576751709	0.0191249661147594	0.0200989879667759	-0.0808747261762619	0.0272418223321438
1119	85.2386932373047	-16.9684543609619	-5.52562713623047	-0.00749832857400179	0.0100340843200684	-0.0227580219507217	0.0353586822748184
1120	83.2906494140625	-15.9944305419922	-5.59056186676025	-0.00295288790948689	-0.0120437685400248	0.0106834331527352	0.0389300994575024
1121	83.2906494140625	-15.9944305419922	-5.46069240570068	-0.0133424662053585	-0.0331475995481014	0.0600339286029339	0.036657378077507
1122	83.2906494140625	-17.2931289672852	-5.46069240570068	0.0022419011220336	-0.0100957229733467	0.0652287155389786	0.0438002124428749
1123	83.9399948120117	-16.9684543609619	-5.33082246780396	0.0022419011220336	-0.0169138833880424	0.0863325446844101	0.0308132413774729
1124	82.6413040161133	-15.9944305419922	-5.33082246780396	-0.00457625929266214	-0.000355493422830477	0.0694494843482971	0.0230210572481155
1125	82.6413040161133	-16.3191051483154	-5.3957576751709	0.00451462110504508	-0.0221086721867323	0.0538651160895824	0.0168522447347641
1126	82.6413040161133	-16.6437797546387	-5.07108306884766	-0.0126931173726916	-0.023407369852066	0.0450989119708538	0.0191249661147594
1127	82.6413040161133	-15.6697568893433	-5.78536653518677	0.0152288740500808	-0.0159398596733809	0.0989948436617851	0.011982130818069
1128	83.2906494140625	-15.9944305419922	-5.59056186676025	0.0100340843200684	-0.0152905117720366	0.0866572186350822	-0.00977104809135199
1129	84.5893478393555	-16.3191051483154	-5.6554970741272	0.0103587592020631	-0.00132951640989631	0.0675014406442642	-0.0370436906814575
1130	83.9399948120117	-16.6437797546387	-5.13601779937744	0.000943203864153475	0.011982130818069	0.00841071270406246	-0.0409397818148136
1131	84.5893478393555	-16.9684543609619	-5.3957576751709	0.0168522447347641	0.0217223595827818	-0.0704851448535919	-0.0477579422295094
1132	83.2906494140625	-16.3191051483154	-5.3957576751709	0.000618529506027699	0.0321119390428066	-0.107822693884373	-0.0347709693014622
1133	83.2906494140625	-16.3191051483154	-5.59056186676025	0.0158782228827477	0.0295145437121391	-0.126653805375099	-0.02697878703475
1134	83.9399948120117	-16.6437797546387	-5.6554970741272	0.00841071270406246	0.0168522447347641	-0.115614876151085	-0.0227580219507217
1135	83.9399948120117	-16.9684543609619	-5.46069240570068	0.00808603875339031	0.00646266713738441	-0.0850954875349998	-0.0211346503347158
1136	83.2906494140625	-15.9944305419922	-5.6554970741272	0.00126787810586393	-0.0182125810533762	-0.0247060675173998	-0.0195112787187099
1137	83.2906494140625	-15.6697568893433	-5.3957576751709	0.00906006153672934	-0.00360223650932312	0.013930176384747	-0.00684897974133492
1138	83.9399948120117	-16.6437797546387	-5.59056186676025	-0.00327756232582033	-0.00165419070981443	0.0327612869441509	0.0171769186854362
1139	84.5893478393555	-15.9944305419922	-6.11004114151001	-0.00522560812532902	0.0132808275520802	0.0522417463362217	0.0337353087961674
1140	85.2386932373047	-16.6437797546387	-5.72043180465698	-0.00684897974133492	0.0145795252174139	0.0246444288641214	0.0415274947881699
1141	85.2386932373047	-16.6437797546387	-5.46069240570068	-0.0136671401560307	0.0158782228827477	-0.023407369852066	0.0363327041268349
1142	84.5893478393555	-16.6437797546387	-5.72043180465698	-0.0117190945893526	0.01847561635077	-0.0815240740776062	0.0317872650921345
1143	85.2386932373047	-16.9684543609619	-5.59056186676025	-0.00555028254166245	0.0243197549134493	-0.124056406319141	0.0337353087961674
1144	82.6413040161133	-15.6697568893433	-5.78536653518677	0.0113327819854021	0.0288651939481497	-0.150679707527161	0.0236704051494598
1145	83.2906494140625	-15.6697568893433	-5.78536653518677	-0.00717365415766835	0.0285405199974775	-0.150030359625816	0.011982130818069
1146	83.2906494140625	-15.34508228302	-5.6554970741272	0.00483929552137852	-0.00587495695799589	-0.106199324131012	0.000618529506027699
1147	84.5893478393555	-16.3191051483154	-5.33082246780396	0.012956153601408	-0.0243813935667276	-0.0448358729481697	0.00159255252219737
1148	83.2906494140625	-15.34508228302	-5.46069240570068	0.00354059832170606	-0.0412644557654858	-0.000355493422830477	-0.0146411629393697
1149	83.2906494140625	-16.3191051483154	-5.00614833831787	0.0149041991680861	-0.0311995539814234	0.0168522447347641	-0.0435371771454811
1150	84.5893478393555	-16.6437797546387	-5.3957576751709	0.0126314787194133	-0.0217839982360601	0.0171769186854362	-0.0500306636095047
1151	83.2906494140625	-15.9944305419922	-5.9152364730835	0.00646266713738441	-0.0104203969240189	0.0246444288641214	-0.0441865250468254
1152	82.6413040161133	-15.34508228302	-5.85030126571655	0.0126314787194133	-0.000680167751852423	0.0353586822748184	-0.0370436906814575
1153	83.2906494140625	-15.6697568893433	-5.6554970741272	0.0126314787194133	0.000293855206109583	0.0392547734081745	-0.02697878703475
1154	82.6413040161133	-15.34508228302	-5.3957576751709	-0.0026282137259841	-0.00522560812532902	0.0564625114202499	-0.0224333461374044
1155	81.3426055908203	-15.9944305419922	-5.20095300674438	0.00354059832170606	-0.00327756232582033	0.0308132413774729	-0.028926832601428
1156	83.2906494140625	-16.3191051483154	-5.33082246780396	-0.00360223650932312	0.00191722682211548	0.0269171483814716	-0.0169138833880424
1157	84.5893478393555	-16.6437797546387	-5.59056186676025	0.00776136433705688	-0.00684897974133492	0.0220470335334539	-0.00132951640989631
1158	85.2386932373047	-16.6437797546387	-5.52562713623047	-0.0107450718060136	0.0142548503354192	0.00906006153672934	0.01847561635077
1159	82.6413040161133	-15.6697568893433	-5.3957576751709	-0.000355493422830477	0.0269171483814716	0.00516396993771195	0.040228795260191
1160	83.9399948120117	-16.6437797546387	-5.59056186676025	-0.00555028254166245	0.0288651939481497	-0.0126931173726916	0.0330859608948231
1161	82.6413040161133	-15.9944305419922	-5.78536653518677	0.000618529506027699	0.0343846566975117	0.00354059832170606	0.0392547734081745
1162	81.9919509887695	-15.34508228302	-5.9152364730835	-0.00165419070981443	0.0246444288641214	0.0239950809627771	0.0330859608948231
1163	82.6413040161133	-15.6697568893433	-6.11004114151001	0.00483929552137852	0.0246444288641214	0.0123068047687411	0.0343846566975117
1164	83.2906494140625	-15.6697568893433	-6.23991060256958	-0.00132951640989631	0.0168522447347641	0.000293855206109583	0.0197743140161037
1165	82.6413040161133	-15.9944305419922	-5.98017120361328	-0.00197886489331722	0.0158782228827477	-0.00684897974133492	0.0113327819854021
1166	84.5893478393555	-15.9944305419922	-5.98017120361328	0.00678734155371785	0.00938473641872406	-0.00879702530801296	0.0155535480007529
1167	85.2386932373047	-16.6437797546387	-5.26588773727417	-0.00522560812532902	0.000618529506027699	0.00548864435404539	0.00418994715437293
1168	83.2906494140625	-15.6697568893433	-5.6554970741272	-0.00197886489331722	-0.0146411629393697	-0.0130177913233638	-0.0136671401560307
1169	83.9399948120117	-16.6437797546387	-5.9152364730835	0.012956153601408	-0.0256800893694162	-0.032173577696085	-0.0383423902094364
1170	83.2906494140625	-15.6697568893433	-5.98017120361328	0.0106834331527352	-0.0182125810533762	-0.028926832601428	-0.0415891297161579
1171	83.9399948120117	-15.9944305419922	-5.6554970741272	0.0123068047687411	-0.0286021586507559	-0.0188619289547205	-0.048407293856144
1172	84.5893478393555	-16.3191051483154	-5.72043180465698	0.00354059832170606	-0.0299008563160896	0.0223717093467712	-0.0302255302667618
1173	85.2386932373047	-16.9684543609619	-5.59056186676025	0.00581331877037883	-0.0188619289547205	0.0506183728575706	-0.0279528107494116
1174	85.2386932373047	-16.3191051483154	-5.59056186676025	0.00841071270406246	-0.00555028254166245	0.0548391379415989	-0.0266541130840778
1175	82.6413040161133	-16.6437797546387	-5.98017120361328	0.0100340843200684	0.00516396993771195	0.0470469556748867	-0.0217839982360601
1176	83.2906494140625	-15.34508228302	-6.11004114151001	0.000943203864153475	0.0103587592020631	0.0269171483814716	-0.00814767740666866
1177	81.9919509887695	-15.34508228302	-6.49965000152588	0.00646266713738441	0.0298392176628113	0.0343846566975117	-0.00165419070981443
1178	82.6413040161133	-15.34508228302	-5.85030126571655	0.0103587592020631	0.0353586822748184	0.0194496400654316	0.0239950809627771
1179	83.2906494140625	-15.9944305419922	-5.59056186676025	0.00418994715437293	0.0379560738801956	0.0337353087961674	0.0389300994575024
1180	83.9399948120117	-15.9944305419922	-5.33082246780396	-0.000355493422830477	0.0265924744307995	0.0223717093467712	0.0496443510055542
1181	81.9919509887695	-15.9944305419922	-5.59056186676025	-0.0126931173726916	-0.00684897974133492	0.00873538758605719	0.047696303576231
1182	83.9399948120117	-16.9684543609619	-5.78536653518677	-0.00717365415766835	-0.000355493422830477	0.00289124972186983	0.041852168738842
1183	83.9399948120117	-16.3191051483154	-5.46069240570068	-0.00230353930965066	-0.000355493422830477	0.0178262684494257	0.0399041213095188
1184	83.9399948120117	-16.9684543609619	-5.46069240570068	-0.00522560812532902	0.000293855206109583	0.0314625911414623	0.0308132413774729
1185	83.9399948120117	-15.9944305419922	-5.33082246780396	-0.00327756232582033	-0.0026282137259841	0.0217223595827818	0.0217223595827818
1186	82.6413040161133	-15.9944305419922	-5.00614833831787	-0.00457625929266214	-0.00555028254166245	0.0158782228827477	0.0142548503354192
1187	81.9919509887695	-15.0204076766968	-5.72043180465698	0.0116574559360743	-0.00327756232582033	-0.00555028254166245	0.012956153601408
1188	84.5893478393555	-16.9684543609619	-5.26588773727417	0.01100810803473	0.00483929552137852	-0.00717365415766835	-0.00360223650932312
1189	81.9919509887695	-14.6957330703735	-5.59056186676025	0.00873538758605719	0.0106834331527352	-0.00684897974133492	-0.0305502042174339
1190	83.9399948120117	-16.6437797546387	-5.00614833831787	0.00581331877037883	0.00906006153672934	-0.0227580219507217	-0.0383423902094364
1191	84.5893478393555	-16.3191051483154	-4.94121360778809	0.00678734155371785	0.00321592413820326	-0.0350956469774246	-0.0441865250468254
1192	81.9919509887695	-15.6697568893433	-5.13601779937744	-0.00814767740666866	-0.000680167751852423	-0.0324982516467571	-0.0308748781681061
1193	82.6413040161133	-15.0204076766968	-5.3957576751709	0.01100810803473	0.000618529506027699	-0.00360223650932312	-0.0227580219507217
1194	83.9399948120117	-15.6697568893433	-5.3957576751709	0.00354059832170606	-0.0113944197073579	0.00970941036939621	-0.0250307414680719
1195	83.2906494140625	-15.9944305419922	-5.13601779937744	0.00711201597005129	0.00613799272105098	-0.0221086721867323	-0.0201606266200542
1196	83.9399948120117	-16.9684543609619	-5.20095300674438	0.00776136433705688	0.00873538758605719	-0.0292515084147453	-0.0152905117720366
1197	83.9399948120117	-16.6437797546387	-5.26588773727417	0.00711201597005129	0.00483929552137852	0.0223717093467712	-0.00457625929266214
1198	84.5893478393555	-16.6437797546387	-4.94121360778809	-0.0133424662053585	0.0022419011220336	0.0652287155389786	0.0207483377307653
1199	81.3426055908203	-15.6697568893433	-5.72043180465698	-0.000355493422830477	0.000293855206109583	0.0957481041550636	0.0347093306481838
1200	83.9399948120117	-16.3191051483154	-5.52562713623047	-0.0107450718060136	0.0158782228827477	0.0733455792069435	0.0369820520281792
1201	84.5893478393555	-16.6437797546387	-5.78536653518677	-0.0107450718060136	0.0136055024340749	0.0415274947881699	0.0421768426895142
1202	81.3426055908203	-15.34508228302	-5.72043180465698	0.00256657530553639	0.0321119390428066	-0.00327756232582033	0.0395794473588467
1203	81.9919509887695	-15.9944305419922	-5.3957576751709	0.00646266713738441	0.0265924744307995	-0.0412644557654858	0.0265924744307995
1204	81.3426055908203	-15.6697568893433	-5.26588773727417	-0.00684897974133492	0.0197743140161037	-0.0714591667056084	0.0223717093467712
1205	81.9919509887695	-15.6697568893433	-5.52562713623047	0.00451462110504508	0.000293855206109583	-0.0815240740776062	0.0239950809627771
1206	83.9399948120117	-15.9944305419922	-5.6554970741272	-0.00944637414067984	-0.00879702530801296	-0.0607449151575565	0.011982130818069
1207	84.5893478393555	-16.9684543609619	-5.3957576751709	0.0126314787194133	-0.02697878703475	-0.0360696688294411	0.0181509424000978
1208	82.6413040161133	-15.9944305419922	-5.6554970741272	0.0213976856321096	0.00321592413820326	-0.0136671401560307	-0.00782300252467394
1209	85.2386932373047	-16.6437797546387	-5.3957576751709	0.012956153601408	-0.00555028254166245	-0.0165892094373703	-0.0363943427801132
1210	83.2906494140625	-15.34508228302	-5.59056186676025	0.0175015944987535	-0.0276281367987394	0.0022419011220336	-0.0425631552934647
1211	82.6413040161133	-16.3191051483154	-5.72043180465698	0.01100810803473	-0.0516540370881557	0.0369820520281792	-0.0370436906814575
1212	81.9919509887695	-15.34508228302	-5.59056186676025	0.00841071270406246	-0.0305502042174339	0.07139752805233	-0.0334722734987736
1213	83.2906494140625	-16.3191051483154	-5.52562713623047	0.00678734155371785	-0.0165892094373703	0.0843845009803772	-0.0227580219507217
1214	82.6413040161133	-15.9944305419922	-5.59056186676025	0.00386527273803949	0.000943203864153475	0.0808130875229836	-0.0227580219507217
1215	82.6413040161133	-15.9944305419922	-5.52562713623047	0.00256657530553639	-0.000355493422830477	0.07431960105896	-0.0139918150380254
1216	84.5893478393555	-16.6437797546387	-5.20095300674438	0.0288651939481497	0.00581331877037883	0.0522417463362217	-0.021459324285388
1217	83.2906494140625	-15.9944305419922	-5.13601779937744	-0.00522560812532902	0.00873538758605719	0.01100810803473	0.00191722682211548
1218	81.3426055908203	-16.3191051483154	-5.46069240570068	-0.00165419070981443	0.0337353087961674	-0.0221086721867323	0.0171769186854362
1219	84.5893478393555	-16.6437797546387	-5.13601779937744	-0.00782300252467394	0.0496443510055542	-0.0837967917323112	0.040228795260191
1220	82.6413040161133	-15.9944305419922	-5.52562713623047	-0.0107450718060136	0.0665274113416672	-0.117238245904446	0.031137915328145
1221	83.2906494140625	-16.6437797546387	-5.3957576751709	-0.0123684434220195	0.0720468759536743	-0.149381011724472	0.0369820520281792
1222	83.9399948120117	-16.6437797546387	-5.20095300674438	-0.00165419070981443	0.0522417463362217	-0.131523922085762	0.0275664981454611
1223	83.9399948120117	-17.2931289672852	-5.26588773727417	0.012956153601408	0.0301638916134834	-0.10295257717371	0.0295145437121391
1224	82.6413040161133	-17.6178016662598	-5.20095300674438	-0.00977104809135199	0.0136055024340749	-0.0750305876135826	0.0259431265294552
1225	83.9399948120117	-17.942476272583	-5.33082246780396	-0.0110697457566857	0.000293855206109583	-0.0698357969522476	0.013930176384747
1226	83.2906494140625	-17.2931289672852	-5.46069240570068	-0.0026282137259841	0.00256657530553639	-0.0578228458762169	0.00418994715437293
1227	81.9919509887695	-16.3191051483154	-5.46069240570068	0.00418994715437293	-0.00360223650932312	-0.0273034609854221	0.013930176384747
1228	83.2906494140625	-17.2931289672852	-5.20095300674438	0.011982130818069	-0.00944637414067984	0.00808603875339031	-0.0182125810533762
1229	81.9919509887695	-16.6437797546387	-5.26588773727417	0.00970941036939621	-0.0123684434220195	0.0522417463362217	-0.0308748781681061
1230	81.9919509887695	-16.6437797546387	-5.3957576751709	0.00289124972186983	-0.0273034609854221	0.0704235062003136	-0.0523033849895
1231	83.9399948120117	-17.942476272583	-5.59056186676025	0.0181509424000978	-0.0204853005707264	0.0636053457856178	-0.0393164120614529
1232	84.5893478393555	-17.6178016662598	-5.6554970741272	0.0106834331527352	-0.0159398596733809	0.0285405199974775	-0.038017712533474
1233	82.6413040161133	-17.2931289672852	-5.46069240570068	0.00646266713738441	0.000943203864153475	0.0149041991680861	-0.0266541130840778
1234	84.5893478393555	-17.6178016662598	-5.13601779937744	-0.00587495695799589	0.00289124972186983	-0.0136671401560307	-0.0221086721867323
1235	82.6413040161133	-17.942476272583	-4.94121360778809	0.00776136433705688	0.00516396993771195	-0.0334722734987736	-0.0256800893694162
1236	81.9919509887695	-16.3191051483154	-5.46069240570068	-0.00944637414067984	0.00711201597005129	-0.0493813157081604	-0.0204853005707264
1237	84.5893478393555	-17.942476272583	-5.46069240570068	0.00126787810586393	0.00289124972186983	-0.0376930385828018	-0.00165419070981443
1238	83.9399948120117	-18.2671508789063	-5.26588773727417	-0.00522560812532902	0.00646266713738441	-0.0253554154187441	0.0239950809627771
1239	81.3426055908203	-16.3191051483154	-5.3957576751709	-0.0130177913233638	-0.00360223650932312	-0.0026282137259841	0.0343846566975117
1240	83.9399948120117	-17.942476272583	-5.26588773727417	-0.00717365415766835	-0.00360223650932312	-0.0133424662053585	0.0386054255068302
1241	83.2906494140625	-16.9684543609619	-5.52562713623047	-0.00977104809135199	-0.00522560812532902	0.0158782228827477	0.0421768426895142
1242	81.9919509887695	-16.9684543609619	-5.85030126571655	-0.00619963090866804	-0.0143164889886975	0.0441248863935471	0.0340599827468395
1243	83.2906494140625	-16.9684543609619	-5.72043180465698	-0.00197886489331722	-0.0334722734987736	0.0681507885456085	0.0369820520281792
1244	81.9919509887695	-16.3191051483154	-5.52562713623047	0.00354059832170606	-0.0263294391334057	0.0502936989068985	0.0210730116814375
1245	82.6413040161133	-16.9684543609619	-5.52562713623047	-0.00652430532500148	-0.0211346503347158	0.0415274947881699	0.00938473641872406
1246	83.2906494140625	-16.3191051483154	-5.46069240570068	0.00451462110504508	-0.00295288790948689	-0.00425158534198999	0.0132808275520802
1247	84.5893478393555	-17.6178016662598	-5.13601779937744	0.00159255252219737	0.00289124972186983	-0.0279528107494116	-0.00295288790948689
1248	85.2386932373047	-17.2931289672852	-5.3957576751709	0.00289124972186983	-0.021459324285388	-0.0230826959013939	-0.00814767740666866
1249	83.9399948120117	-17.942476272583	-5.13601779937744	0.0142548503354192	-0.0334722734987736	-0.0376930385828018	-0.0412644557654858
1250	85.2386932373047	-17.942476272583	-5.46069240570068	0.00873538758605719	-0.0292515084147453	-0.0406151078641415	-0.0487319678068161
1251	81.9919509887695	-16.9684543609619	-5.59056186676025	0.00516396993771195	-0.0217839982360601	-0.0224333461374044	-0.039641086012125
1252	83.9399948120117	-16.6437797546387	-5.33082246780396	0.0158782228827477	-0.0266541130840778	-0.0104203969240189	-0.0383423902094364
1253	82.6413040161133	-16.9684543609619	-5.46069240570068	0.0126314787194133	-0.039641086012125	-0.00912170019000769	-0.0302255302667618
1254	82.6413040161133	-17.2931289672852	-5.9152364730835	0.00613799272105098	-0.038017712533474	0.00678734155371785	-0.0253554154187441
1255	83.9399948120117	-18.2671508789063	-5.6554970741272	-0.00392691092565656	-0.0448358729481697	0.0165275707840919	-0.0165892094373703
1256	84.5893478393555	-17.942476272583	-5.52562713623047	-0.0143164889886975	-0.0318489037454128	0.00678734155371785	-0.0104203969240189
1257	81.9919509887695	-16.3191051483154	-5.6554970741272	0.0113327819854021	-0.028926832601428	0.0233457311987877	-0.00230353930965066
1258	82.6413040161133	-16.6437797546387	-5.6554970741272	0.00678734155371785	-0.00555028254166245	0.0438002124428749	0.0262678004801273
1259	84.5893478393555	-17.6178016662598	-5.33082246780396	-0.00879702530801296	-0.00165419070981443	0.0506183728575706	0.0314625911414623
1260	82.6413040161133	-16.9684543609619	-5.78536653518677	0.00354059832170606	0.00873538758605719	0.0399041213095188	0.0399041213095188
1261	83.9399948120117	-17.2931289672852	-5.72043180465698	-0.00619963090866804	0.00776136433705688	0.0136055024340749	0.0382807515561581
1262	83.2906494140625	-18.2671508789063	-5.72043180465698	0.00354059832170606	-0.00132951640989631	0.00841071270406246	0.0356833562254906
1263	81.9919509887695	-16.3191051483154	-5.78536653518677	0.00159255252219737	-0.00879702530801296	-0.0250307414680719	0.0334106348454952
1264	82.6413040161133	-16.9684543609619	-5.6554970741272	0.0226963832974434	-0.0308748781681061	-0.0386670641601086	0.0249691028147936
1265	81.9919509887695	-16.6437797546387	-5.52562713623047	0.00451462110504508	-0.0169138833880424	0.00970941036939621	0.0145795252174139
1266	82.6413040161133	-17.2931289672852	-5.52562713623047	0.00483929552137852	-0.023407369852066	0.00776136433705688	0.00418994715437293
1267	84.5893478393555	-16.9684543609619	-5.46069240570068	0.00451462110504508	-0.0198359526693821	0.0123068047687411	0.0152288740500808
1268	83.9399948120117	-17.6178016662598	-5.3957576751709	0.011982130818069	-0.00522560812532902	0.0217223595827818	-0.00522560812532902
1269	84.5893478393555	-16.9684543609619	-5.52562713623047	0.00970941036939621	-0.00425158534198999	0.0197743140161037	-0.0337969474494457
1270	81.3426055908203	-16.9684543609619	-5.07108306884766	0.01100810803473	-0.00327756232582033	-0.017887907102704	-0.0477579422295094
1271	81.9919509887695	-16.3191051483154	-5.07108306884766	0.0116574559360743	0.0100340843200684	-0.0636669844388962	-0.0497059896588326
1272	81.3426055908203	-16.6437797546387	-5.07108306884766	0.00711201597005129	0.020423661917448	-0.0808747261762619	-0.0435371771454811
1273	81.3426055908203	-16.3191051483154	-5.72043180465698	0.00289124972186983	0.020423661917448	-0.0597708933055401	-0.03444629535079
1274	81.3426055908203	-16.9684543609619	-5.59056186676025	0.00711201597005129	-0.00425158534198999	-0.00197886489331722	-0.0208099745213985
1275	84.5893478393555	-17.2931289672852	-5.33082246780396	0.00354059832170606	-0.0204853005707264	0.0321119390428066	-0.0286021586507559
1276	83.2906494140625	-17.2931289672852	-5.33082246780396	0.00483929552137852	-0.021459324285388	0.0399041213095188	-0.0133424662053585
1277	83.2906494140625	-16.6437797546387	-5.26588773727417	0.00711201597005129	0.00126787810586393	0.040228795260191	-0.00295288790948689
1278	83.9399948120117	-17.6178016662598	-5.07108306884766	0.00613799272105098	0.0188002903014421	0.0447742342948914	0.0155535480007529
1279	81.9919509887695	-16.3191051483154	-5.78536653518677	0.00354059832170606	0.0415274947881699	0.0425015166401863	0.0340599827468395
1280	83.9399948120117	-17.6178016662598	-5.3957576751709	0.000943203864153475	0.0444495603442192	0.0334106348454952	0.0363327041268349
1281	81.9919509887695	-16.6437797546387	-5.52562713623047	-0.0113944197073579	0.0434755384922028	-0.050680011510849	0.0373067259788513
1282	81.9919509887695	-16.3191051483154	-5.46069240570068	-0.0026282137259841	0.0337353087961674	-0.0221086721867323	0.0434755384922028
1283	82.6413040161133	-17.6178016662598	-5.13601779937744	-0.00165419070981443	0.0191249661147594	0.0168522447347641	0.0304885655641556
1284	83.9399948120117	-17.2931289672852	-5.26588773727417	0.01100810803473	0.0217223595827818	0.0168522447347641	0.0340599827468395
1285	82.6413040161133	-17.2931289672852	-5.3957576751709	-0.0152905117720366	0.0100340843200684	0.00191722682211548	0.0226963832974434
1286	81.9919509887695	-16.6437797546387	-5.59056186676025	0.00613799272105098	0.0181509424000978	-0.0208099745213985	0.012956153601408
1287	82.6413040161133	-16.6437797546387	-5.72043180465698	-0.00132951640989631	-0.000355493422830477	-0.0159398596733809	0.00581331877037883
1288	82.6413040161133	-16.3191051483154	-5.52562713623047	0.0145795252174139	-0.0120437685400248	-0.028926832601428	-0.0133424662053585
1289	85.2386932373047	-17.6178016662598	-5.26588773727417	0.00906006153672934	-0.0149658378213644	-0.0438618510961533	-0.0331475995481014
1290	82.6413040161133	-15.6697568893433	-5.6554970741272	0.00776136433705688	-0.0282774847000837	-0.0146411629393697	-0.0454852245748043
1291	82.6413040161133	-16.3191051483154	-5.9152364730835	0.00678734155371785	-0.0373683646321297	0.0116574559360743	-0.0415891297161579
1292	82.6413040161133	-15.9944305419922	-5.9152364730835	0.01100810803473	-0.0341216214001179	0.00354059832170606	-0.039641086012125
1293	83.2906494140625	-15.9944305419922	-5.85030126571655	0.01100810803473	-0.02697878703475	0.00613799272105098	-0.0334722734987736
1294	81.9919509887695	-16.3191051483154	-5.85030126571655	0.00516396993771195	-0.00944637414067984	0.00418994715437293	-0.023407369852066
1295	84.5893478393555	-17.2931289672852	-5.6554970741272	-0.00360223650932312	-0.00619963090866804	0.00970941036939621	-0.0221086721867323
1296	83.9399948120117	-17.2931289672852	-5.07108306884766	0.00451462110504508	0.00126787810586393	-0.00230353930965066	-0.0169138833880424
1297	83.2906494140625	-16.3191051483154	-5.3957576751709	-3.08191010844894e-05	-0.00295288790948689	-0.00295288790948689	-0.00652430532500148
1298	80.6932525634766	-15.9944305419922	-5.6554970741272	-0.00165419070981443	-0.00360223650932312	0.0142548503354192	0.013930176384747
1299	84.5893478393555	-17.942476272583	-5.3957576751709	-0.00555028254166245	0.00841071270406246	0.00256657530553639	0.0350340083241463
1300	82.6413040161133	-16.3191051483154	-5.59056186676025	-0.0120437685400248	0.012956153601408	0.0116574559360743	0.0298392176628113
1301	84.5893478393555	-17.6178016662598	-5.13601779937744	-0.00392691092565656	0.0136055024340749	0.0285405199974775	0.0324366129934788
1302	83.9399948120117	-16.9684543609619	-4.81134366989136	0.00256657530553639	-0.0100957229733467	0.0567871853709221	0.036657378077507
1303	84.5893478393555	-17.6178016662598	-5.07108306884766	0.0136055024340749	-0.0260047651827335	0.0665274113416672	0.0343846566975117
1304	83.9399948120117	-16.9684543609619	-5.20095300674438	-0.0100957229733467	-0.00879702530801296	0.0327612869441509	0.0230210572481155
1305	83.9399948120117	-17.6178016662598	-5.13601779937744	0.00841071270406246	-0.0201606266200542	-0.02697878703475	0.0158782228827477
1306	84.5893478393555	-17.2931289672852	-5.07108306884766	-0.0156151866540313	-0.00132951640989631	-0.0626929625868797	0.00711201597005129
1307	81.3426055908203	-16.3191051483154	-5.07108306884766	-0.00814767740666866	-0.0100957229733467	-0.0247060675173998	0.00938473641872406
1308	83.9399948120117	-17.2931289672852	-4.87627840042114	0.0162028968334198	-0.0172385573387146	-0.000355493422830477	-0.0100957229733467
1309	81.9919509887695	-16.3191051483154	-5.26588773727417	0.0100340843200684	-0.00132951640989631	-0.000355493422830477	-0.0324982516467571
1310	84.5893478393555	-17.2931289672852	-5.46069240570068	0.00646266713738441	-0.00425158534198999	0.000293855206109583	-0.0454852245748043
1311	84.5893478393555	-17.2931289672852	-5.52562713623047	0.00581331877037883	0.00711201597005129	-0.0273034609854221	-0.0487319678068161
1312	82.6413040161133	-15.9944305419922	-5.59056186676025	0.0116574559360743	0.00776136433705688	-0.0841214656829834	-0.0373683646321297
1313	81.9919509887695	-16.3191051483154	-5.59056186676025	-0.0110697457566857	0.00906006153672934	-0.0919136479496956	-0.0276281367987394
1314	83.2906494140625	-16.6437797546387	-5.52562713623047	0.00841071270406246	0.00386527273803949	-0.0701604709029198	-0.0273034609854221
1315	83.9399948120117	-16.9684543609619	-5.26588773727417	0.00970941036939621	-0.00977104809135199	-0.0217839982360601	-0.0256800893694162
1316	83.2906494140625	-17.2931289672852	-5.72043180465698	0.0123068047687411	-0.0334722734987736	0.00808603875339031	-0.0159398596733809
1317	83.9399948120117	-17.2931289672852	-5.59056186676025	-0.00457625929266214	-0.02697878703475	0.0207483377307653	-0.00879702530801296
1318	83.2906494140625	-16.9684543609619	-5.6554970741272	-0.0026282137259841	-0.00619963090866804	0.011982130818069	0.0136055024340749
1319	81.9919509887695	-15.6697568893433	-5.6554970741272	-0.0133424662053585	0.000618529506027699	0.011982130818069	0.0343846566975117
1320	84.5893478393555	-16.9684543609619	-5.33082246780396	-0.00782300252467394	0.01100810803473	0.0165275707840919	0.0285405199974775
1321	81.9919509887695	-15.6697568893433	-5.85030126571655	-0.0130177913233638	0.00483929552137852	0.00776136433705688	0.0363327041268349
1322	81.9919509887695	-15.9944305419922	-5.78536653518677	-0.00490093370899558	0.012956153601408	-0.0253554154187441	0.0399041213095188
1323	83.9399948120117	-17.2931289672852	-5.3957576751709	-0.00879702530801296	0.01847561635077	-0.0256800893694162	0.0285405199974775
1324	83.9399948120117	-17.2931289672852	-5.26588773727417	0.0022419011220336	0.0197743140161037	-0.0347709693014622	0.029189869761467
1325	83.2906494140625	-16.6437797546387	-5.26588773727417	0.000618529506027699	0.0217223595827818	-0.0549007803201675	0.0168522447347641
1326	84.5893478393555	-17.2931289672852	-5.07108306884766	-0.0110697457566857	0.0149041991680861	-0.0367190167307854	0.0165275707840919
1327	81.3426055908203	-15.6697568893433	-5.52562713623047	-0.00522560812532902	0.00711201597005129	0.00516396993771195	0.00159255252219737
1328	81.9919509887695	-16.3191051483154	-5.72043180465698	0.00548864435404539	-0.00782300252467394	0.0899039655923843	-0.00879702530801296
1329	82.6413040161133	-16.9684543609619	-5.33082246780396	0.00841071270406246	-0.00782300252467394	0.111981816589832	-0.0302255302667618
1330	84.5893478393555	-17.2931289672852	-5.46069240570068	0.00289124972186983	0.00289124972186983	0.0649040415883064	-0.0467839203774929
1331	83.2906494140625	-15.6697568893433	-5.52562713623047	0.0123068047687411	0.00678734155371785	0.0210730116814375	-0.0464592464268208
1332	82.6413040161133	-15.9944305419922	-5.33082246780396	0.00873538758605719	-0.000680167751852423	0.00451462110504508	-0.0337969474494457
1333	81.9919509887695	-15.34508228302	-5.3957576751709	0.00938473641872406	-0.00490093370899558	-0.0208099745213985	-0.0263294391334057
1334	84.5893478393555	-16.9684543609619	-5.3957576751709	0.00841071270406246	-0.0104203969240189	-0.0500306636095047	-0.0240567177534103
1335	83.9399948120117	-15.9944305419922	-5.52562713623047	0.00938473641872406	-0.0185372550040483	-0.0552254542708397	-0.0195112787187099
1336	82.6413040161133	-16.3191051483154	-5.46069240570068	0.00321592413820326	-0.0133424662053585	-0.0571734979748726	-0.0100957229733467
1337	81.3426055908203	-15.6697568893433	-5.33082246780396	-0.00490093370899558	-0.0237320438027382	-0.00717365415766835	-3.08191010844894e-05
1338	83.2906494140625	-15.34508228302	-5.46069240570068	-0.00457625929266214	-0.00749832857400179	0.0259431265294552	0.0165275707840919
1339	82.6413040161133	-16.6437797546387	-5.00614833831787	-0.00944637414067984	0.00451462110504508	0.0347093306481838	0.0425015166401863
1340	82.6413040161133	-15.9944305419922	-5.52562713623047	-0.000355493422830477	0.0181509424000978	0.0425015166401863	0.0392547734081745
1341	83.9399948120117	-16.3191051483154	-5.33082246780396	-0.0110697457566857	0.0282158460468054	0.066202737390995	0.0376313999295235
1342	83.2906494140625	-15.9944305419922	-5.52562713623047	-0.0026282137259841	0.00808603875339031	0.0736702531576157	0.036657378077507
1343	81.3426055908203	-15.0204076766968	-5.59056186676025	-0.000355493422830477	0.00386527273803949	0.0509430468082428	0.0330859608948231
1344	81.3426055908203	-16.3191051483154	-5.13601779937744	0.000943203864153475	0.00711201597005129	-0.0107450718060136	0.029189869761467
1345	81.9919509887695	-15.6697568893433	-5.3957576751709	-0.00652430532500148	0.0171769186854362	-0.0383423902094364	0.0123068047687411
1346	81.9919509887695	-15.9944305419922	-5.46069240570068	-0.0100957229733467	0.0126314787194133	-0.0643163323402405	-0.00425158534198999
1347	84.5893478393555	-16.9684543609619	-5.46069240570068	0.00191722682211548	-0.00587495695799589	-0.0730825439095497	0.0022419011220336
1348	82.6413040161133	-16.6437797546387	-5.26588773727417	-0.00425158534198999	-0.0217839982360601	-0.0402904339134693	-0.00912170019000769
1349	81.9919509887695	-15.34508228302	-5.52562713623047	0.0171769186854362	-0.0136671401560307	-0.0441865250468254	-0.03444629535079
1350	82.6413040161133	-15.9944305419922	-5.3957576751709	0.00808603875339031	-0.0165892094373703	-0.0315242260694504	-0.038017712533474
1351	84.5893478393555	-16.9684543609619	-5.26588773727417	0.00743668992072344	-0.0201606266200542	-0.0286021586507559	-0.0477579422295094
1352	83.9399948120117	-16.3191051483154	-5.26588773727417	0.00646266713738441	-0.0165892094373703	-0.000680167751852423	-0.0311995539814234
1353	82.6413040161133	-16.3191051483154	-5.3957576751709	0.00873538758605719	-0.00490093370899558	0.0379560738801956	-0.0282774847000837
1354	81.9919509887695	-15.6697568893433	-5.3957576751709	0.0155535480007529	-0.000355493422830477	0.036657378077507	-0.0156151866540313
1355	81.3426055908203	-14.6957330703735	-5.52562713623047	0.00646266713738441	-0.00230353930965066	0.0551638156175613	-0.0198359526693821
1356	81.9919509887695	-15.34508228302	-5.3957576751709	-0.0152905117720366	0.00711201597005129	0.0272418223321438	-0.00782300252467394
1357	82.6413040161133	-15.34508228302	-5.26588773727417	-0.00165419070981443	0.012956153601408	0.013930176384747	-0.00165419070981443
1358	83.2906494140625	-16.3191051483154	-5.52562713623047	0.00126787810586393	0.00678734155371785	-0.00944637414067984	0.0197743140161037
1359	81.3426055908203	-15.34508228302	-5.6554970741272	-0.00555028254166245	0.0155535480007529	-0.0107450718060136	0.0460729338228703
1360	83.2906494140625	-16.3191051483154	-5.3957576751709	-0.00457625929266214	0.0282158460468054	-0.0347709693014622	0.0428261905908585
1361	83.9399948120117	-15.6697568893433	-5.6554970741272	-0.00847235135734081	0.0149041991680861	-0.0308748781681061	0.0428261905908585
1362	80.6932525634766	-14.6957330703735	-5.59056186676025	0.00483929552137852	0.012956153601408	-0.0253554154187441	0.0405534692108631
1363	81.9919509887695	-15.34508228302	-5.26588773727417	0.00743668992072344	0.0178262684494257	-0.0363943427801132	0.0343846566975117
1364	81.9919509887695	-15.0204076766968	-5.46069240570068	-0.00425158534198999	0.0165275707840919	-0.0412644557654858	0.0282158460468054
1365	83.2906494140625	-15.34508228302	-5.59056186676025	0.0113327819854021	-0.00555028254166245	-0.0337969474494457	0.01847561635077
1366	83.2906494140625	-16.3191051483154	-5.52562713623047	-0.0107450718060136	-0.00684897974133492	-0.0350956469774246	0.0132808275520802
1367	84.5893478393555	-16.3191051483154	-5.26588773727417	-0.00457625929266214	-0.00977104809135199	-0.0227580219507217	0.0149041991680861
1368	82.6413040161133	-14.6957330703735	-5.46069240570068	0.0155535480007529	-0.00912170019000769	0.0113327819854021	-0.00879702530801296
1369	82.6413040161133	-15.0204076766968	-5.3957576751709	0.0197743140161037	-0.0156151866540313	-0.000680167751852423	-0.023407369852066
1370	81.3426055908203	-14.3710594177246	-5.33082246780396	0.0116574559360743	-0.0201606266200542	0.0463976077735424	-0.0409397818148136
1371	83.9399948120117	-16.6437797546387	-5.46069240570068	0.011982130818069	-0.038017712533474	0.0577612072229385	-0.0406151078641415
1372	83.2906494140625	-16.6437797546387	-5.33082246780396	0.0113327819854021	-0.0389917381107807	0.0668520927429199	-0.0354203209280968
1373	83.9399948120117	-16.3191051483154	-5.78536653518677	0.0116574559360743	-0.0354203209280968	0.045423585921526	-0.0204853005707264
1374	82.6413040161133	-15.6697568893433	-5.3957576751709	0.00743668992072344	-0.0100957229733467	0.0330859608948231	-0.0250307414680719
1375	83.2906494140625	-16.3191051483154	-5.20095300674438	0.011982130818069	0.00159255252219737	-0.0133424662053585	-0.0182125810533762
1376	81.9919509887695	-15.6697568893433	-5.20095300674438	-0.00879702530801296	0.00418994715437293	-0.0480826161801815	-0.0126931173726916
1377	80.6932525634766	-14.6957330703735	-5.52562713623047	-0.00912170019000769	-0.0201606266200542	-0.0286021586507559	0.000943203864153475
1378	81.3426055908203	-14.6957330703735	-5.59056186676025	-0.00392691092565656	-0.0165892094373703	-0.00360223650932312	0.00613799272105098
1379	84.5893478393555	-15.9944305419922	-5.20095300674438	-0.00977104809135199	0.00191722682211548	0.0100340843200684	0.0376313999295235
1380	82.6413040161133	-14.6957330703735	-5.33082246780396	-0.0110697457566857	0.00289124972186983	0.0304885655641556	0.0356833562254906
1381	80.6932525634766	-15.0204076766968	-4.94121360778809	-0.0143164889886975	-0.00977104809135199	0.0399041213095188	0.0395794473588467
1382	82.6413040161133	-15.6697568893433	-4.81134366989136	-0.00132951640989631	-0.00684897974133492	0.0438002124428749	0.0334106348454952
1383	83.2906494140625	-15.9944305419922	-5.3957576751709	-0.00327756232582033	0.00418994715437293	0.0444495603442192	0.0376313999295235
1384	83.2906494140625	-16.3191051483154	-5.46069240570068	-0.00425158534198999	0.00938473641872406	0.045423585921526	0.0213976856321096
1385	82.6413040161133	-16.3191051483154	-5.26588773727417	-0.00295288790948689	0.01847561635077	0.0392547734081745	0.0158782228827477
1386	81.9919509887695	-15.34508228302	-5.52562713623047	0.0142548503354192	0.0200989879667759	0.0327612869441509	0.00354059832170606
1387	80.6932525634766	-15.0204076766968	-5.46069240570068	-0.00814767740666866	0.0392547734081745	0.0233457311987877	0.01100810803473
1388	83.2906494140625	-15.9944305419922	-4.68147373199463	0.0136055024340749	0.0499690249562263	-0.00165419070981443	-0.0188619289547205
1389	82.6413040161133	-15.0204076766968	-5.13601779937744	0.00516396993771195	0.0434755384922028	-0.0191866029053926	-0.0292515084147453
1390	83.2906494140625	-15.9944305419922	-5.52562713623047	0.011982130818069	0.0340599827468395	-0.0925630033016205	-0.0497059896588326
1391	81.9919509887695	-15.0204076766968	-5.52562713623047	0.000943203864153475	0.0295145437121391	-0.146783605217934	-0.0526280589401722
1392	83.2906494140625	-15.34508228302	-5.59056186676025	0.00548864435404539	0.000943203864153475	-0.0961344167590141	-0.0393164120614529
1393	81.3426055908203	-15.0204076766968	-5.46069240570068	-0.0123684434220195	-0.0445111989974976	0.00126787810586393	-0.0347709693014622
1394	80.0439071655273	-15.34508228302	-5.26588773727417	0.0175015944987535	-0.0461345724761486	0.0236704051494598	-0.0227580219507217
1395	81.3426055908203	-15.6697568893433	-5.78536653518677	0.000943203864153475	-0.0337969474494457	0.0532157681882381	-0.0136671401560307
1396	83.9399948120117	-15.9944305419922	-5.85030126571655	-0.0026282137259841	-0.0237320438027382	0.0467222817242146	-0.0182125810533762
1397	81.9919509887695	-16.3191051483154	-5.33082246780396	-0.0120437685400248	0.000618529506027699	0.0408781431615353	-0.00295288790948689
1398	82.6413040161133	-16.6437797546387	-5.33082246780396	-0.00814767740666866	0.01847561635077	0.0444495603442192	0.0155535480007529
1399	81.3426055908203	-15.6697568893433	-5.52562713623047	-0.00977104809135199	0.0246444288641214	0.0632806718349457	0.0343846566975117
1400	82.6413040161133	-16.3191051483154	-5.3957576751709	-0.00457625929266214	0.013930176384747	0.0954234302043915	0.0252937767654657
1401	83.2906494140625	-16.3191051483154	-5.52562713623047	-0.00652430532500148	0.029189869761467	0.0746442750096321	0.0369820520281792
1402	83.2906494140625	-15.6697568893433	-5.6554970741272	0.00386527273803949	0.0308132413774729	0.0188002903014421	0.0392547734081745
1403	81.3426055908203	-15.6697568893433	-5.6554970741272	-0.00555028254166245	0.0298392176628113	-0.0844461396336555	0.0295145437121391
1404	82.6413040161133	-15.34508228302	-5.59056186676025	0.0103587592020631	0.0438002124428749	-0.154251128435135	0.0246444288641214
1405	83.2906494140625	-15.9944305419922	-5.46069240570068	-0.00782300252467394	0.0226963832974434	-0.165614724159241	0.012956153601408
1406	82.6413040161133	-16.6437797546387	-4.94121360778809	-0.00522560812532902	0.0123068047687411	-0.138991430401802	0.0106834331527352
1407	81.3426055908203	-15.6697568893433	-5.33082246780396	0.00970941036939621	-0.0256800893694162	-0.104251272976398	0.0100340843200684
1408	81.9919509887695	-15.6697568893433	-5.6554970741272	0.00938473641872406	-0.0415891297161579	-0.0763292834162712	-0.0107450718060136
1409	83.2906494140625	-16.3191051483154	-5.46069240570068	0.0158782228827477	-0.039641086012125	-0.0337969474494457	-0.0324982516467571
1410	81.3426055908203	-15.6697568893433	-5.59056186676025	0.0158782228827477	-0.0308748781681061	-0.0123684434220195	-0.0464592464268208
1411	80.0439071655273	-15.6697568893433	-5.26588773727417	0.000943203864153475	-0.0260047651827335	0.0152288740500808	-0.0435371771454811
1412	81.3426055908203	-17.2931289672852	-5.00614833831787	-0.00165419070981443	0.000293855206109583	0.00191722682211548	-0.0334722734987736
1413	81.9919509887695	-16.6437797546387	-5.20095300674438	0.00418994715437293	-0.00587495695799589	0.0285405199974775	-0.0286021586507559
1414	81.3426055908203	-16.3191051483154	-5.3957576751709	0.00321592413820326	0.0132808275520802	0.0386054255068302	-0.0224333461374044
1415	81.9919509887695	-16.3191051483154	-5.46069240570068	-0.00392691092565656	0.0171769186854362	0.0200989879667759	-0.0172385573387146
1416	80.0439071655273	-15.34508228302	-5.46069240570068	-0.0104203969240189	0.0272418223321438	-0.00230353930965066	-0.0169138833880424
1417	78.7452087402344	-15.34508228302	-5.46069240570068	-0.00457625929266214	0.0171769186854362	-0.0110697457566857	-0.0123684434220195
1418	81.3426055908203	-16.9684543609619	-5.07108306884766	-0.0104203969240189	0.0162028968334198	0.00581331877037883	0.0259431265294552
1419	80.0439071655273	-16.9684543609619	-5.13601779937744	-0.0107450718060136	0.0136055024340749	0.0100340843200684	0.0386054255068302
1420	81.9919509887695	-16.9684543609619	-5.07108306884766	-0.0120437685400248	0.00581331877037883	0.00548864435404539	0.0421768426895142
1421	80.6932525634766	-15.34508228302	-5.6554970741272	-0.0159398596733809	0.00938473641872406	-0.0113944197073579	0.0382807515561581
1422	80.0439071655273	-15.6697568893433	-5.52562713623047	0.00321592413820326	-0.00587495695799589	-0.00165419070981443	0.0441248863935471
1423	80.6932525634766	-15.6697568893433	-5.33082246780396	-0.00717365415766835	-0.0172385573387146	0.0145795252174139	0.0360080301761627
1424	79.3945541381836	-15.9944305419922	-5.20095300674438	-0.00944637414067984	-0.0139918150380254	0.0347093306481838	0.0327612869441509
1425	80.0439071655273	-15.9944305419922	-5.3957576751709	-0.00814767740666866	-0.0195112787187099	0.0382807515561581	0.01847561635077
1426	81.3426055908203	-15.9944305419922	-5.98017120361328	-0.00749832857400179	-0.0198359526693821	0.0483456552028656	0.0265924744307995
1427	82.6413040161133	-17.6178016662598	-5.9152364730835	-0.00587495695799589	-0.00295288790948689	0.0395794473588467	0.00159255252219737
1428	82.6413040161133	-16.9684543609619	-5.33082246780396	-0.0201606266200542	-0.0240567177534103	0.0230210572481155	-0.000355493422830477
1429	80.6932525634766	-15.9944305419922	-5.52562713623047	-0.00555028254166245	-0.0146411629393697	0.0298392176628113	-0.0419138073921204
1430	81.3426055908203	-16.9684543609619	-5.07108306884766	0.00581331877037883	-0.0350956469774246	-0.00522560812532902	-0.0373683646321297
1431	81.9919509887695	-16.6437797546387	-5.3957576751709	0.000618529506027699	-0.017887907102704	-0.0130177913233638	-0.0500306636095047
1432	80.0439071655273	-16.3191051483154	-5.72043180465698	0.00711201597005129	-0.00165419070981443	-0.00522560812532902	-0.0302255302667618
1433	81.3426055908203	-16.3191051483154	-5.72043180465698	0.00483929552137852	0.0230210572481155	-0.0256800893694162	-0.0302255302667618
1434	80.6932525634766	-15.9944305419922	-5.72043180465698	-0.00814767740666866	0.0379560738801956	-0.0188619289547205	-0.0266541130840778
1435	80.6932525634766	-15.9944305419922	-5.78536653518677	-0.00977104809135199	0.0327612869441509	0.00191722682211548	-0.0263294391334057
1436	81.9919509887695	-16.6437797546387	-5.52562713623047	-0.000680167751852423	0.031137915328145	0.0197743140161037	-0.0107450718060136
1437	83.2906494140625	-17.2931289672852	-4.94121360778809	-0.0230826959013939	0.0314625911414623	-0.00165419070981443	-0.00749832857400179
1438	80.0439071655273	-15.6697568893433	-5.9152364730835	-0.00749832857400179	0.0425015166401863	-0.0204853005707264	0.01100810803473
1439	82.6413040161133	-17.2931289672852	-5.85030126571655	-0.0152905117720366	0.0489950031042099	-0.048407293856144	0.0353586822748184
1440	81.3426055908203	-15.6697568893433	-5.52562713623047	-0.0107450718060136	0.0496443510055542	-0.0708098188042641	0.0363327041268349
1441	80.6932525634766	-17.2931289672852	-5.46069240570068	-0.0143164889886975	0.0210730116814375	-0.0594462193548679	0.0412028171122074
1442	81.9919509887695	-16.9684543609619	-4.94121360778809	-0.00587495695799589	0.00711201597005129	-0.0208099745213985	0.0353586822748184
1443	82.6413040161133	-17.2931289672852	-5.00614833831787	-0.0117190945893526	-0.00392691092565656	-0.0211346503347158	0.0343846566975117
1444	81.3426055908203	-16.6437797546387	-5.3957576751709	-0.0100957229733467	-0.00457625929266214	0.0217223595827818	0.0239950809627771
1445	81.9919509887695	-16.6437797546387	-5.3957576751709	-0.00912170019000769	-0.0217839982360601	0.012956153601408	0.01847561635077
1446	79.3945541381836	-15.9944305419922	-5.78536653518677	-0.00522560812532902	-0.00295288790948689	0.00776136433705688	-0.00684897974133492
1447	79.3945541381836	-16.9684543609619	-5.59056186676025	0.0168522447347641	-0.0146411629393697	0.0158782228827477	0.0103587592020631
1448	81.3426055908203	-15.6697568893433	-5.78536653518677	0.00516396993771195	0.00776136433705688	0.0239950809627771	-0.0156151866540313
1449	81.3426055908203	-17.2931289672852	-5.07108306884766	0.00289124972186983	-0.0185372550040483	-3.08191010844894e-05	-0.0370436906814575
1450	80.6932525634766	-15.6697568893433	-5.9152364730835	0.0022419011220336	-0.00132951640989631	0.00159255252219737	-0.039641086012125
1451	80.0439071655273	-15.9944305419922	-5.9152364730835	0.000618529506027699	-0.0250307414680719	-0.00132951640989631	-0.0438618510961533
1452	81.3426055908203	-16.6437797546387	-5.59056186676025	0.000943203864153475	-0.00197886489331722	0.0106834331527352	-0.0386670641601086
1453	81.3426055908203	-17.942476272583	-5.3957576751709	-0.000355493422830477	0.0106834331527352	0.00776136433705688	-0.0224333461374044
1454	80.6932525634766	-16.9684543609619	-5.20095300674438	-0.00197886489331722	0.0191249661147594	-0.00782300252467394	-0.0237320438027382
1455	81.3426055908203	-17.6178016662598	-4.94121360778809	-0.00490093370899558	0.000943203864153475	-0.00749832857400179	-0.0237320438027382
1456	79.3945541381836	-16.6437797546387	-5.33082246780396	-0.00197886489331722	-0.0250307414680719	0.0207483377307653	-0.0204853005707264
1457	80.0439071655273	-16.3191051483154	-5.46069240570068	-0.00165419070981443	-0.0156151866540313	0.0629559978842735	-0.00132951640989631
1458	80.6932525634766	-16.9684543609619	-5.20095300674438	0.00841071270406246	-0.0110697457566857	0.125618144869804	0.0126314787194133
1459	78.0958633422852	-16.6437797546387	-5.20095300674438	-0.0169138833880424	-0.00457625929266214	0.12951423227787	0.0353586822748184
1460	82.6413040161133	-17.2931289672852	-4.87627840042114	-0.0152905117720366	-0.00457625929266214	0.105813004076481	0.0386054255068302
1461	81.3426055908203	-16.9684543609619	-4.94121360778809	-0.0224333461374044	0.000293855206109583	0.0730208978056908	0.0457482598721981
1462	80.6932525634766	-16.6437797546387	-5.59056186676025	-0.0107450718060136	0.0158782228827477	0.00451462110504508	0.0347093306481838
1463	80.0439071655273	-16.6437797546387	-5.72043180465698	-0.0126931173726916	0.0308132413774729	-0.0458098985254765	0.0408781431615353
1464	81.9919509887695	-16.3191051483154	-5.6554970741272	-0.00295288790948689	0.00743668992072344	-0.0409397818148136	0.0298392176628113
1465	81.9919509887695	-16.9684543609619	-5.46069240570068	-0.00652430532500148	0.00191722682211548	-0.0263294391334057	0.0327612869441509
1466	82.6413040161133	-17.2931289672852	-5.26588773727417	-0.0113944197073579	-0.00230353930965066	0.00938473641872406	0.0132808275520802
1467	81.9919509887695	-17.2931289672852	-5.00614833831787	-0.00847235135734081	0.0022419011220336	0.00970941036939621	0.00906006153672934
1468	80.6932525634766	-16.6437797546387	-5.26588773727417	0.01100810803473	-0.00165419070981443	-0.0201606266200542	-0.00457625929266214
1469	80.0439071655273	-16.3191051483154	-5.78536653518677	-0.00132951640989631	0.00711201597005129	-0.0789266750216484	-0.0324982516467571
1470	80.6932525634766	-16.9684543609619	-5.52562713623047	0.00386527273803949	-0.000355493422830477	-0.118212267756462	-0.0383423902094364
1471	81.3426055908203	-17.2931289672852	-5.46069240570068	0.000618529506027699	-0.021459324285388	-0.101329207420349	-0.0419138073921204
1472	80.0439071655273	-15.6697568893433	-5.78536653518677	0.00386527273803949	-0.0324982516467571	-0.0886669084429741	-0.0260047651827335
1473	80.0439071655273	-16.3191051483154	-5.52562713623047	0.00451462110504508	-0.0230826959013939	-0.0299008563160896	-0.0250307414680719
1474	80.6932525634766	-16.3191051483154	-5.72043180465698	-0.00652430532500148	-0.0191866029053926	0.00159255252219737	-0.0211346503347158
1475	79.3945541381836	-15.6697568893433	-5.72043180465698	-0.00165419070981443	-0.00944637414067984	0.00581331877037883	-0.0136671401560307
1476	82.6413040161133	-16.9684543609619	-5.6554970741272	-0.00522560812532902	0.00451462110504508	-0.00165419070981443	-0.0113944197073579
1477	82.6413040161133	-16.9684543609619	-5.59056186676025	-0.00717365415766835	0.00678734155371785	0.0126314787194133	-0.00132951640989631
1478	83.2906494140625	-17.2931289672852	-5.6554970741272	-0.00197886489331722	-3.08191010844894e-05	0.0022419011220336	0.0259431265294552
1479	81.9919509887695	-16.9684543609619	-5.33082246780396	-0.0162645354866982	0.00126787810586393	0.0022419011220336	0.036657378077507
1480	82.6413040161133	-17.6178016662598	-5.72043180465698	-0.0117190945893526	0.0103587592020631	-0.0360696688294411	0.0425015166401863
1481	80.0439071655273	-15.6697568893433	-5.98017120361328	-0.0139918150380254	0.0171769186854362	-0.0422384813427925	0.0535404421389103
1482	80.6932525634766	-15.9944305419922	-5.72043180465698	-0.00944637414067984	0.0285405199974775	-0.0441865250468254	0.0444495603442192
1483	81.3426055908203	-15.9944305419922	-5.52562713623047	-0.00782300252467394	0.0265924744307995	-0.0376930385828018	0.0438002124428749
1484	80.0439071655273	-16.3191051483154	-5.3957576751709	-0.00814767740666866	0.0243197549134493	-0.0324982516467571	0.031137915328145
1485	80.6932525634766	-15.6697568893433	-5.07108306884766	-0.0182125810533762	0.00906006153672934	-0.0305502042174339	0.0252937767654657
1486	81.9919509887695	-17.2931289672852	-4.74640893936157	0.00711201597005129	-0.00587495695799589	-0.0100957229733467	0.0162028968334198
1487	80.0439071655273	-15.6697568893433	-5.52562713623047	-0.017887907102704	-0.0286021586507559	0.0171769186854362	0.0106834331527352
1488	81.9919509887695	-16.6437797546387	-5.52562713623047	0.0142548503354192	-0.0165892094373703	0.0636053457856178	-0.000355493422830477
1489	81.9919509887695	-16.3191051483154	-5.3957576751709	0.000618529506027699	-0.0250307414680719	0.0993195176124573	-0.0328229255974293
1490	81.9919509887695	-16.3191051483154	-5.3957576751709	-0.00165419070981443	-0.021459324285388	0.113929867744446	-0.039641086012125
1491	80.0439071655273	-15.6697568893433	-5.52562713623047	-0.0026282137259841	-0.0370436906814575	0.131137609481812	-0.0490566417574883
1492	81.3426055908203	-16.3191051483154	-5.07108306884766	0.00613799272105098	-0.0126931173726916	0.128215536475182	-0.0282774847000837
1493	81.9919509887695	-15.9944305419922	-5.46069240570068	0.00321592413820326	0.0106834331527352	0.0912026613950729	-0.023407369852066
1494	83.2906494140625	-17.2931289672852	-5.3957576751709	-0.00847235135734081	0.00776136433705688	0.0580858811736107	-0.0185372550040483
1495	83.2906494140625	-16.9684543609619	-5.59056186676025	0.0100340843200684	0.0132808275520802	0.0213976856321096	-0.0191866029053926
1496	80.6932525634766	-15.9944305419922	-5.26588773727417	-0.00295288790948689	0.0149041991680861	-0.0156151866540313	-0.0117190945893526
1497	80.6932525634766	-15.34508228302	-5.3957576751709	-0.00847235135734081	0.0324366129934788	-0.0445111989974976	-0.00425158534198999
1498	80.6932525634766	-15.9944305419922	-5.07108306884766	-0.000680167751852423	0.0340599827468395	-0.0461345724761486	0.0249691028147936
1499	81.3426055908203	-15.6697568893433	-5.72043180465698	-0.00425158534198999	-3.08191010844894e-05	-0.0311995539814234	0.0425015166401863
1500	81.3426055908203	-15.6697568893433	-5.33082246780396	-0.00522560812532902	0.00970941036939621	-0.0691864490509033	0.041852168738842
1501	83.2906494140625	-16.6437797546387	-5.33082246780396	-0.0139918150380254	-0.0182125810533762	-0.0776279792189598	0.0382807515561581
1502	82.6413040161133	-16.3191051483154	-5.13601779937744	-0.00490093370899558	-0.0224333461374044	-0.0464592464268208	0.0389300994575024
1503	83.2906494140625	-16.6437797546387	-5.20095300674438	0.00354059832170606	-0.0227580219507217	-0.0477579422295094	0.036657378077507
1504	81.9919509887695	-16.9684543609619	-5.00614833831787	-0.0117190945893526	-0.000680167751852423	-0.0217839982360601	0.0233457311987877
1505	84.5893478393555	-16.6437797546387	-5.52562713623047	-0.00132951640989631	0.0123068047687411	-0.0367190167307854	0.0220470335334539
1506	81.3426055908203	-15.34508228302	-5.72043180465698	0.000943203864153475	0.0230210572481155	-0.0435371771454811	0.00970941036939621
1507	84.5893478393555	-16.9684543609619	-5.33082246780396	0.00256657530553639	0.0269171483814716	-0.0441865250468254	0.00256657530553639
1508	82.6413040161133	-16.6437797546387	-5.26588773727417	0.0181509424000978	0.0282158460468054	-0.0552254542708397	-0.0100957229733467
1509	81.9919509887695	-15.34508228302	-5.3957576751709	0.00581331877037883	0.0226963832974434	-0.0451605506241322	-0.0324982516467571
1510	83.2906494140625	-16.3191051483154	-4.87627840042114	0.00321592413820326	0.00581331877037883	-0.039641086012125	-0.0454852245748043
1511	84.5893478393555	-16.6437797546387	-5.52562713623047	0.0145795252174139	-0.0136671401560307	-0.0350956469774246	-0.0467839203774929
1512	81.9919509887695	-15.34508228302	-5.6554970741272	0.00678734155371785	-0.0133424662053585	-0.0139918150380254	-0.0350956469774246
1513	81.9919509887695	-15.6697568893433	-5.59056186676025	0.012956153601408	-0.000355493422830477	-0.0143164889886975	-0.0273034609854221
1514	81.3426055908203	-15.0204076766968	-5.33082246780396	0.0123068047687411	-0.0026282137259841	0.00516396993771195	-0.0273034609854221
1515	82.6413040161133	-16.3191051483154	-5.52562713623047	-0.0113944197073579	0.01100810803473	-0.00360223650932312	-0.0230826959013939
1516	81.3426055908203	-15.0204076766968	-5.59056186676025	-0.0165892094373703	0.0113327819854021	-0.00879702530801296	-0.0198359526693821
1517	83.9399948120117	-16.9684543609619	-5.78536653518677	-0.0026282137259841	-0.000680167751852423	-0.00847235135734081	-0.00555028254166245
1518	83.9399948120117	-16.3191051483154	-5.59056186676025	-0.00522560812532902	0.00126787810586393	0.00451462110504508	0.0162028968334198
1519	81.9919509887695	-15.34508228302	-5.26588773727417	-0.00879702530801296	0.00808603875339031	0.00970941036939621	0.0356833562254906
1520	83.2906494140625	-16.3191051483154	-5.52562713623047	-0.0188619289547205	0.020423661917448	0.0200989879667759	0.0353586822748184
1521	81.9919509887695	-15.34508228302	-5.6554970741272	-0.0113944197073579	0.0142548503354192	0.00386527273803949	0.0376313999295235
1522	81.3426055908203	-14.3710594177246	-5.59056186676025	0.00418994715437293	0.01847561635077	0.0123068047687411	0.029189869761467
1523	80.6932525634766	-15.34508228302	-5.85030126571655	-0.00295288790948689	0.0158782228827477	0.0155535480007529	0.0415274947881699
1524	83.9399948120117	-15.6697568893433	-5.98017120361328	-0.00684897974133492	0.012956153601408	0.0123068047687411	0.0175015944987535
1525	83.2906494140625	-15.9944305419922	-5.6554970741272	-0.00490093370899558	0.00776136433705688	0.020423661917448	0.0191249661147594
1526	81.9919509887695	-16.6437797546387	-5.59056186676025	-0.00555028254166245	0.00418994715437293	-3.08191010844894e-05	0.00581331877037883
1527	81.3426055908203	-15.0204076766968	-5.3957576751709	-0.00392691092565656	0.0213976856321096	0.00678734155371785	0.00938473641872406
1528	80.6932525634766	-14.6957330703735	-5.3957576751709	0.0210730116814375	0.0171769186854362	0.0207483377307653	-0.0201606266200542
1529	82.6413040161133	-16.9684543609619	-5.26588773727417	0.00841071270406246	0.0158782228827477	0.0269171483814716	-0.0376930385828018
1530	81.9919509887695	-15.0204076766968	-5.72043180465698	0.00516396993771195	0.0171769186854362	0.0200989879667759	-0.043212503194809
1531	81.9919509887695	-15.34508228302	-5.78536653518677	0.0165275707840919	0.0100340843200684	0.000618529506027699	-0.0480826161801815
1532	83.2906494140625	-16.3191051483154	-5.33082246780396	0.0165275707840919	-0.00749832857400179	-0.00555028254166245	-0.0471085943281651
1533	82.6413040161133	-15.6697568893433	-5.20095300674438	0.0100340843200684	-0.0292515084147453	0.00321592413820326	-0.0211346503347158
1534	83.2906494140625	-16.3191051483154	-4.94121360778809	0.0142548503354192	-0.0334722734987736	0.0285405199974775	-0.0204853005707264
1535	82.6413040161133	-15.9944305419922	-5.46069240570068	-0.0136671401560307	-0.0341216214001179	0.0249691028147936	-0.0227580219507217
1536	83.9399948120117	-16.3191051483154	-5.52562713623047	0.000618529506027699	-0.0224333461374044	0.0425015166401863	-0.0162645354866982
1537	81.9919509887695	-15.0204076766968	-5.59056186676025	-0.00814767740666866	-0.0247060675173998	0.0863325446844101	-0.0104203969240189
1538	83.9399948120117	-15.34508228302	-5.13601779937744	0.00289124972186983	-0.000680167751852423	0.0606832765042782	0.0171769186854362
1539	82.6413040161133	-14.6957330703735	-5.13601779937744	-0.0110697457566857	0.0282158460468054	0.047696303576231	0.0314625911414623
1540	82.6413040161133	-15.0204076766968	-4.74640893936157	-0.000680167751852423	0.0246444288641214	0.011982130818069	0.0373067259788513
1541	83.9399948120117	-15.9944305419922	-5.46069240570068	-0.00555028254166245	0.0327612869441509	-0.0354203209280968	0.0386054255068302
1542	85.2386932373047	-16.3191051483154	-5.46069240570068	0.00321592413820326	0.031137915328145	-0.0928876772522926	0.0395794473588467
1543	82.6413040161133	-15.9944305419922	-5.33082246780396	0.00159255252219737	0.0317872650921345	-0.0841214656829834	0.0337353087961674
1544	84.5893478393555	-15.9944305419922	-5.33082246780396	-0.00165419070981443	-0.00652430532500148	-0.0526280589401722	0.0288651939481497
1545	83.2906494140625	-15.6697568893433	-5.26588773727417	-0.00425158534198999	-0.0146411629393697	-0.032173577696085	0.00906006153672934
1546	82.6413040161133	-15.34508228302	-5.46069240570068	-0.000355493422830477	-0.0204853005707264	-0.0250307414680719	0.00613799272105098
1547	83.2906494140625	-15.34508228302	-5.3957576751709	-3.08191010844894e-05	-0.00879702530801296	-0.0292515084147453	0.00386527273803949
1548	83.2906494140625	-16.9684543609619	-5.6554970741272	0.00321592413820326	-0.00749832857400179	0.000293855206109583	-0.00847235135734081
1549	81.9919509887695	-14.3710594177246	-5.52562713623047	0.0136055024340749	-0.0360696688294411	0.0399041213095188	-0.0409397818148136
1550	83.9399948120117	-16.3191051483154	-5.33082246780396	0.00321592413820326	-0.0389917381107807	0.0658780634403229	-0.0425631552934647
1551	83.2906494140625	-15.6697568893433	-5.6554970741272	0.0116574559360743	-0.0370436906814575	0.0830858051776886	-0.0474332682788372
1552	81.9919509887695	-15.34508228302	-5.46069240570068	0.011982130818069	-0.038017712533474	0.0928260311484337	-0.0406151078641415
1553	81.3426055908203	-14.6957330703735	-5.78536653518677	0.0116574559360743	-0.0165892094373703	0.111981816589832	-0.0299008563160896
1554	81.3426055908203	-14.6957330703735	-5.6554970741272	0.011982130818069	0.00516396993771195	0.0850338488817215	-0.0253554154187441
1555	81.9919509887695	-15.0204076766968	-5.59056186676025	-0.0126931173726916	0.0145795252174139	0.0288651939481497	-0.0341216214001179
1556	81.3426055908203	-15.34508228302	-5.6554970741272	0.0158782228827477	0.0343846566975117	-0.00847235135734081	-0.0139918150380254
1557	81.9919509887695	-15.6697568893433	-5.46069240570068	-0.0113944197073579	0.0246444288641214	-0.0311995539814234	-0.0026282137259841
1558	83.9399948120117	-15.6697568893433	-5.26588773727417	0.0022419011220336	0.0334106348454952	-0.0708098188042641	0.0217223595827818
1559	83.2906494140625	-15.6697568893433	-5.20095300674438	-0.00619963090866804	0.0392547734081745	-0.0792513489723206	0.029189869761467
1560	82.6413040161133	-16.3191051483154	-5.33082246780396	-0.00717365415766835	0.0392547734081745	-0.115614876151085	0.0408781431615353
1561	81.3426055908203	-14.6957330703735	-5.6554970741272	-3.08191010844894e-05	0.0106834331527352	-0.0951603949069977	0.0389300994575024
1562	81.9919509887695	-15.34508228302	-5.33082246780396	-0.00327756232582033	-0.0107450718060136	-0.073731891810894	0.0389300994575024
1563	81.3426055908203	-15.6697568893433	-5.6554970741272	0.0126314787194133	-0.00132951640989631	-0.0620436146855354	0.0363327041268349
1564	81.3426055908203	-15.34508228302	-5.52562713623047	0.0243197549134493	-0.0104203969240189	-0.0467839203774929	0.0269171483814716
1565	83.2906494140625	-15.6697568893433	-6.04510593414307	-0.00555028254166245	0.0116574559360743	-0.0311995539814234	0.0136055024340749
1566	83.9399948120117	-15.6697568893433	-5.72043180465698	0.00581331877037883	0.00418994715437293	-0.0136671401560307	0.00906006153672934
1567	83.2906494140625	-15.6697568893433	-5.52562713623047	0.0123068047687411	0.00678734155371785	0.0126314787194133	-0.00425158534198999
1568	82.6413040161133	-15.34508228302	-5.52562713623047	0.00808603875339031	-0.00717365415766835	0.0392547734081745	0.00418994715437293
1569	83.2906494140625	-15.9944305419922	-5.20095300674438	0.0162028968334198	0.00289124972186983	0.0600339286029339	-0.0373683646321297
1570	81.9919509887695	-15.6697568893433	-5.26588773727417	0.0149041991680861	0.0113327819854021	0.0567871853709221	-0.0354203209280968
1571	85.2386932373047	-16.6437797546387	-5.3957576751709	0.00418994715437293	-0.00425158534198999	0.0165275707840919	-0.0471085943281651
1572	82.6413040161133	-15.34508228302	-5.33082246780396	0.0132808275520802	-0.0237320438027382	0.0252937767654657	-0.0266541130840778
1573	82.6413040161133	-15.34508228302	-5.3957576751709	0.0100340843200684	-0.0217839982360601	0.052891094237566	-0.0266541130840778
1574	81.9919509887695	-15.6697568893433	-5.3957576751709	-3.08191010844894e-05	-0.00847235135734081	0.0688001364469528	-0.017887907102704
1575	82.6413040161133	-15.34508228302	-5.26588773727417	0.00646266713738441	-0.0126931173726916	0.0360080301761627	-0.0204853005707264
1576	81.9919509887695	-15.6697568893433	-5.13601779937744	0.00289124972186983	-0.0113944197073579	0.0191249661147594	-0.00749832857400179
1577	83.9399948120117	-15.9944305419922	-5.72043180465698	0.00451462110504508	0.00126787810586393	-0.0191866029053926	-0.00100484199356288
1578	83.2906494140625	-16.3191051483154	-5.52562713623047	-0.00100484199356288	0.01847561635077	-0.0536020807921886	0.0262678004801273
1579	83.9399948120117	-16.9684543609619	-5.6554970741272	-0.00360223650932312	0.0298392176628113	-0.112043462693691	0.036657378077507
1580	81.9919509887695	-14.6957330703735	-5.46069240570068	-0.0110697457566857	0.0295145437121391	-0.0977577865123749	0.0438002124428749
1581	82.6413040161133	-15.9944305419922	-5.20095300674438	-0.00977104809135199	0.0155535480007529	-0.0792513489723206	0.0450989119708538
1582	82.6413040161133	-15.34508228302	-4.94121360778809	-0.00360223650932312	0.00581331877037883	-0.0487319678068161	0.0428261905908585
1583	82.6413040161133	-15.6697568893433	-5.59056186676025	-0.0100957229733467	0.00613799272105098	-0.039641086012125	0.0369820520281792
1584	81.9919509887695	-14.6957330703735	-5.72043180465698	-0.00132951640989631	0.0123068047687411	-0.0247060675173998	0.0246444288641214
1585	83.9399948120117	-16.6437797546387	-5.6554970741272	-0.0110697457566857	0.0200989879667759	-0.0182125810533762	0.0132808275520802
1586	82.6413040161133	-15.0204076766968	-5.72043180465698	-0.00295288790948689	0.0171769186854362	-0.0243813935667276	0.011982130818069
1587	82.6413040161133	-15.34508228302	-5.46069240570068	-0.00587495695799589	0.011982130818069	-0.0250307414680719	-0.00327756232582033
1588	83.2906494140625	-15.9944305419922	-5.13601779937744	0.00483929552137852	0.000618529506027699	-0.00587495695799589	-0.00879702530801296
1589	81.9919509887695	-15.6697568893433	-5.52562713623047	0.000618529506027699	-0.0130177913233638	-0.0198359526693821	-0.0292515084147453
1590	83.2906494140625	-15.9944305419922	-5.52562713623047	-0.00814767740666866	-0.0113944197073579	-0.0162645354866982	-0.0493813157081604
1591	84.5893478393555	-16.6437797546387	-5.3957576751709	0.0116574559360743	0.00483929552137852	0.020423661917448	-0.0451605506241322
1592	81.3426055908203	-15.34508228302	-5.59056186676025	0.0162028968334198	0.00581331877037883	0.0506183728575706	-0.0389917381107807
1593	82.6413040161133	-15.34508228302	-5.52562713623047	0.00743668992072344	0.00159255252219737	0.0623066499829292	-0.0273034609854221
1594	82.6413040161133	-15.34508228302	-5.33082246780396	0.0136055024340749	0.000293855206109583	0.0463976077735424	-0.0256800893694162
1595	82.6413040161133	-15.6697568893433	-5.3957576751709	-0.00392691092565656	0.00386527273803949	0.0106834331527352	-0.0185372550040483
1596	83.9399948120117	-16.3191051483154	-5.13601779937744	0.00873538758605719	0.0142548503354192	-0.000680167751852423	-0.0204853005707264
1597	83.9399948120117	-16.3191051483154	-5.3957576751709	0.00938473641872406	0.0100340843200684	-0.0266541130840778	-0.00327756232582033
1598	82.6413040161133	-15.34508228302	-5.33082246780396	0.0100340843200684	0.0178262684494257	-0.0471085943281651	0.0194496400654316
1599	82.6413040161133	-15.34508228302	-5.3957576751709	0.000293855206109583	0.0252937767654657	-0.0623682886362076	0.0350340083241463
1600	81.9919509887695	-15.9944305419922	-5.07108306884766	-0.00782300252467394	0.0269171483814716	-0.0552254542708397	0.0347093306481838
1601	83.2906494140625	-16.6437797546387	-5.46069240570068	-0.00230353930965066	0.0223717093467712	-0.0497059896588326	0.0434755384922028
1602	83.9399948120117	-15.34508228302	-5.72043180465698	0.000943203864153475	0.0116574559360743	-0.0448358729481697	0.0382807515561581
1603	81.9919509887695	-15.34508228302	-5.78536653518677	-0.00360223650932312	0.0132808275520802	-0.0243813935667276	0.0340599827468395
1604	83.2906494140625	-15.34508228302	-5.85030126571655	-0.00749832857400179	0.00386527273803949	-0.00587495695799589	0.0288651939481497
1605	83.2906494140625	-15.34508228302	-5.85030126571655	-0.00392691092565656	-0.00327756232582033	0.0116574559360743	0.0165275707840919
1606	84.5893478393555	-16.6437797546387	-5.00614833831787	0.000293855206109583	-0.00684897974133492	0.0343846566975117	0.0100340843200684
1607	83.2906494140625	-16.3191051483154	-5.59056186676025	-0.000355493422830477	-0.00230353930965066	0.0350340083241463	-0.00295288790948689
1608	82.6413040161133	-15.34508228302	-6.04510593414307	-0.00165419070981443	-0.0117190945893526	0.0704235062003136	0.00191722682211548
1609	85.2386932373047	-16.3191051483154	-5.72043180465698	0.0126314787194133	-0.0120437685400248	0.0788650363683701	-0.0328229255974293
1610	82.6413040161133	-15.6697568893433	-5.6554970741272	0.00321592413820326	-0.00684897974133492	0.0463976077735424	-0.039641086012125
1611	81.9919509887695	-15.34508228302	-5.46069240570068	-0.00360223650932312	0.00613799272105098	0.0298392176628113	-0.0419138073921204
1612	84.5893478393555	-16.9684543609619	-5.20095300674438	0.0106834331527352	0.00159255252219737	-0.0198359526693821	-0.0318489037454128
1613	83.2906494140625	-16.3191051483154	-5.52562713623047	-0.00879702530801296	0.0103587592020631	-0.0243813935667276	-0.0237320438027382
1614	84.5893478393555	-16.6437797546387	-5.52562713623047	0.0282158460468054	-0.00457625929266214	-0.0159398596733809	-0.0237320438027382
1615	83.2906494140625	-16.3191051483154	-5.52562713623047	-0.0152905117720366	-0.0130177913233638	-0.0156151866540313	-0.0169138833880424
1616	83.2906494140625	-15.6697568893433	-5.98017120361328	0.00646266713738441	-0.0169138833880424	0.000618529506027699	-0.0195112787187099
1617	81.9919509887695	-15.0204076766968	-5.78536653518677	0.0194496400654316	-0.00295288790948689	0.012956153601408	-0.00457625929266214
1618	84.5893478393555	-15.9944305419922	-5.46069240570068	0.00289124972186983	0.00256657530553639	0.0236704051494598	0.0220470335334539
1619	84.5893478393555	-15.9944305419922	-5.3957576751709	-0.00457625929266214	0.0168522447347641	0.0178262684494257	0.0389300994575024
1620	83.9399948120117	-15.6697568893433	-5.6554970741272	-0.0113944197073579	0.0324366129934788	0.00418994715437293	0.0415274947881699
1621	82.6413040161133	-14.6957330703735	-5.78536653518677	0.0022419011220336	0.0369820520281792	-0.00717365415766835	0.0441248863935471
1622	85.2386932373047	-16.6437797546387	-5.3957576751709	0.00289124972186983	0.0314625911414623	-0.0438618510961533	0.0425015166401863
1623	84.5893478393555	-15.9944305419922	-5.33082246780396	0.00321592413820326	0.0395794473588467	-0.068537101149559	0.0340599827468395
1624	84.5893478393555	-16.6437797546387	-5.13601779937744	0.00191722682211548	0.0262678004801273	-0.0610695891082287	0.0343846566975117
1625	85.2386932373047	-16.3191051483154	-5.6554970741272	0.0106834331527352	0.00938473641872406	-0.0513293594121933	0.0178262684494257
1626	83.2906494140625	-15.6697568893433	-5.72043180465698	0.000943203864153475	-0.0201606266200542	-0.032173577696085	0.00841071270406246
1627	81.9919509887695	-15.0204076766968	-6.04510593414307	-3.08191010844894e-05	-0.0435371771454811	0.0207483377307653	0.000618529506027699
1628	84.5893478393555	-16.3191051483154	-5.46069240570068	0.00516396993771195	-0.0389917381107807	0.0421768426895142	-0.0120437685400248
1629	83.2906494140625	-15.6697568893433	-5.59056186676025	0.0246444288641214	-0.0357449948787689	0.0295145437121391	-0.0263294391334057
1630	83.9399948120117	-16.3191051483154	-5.07108306884766	0.0223717093467712	-0.0172385573387146	0.0103587592020631	-0.0350956469774246
1631	83.9399948120117	-16.3191051483154	-5.98017120361328	0.0136055024340749	-0.0143164889886975	0.0152288740500808	-0.0461345724761486
1632	81.9919509887695	-15.6697568893433	-5.72043180465698	0.0145795252174139	-0.0185372550040483	0.0132808275520802	-0.03444629535079
1633	83.2906494140625	-15.34508228302	-5.85030126571655	0.01100810803473	0.00354059832170606	0.0304885655641556	-0.0279528107494116
1634	81.9919509887695	-15.34508228302	-5.78536653518677	0.0142548503354192	0.0162028968334198	0.0188002903014421	-0.0227580219507217
1635	81.9919509887695	-15.6697568893433	-5.46069240570068	-0.00522560812532902	0.0149041991680861	0.0123068047687411	-0.0204853005707264
1636	83.9399948120117	-16.6437797546387	-4.87627840042114	0.00711201597005129	0.0145795252174139	0.025618452578783	-0.017887907102704
1637	83.2906494140625	-16.6437797546387	-5.6554970741272	0.00776136433705688	-0.00619963090866804	0.0434755384922028	-0.00230353930965066
1638	82.6413040161133	-16.3191051483154	-5.78536653518677	-0.00457625929266214	-0.0169138833880424	0.0593845807015896	0.0171769186854362
1639	81.9919509887695	-15.34508228302	-5.85030126571655	-0.00230353930965066	-0.00749832857400179	0.0694494843482971	0.0408781431615353
1640	84.5893478393555	-16.3191051483154	-5.52562713623047	-0.0104203969240189	-0.0156151866540313	0.10711170732975	0.0467222817242146
1641	83.9399948120117	-16.3191051483154	-5.72043180465698	-0.0149658378213644	0.000943203864153475	0.137306407094002	0.0382807515561581
1642	81.3426055908203	-15.34508228302	-5.46069240570068	-0.00587495695799589	0.01100810803473	0.179838746786118	0.0353586822748184
1643	83.2906494140625	-15.34508228302	-5.9152364730835	-0.00555028254166245	0.0181509424000978	0.188929632306099	0.0363327041268349
1644	81.9919509887695	-15.0204076766968	-6.11004114151001	-0.00360223650932312	0.0233457311987877	0.138280436396599	0.0220470335334539
1645	83.2906494140625	-15.34508228302	-6.17497587203979	-0.00944637414067984	0.0282158460468054	0.0723715499043465	0.0145795252174139
1646	83.9399948120117	-15.34508228302	-6.17497587203979	-0.00490093370899558	0.049319677054882	-0.0428878292441368	0.00711201597005129
1647	84.5893478393555	-16.3191051483154	-5.52562713623047	0.012956153601408	0.0636053457856178	-0.147757634520531	0.00906006153672934
1648	81.3426055908203	-15.0204076766968	-5.52562713623047	0.011982130818069	0.040228795260191	-0.197757482528687	-0.00587495695799589
1649	85.8880462646484	-16.9684543609619	-5.59056186676025	0.0155535480007529	0.00711201597005129	-0.162692651152611	-0.0354203209280968
1650	83.2906494140625	-15.0204076766968	-5.98017120361328	0.0165275707840919	-0.0260047651827335	-0.10295257717371	-0.0480826161801815
1651	83.2906494140625	-15.6697568893433	-5.72043180465698	0.00678734155371785	-0.0315242260694504	-0.10587465018034	-0.0480826161801815
1652	84.5893478393555	-16.3191051483154	-5.26588773727417	0.0188002903014421	-0.0217839982360601	-0.0857448354363441	-0.0386670641601086
1653	83.9399948120117	-16.9684543609619	-5.13601779937744	0.00678734155371785	-0.032173577696085	-0.0337969474494457	-0.0324982516467571
1654	83.9399948120117	-15.9944305419922	-5.26588773727417	0.00159255252219737	-0.0139918150380254	-0.0393164120614529	-0.0227580219507217
1655	81.9919509887695	-15.34508228302	-5.46069240570068	0.00776136433705688	-0.0195112787187099	-0.0133424662053585	-0.0224333461374044
1656	82.6413040161133	-15.0204076766968	-5.72043180465698	0.00678734155371785	0.0123068047687411	-0.0399657599627972	-0.0159398596733809
1657	81.9919509887695	-15.6697568893433	-5.72043180465698	0.0142548503354192	0.00451462110504508	-0.0516540370881557	-0.00100484199356288
1658	82.6413040161133	-15.34508228302	-5.78536653518677	-0.0126931173726916	0.00873538758605719	-0.0315242260694504	0.00938473641872406
1659	82.6413040161133	-16.3191051483154	-5.3957576751709	-0.0113944197073579	0.01100810803473	0.0236704051494598	0.040228795260191
1660	82.6413040161133	-15.34508228302	-5.59056186676025	-0.0113944197073579	-0.0136671401560307	0.0207483377307653	0.0337353087961674
1661	81.3426055908203	-15.0204076766968	-5.6554970741272	-0.0130177913233638	0.00678734155371785	0.045423585921526	0.0412028171122074
1662	83.2906494140625	-16.3191051483154	-5.59056186676025	0.00548864435404539	0.0162028968334198	0.0233457311987877	0.0379560738801956
1663	83.9399948120117	-16.6437797546387	-5.52562713623047	-0.0120437685400248	0.0363327041268349	0.00776136433705688	0.0314625911414623
1664	84.5893478393555	-16.6437797546387	-5.78536653518677	-0.00619963090866804	0.0496443510055542	-0.0156151866540313	0.0259431265294552
1665	83.2906494140625	-16.6437797546387	-5.3957576751709	-0.00847235135734081	0.0405534692108631	-0.0412644557654858	0.0194496400654316
1666	83.2906494140625	-16.6437797546387	-5.20095300674438	-0.00327756232582033	0.0327612869441509	-0.0818487480282784	0.00548864435404539
1667	82.6413040161133	-15.6697568893433	-5.98017120361328	0.00938473641872406	0.031137915328145	-0.0867188647389412	0.0142548503354192
1668	83.9399948120117	-16.6437797546387	-5.78536653518677	0.0136055024340749	0.0136055024340749	-0.0695111230015755	-0.0175632312893867
1669	81.9919509887695	-15.34508228302	-5.78536653518677	0.0145795252174139	0.00191722682211548	-0.0334722734987736	-0.0386670641601086
1670	84.5893478393555	-16.9684543609619	-5.9152364730835	0.0136055024340749	-0.00360223650932312	-0.0383423902094364	-0.0510046854615211
1671	83.9399948120117	-16.3191051483154	-5.72043180465698	0.00808603875339031	-0.0217839982360601	-0.021459324285388	-0.0510046854615211
1672	82.6413040161133	-15.34508228302	-5.52562713623047	0.00841071270406246	-0.0230826959013939	-0.0211346503347158	-0.0451605506241322
1673	82.6413040161133	-15.34508228302	-5.6554970741272	0.00873538758605719	-0.0334722734987736	0.0126314787194133	-0.0367190167307854
1674	82.6413040161133	-15.34508228302	-6.17497587203979	0.01100810803473	-0.0282774847000837	0.00191722682211548	-0.0263294391334057
1675	83.2906494140625	-16.3191051483154	-5.98017120361328	0.00906006153672934	-0.0224333461374044	0.0220470335334539	-0.021459324285388
1676	83.9399948120117	-16.9684543609619	-5.78536653518677	0.00191722682211548	-0.0256800893694162	0.0506183728575706	-0.0152905117720366
1677	83.2906494140625	-16.3191051483154	-5.72043180465698	0.0178262684494257	-0.00977104809135199	0.045423585921526	-0.00879702530801296
1678	83.2906494140625	-16.6437797546387	-5.52562713623047	-0.00392691092565656	0.00418994715437293	0.0545144639909267	0.013930176384747
1679	82.6413040161133	-15.34508228302	-5.9152364730835	-0.00522560812532902	0.00451462110504508	0.025618452578783	0.0363327041268349
1680	84.5893478393555	-16.9684543609619	-5.9152364730835	-0.0110697457566857	0.00613799272105098	-3.08191010844894e-05	0.041852168738842
1681	83.9399948120117	-15.9944305419922	-6.04510593414307	-0.00132951640989631	0.00906006153672934	-0.0373683646321297	0.0389300994575024
1682	82.6413040161133	-15.6697568893433	-5.72043180465698	-0.00879702530801296	0.0168522447347641	-0.0578228458762169	0.0369820520281792
1683	81.9919509887695	-15.0204076766968	-5.59056186676025	-0.00912170019000769	-0.00165419070981443	-0.0292515084147453	0.0269171483814716
1684	83.9399948120117	-15.6697568893433	-5.33082246780396	-0.00522560812532902	0.00321592413820326	-0.032173577696085	0.0262678004801273
1685	81.3426055908203	-15.34508228302	-5.46069240570068	-0.00619963090866804	-0.0230826959013939	-0.00360223650932312	0.0162028968334198
1686	83.2906494140625	-15.6697568893433	-5.72043180465698	-0.00360223650932312	-0.0243813935667276	0.00516396993771195	-0.000680167751852423
1687	83.9399948120117	-16.3191051483154	-5.46069240570068	0.0022419011220336	-0.0247060675173998	0.00711201597005129	-0.000355493422830477
1688	84.5893478393555	-15.6697568893433	-5.59056186676025	-0.00490093370899558	-0.017887907102704	0.0100340843200684	-0.0133424662053585
1689	83.9399948120117	-15.9944305419922	-5.13601779937744	-0.00327756232582033	-0.0305502042174339	0.011982130818069	-0.0292515084147453
1690	83.9399948120117	-15.34508228302	-5.13601779937744	-0.00132951640989631	-0.0273034609854221	0.000293855206109583	-0.043212503194809
1691	82.6413040161133	-15.0204076766968	-5.52562713623047	0.0181509424000978	-0.0208099745213985	0.0220470335334539	-0.0474332682788372
1692	81.3426055908203	-15.9944305419922	-5.3957576751709	0.0162028968334198	-0.00619963090866804	0.0499690249562263	-0.0376930385828018
1693	82.6413040161133	-15.6697568893433	-5.3957576751709	0.0103587592020631	0.00126787810586393	0.0645793676376343	-0.0370436906814575
1694	82.6413040161133	-15.34508228302	-5.46069240570068	0.0116574559360743	0.01847561635077	0.0421768426895142	-0.023407369852066
1695	81.9919509887695	-15.0204076766968	-5.59056186676025	0.0106834331527352	0.0165275707840919	0.0519170723855495	-0.0237320438027382
1696	83.9399948120117	-16.3191051483154	-5.3957576751709	-0.00165419070981443	0.0181509424000978	0.0551638156175613	-0.0100957229733467
1697	81.3426055908203	-15.0204076766968	-5.00614833831787	-0.00360223650932312	0.0200989879667759	0.0457482598721981	-0.0169138833880424
1698	81.9919509887695	-15.34508228302	-5.52562713623047	0.00191722682211548	0.0262678004801273	0.0373067259788513	0.0162028968334198
1699	84.5893478393555	-16.6437797546387	-5.3957576751709	-0.00457625929266214	0.0330859608948231	0.0155535480007529	0.0265924744307995
1700	82.6413040161133	-15.34508228302	-5.52562713623047	-0.00360223650932312	0.0149041991680861	0.0142548503354192	0.0412028171122074
1701	82.6413040161133	-15.6697568893433	-5.46069240570068	-0.00684897974133492	0.025618452578783	-0.0113944197073579	0.0278911720961332
1702	83.2906494140625	-16.6437797546387	-5.46069240570068	0.00581331877037883	0.0376313999295235	-0.0672384053468704	0.041852168738842
1703	83.2906494140625	-16.6437797546387	-5.26588773727417	-0.00100484199356288	0.0252937767654657	-0.0568488240242004	0.0301638916134834
1704	83.2906494140625	-15.9944305419922	-5.59056186676025	0.00808603875339031	0.0142548503354192	-0.0425631552934647	0.0269171483814716
1705	83.2906494140625	-15.9944305419922	-5.3957576751709	-0.0110697457566857	0.0162028968334198	-0.0643163323402405	0.013930176384747
1706	85.2386932373047	-16.6437797546387	-5.26588773727417	-0.0026282137259841	0.0162028968334198	-0.0659397020936012	0.0178262684494257
1707	82.6413040161133	-15.9944305419922	-5.52562713623047	0.0022419011220336	0.0126314787194133	-0.0682124271988869	0.00354059832170606
1708	81.9919509887695	-16.3191051483154	-5.07108306884766	0.0142548503354192	-0.0175632312893867	-0.0195112787187099	-0.00717365415766835
1709	81.3426055908203	-15.6697568893433	-5.59056186676025	0.0178262684494257	-0.0182125810533762	-0.00944637414067984	-0.0373683646321297
1710	83.9399948120117	-16.9684543609619	-5.6554970741272	0.0181509424000978	-0.0224333461374044	-0.00555028254166245	-0.0435371771454811
1711	85.2386932373047	-16.6437797546387	-5.72043180465698	0.0155535480007529	-0.0318489037454128	-0.00782300252467394	-0.0513293594121933
1712	83.2906494140625	-16.3191051483154	-5.85030126571655	0.0132808275520802	-0.0191866029053926	0.0181509424000978	-0.0373683646321297
1713	85.2386932373047	-15.9944305419922	-5.85030126571655	0.0168522447347641	-0.0276281367987394	0.0249691028147936	-0.0318489037454128
1714	84.5893478393555	-16.3191051483154	-5.33082246780396	0.0142548503354192	-0.0389917381107807	0.0658780634403229	-0.0208099745213985
1715	84.5893478393555	-16.9684543609619	-5.00614833831787	0.000293855206109583	-0.0441865250468254	0.128215536475182	-0.0159398596733809
1716	83.2906494140625	-16.6437797546387	-5.46069240570068	0.00289124972186983	-0.0350956469774246	0.155812844634056	-0.0120437685400248
1717	85.8880462646484	-15.9944305419922	-5.33082246780396	-0.00782300252467394	-0.021459324285388	0.149968713521957	-0.00652430532500148
1718	83.9399948120117	-15.9944305419922	-5.33082246780396	0.000943203864153475	-0.0195112787187099	0.146397292613983	0.00321592413820326
1719	83.2906494140625	-15.34508228302	-5.59056186676025	0.000293855206109583	0.012956153601408	0.0863325446844101	0.0343846566975117
1720	83.9399948120117	-16.6437797546387	-4.94121360778809	-0.00490093370899558	0.0363327041268349	-0.00457625929266214	0.0408781431615353
1721	83.9399948120117	-15.6697568893433	-5.26588773727417	-0.0110697457566857	0.0580858811736107	-0.0675630792975426	0.0473716296255589
1722	81.3426055908203	-15.34508228302	-5.6554970741272	0.0022419011220336	0.0463976077735424	-0.0860695168375969	0.0340599827468395
1723	83.9399948120117	-15.0204076766968	-5.6554970741272	-0.00425158534198999	0.0457482598721981	-0.0802253782749176	0.0412028171122074
1724	81.9919509887695	-15.0204076766968	-5.52562713623047	0.000293855206109583	0.0532157681882381	-0.0821734219789505	0.0308132413774729
1725	83.2906494140625	-15.6697568893433	-5.59056186676025	-0.00100484199356288	0.0327612869441509	-0.0886669084429741	0.0175015944987535
1726	82.6413040161133	-15.0204076766968	-5.46069240570068	0.00743668992072344	0.025618452578783	-0.0951603949069977	-0.00100484199356288
1727	84.5893478393555	-16.3191051483154	-4.81134366989136	0.00646266713738441	0.0278911720961332	-0.0786020010709763	0.00548864435404539
1728	83.9399948120117	-14.6957330703735	-5.72043180465698	0.0188002903014421	0.0194496400654316	-0.0594462193548679	-0.0107450718060136
1729	84.5893478393555	-15.9944305419922	-5.46069240570068	0.00256657530553639	0.0136055024340749	-0.0279528107494116	-0.0302255302667618
1730	82.6413040161133	-15.34508228302	-5.46069240570068	0.00483929552137852	-0.00295288790948689	0.0236704051494598	-0.0493813157081604
1731	83.2906494140625	-16.3191051483154	-5.33082246780396	0.00906006153672934	-0.0191866029053926	0.052891094237566	-0.0461345724761486
1732	81.3426055908203	-15.0204076766968	-5.13601779937744	0.00354059832170606	-0.0182125810533762	0.0619819760322571	-0.0406151078641415
1733	82.6413040161133	-15.6697568893433	-4.09706020355225	0.0106834331527352	0.000943203864153475	0.0470469556748867	-0.0263294391334057
1734	83.2906494140625	-14.6957330703735	-5.20095300674438	-0.0117190945893526	0.00289124972186983	0.0162028968334198	-0.0292515084147453
1735	81.9919509887695	-15.34508228302	-5.59056186676025	0.00906006153672934	0.0188002903014421	-0.0532774068415165	-0.0227580219507217
1736	83.9399948120117	-16.6437797546387	-5.52562713623047	-0.0152905117720366	0.013930176384747	-0.0701604709029198	-0.0182125810533762
1737	81.9919509887695	-15.34508228302	-5.3957576751709	-0.00555028254166245	0.00613799272105098	-0.0549007803201675	-0.00652430532500148
1738	81.9919509887695	-15.0204076766968	-5.52562713623047	-0.00165419070981443	0.00873538758605719	-0.0256800893694162	0.00321592413820326
1739	83.2906494140625	-16.9684543609619	-5.26588773727417	-0.00555028254166245	0.0126314787194133	0.0022419011220336	0.0412028171122074
1740	81.9919509887695	-15.34508228302	-5.78536653518677	-0.00684897974133492	0.0220470335334539	-0.0221086721867323	0.0389300994575024
1741	81.9919509887695	-16.3191051483154	-5.6554970741272	-0.0110697457566857	0.0178262684494257	-0.0299008563160896	0.0392547734081745
1742	83.9399948120117	-16.6437797546387	-6.04510593414307	-0.00197886489331722	0.00159255252219737	-0.0208099745213985	0.0353586822748184
1743	83.9399948120117	-16.9684543609619	-5.59056186676025	-0.00230353930965066	-0.023407369852066	-0.00100484199356288	0.0415274947881699
1744	84.5893478393555	-16.3191051483154	-5.78536653518677	0.000293855206109583	-0.0230826959013939	-0.0123684434220195	0.0262678004801273
1745	83.2906494140625	-16.6437797546387	-5.26588773727417	-0.000355493422830477	-0.00555028254166245	-0.0221086721867323	0.0158782228827477
1746	85.2386932373047	-16.6437797546387	-5.52562713623047	-0.00717365415766835	-0.0383423902094364	0.000293855206109583	0.0145795252174139
1747	82.6413040161133	-15.34508228302	-5.72043180465698	0.000943203864153475	-0.0191866029053926	0.00873538758605719	0.011982130818069
1748	81.9919509887695	-16.6437797546387	-5.59056186676025	0.00938473641872406	-0.0422384813427925	0.0278911720961332	-0.0136671401560307
1749	81.3426055908203	-15.34508228302	-5.78536653518677	0.0171769186854362	-0.0136671401560307	0.0116574559360743	-0.0341216214001179
1750	82.6413040161133	-16.6437797546387	-5.20095300674438	0.0200989879667759	-0.0185372550040483	0.0168522447347641	-0.0438618510961533
1751	83.9399948120117	-16.6437797546387	-5.07108306884766	0.0132808275520802	-0.0217839982360601	0.013930176384747	-0.0516540370881557
1752	83.2906494140625	-16.9684543609619	-5.33082246780396	0.0152288740500808	-0.00327756232582033	-0.0123684434220195	-0.0425631552934647
1753	83.2906494140625	-16.3191051483154	-5.72043180465698	0.00873538758605719	0.00938473641872406	-0.0454852245748043	-0.0324982516467571
1754	83.9399948120117	-16.6437797546387	-5.20095300674438	0.00743668992072344	0.0239950809627771	-0.0532774068415165	-0.0292515084147453
1755	83.2906494140625	-16.6437797546387	-5.07108306884766	0.00873538758605719	0.0136055024340749	-0.0412644557654858	-0.0276281367987394
1756	82.6413040161133	-15.6697568893433	-5.13601779937744	0.000618529506027699	0.0113327819854021	-0.0334722734987736	-0.0227580219507217
1757	83.9399948120117	-16.6437797546387	-4.94121360778809	0.0191249661147594	0.0100340843200684	-0.0454852245748043	-0.00587495695799589
1758	82.6413040161133	-17.2931289672852	-4.68147373199463	0.00418994715437293	0.01100810803473	-0.0240567177534103	0.0175015944987535
1759	81.3426055908203	-15.6697568893433	-5.46069240570068	-0.00100484199356288	0.00256657530553639	0.0022419011220336	0.0327612869441509
1760	83.9399948120117	-16.6437797546387	-5.33082246780396	-0.00425158534198999	-0.00132951640989631	0.00256657530553639	0.0373067259788513
1761	83.2906494140625	-15.6697568893433	-5.3957576751709	-0.00652430532500148	-0.00652430532500148	0.00906006153672934	0.031137915328145
1762	82.6413040161133	-15.34508228302	-5.6554970741272	-0.00490093370899558	-0.00912170019000769	0.0272418223321438	0.036657378077507
1763	83.2906494140625	-15.34508228302	-5.33082246780396	-0.0126931173726916	-0.0302255302667618	0.0405534692108631	0.0314625911414623
1764	82.6413040161133	-15.6697568893433	-5.13601779937744	-0.00912170019000769	0.000293855206109583	0.0373067259788513	0.0272418223321438
1765	81.9919509887695	-15.34508228302	-5.85030126571655	-0.00132951640989631	-0.000680167751852423	0.0116574559360743	0.0194496400654316
1766	83.2906494140625	-15.9944305419922	-5.98017120361328	0.00289124972186983	-0.00944637414067984	0.0194496400654316	0.00289124972186983
1767	83.2906494140625	-16.9684543609619	-5.52562713623047	0.00808603875339031	-0.00392691092565656	0.0525664202868938	0.00386527273803949
1768	83.9399948120117	-16.9684543609619	-5.59056186676025	0.00841071270406246	-0.0107450718060136	0.0444495603442192	-0.0126931173726916
1769	85.2386932373047	-16.6437797546387	-4.94121360778809	0.00548864435404539	-0.00555028254166245	0.0392547734081745	-0.0376930385828018
1770	85.2386932373047	-16.6437797546387	-4.94121360778809	0.013930176384747	-0.00327756232582033	-0.000680167751852423	-0.03444629535079
1771	80.6932525634766	-15.34508228302	-5.3957576751709	0.0181509424000978	-0.0146411629393697	0.00418994715437293	-0.0477579422295094
1772	82.6413040161133	-15.9944305419922	-5.72043180465698	0.0113327819854021	-0.00782300252467394	0.00451462110504508	-0.0276281367987394
1773	83.2906494140625	-15.34508228302	-5.52562713623047	0.0168522447347641	-0.0026282137259841	0.0272418223321438	-0.0347709693014622
1774	83.2906494140625	-15.9944305419922	-5.6554970741272	0.0155535480007529	0.00451462110504508	0.0739949271082878	-0.0299008563160896
1775	81.9919509887695	-15.6697568893433	-5.78536653518677	0.00743668992072344	0.0162028968334198	0.0642546936869621	-0.0305502042174339
1776	83.2906494140625	-16.6437797546387	-5.13601779937744	0.00386527273803949	0.0149041991680861	0.0236704051494598	-0.0282774847000837
1777	81.9919509887695	-15.6697568893433	-5.9152364730835	0.00126787810586393	0.0168522447347641	0.00256657530553639	-0.00977104809135199
1778	82.6413040161133	-16.3191051483154	-5.59056186676025	-0.00522560812532902	0.0168522447347641	-0.0587968714535236	0.0155535480007529
1779	83.9399948120117	-16.6437797546387	-5.26588773727417	-0.00847235135734081	0.031137915328145	-0.0922383219003677	0.0226963832974434
1780	81.9919509887695	-15.9944305419922	-5.72043180465698	-0.00230353930965066	0.013930176384747	-0.0912643000483513	0.0421768426895142
1781	81.9919509887695	-16.3191051483154	-5.20095300674438	-0.0126931173726916	-0.0107450718060136	-0.0630176365375519	0.0340599827468395
1782	82.6413040161133	-17.2931289672852	-4.94121360778809	-0.00230353930965066	-0.023407369852066	-0.0581475235521793	0.0373067259788513
1783	83.2906494140625	-16.9684543609619	-5.3957576751709	-0.000355493422830477	-0.0208099745213985	-0.0253554154187441	0.0347093306481838
1784	83.9399948120117	-17.2931289672852	-5.52562713623047	0.00516396993771195	-0.0263294391334057	0.0100340843200684	0.0236704051494598
1785	83.2906494140625	-17.2931289672852	-5.3957576751709	-0.00100484199356288	-0.0208099745213985	0.00321592413820326	0.012956153601408
1786	83.2906494140625	-17.6178016662598	-5.26588773727417	-0.00327756232582033	0.00548864435404539	0.0314625911414623	0.0145795252174139
1787	81.9919509887695	-15.9944305419922	-5.46069240570068	-0.00619963090866804	-0.00197886489331722	0.0645793676376343	-0.00197886489331722
1788	80.6932525634766	-16.9684543609619	-4.87627840042114	0.00483929552137852	-0.0113944197073579	0.0905533134937286	-0.00100484199356288
1789	81.9919509887695	-15.9944305419922	-5.59056186676025	0.0106834331527352	-0.00100484199356288	0.0778910145163536	-0.0448358729481697
1790	81.3426055908203	-17.2931289672852	-5.07108306884766	0.00516396993771195	-0.00392691092565656	0.0545144639909267	-0.0477579422295094
1791	83.9399948120117	-17.6178016662598	-5.13601779937744	0.00970941036939621	0.00126787810586393	0.0386054255068302	-0.0376930385828018
1792	82.6413040161133	-17.6178016662598	-5.00614833831787	0.00646266713738441	0.00678734155371785	0.0382807515561581	-0.0324982516467571
1793	83.9399948120117	-17.6178016662598	-5.13601779937744	0.0126314787194133	0.0106834331527352	0.0395794473588467	-0.0227580219507217
1794	83.2906494140625	-16.9684543609619	-4.74640893936157	0.00613799272105098	0.00354059832170606	0.0425015166401863	-0.0237320438027382
1795	84.5893478393555	-17.942476272583	-5.3957576751709	0.0100340843200684	-0.0100957229733467	0.0379560738801956	-0.0120437685400248
1796	81.3426055908203	-16.3191051483154	-6.04510593414307	0.00191722682211548	-0.02697878703475	0.00678734155371785	-0.0165892094373703
1797	84.5893478393555	-16.9684543609619	-5.6554970741272	-0.0104203969240189	-0.0191866029053926	-0.0324982516467571	-0.0104203969240189
1798	83.9399948120117	-16.9684543609619	-5.52562713623047	0.000943203864153475	0.00483929552137852	-0.0565241500735283	0.0181509424000978
1799	83.2906494140625	-16.3191051483154	-5.78536653518677	-0.00717365415766835	0.011982130818069	-0.0454852245748043	0.0340599827468395
1800	82.6413040161133	-17.2931289672852	-5.13601779937744	-0.00425158534198999	0.0123068047687411	-0.0477579422295094	0.0405534692108631
1801	85.2386932373047	-16.6437797546387	-5.78536653518677	-0.00977104809135199	0.00743668992072344	-0.0458098985254765	0.041852168738842
1802	82.6413040161133	-15.0204076766968	-5.9152364730835	-0.0100957229733467	0.00321592413820326	-0.0714591667056084	0.0278911720961332
1803	81.9919509887695	-15.6697568893433	-5.98017120361328	0.00159255252219737	-0.00230353930965066	-0.085420161485672	0.0369820520281792
1804	81.9919509887695	-16.3191051483154	-5.59056186676025	0.000293855206109583	-0.0149658378213644	-0.0724331885576248	0.0207483377307653
1805	82.6413040161133	-15.9944305419922	-5.6554970741272	-0.00165419070981443	-0.000680167751852423	-0.0649656802415848	0.0181509424000978
1806	81.3426055908203	-15.6697568893433	-5.52562713623047	0.0233457311987877	-0.021459324285388	-0.0292515084147453	0.0200989879667759
1807	85.2386932373047	-17.6178016662598	-5.6554970741272	-0.00360223650932312	-0.0165892094373703	0.00256657530553639	-3.08191010844894e-05
1808	84.5893478393555	-15.6697568893433	-5.85030126571655	0.0145795252174139	0.00191722682211548	0.0395794473588467	-0.00100484199356288
1809	85.2386932373047	-17.2931289672852	-5.33082246780396	0.0113327819854021	-0.0169138833880424	0.0512677207589149	-0.0367190167307854
1810	82.6413040161133	-15.6697568893433	-5.52562713623047	0.00548864435404539	-0.00782300252467394	0.0606832765042782	-0.0422384813427925
1811	82.6413040161133	-16.3191051483154	-5.26588773727417	0.0168522447347641	-0.000355493422830477	0.0356833562254906	-0.0454852245748043
1812	81.3426055908203	-15.9944305419922	-5.00614833831787	0.0158782228827477	0.00159255252219737	0.0155535480007529	-0.0419138073921204
1813	83.2906494140625	-17.6178016662598	-5.26588773727417	0.0175015944987535	0.0136055024340749	-3.08191010844894e-05	-0.0315242260694504
1814	82.6413040161133	-15.9944305419922	-5.6554970741272	-0.00230353930965066	0.00451462110504508	0.000943203864153475	-0.0253554154187441
1815	82.6413040161133	-15.9944305419922	-5.6554970741272	0.00386527273803949	-0.00197886489331722	-0.0263294391334057	-0.0240567177534103
1816	83.9399948120117	-17.2931289672852	-5.59056186676025	0.00906006153672934	-0.0117190945893526	-0.00360223650932312	-0.0188619289547205
1817	81.3426055908203	-16.6437797546387	-5.3957576751709	0.00321592413820326	-0.038017712533474	0.0334106348454952	-0.00327756232582033
1818	81.9919509887695	-16.3191051483154	-5.46069240570068	0.00321592413820326	-0.0230826959013939	0.0230210572481155	0.0181509424000978
1819	83.2906494140625	-17.6178016662598	-5.33082246780396	-0.00392691092565656	-0.0100957229733467	-3.08191010844894e-05	0.0379560738801956
1820	82.6413040161133	-16.6437797546387	-5.98017120361328	-0.000680167751852423	0.00678734155371785	-0.0117190945893526	0.0360080301761627
1821	82.6413040161133	-18.2671508789063	-5.52562713623047	-0.00782300252467394	0.0022419011220336	-0.0130177913233638	0.0405534692108631
1822	82.6413040161133	-17.2931289672852	-5.33082246780396	-0.000680167751852423	-0.00100484199356288	-0.00360223650932312	0.0392547734081745
1823	83.2906494140625	-17.942476272583	-5.59056186676025	-0.00132951640989631	0.00418994715437293	0.0132808275520802	0.040228795260191
1824	83.9399948120117	-17.6178016662598	-5.6554970741272	-0.00132951640989631	0.00191722682211548	-0.0026282137259841	0.0252937767654657
1825	83.2906494140625	-17.942476272583	-5.52562713623047	-0.0026282137259841	0.000293855206109583	-0.00425158534198999	0.0210730116814375
1826	83.9399948120117	-17.6178016662598	-6.17497587203979	-0.00684897974133492	0.000293855206109583	-0.0425631552934647	0.00970941036939621
1827	81.9919509887695	-17.2931289672852	-6.11004114151001	-0.00522560812532902	-0.0026282137259841	-0.0282774847000837	0.00418994715437293
1828	82.6413040161133	-17.942476272583	-6.17497587203979	0.000293855206109583	-0.0113944197073579	-0.0201606266200542	-0.00555028254166245
1829	82.6413040161133	-16.3191051483154	-6.17497587203979	0.00581331877037883	0.00776136433705688	-0.0363943427801132	-0.0337969474494457
1830	83.9399948120117	-18.2671508789063	-5.33082246780396	0.012956153601408	-0.0120437685400248	-0.017887907102704	-0.0467839203774929
1831	84.5893478393555	-17.2931289672852	-5.26588773727417	0.00906006153672934	-0.0305502042174339	-0.00684897974133492	-0.0451605506241322
1832	83.2906494140625	-16.9684543609619	-5.98017120361328	0.00711201597005129	-0.0198359526693821	-3.08191010844894e-05	-0.0367190167307854
1833	82.6413040161133	-16.9684543609619	-5.98017120361328	0.0126314787194133	0.00126787810586393	0.00516396993771195	-0.0282774847000837
1834	83.9399948120117	-17.942476272583	-5.72043180465698	0.00743668992072344	-0.0026282137259841	0.0272418223321438	-0.023407369852066
1835	84.5893478393555	-17.942476272583	-5.72043180465698	0.00483929552137852	0.0113327819854021	0.0720468759536743	-0.0201606266200542
1836	83.2906494140625	-17.942476272583	-5.3957576751709	-0.00749832857400179	-0.00197886489331722	0.0746442750096321	-0.0182125810533762
1837	83.9399948120117	-17.942476272583	-5.26588773727417	0.000943203864153475	0.00386527273803949	0.0496443510055542	-0.00132951640989631
1838	83.9399948120117	-17.6178016662598	-5.3957576751709	0.0162028968334198	0.025618452578783	0.0158782228827477	0.0175015944987535
1839	81.9919509887695	-15.9944305419922	-5.9152364730835	-0.00165419070981443	0.0337353087961674	-0.0422384813427925	0.0288651939481497
1840	85.2386932373047	-18.5918254852295	-5.6554970741272	-0.00522560812532902	0.0298392176628113	-0.086394190788269	0.0450989119708538
1841	83.2906494140625	-16.6437797546387	-5.52562713623047	-0.0172385573387146	0.0165275707840919	-0.0948357209563255	0.0457482598721981
1842	83.2906494140625	-16.9684543609619	-5.3957576751709	0.0100340843200684	0.00451462110504508	-0.101978555321693	0.0399041213095188
1843	82.6413040161133	-16.9684543609619	-4.94121360778809	0.00516396993771195	-0.00652430532500148	-0.0613942667841911	0.0392547734081745
1844	82.6413040161133	-17.2931289672852	-5.26588773727417	-0.00327756232582033	-0.00782300252467394	-0.0519787110388279	0.0304885655641556
1845	81.9919509887695	-16.6437797546387	-5.59056186676025	-0.00457625929266214	-0.00782300252467394	-0.0221086721867323	0.0178262684494257
1846	81.9919509887695	-16.9684543609619	-5.52562713623047	-0.0159398596733809	-0.00944637414067984	-0.00782300252467394	0.0181509424000978
1847	83.9399948120117	-17.6178016662598	-5.46069240570068	0.01100810803473	-0.0208099745213985	0.0165275707840919	0.0162028968334198
1848	82.6413040161133	-17.2931289672852	-5.52562713623047	0.00938473641872406	-0.032173577696085	0.0337353087961674	-0.00132951640989631
1849	83.9399948120117	-18.5918254852295	-5.00614833831787	0.00938473641872406	-0.0324982516467571	0.0600339286029339	-0.0273034609854221
1850	81.9919509887695	-17.2931289672852	-5.52562713623047	0.00841071270406246	-0.032173577696085	0.0847091749310493	-0.039641086012125
1851	82.6413040161133	-16.9684543609619	-5.98017120361328	0.00418994715437293	-0.0185372550040483	0.100293546915054	-0.0435371771454811
1852	81.3426055908203	-18.5918254852295	-5.26588773727417	0.0158782228827477	-0.00457625929266214	0.0824364572763443	-0.0292515084147453
1853	83.2906494140625	-18.5918254852295	-5.46069240570068	0.00711201597005129	0.00321592413820326	0.0577612072229385	-0.0324982516467571
1854	81.3426055908203	-18.2671508789063	-5.26588773727417	0.00678734155371785	-0.00100484199356288	0.0330859608948231	-0.0191866029053926
1855	81.9919509887695	-17.6178016662598	-5.98017120361328	0.00581331877037883	0.00386527273803949	-0.0263294391334057	-0.0266541130840778
1856	83.2906494140625	-18.5918254852295	-5.72043180465698	0.0191249661147594	0.0152288740500808	-0.107822693884373	-0.0110697457566857
1857	82.6413040161133	-17.942476272583	-5.9152364730835	0.0103587592020631	0.0233457311987877	-0.114965528249741	-0.00555028254166245
1858	81.9919509887695	-17.6178016662598	-5.78536653518677	0.00678734155371785	0.00159255252219737	-0.0880175605416298	0.0145795252174139
1859	83.9399948120117	-18.5918254852295	-5.59056186676025	-0.0100957229733467	-0.0104203969240189	-0.0811994001269341	0.0288651939481497
1860	83.2906494140625	-17.942476272583	-5.59056186676025	-0.00230353930965066	-0.00425158534198999	-0.0399657599627972	0.0405534692108631
1861	83.2906494140625	-18.5918254852295	-5.26588773727417	-0.00782300252467394	0.00159255252219737	-0.0247060675173998	0.0353586822748184
1862	83.2906494140625	-18.9165000915527	-5.59056186676025	-0.00165419070981443	-0.00295288790948689	-0.0104203969240189	0.0405534692108631
1863	83.2906494140625	-18.5918254852295	-5.98017120361328	0.00646266713738441	-0.0120437685400248	-0.0110697457566857	0.0327612869441509
1864	83.9399948120117	-17.942476272583	-5.6554970741272	-0.000355493422830477	-0.000680167751852423	0.00581331877037883	0.0269171483814716
1865	83.9399948120117	-18.9165000915527	-5.46069240570068	0.00451462110504508	0.0142548503354192	0.00873538758605719	0.0149041991680861
1866	83.9399948120117	-19.241174697876	-5.26588773727417	-0.00684897974133492	0.0210730116814375	0.0152288740500808	0.0178262684494257
1867	82.6413040161133	-18.9165000915527	-4.87627840042114	0.00678734155371785	0.0155535480007529	0.0275664981454611	0.012956153601408
1868	83.9399948120117	-18.9165000915527	-5.33082246780396	0.0158782228827477	0.000293855206109583	0.0567871853709221	-0.00587495695799589
1869	82.6413040161133	-17.942476272583	-5.3957576751709	0.0126314787194133	-0.00392691092565656	0.0389300994575024	-0.0308748781681061
1870	83.9399948120117	-19.241174697876	-5.07108306884766	0.00386527273803949	0.00256657530553639	0.0132808275520802	-0.0536020807921886
1871	84.5893478393555	-19.241174697876	-4.61653900146484	0.0123068047687411	-0.00555028254166245	-0.0026282137259841	-0.048407293856144
1872	82.6413040161133	-17.942476272583	-5.26588773727417	0.0113327819854021	0.00191722682211548	-0.00490093370899558	-0.039641086012125
1873	82.6413040161133	-18.5918254852295	-5.07108306884766	0.00646266713738441	-0.00944637414067984	-0.0279528107494116	-0.0227580219507217
1874	82.6413040161133	-17.942476272583	-5.20095300674438	0.00906006153672934	-0.00490093370899558	-0.0185372550040483	-0.0240567177534103
1875	85.2386932373047	-19.241174697876	-5.46069240570068	0.00386527273803949	-0.0136671401560307	-0.00619963090866804	-0.0198359526693821
1876	83.2906494140625	-18.5918254852295	-5.13601779937744	-0.000355493422830477	-0.0266541130840778	0.00516396993771195	-0.0237320438027382
1877	85.8880462646484	-19.241174697876	-5.33082246780396	0.00516396993771195	-0.0305502042174339	0.0103587592020631	0.00159255252219737
1878	82.6413040161133	-18.5918254852295	-5.33082246780396	-0.00555028254166245	-0.0175632312893867	0.00191722682211548	0.0220470335334539
1879	83.2906494140625	-17.6178016662598	-5.20095300674438	-0.00457625929266214	-0.0198359526693821	-0.0204853005707264	0.0330859608948231
1880	85.2386932373047	-18.5918254852295	-5.52562713623047	-0.00652430532500148	-0.0149658378213644	-0.0208099745213985	0.0428261905908585
1881	83.2906494140625	-17.6178016662598	-5.78536653518677	-0.00619963090866804	-0.0149658378213644	-0.0487319678068161	0.0447742342948914
1882	81.9919509887695	-17.6178016662598	-5.52562713623047	0.0022419011220336	0.00581331877037883	-0.0461345724761486	0.0450989119708538
1883	84.5893478393555	-19.241174697876	-5.33082246780396	-0.00587495695799589	0.00548864435404539	-0.0208099745213985	0.0353586822748184
1884	84.5893478393555	-18.2671508789063	-5.20095300674438	-0.00100484199356288	0.00159255252219737	-0.00327756232582033	0.0236704051494598
1885	85.2386932373047	-19.241174697876	-4.74640893936157	-0.00814767740666866	0.0165275707840919	0.000293855206109583	0.0181509424000978
1886	82.6413040161133	-17.942476272583	-5.20095300674438	-0.00847235135734081	0.00776136433705688	0.013930176384747	0.011982130818069
1887	81.9919509887695	-17.942476272583	-5.52562713623047	-0.00587495695799589	0.00126787810586393	0.0100340843200684	0.00451462110504508
1888	81.3426055908203	-17.6178016662598	-5.6554970741272	0.000943203864153475	-0.0152905117720366	0.0298392176628113	-0.0123684434220195
1889	83.9399948120117	-18.9165000915527	-5.3957576751709	0.00289124972186983	0.00906006153672934	-0.0026282137259841	-0.0282774847000837
1890	81.3426055908203	-17.6178016662598	-5.52562713623047	0.00613799272105098	0.00483929552137852	0.00970941036939621	-0.0516540370881557
1891	81.9919509887695	-17.942476272583	-5.33082246780396	0.0113327819854021	-0.00425158534198999	0.0103587592020631	-0.0461345724761486
1892	82.6413040161133	-18.2671508789063	-5.13601779937744	0.0126314787194133	-0.00197886489331722	0.00418994715437293	-0.0363943427801132
1893	83.2906494140625	-18.9165000915527	-5.46069240570068	0.01100810803473	0.00483929552137852	0.00776136433705688	-0.032173577696085
1894	82.6413040161133	-17.6178016662598	-5.72043180465698	0.0100340843200684	0.000293855206109583	0.00678734155371785	-0.0247060675173998
1895	82.6413040161133	-18.5918254852295	-5.3957576751709	0.00159255252219737	-0.0172385573387146	0.00548864435404539	-0.0156151866540313
1896	83.9399948120117	-18.5918254852295	-5.52562713623047	0.00678734155371785	-0.021459324285388	0.0334106348454952	-0.0201606266200542
1897	82.6413040161133	-18.9165000915527	-5.46069240570068	0.00451462110504508	-0.0026282137259841	0.0272418223321438	-0.00749832857400179
1898	81.9919509887695	-18.2671508789063	-5.26588773727417	0.00743668992072344	0.00743668992072344	-0.0211346503347158	0.00938473641872406
1899	84.5893478393555	-19.241174697876	-5.33082246780396	0.00646266713738441	0.0132808275520802	-0.0552254542708397	0.0389300994575024
1900	83.2906494140625	-18.5918254852295	-5.59056186676025	-0.0107450718060136	0.0155535480007529	-0.0373683646321297	0.036657378077507
1901	84.5893478393555	-19.241174697876	-5.26588773727417	-0.00555028254166245	0.0249691028147936	-0.050680011510849	0.0408781431615353
1902	84.5893478393555	-19.241174697876	-5.26588773727417	-0.00717365415766835	0.012956153601408	-0.0357449948787689	0.0405534692108631
1903	83.2906494140625	-17.942476272583	-5.33082246780396	-0.00197886489331722	0.0145795252174139	-0.0182125810533762	0.0386054255068302
1904	82.6413040161133	-17.942476272583	-5.33082246780396	0.000293855206109583	0.0175015944987535	-0.0266541130840778	0.0356833562254906
1905	81.9919509887695	-18.2671508789063	-5.59056186676025	-0.00717365415766835	0.0252937767654657	-0.00782300252467394	0.0194496400654316
1906	84.5893478393555	-19.241174697876	-5.3957576751709	-0.00587495695799589	0.00776136433705688	0.00418994715437293	0.00841071270406246
1907	83.9399948120117	-18.9165000915527	-5.3957576751709	-0.00230353930965066	0.00711201597005129	0.0379560738801956	0.000293855206109583
1908	85.2386932373047	-18.9165000915527	-5.26588773727417	-0.000680167751852423	-0.0253554154187441	0.069124810397625	-0.00457625929266214
1909	83.2906494140625	-18.5918254852295	-5.13601779937744	0.00711201597005129	-0.0224333461374044	0.081787109375	-0.0308748781681061
1910	85.2386932373047	-19.241174697876	-4.74640893936157	0.00678734155371785	-0.02697878703475	0.0675014406442642	-0.0471085943281651
1911	83.2906494140625	-19.241174697876	-5.3957576751709	0.0188002903014421	-0.0337969474494457	0.0613326244056225	-0.0471085943281651
1912	83.9399948120117	-18.2671508789063	-5.72043180465698	0.0171769186854362	-0.0282774847000837	0.0457482598721981	-0.0295761823654175
1913	83.2906494140625	-17.942476272583	-5.72043180465698	0.0100340843200684	-0.0237320438027382	-0.0139918150380254	-0.0253554154187441
1914	84.5893478393555	-18.2671508789063	-5.78536653518677	0.00321592413820326	-0.0169138833880424	-0.0341216214001179	-0.0279528107494116
1915	84.5893478393555	-19.241174697876	-5.07108306884766	-0.017887907102704	-0.0519787110388279	0.0103587592020631	-0.0195112787187099
1916	85.8880462646484	-19.241174697876	-5.13601779937744	0.00386527273803949	-0.0532774068415165	0.0483456552028656	-0.00912170019000769
1917	85.2386932373047	-19.5658473968506	-5.52562713623047	0.01100810803473	-0.0419138073921204	0.0265924744307995	-0.00879702530801296
1918	85.2386932373047	-19.5658473968506	-5.46069240570068	-0.000680167751852423	-0.00522560812532902	0.0515923984348774	0.0243197549134493
1919	82.6413040161133	-18.5918254852295	-5.85030126571655	-0.00360223650932312	0.012956153601408	0.0399041213095188	0.0382807515561581
1920	85.2386932373047	-19.8905220031738	-5.59056186676025	-0.00684897974133492	0.0350340083241463	0.01847561635077	0.0509430468082428
1921	82.6413040161133	-17.942476272583	-5.72043180465698	-0.00555028254166245	0.0415274947881699	-0.00490093370899558	0.0438002124428749
1922	85.8880462646484	-19.5658473968506	-5.00614833831787	-0.00327756232582033	0.0353586822748184	-0.0389917381107807	0.036657378077507
1923	83.9399948120117	-18.9165000915527	-5.33082246780396	-0.00230353930965066	0.0489950031042099	-0.0669137313961983	0.0353586822748184
1924	85.2386932373047	-18.2671508789063	-5.6554970741272	0.000943203864153475	0.0584105588495731	-0.0951603949069977	0.0246444288641214
1925	83.2906494140625	-17.942476272583	-5.6554970741272	0.0136055024340749	0.0532157681882381	-0.112692810595036	0.0168522447347641
1926	85.2386932373047	-19.8905220031738	-5.13601779937744	0.0113327819854021	0.0324366129934788	-0.0808747261762619	0.00418994715437293
1927	83.9399948120117	-18.9165000915527	-5.00614833831787	-0.00490093370899558	0.00743668992072344	-0.0513293594121933	0.00451462110504508
1928	82.6413040161133	-18.9165000915527	-4.74640893936157	0.00581331877037883	-0.00522560812532902	-0.0191866029053926	-0.00327756232582033
1929	83.2906494140625	-19.241174697876	-5.26588773727417	0.01100810803473	-0.00295288790948689	-0.00619963090866804	-0.032173577696085
1930	84.5893478393555	-18.2671508789063	-5.46069240570068	0.00516396993771195	-0.0152905117720366	0.0178262684494257	-0.0409397818148136
1931	81.9919509887695	-17.942476272583	-5.3957576751709	0.00483929552137852	-0.0130177913233638	0.0519170723855495	-0.0493813157081604
1932	82.6413040161133	-18.5918254852295	-5.46069240570068	0.0136055024340749	-0.0143164889886975	0.0889299437403679	-0.03444629535079
1933	83.2906494140625	-17.6178016662598	-5.3957576751709	0.00548864435404539	-0.00652430532500148	0.119449324905872	-0.0350956469774246
1934	82.6413040161133	-18.5918254852295	-5.20095300674438	0.0113327819854021	-0.000355493422830477	0.0905533134937286	-0.0120437685400248
1935	85.2386932373047	-19.241174697876	-5.26588773727417	0.000943203864153475	0.00191722682211548	0.0610079504549503	-0.0243813935667276
1936	84.5893478393555	-19.241174697876	-5.33082246780396	-0.00619963090866804	0.00581331877037883	0.0126314787194133	-0.021459324285388
1937	84.5893478393555	-18.9165000915527	-5.46069240570068	0.00159255252219737	-0.0026282137259841	-0.0549007803201675	-0.00749832857400179
1938	83.2906494140625	-18.5918254852295	-5.52562713623047	-0.00879702530801296	-0.00522560812532902	-0.0795760303735733	0.00776136433705688
1939	84.5893478393555	-18.9165000915527	-5.52562713623047	-0.000355493422830477	-0.0237320438027382	-0.068537101149559	0.0275664981454611
1940	83.9399948120117	-17.942476272583	-5.46069240570068	-0.0136671401560307	-0.02697878703475	-0.0773033052682877	0.0363327041268349
1941	83.9399948120117	-19.241174697876	-5.3957576751709	-0.00879702530801296	-0.00555028254166245	-0.0837967917323112	0.0412028171122074
1942	85.2386932373047	-19.241174697876	-5.59056186676025	-0.00197886489331722	-0.0240567177534103	-0.0659397020936012	0.0334106348454952
1943	85.2386932373047	-19.241174697876	-5.72043180465698	-0.00717365415766835	-0.00555028254166245	-0.0367190167307854	0.0382807515561581
1944	84.5893478393555	-19.5658473968506	-5.52562713623047	0.00159255252219737	-0.00165419070981443	-0.0367190167307854	0.0327612869441509
1945	85.2386932373047	-19.5658473968506	-5.26588773727417	-0.0159398596733809	-0.000355493422830477	-0.0350956469774246	0.0171769186854362
1946	81.9919509887695	-18.2671508789063	-5.26588773727417	-0.0146411629393697	0.00743668992072344	-0.0370436906814575	0.00841071270406246
1947	83.2906494140625	-17.942476272583	-5.85030126571655	-0.000355493422830477	0.00256657530553639	-0.0146411629393697	0.00581331877037883
1948	81.9919509887695	-17.942476272583	-5.85030126571655	0.00743668992072344	0.000943203864153475	0.020423661917448	-0.00360223650932312
1949	85.2386932373047	-19.5658473968506	-5.46069240570068	0.0100340843200684	-0.00425158534198999	0.0239950809627771	-0.02697878703475
1950	83.2906494140625	-17.942476272583	-5.72043180465698	0.00516396993771195	-0.00684897974133492	0.0425015166401863	-0.048407293856144
1951	85.2386932373047	-19.5658473968506	-5.20095300674438	0.00970941036939621	-0.0230826959013939	0.0564625114202499	-0.0409397818148136
1952	85.2386932373047	-19.5658473968506	-5.07108306884766	0.0136055024340749	0.00159255252219737	0.0580858811736107	-0.0334722734987736
1953	85.8880462646484	-18.9165000915527	-5.33082246780396	0.00808603875339031	-0.00100484199356288	0.0438002124428749	-0.0282774847000837
1954	83.9399948120117	-17.942476272583	-5.59056186676025	0.0246444288641214	0.0243197549134493	0.00970941036939621	-0.0250307414680719
1955	85.8880462646484	-19.8905220031738	-5.52562713623047	-0.00749832857400179	0.0226963832974434	-0.00132951640989631	-0.0260047651827335
1956	85.2386932373047	-18.9165000915527	-5.26588773727417	-0.00717365415766835	0.0213976856321096	0.000618529506027699	-0.0130177913233638
1957	83.9399948120117	-18.5918254852295	-5.26588773727417	-0.00717365415766835	-0.00132951640989631	-0.00619963090866804	-0.00944637414067984
1958	85.8880462646484	-19.241174697876	-5.07108306884766	-0.00490093370899558	-0.0026282137259841	0.000943203864153475	0.0132808275520802
1959	83.9399948120117	-18.5918254852295	-5.33082246780396	-0.000680167751852423	0.0132808275520802	0.000293855206109583	0.0353586822748184
1960	83.9399948120117	-18.9165000915527	-5.46069240570068	-0.00619963090866804	-0.0172385573387146	0.0249691028147936	0.0369820520281792
1961	85.2386932373047	-19.241174697876	-5.6554970741272	-0.0104203969240189	-0.00619963090866804	0.0136055024340749	0.0431508645415306
1962	82.6413040161133	-17.942476272583	-5.59056186676025	-0.00230353930965066	0.0106834331527352	0.00743668992072344	0.0405534692108631
1963	82.6413040161133	-18.5918254852295	-5.52562713623047	0.0022419011220336	0.020423661917448	-0.0221086721867323	0.0444495603442192
1964	83.2906494140625	-16.9684543609619	-5.46069240570068	0.00126787810586393	0.0178262684494257	-0.0393164120614529	0.0249691028147936
1965	85.8880462646484	-19.241174697876	-5.20095300674438	0.0022419011220336	0.0353586822748184	-0.0487319678068161	0.025618452578783
1966	84.5893478393555	-18.9165000915527	-5.33082246780396	-0.00100484199356288	0.0272418223321438	-0.0565241500735283	0.0149041991680861
1967	84.5893478393555	-19.241174697876	-5.33082246780396	-0.00619963090866804	0.0226963832974434	-0.0604202412068844	0.0162028968334198
1968	85.2386932373047	-18.9165000915527	-5.3957576751709	0.00711201597005129	-0.00619963090866804	-0.0341216214001179	-0.00912170019000769
1969	83.2906494140625	-18.5918254852295	-5.46069240570068	0.0191249661147594	-0.0266541130840778	-0.0273034609854221	-0.0308748781681061
1970	83.9399948120117	-18.9165000915527	-5.26588773727417	0.0116574559360743	-0.0363943427801132	-0.0243813935667276	-0.0458098985254765
1971	81.3426055908203	-17.942476272583	-5.20095300674438	0.012956153601408	-0.0286021586507559	-0.00295288790948689	-0.0409397818148136
1972	82.6413040161133	-18.5918254852295	-5.52562713623047	-0.00814767740666866	-0.0279528107494116	0.0155535480007529	-0.0386670641601086
1973	82.6413040161133	-19.241174697876	-5.3957576751709	0.00678734155371785	-0.02697878703475	0.0314625911414623	-0.0315242260694504
1974	83.2906494140625	-19.5658473968506	-5.33082246780396	-0.0169138833880424	-0.0260047651827335	0.0467222817242146	-0.0182125810533762
1975	81.3426055908203	-19.5658473968506	-5.07108306884766	-0.0026282137259841	-0.0195112787187099	0.0665274113416672	-0.0201606266200542
1976	82.6413040161133	-18.5918254852295	-5.33082246780396	0.00159255252219737	-0.0175632312893867	0.0785403624176979	-0.0139918150380254
1977	81.3426055908203	-18.2671508789063	-5.13601779937744	0.0145795252174139	-0.0143164889886975	0.0769169926643372	-0.00555028254166245
1978	81.3426055908203	-18.2671508789063	-5.3957576751709	-0.00587495695799589	-0.00327756232582033	0.07431960105896	0.0278911720961332
1979	84.5893478393555	-18.9165000915527	-5.33082246780396	-0.00522560812532902	-0.00392691092565656	0.0327612869441509	0.0347093306481838
1980	81.9919509887695	-17.2931289672852	-5.6554970741272	-0.0175632312893867	0.00321592413820326	0.0168522447347641	0.0421768426895142
1981	80.6932525634766	-17.942476272583	-5.33082246780396	-0.0133424662053585	0.0149041991680861	-0.0104203969240189	0.0415274947881699
1982	83.9399948120117	-19.241174697876	-5.26588773727417	-0.00782300252467394	0.01847561635077	-0.0425631552934647	0.0467222817242146
1983	83.9399948120117	-18.5918254852295	-5.07108306884766	-0.0113944197073579	0.0194496400654316	-0.0422384813427925	0.0382807515561581
1984	83.2906494140625	-19.241174697876	-5.46069240570068	-0.00490093370899558	0.020423661917448	-0.0243813935667276	0.0230210572481155
1985	81.9919509887695	-17.942476272583	-5.72043180465698	-0.00100484199356288	0.0191249661147594	-0.00814767740666866	0.0207483377307653
1986	81.9919509887695	-17.942476272583	-5.6554970741272	-0.0130177913233638	0.00418994715437293	-0.00912170019000769	0.0152288740500808
1987	81.9919509887695	-17.942476272583	-5.59056186676025	0.00743668992072344	0.00873538758605719	-0.0100957229733467	0.0152288740500808
1988	83.2906494140625	-18.2671508789063	-5.59056186676025	0.00321592413820326	0.0152288740500808	0.0100340843200684	0.0022419011220336
1989	83.9399948120117	-18.5918254852295	-4.94121360778809	0.011982130818069	0.0145795252174139	-0.00684897974133492	-0.0341216214001179
1990	82.6413040161133	-17.942476272583	-5.52562713623047	0.00354059832170606	-0.00165419070981443	-0.0195112787187099	-0.0451605506241322
1991	83.2906494140625	-18.9165000915527	-5.52562713623047	0.00483929552137852	-0.0130177913233638	-0.0243813935667276	-0.048407293856144
1992	81.9919509887695	-17.6178016662598	-5.85030126571655	0.00581331877037883	-0.0204853005707264	-0.00425158534198999	-0.0393164120614529
1993	81.3426055908203	-17.2931289672852	-5.72043180465698	-3.08191010844894e-05	-0.0169138833880424	0.0236704051494598	-0.0393164120614529
1994	83.2906494140625	-18.9165000915527	-5.3957576751709	0.00970941036939621	-0.0126931173726916	0.0178262684494257	-0.0253554154187441
1995	81.9919509887695	-18.2671508789063	-5.33082246780396	0.00711201597005129	0.00548864435404539	-0.00197886489331722	-0.0260047651827335
1996	81.3426055908203	-17.942476272583	-5.85030126571655	-0.00360223650932312	0.01847561635077	-0.00814767740666866	-0.0201606266200542
1997	81.3426055908203	-17.6178016662598	-5.85030126571655	0.00938473641872406	0.00776136433705688	-0.0100957229733467	-0.00749832857400179
1998	83.9399948120117	-19.241174697876	-6.30484533309937	0.00159255252219737	0.0142548503354192	-3.08191010844894e-05	0.00581331877037883
1999	81.9919509887695	-17.2931289672852	-5.85030126571655	0.0132808275520802	0.00873538758605719	0.00159255252219737	0.036657378077507
2000	81.3426055908203	-18.9165000915527	-5.3957576751709	-0.00100484199356288	-3.08191010844894e-05	-0.0117190945893526	0.0438002124428749
[truncated: 7,640 more rows]
