# Supplementary material for: Precise instruction and consideration of the vertical and horizontal force component increases validity and reliability of the 90:20 Isometric Posterior Chain Test
Source: PLoS One. 2024 Oct 28;19(10):e0312843. doi: 10.1371/journal.pone.0312843 (PMC11515970; doi:10.1371/journal.pone.0312843)
Supplement: S1 File — (ZIP) [file pone.0312843.s001.zip › S1_Raw_Data/M1_P15_v_1.csv]

1	80.4179306030273	-9.40289306640625	-5.00614833831787	-0.0120437685400248	0.0327612869441509	-0.0717838406562805	0.0158782228827477
2	78.4698867797852	-9.07821846008301	-5.20095300674438	-0.00717365415766835	0.0343846566975117	-0.068537101149559	0.0213976856321096
3	81.7166290283203	-9.72756671905518	-5.72043180465698	-0.00619963090866804	0.0149041991680861	-0.0299008563160896	-0.0110697457566857
4	79.1192321777344	-10.3769159317017	-5.6554970741272	0.00516396993771195	-0.0136671401560307	0.0197743140161037	-0.0373683646321297
5	82.3659744262695	-9.72756671905518	-5.9152364730835	0.00841071270406246	-0.0311995539814234	0.0444495603442192	-0.0500306636095047
6	79.7685852050781	-9.40289306640625	-5.72043180465698	0.0149041991680861	-0.00619963090866804	0.0681507885456085	-0.0474332682788372
7	79.7685852050781	-10.0522413253784	-5.00614833831787	-0.00425158534198999	-0.00132951640989631	0.060358602553606	-0.0324982516467571
8	80.4179306030273	-10.3769159317017	-5.20095300674438	0.00808603875339031	-0.00230353930965066	0.0473716296255589	-0.0363943427801132
9	81.0672836303711	-10.3769159317017	-5.59056186676025	0.0213976856321096	0.000293855206109583	0.0463976077735424	-0.0292515084147453
10	79.1192321777344	-8.75354385375977	-5.9152364730835	0.0142548503354192	-0.00100484199356288	0.0408781431615353	-0.0165892094373703
11	79.7685852050781	-9.72756671905518	-5.46069240570068	0.00581331877037883	0.00970941036939621	0.0210730116814375	-0.00619963090866804
12	80.4179306030273	-10.0522413253784	-5.52562713623047	-0.00425158534198999	0.0321119390428066	0.0220470335334539	-0.00165419070981443
13	81.7166290283203	-10.7015905380249	-5.07108306884766	-0.00814767740666866	0.0298392176628113	-0.00587495695799589	0.00613799272105098
14	79.7685852050781	-10.0522413253784	-5.13601779937744	-0.000355493422830477	0.0275664981454611	-0.0282774847000837	0.0356833562254906
15	81.0672836303711	-9.40289306640625	-5.9152364730835	-0.0100957229733467	0.0265924744307995	-0.0672384053468704	0.0506183728575706
16	79.7685852050781	-9.40289306640625	-5.6554970741272	-0.00684897974133492	0.0162028968334198	-0.0763292834162712	0.0577612072229385
17	80.4179306030273	-10.3769159317017	-5.6554970741272	-0.00944637414067984	-0.00327756232582033	-0.0600955672562122	0.0434755384922028
18	79.7685852050781	-10.3769159317017	-5.72043180465698	-0.00587495695799589	-0.0282774847000837	-0.0409397818148136	0.0278911720961332
19	79.7685852050781	-9.40289306640625	-5.3957576751709	0.01100810803473	-0.0165892094373703	-0.0324982516467571	0.0194496400654316
20	79.1192321777344	-9.07821846008301	-5.26588773727417	-0.00749832857400179	-0.0393164120614529	-0.00814767740666866	0.00841071270406246
21	80.4179306030273	-10.0522413253784	-5.46069240570068	0.013930176384747	-0.0302255302667618	0.0308132413774729	0.0123068047687411
22	81.0672836303711	-10.3769159317017	-5.3957576751709	0.00711201597005129	-0.0318489037454128	0.0330859608948231	-0.000680167751852423
23	79.1192321777344	-9.72756671905518	-5.20095300674438	0.0123068047687411	-0.017887907102704	0.025618452578783	-0.00717365415766835
24	81.7166290283203	-9.40289306640625	-5.72043180465698	0.0100340843200684	-0.0195112787187099	0.0162028968334198	-0.0493813157081604
25	79.7685852050781	-10.0522413253784	-4.81134366989136	0.0181509424000978	0.00256657530553639	0.0197743140161037	-0.0581475235521793
26	81.0672836303711	-10.0522413253784	-5.00614833831787	0.0269171483814716	0.00873538758605719	0.0308132413774729	-0.0529527328908443
27	81.0672836303711	-10.3769159317017	-5.46069240570068	0.0246444288641214	0.00289124972186983	0.0376313999295235	-0.0425631552934647
28	81.0672836303711	-8.75354385375977	-5.72043180465698	0.0210730116814375	0.00646266713738441	0.029189869761467	-0.0526280589401722
29	79.1192321777344	-9.40289306640625	-5.59056186676025	0.01100810803473	0.0165275707840919	0.0162028968334198	-0.0341216214001179
30	81.0672836303711	-10.3769159317017	-5.46069240570068	0.000943203864153475	0.0246444288641214	0.0155535480007529	-0.0253554154187441
31	81.7166290283203	-10.0522413253784	-5.26588773727417	0.0132808275520802	0.0337353087961674	0.0210730116814375	-0.00555028254166245
32	77.8205337524414	-9.72756671905518	-5.07108306884766	0.00483929552137852	0.0450989119708538	0.00646266713738441	-0.00392691092565656
33	78.4698867797852	-8.75354385375977	-5.3957576751709	-0.00457625929266214	0.0561378374695778	-0.0347709693014622	0.0113327819854021
34	79.7685852050781	-9.07821846008301	-5.85030126571655	-0.00814767740666866	0.0425015166401863	-0.0600955672562122	0.0324366129934788
35	80.4179306030273	-10.0522413253784	-5.59056186676025	-0.0133424662053585	0.0145795252174139	-0.0610695891082287	0.0467222817242146
36	79.7685852050781	-9.72756671905518	-5.59056186676025	-0.0136671401560307	-0.00717365415766835	-0.0412644557654858	0.0470469556748867
37	78.4698867797852	-9.40289306640625	-5.52562713623047	-0.0149658378213644	-0.0276281367987394	-0.048407293856144	0.0541897900402546
38	79.1192321777344	-9.40289306640625	-5.07108306884766	-0.0130177913233638	-0.0292515084147453	-0.0240567177534103	0.0360080301761627
39	79.7685852050781	-9.72756671905518	-5.33082246780396	-0.0100957229733467	-0.0419138073921204	0.00678734155371785	0.0181509424000978
40	79.7685852050781	-9.72756671905518	-5.6554970741272	-0.00132951640989631	-0.0539267547428608	0.0217223595827818	0.0181509424000978
41	78.4698867797852	-9.07821846008301	-5.72043180465698	-3.08191010844894e-05	-0.0454852245748043	0.0334106348454952	0.0207483377307653
42	80.4179306030273	-9.07821846008301	-5.72043180465698	0.00906006153672934	-0.0260047651827335	0.0321119390428066	0.0132808275520802
43	78.4698867797852	-9.07821846008301	-5.46069240570068	0.012956153601408	0.00743668992072344	-0.00100484199356288	-0.0113944197073579
44	81.0672836303711	-10.0522413253784	-5.20095300674438	0.013930176384747	0.0145795252174139	-0.0120437685400248	-0.0428878292441368
45	78.4698867797852	-9.07821846008301	-5.07108306884766	0.0126314787194133	0.01847561635077	-0.00717365415766835	-0.0516540370881557
46	79.7685852050781	-8.42887020111084	-5.46069240570068	0.0149041991680861	0.0230210572481155	0.00418994715437293	-0.0487319678068161
47	80.4179306030273	-9.40289306640625	-5.33082246780396	0.0113327819854021	0.000943203864153475	0.0123068047687411	-0.048407293856144
48	81.0672836303711	-10.0522413253784	-5.3957576751709	0.00873538758605719	0.000943203864153475	0.0421768426895142	-0.0402904339134693
49	81.0672836303711	-9.40289306640625	-5.26588773727417	0.0158782228827477	-0.0026282137259841	0.0769169926643372	-0.0435371771454811
50	80.4179306030273	-9.72756671905518	-5.33082246780396	0.0103587592020631	-0.00425158534198999	0.0905533134937286	-0.0273034609854221
51	79.7685852050781	-9.40289306640625	-5.00614833831787	0.00451462110504508	0.00126787810586393	0.127566188573837	-0.0133424662053585
52	79.7685852050781	-9.07821846008301	-5.52562713623047	0.00321592413820326	-0.0188619289547205	0.13698174059391	-0.00100484199356288
53	81.0672836303711	-9.40289306640625	-5.52562713623047	-0.00425158534198999	-0.028926832601428	0.100618220865726	0.00711201597005129
54	80.4179306030273	-9.72756671905518	-5.20095300674438	-0.00652430532500148	0.00321592413820326	0.00613799272105098	0.0243197549134493
55	79.7685852050781	-8.42887020111084	-5.59056186676025	-0.00165419070981443	0.0252937767654657	-0.0441865250468254	0.047696303576231
56	78.4698867797852	-8.75354385375977	-5.26588773727417	-0.0162645354866982	0.0272418223321438	-0.0487319678068161	0.0597092546522617
57	81.0672836303711	-9.72756671905518	-5.26588773727417	0.00970941036939621	-0.00165419070981443	-0.0360696688294411	0.0438002124428749
58	79.7685852050781	-10.0522413253784	-5.6554970741272	0.00516396993771195	-0.0143164889886975	-0.0756799355149269	0.036657378077507
59	78.4698867797852	-8.42887020111084	-5.85030126571655	0.0155535480007529	-0.00522560812532902	-0.0604202412068844	0.0213976856321096
60	80.4179306030273	-8.75354385375977	-5.59056186676025	0.0132808275520802	-0.00327756232582033	-0.0273034609854221	0.020423661917448
61	81.0672836303711	-9.72756671905518	-5.3957576751709	0.0191249661147594	-0.0100957229733467	-0.00165419070981443	0.0171769186854362
62	81.0672836303711	-9.72756671905518	-5.13601779937744	-0.00230353930965066	-0.0143164889886975	0.000293855206109583	0.0226963832974434
63	79.7685852050781	-9.72756671905518	-4.94121360778809	0.00711201597005129	0.0158782228827477	0.0116574559360743	-0.0156151866540313
64	79.7685852050781	-9.07821846008301	-5.20095300674438	0.00386527273803949	0.012956153601408	0.0438002124428749	-0.0357449948787689
65	81.0672836303711	-10.7015905380249	-5.3957576751709	0.00516396993771195	0.0100340843200684	0.0132808275520802	-0.048407293856144
66	80.4179306030273	-10.3769159317017	-5.33082246780396	-0.00132951640989631	0.0324366129934788	0.00191722682211548	-0.0477579422295094
67	80.4179306030273	-8.75354385375977	-5.59056186676025	-0.00522560812532902	0.0489950031042099	-0.0419138073921204	-0.0383423902094364
68	78.4698867797852	-9.40289306640625	-5.46069240570068	-0.0133424662053585	0.0434755384922028	-0.0919136479496956	-0.039641086012125
69	80.4179306030273	-9.72756671905518	-5.33082246780396	-0.00490093370899558	0.0450989119708538	-0.126004457473755	-0.0328229255974293
70	79.1192321777344	-9.07821846008301	-5.33082246780396	-0.0139918150380254	0.0269171483814716	-0.0984071344137192	-0.0191866029053926
71	81.0672836303711	-10.3769159317017	-5.52562713623047	-0.00457625929266214	0.013930176384747	-0.101004533469677	-0.0104203969240189
72	81.0672836303711	-10.0522413253784	-5.6554970741272	-0.0110697457566857	0.0136055024340749	-0.110095411539078	0.00126787810586393
73	80.4179306030273	-8.75354385375977	-5.52562713623047	0.00418994715437293	0.00906006153672934	-0.0831474438309669	0.00159255252219737
74	78.4698867797852	-9.07821846008301	-5.3957576751709	-0.0117190945893526	0.00613799272105098	-0.0656150281429291	0.0178262684494257
75	81.7166290283203	-10.3769159317017	-5.20095300674438	-0.0104203969240189	0.00191722682211548	-0.0389917381107807	0.0425015166401863
76	81.7166290283203	-9.72756671905518	-5.33082246780396	-0.00652430532500148	-0.00684897974133492	-0.0373683646321297	0.0541897900402546
77	80.4179306030273	-9.72756671905518	-5.72043180465698	-0.0107450718060136	0.000293855206109583	-0.0315242260694504	0.0441248863935471
78	77.8205337524414	-9.72756671905518	-5.52562713623047	-0.0104203969240189	-0.0169138833880424	-0.0191866029053926	0.025618452578783
79	81.7166290283203	-10.7015905380249	-5.26588773727417	-0.00522560812532902	-0.0292515084147453	-0.0230826959013939	0.0230210572481155
80	79.7685852050781	-10.3769159317017	-5.20095300674438	-3.08191010844894e-05	-0.03444629535079	-0.00879702530801296	0.0100340843200684
81	80.4179306030273	-9.07821846008301	-5.20095300674438	-0.00327756232582033	-0.0308748781681061	-0.0026282137259841	0.00808603875339031
82	79.7685852050781	-8.75354385375977	-5.59056186676025	0.00516396993771195	-0.0276281367987394	0.00906006153672934	0.00289124972186983
83	81.0672836303711	-9.40289306640625	-5.78536653518677	-0.000355493422830477	-0.0311995539814234	0.0207483377307653	-0.0162645354866982
84	80.4179306030273	-10.0522413253784	-6.23991060256958	0.0116574559360743	-0.0279528107494116	0.0363327041268349	-0.0441865250468254
85	79.7685852050781	-9.07821846008301	-5.72043180465698	0.0116574559360743	-0.0435371771454811	0.0463976077735424	-0.0591215454041958
86	79.1192321777344	-9.07821846008301	-5.52562713623047	0.0200989879667759	-0.03444629535079	0.0571118593215942	-0.0516540370881557
87	81.7166290283203	-11.0262641906738	-5.72043180465698	0.00256657530553639	-0.0318489037454128	0.0506183728575706	-0.0519787110388279
88	81.0672836303711	-10.0522413253784	-5.72043180465698	0.0022419011220336	-0.0253554154187441	0.0447742342948914	-0.0373683646321297
89	81.0672836303711	-10.3769159317017	-6.11004114151001	0.0145795252174139	-0.00587495695799589	0.0321119390428066	-0.0354203209280968
90	81.0672836303711	-9.72756671905518	-6.23991060256958	0.00906006153672934	-0.0117190945893526	0.0399041213095188	-0.0191866029053926
91	79.1192321777344	-9.40289306640625	-5.52562713623047	-0.00165419070981443	0.00711201597005129	0.0243197549134493	-0.00652430532500148
92	78.4698867797852	-9.40289306640625	-5.6554970741272	0.0149041991680861	0.0103587592020631	0.0272418223321438	-0.0104203969240189
93	80.4179306030273	-10.0522413253784	-5.07108306884766	-3.08191010844894e-05	0.013930176384747	0.000943203864153475	0.00321592413820326
94	81.0672836303711	-10.3769159317017	-4.94121360778809	-0.00717365415766835	0.0308132413774729	-0.00295288790948689	0.0217223595827818
95	80.4179306030273	-9.40289306640625	-5.46069240570068	-0.0120437685400248	0.0259431265294552	0.00808603875339031	0.0499690249562263
96	79.7685852050781	-11.0262641906738	-5.20095300674438	0.00126787810586393	0.0301638916134834	0.0191249661147594	0.0502936989068985
97	79.7685852050781	-10.3769159317017	-5.13601779937744	-0.00360223650932312	0.0171769186854362	0.0220470335334539	0.0438002124428749
98	79.1192321777344	-9.40289306640625	-5.46069240570068	0.00289124972186983	0.0149041991680861	0.00548864435404539	0.0356833562254906
99	79.7685852050781	-9.40289306640625	-5.13601779937744	0.0106834331527352	0.0152288740500808	0.000293855206109583	0.0197743140161037
100	79.1192321777344	-8.75354385375977	-5.00614833831787	0.0100340843200684	-0.0117190945893526	0.0191249661147594	0.0239950809627771
101	80.4179306030273	-9.40289306640625	-4.74640893936157	0.0100340843200684	-0.00100484199356288	0.0428261905908585	0.0155535480007529
102	81.7166290283203	-10.3769159317017	-5.20095300674438	-0.00360223650932312	-0.00360223650932312	0.0655533894896507	0.0116574559360743
103	81.0672836303711	-10.3769159317017	-4.94121360778809	-0.0104203969240189	-0.0221086721867323	0.0963974520564079	-0.00717365415766835
104	79.7685852050781	-9.72756671905518	-5.26588773727417	0.0217223595827818	-0.038017712533474	0.0980208218097687	-0.039641086012125
105	81.0672836303711	-10.7015905380249	-5.26588773727417	0.012956153601408	-0.0230826959013939	0.0999688655138016	-0.0529527328908443
106	82.3659744262695	-10.7015905380249	-5.13601779937744	0.0116574559360743	-0.0143164889886975	0.0882805958390236	-0.0464592464268208
107	78.4698867797852	-9.07821846008301	-5.72043180465698	0.00646266713738441	-0.0026282137259841	0.0441248863935471	-0.0389917381107807
108	80.4179306030273	-9.40289306640625	-5.6554970741272	-0.00132951640989631	0.0330859608948231	-0.032173577696085	-0.0360696688294411
109	80.4179306030273	-9.07821846008301	-5.59056186676025	-0.00100484199356288	0.052891094237566	-0.0902902781963348	-0.02697878703475
110	80.4179306030273	-9.40289306640625	-5.6554970741272	-0.00197886489331722	0.049319677054882	-0.124705754220486	-0.0198359526693821
111	81.7166290283203	-9.72756671905518	-5.59056186676025	-0.00327756232582033	0.0269171483814716	-0.110095411539078	-0.00782300252467394
112	83.0153274536133	-10.3769159317017	-5.26588773727417	-0.0143164889886975	0.0269171483814716	-0.0717838406562805	0.000618529506027699
113	79.7685852050781	-9.40289306640625	-5.59056186676025	-0.00555028254166245	0.0123068047687411	-0.0665890574455261	0.012956153601408
114	80.4179306030273	-10.0522413253784	-5.78536653518677	-0.00457625929266214	0.0165275707840919	-0.0714591667056084	0.0252937767654657
115	81.0672836303711	-10.0522413253784	-5.59056186676025	-0.0188619289547205	0.0113327819854021	-0.0373683646321297	0.0450989119708538
116	80.4179306030273	-9.40289306640625	-5.78536653518677	-0.0104203969240189	0.0210730116814375	-0.0341216214001179	0.0551638156175613
117	79.1192321777344	-9.40289306640625	-5.78536653518677	-0.0123684434220195	0.0126314787194133	-0.0188619289547205	0.0515923984348774
118	82.3659744262695	-10.7015905380249	-5.46069240570068	-0.0113944197073579	0.00841071270406246	-0.00782300252467394	0.0340599827468395
119	81.0672836303711	-10.3769159317017	-5.33082246780396	-0.00425158534198999	-3.08191010844894e-05	-0.0117190945893526	0.0246444288641214
120	80.4179306030273	-11.3509387969971	-5.52562713623047	-0.000680167751852423	-0.0117190945893526	0.000293855206109583	0.00776136433705688
121	79.7685852050781	-11.0262641906738	-5.52562713623047	-0.00360223650932312	-0.0376930385828018	0.0243197549134493	0.0252937767654657
122	79.1192321777344	-10.3769159317017	-5.6554970741272	0.00159255252219737	-0.0279528107494116	0.0434755384922028	0.00808603875339031
123	79.1192321777344	-9.07821846008301	-5.52562713623047	-0.00619963090866804	-0.0350956469774246	0.0363327041268349	-0.0143164889886975
124	81.7166290283203	-11.0262641906738	-4.87627840042114	0.01100810803473	-0.0305502042174339	0.0405534692108631	-0.0389917381107807
125	79.1192321777344	-9.07821846008301	-5.13601779937744	0.011982130818069	-0.0208099745213985	0.0288651939481497	-0.0626929625868797
126	79.1192321777344	-10.0522413253784	-5.13601779937744	-0.0026282137259841	-0.028926832601428	0.0272418223321438	-0.0561994761228561
127	81.0672836303711	-11.0262641906738	-5.07108306884766	-0.00327756232582033	-0.0165892094373703	0.00678734155371785	-0.0610695891082287
128	81.0672836303711	-10.7015905380249	-5.07108306884766	0.00776136433705688	-0.0100957229733467	0.0022419011220336	-0.0406151078641415
129	81.0672836303711	-10.7015905380249	-5.13601779937744	0.0123068047687411	0.00711201597005129	0.00191722682211548	-0.0438618510961533
130	81.7166290283203	-10.7015905380249	-4.81134366989136	0.00483929552137852	0.0168522447347641	0.0123068047687411	-0.0217839982360601
131	80.4179306030273	-9.72756671905518	-4.42173433303833	0.0288651939481497	0.0194496400654316	-0.00425158534198999	-0.0182125810533762
132	79.1192321777344	-10.0522413253784	-4.22693014144897	0.00516396993771195	0.0269171483814716	-0.0165892094373703	-0.00782300252467394
133	82.3659744262695	-11.0262641906738	-4.74640893936157	0.00289124972186983	0.029189869761467	-0.0136671401560307	0.0022419011220336
134	81.0672836303711	-11.0262641906738	-5.13601779937744	-0.00100484199356288	0.0272418223321438	-0.000355493422830477	0.031137915328145
135	81.7166290283203	-10.0522413253784	-4.81134366989136	0.00256657530553639	0.0252937767654657	0.0188002903014421	0.0421768426895142
136	81.7166290283203	-11.0262641906738	-5.00614833831787	-0.0107450718060136	0.040228795260191	0.00256657530553639	0.0564625114202499
137	82.3659744262695	-11.0262641906738	-5.26588773727417	-0.0110697457566857	0.0379560738801956	-0.0292515084147453	0.0564625114202499
138	79.7685852050781	-10.3769159317017	-5.3957576751709	-0.00295288790948689	0.0350340083241463	-0.0402904339134693	0.0441248863935471
139	80.4179306030273	-10.3769159317017	-5.9152364730835	0.00743668992072344	0.0425015166401863	-0.0760046094655991	0.0314625911414623
140	79.1192321777344	-10.0522413253784	-5.85030126571655	0.00646266713738441	0.031137915328145	-0.0945110470056534	0.0252937767654657
141	80.4179306030273	-10.0522413253784	-5.52562713623047	-0.00814767740666866	0.00906006153672934	-0.106523998081684	0.0269171483814716
142	80.4179306030273	-10.7015905380249	-5.72043180465698	-0.00457625929266214	0.00776136433705688	-0.0753552615642548	0.00970941036939621
143	83.6646728515625	-11.0262641906738	-5.20095300674438	-0.00100484199356288	-0.0318489037454128	-0.00360223650932312	0.0022419011220336
144	79.1192321777344	-9.72756671905518	-5.78536653518677	0.0158782228827477	-0.0467839203774929	0.0210730116814375	-0.02697878703475
145	81.7166290283203	-11.0262641906738	-5.72043180465698	0.0113327819854021	-0.0510046854615211	0.0298392176628113	-0.0464592464268208
146	80.4179306030273	-10.7015905380249	-6.36978054046631	0.0126314787194133	-0.0464592464268208	0.0343846566975117	-0.050680011510849
147	79.7685852050781	-10.0522413253784	-5.85030126571655	0.0136055024340749	-0.0279528107494116	0.0249691028147936	-0.0487319678068161
148	79.7685852050781	-9.07821846008301	-5.72043180465698	0.0158782228827477	-0.0247060675173998	0.0262678004801273	-0.0415891297161579
149	80.4179306030273	-9.72756671905518	-5.3957576751709	0.0113327819854021	-0.0282774847000837	0.0360080301761627	-0.0308748781681061
150	79.7685852050781	-9.40289306640625	-5.52562713623047	0.0168522447347641	-0.0532774068415165	0.0652287155389786	-0.017887907102704
151	81.0672836303711	-11.0262641906738	-5.33082246780396	0.0152288740500808	-0.0519787110388279	0.0850338488817215	-0.000680167751852423
152	81.7166290283203	-10.3769159317017	-5.3957576751709	0.0213976856321096	-0.0237320438027382	0.0853585228323936	-0.00684897974133492
153	79.7685852050781	-9.72756671905518	-5.20095300674438	0.013930176384747	-0.0104203969240189	0.0577612072229385	0.00613799272105098
154	79.7685852050781	-9.72756671905518	-5.59056186676025	0.0197743140161037	0.0301638916134834	0.01847561635077	0.0350340083241463
155	81.0672836303711	-11.3509387969971	-5.00614833831787	0.011982130818069	0.0463976077735424	-0.0159398596733809	0.049319677054882
156	79.1192321777344	-9.72756671905518	-5.07108306884766	0.013930176384747	0.0438002124428749	-0.0120437685400248	0.0564625114202499
157	79.1192321777344	-10.3769159317017	-5.13601779937744	0.0149041991680861	0.0379560738801956	0.00418994715437293	0.0538651160895824
158	80.4179306030273	-10.7015905380249	-5.59056186676025	-0.00295288790948689	0.0233457311987877	0.0145795252174139	0.0379560738801956
159	81.0672836303711	-10.7015905380249	-5.26588773727417	0.00191722682211548	0.0295145437121391	0.01100810803473	0.0249691028147936
160	81.7166290283203	-11.0262641906738	-5.33082246780396	-0.00749832857400179	0.0405534692108631	0.0142548503354192	0.0213976856321096
161	81.0672836303711	-11.0262641906738	-5.20095300674438	-0.0123684434220195	0.0304885655641556	0.013930176384747	0.0233457311987877
162	79.1192321777344	-9.72756671905518	-5.26588773727417	-0.0130177913233638	0.0165275707840919	0.0197743140161037	0.0126314787194133
163	77.8205337524414	-10.0522413253784	-5.52562713623047	-0.0139918150380254	-0.00230353930965066	0.0243197549134493	-0.00879702530801296
164	81.7166290283203	-11.0262641906738	-5.3957576751709	-3.08191010844894e-05	-0.00847235135734081	0.0334106348454952	-0.0402904339134693
165	79.1192321777344	-9.72756671905518	-5.3957576751709	0.0100340843200684	-0.00782300252467394	0.0285405199974775	-0.0607449151575565
166	79.7685852050781	-10.7015905380249	-5.13601779937744	0.000618529506027699	0.0113327819854021	-0.00132951640989631	-0.0571734979748726
167	81.0672836303711	-11.0262641906738	-5.33082246780396	0.00711201597005129	0.0369820520281792	-0.03444629535079	-0.0532774068415165
168	81.7166290283203	-10.7015905380249	-4.81134366989136	-0.00165419070981443	0.0571118593215942	-0.100355185568333	-0.0510046854615211
169	80.4179306030273	-11.0262641906738	-5.33082246780396	0.0126314787194133	0.0707481801509857	-0.130225226283073	-0.0415891297161579
170	81.7166290283203	-10.0522413253784	-5.52562713623047	0.0116574559360743	0.0551638156175613	-0.104900620877743	-0.0331475995481014
171	79.7685852050781	-10.3769159317017	-5.52562713623047	0.00743668992072344	0.0353586822748184	-0.0873682126402855	-0.0198359526693821
172	81.0672836303711	-10.3769159317017	-5.72043180465698	0.011982130818069	0.0356833562254906	-0.0919136479496956	-0.0227580219507217
173	81.0672836303711	-11.0262641906738	-5.33082246780396	0.00483929552137852	0.0285405199974775	-0.0883422344923019	-0.00879702530801296
174	81.7166290283203	-10.7015905380249	-5.00614833831787	-0.00749832857400179	0.0298392176628113	-0.0669137313961983	0.01847561635077
175	79.7685852050781	-9.72756671905518	-5.46069240570068	0.00321592413820326	0.0207483377307653	-0.0419138073921204	0.0330859608948231
176	81.7166290283203	-10.7015905380249	-5.52562713623047	-0.0143164889886975	0.0132808275520802	-0.0217839982360601	0.0483456552028656
177	82.3659744262695	-10.0522413253784	-5.6554970741272	-0.00360223650932312	-0.00717365415766835	0.0301638916134834	0.0515923984348774
178	81.0672836303711	-9.72756671905518	-5.72043180465698	0.00516396993771195	-0.0662643760442734	0.0558131635189056	0.0343846566975117
179	79.7685852050781	-9.07821846008301	-5.72043180465698	0.00159255252219737	-0.106199324131012	0.0720468759536743	0.0243197549134493
180	80.4179306030273	-9.72756671905518	-5.33082246780396	-0.000680167751852423	-0.108796715736389	0.0265924744307995	0.0259431265294552
181	79.7685852050781	-9.07821846008301	-5.59056186676025	-0.0026282137259841	-0.0990564897656441	0.0363327041268349	0.0230210572481155
182	82.3659744262695	-10.3769159317017	-5.78536653518677	0.000618529506027699	-0.0669137313961983	0.049319677054882	0.0145795252174139
183	81.0672836303711	-9.40289306640625	-5.78536653518677	-0.00652430532500148	-0.0555501282215118	0.0532157681882381	-0.00944637414067984
184	79.7685852050781	-9.40289306640625	-5.98017120361328	0.0194496400654316	-0.0350956469774246	0.0532157681882381	-0.03444629535079
185	82.3659744262695	-10.0522413253784	-5.72043180465698	0.012956153601408	-0.0175632312893867	0.0623066499829292	-0.0555501282215118
186	81.0672836303711	-10.0522413253784	-5.3957576751709	-0.00197886489331722	-0.00587495695799589	0.0554884895682335	-0.0487319678068161
187	79.1192321777344	-8.42887020111084	-5.52562713623047	0.000943203864153475	0.0132808275520802	0.0217223595827818	-0.0454852245748043
188	79.7685852050781	-9.07821846008301	-5.78536653518677	-0.00652430532500148	0.036657378077507	-0.0256800893694162	-0.0451605506241322
189	79.7685852050781	-8.42887020111084	-5.72043180465698	0.00354059832170606	0.0337353087961674	-0.0841214656829834	-0.0370436906814575
190	79.7685852050781	-9.07821846008301	-5.6554970741272	-0.00587495695799589	0.0337353087961674	-0.0912643000483513	-0.0224333461374044
191	81.7166290283203	-9.72756671905518	-5.59056186676025	0.00743668992072344	0.0145795252174139	-0.0704851448535919	-0.00587495695799589
192	80.4179306030273	-10.3769159317017	-5.3957576751709	0.0295145437121391	0.00483929552137852	-0.055874802172184	-0.00782300252467394
193	79.1192321777344	-9.40289306640625	-5.33082246780396	0.0132808275520802	-0.00197886489331722	-0.0448358729481697	-0.000680167751852423
194	79.7685852050781	-8.42887020111084	-5.72043180465698	0.00159255252219737	-0.0198359526693821	-0.0315242260694504	0.0327612869441509
195	81.0672836303711	-9.72756671905518	-5.72043180465698	-0.00782300252467394	0.00126787810586393	-0.0139918150380254	0.0519170723855495
196	79.1192321777344	-8.1041955947876	-5.78536653518677	-0.0107450718060136	-0.00652430532500148	-0.00587495695799589	0.0587352328002453
197	79.7685852050781	-8.75354385375977	-5.52562713623047	0.00354059832170606	0.00613799272105098	0.00808603875339031	0.0541897900402546
198	81.0672836303711	-10.0522413253784	-5.3957576751709	-0.00197886489331722	-0.0149658378213644	0.00743668992072344	0.041852168738842
199	81.7166290283203	-9.07821846008301	-5.20095300674438	0.0175015944987535	-0.017887907102704	0.00321592413820326	0.0275664981454611
200	80.4179306030273	-9.40289306640625	-5.6554970741272	0.00970941036939621	0.00646266713738441	0.0369820520281792	0.0220470335334539
201	81.0672836303711	-9.40289306640625	-5.85030126571655	0.011982130818069	-0.0120437685400248	0.0905533134937286	0.0259431265294552
202	79.7685852050781	-8.75354385375977	-5.9152364730835	0.00483929552137852	-0.0133424662053585	0.0960727781057358	0.000293855206109583
203	79.7685852050781	-8.1041955947876	-5.72043180465698	0.00711201597005129	-0.00782300252467394	0.103540286421776	-0.00555028254166245
204	81.0672836303711	-9.40289306640625	-5.20095300674438	0.00873538758605719	-0.0104203969240189	0.0908779874444008	-0.0360696688294411
205	79.7685852050781	-8.75354385375977	-5.26588773727417	0.00873538758605719	-0.00295288790948689	0.0681507885456085	-0.0490566417574883
206	81.0672836303711	-9.72756671905518	-5.46069240570068	-0.00295288790948689	0.0246444288641214	0.0382807515561581	-0.0487319678068161
207	82.3659744262695	-8.75354385375977	-5.6554970741272	0.00354059832170606	0.0499690249562263	-0.0471085943281651	-0.0500306636095047
208	81.0672836303711	-8.42887020111084	-5.78536653518677	-0.0120437685400248	0.0619819760322571	-0.0847708135843277	-0.0334722734987736
209	82.3659744262695	-9.40289306640625	-5.72043180465698	0.00451462110504508	0.0330859608948231	-0.0824980959296227	-0.0360696688294411
210	81.0672836303711	-8.42887020111084	-5.52562713623047	0.000618529506027699	0.0116574559360743	-0.0763292834162712	-0.0237320438027382
211	82.3659744262695	-9.07821846008301	-5.33082246780396	-0.00490093370899558	0.00451462110504508	-0.0951603949069977	-0.0113944197073579
212	79.7685852050781	-7.77952146530151	-5.78536653518677	-0.00619963090866804	0.0149041991680861	-0.0636669844388962	-0.0117190945893526
213	81.7166290283203	-8.42887020111084	-6.17497587203979	-0.0107450718060136	0.00451462110504508	-0.0448358729481697	0.00711201597005129
214	80.4179306030273	-8.42887020111084	-5.85030126571655	-0.00912170019000769	0.00451462110504508	-0.039641086012125	0.0282158460468054
215	80.4179306030273	-7.77952146530151	-6.04510593414307	-0.0169138833880424	-0.0162645354866982	-0.0130177913233638	0.0486703291535378
216	81.0672836303711	-8.42887020111084	-5.6554970741272	-0.0152905117720366	0.00516396993771195	-0.0204853005707264	0.0519170723855495
217	81.7166290283203	-7.77952146530151	-5.59056186676025	-0.0113944197073579	0.0103587592020631	-0.0185372550040483	0.052891094237566
218	79.1192321777344	-7.13017272949219	-5.59056186676025	0.000943203864153475	0.01847561635077	-0.0318489037454128	0.0373067259788513
219	79.1192321777344	-7.13017272949219	-5.78536653518677	0.00289124972186983	0.0142548503354192	-0.00230353930965066	0.0314625911414623
220	79.7685852050781	-7.45484685897827	-5.9152364730835	0.00483929552137852	-3.08191010844894e-05	0.0142548503354192	0.0178262684494257
221	78.4698867797852	-7.77952146530151	-5.78536653518677	-0.00392691092565656	-0.00879702530801296	0.0340599827468395	0.00873538758605719
222	79.7685852050781	-8.42887020111084	-5.78536653518677	0.0100340843200684	0.013930176384747	0.00808603875339031	0.00613799272105098
223	81.0672836303711	-8.75354385375977	-5.3957576751709	0.00678734155371785	0.0210730116814375	0.029189869761467	-0.00717365415766835
224	79.1192321777344	-7.45484685897827	-5.72043180465698	0.0194496400654316	0.000618529506027699	0.025618452578783	-0.0409397818148136
225	81.0672836303711	-9.07821846008301	-5.78536653518677	0.0158782228827477	0.000293855206109583	0.0181509424000978	-0.0584721975028515
226	80.4179306030273	-7.13017272949219	-6.11004114151001	0.00743668992072344	-0.00814767740666866	0.0171769186854362	-0.055874802172184
227	79.1192321777344	-7.45484685897827	-5.78536653518677	0.0136055024340749	0.012956153601408	0.00613799272105098	-0.050680011510849
228	80.4179306030273	-8.42887020111084	-5.85030126571655	0.00711201597005129	0.0181509424000978	-0.00944637414067984	-0.0393164120614529
229	78.4698867797852	-8.42887020111084	-5.72043180465698	0.0113327819854021	0.0197743140161037	-0.0367190167307854	-0.0295761823654175
230	79.1192321777344	-7.45484685897827	-5.52562713623047	0.00418994715437293	0.0178262684494257	-0.0363943427801132	-0.0243813935667276
231	79.1192321777344	-7.77952146530151	-5.52562713623047	0.00516396993771195	0.0123068047687411	-0.0204853005707264	-0.00425158534198999
232	80.4179306030273	-8.75354385375977	-5.59056186676025	0.00159255252219737	0.0158782228827477	0.0243197549134493	-0.00749832857400179
233	78.4698867797852	-7.77952146530151	-5.85030126571655	-0.00749832857400179	0.00159255252219737	0.0515923984348774	0.00646266713738441
234	78.4698867797852	-7.77952146530151	-5.72043180465698	-0.00522560812532902	0.0145795252174139	0.0269171483814716	0.0340599827468395
235	81.0672836303711	-8.1041955947876	-5.46069240570068	-0.00879702530801296	0.0252937767654657	0.0230210572481155	0.0551638156175613
236	80.4179306030273	-7.77952146530151	-5.3957576751709	-0.0165892094373703	0.0363327041268349	0.0197743140161037	0.0587352328002453
237	80.4179306030273	-8.75354385375977	-5.00614833831787	-0.0146411629393697	0.0350340083241463	0.00841071270406246	0.0499690249562263
238	81.7166290283203	-8.1041955947876	-5.52562713623047	-0.00652430532500148	0.0197743140161037	0.00191722682211548	0.0382807515561581
239	80.4179306030273	-8.1041955947876	-5.59056186676025	-0.00230353930965066	-0.00717365415766835	0.00873538758605719	0.0233457311987877
240	81.7166290283203	-8.1041955947876	-5.46069240570068	0.000943203864153475	-0.00392691092565656	0.0282158460468054	0.0213976856321096
241	79.7685852050781	-8.1041955947876	-5.3957576751709	-0.00944637414067984	-0.0318489037454128	0.0334106348454952	0.0223717093467712
242	79.7685852050781	-8.42887020111084	-5.3957576751709	-0.00165419070981443	-0.038017712533474	0.0321119390428066	0.0181509424000978
243	79.1192321777344	-7.45484685897827	-5.33082246780396	-0.00425158534198999	-0.0542514286935329	0.0278911720961332	-0.00879702530801296
244	81.0672836303711	-8.75354385375977	-5.46069240570068	0.0168522447347641	-0.0500306636095047	0.0438002124428749	-0.0302255302667618
245	79.1192321777344	-7.13017272949219	-5.72043180465698	0.020423661917448	-0.0441865250468254	0.0412028171122074	-0.0513293594121933
246	82.3659744262695	-8.75354385375977	-5.33082246780396	0.0217223595827818	-0.032173577696085	0.00711201597005129	-0.0458098985254765
247	81.0672836303711	-7.77952146530151	-5.59056186676025	0.0200989879667759	0.00808603875339031	-0.0256800893694162	-0.050680011510849
248	81.0672836303711	-7.45484685897827	-5.3957576751709	0.0152288740500808	0.0178262684494257	-0.0373683646321297	-0.0376930385828018
249	78.4698867797852	-7.45484685897827	-5.26588773727417	0.0152288740500808	0.0330859608948231	-0.0471085943281651	-0.0324982516467571
250	81.0672836303711	-8.42887020111084	-5.72043180465698	0.00841071270406246	0.0337353087961674	-0.0373683646321297	-0.0139918150380254
251	80.4179306030273	-7.77952146530151	-5.46069240570068	0.00483929552137852	0.0314625911414623	-0.00717365415766835	-0.00717365415766835
252	79.1192321777344	-8.1041955947876	-5.26588773727417	-0.00587495695799589	0.0321119390428066	-0.0182125810533762	0.000293855206109583
253	80.4179306030273	-6.80549812316895	-5.59056186676025	-0.00197886489331722	0.0223717093467712	-0.0191866029053926	0.00743668992072344
254	80.4179306030273	-8.1041955947876	-5.26588773727417	-0.00684897974133492	0.0165275707840919	-0.0224333461374044	0.0386054255068302
255	79.7685852050781	-6.80549812316895	-5.20095300674438	-0.00457625929266214	0.0158782228827477	-0.0376930385828018	0.0467222817242146
256	80.4179306030273	-9.07821846008301	-5.20095300674438	-0.0191866029053926	0.0100340843200684	-0.0708098188042641	0.0668520927429199
257	79.1192321777344	-7.13017272949219	-5.78536653518677	-0.00587495695799589	0.0136055024340749	-0.0617189407348633	0.0515923984348774
258	78.4698867797852	-7.45484685897827	-5.72043180465698	-0.0117190945893526	0.0149041991680861	-0.0328229255974293	0.0337353087961674
259	78.4698867797852	-7.45484685897827	-5.6554970741272	-0.00360223650932312	0.00483929552137852	-0.0130177913233638	0.0275664981454611
260	78.4698867797852	-7.45484685897827	-5.59056186676025	0.00289124972186983	-0.00814767740666866	-0.00717365415766835	0.0213976856321096
261	78.4698867797852	-7.45484685897827	-5.52562713623047	0.00159255252219737	-0.0217839982360601	0.00906006153672934	0.0200989879667759
262	79.7685852050781	-7.77952146530151	-5.59056186676025	-0.000355493422830477	-0.0247060675173998	0.0155535480007529	0.0155535480007529
263	80.4179306030273	-8.42887020111084	-5.52562713623047	-0.00100484199356288	-0.0165892094373703	0.00451462110504508	-0.0026282137259841
264	79.1192321777344	-7.77952146530151	-5.52562713623047	0.0116574559360743	-0.0260047651827335	-0.00425158534198999	-0.0208099745213985
265	80.4179306030273	-9.07821846008301	-5.59056186676025	0.0171769186854362	-0.0273034609854221	-0.00360223650932312	-0.050680011510849
266	79.1192321777344	-7.77952146530151	-5.33082246780396	0.011982130818069	-0.0299008563160896	0.0382807515561581	-0.0500306636095047
267	79.1192321777344	-7.77952146530151	-4.94121360778809	0.00906006153672934	-0.039641086012125	0.0431508645415306	-0.0415891297161579
268	80.4179306030273	-9.07821846008301	-5.00614833831787	0.0152288740500808	-0.0354203209280968	0.0652287155389786	-0.039641086012125
269	80.4179306030273	-9.40289306640625	-5.3957576751709	0.0194496400654316	-0.0357449948787689	0.0899039655923843	-0.023407369852066
270	79.1192321777344	-9.07821846008301	-5.72043180465698	0.0103587592020631	-0.0425631552934647	0.113605186343193	-0.0100957229733467
271	79.7685852050781	-7.77952146530151	-5.85030126571655	0.0194496400654316	-0.0217839982360601	0.105163656175137	-0.00457625929266214
272	79.7685852050781	-8.1041955947876	-5.59056186676025	0.00938473641872406	0.0100340843200684	0.0726962238550186	0.00906006153672934
273	81.0672836303711	-9.72756671905518	-5.33082246780396	0.0116574559360743	0.0155535480007529	0.00581331877037883	0.0100340843200684
274	79.1192321777344	-7.77952146530151	-5.26588773727417	0.00776136433705688	0.0431508645415306	-0.0604202412068844	0.0337353087961674
275	81.0672836303711	-9.07821846008301	-5.26588773727417	0.00191722682211548	0.0610079504549503	-0.113666832447052	0.0577612072229385
276	77.8205337524414	-7.45484685897827	-5.72043180465698	-0.00717365415766835	0.0655533894896507	-0.0951603949069977	0.0616573020815849
277	81.0672836303711	-9.07821846008301	-5.33082246780396	-0.00879702530801296	0.0470469556748867	-0.0815240740776062	0.0597092546522617
278	80.4179306030273	-8.75354385375977	-5.26588773727417	-0.0130177913233638	0.0376313999295235	-0.0850954875349998	0.0379560738801956
279	81.0672836303711	-8.75354385375977	-5.33082246780396	-0.0162645354866982	0.0282158460468054	-0.0594462193548679	0.0265924744307995
280	79.7685852050781	-8.75354385375977	-5.13601779937744	-0.0120437685400248	0.0158782228827477	-0.0425631552934647	0.0236704051494598
281	79.7685852050781	-9.07821846008301	-5.07108306884766	-0.0159398596733809	-0.0100957229733467	-0.00197886489331722	0.00906006153672934
282	79.1192321777344	-8.75354385375977	-5.46069240570068	-0.0149658378213644	-0.0198359526693821	0.0165275707840919	0.00808603875339031
283	77.1711883544922	-8.42887020111084	-5.6554970741272	-0.0149658378213644	-0.0243813935667276	0.036657378077507	0.00191722682211548
284	79.1192321777344	-9.07821846008301	-5.46069240570068	-0.00165419070981443	-0.0211346503347158	0.025618452578783	-0.0458098985254765
285	77.1711883544922	-8.42887020111084	-5.20095300674438	0.00841071270406246	-0.00327756232582033	0.0243197549134493	-0.0571734979748726
286	79.1192321777344	-9.07821846008301	-5.52562713623047	-0.00197886489331722	0.0103587592020631	0.00970941036939621	-0.0480826161801815
287	78.4698867797852	-8.75354385375977	-5.13601779937744	0.00841071270406246	0.0275664981454611	-0.00749832857400179	-0.0451605506241322
288	77.1711883544922	-8.42887020111084	-5.6554970741272	-0.0123684434220195	0.0246444288641214	-0.00749832857400179	-0.0354203209280968
289	76.521842956543	-8.75354385375977	-5.46069240570068	-0.00847235135734081	0.0197743140161037	-0.00490093370899558	-0.0331475995481014
290	76.521842956543	-7.77952146530151	-5.6554970741272	-0.00619963090866804	0.000293855206109583	0.00548864435404539	-0.0182125810533762
291	78.4698867797852	-9.72756671905518	-5.26588773727417	-0.00230353930965066	-0.0026282137259841	0.0298392176628113	-0.00652430532500148
292	77.8205337524414	-9.40289306640625	-5.26588773727417	-0.00879702530801296	-0.00490093370899558	0.0165275707840919	-0.00847235135734081
293	77.1711883544922	-9.07821846008301	-5.13601779937744	-0.0152905117720366	0.000943203864153475	0.0200989879667759	0.000618529506027699
294	79.1192321777344	-9.72756671905518	-5.59056186676025	-0.0123684434220195	0.0113327819854021	-0.0195112787187099	0.0243197549134493
295	76.521842956543	-8.1041955947876	-5.52562713623047	-0.0143164889886975	0.0175015944987535	-0.021459324285388	0.0567871853709221
296	77.8205337524414	-9.40289306640625	-5.6554970741272	-0.0139918150380254	0.0249691028147936	-0.0354203209280968	0.0616573020815849
297	76.521842956543	-8.75354385375977	-5.85030126571655	-0.0149658378213644	0.020423661917448	-0.0230826959013939	0.0519170723855495
298	77.1711883544922	-8.75354385375977	-5.46069240570068	-0.00977104809135199	0.0152288740500808	-0.0519787110388279	0.0421768426895142
299	76.521842956543	-8.75354385375977	-5.26588773727417	0.000618529506027699	0.00581331877037883	-0.0500306636095047	0.029189869761467
300	77.1711883544922	-8.75354385375977	-5.33082246780396	0.00191722682211548	0.0136055024340749	-0.0545761026442051	0.0226963832974434
301	75.8724899291992	-8.42887020111084	-5.59056186676025	0.00548864435404539	0.00516396993771195	-0.048407293856144	0.0230210572481155
302	76.521842956543	-8.42887020111084	-5.6554970741272	-3.08191010844894e-05	0.00548864435404539	-0.0399657599627972	0.020423661917448
303	77.1711883544922	-9.72756671905518	-5.3957576751709	-0.00652430532500148	0.00613799272105098	-0.0389917381107807	-0.000355493422830477
304	77.1711883544922	-8.42887020111084	-5.07108306884766	0.00548864435404539	0.00743668992072344	-0.00977104809135199	-0.0318489037454128
305	78.4698867797852	-8.75354385375977	-5.07108306884766	0.00548864435404539	-0.0110697457566857	0.0100340843200684	-0.0493813157081604
306	77.8205337524414	-9.07821846008301	-5.13601779937744	0.0022419011220336	-0.00684897974133492	0.0272418223321438	-0.048407293856144
307	77.1711883544922	-9.40289306640625	-5.33082246780396	-0.00165419070981443	-0.023407369852066	0.0425015166401863	-0.0422384813427925
308	79.1192321777344	-9.72756671905518	-5.3957576751709	0.00873538758605719	-0.00165419070981443	0.0489950031042099	-0.0367190167307854
309	79.1192321777344	-10.3769159317017	-5.3957576751709	-0.00100484199356288	-0.00165419070981443	0.0356833562254906	-0.0357449948787689
310	79.1192321777344	-9.40289306640625	-5.26588773727417	0.000293855206109583	-0.0100957229733467	0.0467222817242146	-0.0324982516467571
311	76.521842956543	-8.42887020111084	-5.3957576751709	-0.00522560812532902	-0.00782300252467394	0.0496443510055542	-0.0143164889886975
312	78.4698867797852	-9.07821846008301	-5.3957576751709	-0.00717365415766835	-0.02697878703475	0.0207483377307653	-0.00392691092565656
313	77.8205337524414	-8.1041955947876	-5.46069240570068	-0.0230826959013939	0.000943203864153475	0.00289124972186983	0.00321592413820326
314	77.8205337524414	-9.40289306640625	-5.33082246780396	-0.000355493422830477	0.0162028968334198	-0.0104203969240189	0.0269171483814716
315	78.4698867797852	-9.07821846008301	-5.59056186676025	-0.0198359526693821	0.0162028968334198	0.00451462110504508	0.049319677054882
316	77.8205337524414	-8.42887020111084	-5.33082246780396	-0.017887907102704	0.00711201597005129	0.0132808275520802	0.0642546936869621
317	77.8205337524414	-9.72756671905518	-5.20095300674438	-0.0263294391334057	-0.0152905117720366	0.0509430468082428	0.0522417463362217
318	78.4698867797852	-9.40289306640625	-5.33082246780396	-0.0165892094373703	-0.023407369852066	0.0463976077735424	0.0340599827468395
319	76.521842956543	-8.75354385375977	-5.72043180465698	-0.0136671401560307	-0.0204853005707264	0.0567871853709221	0.0230210572481155
320	77.1711883544922	-9.40289306640625	-5.72043180465698	-0.0149658378213644	0.00159255252219737	0.0145795252174139	0.0213976856321096
321	77.1711883544922	-9.07821846008301	-5.6554970741272	-0.00490093370899558	0.0162028968334198	-0.0113944197073579	0.0142548503354192
322	77.8205337524414	-9.40289306640625	-5.52562713623047	-0.023407369852066	0.0168522447347641	-0.0152905117720366	0.020423661917448
323	80.4179306030273	-10.0522413253784	-5.07108306884766	0.00906006153672934	-0.0136671401560307	-0.0146411629393697	-0.0165892094373703
324	80.4179306030273	-10.7015905380249	-5.13601779937744	0.0191249661147594	-0.0227580219507217	-0.0565241500735283	-0.0360696688294411
325	78.4698867797852	-9.40289306640625	-5.6554970741272	0.0282158460468054	-0.0123684434220195	-0.0714591667056084	-0.0630176365375519
326	77.8205337524414	-10.0522413253784	-5.33082246780396	0.0330859608948231	-0.00555028254166245	-0.0552254542708397	-0.0510046854615211
327	79.1192321777344	-10.3769159317017	-5.46069240570068	0.0265924744307995	-0.0130177913233638	-0.0561994761228561	-0.0458098985254765
328	79.7685852050781	-10.0522413253784	-5.20095300674438	0.0168522447347641	-0.00555028254166245	-0.0363943427801132	-0.0428878292441368
329	78.4698867797852	-10.3769159317017	-5.20095300674438	0.0142548503354192	-0.00457625929266214	-0.0227580219507217	-0.0406151078641415
330	77.8205337524414	-8.75354385375977	-5.07108306884766	0.000293855206109583	-0.00587495695799589	-0.00749832857400179	-0.0191866029053926
331	78.4698867797852	-9.07821846008301	-5.52562713623047	-0.000680167751852423	-0.00619963090866804	0.00289124972186983	-0.0113944197073579
332	78.4698867797852	-9.07821846008301	-5.9152364730835	-0.00912170019000769	0.00906006153672934	-0.00977104809135199	-0.00847235135734081
333	78.4698867797852	-9.40289306640625	-5.85030126571655	-0.00944637414067984	0.0145795252174139	-0.0191866029053926	0.000618529506027699
334	80.4179306030273	-9.72756671905518	-5.59056186676025	-0.0263294391334057	0.0223717093467712	-0.0149658378213644	0.0301638916134834
335	79.7685852050781	-8.75354385375977	-5.33082246780396	-0.02697878703475	0.0126314787194133	-0.00360223650932312	0.0509430468082428
336	80.4179306030273	-10.0522413253784	-5.3957576751709	-0.0276281367987394	0.020423661917448	0.00126787810586393	0.0567871853709221
337	79.7685852050781	-9.07821846008301	-5.3957576751709	-0.0136671401560307	0.00646266713738441	-0.00619963090866804	0.0545144639909267
338	78.4698867797852	-9.07821846008301	-5.72043180465698	-0.00717365415766835	0.00841071270406246	-0.00327756232582033	0.0304885655641556
339	79.1192321777344	-9.07821846008301	-5.6554970741272	0.00808603875339031	-0.00522560812532902	-0.00165419070981443	0.0282158460468054
340	77.8205337524414	-9.40289306640625	-5.52562713623047	-3.08191010844894e-05	-0.0149658378213644	0.00873538758605719	0.0158782228827477
341	79.7685852050781	-9.40289306640625	-5.52562713623047	0.00841071270406246	-0.000355493422830477	0.0444495603442192	0.0226963832974434
342	80.4179306030273	-10.3769159317017	-4.81134366989136	0.000943203864153475	-0.0211346503347158	0.0684754624962807	0.00256657530553639
343	80.4179306030273	-10.3769159317017	-5.07108306884766	0.0113327819854021	-0.0175632312893867	0.0522417463362217	-0.0107450718060136
344	81.0672836303711	-10.7015905380249	-5.46069240570068	0.00938473641872406	-0.00977104809135199	0.0587352328002453	-0.0435371771454811
345	79.7685852050781	-10.0522413253784	-5.59056186676025	0.00289124972186983	-0.0201606266200542	0.0444495603442192	-0.0549007803201675
346	79.1192321777344	-10.0522413253784	-5.3957576751709	0.01100810803473	-0.00327756232582033	0.013930176384747	-0.055874802172184
347	81.7166290283203	-10.3769159317017	-5.26588773727417	-0.00295288790948689	-0.00944637414067984	-0.00977104809135199	-0.0536020807921886
348	80.4179306030273	-9.07821846008301	-5.46069240570068	-0.00977104809135199	0.00483929552137852	-0.0461345724761486	-0.0467839203774929
349	79.7685852050781	-9.40289306640625	-5.07108306884766	0.00256657530553639	0.00613799272105098	-0.0597708933055401	-0.0383423902094364
350	81.0672836303711	-9.72756671905518	-5.6554970741272	-0.00100484199356288	0.00613799272105098	-0.0477579422295094	-0.0383423902094364
351	80.4179306030273	-11.0262641906738	-5.26588773727417	-0.00197886489331722	0.0126314787194133	-0.0487319678068161	-0.0143164889886975
352	82.3659744262695	-10.3769159317017	-5.3957576751709	0.013930176384747	0.013930176384747	-0.0308748781681061	-0.0120437685400248
353	81.7166290283203	-11.0262641906738	-5.26588773727417	-0.00814767740666866	0.0223717093467712	-0.0305502042174339	0.00289124972186983
354	79.1192321777344	-10.0522413253784	-5.33082246780396	-0.00717365415766835	0.0213976856321096	-0.0224333461374044	0.0330859608948231
355	81.0672836303711	-11.0262641906738	-5.13601779937744	-0.00847235135734081	0.0217223595827818	0.00548864435404539	0.0470469556748867
356	79.7685852050781	-9.72756671905518	-5.46069240570068	-0.0152905117720366	0.0106834331527352	0.00970941036939621	0.0574365332722664
357	80.4179306030273	-10.3769159317017	-5.3957576751709	-0.0113944197073579	-0.000355493422830477	0.0188002903014421	0.0665274113416672
358	81.0672836303711	-11.0262641906738	-5.59056186676025	-0.00295288790948689	-0.00749832857400179	0.0207483377307653	0.0412028171122074
359	80.4179306030273	-11.0262641906738	-5.13601779937744	0.00711201597005129	-0.00652430532500148	0.0223717093467712	0.0272418223321438
360	80.4179306030273	-11.0262641906738	-5.33082246780396	0.00483929552137852	-0.0266541130840778	0.0230210572481155	0.0178262684494257
361	80.4179306030273	-10.7015905380249	-4.94121360778809	0.000293855206109583	-0.0221086721867323	0.0304885655641556	0.00548864435404539
362	80.4179306030273	-9.72756671905518	-5.46069240570068	-0.00912170019000769	0.00289124972186983	0.0304885655641556	0.00808603875339031
363	78.4698867797852	-9.72756671905518	-5.6554970741272	0.00776136433705688	-0.00847235135734081	0.0194496400654316	-0.00912170019000769
364	79.7685852050781	-10.0522413253784	-5.85030126571655	0.0188002903014421	-3.08191010844894e-05	0.0175015944987535	-0.0454852245748043
365	80.4179306030273	-11.0262641906738	-5.59056186676025	0.0168522447347641	0.00678734155371785	0.00516396993771195	-0.0536020807921886
366	80.4179306030273	-10.0522413253784	-5.6554970741272	0.0181509424000978	0.0149041991680861	0.00711201597005129	-0.0545761026442051
367	79.7685852050781	-9.72756671905518	-5.46069240570068	0.0145795252174139	0.0213976856321096	0.0103587592020631	-0.0503553375601768
368	81.7166290283203	-11.0262641906738	-5.33082246780396	0.0123068047687411	0.00970941036939621	0.0353586822748184	-0.039641086012125
369	81.0672836303711	-11.0262641906738	-5.6554970741272	0.00613799272105098	-0.0113944197073579	0.0613326244056225	-0.0347709693014622
370	82.3659744262695	-11.6756134033203	-5.6554970741272	0.00581331877037883	-0.0315242260694504	0.0610079504549503	-0.0253554154187441
371	79.1192321777344	-9.72756671905518	-5.78536653518677	-0.00132951640989631	-0.0230826959013939	0.0532157681882381	-0.0175632312893867
372	80.4179306030273	-10.3769159317017	-5.72043180465698	0.00938473641872406	-0.0162645354866982	0.0360080301761627	-0.00977104809135199
373	79.7685852050781	-10.0522413253784	-5.52562713623047	0.00808603875339031	-0.00392691092565656	0.0123068047687411	0.00126787810586393
374	81.7166290283203	-11.6756134033203	-4.94121360778809	-0.00327756232582033	-0.00360223650932312	-0.0172385573387146	0.025618452578783
375	79.1192321777344	-9.72756671905518	-5.46069240570068	0.0103587592020631	-0.00490093370899558	-0.00847235135734081	0.0506183728575706
376	81.7166290283203	-11.6756134033203	-5.20095300674438	-0.00230353930965066	0.00516396993771195	0.0106834331527352	0.0532157681882381
377	80.4179306030273	-10.0522413253784	-5.3957576751709	-0.00587495695799589	-0.00392691092565656	0.0259431265294552	0.0558131635189056
378	79.7685852050781	-10.0522413253784	-5.26588773727417	-0.00392691092565656	-0.0253554154187441	-0.00749832857400179	0.0486703291535378
379	78.4698867797852	-10.0522413253784	-5.26588773727417	-0.000355493422830477	0.00776136433705688	-0.0347709693014622	0.0265924744307995
380	81.0672836303711	-10.7015905380249	-4.87627840042114	-0.00619963090866804	0.0162028968334198	-0.0409397818148136	0.0217223595827818
381	79.7685852050781	-10.0522413253784	-5.13601779937744	-0.00555028254166245	0.0249691028147936	-0.00619963090866804	0.0142548503354192
382	81.0672836303711	-11.6756134033203	-5.13601779937744	-0.00230353930965066	0.0230210572481155	0.020423661917448	0.00418994715437293
383	81.7166290283203	-11.3509387969971	-5.3957576751709	-0.0113944197073579	0.0165275707840919	0.020423661917448	-0.00977104809135199
384	82.3659744262695	-11.3509387969971	-5.20095300674438	0.012956153601408	0.0246444288641214	-0.0130177913233638	-0.0373683646321297
385	79.1192321777344	-10.0522413253784	-5.33082246780396	0.00873538758605719	0.0317872650921345	-0.043212503194809	-0.0594462193548679
386	80.4179306030273	-11.6756134033203	-4.94121360778809	0.00646266713738441	0.0480209775269032	-0.0889915823936462	-0.0532774068415165
387	81.0672836303711	-11.3509387969971	-5.52562713623047	0.0126314787194133	0.0545144639909267	-0.128601849079132	-0.0513293594121933
388	79.7685852050781	-10.3769159317017	-5.46069240570068	0.00841071270406246	0.0408781431615353	-0.127303153276443	-0.0389917381107807
389	79.1192321777344	-10.3769159317017	-5.6554970741272	0.0116574559360743	0.0200989879667759	-0.0899656042456627	-0.0373683646321297
390	79.7685852050781	-10.0522413253784	-5.72043180465698	0.00256657530553639	-0.0279528107494116	-0.0266541130840778	-0.0302255302667618
391	79.1192321777344	-10.0522413253784	-5.52562713623047	0.00386527273803949	-0.0386670641601086	0.0116574559360743	-0.0162645354866982
392	80.4179306030273	-11.3509387969971	-5.07108306884766	0.00126787810586393	-0.0260047651827335	0.0285405199974775	-0.0149658378213644
393	80.4179306030273	-11.3509387969971	-5.20095300674438	-0.00360223650932312	-0.0143164889886975	-0.0198359526693821	0.000293855206109583
394	79.7685852050781	-10.3769159317017	-5.6554970741272	-0.00684897974133492	0.0136055024340749	-0.0435371771454811	0.0194496400654316
395	81.0672836303711	-11.6756134033203	-5.59056186676025	-0.00295288790948689	0.0181509424000978	-0.0568488240242004	0.0512677207589149
396	79.1192321777344	-10.3769159317017	-5.78536653518677	-0.0175632312893867	0.0175015944987535	-0.0539267547428608	0.0584105588495731
397	79.1192321777344	-10.7015905380249	-5.52562713623047	-0.00555028254166245	0.0113327819854021	-0.0412644557654858	0.0610079504549503
398	81.0672836303711	-11.6756134033203	-5.33082246780396	-0.0175632312893867	-0.00425158534198999	-0.0363943427801132	0.0337353087961674
399	82.3659744262695	-11.6756134033203	-5.3957576751709	0.0136055024340749	-0.0139918150380254	-0.00717365415766835	0.031137915328145
400	81.0672836303711	-11.3509387969971	-5.6554970741272	0.01100810803473	-0.0156151866540313	0.00581331877037883	0.0262678004801273
401	79.7685852050781	-11.0262641906738	-5.59056186676025	0.00516396993771195	-0.0370436906814575	0.0230210572481155	0.0200989879667759
402	79.1192321777344	-10.3769159317017	-5.85030126571655	0.00581331877037883	-0.0107450718060136	0.0259431265294552	0.0188002903014421
403	80.4179306030273	-10.7015905380249	-5.72043180465698	0.00418994715437293	-0.0201606266200542	0.031137915328145	-0.00587495695799589
404	79.1192321777344	-10.7015905380249	-5.3957576751709	0.01847561635077	-0.0282774847000837	0.0314625911414623	-0.0383423902094364
405	81.7166290283203	-11.6756134033203	-5.07108306884766	0.012956153601408	-0.0208099745213985	0.031137915328145	-0.0467839203774929
406	79.1192321777344	-10.0522413253784	-5.6554970741272	0.000618529506027699	-0.039641086012125	0.0275664981454611	-0.0451605506241322
407	80.4179306030273	-11.6756134033203	-5.3957576751709	0.00808603875339031	0.00159255252219737	0.00581331877037883	-0.0389917381107807
408	81.0672836303711	-11.6756134033203	-5.3957576751709	-0.00132951640989631	0.0136055024340749	0.0022419011220336	-0.0292515084147453
409	81.7166290283203	-12.0002870559692	-5.13601779937744	0.00191722682211548	0.0126314787194133	-0.0107450718060136	-0.0292515084147453
410	81.7166290283203	-11.0262641906738	-5.26588773727417	0.00613799272105098	0.00386527273803949	-0.00197886489331722	-0.0185372550040483
411	81.7166290283203	-11.6756134033203	-4.81134366989136	-0.0136671401560307	0.0191249661147594	-0.0221086721867323	-0.00684897974133492
412	79.7685852050781	-10.3769159317017	-5.07108306884766	-0.0120437685400248	0.00516396993771195	-0.00295288790948689	0.00159255252219737
413	79.1192321777344	-10.3769159317017	-5.59056186676025	-0.00814767740666866	-0.0146411629393697	0.00873538758605719	0.00289124972186983
414	80.4179306030273	-11.0262641906738	-5.3957576751709	-0.00717365415766835	-0.0159398596733809	0.0405534692108631	0.0356833562254906
415	79.1192321777344	-10.7015905380249	-5.52562713623047	-0.0110697457566857	-0.0350956469774246	0.0470469556748867	0.0519170723855495
416	82.3659744262695	-11.3509387969971	-5.20095300674438	-0.0204853005707264	-0.0279528107494116	0.0636053457856178	0.0684754624962807
417	81.0672836303711	-11.3509387969971	-5.26588773727417	-0.00717365415766835	-0.0367190167307854	0.0684754624962807	0.06393001973629
418	79.7685852050781	-10.3769159317017	-5.3957576751709	-0.00490093370899558	-0.0370436906814575	0.0769169926643372	0.0399041213095188
419	79.1192321777344	-10.7015905380249	-5.72043180465698	-0.000680167751852423	-0.0260047651827335	0.0642546936869621	0.0285405199974775
420	81.0672836303711	-10.3769159317017	-5.78536653518677	0.00386527273803949	-0.0113944197073579	0.0733455792069435	0.0197743140161037
421	79.7685852050781	-12.3249616622925	-5.20095300674438	-0.00879702530801296	-0.0159398596733809	0.0963974520564079	0.0217223595827818
422	79.7685852050781	-11.6756134033203	-5.26588773727417	0.00289124972186983	-0.00912170019000769	0.0551638156175613	0.0210730116814375
423	81.7166290283203	-11.6756134033203	-4.87627840042114	-0.00619963090866804	-0.00555028254166245	0.0275664981454611	0.00159255252219737
424	81.0672836303711	-11.3509387969971	-4.74640893936157	0.00906006153672934	0.00581331877037883	-0.0302255302667618	-0.0399657599627972
425	79.7685852050781	-10.7015905380249	-5.6554970741272	0.0116574559360743	-0.0263294391334057	-0.0682124271988869	-0.0516540370881557
426	81.0672836303711	-11.6756134033203	-5.46069240570068	0.0155535480007529	-0.0227580219507217	-0.0760046094655991	-0.0500306636095047
427	79.7685852050781	-10.3769159317017	-5.6554970741272	0.00191722682211548	0.00159255252219737	-0.0584721975028515	-0.0477579422295094
428	79.7685852050781	-10.3769159317017	-5.46069240570068	0.00873538758605719	0.0126314787194133	-0.039641086012125	-0.0425631552934647
429	79.7685852050781	-10.0522413253784	-4.94121360778809	0.011982130818069	0.0171769186854362	-0.0211346503347158	-0.0357449948787689
430	79.7685852050781	-10.3769159317017	-4.74640893936157	0.0155535480007529	0.0152288740500808	-0.0334722734987736	-0.0227580219507217
431	79.1192321777344	-9.72756671905518	-5.26588773727417	0.000293855206109583	0.012956153601408	-0.032173577696085	-0.0149658378213644
432	80.4179306030273	-10.0522413253784	-5.72043180465698	0.0116574559360743	-0.00230353930965066	-0.0191866029053926	-0.0152905117720366
433	79.7685852050781	-11.6756134033203	-5.3957576751709	0.00548864435404539	-0.0204853005707264	-0.0266541130840778	-0.00295288790948689
434	80.4179306030273	-10.3769159317017	-5.59056186676025	0.00873538758605719	0.00743668992072344	-0.0393164120614529	0.0233457311987877
435	79.7685852050781	-11.3509387969971	-5.33082246780396	0.00873538758605719	0.0337353087961674	-0.0513293594121933	0.0489950031042099
436	81.0672836303711	-10.3769159317017	-5.52562713623047	-0.00197886489331722	0.0168522447347641	-0.00782300252467394	0.0506183728575706
437	79.1192321777344	-9.72756671905518	-5.59056186676025	0.00418994715437293	-0.00100484199356288	0.029189869761467	0.0450989119708538
438	81.0672836303711	-11.3509387969971	-5.72043180465698	0.000618529506027699	-0.021459324285388	0.0425015166401863	0.0463976077735424
439	81.0672836303711	-11.0262641906738	-5.52562713623047	-0.00879702530801296	-0.00619963090866804	0.0483456552028656	0.020423661917448
440	81.0672836303711	-10.0522413253784	-5.46069240570068	-0.00100484199356288	-0.00425158534198999	0.0567871853709221	0.0278911720961332
441	79.1192321777344	-9.72756671905518	-5.85030126571655	0.0152288740500808	-0.00425158534198999	0.0473716296255589	0.0181509424000978
442	81.0672836303711	-11.3509387969971	-5.3957576751709	-0.0117190945893526	-0.00847235135734081	0.0434755384922028	0.020423661917448
443	80.4179306030273	-10.7015905380249	-5.13601779937744	0.00256657530553639	-0.0136671401560307	0.00191722682211548	0.00711201597005129
444	81.0672836303711	-10.0522413253784	-5.52562713623047	0.00516396993771195	-0.00360223650932312	-0.0393164120614529	-0.0295761823654175
445	81.0672836303711	-10.3769159317017	-5.13601779937744	0.00483929552137852	-0.00360223650932312	-0.0672384053468704	-0.0480826161801815
446	80.4179306030273	-10.0522413253784	-5.26588773727417	0.00743668992072344	0.00613799272105098	-0.0182125810533762	-0.0464592464268208
447	81.7166290283203	-10.3769159317017	-5.00614833831787	0.0149041991680861	-0.00295288790948689	-0.00652430532500148	-0.0464592464268208
448	81.0672836303711	-10.7015905380249	-4.81134366989136	0.00256657530553639	0.000943203864153475	-0.02697878703475	-0.0247060675173998
449	81.0672836303711	-10.0522413253784	-5.33082246780396	0.00678734155371785	0.00548864435404539	-0.023407369852066	-0.0279528107494116
450	81.0672836303711	-10.3769159317017	-5.6554970741272	0.00159255252219737	0.0116574559360743	-0.0428878292441368	-0.0146411629393697
451	81.0672836303711	-11.0262641906738	-5.59056186676025	0.0217223595827818	0.00970941036939621	-0.0542514286935329	-0.0136671401560307
452	80.4179306030273	-10.7015905380249	-5.20095300674438	0.00581331877037883	0.0321119390428066	-0.0659397020936012	-0.00165419070981443
453	79.1192321777344	-9.72756671905518	-5.59056186676025	-0.0156151866540313	0.0191249661147594	-0.0523033849895	0.00841071270406246
454	81.7166290283203	-11.0262641906738	-5.33082246780396	-0.0100957229733467	0.00906006153672934	-0.0445111989974976	0.0350340083241463
455	80.4179306030273	-9.72756671905518	-5.20095300674438	-0.0133424662053585	0.0145795252174139	-0.0354203209280968	0.0548391379415989
456	81.7166290283203	-10.7015905380249	-5.52562713623047	-0.0191866029053926	0.00906006153672934	-0.0126931173726916	0.066202737390995
457	81.7166290283203	-10.3769159317017	-5.85030126571655	-0.00684897974133492	0.0249691028147936	-0.0253554154187441	0.0574365332722664
458	78.4698867797852	-9.40289306640625	-5.78536653518677	-0.00814767740666866	0.00970941036939621	-0.0165892094373703	0.0412028171122074
459	79.7685852050781	-9.72756671905518	-5.78536653518677	-0.00392691092565656	0.00613799272105098	-0.0117190945893526	0.0356833562254906
460	81.0672836303711	-9.72756671905518	-5.72043180465698	0.00159255252219737	-0.00749832857400179	-0.0217839982360601	0.0272418223321438
461	81.0672836303711	-10.3769159317017	-5.33082246780396	0.00451462110504508	-0.00132951640989631	-0.0159398596733809	0.0282158460468054
462	79.7685852050781	-10.0522413253784	-5.3957576751709	-0.00847235135734081	0.0113327819854021	-0.0217839982360601	0.0175015944987535
463	79.1192321777344	-9.72756671905518	-5.85030126571655	0.0171769186854362	-0.00457625929266214	-0.0195112787187099	-0.00132951640989631
464	81.0672836303711	-10.0522413253784	-5.9152364730835	0.013930176384747	0.00159255252219737	-0.0162645354866982	-0.0230826959013939
465	79.1192321777344	-10.0522413253784	-5.59056186676025	0.0194496400654316	-0.0110697457566857	0.00711201597005129	-0.0445111989974976
466	81.0672836303711	-10.3769159317017	-5.52562713623047	0.0207483377307653	-0.0136671401560307	0.00581331877037883	-0.048407293856144
467	79.7685852050781	-9.40289306640625	-5.98017120361328	0.0149041991680861	-0.00814767740666866	0.00938473641872406	-0.0487319678068161
468	79.1192321777344	-10.3769159317017	-5.3957576751709	0.00581331877037883	0.00321592413820326	0.00451462110504508	-0.0373683646321297
469	82.3659744262695	-10.3769159317017	-5.6554970741272	0.00483929552137852	0.00678734155371785	0.0188002903014421	-0.0292515084147453
470	81.0672836303711	-10.7015905380249	-5.59056186676025	-0.00749832857400179	0.00159255252219737	0.0220470335334539	-0.028926832601428
471	81.7166290283203	-10.7015905380249	-5.52562713623047	-0.00457625929266214	-0.00425158534198999	0.025618452578783	-0.0126931173726916
472	78.4698867797852	-9.40289306640625	-5.78536653518677	-0.000680167751852423	0.0022419011220336	0.0171769186854362	-0.0026282137259841
473	81.7166290283203	-9.72756671905518	-5.33082246780396	-0.0143164889886975	0.00159255252219737	0.000943203864153475	0.00711201597005129
474	79.1192321777344	-9.40289306640625	-5.3957576751709	0.000293855206109583	0.0123068047687411	0.00970941036939621	0.031137915328145
475	82.3659744262695	-10.3769159317017	-5.6554970741272	-0.00879702530801296	-0.00360223650932312	0.0489950031042099	0.0473716296255589
476	79.7685852050781	-9.40289306640625	-5.6554970741272	-0.000680167751852423	-0.0334722734987736	0.105163656175137	0.060358602553606
477	81.0672836303711	-9.40289306640625	-5.3957576751709	-0.00684897974133492	-0.0328229255974293	0.10418963432312	0.049319677054882
478	79.7685852050781	-10.0522413253784	-5.26588773727417	-0.00814767740666866	-0.0324982516467571	0.0993195176124573	0.0285405199974775
479	80.4179306030273	-10.7015905380249	-5.07108306884766	0.00126787810586393	-0.0354203209280968	0.0626313239336014	0.0246444288641214
480	79.7685852050781	-9.07821846008301	-4.94121360778809	-0.00490093370899558	-0.0113944197073579	0.0226963832974434	0.0126314787194133
481	79.7685852050781	-9.40289306640625	-5.52562713623047	-0.00782300252467394	0.00451462110504508	-0.0425631552934647	0.0207483377307653
482	81.7166290283203	-10.0522413253784	-5.6554970741272	-0.0026282137259841	0.0123068047687411	-0.0747059136629105	0.00808603875339031
483	81.0672836303711	-10.7015905380249	-4.94121360778809	-0.0130177913233638	0.0175015944987535	-0.0799007043242455	0.00191722682211548
484	80.4179306030273	-10.7015905380249	-5.07108306884766	-0.00132951640989631	-0.00327756232582033	-0.0578228458762169	-0.0367190167307854
485	79.1192321777344	-9.40289306640625	-5.3957576751709	0.012956153601408	-0.0347709693014622	-0.0318489037454128	-0.0497059896588326
486	80.4179306030273	-10.0522413253784	-5.00614833831787	0.00873538758605719	0.0022419011220336	-0.0126931173726916	-0.050680011510849
487	80.4179306030273	-10.3769159317017	-5.46069240570068	0.00646266713738441	0.0191249661147594	0.00808603875339031	-0.050680011510849
488	80.4179306030273	-9.40289306640625	-5.9152364730835	0.00386527273803949	0.0213976856321096	0.0210730116814375	-0.0454852245748043
489	79.1192321777344	-9.40289306640625	-5.78536653518677	0.0132808275520802	0.00321592413820326	0.0265924744307995	-0.032173577696085
490	79.7685852050781	-9.07821846008301	-5.78536653518677	0.00678734155371785	-0.00587495695799589	0.0168522447347641	-0.0204853005707264
491	79.1192321777344	-9.40289306640625	-5.3957576751709	0.00711201597005129	-0.0175632312893867	0.0106834331527352	-0.00684897974133492
492	80.4179306030273	-9.72756671905518	-5.59056186676025	0.00191722682211548	-0.00295288790948689	-0.0263294391334057	-0.00295288790948689
493	81.7166290283203	-10.3769159317017	-5.3957576751709	0.0171769186854362	0.00776136433705688	-0.0591215454041958	0.00354059832170606
494	81.0672836303711	-10.3769159317017	-5.78536653518677	-0.00944637414067984	0.0210730116814375	-0.0574981719255447	0.029189869761467
495	80.4179306030273	-10.7015905380249	-5.46069240570068	-0.00652430532500148	0.0239950809627771	-0.0337969474494457	0.0444495603442192
496	80.4179306030273	-10.7015905380249	-5.59056186676025	-0.00912170019000769	0.0243197549134493	-0.0263294391334057	0.0512677207589149
497	80.4179306030273	-9.40289306640625	-5.78536653518677	-0.00555028254166245	0.0262678004801273	-0.0253554154187441	0.0561378374695778
498	80.4179306030273	-10.0522413253784	-5.6554970741272	0.0126314787194133	0.0142548503354192	-0.0253554154187441	0.0356833562254906
499	79.7685852050781	-9.40289306640625	-5.46069240570068	0.00191722682211548	-0.000355493422830477	-0.0240567177534103	0.0262678004801273
500	81.7166290283203	-9.40289306640625	-5.9152364730835	0.00776136433705688	-0.0279528107494116	-0.0110697457566857	0.0136055024340749
501	81.0672836303711	-10.7015905380249	-5.46069240570068	0.0178262684494257	-0.0458098985254765	0.0207483377307653	0.00451462110504508
502	79.7685852050781	-10.0522413253784	-5.6554970741272	0.00581331877037883	-0.0474332682788372	0.0220470335334539	0.00483929552137852
503	79.7685852050781	-9.40289306640625	-5.59056186676025	0.00906006153672934	-0.0240567177534103	0.0275664981454611	-0.00522560812532902
504	79.7685852050781	-9.40289306640625	-5.72043180465698	0.0149041991680861	-0.0282774847000837	0.0327612869441509	-0.0393164120614529
505	81.0672836303711	-10.3769159317017	-5.33082246780396	0.0246444288641214	-0.0221086721867323	0.036657378077507	-0.0669137313961983
506	80.4179306030273	-9.40289306640625	-5.59056186676025	0.0178262684494257	0.00808603875339031	0.052891094237566	-0.0581475235521793
507	79.7685852050781	-10.0522413253784	-5.52562713623047	0.0230210572481155	-0.00197886489331722	0.041852168738842	-0.0545761026442051
508	81.7166290283203	-9.72756671905518	-5.6554970741272	0.0145795252174139	0.00776136433705688	0.0252937767654657	-0.0500306636095047
509	79.7685852050781	-8.75354385375977	-5.52562713623047	0.00743668992072344	0.012956153601408	0.0285405199974775	-0.0422384813427925
510	79.7685852050781	-9.07821846008301	-5.46069240570068	0.00711201597005129	-3.08191010844894e-05	0.020423661917448	-0.0295761823654175
511	79.7685852050781	-9.07821846008301	-5.26588773727417	0.00548864435404539	-0.0126931173726916	0.0551638156175613	-0.0123684434220195
512	79.7685852050781	-9.72756671905518	-5.3957576751709	0.00386527273803949	-0.0117190945893526	0.0785403624176979	-0.00782300252467394
513	81.0672836303711	-10.0522413253784	-5.26588773727417	-0.0123684434220195	-0.00879702530801296	0.0668520927429199	-0.00295288790948689
514	81.0672836303711	-10.7015905380249	-5.20095300674438	-0.00717365415766835	0.0100340843200684	0.0376313999295235	0.0353586822748184
515	81.0672836303711	-9.72756671905518	-5.3957576751709	-0.0110697457566857	0.0392547734081745	-0.00619963090866804	0.0444495603442192
516	79.1192321777344	-10.0522413253784	-5.07108306884766	-0.0195112787187099	0.0668520927429199	-0.0526280589401722	0.0561378374695778
517	79.7685852050781	-9.40289306640625	-5.13601779937744	-0.0182125810533762	0.0808130875229836	-0.073731891810894	0.0467222817242146
518	78.4698867797852	-9.40289306640625	-5.26588773727417	-0.0143164889886975	0.0707481801509857	-0.0688617751002312	0.0356833562254906
519	79.7685852050781	-9.40289306640625	-5.85030126571655	-0.0133424662053585	0.0532157681882381	-0.0626929625868797	0.0188002903014421
520	79.1192321777344	-9.72756671905518	-5.3957576751709	-0.00490093370899558	0.0282158460468054	-0.0646410062909126	0.020423661917448
521	81.0672836303711	-10.0522413253784	-5.52562713623047	0.00354059832170606	0.0149041991680861	-0.0425631552934647	0.01847561635077
522	79.7685852050781	-9.40289306640625	-5.52562713623047	0.00451462110504508	-0.000680167751852423	-0.0146411629393697	0.00483929552137852
523	78.4698867797852	-9.72756671905518	-5.3957576751709	-0.0100957229733467	-0.0104203969240189	0.00613799272105098	-0.0117190945893526
524	81.0672836303711	-10.3769159317017	-5.13601779937744	0.0142548503354192	-0.03444629535079	0.00581331877037883	-0.0383423902094364
525	79.7685852050781	-9.72756671905518	-5.72043180465698	0.0116574559360743	-0.0299008563160896	-0.00392691092565656	-0.0584721975028515
526	81.7166290283203	-10.7015905380249	-5.78536653518677	0.0100340843200684	-0.00977104809135199	-0.0133424662053585	-0.0561994761228561
527	81.7166290283203	-10.3769159317017	-5.98017120361328	0.0116574559360743	-0.00360223650932312	-0.0224333461374044	-0.050680011510849
528	79.1192321777344	-9.72756671905518	-5.9152364730835	0.0155535480007529	-0.00912170019000769	-0.00360223650932312	-0.0393164120614529
529	80.4179306030273	-9.72756671905518	-5.52562713623047	0.0162028968334198	-0.02697878703475	-0.00197886489331722	-0.0328229255974293
530	79.7685852050781	-9.40289306640625	-5.26588773727417	0.0162028968334198	-0.00749832857400179	0.0246444288641214	-0.021459324285388
531	82.3659744262695	-10.3769159317017	-5.78536653518677	0.000618529506027699	-0.0123684434220195	0.0246444288641214	-0.0110697457566857
532	81.0672836303711	-10.0522413253784	-5.59056186676025	-0.00555028254166245	-0.00717365415766835	0.00418994715437293	-0.00457625929266214
533	81.7166290283203	-10.3769159317017	-5.59056186676025	0.00354059832170606	-0.00425158534198999	0.0249691028147936	0.000293855206109583
534	81.0672836303711	-10.3769159317017	-5.59056186676025	-0.0149658378213644	-0.0026282137259841	0.0188002903014421	0.0334106348454952
535	80.4179306030273	-8.75354385375977	-5.6554970741272	-0.0123684434220195	-0.00295288790948689	0.0197743140161037	0.0463976077735424
536	81.7166290283203	-10.0522413253784	-5.26588773727417	-0.0191866029053926	0.013930176384747	0.0272418223321438	0.0509430468082428
537	83.0153274536133	-9.72756671905518	-5.52562713623047	-0.0169138833880424	0.0126314787194133	0.0145795252174139	0.0535404421389103
538	79.1192321777344	-8.42887020111084	-5.9152364730835	-0.00587495695799589	0.0226963832974434	-0.0110697457566857	0.0412028171122074
539	80.4179306030273	-9.07821846008301	-5.78536653518677	-0.00392691092565656	0.0210730116814375	-0.0510046854615211	0.0324366129934788
540	80.4179306030273	-9.07821846008301	-6.04510593414307	-0.00165419070981443	0.0123068047687411	-0.0568488240242004	0.0226963832974434
541	80.4179306030273	-8.75354385375977	-5.78536653518677	-0.0107450718060136	0.00126787810586393	-0.0526280589401722	0.0152288740500808
542	81.7166290283203	-9.72756671905518	-5.3957576751709	-0.00457625929266214	0.000293855206109583	-0.0490566417574883	0.00483929552137852
543	81.7166290283203	-10.7015905380249	-5.20095300674438	-0.00522560812532902	-0.00944637414067984	-0.0454852245748043	-0.00425158534198999
544	79.7685852050781	-8.75354385375977	-5.85030126571655	0.00841071270406246	-0.0311995539814234	0.000293855206109583	-0.0292515084147453
545	81.7166290283203	-10.0522413253784	-5.52562713623047	0.0175015944987535	-0.0324982516467571	0.00126787810586393	-0.0451605506241322
546	79.7685852050781	-9.07821846008301	-5.78536653518677	0.0123068047687411	-0.0383423902094364	0.0200989879667759	-0.0516540370881557
547	79.7685852050781	-9.40289306640625	-5.6554970741272	-0.00360223650932312	-0.0191866029053926	0.0126314787194133	-0.0545761026442051
548	81.0672836303711	-10.0522413253784	-5.26588773727417	-0.00814767740666866	-0.0123684434220195	0.0363327041268349	-0.0341216214001179
549	80.4179306030273	-10.3769159317017	-4.94121360778809	0.00906006153672934	-0.0026282137259841	0.0246444288641214	-0.0230826959013939
550	79.7685852050781	-9.72756671905518	-5.59056186676025	0.0136055024340749	0.00581331877037883	0.0334106348454952	-0.0256800893694162
551	79.7685852050781	-9.07821846008301	-5.85030126571655	0.0116574559360743	-0.000355493422830477	0.0191249661147594	-0.00912170019000769
552	79.7685852050781	-9.40289306640625	-5.9152364730835	0.00581331877037883	0.00483929552137852	0.020423661917448	-0.000355493422830477
553	79.1192321777344	-8.75354385375977	-5.78536653518677	0.00613799272105098	-0.00879702530801296	-0.00522560812532902	0.0100340843200684
554	80.4179306030273	-9.07821846008301	-5.9152364730835	0.000943203864153475	-0.00977104809135199	-0.0201606266200542	0.0226963832974434
555	81.0672836303711	-10.0522413253784	-5.3957576751709	0.000293855206109583	-0.0120437685400248	0.00191722682211548	0.0431508645415306
556	81.7166290283203	-8.75354385375977	-5.78536653518677	-0.00522560812532902	-0.0152905117720366	0.0246444288641214	0.0658780634403229
557	79.7685852050781	-9.40289306640625	-6.23991060256958	-0.00749832857400179	0.00646266713738441	0.0236704051494598	0.0535404421389103
558	81.7166290283203	-10.0522413253784	-5.59056186676025	0.000618529506027699	-0.00814767740666866	0.0278911720961332	0.0408781431615353
559	81.7166290283203	-9.72756671905518	-5.6554970741272	-0.00425158534198999	0.00386527273803949	0.00418994715437293	0.0347093306481838
560	81.7166290283203	-9.40289306640625	-5.46069240570068	0.000943203864153475	0.0162028968334198	-0.0204853005707264	0.0233457311987877
561	80.4179306030273	-9.40289306640625	-5.3957576751709	0.000293855206109583	0.0327612869441509	-0.0393164120614529	0.025618452578783
562	80.4179306030273	-8.42887020111084	-5.46069240570068	0.0100340843200684	0.0431508645415306	-0.0419138073921204	0.0210730116814375
563	79.1192321777344	-8.1041955947876	-6.23991060256958	0.0116574559360743	0.0314625911414623	-0.0328229255974293	-0.00360223650932312
564	81.7166290283203	-9.72756671905518	-5.78536653518677	0.0178262684494257	0.00906006153672934	-0.0120437685400248	-0.0295761823654175
565	79.7685852050781	-7.77952146530151	-6.17497587203979	0.0194496400654316	-0.0120437685400248	0.0213976856321096	-0.0503553375601768
566	81.7166290283203	-10.0522413253784	-5.85030126571655	0.0181509424000978	-0.00684897974133492	0.0243197549134493	-0.0448358729481697
567	81.0672836303711	-9.07821846008301	-5.3957576751709	0.0188002903014421	0.00191722682211548	0.00191722682211548	-0.0584721975028515
568	80.4179306030273	-8.42887020111084	-5.52562713623047	0.00743668992072344	0.0220470335334539	-0.0230826959013939	-0.0354203209280968
569	79.7685852050781	-8.1041955947876	-5.85030126571655	0.00743668992072344	0.0282158460468054	-0.0295761823654175	-0.0337969474494457
570	81.0672836303711	-8.42887020111084	-5.85030126571655	0.00906006153672934	0.00548864435404539	-0.0315242260694504	-0.0240567177534103
571	80.4179306030273	-8.75354385375977	-5.72043180465698	0.00970941036939621	-0.0026282137259841	-0.0195112787187099	-0.0149658378213644
572	80.4179306030273	-9.72756671905518	-5.46069240570068	-0.0107450718060136	0.00776136433705688	-0.02697878703475	0.000293855206109583
573	81.0672836303711	-9.40289306640625	-5.46069240570068	0.0152288740500808	0.0113327819854021	-0.0113944197073579	-0.00587495695799589
574	79.7685852050781	-9.40289306640625	-5.20095300674438	-0.0104203969240189	0.00970941036939621	-0.0120437685400248	0.0197743140161037
575	79.1192321777344	-8.42887020111084	-5.85030126571655	0.00483929552137852	-0.00944637414067984	-0.00100484199356288	0.049319677054882
576	79.1192321777344	-9.07821846008301	-5.6554970741272	-0.00879702530801296	-0.0185372550040483	0.0301638916134834	0.0577612072229385
577	81.7166290283203	-9.40289306640625	-5.59056186676025	-0.00327756232582033	-0.0237320438027382	0.0389300994575024	0.0515923984348774
578	81.0672836303711	-9.40289306640625	-5.59056186676025	0.0470469556748867	-0.00555028254166245	0.0506183728575706	0.0431508645415306
579	79.7685852050781	-8.75354385375977	-5.46069240570068	0.000618529506027699	0.00743668992072344	0.045423585921526	0.0340599827468395
580	79.7685852050781	-8.75354385375977	-5.07108306884766	0.0269171483814716	0.00970941036939621	0.0317872650921345	0.0200989879667759
581	81.7166290283203	-9.40289306640625	-5.46069240570068	0.0100340843200684	0.0269171483814716	0.00483929552137852	0.0226963832974434
582	81.0672836303711	-9.72756671905518	-5.52562713623047	-0.00782300252467394	0.0519170723855495	-0.0549007803201675	0.0155535480007529
583	81.0672836303711	-9.72756671905518	-5.26588773727417	0.0103587592020631	0.0480209775269032	-0.0568488240242004	0.0155535480007529
584	79.7685852050781	-8.75354385375977	-5.46069240570068	0.00873538758605719	0.0213976856321096	-0.050680011510849	-0.0260047651827335
585	82.3659744262695	-9.40289306640625	-5.07108306884766	0.00938473641872406	0.00938473641872406	-0.0721085146069527	-0.0487319678068161
586	79.1192321777344	-8.75354385375977	-5.13601779937744	-3.08191010844894e-05	-0.0100957229733467	-0.0308748781681061	-0.0523033849895
587	81.0672836303711	-8.42887020111084	-5.85030126571655	0.000943203864153475	-0.0454852245748043	-0.000355493422830477	-0.0610695891082287
588	80.4179306030273	-9.07821846008301	-5.52562713623047	0.00678734155371785	-0.0308748781681061	-0.0165892094373703	-0.0526280589401722
589	81.0672836303711	-9.72756671905518	-5.46069240570068	-0.00684897974133492	-0.032173577696085	-0.02697878703475	-0.0376930385828018
590	80.4179306030273	-9.72756671905518	-5.3957576751709	-0.00684897974133492	-0.0240567177534103	-0.0266541130840778	-0.023407369852066
591	80.4179306030273	-8.1041955947876	-5.46069240570068	0.0152288740500808	-0.0260047651827335	-0.00360223650932312	-0.0165892094373703
592	79.7685852050781	-8.1041955947876	-5.46069240570068	-0.00587495695799589	-0.0211346503347158	0.0113327819854021	-0.00717365415766835
593	79.7685852050781	-8.42887020111084	-5.59056186676025	-0.000355493422830477	0.000943203864153475	-0.0143164889886975	-0.000355493422830477
594	79.1192321777344	-7.77952146530151	-5.85030126571655	-0.00912170019000769	0.0100340843200684	-0.0247060675173998	0.0278911720961332
595	81.7166290283203	-10.0522413253784	-5.78536653518677	-0.00392691092565656	0.0149041991680861	-0.0217839982360601	0.0496443510055542
596	80.4179306030273	-8.1041955947876	-5.78536653518677	-0.0240567177534103	0.00516396993771195	0.0100340843200684	0.0597092546522617
597	79.7685852050781	-8.75354385375977	-5.59056186676025	-0.0100957229733467	-0.0136671401560307	0.011982130818069	0.052891094237566
598	81.0672836303711	-9.07821846008301	-5.20095300674438	-0.0139918150380254	-0.00847235135734081	0.00711201597005129	0.0389300994575024
599	81.0672836303711	-9.40289306640625	-5.07108306884766	-0.00457625929266214	0.00321592413820326	-0.00944637414067984	0.0288651939481497
600	81.0672836303711	-9.40289306640625	-5.3957576751709	0.000943203864153475	0.0155535480007529	-0.00912170019000769	0.0158782228827477
601	81.0672836303711	-10.0522413253784	-5.33082246780396	0.00776136433705688	0.0207483377307653	-0.00879702530801296	0.0200989879667759
602	79.1192321777344	-8.1041955947876	-5.78536653518677	-0.0123684434220195	0.0213976856321096	0.00126787810586393	0.0162028968334198
603	79.7685852050781	-8.75354385375977	-5.46069240570068	0.0217223595827818	0.0262678004801273	-0.00879702530801296	-0.0104203969240189
604	81.7166290283203	-9.72756671905518	-5.3957576751709	0.0171769186854362	0.0152288740500808	0.00646266713738441	-0.0263294391334057
605	79.1192321777344	-8.75354385375977	-5.20095300674438	0.0223717093467712	0.0181509424000978	0.00354059832170606	-0.0500306636095047
606	81.7166290283203	-9.40289306640625	-5.3957576751709	0.0155535480007529	0.0132808275520802	0.00646266713738441	-0.0568488240242004
607	81.0672836303711	-10.3769159317017	-5.6554970741272	0.0149041991680861	0.00873538758605719	-0.00912170019000769	-0.0451605506241322
608	79.7685852050781	-9.07821846008301	-5.72043180465698	0.0132808275520802	0.00678734155371785	0.00418994715437293	-0.0425631552934647
609	79.1192321777344	-8.1041955947876	-5.52562713623047	0.0149041991680861	-0.00587495695799589	-3.08191010844894e-05	-0.0354203209280968
610	81.7166290283203	-9.07821846008301	-5.46069240570068	0.012956153601408	-0.00327756232582033	-0.00652430532500148	-0.0230826959013939
611	81.0672836303711	-10.0522413253784	-4.94121360778809	0.00938473641872406	-0.00977104809135199	-0.00197886489331722	-0.0201606266200542
612	81.0672836303711	-9.40289306640625	-5.26588773727417	0.01100810803473	-0.00879702530801296	0.0100340843200684	-0.00944637414067984
613	81.0672836303711	-9.72756671905518	-5.46069240570068	0.00418994715437293	-0.0198359526693821	0.0123068047687411	0.00289124972186983
614	81.0672836303711	-10.0522413253784	-5.07108306884766	-0.00132951640989631	-0.028926832601428	0.0636053457856178	0.0246444288641214
615	79.7685852050781	-9.40289306640625	-5.6554970741272	-0.00165419070981443	-0.0490566417574883	0.0619819760322571	0.047696303576231
616	81.0672836303711	-10.3769159317017	-5.33082246780396	-0.0107450718060136	-0.0454852245748043	0.0623066499829292	0.0558131635189056
617	80.4179306030273	-9.40289306640625	-5.00614833831787	-0.0123684434220195	-0.0279528107494116	0.0619819760322571	0.0467222817242146
618	81.0672836303711	-8.42887020111084	-5.3957576751709	-0.00230353930965066	-0.0143164889886975	0.0343846566975117	0.045423585921526
619	79.7685852050781	-8.75354385375977	-5.6554970741272	0.000618529506027699	-0.00944637414067984	0.0100340843200684	0.0278911720961332
620	79.7685852050781	-8.75354385375977	-5.33082246780396	-0.0026282137259841	0.00256657530553639	-0.032173577696085	0.0200989879667759
621	79.7685852050781	-8.42887020111084	-5.3957576751709	-0.00652430532500148	-0.000355493422830477	-0.0393164120614529	0.020423661917448
622	82.3659744262695	-9.72756671905518	-5.07108306884766	-0.0107450718060136	0.0233457311987877	-0.0354203209280968	0.0165275707840919
623	81.0672836303711	-9.72756671905518	-5.13601779937744	-0.00522560812532902	0.0175015944987535	-0.0318489037454128	-0.00522560812532902
624	80.4179306030273	-9.07821846008301	-5.59056186676025	0.01100810803473	0.01100810803473	-0.0107450718060136	-0.0331475995481014
625	80.4179306030273	-10.0522413253784	-5.46069240570068	0.0168522447347641	-0.0100957229733467	-0.0139918150380254	-0.0493813157081604
626	80.4179306030273	-9.07821846008301	-5.6554970741272	-0.0026282137259841	0.000943203864153475	0.0106834331527352	-0.0510046854615211
627	79.1192321777344	-8.75354385375977	-5.9152364730835	0.00678734155371785	-0.0191866029053926	0.0168522447347641	-0.0490566417574883
628	79.1192321777344	-9.07821846008301	-5.33082246780396	0.012956153601408	-0.0110697457566857	-0.00100484199356288	-0.0497059896588326
629	79.7685852050781	-8.42887020111084	-5.07108306884766	0.0200989879667759	0.011982130818069	-0.02697878703475	-0.0328229255974293
630	79.1192321777344	-8.75354385375977	-5.72043180465698	0.0142548503354192	0.0275664981454611	-0.0493813157081604	-0.0266541130840778
631	79.1192321777344	-8.1041955947876	-5.72043180465698	0.0165275707840919	0.0327612869441509	-0.0389917381107807	-0.0230826959013939
632	82.3659744262695	-9.40289306640625	-5.3957576751709	0.00743668992072344	0.0379560738801956	-0.0282774847000837	-0.00619963090866804
633	78.4698867797852	-8.75354385375977	-5.85030126571655	-0.00295288790948689	0.0275664981454611	-0.00977104809135199	-0.0136671401560307
634	78.4698867797852	-9.40289306640625	-5.46069240570068	-0.00684897974133492	0.0178262684494257	0.00418994715437293	0.0285405199974775
635	80.4179306030273	-9.72756671905518	-5.26588773727417	-0.0123684434220195	0.00191722682211548	0.0282158460468054	0.0450989119708538
636	79.1192321777344	-9.40289306640625	-5.26588773727417	-0.0113944197073579	0.00678734155371785	0.031137915328145	0.0593845807015896
637	79.1192321777344	-8.75354385375977	-5.98017120361328	-0.0237320438027382	0.00613799272105098	0.0210730116814375	0.052891094237566
638	80.4179306030273	-10.3769159317017	-5.20095300674438	-0.0117190945893526	0.0194496400654316	-0.0208099745213985	0.0334106348454952
639	80.4179306030273	-9.72756671905518	-5.3957576751709	-0.0117190945893526	0.0230210572481155	-0.0497059896588326	0.0230210572481155
640	80.4179306030273	-10.0522413253784	-5.13601779937744	-0.0159398596733809	0.029189869761467	-0.0649656802415848	0.0149041991680861
641	81.0672836303711	-10.0522413253784	-5.13601779937744	-0.00977104809135199	0.0269171483814716	-0.048407293856144	0.00548864435404539
642	79.1192321777344	-8.42887020111084	-5.33082246780396	-0.0156151866540313	0.0226963832974434	-0.00652430532500148	0.0126314787194133
643	79.1192321777344	-8.1041955947876	-6.04510593414307	-0.0107450718060136	0.00711201597005129	0.0103587592020631	-0.00132951640989631
644	80.4179306030273	-9.72756671905518	-5.52562713623047	0.0155535480007529	-0.0110697457566857	0.0512677207589149	-0.03444629535079
645	78.4698867797852	-9.07821846008301	-5.59056186676025	0.00873538758605719	-0.0350956469774246	0.0804884135723114	-0.0604202412068844
646	79.1192321777344	-10.0522413253784	-5.3957576751709	0.00841071270406246	-0.0350956469774246	0.0577612072229385	-0.0513293594121933
647	79.7685852050781	-10.3769159317017	-5.07108306884766	-0.0113944197073579	-0.0175632312893867	0.0207483377307653	-0.0467839203774929
648	79.1192321777344	-9.07821846008301	-5.59056186676025	-0.00977104809135199	-0.0175632312893867	0.00678734155371785	-0.0458098985254765
649	79.7685852050781	-8.75354385375977	-5.59056186676025	-0.000680167751852423	-0.0315242260694504	0.00743668992072344	-0.028926832601428
650	79.1192321777344	-9.40289306640625	-5.33082246780396	-0.00652430532500148	-0.0250307414680719	-0.0253554154187441	-0.0191866029053926
651	80.4179306030273	-9.72756671905518	-5.20095300674438	-0.0198359526693821	0.00906006153672934	-0.0412644557654858	-0.0120437685400248
652	76.521842956543	-8.1041955947876	-5.26588773727417	0.00873538758605719	0.0106834331527352	-0.032173577696085	-0.0026282137259841
653	81.0672836303711	-9.07821846008301	-5.20095300674438	0.000618529506027699	0.00126787810586393	-0.032173577696085	0.00906006153672934
654	78.4698867797852	-9.07821846008301	-4.81134366989136	-0.0117190945893526	0.00873538758605719	-0.0360696688294411	0.0272418223321438
655	77.8205337524414	-8.1041955947876	-5.52562713623047	-0.0133424662053585	0.00613799272105098	-0.0204853005707264	0.0483456552028656
656	77.8205337524414	-9.40289306640625	-5.33082246780396	-0.0201606266200542	0.0100340843200684	-0.00782300252467394	0.0613326244056225
657	77.8205337524414	-9.40289306640625	-5.6554970741272	-0.0159398596733809	0.00841071270406246	-0.0133424662053585	0.0590599067509174
658	76.521842956543	-7.77952146530151	-5.72043180465698	-0.0172385573387146	0.0239950809627771	-0.0230826959013939	0.0428261905908585
659	76.521842956543	-8.42887020111084	-5.46069240570068	-0.0113944197073579	0.0100340843200684	-0.0428878292441368	0.0363327041268349
660	76.521842956543	-8.42887020111084	-5.59056186676025	-0.00684897974133492	0.0022419011220336	-0.0331475995481014	0.0230210572481155
661	76.521842956543	-8.42887020111084	-5.20095300674438	-0.0188619289547205	-0.0026282137259841	-0.0113944197073579	0.0278911720961332
662	78.4698867797852	-8.75354385375977	-5.72043180465698	-0.0139918150380254	-0.0182125810533762	0.0428261905908585	0.0136055024340749
663	77.1711883544922	-10.0522413253784	-5.46069240570068	-0.00457625929266214	-0.0211346503347158	0.0739949271082878	0.0100340843200684
664	75.8724899291992	-8.1041955947876	-5.59056186676025	0.0194496400654316	-0.0253554154187441	0.0785403624176979	-0.0315242260694504
665	77.1711883544922	-9.40289306640625	-5.26588773727417	0.00678734155371785	-0.02697878703475	0.0645793676376343	-0.0471085943281651
666	76.521842956543	-8.42887020111084	-5.33082246780396	0.0149041991680861	-0.0113944197073579	0.0334106348454952	-0.0493813157081604
667	76.521842956543	-8.42887020111084	-5.26588773727417	0.0126314787194133	-0.00814767740666866	-0.00684897974133492	-0.0393164120614529
668	75.8724899291992	-8.75354385375977	-5.46069240570068	0.0162028968334198	-0.00619963090866804	-0.0386670641601086	-0.0428878292441368
669	75.8724899291992	-8.75354385375977	-5.3957576751709	0.0188002903014421	0.0022419011220336	-0.0497059896588326	-0.0282774847000837
670	76.521842956543	-9.07821846008301	-5.98017120361328	0.0113327819854021	-0.00879702530801296	0.0298392176628113	-0.023407369852066
671	77.1711883544922	-8.1041955947876	-5.78536653518677	0.0152288740500808	-0.0409397818148136	0.0899039655923843	-0.0120437685400248
672	78.4698867797852	-8.75354385375977	-5.59056186676025	0.00938473641872406	-0.0383423902094364	0.113280512392521	-0.00555028254166245
673	75.8724899291992	-8.1041955947876	-5.46069240570068	-0.00100484199356288	-0.0523033849895	0.120098672807217	0.00678734155371785
674	77.8205337524414	-8.75354385375977	-5.9152364730835	-0.00944637414067984	-0.0360696688294411	0.0788650363683701	0.029189869761467
675	79.1192321777344	-9.40289306640625	-5.59056186676025	-0.0201606266200542	-0.0113944197073579	0.036657378077507	0.0496443510055542
676	77.1711883544922	-8.42887020111084	-5.85030126571655	-0.0195112787187099	0.0126314787194133	-0.0204853005707264	0.0554884895682335
677	77.1711883544922	-8.42887020111084	-5.59056186676025	-0.0324982516467571	0.0356833562254906	-0.0536020807921886	0.0548391379415989
678	79.1192321777344	-10.0522413253784	-5.26588773727417	-0.0266541130840778	0.0421768426895142	-0.100355185568333	0.0369820520281792
679	77.8205337524414	-9.40289306640625	-5.13601779937744	-0.0208099745213985	0.0317872650921345	-0.126329123973846	0.0243197549134493
680	77.8205337524414	-10.0522413253784	-5.3957576751709	-0.0256800893694162	0.020423661917448	-0.108472041785717	0.0197743140161037
681	76.521842956543	-9.40289306640625	-5.6554970741272	-0.0217839982360601	0.0197743140161037	-0.0435371771454811	0.0207483377307653
682	76.521842956543	-8.75354385375977	-5.3957576751709	-0.0165892094373703	0.0226963832974434	-0.0104203969240189	0.0126314787194133
683	76.521842956543	-8.1041955947876	-5.52562713623047	0.0132808275520802	0.0239950809627771	-0.0162645354866982	0.00483929552137852
684	79.7685852050781	-9.40289306640625	-5.33082246780396	0.00516396993771195	0.00743668992072344	-0.0237320438027382	-0.0253554154187441
685	75.8724899291992	-7.77952146530151	-5.13601779937744	0.0103587592020631	0.00289124972186983	-0.0273034609854221	-0.0493813157081604
686	77.8205337524414	-9.07821846008301	-5.3957576751709	0.012956153601408	-0.00587495695799589	-0.0279528107494116	-0.0445111989974976
687	77.1711883544922	-8.75354385375977	-5.46069240570068	0.00776136433705688	-0.0169138833880424	-0.0237320438027382	-0.0435371771454811
688	77.1711883544922	-9.07821846008301	-5.6554970741272	0.00678734155371785	-0.0227580219507217	-0.0503553375601768	-0.0357449948787689
689	76.521842956543	-7.45484685897827	-5.59056186676025	-0.00230353930965066	-0.0107450718060136	-0.0308748781681061	-0.0318489037454128
690	77.1711883544922	-9.40289306640625	-5.33082246780396	-0.00165419070981443	-0.0188619289547205	0.0269171483814716	-0.0208099745213985
691	77.8205337524414	-8.42887020111084	-5.07108306884766	-0.0162645354866982	-0.0156151866540313	0.0463976077735424	-0.00879702530801296
692	77.1711883544922	-8.1041955947876	-5.07108306884766	-0.0188619289547205	0.01100810803473	-0.00165419070981443	-0.00457625929266214
693	77.1711883544922	-8.75354385375977	-5.46069240570068	-0.0139918150380254	0.0249691028147936	-0.0227580219507217	0.0022419011220336
694	79.7685852050781	-8.75354385375977	-5.3957576751709	-0.0117190945893526	0.0395794473588467	-0.0545761026442051	0.0408781431615353
695	76.521842956543	-7.45484685897827	-5.46069240570068	-0.0198359526693821	0.0399041213095188	-0.0474332682788372	0.0551638156175613
696	77.1711883544922	-9.07821846008301	-5.20095300674438	-0.0136671401560307	0.0347093306481838	-0.0341216214001179	0.0593845807015896
697	75.8724899291992	-7.77952146530151	-5.3957576751709	-0.00847235135734081	0.025618452578783	-0.0130177913233638	0.0512677207589149
698	76.521842956543	-8.42887020111084	-5.07108306884766	-0.0152905117720366	0.00483929552137852	-0.0143164889886975	0.0386054255068302
699	75.8724899291992	-7.77952146530151	-5.59056186676025	0.0152288740500808	0.0123068047687411	-0.00782300252467394	0.0158782228827477
700	75.8724899291992	-7.77952146530151	-5.52562713623047	0.00386527273803949	0.00841071270406246	0.00354059832170606	0.0175015944987535
701	75.8724899291992	-7.45484685897827	-5.59056186676025	-0.0185372550040483	0.00841071270406246	0.0155535480007529	0.0149041991680861
702	75.8724899291992	-8.1041955947876	-5.46069240570068	0.00646266713738441	0.0165275707840919	0.0386054255068302	0.00646266713738441
703	78.4698867797852	-8.75354385375977	-5.20095300674438	-0.00100484199356288	0.0022419011220336	0.0610079504549503	-0.0120437685400248
704	75.8724899291992	-8.75354385375977	-5.07108306884766	0.00516396993771195	-0.0240567177534103	0.086981900036335	-0.0334722734987736
705	78.4698867797852	-8.75354385375977	-5.59056186676025	0.00970941036939621	-0.0357449948787689	0.0821117833256721	-0.0584721975028515
706	77.8205337524414	-8.75354385375977	-5.59056186676025	0.00613799272105098	-0.0126931173726916	0.0613326244056225	-0.0549007803201675
707	76.521842956543	-8.1041955947876	-5.72043180465698	0.00873538758605719	0.00483929552137852	0.0100340843200684	-0.0464592464268208
708	76.521842956543	-8.1041955947876	-5.3957576751709	0.00483929552137852	0.0149041991680861	-0.0224333461374044	-0.039641086012125
709	77.8205337524414	-8.1041955947876	-5.20095300674438	0.00386527273803949	0.0103587592020631	-0.0370436906814575	-0.0412644557654858
710	77.1711883544922	-8.1041955947876	-5.26588773727417	-0.00490093370899558	0.0171769186854362	-0.0393164120614529	-0.0256800893694162
711	77.1711883544922	-8.1041955947876	-5.52562713623047	-0.00360223650932312	0.01847561635077	-0.043212503194809	-0.0136671401560307
712	78.4698867797852	-9.40289306640625	-5.3957576751709	-0.0117190945893526	0.0428261905908585	-0.0617189407348633	0.00646266713738441
713	77.8205337524414	-8.42887020111084	-5.52562713623047	0.00581331877037883	0.0425015166401863	-0.0497059896588326	0.01100810803473
714	76.521842956543	-7.77952146530151	-5.59056186676025	-0.0107450718060136	0.0512677207589149	-0.0574981719255447	0.0350340083241463
715	79.1192321777344	-9.40289306640625	-5.26588773727417	-0.00977104809135199	0.0441248863935471	-0.0295761823654175	0.0447742342948914
716	77.8205337524414	-8.1041955947876	-5.3957576751709	-0.0172385573387146	0.0207483377307653	-0.0221086721867323	0.0645793676376343
717	79.1192321777344	-9.40289306640625	-5.46069240570068	-3.08191010844894e-05	0.0142548503354192	-0.0149658378213644	0.0613326244056225
718	78.4698867797852	-9.40289306640625	-5.72043180465698	-0.0107450718060136	0.00126787810586393	-0.000355493422830477	0.0541897900402546
719	80.4179306030273	-9.07821846008301	-5.52562713623047	0.000293855206109583	-0.00847235135734081	-0.0107450718060136	0.031137915328145
720	79.1192321777344	-9.07821846008301	-5.26588773727417	-0.00555028254166245	-0.00555028254166245	-0.0107450718060136	0.0259431265294552
721	80.4179306030273	-9.07821846008301	-5.07108306884766	-0.0113944197073579	-0.00490093370899558	0.0022419011220336	0.0249691028147936
722	79.1192321777344	-9.07821846008301	-4.87627840042114	-0.00425158534198999	-0.0104203969240189	0.0116574559360743	0.0262678004801273
723	77.1711883544922	-9.07821846008301	-5.33082246780396	-0.00717365415766835	-0.028926832601428	0.0236704051494598	-0.00295288790948689
724	79.7685852050781	-9.40289306640625	-5.52562713623047	0.0181509424000978	-0.0299008563160896	0.0324366129934788	-0.0263294391334057
725	78.4698867797852	-8.42887020111084	-5.6554970741272	0.0106834331527352	-0.0448358729481697	0.0382807515561581	-0.0471085943281651
726	79.1192321777344	-9.07821846008301	-5.33082246780396	0.012956153601408	-0.0370436906814575	0.047696303576231	-0.0428878292441368
727	79.7685852050781	-9.72756671905518	-5.20095300674438	0.00970941036939621	-0.023407369852066	0.0489950031042099	-0.0419138073921204
728	80.4179306030273	-8.42887020111084	-5.46069240570068	-0.000680167751852423	-0.0104203969240189	0.0356833562254906	-0.038017712533474
729	79.1192321777344	-9.07821846008301	-5.20095300674438	0.01100810803473	0.00938473641872406	0.045423585921526	-0.0324982516467571
730	79.7685852050781	-8.42887020111084	-5.46069240570068	-0.00944637414067984	0.0145795252174139	0.0327612869441509	-0.0201606266200542
731	80.4179306030273	-9.40289306640625	-5.3957576751709	0.00646266713738441	0.00808603875339031	0.0444495603442192	-0.00457625929266214
732	77.1711883544922	-7.45484685897827	-5.6554970741272	-0.0107450718060136	0.0171769186854362	0.0571118593215942	-0.00295288790948689
733	79.7685852050781	-10.0522413253784	-5.3957576751709	-0.00717365415766835	0.0168522447347641	0.0438002124428749	0.00386527273803949
734	79.1192321777344	-8.75354385375977	-5.33082246780396	-0.00522560812532902	0.0220470335334539	0.0252937767654657	0.0200989879667759
735	77.8205337524414	-8.75354385375977	-5.52562713623047	-0.0113944197073579	0.00354059832170606	0.0460729338228703	0.0438002124428749
736	79.1192321777344	-9.07821846008301	-5.6554970741272	-0.0100957229733467	-0.00457625929266214	0.0243197549134493	0.0558131635189056
737	78.4698867797852	-8.1041955947876	-5.85030126571655	-0.00165419070981443	0.00256657530553639	0.00191722682211548	0.0541897900402546
738	77.8205337524414	-7.77952146530151	-5.98017120361328	-0.0026282137259841	0.00321592413820326	-0.0282774847000837	0.0347093306481838
739	77.1711883544922	-8.42887020111084	-5.3957576751709	0.0136055024340749	0.0162028968334198	-0.0688617751002312	0.0181509424000978
740	76.521842956543	-8.75354385375977	-5.46069240570068	-0.00230353930965066	0.00256657530553639	-0.0811994001269341	0.0158782228827477
741	77.8205337524414	-8.1041955947876	-5.26588773727417	-3.08191010844894e-05	0.00678734155371785	-0.0730825439095497	0.00483929552137852
742	77.8205337524414	-7.77952146530151	-5.52562713623047	-0.0104203969240189	0.0149041991680861	-0.00392691092565656	0.00581331877037883
743	81.7166290283203	-9.40289306640625	-5.3957576751709	-0.00327756232582033	0.00808603875339031	-3.08191010844894e-05	-0.00295288790948689
744	79.1192321777344	-8.1041955947876	-5.59056186676025	0.0152288740500808	-0.000355493422830477	-0.0406151078641415	-0.0367190167307854
745	79.1192321777344	-9.40289306640625	-5.33082246780396	0.0191249661147594	0.00321592413820326	-0.0425631552934647	-0.0552254542708397
746	78.4698867797852	-8.42887020111084	-5.46069240570068	0.0191249661147594	-0.0113944197073579	-0.0389917381107807	-0.0565241500735283
747	79.1192321777344	-8.75354385375977	-5.20095300674438	0.0132808275520802	-0.0113944197073579	-0.039641086012125	-0.0574981719255447
748	79.1192321777344	-9.40289306640625	-5.33082246780396	0.00354059832170606	-0.0120437685400248	-0.0776279792189598	-0.048407293856144
749	79.1192321777344	-9.07821846008301	-5.3957576751709	-0.00425158534198999	-0.00197886489331722	-0.0795760303735733	-0.0399657599627972
750	79.1192321777344	-9.07821846008301	-5.46069240570068	0.00516396993771195	-0.00652430532500148	-0.0217839982360601	-0.0383423902094364
751	78.4698867797852	-9.07821846008301	-5.52562713623047	0.0103587592020631	-0.0243813935667276	0.00581331877037883	-0.028926832601428
752	80.4179306030273	-9.72756671905518	-5.26588773727417	-0.00100484199356288	-0.0240567177534103	-0.00587495695799589	-0.0130177913233638
753	78.4698867797852	-8.75354385375977	-5.07108306884766	-0.0136671401560307	0.00483929552137852	-0.00912170019000769	-0.00587495695799589
754	78.4698867797852	-8.75354385375977	-5.07108306884766	0.00321592413820326	0.00743668992072344	-0.00717365415766835	0.0314625911414623
755	78.4698867797852	-9.72756671905518	-5.3957576751709	-0.0182125810533762	0.0165275707840919	0.0210730116814375	0.0369820520281792
756	80.4179306030273	-9.07821846008301	-5.59056186676025	-0.0221086721867323	0.0168522447347641	0.0330859608948231	0.0587352328002453
757	79.7685852050781	-9.40289306640625	-5.33082246780396	-0.0146411629393697	0.00418994715437293	0.0327612869441509	0.0519170723855495
758	81.0672836303711	-9.72756671905518	-5.33082246780396	-0.0169138833880424	-0.00619963090866804	0.0298392176628113	0.0428261905908585
759	79.1192321777344	-7.77952146530151	-5.72043180465698	-0.0136671401560307	0.00126787810586393	0.0314625911414623	0.0298392176628113
760	79.7685852050781	-8.42887020111084	-5.59056186676025	-0.00457625929266214	-0.00100484199356288	0.00646266713738441	0.025618452578783
761	79.7685852050781	-9.40289306640625	-5.85030126571655	-0.0120437685400248	0.0178262684494257	-0.0120437685400248	0.0178262684494257
762	81.0672836303711	-9.40289306640625	-5.59056186676025	-0.00717365415766835	0.0188002903014421	-0.0107450718060136	0.040228795260191
763	77.1711883544922	-8.1041955947876	-5.59056186676025	0.00516396993771195	-0.00392691092565656	0.0158782228827477	0.00743668992072344
764	80.4179306030273	-9.40289306640625	-5.46069240570068	0.00776136433705688	-0.0182125810533762	0.0470469556748867	-0.0318489037454128
765	77.1711883544922	-8.1041955947876	-5.72043180465698	0.00743668992072344	-0.0191866029053926	0.0564625114202499	-0.0474332682788372
766	81.0672836303711	-9.72756671905518	-5.20095300674438	0.0022419011220336	-0.0169138833880424	0.052891094237566	-0.0516540370881557
767	80.4179306030273	-9.40289306640625	-5.6554970741272	0.00613799272105098	0.0100340843200684	0.0473716296255589	-0.0425631552934647
768	79.1192321777344	-8.75354385375977	-5.59056186676025	-3.08191010844894e-05	0.00386527273803949	0.0425015166401863	-0.0337969474494457
769	78.4698867797852	-8.42887020111084	-5.72043180465698	-0.00619963090866804	-0.00425158534198999	0.0165275707840919	-0.0425631552934647
770	79.7685852050781	-9.72756671905518	-5.52562713623047	0.0246444288641214	-0.000680167751852423	0.020423661917448	-0.0204853005707264
771	79.1192321777344	-9.40289306640625	-5.20095300674438	-0.00197886489331722	-0.00100484199356288	0.0106834331527352	-0.00977104809135199
772	78.4698867797852	-8.75354385375977	-4.94121360778809	-0.000680167751852423	0.0152288740500808	-0.00944637414067984	-0.0110697457566857
773	79.7685852050781	-8.75354385375977	-5.52562713623047	0.0113327819854021	0.0223717093467712	-0.0120437685400248	-0.00197886489331722
774	79.1192321777344	-9.72756671905518	-5.33082246780396	-0.00879702530801296	0.0278911720961332	-0.0545761026442051	0.0275664981454611
775	78.4698867797852	-7.77952146530151	-5.6554970741272	-0.00814767740666866	0.0431508645415306	-0.0902902781963348	0.0535404421389103
776	79.1192321777344	-9.72756671905518	-5.26588773727417	-0.00912170019000769	0.0408781431615353	-0.0909396260976791	0.0629559978842735
777	77.8205337524414	-8.42887020111084	-5.46069240570068	-0.00522560812532902	0.0301638916134834	-0.0730825439095497	0.0610079504549503
778	77.8205337524414	-8.1041955947876	-5.26588773727417	-0.000355493422830477	0.00548864435404539	-0.073731891810894	0.047696303576231
779	79.1192321777344	-9.40289306640625	-5.20095300674438	0.000293855206109583	0.0022419011220336	-0.0561994761228561	0.0327612869441509
780	79.7685852050781	-9.72756671905518	-5.3957576751709	0.0155535480007529	-0.0162645354866982	-0.0318489037454128	0.0230210572481155
781	77.8205337524414	-9.07821846008301	-5.52562713623047	-0.00490093370899558	-0.0175632312893867	-0.0162645354866982	0.0217223595827818
782	77.8205337524414	-8.1041955947876	-5.72043180465698	-0.0195112787187099	-0.00490093370899558	0.00516396993771195	0.0116574559360743
783	80.4179306030273	-8.75354385375977	-5.72043180465698	0.00321592413820326	-0.02697878703475	0.0168522447347641	0.00354059832170606
784	78.4698867797852	-8.75354385375977	-5.46069240570068	0.0152288740500808	-0.0474332682788372	0.0425015166401863	-0.0240567177534103
785	79.1192321777344	-10.0522413253784	-5.20095300674438	0.01847561635077	-0.0519787110388279	0.0545144639909267	-0.0422384813427925
786	78.4698867797852	-8.75354385375977	-5.9152364730835	0.0162028968334198	-0.0454852245748043	0.0697741582989693	-0.0461345724761486
787	78.4698867797852	-8.75354385375977	-5.6554970741272	0.0168522447347641	-0.0331475995481014	0.069124810397625	-0.0428878292441368
788	79.1192321777344	-9.40289306640625	-5.6554970741272	0.0168522447347641	-0.00425158534198999	0.0759429708123207	-0.0331475995481014
789	79.7685852050781	-9.40289306640625	-5.33082246780396	0.0149041991680861	0.00451462110504508	0.0545144639909267	-0.0260047651827335
790	79.1192321777344	-9.72756671905518	-5.20095300674438	0.00776136433705688	0.0389300994575024	0.0496443510055542	-0.0172385573387146
791	79.1192321777344	-8.42887020111084	-5.33082246780396	0.00418994715437293	0.0554884895682335	0.0480209775269032	-0.00392691092565656
792	77.1711883544922	-8.42887020111084	-5.6554970741272	-3.08191010844894e-05	0.0675014406442642	0.000293855206109583	-0.00230353930965066
793	79.1192321777344	-9.07821846008301	-5.3957576751709	0.00418994715437293	0.0668520927429199	-0.0480826161801815	0.00483929552137852
794	78.4698867797852	-8.42887020111084	-5.26588773727417	-0.00425158534198999	0.0655533894896507	-0.0711344927549362	0.025618452578783
795	80.4179306030273	-9.72756671905518	-5.33082246780396	-0.0185372550040483	0.0444495603442192	-0.0766539573669434	0.0431508645415306
796	77.8205337524414	-7.77952146530151	-5.52562713623047	-0.0156151866540313	0.0265924744307995	-0.063342310488224	0.066202737390995
797	80.4179306030273	-9.72756671905518	-5.00614833831787	-0.00847235135734081	0.0123068047687411	-0.0510046854615211	0.0551638156175613
798	79.1192321777344	-8.75354385375977	-5.3957576751709	-0.00684897974133492	0.00321592413820326	-0.0393164120614529	0.0434755384922028
799	79.7685852050781	-8.42887020111084	-5.72043180465698	-0.00327756232582033	-3.08191010844894e-05	-0.0273034609854221	0.0350340083241463
800	78.4698867797852	-8.1041955947876	-5.72043180465698	-0.00197886489331722	0.00516396993771195	-0.0331475995481014	0.0194496400654316
801	79.7685852050781	-8.75354385375977	-5.59056186676025	-0.00717365415766835	-0.00619963090866804	-0.00132951640989631	0.0220470335334539
802	80.4179306030273	-8.75354385375977	-5.26588773727417	-0.00132951640989631	-0.00295288790948689	0.00646266713738441	0.00873538758605719
803	79.7685852050781	-9.07821846008301	-5.00614833831787	-0.00197886489331722	-0.00392691092565656	0.0126314787194133	-0.00912170019000769
804	80.4179306030273	-9.07821846008301	-5.3957576751709	0.000293855206109583	-0.0211346503347158	0.0236704051494598	-0.0350956469774246
805	79.1192321777344	-8.75354385375977	-5.85030126571655	0.0123068047687411	-0.0256800893694162	0.0194496400654316	-0.0581475235521793
806	80.4179306030273	-9.07821846008301	-5.46069240570068	-0.000680167751852423	-0.0276281367987394	0.0317872650921345	-0.0561994761228561
807	80.4179306030273	-9.72756671905518	-5.59056186676025	-0.00327756232582033	-0.0295761823654175	0.0515923984348774	-0.055874802172184
808	79.7685852050781	-8.75354385375977	-5.78536653518677	-0.00814767740666866	-0.023407369852066	0.0882805958390236	-0.0510046854615211
809	79.7685852050781	-8.75354385375977	-5.52562713623047	-0.00587495695799589	-0.0208099745213985	0.0873065739870071	-0.0419138073921204
810	79.7685852050781	-9.07821846008301	-5.26588773727417	0.0123068047687411	-0.0110697457566857	0.0600339286029339	-0.0347709693014622
811	80.4179306030273	-9.72756671905518	-5.26588773727417	0.011982130818069	0.00483929552137852	0.0165275707840919	-0.0110697457566857
812	79.1192321777344	-8.42887020111084	-5.3957576751709	0.00873538758605719	0.031137915328145	-0.023407369852066	-0.0104203969240189
813	79.7685852050781	-8.42887020111084	-5.46069240570068	-0.00879702530801296	0.049319677054882	-0.0750305876135826	0.000943203864153475
814	80.4179306030273	-9.72756671905518	-5.6554970741272	-0.00230353930965066	0.0606832765042782	-0.0948357209563255	0.0178262684494257
815	79.7685852050781	-8.75354385375977	-5.13601779937744	-0.00944637414067984	0.0590599067509174	-0.0880175605416298	0.0395794473588467
816	81.0672836303711	-9.40289306640625	-5.46069240570068	-0.00814767740666866	0.0265924744307995	-0.0458098985254765	0.0538651160895824
817	77.8205337524414	-8.75354385375977	-5.46069240570068	-0.00360223650932312	0.029189869761467	-0.0198359526693821	0.0522417463362217
818	79.1192321777344	-9.40289306640625	-5.46069240570068	0.0103587592020631	0.00321592413820326	-0.0156151866540313	0.0282158460468054
819	81.7166290283203	-9.72756671905518	-5.26588773727417	0.0106834331527352	-0.00230353930965066	-0.0211346503347158	0.0252937767654657
820	81.7166290283203	-9.72756671905518	-5.26588773727417	0.00873538758605719	-0.0172385573387146	-0.00944637414067984	0.0145795252174139
821	81.0672836303711	-9.40289306640625	-5.13601779937744	0.000943203864153475	-0.0126931173726916	-0.0185372550040483	0.0168522447347641
822	79.1192321777344	-8.42887020111084	-5.26588773727417	0.00126787810586393	-0.00457625929266214	-0.0143164889886975	0.01100810803473
823	78.4698867797852	-8.1041955947876	-5.46069240570068	-0.00360223650932312	-0.0026282137259841	-0.0169138833880424	-0.00587495695799589
824	79.7685852050781	-8.75354385375977	-5.59056186676025	0.0188002903014421	-0.0117190945893526	-0.0162645354866982	-0.0282774847000837
825	81.0672836303711	-9.07821846008301	-5.6554970741272	0.013930176384747	-0.0188619289547205	-0.0110697457566857	-0.0549007803201675
826	79.7685852050781	-8.75354385375977	-5.52562713623047	0.00938473641872406	-0.023407369852066	-3.08191010844894e-05	-0.050680011510849
827	77.8205337524414	-9.40289306640625	-5.26588773727417	0.00743668992072344	-0.0286021586507559	-0.00490093370899558	-0.048407293856144
828	81.7166290283203	-9.72756671905518	-5.07108306884766	-0.00360223650932312	0.00126787810586393	-0.00684897974133492	-0.0415891297161579
829	81.0672836303711	-9.40289306640625	-5.00614833831787	-0.00165419070981443	-0.00814767740666866	0.00256657530553639	-0.0302255302667618
830	80.4179306030273	-10.0522413253784	-5.6554970741272	0.00321592413820326	-0.0185372550040483	0.0175015944987535	-0.0273034609854221
831	78.4698867797852	-8.1041955947876	-5.9152364730835	-0.00392691092565656	-0.0217839982360601	0.0249691028147936	-0.0159398596733809
832	80.4179306030273	-8.42887020111084	-5.6554970741272	-0.00522560812532902	0.00743668992072344	0.0181509424000978	-0.00814767740666866
833	80.4179306030273	-9.07821846008301	-5.26588773727417	-0.000355493422830477	0.0181509424000978	0.00906006153672934	-0.00717365415766835
834	79.7685852050781	-9.72756671905518	-5.13601779937744	-0.0026282137259841	0.0194496400654316	-0.00197886489331722	0.0162028968334198
835	79.7685852050781	-7.45484685897827	-5.33082246780396	-0.0110697457566857	0.025618452578783	0.00256657530553639	0.040228795260191
836	80.4179306030273	-9.07821846008301	-5.3957576751709	-0.0126931173726916	0.0194496400654316	0.01100810803473	0.0545144639909267
837	81.0672836303711	-9.40289306640625	-5.78536653518677	-0.00457625929266214	0.0327612869441509	0.00938473641872406	0.0561378374695778
838	79.7685852050781	-8.75354385375977	-5.85030126571655	0.0022419011220336	0.0295145437121391	-0.00360223650932312	0.0405534692108631
839	79.7685852050781	-8.1041955947876	-5.46069240570068	-0.00944637414067984	0.0191249661147594	0.000943203864153475	0.0278911720961332
840	79.7685852050781	-8.1041955947876	-5.26588773727417	0.0149041991680861	0.012956153601408	-0.00360223650932312	0.0210730116814375
841	77.8205337524414	-8.1041955947876	-5.26588773727417	0.0103587592020631	-0.00749832857400179	0.000618529506027699	0.0191249661147594
842	79.7685852050781	-10.0522413253784	-5.52562713623047	0.00808603875339031	-0.00782300252467394	0.00191722682211548	0.0233457311987877
843	81.7166290283203	-9.72756671905518	-5.52562713623047	0.0132808275520802	0.000293855206109583	0.00548864435404539	0.00613799272105098
844	81.0672836303711	-9.72756671905518	-5.33082246780396	0.011982130818069	-0.00132951640989631	-0.0133424662053585	-0.0247060675173998
845	79.7685852050781	-8.75354385375977	-5.33082246780396	0.0106834331527352	-0.00522560812532902	0.00159255252219737	-0.0549007803201675
846	81.0672836303711	-9.40289306640625	-5.3957576751709	0.00841071270406246	-0.0221086721867323	0.00678734155371785	-0.0441865250468254
847	79.7685852050781	-8.1041955947876	-5.6554970741272	0.00646266713738441	-0.0100957229733467	-0.00619963090866804	-0.0474332682788372
848	77.8205337524414	-8.42887020111084	-5.26588773727417	-0.000355493422830477	-0.0175632312893867	0.0314625911414623	-0.0409397818148136
849	77.8205337524414	-8.42887020111084	-5.6554970741272	-0.00360223650932312	-0.0373683646321297	0.0233457311987877	-0.0331475995481014
850	77.8205337524414	-8.75354385375977	-5.46069240570068	-0.00944637414067984	-0.0324982516467571	0.0295145437121391	-0.0250307414680719
851	81.7166290283203	-9.72756671905518	-5.46069240570068	-0.00652430532500148	-0.0253554154187441	0.0541897900402546	-0.0204853005707264
852	79.1192321777344	-9.40289306640625	-5.33082246780396	-0.00425158534198999	-0.0367190167307854	0.076592318713665	-0.0100957229733467
853	77.8205337524414	-8.75354385375977	-5.46069240570068	0.000618529506027699	-0.0341216214001179	0.0704235062003136	-0.00555028254166245
854	81.0672836303711	-8.75354385375977	-5.59056186676025	-0.00457625929266214	-0.0256800893694162	0.0412028171122074	0.020423661917448
855	80.4179306030273	-10.0522413253784	-5.46069240570068	-0.00977104809135199	0.00289124972186983	0.0220470335334539	0.0412028171122074
856	80.4179306030273	-8.75354385375977	-5.59056186676025	0.0155535480007529	0.031137915328145	0.00581331877037883	0.0610079504549503
857	79.7685852050781	-8.75354385375977	-5.72043180465698	0.00970941036939621	0.0681507885456085	-0.0311995539814234	0.0502936989068985
858	80.4179306030273	-9.72756671905518	-5.20095300674438	0.00743668992072344	0.0688001364469528	-0.0919136479496956	0.0412028171122074
859	80.4179306030273	-9.72756671905518	-5.26588773727417	0.0162028968334198	0.0723715499043465	-0.0964590907096863	0.0282158460468054
860	80.4179306030273	-10.0522413253784	-5.00614833831787	0.0126314787194133	0.0590599067509174	-0.0604202412068844	0.0178262684494257
861	81.0672836303711	-10.0522413253784	-5.20095300674438	0.00970941036939621	0.036657378077507	-0.0318489037454128	0.0340599827468395
862	79.7685852050781	-9.07821846008301	-5.3957576751709	-0.0165892094373703	0.0178262684494257	-0.028926832601428	0.0171769186854362
863	81.0672836303711	-9.40289306640625	-5.72043180465698	-0.00457625929266214	-0.000680167751852423	0.0142548503354192	-0.00782300252467394
864	79.1192321777344	-8.75354385375977	-5.3957576751709	0.00646266713738441	-0.00879702530801296	0.0165275707840919	-0.0337969474494457
865	81.0672836303711	-8.75354385375977	-5.52562713623047	0.00873538758605719	-0.0113944197073579	0.020423661917448	-0.0581475235521793
866	78.4698867797852	-8.75354385375977	-5.52562713623047	0.00548864435404539	-0.0221086721867323	0.0415274947881699	-0.0490566417574883
867	82.3659744262695	-9.72756671905518	-5.00614833831787	0.00808603875339031	-0.0276281367987394	0.0421768426895142	-0.0542514286935329
868	79.7685852050781	-9.40289306640625	-5.33082246780396	0.011982130818069	-0.0266541130840778	0.0239950809627771	-0.0438618510961533
869	81.7166290283203	-9.72756671905518	-5.26588773727417	0.0142548503354192	-0.028926832601428	0.00451462110504508	-0.0419138073921204
870	81.7166290283203	-9.40289306640625	-5.33082246780396	0.0116574559360743	-0.0292515084147453	-0.0172385573387146	-0.0266541130840778
871	80.4179306030273	-9.07821846008301	-5.26588773727417	0.00678734155371785	-0.0428878292441368	-0.00587495695799589	-0.0208099745213985
872	79.7685852050781	-8.42887020111084	-5.72043180465698	-0.000355493422830477	-0.0286021586507559	-0.00977104809135199	-0.0143164889886975
873	82.3659744262695	-9.72756671905518	-5.20095300674438	0.0142548503354192	0.000293855206109583	-0.0126931173726916	-0.00392691092565656
874	80.4179306030273	-9.40289306640625	-5.59056186676025	-0.00360223650932312	0.00841071270406246	-0.0250307414680719	0.0197743140161037
875	79.7685852050781	-8.75354385375977	-5.85030126571655	-0.00295288790948689	0.0213976856321096	-0.0227580219507217	0.0412028171122074
876	79.7685852050781	-9.40289306640625	-5.59056186676025	-0.0182125810533762	0.0252937767654657	-0.0227580219507217	0.0554884895682335
877	81.0672836303711	-10.0522413253784	-5.46069240570068	-0.0237320438027382	0.031137915328145	-0.0279528107494116	0.0538651160895824
878	79.1192321777344	-8.42887020111084	-5.6554970741272	-0.0198359526693821	0.0399041213095188	-0.0474332682788372	0.0327612869441509
879	80.4179306030273	-10.0522413253784	-5.59056186676025	-0.0136671401560307	0.0425015166401863	-0.0649656802415848	0.0278911720961332
880	79.1192321777344	-9.40289306640625	-5.72043180465698	-0.00522560812532902	0.0304885655641556	-0.0698357969522476	0.0142548503354192
881	79.1192321777344	-9.40289306640625	-5.59056186676025	-0.0136671401560307	0.0181509424000978	-0.0467839203774929	0.00581331877037883
882	81.7166290283203	-10.7015905380249	-5.52562713623047	-0.00587495695799589	0.00289124972186983	-0.0247060675173998	0.0136055024340749
883	80.4179306030273	-10.3769159317017	-5.13601779937744	0.00386527273803949	-0.00944637414067984	-0.00749832857400179	-0.00360223650932312
884	81.0672836303711	-9.72756671905518	-5.6554970741272	0.0145795252174139	-0.0110697457566857	0.0142548503354192	-0.0311995539814234
885	81.0672836303711	-10.3769159317017	-5.00614833831787	0.0223717093467712	-0.0311995539814234	0.020423661917448	-0.0600955672562122
886	80.4179306030273	-10.0522413253784	-5.3957576751709	0.0197743140161037	-0.0360696688294411	0.0282158460468054	-0.0519787110388279
887	79.1192321777344	-9.07821846008301	-5.46069240570068	0.0246444288641214	-0.0243813935667276	0.0132808275520802	-0.0464592464268208
888	79.1192321777344	-9.07821846008301	-5.6554970741272	0.011982130818069	-0.0263294391334057	-0.00652430532500148	-0.0490566417574883
889	78.4698867797852	-9.07821846008301	-5.46069240570068	0.0155535480007529	-0.0263294391334057	-0.0198359526693821	-0.0347709693014622
890	79.7685852050781	-10.0522413253784	-5.59056186676025	0.012956153601408	-0.0110697457566857	-0.023407369852066	-0.0273034609854221
891	79.7685852050781	-9.72756671905518	-5.3957576751709	0.0113327819854021	0.0113327819854021	-0.0195112787187099	-0.0165892094373703
892	81.0672836303711	-10.7015905380249	-5.07108306884766	0.00256657530553639	0.0165275707840919	0.0022419011220336	-0.00814767740666866
893	77.8205337524414	-9.72756671905518	-5.52562713623047	0.0142548503354192	0.00321592413820326	0.00159255252219737	0.00386527273803949
894	81.7166290283203	-9.72756671905518	-5.46069240570068	-0.00490093370899558	0.0181509424000978	-0.0149658378213644	0.0249691028147936
895	80.4179306030273	-10.3769159317017	-5.33082246780396	-0.0185372550040483	0.00418994715437293	-0.00360223650932312	0.0522417463362217
896	81.0672836303711	-10.0522413253784	-5.59056186676025	-0.0172385573387146	-0.00132951640989631	0.00256657530553639	0.0564625114202499
897	79.7685852050781	-9.72756671905518	-5.3957576751709	-0.0175632312893867	0.00613799272105098	-0.00555028254166245	0.0623066499829292
898	82.3659744262695	-10.3769159317017	-5.07108306884766	-0.0110697457566857	-0.00327756232582033	-0.0026282137259841	0.0447742342948914
899	81.0672836303711	-10.7015905380249	-5.20095300674438	-0.0026282137259841	-0.000680167751852423	0.00483929552137852	0.0434755384922028
900	82.3659744262695	-10.3769159317017	-5.3957576751709	-0.0126931173726916	-0.000355493422830477	-0.00652430532500148	0.0269171483814716
901	80.4179306030273	-11.0262641906738	-5.33082246780396	-0.00457625929266214	-0.0143164889886975	0.0103587592020631	0.0233457311987877
902	79.7685852050781	-9.72756671905518	-5.72043180465698	-0.0152905117720366	-0.0204853005707264	0.00711201597005129	0.0145795252174139
903	78.4698867797852	-9.40289306640625	-5.3957576751709	-0.00977104809135199	-0.0117190945893526	0.01100810803473	0.00451462110504508
904	81.0672836303711	-9.72756671905518	-5.33082246780396	0.00873538758605719	-0.0146411629393697	0.0243197549134493	-0.0159398596733809
905	79.1192321777344	-9.07821846008301	-5.72043180465698	0.0165275707840919	-0.028926832601428	0.0434755384922028	-0.0461345724761486
906	79.7685852050781	-9.72756671905518	-5.6554970741272	0.00613799272105098	-0.00295288790948689	0.0470469556748867	-0.0565241500735283
907	81.0672836303711	-10.3769159317017	-5.52562713623047	0.0022419011220336	-0.0224333461374044	0.0571118593215942	-0.0552254542708397
908	81.0672836303711	-10.7015905380249	-5.46069240570068	0.013930176384747	-0.00360223650932312	0.0350340083241463	-0.0493813157081604
909	81.0672836303711	-9.72756671905518	-5.26588773727417	0.00711201597005129	-0.00490093370899558	0.020423661917448	-0.0347709693014622
910	81.7166290283203	-10.7015905380249	-4.87627840042114	0.00386527273803949	0.00289124972186983	-0.00522560812532902	-0.0286021586507559
911	79.1192321777344	-10.3769159317017	-4.94121360778809	0.012956153601408	-0.00230353930965066	-0.00587495695799589	-0.0113944197073579
912	79.1192321777344	-9.40289306640625	-5.59056186676025	0.00516396993771195	-0.00652430532500148	-0.0133424662053585	-0.00879702530801296
913	79.7685852050781	-9.72756671905518	-5.6554970741272	0.00841071270406246	-0.0133424662053585	0.0152288740500808	-0.0156151866540313
914	78.4698867797852	-9.72756671905518	-5.52562713623047	-0.0026282137259841	0.00321592413820326	0.00483929552137852	0.025618452578783
915	79.7685852050781	-8.75354385375977	-5.9152364730835	-0.0110697457566857	0.00548864435404539	0.0158782228827477	0.0486703291535378
916	79.1192321777344	-9.07821846008301	-5.59056186676025	-0.0136671401560307	-0.0123684434220195	0.0460729338228703	0.0538651160895824
917	79.7685852050781	-9.07821846008301	-5.20095300674438	0.00126787810586393	-0.0110697457566857	0.0226963832974434	0.0548391379415989
918	81.0672836303711	-9.72756671905518	-5.46069240570068	-0.0100957229733467	0.00776136433705688	-0.00327756232582033	0.0473716296255589
919	79.1192321777344	-8.42887020111084	-5.78536653518677	0.0155535480007529	0.0165275707840919	-0.0328229255974293	0.0252937767654657
920	78.4698867797852	-9.07821846008301	-5.3957576751709	0.00808603875339031	0.0334106348454952	-0.0675630792975426	0.0314625911414623
921	79.7685852050781	-8.75354385375977	-5.78536653518677	0.013930176384747	0.0379560738801956	-0.0587968714535236	0.0220470335334539
922	81.0672836303711	-10.0522413253784	-5.3957576751709	0.0142548503354192	0.0288651939481497	-0.0675630792975426	0.00678734155371785
923	79.7685852050781	-9.72756671905518	-5.20095300674438	0.00938473641872406	0.01100810803473	-0.0571734979748726	-0.00327756232582033
924	80.4179306030273	-9.40289306640625	-5.20095300674438	0.0252937767654657	-0.000680167751852423	-0.0230826959013939	-0.0263294391334057
925	80.4179306030273	-9.07821846008301	-5.52562713623047	0.0171769186854362	-0.0175632312893867	-0.0123684434220195	-0.0539267547428608
926	81.0672836303711	-9.72756671905518	-5.6554970741272	0.0103587592020631	-0.0519787110388279	0.0217223595827818	-0.0448358729481697
927	79.7685852050781	-8.75354385375977	-5.85030126571655	-0.00522560812532902	-0.0529527328908443	0.0171769186854362	-0.0474332682788372
928	79.7685852050781	-8.42887020111084	-5.3957576751709	-0.00392691092565656	-0.0490566417574883	0.0285405199974775	-0.0425631552934647
929	79.7685852050781	-8.1041955947876	-5.46069240570068	-0.000355493422830477	-0.0318489037454128	0.01100810803473	-0.0334722734987736
930	79.1192321777344	-7.45484685897827	-5.46069240570068	-0.00944637414067984	-0.017887907102704	0.0158782228827477	-0.0256800893694162
931	81.0672836303711	-8.75354385375977	-5.6554970741272	-0.0123684434220195	-0.0204853005707264	0.0243197549134493	-0.00490093370899558
932	81.7166290283203	-9.07821846008301	-5.26588773727417	-0.00912170019000769	0.00159255252219737	0.0512677207589149	-0.00587495695799589
933	81.0672836303711	-8.42887020111084	-5.72043180465698	0.00548864435404539	-0.00100484199356288	0.0415274947881699	-0.00197886489331722
934	80.4179306030273	-9.07821846008301	-5.33082246780396	-0.00782300252467394	0.0113327819854021	0.0113327819854021	0.020423661917448
935	79.7685852050781	-8.42887020111084	-5.07108306884766	0.00159255252219737	0.0282158460468054	0.00873538758605719	0.0512677207589149
936	81.0672836303711	-8.75354385375977	-4.94121360778809	-0.00132951640989631	0.0314625911414623	0.00841071270406246	0.0522417463362217
937	80.4179306030273	-8.42887020111084	-5.6554970741272	0.00289124972186983	0.0282158460468054	0.0207483377307653	0.0593845807015896
938	79.1192321777344	-8.42887020111084	-5.46069240570068	0.00581331877037883	0.025618452578783	0.00581331877037883	0.0425015166401863
939	80.4179306030273	-8.42887020111084	-5.3957576751709	-0.00814767740666866	0.00938473641872406	-0.00717365415766835	0.0334106348454952
940	79.7685852050781	-8.75354385375977	-5.33082246780396	-0.0159398596733809	0.0103587592020631	-0.0230826959013939	0.0181509424000978
941	79.7685852050781	-8.1041955947876	-5.20095300674438	0.013930176384747	0.00321592413820326	-0.0162645354866982	0.0191249661147594
942	78.4698867797852	-7.77952146530151	-5.33082246780396	-0.0152905117720366	0.00938473641872406	-0.0185372550040483	-0.00392691092565656
943	79.7685852050781	-8.1041955947876	-5.9152364730835	-0.00652430532500148	0.0136055024340749	-0.0208099745213985	0.00386527273803949
944	77.8205337524414	-7.45484685897827	-6.04510593414307	0.00451462110504508	0.00743668992072344	-0.00295288790948689	-0.0276281367987394
945	79.7685852050781	-7.77952146530151	-5.78536653518677	0.00743668992072344	-0.00587495695799589	0.00808603875339031	-0.0441865250468254
946	78.4698867797852	-7.45484685897827	-5.59056186676025	0.00451462110504508	-0.0126931173726916	0.0269171483814716	-0.0523033849895
947	81.7166290283203	-9.07821846008301	-5.13601779937744	0.0022419011220336	-0.000355493422830477	0.0548391379415989	-0.0539267547428608
948	80.4179306030273	-8.42887020111084	-4.94121360778809	0.0175015944987535	0.0162028968334198	0.0425015166401863	-0.0399657599627972
949	80.4179306030273	-8.42887020111084	-5.33082246780396	0.00613799272105098	0.0132808275520802	0.0226963832974434	-0.0273034609854221
950	80.4179306030273	-7.77952146530151	-5.52562713623047	0.00906006153672934	0.000943203864153475	0.000293855206109583	-0.0182125810533762
951	80.4179306030273	-8.42887020111084	-5.20095300674438	-0.00782300252467394	0.00191722682211548	-0.0227580219507217	-0.0191866029053926
952	78.4698867797852	-7.13017272949219	-5.59056186676025	-0.00457625929266214	0.0158782228827477	-0.0880175605416298	0.00126787810586393
953	78.4698867797852	-8.1041955947876	-5.00614833831787	-0.00749832857400179	0.0226963832974434	-0.106848672032356	0.0123068047687411
954	78.4698867797852	-7.45484685897827	-5.26588773727417	-0.0026282137259841	0.0106834331527352	-0.0850954875349998	0.0188002903014421
955	80.4179306030273	-8.42887020111084	-5.6554970741272	-0.0169138833880424	-0.0273034609854221	-0.0445111989974976	0.0558131635189056
956	79.7685852050781	-6.80549812316895	-5.98017120361328	-0.0136671401560307	-0.0221086721867323	-0.0263294391334057	0.0558131635189056
957	81.0672836303711	-8.42887020111084	-5.33082246780396	-0.0120437685400248	0.00191722682211548	-0.0279528107494116	0.0587352328002453
958	80.4179306030273	-8.75354385375977	-5.59056186676025	0.00191722682211548	-0.00425158534198999	-0.0139918150380254	0.0382807515561581
959	78.4698867797852	-7.45484685897827	-5.46069240570068	0.00256657530553639	0.00711201597005129	-0.017887907102704	0.0243197549134493
960	77.8205337524414	-7.45484685897827	-5.33082246780396	-0.00457625929266214	0.00483929552137852	-0.00587495695799589	0.0152288740500808
961	79.1192321777344	-7.13017272949219	-5.46069240570068	0.00126787810586393	-0.00619963090866804	0.011982130818069	0.0217223595827818
962	80.4179306030273	-8.75354385375977	-5.52562713623047	-0.00100484199356288	-0.00912170019000769	0.0223717093467712	0.012956153601408
963	78.4698867797852	-8.42887020111084	-5.07108306884766	0.0210730116814375	-0.00717365415766835	0.0415274947881699	0.00711201597005129
964	81.0672836303711	-8.42887020111084	-5.33082246780396	0.0149041991680861	-0.00944637414067984	0.0678261145949364	-0.0315242260694504
965	78.4698867797852	-7.45484685897827	-5.33082246780396	0.0181509424000978	-0.00295288790948689	0.0762676447629929	-0.0510046854615211
966	81.0672836303711	-8.42887020111084	-5.13601779937744	0.0226963832974434	-0.021459324285388	0.0697741582989693	-0.0461345724761486
967	79.7685852050781	-7.13017272949219	-5.07108306884766	0.0210730116814375	-0.0211346503347158	0.0509430468082428	-0.0458098985254765
968	79.1192321777344	-7.45484685897827	-5.72043180465698	0.013930176384747	-0.0143164889886975	0.0220470335334539	-0.0458098985254765
969	79.1192321777344	-7.45484685897827	-5.3957576751709	0.0210730116814375	-0.00392691092565656	-0.00165419070981443	-0.0422384813427925
970	78.4698867797852	-7.45484685897827	-5.6554970741272	0.01100810803473	-0.00197886489331722	-0.0217839982360601	-0.0256800893694162
971	79.7685852050781	-8.42887020111084	-5.33082246780396	-3.08191010844894e-05	-0.0152905117720366	-0.00879702530801296	-0.0172385573387146
972	81.0672836303711	-8.42887020111084	-5.07108306884766	-0.00425158534198999	-0.0156151866540313	0.00808603875339031	-0.00814767740666866
973	79.7685852050781	-8.1041955947876	-5.20095300674438	0.0246444288641214	-0.0221086721867323	0.00938473641872406	-0.00360223650932312
974	81.0672836303711	-8.75354385375977	-5.59056186676025	0.0100340843200684	-0.0243813935667276	-0.0311995539814234	0.0259431265294552
975	77.8205337524414	-6.80549812316895	-5.6554970741272	-0.00555028254166245	-0.00132951640989631	-0.0156151866540313	0.0412028171122074
976	81.7166290283203	-7.77952146530151	-5.33082246780396	-0.00327756232582033	0.0116574559360743	-0.0146411629393697	0.0525664202868938
977	79.1192321777344	-6.80549812316895	-5.6554970741272	-0.00717365415766835	0.0207483377307653	-0.00587495695799589	0.0512677207589149
978	81.0672836303711	-8.42887020111084	-5.52562713623047	-0.0110697457566857	-0.00555028254166245	-0.0146411629393697	0.0447742342948914
979	79.7685852050781	-7.77952146530151	-5.3957576751709	0.00418994715437293	-0.0126931173726916	-0.00749832857400179	0.0334106348454952
980	80.4179306030273	-8.42887020111084	-5.72043180465698	-0.00100484199356288	-0.0152905117720366	-0.00749832857400179	0.0220470335334539
981	79.1192321777344	-8.1041955947876	-5.85030126571655	0.0113327819854021	-0.0217839982360601	0.01100810803473	0.0149041991680861
982	81.0672836303711	-8.1041955947876	-5.72043180465698	0.000293855206109583	-0.0159398596733809	-0.0026282137259841	0.00289124972186983
983	79.1192321777344	-6.80549812316895	-5.52562713623047	0.01100810803473	-0.0146411629393697	0.00776136433705688	0.00483929552137852
984	78.4698867797852	-7.45484685897827	-5.59056186676025	0.0243197549134493	-0.00132951640989631	-0.0217839982360601	-0.0256800893694162
985	80.4179306030273	-8.1041955947876	-5.13601779937744	0.0175015944987535	0.00613799272105098	-0.0347709693014622	-0.0503553375601768
986	79.7685852050781	-8.1041955947876	-5.46069240570068	0.0145795252174139	0.00548864435404539	-0.0282774847000837	-0.0555501282215118
987	79.1192321777344	-6.80549812316895	-5.52562713623047	0.00873538758605719	0.00321592413820326	0.00386527273803949	-0.0519787110388279
988	79.1192321777344	-7.45484685897827	-5.72043180465698	0.0136055024340749	-0.00977104809135199	0.00321592413820326	-0.0458098985254765
989	78.4698867797852	-7.45484685897827	-5.78536653518677	0.0123068047687411	0.0233457311987877	-0.00100484199356288	-0.0389917381107807
990	81.0672836303711	-8.42887020111084	-5.46069240570068	-0.00814767740666866	0.0470469556748867	-0.0113944197073579	-0.0299008563160896
991	80.4179306030273	-8.75354385375977	-5.3957576751709	-0.00749832857400179	0.0535404421389103	-0.0104203969240189	-0.0237320438027382
992	81.0672836303711	-8.75354385375977	-5.46069240570068	-0.0146411629393697	0.0431508645415306	-0.0104203969240189	-0.0123684434220195
993	79.7685852050781	-8.75354385375977	-5.59056186676025	-0.00619963090866804	0.0356833562254906	-0.0227580219507217	-0.00230353930965066
994	79.7685852050781	-7.45484685897827	-5.72043180465698	-0.0113944197073579	0.0353586822748184	-0.0347709693014622	0.0113327819854021
995	81.0672836303711	-7.77952146530151	-5.72043180465698	-0.0169138833880424	0.0386054255068302	-0.0402904339134693	0.0450989119708538
996	79.1192321777344	-7.45484685897827	-5.85030126571655	-0.0172385573387146	0.0421768426895142	-0.0347709693014622	0.0593845807015896
997	79.7685852050781	-9.07821846008301	-5.26588773727417	-0.0195112787187099	0.0369820520281792	-0.0149658378213644	0.0509430468082428
998	79.7685852050781	-8.75354385375977	-5.59056186676025	-0.0026282137259841	0.0191249661147594	0.000293855206109583	0.0334106348454952
999	81.0672836303711	-8.75354385375977	-5.78536653518677	0.0158782228827477	-3.08191010844894e-05	-0.0136671401560307	0.0262678004801273
1000	80.4179306030273	-8.42887020111084	-5.85030126571655	0.0188002903014421	-0.0104203969240189	-0.0159398596733809	0.0217223595827818
1001	82.3659744262695	-8.75354385375977	-5.85030126571655	-0.000680167751852423	-0.00977104809135199	-0.0308748781681061	0.0223717093467712
1002	78.4698867797852	-7.45484685897827	-5.72043180465698	-0.0100957229733467	-0.00457625929266214	-0.00522560812532902	0.0171769186854362
1003	79.1192321777344	-7.45484685897827	-5.52562713623047	-0.00912170019000769	-0.0185372550040483	0.00711201597005129	0.00808603875339031
1004	79.7685852050781	-8.1041955947876	-5.46069240570068	0.0295145437121391	-0.0311995539814234	0.0337353087961674	-0.0276281367987394
1005	80.4179306030273	-9.07821846008301	-5.52562713623047	0.00483929552137852	-0.0474332682788372	0.0356833562254906	-0.0516540370881557
1006	79.7685852050781	-8.42887020111084	-5.59056186676025	0.0113327819854021	-0.0328229255974293	0.052891094237566	-0.0441865250468254
1007	79.7685852050781	-7.45484685897827	-5.78536653518677	0.01100810803473	-0.0276281367987394	0.0447742342948914	-0.0477579422295094
1008	78.4698867797852	-7.13017272949219	-5.3957576751709	-0.00977104809135199	-0.0224333461374044	0.0463976077735424	-0.0412644557654858
1009	79.7685852050781	-8.1041955947876	-5.26588773727417	0.0126314787194133	-0.0130177913233638	0.0408781431615353	-0.0165892094373703
1010	79.1192321777344	-7.13017272949219	-5.26588773727417	0.00841071270406246	-0.000355493422830477	0.0259431265294552	-0.0126931173726916
1011	79.7685852050781	-7.45484685897827	-5.59056186676025	0.0207483377307653	0.0162028968334198	0.0123068047687411	-0.00619963090866804
1012	78.4698867797852	-7.77952146530151	-5.85030126571655	0.0158782228827477	0.00841071270406246	0.00581331877037883	0.00191722682211548
1013	79.7685852050781	-8.75354385375977	-5.26588773727417	0.0175015944987535	0.00548864435404539	-0.0104203969240189	-0.00100484199356288
1014	79.1192321777344	-8.42887020111084	-5.20095300674438	0.0113327819854021	0.0207483377307653	-0.0367190167307854	0.0233457311987877
1015	78.4698867797852	-7.77952146530151	-5.59056186676025	0.00126787810586393	0.0304885655641556	-0.0552254542708397	0.0610079504549503
1016	80.4179306030273	-8.1041955947876	-5.20095300674438	0.0022419011220336	0.0545144639909267	-0.0682124271988869	0.0619819760322571
1017	80.4179306030273	-8.42887020111084	-5.78536653518677	-0.00522560812532902	0.0353586822748184	-0.0467839203774929	0.0636053457856178
1018	77.8205337524414	-7.13017272949219	-5.9152364730835	-0.00522560812532902	0.020423661917448	-0.0253554154187441	0.0460729338228703
1019	77.8205337524414	-7.45484685897827	-5.78536653518677	-0.00230353930965066	0.00451462110504508	-0.0152905117720366	0.0447742342948914
1020	78.4698867797852	-7.45484685897827	-5.85030126571655	-0.00295288790948689	-0.0282774847000837	0.025618452578783	0.0236704051494598
1021	79.7685852050781	-7.77952146530151	-5.6554970741272	-0.0107450718060136	-0.0510046854615211	0.0551638156175613	0.0321119390428066
1022	80.4179306030273	-8.42887020111084	-5.52562713623047	-0.0143164889886975	-0.0334722734987736	0.0574365332722664	0.0149041991680861
1023	80.4179306030273	-9.07821846008301	-5.46069240570068	-0.0107450718060136	-0.0113944197073579	0.0434755384922028	0.00776136433705688
1024	79.1192321777344	-7.77952146530151	-6.11004114151001	0.000943203864153475	-0.0282774847000837	0.0652287155389786	-0.0221086721867323
1025	80.4179306030273	-8.42887020111084	-5.85030126571655	0.00191722682211548	-0.0240567177534103	0.0775663405656815	-0.0451605506241322
1026	79.7685852050781	-8.1041955947876	-5.78536653518677	-0.00197886489331722	-0.0104203969240189	0.0580858811736107	-0.0510046854615211
1027	78.4698867797852	-7.77952146530151	-5.59056186676025	0.00256657530553639	0.00613799272105098	0.0392547734081745	-0.0471085943281651
1028	81.0672836303711	-9.07821846008301	-5.46069240570068	0.0197743140161037	0.0210730116814375	0.036657378077507	-0.0467839203774929
1029	80.4179306030273	-8.42887020111084	-5.26588773727417	0.00354059832170606	0.0165275707840919	0.0155535480007529	-0.0386670641601086
1030	81.7166290283203	-9.07821846008301	-5.59056186676025	-0.00327756232582033	0.0265924744307995	-0.0159398596733809	-0.0328229255974293
1031	78.4698867797852	-8.1041955947876	-5.3957576751709	0.00841071270406246	0.0165275707840919	-0.0587968714535236	-0.0169138833880424
1032	79.7685852050781	-7.77952146530151	-5.85030126571655	-0.00327756232582033	0.0113327819854021	-0.0704851448535919	-0.00230353930965066
1033	77.8205337524414	-7.13017272949219	-6.04510593414307	-0.00522560812532902	-0.0120437685400248	-0.0682124271988869	0.000293855206109583
1034	79.7685852050781	-8.75354385375977	-5.9152364730835	0.00451462110504508	-0.0273034609854221	-0.109770737588406	0.0113327819854021
1035	78.4698867797852	-8.1041955947876	-5.26588773727417	-0.00782300252467394	-0.00165419070981443	-0.0828227698802948	0.0506183728575706
1036	81.0672836303711	-9.07821846008301	-5.3957576751709	-0.00977104809135199	-0.00327756232582033	-0.0678877532482147	0.0587352328002453
1037	79.1192321777344	-7.45484685897827	-5.6554970741272	-0.00684897974133492	0.011982130818069	-0.0412644557654858	0.0655533894896507
1038	79.1192321777344	-8.1041955947876	-5.78536653518677	-0.00490093370899558	0.00613799272105098	-0.0357449948787689	0.0389300994575024
1039	79.1192321777344	-8.42887020111084	-5.6554970741272	-0.00619963090866804	-0.00197886489331722	-0.0311995539814234	0.0301638916134834
1040	79.7685852050781	-8.75354385375977	-5.33082246780396	0.00938473641872406	-0.00522560812532902	-0.0126931173726916	0.0282158460468054
1041	78.4698867797852	-7.45484685897827	-5.26588773727417	-0.00165419070981443	0.00451462110504508	0.00581331877037883	0.0162028968334198
1042	79.1192321777344	-7.45484685897827	-5.26588773727417	-0.00587495695799589	0.00548864435404539	0.0327612869441509	0.0246444288641214
1043	81.0672836303711	-8.75354385375977	-5.85030126571655	0.00483929552137852	-0.0152905117720366	0.0295145437121391	-0.0100957229733467
1044	79.7685852050781	-8.42887020111084	-5.59056186676025	0.0103587592020631	-0.0263294391334057	0.0675014406442642	-0.02697878703475
1045	77.8205337524414	-7.45484685897827	-5.78536653518677	0.0165275707840919	-0.0428878292441368	0.066202737390995	-0.0454852245748043
1046	79.1192321777344	-8.75354385375977	-5.3957576751709	0.013930176384747	-0.0279528107494116	0.0619819760322571	-0.0445111989974976
1047	80.4179306030273	-8.75354385375977	-5.26588773727417	0.00808603875339031	-0.00652430532500148	0.0645793676376343	-0.050680011510849
1048	79.7685852050781	-7.45484685897827	-5.46069240570068	0.00321592413820326	0.01100810803473	0.029189869761467	-0.0409397818148136
1049	78.4698867797852	-7.77952146530151	-5.72043180465698	0.0123068047687411	0.0314625911414623	-0.00360223650932312	-0.0383423902094364
1050	78.4698867797852	-7.77952146530151	-5.85030126571655	0.0136055024340749	0.0632806718349457	-0.0299008563160896	-0.0224333461374044
1051	80.4179306030273	-9.40289306640625	-5.52562713623047	0.00581331877037883	0.0778910145163536	-0.0652903541922569	-0.0146411629393697
1052	80.4179306030273	-9.07821846008301	-5.46069240570068	0.0106834331527352	0.0899039655923843	-0.0724331885576248	-0.00197886489331722
1053	79.7685852050781	-8.75354385375977	-5.26588773727417	0.00581331877037883	0.0668520927429199	-0.0902902781963348	0.00354059832170606
1054	79.1192321777344	-7.77952146530151	-5.33082246780396	-0.00652430532500148	0.0395794473588467	-0.0899656042456627	0.0243197549134493
1055	81.7166290283203	-9.07821846008301	-5.6554970741272	-0.00749832857400179	0.0145795252174139	-0.0600955672562122	0.0486703291535378
1056	79.1192321777344	-8.1041955947876	-6.04510593414307	-0.0188619289547205	-0.00879702530801296	-0.0490566417574883	0.0645793676376343
1057	81.0672836303711	-8.75354385375977	-5.46069240570068	-0.00814767740666866	-0.00652430532500148	-0.0185372550040483	0.0587352328002453
1058	80.4179306030273	-8.1041955947876	-5.52562713623047	0.00418994715437293	0.00256657530553639	-0.00165419070981443	0.049319677054882
1059	80.4179306030273	-8.75354385375977	-5.59056186676025	0.00483929552137852	-0.0165892094373703	0.0171769186854362	0.0376313999295235
1060	79.7685852050781	-8.42887020111084	-5.33082246780396	0.000943203864153475	-0.0266541130840778	0.0269171483814716	0.0246444288641214
1061	80.4179306030273	-9.07821846008301	-5.6554970741272	-0.00814767740666866	-0.0198359526693821	0.0428261905908585	0.029189869761467
1062	79.7685852050781	-9.07821846008301	-5.78536653518677	-0.00425158534198999	-0.00132951640989631	0.0259431265294552	0.0230210572481155
1063	79.7685852050781	-8.1041955947876	-5.78536653518677	0.00483929552137852	0.00776136433705688	0.0178262684494257	0.0132808275520802
1064	81.0672836303711	-8.75354385375977	-5.72043180465698	0.011982130818069	0.00321592413820326	-0.0149658378213644	-0.02697878703475
1065	81.0672836303711	-8.42887020111084	-5.52562713623047	0.0132808275520802	-0.0107450718060136	-0.0406151078641415	-0.0425631552934647
1066	80.4179306030273	-8.1041955947876	-5.46069240570068	0.00256657530553639	-0.00197886489331722	-0.0425631552934647	-0.0474332682788372
1067	79.1192321777344	-7.45484685897827	-5.52562713623047	0.00159255252219737	-0.0188619289547205	-0.028926832601428	-0.0454852245748043
1068	77.1711883544922	-7.77952146530151	-5.78536653518677	0.00321592413820326	-0.0302255302667618	0.0142548503354192	-0.0415891297161579
1069	81.0672836303711	-7.77952146530151	-5.52562713623047	0.0100340843200684	-0.0305502042174339	0.0593845807015896	-0.0350956469774246
1070	78.4698867797852	-7.45484685897827	-5.6554970741272	0.0142548503354192	-0.0305502042174339	0.0571118593215942	-0.0204853005707264
1071	80.4179306030273	-7.45484685897827	-5.46069240570068	0.0168522447347641	-0.0221086721867323	0.0525664202868938	-0.0139918150380254
1072	80.4179306030273	-7.77952146530151	-5.20095300674438	0.00581331877037883	0.0136055024340749	0.049319677054882	-0.00684897974133492
1073	81.0672836303711	-8.75354385375977	-4.94121360778809	-0.00587495695799589	-3.08191010844894e-05	0.0168522447347641	0.00516396993771195
1074	80.4179306030273	-8.42887020111084	-5.20095300674438	-0.000355493422830477	0.0123068047687411	-0.00717365415766835	0.0200989879667759
1075	79.1192321777344	-7.45484685897827	-5.33082246780396	-0.00912170019000769	0.0126314787194133	-0.02697878703475	0.0522417463362217
1076	81.0672836303711	-8.42887020111084	-5.07108306884766	-0.00587495695799589	0.0116574559360743	-0.0104203969240189	0.0551638156175613
1077	79.1192321777344	-7.77952146530151	-5.26588773727417	0.00289124972186983	0.0197743140161037	-0.0201606266200542	0.0584105588495731
1078	79.1192321777344	-7.13017272949219	-5.33082246780396	-0.00847235135734081	0.0239950809627771	-0.0204853005707264	0.0425015166401863
1079	79.7685852050781	-7.77952146530151	-5.26588773727417	0.00321592413820326	0.0178262684494257	-0.0243813935667276	0.0285405199974775
1080	79.7685852050781	-7.77952146530151	-5.72043180465698	0.00483929552137852	0.00289124972186983	-0.0165892094373703	0.0213976856321096
1081	79.1192321777344	-8.1041955947876	-5.59056186676025	0.00321592413820326	-0.00717365415766835	-0.0104203969240189	0.0259431265294552
1082	79.7685852050781	-7.77952146530151	-5.59056186676025	-0.00749832857400179	-0.00360223650932312	-0.0104203969240189	0.000618529506027699
1083	79.7685852050781	-9.40289306640625	-5.20095300674438	-0.0126931173726916	0.00451462110504508	0.0100340843200684	-0.0026282137259841
1084	79.1192321777344	-7.45484685897827	-5.46069240570068	0.00711201597005129	-0.00879702530801296	0.0162028968334198	-0.0350956469774246
1085	81.0672836303711	-8.42887020111084	-5.26588773727417	-0.00977104809135199	-0.0448358729481697	0.0470469556748867	-0.0529527328908443
1086	79.7685852050781	-7.77952146530151	-5.9152364730835	0.00613799272105098	-0.0691864490509033	0.0525664202868938	-0.0565241500735283
1087	79.1192321777344	-8.75354385375977	-5.3957576751709	0.01100810803473	-0.0454852245748043	0.047696303576231	-0.0565241500735283
1088	79.7685852050781	-8.75354385375977	-5.72043180465698	0.00354059832170606	-0.0370436906814575	0.0275664981454611	-0.0383423902094364
1089	79.7685852050781	-9.07821846008301	-5.33082246780396	0.00970941036939621	-0.0152905117720366	0.00873538758605719	-0.0354203209280968
1090	80.4179306030273	-8.42887020111084	-5.52562713623047	0.00906006153672934	0.0145795252174139	0.000293855206109583	-0.032173577696085
1091	79.1192321777344	-8.42887020111084	-5.3957576751709	0.00711201597005129	0.0226963832974434	0.00938473641872406	-0.0191866029053926
1092	79.7685852050781	-7.45484685897827	-5.6554970741272	0.00159255252219737	0.0330859608948231	-0.00619963090866804	-0.0133424662053585
1093	79.1192321777344	-7.77952146530151	-5.9152364730835	0.0022419011220336	0.00970941036939621	-0.00652430532500148	-0.0110697457566857
1094	80.4179306030273	-7.77952146530151	-5.72043180465698	0.01847561635077	-0.00944637414067984	-0.0126931173726916	0.0100340843200684
1095	81.0672836303711	-8.42887020111084	-5.33082246780396	0.0103587592020631	-0.0126931173726916	-0.0263294391334057	0.0428261905908585
1096	79.1192321777344	-8.1041955947876	-5.85030126571655	-0.00165419070981443	-3.08191010844894e-05	-0.055874802172184	0.0564625114202499
1097	78.4698867797852	-8.1041955947876	-5.3957576751709	0.00613799272105098	0.0149041991680861	-0.0698357969522476	0.0532157681882381
1098	81.0672836303711	-8.42887020111084	-5.33082246780396	0.00613799272105098	0.00613799272105098	-0.0587968714535236	0.0467222817242146
1099	79.1192321777344	-8.42887020111084	-5.46069240570068	0.011982130818069	-0.00230353930965066	-0.0578228458762169	0.029189869761467
1100	81.0672836303711	-9.40289306640625	-5.3957576751709	0.0155535480007529	-0.0104203969240189	-0.0188619289547205	0.0278911720961332
1101	81.0672836303711	-8.1041955947876	-5.46069240570068	0.000293855206109583	-0.0100957229733467	0.0356833562254906	0.0188002903014421
1102	79.7685852050781	-8.42887020111084	-5.46069240570068	0.00418994715437293	-0.0146411629393697	0.0363327041268349	0.0175015944987535
1103	78.4698867797852	-7.77952146530151	-5.33082246780396	-0.0120437685400248	-0.00782300252467394	0.0574365332722664	-0.00100484199356288
1104	81.7166290283203	-9.07821846008301	-5.00614833831787	0.00159255252219737	-0.0295761823654175	0.076592318713665	-0.0292515084147453
1105	79.1192321777344	-7.13017272949219	-5.52562713623047	0.00321592413820326	-0.0350956469774246	0.06393001973629	-0.0539267547428608
1106	80.4179306030273	-9.07821846008301	-5.3957576751709	0.00808603875339031	-0.0182125810533762	0.020423661917448	-0.043212503194809
1107	79.7685852050781	-8.42887020111084	-5.3957576751709	0.0103587592020631	0.00776136433705688	-0.0185372550040483	-0.0552254542708397
1108	80.4179306030273	-7.77952146530151	-5.6554970741272	-0.00847235135734081	0.0519170723855495	-0.0630176365375519	-0.0422384813427925
1109	79.1192321777344	-7.45484685897827	-5.52562713623047	-0.0195112787187099	0.0460729338228703	-0.0669137313961983	-0.0422384813427925
1110	79.7685852050781	-7.77952146530151	-5.13601779937744	-0.0149658378213644	0.0408781431615353	-0.0773033052682877	-0.0263294391334057
1111	79.7685852050781	-8.75354385375977	-5.13601779937744	-0.00587495695799589	0.0369820520281792	-0.0753552615642548	-0.0195112787187099
1112	79.1192321777344	-8.75354385375977	-5.52562713623047	0.000293855206109583	0.0473716296255589	-0.0672384053468704	-0.0143164889886975
1113	80.4179306030273	-8.1041955947876	-5.6554970741272	-0.0110697457566857	0.0389300994575024	-0.0584721975028515	-0.0126931173726916
1114	78.4698867797852	-8.75354385375977	-5.20095300674438	-0.00197886489331722	0.0373067259788513	-0.0561994761228561	0.0142548503354192
1115	78.4698867797852	-8.1041955947876	-5.52562713623047	-0.0100957229733467	0.0275664981454611	-0.0542514286935329	0.0382807515561581
1116	80.4179306030273	-9.07821846008301	-5.13601779937744	-0.0133424662053585	0.0142548503354192	-0.0123684434220195	0.0574365332722664
1117	79.7685852050781	-8.75354385375977	-5.72043180465698	-0.00879702530801296	0.011982130818069	-0.00879702530801296	0.0480209775269032
1118	78.4698867797852	-7.77952146530151	-5.78536653518677	0.00321592413820326	0.000943203864153475	0.00776136433705688	0.0425015166401863
1119	78.4698867797852	-8.1041955947876	-5.98017120361328	0.00906006153672934	-0.00847235135734081	0.0379560738801956	0.0262678004801273
1120	78.4698867797852	-7.45484685897827	-5.9152364730835	0.00808603875339031	-0.000355493422830477	0.0282158460468054	0.0126314787194133
1121	79.1192321777344	-7.77952146530151	-5.78536653518677	0.00483929552137852	-0.0107450718060136	0.0395794473588467	0.0171769186854362
1122	78.4698867797852	-8.1041955947876	-5.6554970741272	0.00321592413820326	-0.00522560812532902	0.0165275707840919	0.00418994715437293
1123	81.0672836303711	-8.75354385375977	-5.13601779937744	0.0106834331527352	0.00159255252219737	-0.00197886489331722	0.000618529506027699
1124	81.0672836303711	-8.42887020111084	-5.98017120361328	0.0132808275520802	-0.0169138833880424	-0.00619963090866804	-0.028926832601428
1125	81.7166290283203	-9.07821846008301	-5.6554970741272	0.00451462110504508	-0.023407369852066	-0.00490093370899558	-0.050680011510849
1126	79.7685852050781	-8.75354385375977	-5.9152364730835	0.00321592413820326	-0.0263294391334057	0.031137915328145	-0.0503553375601768
1127	77.8205337524414	-7.45484685897827	-5.72043180465698	0.00256657530553639	-0.0217839982360601	0.0412028171122074	-0.0487319678068161
1128	79.1192321777344	-7.77952146530151	-5.46069240570068	-0.00457625929266214	-0.0100957229733467	0.0515923984348774	-0.0370436906814575
1129	78.4698867797852	-8.1041955947876	-5.46069240570068	-0.0107450718060136	-0.0221086721867323	0.0535404421389103	-0.0370436906814575
1130	78.4698867797852	-7.45484685897827	-5.6554970741272	-0.0110697457566857	-0.00165419070981443	0.0415274947881699	-0.0175632312893867
1131	77.1711883544922	-7.77952146530151	-5.85030126571655	-0.0104203969240189	0.00451462110504508	0.0363327041268349	-0.00944637414067984
1132	78.4698867797852	-8.1041955947876	-5.6554970741272	-0.0104203969240189	0.01847561635077	0.0220470335334539	-0.00457625929266214
1133	79.7685852050781	-9.07821846008301	-6.23991060256958	-0.0152905117720366	0.0353586822748184	-0.0126931173726916	0.00808603875339031
1134	78.4698867797852	-8.42887020111084	-5.6554970741272	-0.0175632312893867	0.0483456552028656	-0.0308748781681061	0.0168522447347641
1135	79.1192321777344	-8.42887020111084	-5.33082246780396	-0.0172385573387146	0.0249691028147936	-0.0311995539814234	0.0525664202868938
1136	79.1192321777344	-7.13017272949219	-5.72043180465698	-0.0263294391334057	0.00386527273803949	-0.000355493422830477	0.0697741582989693
1137	77.8205337524414	-8.42887020111084	-5.59056186676025	-0.0227580219507217	-0.00392691092565656	0.00743668992072344	0.0649040415883064
1138	78.4698867797852	-7.77952146530151	-5.72043180465698	-0.0253554154187441	0.00743668992072344	0.00613799272105098	0.0434755384922028
1139	79.7685852050781	-9.07821846008301	-5.52562713623047	-0.0149658378213644	0.00321592413820326	0.0226963832974434	0.0428261905908585
1140	78.4698867797852	-7.77952146530151	-5.52562713623047	-0.00652430532500148	-0.0263294391334057	0.0597092546522617	0.0188002903014421
1141	77.8205337524414	-7.77952146530151	-5.33082246780396	-0.0120437685400248	-0.0292515084147453	0.0873065739870071	0.0275664981454611
1142	78.4698867797852	-8.1041955947876	-4.87627840042114	-0.0117190945893526	-0.0159398596733809	0.0915273353457451	0.00776136433705688
1143	79.1192321777344	-8.75354385375977	-5.26588773727417	-0.00587495695799589	0.00678734155371785	0.0665274113416672	0.0239950809627771
1144	75.8724899291992	-8.1041955947876	-5.6554970741272	0.0207483377307653	0.0113327819854021	0.0278911720961332	-0.0324982516467571
1145	78.4698867797852	-8.75354385375977	-5.33082246780396	0.0249691028147936	0.0239950809627771	-0.00360223650932312	-0.0516540370881557
1146	76.521842956543	-7.45484685897827	-5.78536653518677	0.0113327819854021	0.0220470335334539	-0.0461345724761486	-0.0477579422295094
1147	77.1711883544922	-7.13017272949219	-5.33082246780396	0.0106834331527352	0.0298392176628113	-0.0773033052682877	-0.0539267547428608
1148	76.521842956543	-7.45484685897827	-5.07108306884766	0.01100810803473	0.0428261905908585	-0.100355185568333	-0.0497059896588326
1149	75.8724899291992	-7.45484685897827	-5.78536653518677	0.011982130818069	0.0272418223321438	-0.0789266750216484	-0.0354203209280968
1150	76.521842956543	-7.45484685897827	-5.78536653518677	0.0116574559360743	-0.00132951640989631	-0.0113944197073579	-0.0256800893694162
1151	78.4698867797852	-8.75354385375977	-5.52562713623047	0.00646266713738441	-0.0532774068415165	0.0593845807015896	-0.0143164889886975
1152	79.1192321777344	-8.75354385375977	-5.33082246780396	0.00841071270406246	-0.0662643760442734	0.0554884895682335	-0.0191866029053926
1153	77.8205337524414	-8.1041955947876	-5.20095300674438	0.0022419011220336	-0.0545761026442051	0.0460729338228703	-0.00587495695799589
1154	76.521842956543	-8.42887020111084	-5.07108306884766	-0.0165892094373703	-0.0188619289547205	0.00808603875339031	0.0152288740500808
1155	77.1711883544922	-6.80549812316895	-5.3957576751709	-0.0100957229733467	0.0194496400654316	0.00256657530553639	0.0415274947881699
1156	76.521842956543	-7.77952146530151	-5.46069240570068	-0.0204853005707264	0.0285405199974775	0.00711201597005129	0.0551638156175613
1157	77.1711883544922	-7.77952146530151	-5.33082246780396	-0.0208099745213985	0.0262678004801273	0.00321592413820326	0.0502936989068985
1158	79.1192321777344	-8.42887020111084	-5.59056186676025	-0.0250307414680719	0.0363327041268349	0.011982130818069	0.0444495603442192
1159	77.8205337524414	-7.13017272949219	-5.59056186676025	-0.0237320438027382	0.0447742342948914	0.031137915328145	0.0353586822748184
1160	77.1711883544922	-7.45484685897827	-5.3957576751709	-0.0162645354866982	0.0295145437121391	0.00159255252219737	0.0178262684494257
1161	77.8205337524414	-8.1041955947876	-5.00614833831787	-0.0149658378213644	0.0330859608948231	-0.0152905117720366	0.0223717093467712
1162	79.1192321777344	-8.42887020111084	-5.33082246780396	-0.0107450718060136	0.0301638916134834	-0.0409397818148136	0.0155535480007529
1163	77.1711883544922	-7.45484685897827	-5.3957576751709	-0.00782300252467394	0.0200989879667759	-0.0143164889886975	-0.00749832857400179
1164	76.521842956543	-7.77952146530151	-5.46069240570068	-0.00847235135734081	-0.0230826959013939	0.0558131635189056	-0.0221086721867323
1165	77.8205337524414	-7.77952146530151	-5.52562713623047	0.0188002903014421	-0.0273034609854221	0.0308132413774729	-0.0513293594121933
1166	77.1711883544922	-7.45484685897827	-5.6554970741272	-0.00165419070981443	-0.0172385573387146	-0.021459324285388	-0.0441865250468254
1167	75.8724899291992	-8.1041955947876	-5.00614833831787	0.00873538758605719	-0.00782300252467394	-0.0536020807921886	-0.048407293856144
1168	78.4698867797852	-8.42887020111084	-5.26588773727417	0.00289124972186983	-0.0136671401560307	-0.0500306636095047	-0.0425631552934647
1169	78.4698867797852	-7.77952146530151	-5.3957576751709	0.0123068047687411	-0.0104203969240189	-0.0974331125617027	-0.0458098985254765
1170	77.1711883544922	-8.1041955947876	-5.3957576751709	0.00776136433705688	0.00418994715437293	-0.138991430401802	-0.0341216214001179
1171	77.8205337524414	-8.1041955947876	-5.33082246780396	0.0022419011220336	0.01100810803473	-0.131848588585854	-0.0227580219507217
1172	77.1711883544922	-8.1041955947876	-5.20095300674438	0.00418994715437293	0.0175015944987535	-0.104575946927071	-0.0195112787187099
1173	75.8724899291992	-6.80549812316895	-5.46069240570068	0.00386527273803949	0.012956153601408	-0.0545761026442051	-0.00392691092565656
1174	78.4698867797852	-8.75354385375977	-5.13601779937744	-0.0152905117720366	0.0226963832974434	-0.0302255302667618	0.0175015944987535
1175	77.1711883544922	-7.77952146530151	-5.46069240570068	-0.00944637414067984	0.0275664981454611	-0.03444629535079	0.0405534692108631
1176	77.8205337524414	-8.42887020111084	-5.20095300674438	-0.0169138833880424	0.0298392176628113	-0.0198359526693821	0.0587352328002453
1177	75.22314453125	-7.13017272949219	-5.33082246780396	-0.0182125810533762	0.0269171483814716	0.0168522447347641	0.0561378374695778
1178	77.1711883544922	-7.13017272949219	-5.20095300674438	-0.0113944197073579	0.00970941036939621	0.0356833562254906	0.0460729338228703
1179	76.521842956543	-7.45484685897827	-5.00614833831787	-0.0136671401560307	-0.0182125810533762	0.0668520927429199	0.0347093306481838
1180	76.521842956543	-7.13017272949219	-5.00614833831787	-0.0104203969240189	-0.0334722734987736	0.0752936229109764	0.0285405199974775
1181	76.521842956543	-6.80549812316895	-5.33082246780396	-0.0188619289547205	-0.0357449948787689	0.0431508645415306	0.0269171483814716
1182	77.1711883544922	-7.13017272949219	-5.78536653518677	-0.0143164889886975	-0.0117190945893526	0.00938473641872406	0.0217223595827818
1183	77.8205337524414	-7.77952146530151	-5.3957576751709	-0.0208099745213985	-0.0126931173726916	0.0191249661147594	0.00743668992072344
1184	77.8205337524414	-7.77952146530151	-5.33082246780396	-0.00132951640989631	-0.0136671401560307	0.0421768426895142	-0.0221086721867323
1185	77.8205337524414	-7.45484685897827	-5.3957576751709	0.00386527273803949	-0.0224333461374044	0.0200989879667759	-0.0389917381107807
1186	77.8205337524414	-7.77952146530151	-4.87627840042114	-0.000355493422830477	-0.0159398596733809	-0.00100484199356288	-0.0409397818148136
1187	79.1192321777344	-6.80549812316895	-5.52562713623047	0.00126787810586393	0.013930176384747	-0.0256800893694162	-0.0503553375601768
1188	77.8205337524414	-6.48082399368286	-5.72043180465698	-0.00165419070981443	0.0181509424000978	-0.03444629535079	-0.0347709693014622
1189	78.4698867797852	-7.13017272949219	-5.59056186676025	-0.0240567177534103	0.0389300994575024	-0.0948357209563255	-0.0328229255974293
1190	77.1711883544922	-6.48082399368286	-5.72043180465698	0.00289124972186983	0.0373067259788513	-0.0997058376669884	-0.028926832601428
1191	79.1192321777344	-7.13017272949219	-5.46069240570068	0.000618529506027699	0.0162028968334198	-0.0753552615642548	-0.0146411629393697
1192	77.1711883544922	-6.80549812316895	-5.52562713623047	0.00646266713738441	-0.000355493422830477	-0.0688617751002312	-0.0026282137259841
1193	79.7685852050781	-8.42887020111084	-5.33082246780396	0.00483929552137852	0.00354059832170606	-0.0561994761228561	0.00289124972186983
1194	77.1711883544922	-6.48082399368286	-5.6554970741272	-0.000355493422830477	-0.0230826959013939	-0.0357449948787689	0.0191249661147594
1195	79.7685852050781	-8.42887020111084	-5.46069240570068	-0.00490093370899558	-0.00197886489331722	-0.0149658378213644	0.0496443510055542
1196	78.4698867797852	-6.48082399368286	-5.59056186676025	-0.00879702530801296	-0.0266541130840778	0.0447742342948914	0.0580858811736107
1197	78.4698867797852	-8.1041955947876	-5.3957576751709	0.000943203864153475	-0.0266541130840778	0.0967221260070801	0.0616573020815849
1198	79.7685852050781	-7.45484685897827	-5.13601779937744	-0.00717365415766835	-0.0545761026442051	0.119773998856544	0.0408781431615353
1199	79.7685852050781	-8.42887020111084	-5.00614833831787	-0.00230353930965066	-0.0464592464268208	0.119773998856544	0.0421768426895142
1200	79.7685852050781	-7.77952146530151	-5.6554970741272	-0.00100484199356288	-0.0230826959013939	0.0980208218097687	0.0188002903014421
1201	79.1192321777344	-8.1041955947876	-5.59056186676025	-0.00197886489331722	0.00711201597005129	0.0769169926643372	0.0252937767654657
1202	78.4698867797852	-6.80549812316895	-5.59056186676025	-0.00457625929266214	0.0162028968334198	0.0369820520281792	0.0155535480007529
1203	79.1192321777344	-6.80549812316895	-5.3957576751709	0.00873538758605719	0.031137915328145	0.0194496400654316	-0.00425158534198999
1204	79.1192321777344	-6.15614986419678	-5.52562713623047	0.0106834331527352	0.0220470335334539	0.0298392176628113	-0.0302255302667618
1205	80.4179306030273	-7.77952146530151	-5.00614833831787	0.0149041991680861	-0.00879702530801296	0.0132808275520802	-0.0552254542708397
1206	78.4698867797852	-7.13017272949219	-5.46069240570068	0.00321592413820326	0.00483929552137852	-0.0292515084147453	-0.0545761026442051
1207	79.1192321777344	-7.45484685897827	-5.3957576751709	0.00191722682211548	0.0246444288641214	-0.107173345983028	-0.0480826161801815
1208	81.0672836303711	-8.42887020111084	-5.46069240570068	0.0100340843200684	0.0382807515561581	-0.122433036565781	-0.0493813157081604
1209	80.4179306030273	-7.77952146530151	-5.20095300674438	0.011982130818069	0.012956153601408	-0.090614952147007	-0.0370436906814575
1210	80.4179306030273	-7.77952146530151	-5.26588773727417	0.0178262684494257	-0.0165892094373703	-0.0776279792189598	-0.0302255302667618
1211	81.0672836303711	-8.1041955947876	-5.00614833831787	0.013930176384747	-0.0341216214001179	-0.0201606266200542	-0.0201606266200542
1212	80.4179306030273	-7.77952146530151	-5.13601779937744	0.012956153601408	-0.0299008563160896	0.0551638156175613	-0.0136671401560307
1213	79.7685852050781	-6.80549812316895	-5.3957576751709	0.00743668992072344	-0.0104203969240189	0.0665274113416672	-0.0120437685400248
1214	81.0672836303711	-8.1041955947876	-5.3957576751709	0.00808603875339031	-0.0026282137259841	0.0791897103190422	0.012956153601408
1215	79.7685852050781	-7.13017272949219	-5.6554970741272	0.00289124972186983	0.0194496400654316	0.0425015166401863	0.0515923984348774
1216	81.0672836303711	-8.1041955947876	-5.33082246780396	-0.00555028254166245	0.0301638916134834	0.0382807515561581	0.0584105588495731
1217	81.7166290283203	-7.77952146530151	-5.33082246780396	-0.0113944197073579	0.0282158460468054	0.0142548503354192	0.0577612072229385
1218	79.7685852050781	-6.80549812316895	-5.13601779937744	-0.0117190945893526	0.0356833562254906	-0.0198359526693821	0.0373067259788513
1219	78.4698867797852	-6.48082399368286	-5.6554970741272	-0.0120437685400248	0.0450989119708538	-0.0659397020936012	0.0295145437121391
1220	80.4179306030273	-6.48082399368286	-5.6554970741272	-0.0117190945893526	0.0441248863935471	-0.0883422344923019	0.0145795252174139
1221	80.4179306030273	-7.77952146530151	-5.6554970741272	-0.00847235135734081	0.0363327041268349	-0.0665890574455261	0.0194496400654316
1222	82.3659744262695	-7.45484685897827	-5.59056186676025	-0.0123684434220195	0.00386527273803949	-0.0467839203774929	0.0197743140161037
1223	81.0672836303711	-7.13017272949219	-5.46069240570068	-0.00457625929266214	-0.00100484199356288	-0.0337969474494457	-0.00230353930965066
1224	82.3659744262695	-7.77952146530151	-5.00614833831787	0.00354059832170606	-0.0175632312893867	0.00386527273803949	-0.021459324285388
1225	79.1192321777344	-6.48082399368286	-5.52562713623047	0.00678734155371785	-0.0256800893694162	0.0295145437121391	-0.0458098985254765
1226	81.7166290283203	-7.13017272949219	-5.85030126571655	0.0145795252174139	-0.0191866029053926	0.0629559978842735	-0.050680011510849
1227	80.4179306030273	-6.15614986419678	-5.98017120361328	-0.00847235135734081	-0.0149658378213644	0.0668520927429199	-0.0438618510961533
1228	79.7685852050781	-6.80549812316895	-5.85030126571655	-0.00587495695799589	0.00451462110504508	0.0538651160895824	-0.0389917381107807
1229	79.1192321777344	-5.83147525787354	-5.20095300674438	0.0210730116814375	0.0171769186854362	0.0584105588495731	-0.0295761823654175
1230	79.7685852050781	-7.13017272949219	-5.00614833831787	-0.00847235135734081	0.00873538758605719	0.0545144639909267	-0.0279528107494116
1231	79.1192321777344	-6.15614986419678	-5.3957576751709	-0.00295288790948689	0.000293855206109583	0.045423585921526	-0.0146411629393697
1232	79.7685852050781	-6.15614986419678	-5.72043180465698	0.00386527273803949	-0.00879702530801296	0.00743668992072344	-0.00879702530801296
1233	81.0672836303711	-7.13017272949219	-5.6554970741272	0.00516396993771195	-0.00490093370899558	-0.03444629535079	-0.00684897974133492
1234	79.7685852050781	-5.83147525787354	-5.46069240570068	-0.0107450718060136	-0.00100484199356288	-0.0461345724761486	0.0149041991680861
1235	81.0672836303711	-7.13017272949219	-5.33082246780396	-0.00717365415766835	-0.00360223650932312	-0.0409397818148136	0.0369820520281792
1236	79.7685852050781	-6.48082399368286	-5.46069240570068	-0.00230353930965066	0.0194496400654316	-0.0600955672562122	0.0447742342948914
1237	79.7685852050781	-6.15614986419678	-5.33082246780396	-0.00652430532500148	0.0340599827468395	-0.0490566417574883	0.0515923984348774
1238	79.1192321777344	-6.48082399368286	-5.26588773727417	0.00386527273803949	0.00808603875339031	-0.0227580219507217	0.036657378077507
1239	79.1192321777344	-7.13017272949219	-5.59056186676025	0.000943203864153475	-0.00847235135734081	-0.00425158534198999	0.0213976856321096
1240	79.7685852050781	-6.48082399368286	-5.46069240570068	0.00548864435404539	-0.00814767740666866	-3.08191010844894e-05	0.0155535480007529
1241	79.7685852050781	-6.15614986419678	-5.52562713623047	0.0022419011220336	-0.00587495695799589	0.0116574559360743	0.01100810803473
1242	81.0672836303711	-7.45484685897827	-5.26588773727417	-0.00165419070981443	-0.00295288790948689	0.0213976856321096	0.0126314787194133
1243	79.1192321777344	-6.15614986419678	-5.20095300674438	-0.000680167751852423	0.000943203864153475	0.0265924744307995	-0.00230353930965066
1244	79.1192321777344	-6.80549812316895	-5.3957576751709	0.00711201597005129	-0.00132951640989631	0.029189869761467	-0.0165892094373703
1245	81.7166290283203	-7.45484685897827	-5.52562713623047	0.0207483377307653	-0.00944637414067984	0.0710728541016579	-0.0500306636095047
1246	78.4698867797852	-7.45484685897827	-5.52562713623047	0.00711201597005129	-0.000355493422830477	0.103215612471104	-0.0467839203774929
1247	81.0672836303711	-7.77952146530151	-5.3957576751709	0.00873538758605719	0.00841071270406246	0.124644115567207	-0.0464592464268208
1248	81.0672836303711	-7.77952146530151	-5.00614833831787	0.00386527273803949	0.00354059832170606	0.100293546915054	-0.0399657599627972
1249	81.7166290283203	-7.13017272949219	-5.3957576751709	-0.000355493422830477	0.0243197549134493	0.0181509424000978	-0.0393164120614529
1250	79.7685852050781	-7.13017272949219	-5.26588773727417	-0.00230353930965066	0.0376313999295235	-0.0464592464268208	-0.0331475995481014
1251	80.4179306030273	-7.45484685897827	-5.72043180465698	-0.00587495695799589	0.0353586822748184	-0.098082460463047	-0.0185372550040483
1252	80.4179306030273	-8.75354385375977	-5.33082246780396	0.0022419011220336	0.0353586822748184	-0.151653721928596	-0.0123684434220195
1253	81.0672836303711	-8.75354385375977	-5.52562713623047	-0.00912170019000769	0.0275664981454611	-0.170484840869904	-0.00555028254166245
1254	79.1192321777344	-8.75354385375977	-5.46069240570068	0.0152288740500808	0.0126314787194133	-0.127627819776535	0.0168522447347641
1255	79.7685852050781	-7.45484685897827	-5.6554970741272	-0.00392691092565656	-0.0159398596733809	-0.0613942667841911	0.0428261905908585
1256	80.4179306030273	-8.75354385375977	-5.00614833831787	-0.0104203969240189	-0.0539267547428608	-0.0172385573387146	0.0577612072229385
1257	81.0672836303711	-9.07821846008301	-5.3957576751709	-0.00490093370899558	-0.0776279792189598	0.0106834331527352	0.0571118593215942
1258	81.0672836303711	-9.07821846008301	-5.3957576751709	0.00289124972186983	-0.0584721975028515	-0.000680167751852423	0.0483456552028656
1259	81.7166290283203	-9.07821846008301	-5.6554970741272	0.00548864435404539	-0.0552254542708397	0.0671767666935921	0.0334106348454952
1260	82.3659744262695	-9.07821846008301	-5.20095300674438	-0.00977104809135199	-0.0565241500735283	0.0655533894896507	0.0246444288641214
1261	82.3659744262695	-9.40289306640625	-5.26588773727417	0.0230210572481155	-0.0308748781681061	0.0658780634403229	0.0262678004801273
1262	79.1192321777344	-8.42887020111084	-5.20095300674438	-0.0143164889886975	-0.00360223650932312	0.0567871853709221	0.0213976856321096
1263	82.3659744262695	-9.07821846008301	-5.33082246780396	0.00126787810586393	0.0103587592020631	0.0441248863935471	0.0197743140161037
1264	82.3659744262695	-8.75354385375977	-5.3957576751709	0.00906006153672934	0.00841071270406246	0.0353586822748184	-0.00912170019000769
1265	80.4179306030273	-7.77952146530151	-5.52562713623047	0.00646266713738441	0.00678734155371785	-0.00165419070981443	-0.0422384813427925
1266	82.3659744262695	-8.75354385375977	-5.33082246780396	0.0103587592020631	0.0317872650921345	-0.0156151866540313	-0.0464592464268208
1267	81.7166290283203	-8.1041955947876	-5.33082246780396	0.00711201597005129	0.0350340083241463	-0.0152905117720366	-0.0383423902094364
1268	80.4179306030273	-7.77952146530151	-5.26588773727417	0.0126314787194133	0.0210730116814375	-0.0428878292441368	-0.0386670641601086
1269	80.4179306030273	-8.75354385375977	-5.46069240570068	0.0243197549134493	-0.00100484199356288	-0.0526280589401722	-0.0350956469774246
1270	81.7166290283203	-9.07821846008301	-5.72043180465698	0.0217223595827818	-0.0117190945893526	-0.0886669084429741	-0.0221086721867323
1271	81.0672836303711	-7.77952146530151	-5.72043180465698	0.0155535480007529	-0.00165419070981443	-0.072757862508297	-0.00555028254166245
1272	79.7685852050781	-7.77952146530151	-5.85030126571655	0.0142548503354192	-0.0100957229733467	-0.0350956469774246	-0.00230353930965066
1273	84.3140258789063	-7.77952146530151	-5.85030126571655	0.0123068047687411	0.00451462110504508	-3.08191010844894e-05	0.00386527273803949
1274	79.7685852050781	-7.45484685897827	-5.3957576751709	-0.00100484199356288	-0.0331475995481014	0.0162028968334198	0.0213976856321096
1275	83.0153274536133	-8.75354385375977	-5.00614833831787	0.00646266713738441	-0.0149658378213644	0.00841071270406246	0.0519170723855495
1276	80.4179306030273	-6.80549812316895	-5.59056186676025	-0.0221086721867323	-0.0143164889886975	0.0132808275520802	0.049319677054882
1277	81.7166290283203	-7.45484685897827	-5.72043180465698	-0.0191866029053926	0.000943203864153475	-0.028926832601428	0.0506183728575706
1278	80.4179306030273	-7.45484685897827	-5.46069240570068	-0.0120437685400248	0.00548864435404539	-0.0389917381107807	0.0473716296255589
1279	81.0672836303711	-8.42887020111084	-5.20095300674438	-0.00100484199356288	0.00938473641872406	-0.0279528107494116	0.0395794473588467
1280	80.4179306030273	-6.80549812316895	-5.13601779937744	-0.0169138833880424	-0.00847235135734081	0.00581331877037883	0.0249691028147936
1281	80.4179306030273	-7.45484685897827	-5.07108306884766	-0.0175632312893867	-0.000680167751852423	0.00678734155371785	0.0259431265294552
1282	82.3659744262695	-7.77952146530151	-5.78536653518677	-0.0152905117720366	-0.00295288790948689	0.0408781431615353	0.0158782228827477
1283	81.7166290283203	-6.48082399368286	-5.59056186676025	-0.0139918150380254	-0.0133424662053585	0.0548391379415989	0.0106834331527352
1284	81.0672836303711	-6.15614986419678	-5.6554970741272	-0.00490093370899558	-0.00977104809135199	0.0428261905908585	-0.0273034609854221
1285	82.3659744262695	-7.77952146530151	-5.33082246780396	0.00646266713738441	0.00613799272105098	0.00938473641872406	-0.0441865250468254
1286	80.4179306030273	-6.15614986419678	-5.46069240570068	0.0106834331527352	0.0113327819854021	0.025618452578783	-0.055874802172184
1287	82.3659744262695	-7.77952146530151	-4.94121360778809	0.0126314787194133	0.0324366129934788	0.0538651160895824	-0.0487319678068161
1288	82.3659744262695	-7.13017272949219	-5.07108306884766	0.00906006153672934	0.0389300994575024	0.0778910145163536	-0.0441865250468254
1289	81.7166290283203	-7.45484685897827	-5.52562713623047	0.0213976856321096	0.0392547734081745	0.0710728541016579	-0.0373683646321297
1290	80.4179306030273	-6.15614986419678	-5.6554970741272	0.0252937767654657	0.0233457311987877	0.060358602553606	-0.0311995539814234
1291	81.7166290283203	-7.77952146530151	-5.52562713623047	0.0275664981454611	-0.00327756232582033	0.0473716296255589	-0.0104203969240189
1292	81.7166290283203	-7.77952146530151	-5.72043180465698	0.0269171483814716	-0.00100484199356288	-0.0107450718060136	-0.0136671401560307
1293	79.7685852050781	-7.45484685897827	-5.26588773727417	0.00743668992072344	0.013930176384747	-0.10295257717371	0.000618529506027699
1294	81.0672836303711	-7.45484685897827	-5.13601779937744	0.0171769186854362	0.0272418223321438	-0.151653721928596	0.0265924744307995
1295	80.4179306030273	-6.48082399368286	-5.59056186676025	-0.00327756232582033	0.0162028968334198	-0.117238245904446	0.0379560738801956
1296	82.3659744262695	-7.45484685897827	-5.3957576751709	-0.000355493422830477	-0.0198359526693821	-0.0373683646321297	0.0684754624962807
1297	82.3659744262695	-8.1041955947876	-5.6554970741272	-0.0149658378213644	-0.00652430532500148	-0.0308748781681061	0.0600339286029339
1298	82.3659744262695	-7.77952146530151	-5.26588773727417	-0.00782300252467394	-0.0130177913233638	-0.00814767740666866	0.0412028171122074
1299	81.0672836303711	-7.77952146530151	-5.72043180465698	-0.00652430532500148	-0.00555028254166245	-3.08191010844894e-05	0.0308132413774729
1300	82.3659744262695	-7.77952146530151	-5.26588773727417	-0.00522560812532902	-0.00555028254166245	0.0220470335334539	0.0213976856321096
1301	81.7166290283203	-7.45484685897827	-5.46069240570068	0.00808603875339031	0.00354059832170606	0.00776136433705688	0.0200989879667759
1302	81.0672836303711	-6.48082399368286	-5.6554970741272	-0.00197886489331722	0.013930176384747	0.0230210572481155	0.0100340843200684
1303	82.3659744262695	-7.45484685897827	-5.6554970741272	0.00743668992072344	0.00191722682211548	0.0330859608948231	0.000943203864153475
1304	83.0153274536133	-7.77952146530151	-5.6554970741272	0.0149041991680861	-0.0136671401560307	0.0798390582203865	-0.0130177913233638
1305	79.7685852050781	-6.48082399368286	-5.59056186676025	0.013930176384747	-0.0428878292441368	0.10711170732975	-0.0487319678068161
1306	82.3659744262695	-7.45484685897827	-5.26588773727417	0.00808603875339031	-0.0451605506241322	0.0954234302043915	-0.0422384813427925
1307	80.4179306030273	-6.15614986419678	-5.9152364730835	0.00548864435404539	-0.0367190167307854	0.102566264569759	-0.0464592464268208
1308	80.4179306030273	-6.80549812316895	-6.04510593414307	0.0022419011220336	-0.0136671401560307	0.0532157681882381	-0.03444629535079
1309	79.7685852050781	-6.80549812316895	-5.52562713623047	0.00808603875339031	-0.0152905117720366	0.0171769186854362	-0.0331475995481014
1310	81.7166290283203	-7.77952146530151	-5.46069240570068	-0.00782300252467394	-0.0104203969240189	-0.0357449948787689	-0.0237320438027382
1311	81.0672836303711	-6.48082399368286	-5.46069240570068	-0.00782300252467394	0.0152288740500808	-0.0698357969522476	-0.0100957229733467
1312	81.0672836303711	-6.48082399368286	-5.52562713623047	-0.0110697457566857	0.0113327819854021	-0.0701604709029198	-0.00749832857400179
1313	81.7166290283203	-5.50680112838745	-5.6554970741272	-0.00587495695799589	0.0171769186854362	-0.0698357969522476	-0.000680167751852423
1314	81.0672836303711	-6.15614986419678	-5.78536653518677	-3.08191010844894e-05	0.0382807515561581	-0.0438618510961533	0.0175015944987535
1315	82.3659744262695	-7.45484685897827	-5.46069240570068	-0.0201606266200542	0.0444495603442192	-0.0224333461374044	0.0415274947881699
1316	81.7166290283203	-6.15614986419678	-5.3957576751709	-0.0110697457566857	0.049319677054882	-0.0279528107494116	0.0616573020815849
1317	79.7685852050781	-5.50680112838745	-5.59056186676025	-0.0026282137259841	0.0532157681882381	-0.0276281367987394	0.0571118593215942
1318	79.7685852050781	-6.15614986419678	-5.3957576751709	-0.00197886489331722	0.0408781431615353	-0.039641086012125	0.0467222817242146
1319	81.7166290283203	-6.48082399368286	-5.26588773727417	0.000293855206109583	0.0194496400654316	-0.0545761026442051	0.0295145437121391
1320	80.4179306030273	-5.83147525787354	-5.46069240570068	-0.000355493422830477	0.0181509424000978	-0.0646410062909126	0.0285405199974775
1321	81.0672836303711	-6.15614986419678	-5.9152364730835	-0.00490093370899558	-0.0100957229733467	-0.0100957229733467	0.0213976856321096
1322	82.3659744262695	-7.13017272949219	-5.85030126571655	-0.00879702530801296	-0.0331475995481014	0.0308132413774729	0.00808603875339031
1323	79.7685852050781	-6.15614986419678	-5.72043180465698	-0.00165419070981443	-0.0354203209280968	0.0252937767654657	0.00776136433705688
1324	80.4179306030273	-5.83147525787354	-5.6554970741272	0.000293855206109583	-0.0435371771454811	0.029189869761467	-0.0159398596733809
1325	81.7166290283203	-6.48082399368286	-5.20095300674438	0.0223717093467712	-0.0523033849895	0.0136055024340749	-0.0448358729481697
1326	79.7685852050781	-5.83147525787354	-6.04510593414307	0.00646266713738441	-0.0334722734987736	0.0324366129934788	-0.0451605506241322
1327	81.7166290283203	-7.13017272949219	-5.85030126571655	0.0158782228827477	-0.0143164889886975	0.0217223595827818	-0.0461345724761486
1328	82.3659744262695	-7.13017272949219	-5.59056186676025	0.00289124972186983	0.00354059832170606	0.0223717093467712	-0.0428878292441368
1329	81.7166290283203	-6.15614986419678	-5.9152364730835	0.0181509424000978	0.0207483377307653	0.000293855206109583	-0.0360696688294411
1330	80.4179306030273	-5.50680112838745	-5.59056186676025	0.0100340843200684	0.01100810803473	-0.0162645354866982	-0.0211346503347158
1331	82.3659744262695	-6.48082399368286	-5.9152364730835	0.0152288740500808	0.00386527273803949	-0.0195112787187099	-0.0130177913233638
1332	81.7166290283203	-6.48082399368286	-5.72043180465698	0.00841071270406246	0.00354059832170606	0.0353586822748184	-0.0104203969240189
1333	82.3659744262695	-6.80549812316895	-5.72043180465698	0.0162028968334198	-0.0328229255974293	0.076592318713665	-0.0104203969240189
1334	83.0153274536133	-6.80549812316895	-5.98017120361328	0.00743668992072344	-0.0224333461374044	0.0463976077735424	-0.000680167751852423
1335	81.7166290283203	-5.83147525787354	-5.85030126571655	0.00646266713738441	0.000618529506027699	0.029189869761467	0.0421768426895142
1336	81.7166290283203	-7.13017272949219	-5.52562713623047	-0.00360223650932312	0.0220470335334539	0.0304885655641556	0.0558131635189056
1337	83.0153274536133	-6.48082399368286	-5.33082246780396	-0.00230353930965066	0.0431508645415306	-0.00490093370899558	0.0532157681882381
1338	81.0672836303711	-6.15614986419678	-5.33082246780396	-0.00814767740666866	0.0480209775269032	-0.0318489037454128	0.0447742342948914
1339	83.0153274536133	-6.48082399368286	-6.04510593414307	-0.00782300252467394	0.0463976077735424	-0.0805500522255898	0.0262678004801273
1340	82.3659744262695	-6.80549812316895	-6.04510593414307	-0.00814767740666866	0.0382807515561581	-0.0717838406562805	0.0217223595827818
1341	84.3140258789063	-6.15614986419678	-5.9152364730835	-0.00847235135734081	0.040228795260191	-0.086394190788269	0.0132808275520802
1342	80.4179306030273	-4.85745239257813	-6.04510593414307	-0.0104203969240189	0.0470469556748867	-0.068537101149559	0.0197743140161037
1343	82.3659744262695	-6.48082399368286	-5.52562713623047	0.000293855206109583	0.025618452578783	-0.0844461396336555	0.012956153601408
1344	81.7166290283203	-5.83147525787354	-5.07108306884766	0.0116574559360743	0.00451462110504508	-0.0549007803201675	-0.0279528107494116
1345	81.0672836303711	-5.18212652206421	-5.72043180465698	0.0103587592020631	-0.0350956469774246	-0.0318489037454128	-0.0493813157081604
1346	82.3659744262695	-5.83147525787354	-5.6554970741272	0.00776136433705688	-0.039641086012125	0.00581331877037883	-0.0536020807921886
1347	79.7685852050781	-5.18212652206421	-5.59056186676025	0.00808603875339031	-0.0182125810533762	0.020423661917448	-0.0454852245748043
1348	80.4179306030273	-5.18212652206421	-5.59056186676025	0.0132808275520802	-0.0182125810533762	0.0363327041268349	-0.0458098985254765
1349	81.0672836303711	-6.48082399368286	-5.26588773727417	0.0178262684494257	-0.028926832601428	0.049319677054882	-0.0419138073921204
1350	81.7166290283203	-5.83147525787354	-5.26588773727417	-0.000355493422830477	-0.0276281367987394	0.0707481801509857	-0.0292515084147453
1351	80.4179306030273	-6.48082399368286	-5.07108306884766	-0.00619963090866804	-0.0240567177534103	0.0785403624176979	-0.0195112787187099
1352	79.1192321777344	-4.53277826309204	-5.59056186676025	0.0142548503354192	0.00451462110504508	0.0593845807015896	-0.0100957229733467
1353	79.1192321777344	-5.50680112838745	-5.46069240570068	0.01100810803473	0.012956153601408	0.0395794473588467	-0.00197886489331722
1354	80.4179306030273	-4.85745239257813	-5.46069240570068	0.0200989879667759	0.025618452578783	0.0343846566975117	0.0178262684494257
1355	81.7166290283203	-6.15614986419678	-5.26588773727417	0.00808603875339031	0.0168522447347641	0.0386054255068302	0.0489950031042099
1356	80.4179306030273	-4.85745239257813	-5.46069240570068	-0.00814767740666866	0.0116574559360743	0.0340599827468395	0.052891094237566
1357	80.4179306030273	-5.50680112838745	-5.59056186676025	-0.0026282137259841	0.01847561635077	0.0259431265294552	0.0571118593215942
1358	79.7685852050781	-5.18212652206421	-5.46069240570068	-0.000355493422830477	0.0275664981454611	-0.0026282137259841	0.0353586822748184
1359	79.7685852050781	-5.50680112838745	-5.33082246780396	0.0152288740500808	0.0239950809627771	-0.0217839982360601	0.0272418223321438
1360	79.7685852050781	-4.85745239257813	-5.59056186676025	0.0113327819854021	0.0126314787194133	-0.0399657599627972	0.0152288740500808
1361	80.4179306030273	-4.85745239257813	-5.52562713623047	0.00743668992072344	0.000618529506027699	-0.0425631552934647	0.013930176384747
1362	81.7166290283203	-5.83147525787354	-5.3957576751709	0.00256657530553639	-0.00782300252467394	-0.0123684434220195	0.00938473641872406
1363	79.1192321777344	-4.53277826309204	-5.33082246780396	0.00646266713738441	-0.00619963090866804	-0.0399657599627972	-0.00847235135734081
1364	80.4179306030273	-5.18212652206421	-5.6554970741272	0.00126787810586393	-0.00425158534198999	-0.0367190167307854	-0.0354203209280968
1365	81.7166290283203	-6.15614986419678	-5.52562713623047	0.00354059832170606	-0.0152905117720366	-0.0315242260694504	-0.0545761026442051
1366	79.7685852050781	-4.85745239257813	-5.72043180465698	0.00906006153672934	-0.0227580219507217	-0.0286021586507559	-0.0610695891082287
1367	80.4179306030273	-5.83147525787354	-5.52562713623047	0.0106834331527352	0.00581331877037883	-0.0367190167307854	-0.0532774068415165
1368	82.3659744262695	-6.15614986419678	-5.3957576751709	-0.00295288790948689	0.00451462110504508	-0.00197886489331722	-0.0529527328908443
1369	80.4179306030273	-4.53277826309204	-5.33082246780396	-0.00944637414067984	-0.00684897974133492	0.0389300994575024	-0.0412644557654858
1370	80.4179306030273	-4.85745239257813	-5.52562713623047	0.00191722682211548	-0.00100484199356288	0.0580858811736107	-0.0324982516467571
1371	79.7685852050781	-4.85745239257813	-5.78536653518677	-0.0136671401560307	-0.00684897974133492	0.0421768426895142	-0.0217839982360601
1372	81.7166290283203	-6.15614986419678	-5.46069240570068	0.00321592413820326	-0.000355493422830477	0.0395794473588467	-0.0188619289547205
1373	81.0672836303711	-5.50680112838745	-5.52562713623047	-0.00197886489331722	0.0106834331527352	0.00548864435404539	-0.00522560812532902
1374	81.7166290283203	-5.83147525787354	-5.46069240570068	-0.00197886489331722	0.0207483377307653	-0.0461345724761486	0.00548864435404539
1375	79.7685852050781	-4.53277826309204	-5.52562713623047	-0.00782300252467394	0.0321119390428066	-0.0824980959296227	0.0395794473588467
1376	83.0153274536133	-6.15614986419678	-5.13601779937744	-0.0191866029053926	0.0308132413774729	-0.0714591667056084	0.0606832765042782
1377	81.0672836303711	-5.50680112838745	-5.6554970741272	-0.00879702530801296	0.0226963832974434	-0.0299008563160896	0.0541897900402546
1378	81.7166290283203	-5.18212652206421	-5.98017120361328	-0.00327756232582033	0.00906006153672934	-0.0324982516467571	0.040228795260191
1379	80.4179306030273	-3.88342952728271	-5.59056186676025	0.00159255252219737	0.0113327819854021	-0.0464592464268208	0.0275664981454611
1380	81.7166290283203	-5.50680112838745	-5.52562713623047	0.0123068047687411	0.0100340843200684	-0.0678877532482147	0.0230210572481155
1381	81.0672836303711	-5.50680112838745	-5.26588773727417	0.00354059832170606	0.00970941036939621	-0.0643163323402405	0.0207483377307653
1382	80.4179306030273	-5.18212652206421	-5.07108306884766	0.0123068047687411	0.00581331877037883	-0.0704851448535919	0.00743668992072344
1383	80.4179306030273	-5.18212652206421	-5.46069240570068	0.0100340843200684	0.0100340843200684	-0.0363943427801132	0.0236704051494598
1384	81.7166290283203	-6.15614986419678	-5.52562713623047	0.0197743140161037	-0.00457625929266214	-0.0315242260694504	-0.0227580219507217
1385	79.1192321777344	-4.85745239257813	-5.72043180465698	0.0181509424000978	-0.0130177913233638	-0.00522560812532902	-0.0497059896588326
1386	81.7166290283203	-6.48082399368286	-4.94121360778809	0.0175015944987535	-0.0182125810533762	0.00321592413820326	-0.0441865250468254
1387	79.1192321777344	-4.2081036567688	-5.59056186676025	0.0162028968334198	-0.0139918150380254	0.0152288740500808	-0.0422384813427925
1388	79.7685852050781	-5.18212652206421	-5.13601779937744	-0.00555028254166245	-0.00652430532500148	0.00126787810586393	-0.0399657599627972
1389	80.4179306030273	-5.50680112838745	-5.33082246780396	0.013930176384747	-0.00749832857400179	0.00386527273803949	-0.0350956469774246
1390	81.7166290283203	-5.83147525787354	-5.46069240570068	0.00386527273803949	-0.00847235135734081	0.00581331877037883	-0.0188619289547205
1391	79.1192321777344	-4.85745239257813	-5.3957576751709	0.00581331877037883	-0.00360223650932312	0.0347093306481838	-0.00684897974133492
1392	79.7685852050781	-4.85745239257813	-5.46069240570068	-0.0133424662053585	0.0022419011220336	0.052891094237566	-0.00230353930965066
1393	82.3659744262695	-5.18212652206421	-5.52562713623047	0.0103587592020631	-0.00847235135734081	0.0749689489603043	-0.00100484199356288
1394	79.7685852050781	-5.18212652206421	-5.33082246780396	-0.0130177913233638	-0.0175632312893867	0.0902286395430565	0.0304885655641556
1395	82.3659744262695	-5.83147525787354	-5.26588773727417	-0.0182125810533762	-0.0113944197073579	0.133735001087189	0.0545144639909267
1396	79.7685852050781	-4.85745239257813	-5.9152364730835	-0.0195112787187099	-0.0273034609854221	0.123020745813847	0.0645793676376343
1397	80.4179306030273	-5.18212652206421	-5.9152364730835	-0.0143164889886975	-0.00132951640989631	0.0814624354243279	0.0642546936869621
1398	81.7166290283203	-6.15614986419678	-5.52562713623047	-0.0133424662053585	-0.00782300252467394	0.0304885655641556	0.0558131635189056
1399	81.7166290283203	-6.15614986419678	-5.26588773727417	0.000943203864153475	-0.00392691092565656	-0.00944637414067984	0.0350340083241463
1400	80.4179306030273	-6.48082399368286	-5.07108306884766	0.00191722682211548	0.000943203864153475	-0.0474332682788372	0.0191249661147594
1401	80.4179306030273	-5.18212652206421	-5.26588773727417	-0.00555028254166245	0.0175015944987535	-0.0847708135843277	0.0230210572481155
1402	79.7685852050781	-4.85745239257813	-5.59056186676025	0.00386527273803949	0.0356833562254906	-0.0734072178602219	0.0123068047687411
1403	81.0672836303711	-5.18212652206421	-5.72043180465698	0.00776136433705688	0.0123068047687411	-0.0302255302667618	-0.00197886489331722
1404	79.1192321777344	-4.85745239257813	-5.6554970741272	0.0239950809627771	-0.00749832857400179	-0.0175632312893867	-0.0221086721867323
1405	81.7166290283203	-6.48082399368286	-5.33082246780396	0.029189869761467	-0.0273034609854221	-0.0217839982360601	-0.0529527328908443
1406	78.4698867797852	-4.85745239257813	-5.52562713623047	0.0295145437121391	-0.0120437685400248	-0.0597708933055401	-0.0591215454041958
1407	81.7166290283203	-6.15614986419678	-4.68147373199463	0.0246444288641214	0.00289124972186983	-0.0682124271988869	-0.0600955672562122
1408	80.4179306030273	-6.15614986419678	-5.3957576751709	0.0168522447347641	0.0126314787194133	-0.0734072178602219	-0.0503553375601768
1409	79.1192321777344	-5.18212652206421	-5.6554970741272	0.0158782228827477	0.00776136433705688	-0.068537101149559	-0.0402904339134693
1410	78.4698867797852	-4.53277826309204	-5.59056186676025	0.00970941036939621	-0.0279528107494116	-0.0480826161801815	-0.0360696688294411
1411	79.1192321777344	-5.83147525787354	-5.59056186676025	0.00159255252219737	-0.0360696688294411	0.0142548503354192	-0.017887907102704
1412	79.7685852050781	-6.15614986419678	-5.3957576751709	-0.00165419070981443	-0.03444629535079	0.0188002903014421	-0.00814767740666866
1413	81.0672836303711	-6.80549812316895	-5.13601779937744	-0.0126931173726916	-0.0350956469774246	0.0324366129934788	-0.00295288790948689
1414	79.7685852050781	-5.83147525787354	-5.00614833831787	-0.0123684434220195	-0.0165892094373703	0.0330859608948231	0.00873538758605719
1415	77.8205337524414	-5.83147525787354	-5.46069240570068	-0.0263294391334057	0.00483929552137852	0.0275664981454611	0.0434755384922028
1416	79.1192321777344	-6.48082399368286	-5.13601779937744	-0.0295761823654175	0.0158782228827477	0.0334106348454952	0.0584105588495731
1417	79.1192321777344	-6.80549812316895	-4.94121360778809	-0.0247060675173998	0.0405534692108631	0.0207483377307653	0.0535404421389103
1418	78.4698867797852	-6.15614986419678	-5.33082246780396	-0.0208099745213985	0.041852168738842	0.00776136433705688	0.0425015166401863
1419	77.8205337524414	-5.50680112838745	-5.20095300674438	-0.0188619289547205	0.0360080301761627	-0.00717365415766835	0.0246444288641214
1420	78.4698867797852	-6.15614986419678	-4.94121360778809	-0.00977104809135199	0.0249691028147936	-0.00944637414067984	0.0155535480007529
1421	79.1192321777344	-6.80549812316895	-5.26588773727417	-0.0123684434220195	0.0178262684494257	-0.0130177913233638	0.0207483377307653
1422	77.1711883544922	-5.83147525787354	-5.13601779937744	-0.0123684434220195	0.0233457311987877	-0.0240567177534103	0.00646266713738441
1423	78.4698867797852	-7.13017272949219	-5.00614833831787	-0.00749832857400179	0.0162028968334198	-0.0156151866540313	0.00418994715437293
1424	79.7685852050781	-6.48082399368286	-5.26588773727417	0.00354059832170606	0.0022419011220336	0.0132808275520802	-0.0240567177534103
1425	77.1711883544922	-5.50680112838745	-5.3957576751709	0.0165275707840919	-0.0110697457566857	-0.00100484199356288	-0.0435371771454811
1426	79.1192321777344	-6.80549812316895	-5.07108306884766	0.0210730116814375	-0.0156151866540313	0.0249691028147936	-0.0510046854615211
1427	76.521842956543	-5.50680112838745	-5.33082246780396	0.0197743140161037	-0.0295761823654175	0.0350340083241463	-0.0487319678068161
1428	76.521842956543	-5.83147525787354	-5.78536653518677	0.00711201597005129	-0.0477579422295094	0.01847561635077	-0.0373683646321297
1429	78.4698867797852	-7.13017272949219	-5.59056186676025	-0.00230353930965066	-0.0652903541922569	0.0210730116814375	-0.0415891297161579
1430	78.4698867797852	-7.13017272949219	-5.72043180465698	0.0022419011220336	-0.0652903541922569	0.0194496400654316	-0.0240567177534103
1431	78.4698867797852	-6.80549812316895	-5.46069240570068	-0.00587495695799589	-0.0389917381107807	0.0165275707840919	-0.0123684434220195
1432	76.521842956543	-5.50680112838745	-5.59056186676025	-0.0113944197073579	-0.0156151866540313	0.0213976856321096	-0.00912170019000769
1433	76.521842956543	-5.83147525787354	-5.52562713623047	-0.0182125810533762	0.00970941036939621	0.0412028171122074	0.00191722682211548
1434	77.1711883544922	-5.50680112838745	-5.85030126571655	-0.0172385573387146	0.0103587592020631	0.01847561635077	0.0295145437121391
1435	78.4698867797852	-6.48082399368286	-5.52562713623047	-0.0276281367987394	0.0330859608948231	0.00386527273803949	0.0376313999295235
1436	76.521842956543	-5.50680112838745	-5.59056186676025	-0.0299008563160896	0.0373067259788513	0.0126314787194133	0.0668520927429199
1437	77.8205337524414	-5.50680112838745	-5.78536653518677	-0.0276281367987394	0.052891094237566	0.000293855206109583	0.0584105588495731
1438	77.1711883544922	-6.15614986419678	-5.52562713623047	-0.0243813935667276	0.0515923984348774	-0.0552254542708397	0.0496443510055542
1439	77.1711883544922	-6.15614986419678	-5.26588773727417	-0.023407369852066	0.0515923984348774	-0.0961344167590141	0.0379560738801956
1440	77.8205337524414	-6.15614986419678	-5.78536653518677	-0.0130177913233638	0.0463976077735424	-0.0857448354363441	0.0226963832974434
1441	76.521842956543	-5.50680112838745	-6.04510593414307	-0.00782300252467394	0.0171769186854362	-0.0263294391334057	0.0246444288641214
1442	79.1192321777344	-6.48082399368286	-5.85030126571655	-0.00944637414067984	-0.00100484199356288	-0.00555028254166245	0.0171769186854362
1443	77.8205337524414	-5.50680112838745	-5.78536653518677	0.00256657530553639	-0.00587495695799589	0.0450989119708538	0.0149041991680861
1444	79.1192321777344	-5.50680112838745	-5.6554970741272	0.000293855206109583	-0.0311995539814234	0.0756182968616486	-0.0230826959013939
1445	78.4698867797852	-6.15614986419678	-5.33082246780396	0.00808603875339031	-0.0256800893694162	0.0584105588495731	-0.0503553375601768
1446	78.4698867797852	-5.83147525787354	-5.59056186676025	0.00776136433705688	-0.00814767740666866	0.0288651939481497	-0.0461345724761486
1447	79.1192321777344	-6.48082399368286	-5.46069240570068	0.00938473641872406	0.0132808275520802	-0.00197886489331722	-0.0487319678068161
1448	78.4698867797852	-5.83147525787354	-5.78536653518677	0.00711201597005129	0.0175015944987535	-0.0337969474494457	-0.0464592464268208
1449	76.521842956543	-5.83147525787354	-5.72043180465698	0.0100340843200684	0.0197743140161037	-0.0480826161801815	-0.0363943427801132
1450	79.7685852050781	-6.80549812316895	-5.3957576751709	0.0123068047687411	0.012956153601408	-0.0571734979748726	-0.0311995539814234
1451	79.1192321777344	-6.48082399368286	-5.26588773727417	-0.0026282137259841	0.00678734155371785	-0.0237320438027382	-0.0175632312893867
1452	78.4698867797852	-6.15614986419678	-5.33082246780396	-0.00522560812532902	-0.00360223650932312	-0.00132951640989631	-0.0159398596733809
1453	77.1711883544922	-5.50680112838745	-5.72043180465698	-0.00912170019000769	0.00191722682211548	0.0113327819854021	-0.0107450718060136
1454	78.4698867797852	-5.83147525787354	-5.6554970741272	-0.00847235135734081	-0.00847235135734081	0.00970941036939621	0.025618452578783
1455	77.8205337524414	-5.50680112838745	-5.59056186676025	-0.00847235135734081	-0.00327756232582033	-0.00165419070981443	0.0363327041268349
1456	77.8205337524414	-6.15614986419678	-5.07108306884766	-0.02697878703475	0.0100340843200684	0.00256657530553639	0.0616573020815849
1457	79.1192321777344	-6.15614986419678	-4.74640893936157	-0.0208099745213985	0.0220470335334539	-0.00392691092565656	0.0486703291535378
1458	80.4179306030273	-6.80549812316895	-4.74640893936157	-0.0126931173726916	0.01100810803473	0.00613799272105098	0.0489950031042099
1459	78.4698867797852	-6.48082399368286	-5.46069240570068	-0.00749832857400179	0.013930176384747	0.0113327819854021	0.0308132413774729
1460	77.1711883544922	-6.15614986419678	-5.46069240570068	-0.0149658378213644	0.0200989879667759	0.0103587592020631	0.0210730116814375
1461	77.1711883544922	-5.50680112838745	-5.52562713623047	-0.00749832857400179	0.0188002903014421	0.0149041991680861	0.0269171483814716
1462	77.8205337524414	-6.15614986419678	-5.52562713623047	-0.0104203969240189	0.0210730116814375	-0.0139918150380254	0.011982130818069
1463	77.1711883544922	-5.50680112838745	-5.26588773727417	-0.00230353930965066	0.0126314787194133	-0.0224333461374044	0.000293855206109583
1464	79.7685852050781	-6.80549812316895	-5.07108306884766	0.000943203864153475	0.00354059832170606	-0.0110697457566857	-0.0195112787187099
1465	78.4698867797852	-5.83147525787354	-5.59056186676025	0.00613799272105098	-0.00912170019000769	0.0149041991680861	-0.0626929625868797
1466	79.7685852050781	-6.80549812316895	-5.52562713623047	0.00256657530553639	-0.0292515084147453	0.0460729338228703	-0.0428878292441368
1467	79.1192321777344	-5.83147525787354	-5.72043180465698	0.00646266713738441	-0.0113944197073579	0.0580858811736107	-0.0536020807921886
1468	77.8205337524414	-6.15614986419678	-5.72043180465698	-0.0143164889886975	0.000293855206109583	0.0506183728575706	-0.0497059896588326
1469	78.4698867797852	-6.15614986419678	-5.59056186676025	0.00321592413820326	0.00126787810586393	0.0175015944987535	-0.0435371771454811
1470	77.1711883544922	-5.50680112838745	-5.3957576751709	0.00516396993771195	0.0152288740500808	-0.0188619289547205	-0.0341216214001179
1471	77.8205337524414	-5.83147525787354	-5.78536653518677	0.00354059832170606	0.025618452578783	-0.0516540370881557	-0.0195112787187099
1472	79.7685852050781	-7.13017272949219	-5.59056186676025	0.0126314787194133	0.0262678004801273	-0.0889915823936462	-0.0113944197073579
1473	79.7685852050781	-7.13017272949219	-5.6554970741272	0.0243197549134493	0.0113327819854021	-0.0899656042456627	-0.0126931173726916
1474	79.1192321777344	-6.80549812316895	-5.59056186676025	0.00354059832170606	0.0126314787194133	-0.0799007043242455	0.0155535480007529
1475	78.4698867797852	-5.50680112838745	-5.26588773727417	-0.0182125810533762	0.000618529506027699	-0.0422384813427925	0.041852168738842
1476	79.1192321777344	-7.45484685897827	-5.13601779937744	-0.00847235135734081	-0.0198359526693821	0.00906006153672934	0.0613326244056225
1477	79.7685852050781	-6.48082399368286	-5.78536653518677	-0.0198359526693821	-0.0315242260694504	0.0405534692108631	0.0567871853709221
1478	79.1192321777344	-6.80549812316895	-5.72043180465698	-0.0172385573387146	-0.0169138833880424	0.0821117833256721	0.0395794473588467
1479	81.0672836303711	-7.45484685897827	-5.52562713623047	-0.0165892094373703	-0.0143164889886975	0.0688001364469528	0.0350340083241463
1480	78.4698867797852	-6.80549812316895	-5.59056186676025	-0.0172385573387146	-0.0165892094373703	0.0879559218883514	0.0285405199974775
1481	81.0672836303711	-7.13017272949219	-5.52562713623047	-0.0211346503347158	-0.00652430532500148	0.0626313239336014	0.0223717093467712
1482	79.7685852050781	-6.80549812316895	-5.07108306884766	-0.0221086721867323	0.0149041991680861	0.0509430468082428	0.0181509424000978
1483	79.7685852050781	-5.83147525787354	-5.78536653518677	-0.0159398596733809	0.0308132413774729	0.00841071270406246	0.00451462110504508
1484	79.1192321777344	-5.83147525787354	-5.6554970741272	0.000943203864153475	0.0249691028147936	-0.0250307414680719	-0.0195112787187099
1485	81.7166290283203	-7.45484685897827	-5.59056186676025	0.012956153601408	0.0269171483814716	-0.0360696688294411	-0.0451605506241322
1486	79.7685852050781	-5.50680112838745	-5.59056186676025	0.01847561635077	0.0233457311987877	-0.039641086012125	-0.048407293856144
1487	81.0672836303711	-7.13017272949219	-5.07108306884766	0.0213976856321096	0.00678734155371785	-0.055874802172184	-0.0516540370881557
1488	81.0672836303711	-6.48082399368286	-5.20095300674438	0.00711201597005129	0.0191249661147594	-0.0523033849895	-0.0500306636095047
1489	82.3659744262695	-7.13017272949219	-5.00614833831787	0.0103587592020631	0.0220470335334539	-0.0675630792975426	-0.0305502042174339
1490	81.0672836303711	-6.80549812316895	-5.52562713623047	0.01100810803473	0.0350340083241463	-0.0510046854615211	-0.0347709693014622
1491	80.4179306030273	-7.13017272949219	-5.33082246780396	0.00711201597005129	0.0239950809627771	-0.0536020807921886	-0.0107450718060136
1492	79.7685852050781	-5.50680112838745	-5.6554970741272	0.0191249661147594	0.00808603875339031	-0.0847708135843277	-0.0156151866540313
1493	79.1192321777344	-6.48082399368286	-5.59056186676025	0.0194496400654316	0.00906006153672934	-0.0938616991043091	-0.00522560812532902
1494	79.1192321777344	-5.83147525787354	-5.3957576751709	0.01100810803473	0.00938473641872406	-0.0828227698802948	0.013930176384747
1495	81.0672836303711	-7.45484685897827	-5.59056186676025	-0.00652430532500148	-0.00555028254166245	-0.0487319678068161	0.0353586822748184
1496	79.7685852050781	-5.83147525787354	-5.52562713623047	-0.00782300252467394	-0.039641086012125	0.00354059832170606	0.0486703291535378
1497	81.7166290283203	-7.13017272949219	-5.72043180465698	0.00516396993771195	-0.0529527328908443	0.0181509424000978	0.0512677207589149
1498	79.1192321777344	-6.48082399368286	-5.52562713623047	0.000293855206109583	-0.0445111989974976	0.0288651939481497	0.0376313999295235
1499	79.7685852050781	-6.80549812316895	-5.46069240570068	-0.00847235135734081	-0.0406151078641415	0.0496443510055542	0.0288651939481497
1500	82.3659744262695	-7.45484685897827	-5.59056186676025	-0.0107450718060136	-0.0402904339134693	0.0681507885456085	0.0220470335334539
1501	82.3659744262695	-7.45484685897827	-5.13601779937744	-0.0026282137259841	-0.0263294391334057	0.110033772885799	0.0194496400654316
1502	80.4179306030273	-7.45484685897827	-5.6554970741272	-0.00814767740666866	-0.0162645354866982	0.105488330125809	0.0155535480007529
1503	79.7685852050781	-5.83147525787354	-5.72043180465698	-0.00944637414067984	0.00191722682211548	0.0756182968616486	0.000293855206109583
1504	81.0672836303711	-6.80549812316895	-5.6554970741272	0.00483929552137852	0.00354059832170606	0.0363327041268349	-0.0195112787187099
1505	80.4179306030273	-6.48082399368286	-5.52562713623047	0.0145795252174139	0.0149041991680861	0.00906006153672934	-0.0549007803201675
1506	81.7166290283203	-7.45484685897827	-5.13601779937744	0.0132808275520802	0.0265924744307995	-0.032173577696085	-0.0474332682788372
1507	81.0672836303711	-7.45484685897827	-5.07108306884766	0.012956153601408	0.0301638916134834	-0.0682124271988869	-0.0532774068415165
1508	83.0153274536133	-7.45484685897827	-5.33082246780396	0.00483929552137852	0.011982130818069	-0.0630176365375519	-0.0523033849895
1509	82.3659744262695	-6.48082399368286	-5.52562713623047	0.00841071270406246	-0.00814767740666866	-0.0260047651827335	-0.0445111989974976
1510	83.6646728515625	-7.45484685897827	-5.46069240570068	-0.000355493422830477	-0.0402904339134693	-0.00230353930965066	-0.0347709693014622
1511	79.7685852050781	-6.48082399368286	-5.3957576751709	0.00613799272105098	-0.0626929625868797	0.0298392176628113	-0.0165892094373703
1512	80.4179306030273	-6.15614986419678	-5.6554970741272	-0.00587495695799589	-0.0448358729481697	0.025618452578783	-0.0123684434220195
1513	81.0672836303711	-6.15614986419678	-5.13601779937744	0.01100810803473	-0.0113944197073579	0.0265924744307995	-0.00490093370899558
1514	83.0153274536133	-6.48082399368286	-5.46069240570068	0.00418994715437293	0.00418994715437293	0.0246444288641214	0.0132808275520802
1515	80.4179306030273	-6.48082399368286	-5.33082246780396	-0.0149658378213644	0.00678734155371785	0.0100340843200684	0.0395794473588467
1516	83.0153274536133	-7.77952146530151	-5.46069240570068	-0.00490093370899558	0.0126314787194133	-0.0152905117720366	0.0580858811736107
1517	79.7685852050781	-6.15614986419678	-5.6554970741272	-0.0152905117720366	0.0200989879667759	-0.0230826959013939	0.0632806718349457
1518	80.4179306030273	-6.80549812316895	-5.3957576751709	-0.0110697457566857	0.0217223595827818	-0.0273034609854221	0.0415274947881699
1519	80.4179306030273	-6.80549812316895	-5.07108306884766	-0.0133424662053585	0.0168522447347641	-0.0260047651827335	0.0340599827468395
1520	81.0672836303711	-6.80549812316895	-4.81134366989136	-0.00912170019000769	0.0181509424000978	-0.0568488240242004	0.0272418223321438
1521	79.7685852050781	-6.48082399368286	-5.46069240570068	-0.00912170019000769	0.0265924744307995	-0.0422384813427925	0.0249691028147936
1522	81.0672836303711	-7.13017272949219	-5.26588773727417	-0.0120437685400248	0.01100810803473	-0.0584721975028515	0.0249691028147936
1523	83.0153274536133	-7.45484685897827	-5.33082246780396	0.00906006153672934	0.00613799272105098	-0.0334722734987736	-0.00197886489331722
1524	82.3659744262695	-7.77952146530151	-5.00614833831787	0.0197743140161037	-0.00847235135734081	0.00516396993771195	-0.0182125810533762
1525	80.4179306030273	-7.13017272949219	-5.07108306884766	0.0327612869441509	-0.0195112787187099	0.01100810803473	-0.0464592464268208
1526	81.7166290283203	-7.77952146530151	-4.87627840042114	0.0145795252174139	-0.0107450718060136	0.0395794473588467	-0.0529527328908443
1527	80.4179306030273	-6.15614986419678	-5.33082246780396	0.0282158460468054	-0.0370436906814575	0.0717222020030022	-0.0545761026442051
1528	80.4179306030273	-7.45484685897827	-5.20095300674438	0.0230210572481155	-0.0331475995481014	0.066202737390995	-0.043212503194809
1529	81.0672836303711	-8.42887020111084	-5.33082246780396	0.0181509424000978	-0.0156151866540313	0.0600339286029339	-0.0354203209280968
1530	81.7166290283203	-8.42887020111084	-4.94121360778809	0.0142548503354192	-0.0100957229733467	0.0587352328002453	-0.0201606266200542
1531	80.4179306030273	-8.1041955947876	-5.33082246780396	0.00516396993771195	-0.0130177913233638	0.0730208978056908	-0.0191866029053926
1532	79.7685852050781	-7.77952146530151	-5.00614833831787	0.000943203864153475	-0.00165419070981443	0.0369820520281792	-0.00165419070981443
1533	81.7166290283203	-7.45484685897827	-5.46069240570068	-0.00652430532500148	0.0136055024340749	0.0181509424000978	0.00289124972186983
1534	81.0672836303711	-7.13017272949219	-5.59056186676025	-0.0113944197073579	0.0168522447347641	-0.0165892094373703	0.0243197549134493
1535	81.7166290283203	-7.77952146530151	-5.6554970741272	-0.02697878703475	0.0152288740500808	-0.0552254542708397	0.0535404421389103
1536	79.7685852050781	-8.1041955947876	-5.46069240570068	-0.0250307414680719	0.0217223595827818	-0.0587968714535236	0.0636053457856178
1537	83.0153274536133	-8.42887020111084	-5.33082246780396	-0.028926832601428	0.0168522447347641	-0.0539267547428608	0.06393001973629
1538	81.7166290283203	-8.75354385375977	-5.13601779937744	-0.0165892094373703	0.0100340843200684	-0.0308748781681061	0.0444495603442192
1539	83.0153274536133	-8.75354385375977	-5.72043180465698	-0.00230353930965066	-0.00457625929266214	-0.00879702530801296	0.0360080301761627
1540	81.0672836303711	-8.75354385375977	-5.59056186676025	-0.00490093370899558	-0.0130177913233638	0.0308132413774729	0.0278911720961332
1541	83.6646728515625	-8.42887020111084	-5.52562713623047	-0.00847235135734081	-0.00717365415766835	0.0386054255068302	0.0285405199974775
1542	81.0672836303711	-8.1041955947876	-5.52562713623047	-0.000355493422830477	0.00256657530553639	0.0386054255068302	0.012956153601408
1543	81.7166290283203	-7.45484685897827	-5.59056186676025	-0.00619963090866804	0.00418994715437293	0.0382807515561581	0.00191722682211548
1544	81.0672836303711	-7.77952146530151	-5.52562713623047	0.00321592413820326	0.000293855206109583	0.0356833562254906	-0.0175632312893867
1545	83.6646728515625	-8.75354385375977	-5.59056186676025	0.0100340843200684	-0.00132951640989631	0.0369820520281792	-0.0516540370881557
1546	81.7166290283203	-6.80549812316895	-5.72043180465698	0.00743668992072344	-0.00327756232582033	0.0395794473588467	-0.0526280589401722
1547	83.0153274536133	-8.75354385375977	-5.3957576751709	0.0126314787194133	0.00808603875339031	-0.00814767740666866	-0.0574981719255447
1548	82.3659744262695	-8.1041955947876	-5.52562713623047	0.0123068047687411	0.0210730116814375	-0.0415891297161579	-0.0448358729481697
1549	81.0672836303711	-6.80549812316895	-5.3957576751709	0.00581331877037883	0.0317872650921345	-0.0756799355149269	-0.0354203209280968
1550	80.4179306030273	-6.80549812316895	-5.26588773727417	-0.00327756232582033	0.011982130818069	-0.0682124271988869	-0.0334722734987736
1551	81.7166290283203	-7.45484685897827	-5.52562713623047	0.0269171483814716	-0.00652430532500148	-0.0714591667056084	-0.0188619289547205
1552	82.3659744262695	-8.42887020111084	-5.59056186676025	0.00646266713738441	-0.0188619289547205	-0.0542514286935329	-0.0117190945893526
1553	82.3659744262695	-8.75354385375977	-5.33082246780396	0.00970941036939621	-0.0383423902094364	-0.0448358729481697	-0.00587495695799589
1554	81.7166290283203	-8.42887020111084	-5.26588773727417	0.00548864435404539	-0.0149658378213644	-0.0519787110388279	0.00483929552137852
1555	81.7166290283203	-7.45484685897827	-4.81134366989136	-0.0100957229733467	-0.0162645354866982	-0.0519787110388279	0.041852168738842
1556	82.3659744262695	-7.45484685897827	-4.74640893936157	0.0158782228827477	-0.00879702530801296	-0.0370436906814575	0.0535404421389103
1557	80.4179306030273	-7.45484685897827	-5.07108306884766	0.00646266713738441	-0.0100957229733467	-0.0230826959013939	0.0538651160895824
1558	80.4179306030273	-6.80549812316895	-5.46069240570068	0.0152288740500808	-0.0247060675173998	-0.00684897974133492	0.0386054255068302
1559	81.0672836303711	-6.80549812316895	-5.46069240570068	0.0136055024340749	-0.0360696688294411	0.00743668992072344	0.0314625911414623
1560	80.4179306030273	-6.48082399368286	-5.52562713623047	0.0100340843200684	-0.0604202412068844	0.0288651939481497	0.020423661917448
1561	81.7166290283203	-6.80549812316895	-5.46069240570068	0.0116574559360743	-0.0500306636095047	0.0369820520281792	0.0145795252174139
1562	81.7166290283203	-7.13017272949219	-5.07108306884766	0.00613799272105098	-0.0461345724761486	0.0545144639909267	0.0175015944987535
1563	81.0672836303711	-7.45484685897827	-5.00614833831787	0.00646266713738441	-0.0201606266200542	0.029189869761467	0.00159255252219737
1564	81.0672836303711	-7.45484685897827	-5.20095300674438	0.00646266713738441	-0.00327756232582033	0.0665274113416672	-0.0198359526693821
1565	81.0672836303711	-7.13017272949219	-5.07108306884766	-0.000355493422830477	-0.00392691092565656	0.0249691028147936	-0.038017712533474
1566	81.7166290283203	-7.77952146530151	-5.3957576751709	-0.00879702530801296	0.00776136433705688	0.013930176384747	-0.0497059896588326
1567	79.7685852050781	-6.15614986419678	-5.46069240570068	-0.00100484199356288	0.0210730116814375	-0.0159398596733809	-0.0477579422295094
1568	82.3659744262695	-7.45484685897827	-5.46069240570068	0.000293855206109583	0.0343846566975117	-0.0370436906814575	-0.0454852245748043
1569	82.3659744262695	-7.45484685897827	-4.81134366989136	0.00256657530553639	0.0379560738801956	-0.0630176365375519	-0.0370436906814575
1570	81.0672836303711	-7.13017272949219	-5.46069240570068	0.0239950809627771	0.0356833562254906	-0.0607449151575565	-0.0221086721867323
1571	81.0672836303711	-7.13017272949219	-5.33082246780396	0.00841071270406246	0.0239950809627771	-0.0305502042174339	-0.0208099745213985
1572	81.7166290283203	-7.45484685897827	-5.72043180465698	0.00711201597005129	0.0116574559360743	-0.0146411629393697	-0.0100957229733467
1573	81.7166290283203	-5.83147525787354	-5.9152364730835	0.00743668992072344	0.00126787810586393	-0.00392691092565656	-0.0113944197073579
1574	81.7166290283203	-5.83147525787354	-5.72043180465698	-0.00457625929266214	0.00386527273803949	0.00678734155371785	0.0188002903014421
1575	83.0153274536133	-7.13017272949219	-5.46069240570068	0.000293855206109583	-0.0113944197073579	0.00808603875339031	0.0386054255068302
1576	82.3659744262695	-5.83147525787354	-5.46069240570068	0.00289124972186983	-0.00717365415766835	0.012956153601408	0.0499690249562263
1577	81.7166290283203	-6.80549812316895	-5.52562713623047	-0.00879702530801296	-0.0162645354866982	0.00906006153672934	0.052891094237566
1578	81.7166290283203	-7.13017272949219	-5.46069240570068	-0.000680167751852423	-0.0198359526693821	0.00873538758605719	0.0399041213095188
1579	82.3659744262695	-7.13017272949219	-5.33082246780396	0.00451462110504508	0.000618529506027699	0.00321592413820326	0.025618452578783
1580	83.6646728515625	-7.45484685897827	-5.46069240570068	-0.00490093370899558	-0.00100484199356288	-0.0217839982360601	0.0178262684494257
1581	79.1192321777344	-6.80549812316895	-5.07108306884766	-0.00522560812532902	0.000293855206109583	-0.0299008563160896	0.0213976856321096
1582	81.7166290283203	-6.15614986419678	-5.3957576751709	-0.0117190945893526	-0.0143164889886975	-0.00977104809135199	0.0142548503354192
1583	79.7685852050781	-5.50680112838745	-5.46069240570068	0.00711201597005129	-0.0341216214001179	0.0350340083241463	0.00581331877037883
1584	81.0672836303711	-6.15614986419678	-5.72043180465698	-0.00165419070981443	-0.0240567177534103	0.0123068047687411	-0.0247060675173998
1585	82.3659744262695	-5.18212652206421	-5.59056186676025	0.00418994715437293	-0.0159398596733809	0.0386054255068302	-0.0503553375601768
1586	81.0672836303711	-6.80549812316895	-5.20095300674438	0.00711201597005129	-0.0172385573387146	0.0188002903014421	-0.0519787110388279
1587	81.7166290283203	-6.80549812316895	-4.81134366989136	0.00841071270406246	-0.0243813935667276	0.0239950809627771	-0.0574981719255447
1588	81.0672836303711	-5.83147525787354	-5.26588773727417	-0.00555028254166245	-0.0331475995481014	0.013930176384747	-0.0399657599627972
1589	81.7166290283203	-5.50680112838745	-5.6554970741272	0.00354059832170606	-0.0467839203774929	0.0233457311987877	-0.043212503194809
1590	81.0672836303711	-5.83147525787354	-5.6554970741272	0.0191249661147594	-0.038017712533474	0.0262678004801273	-0.0302255302667618
1591	79.7685852050781	-5.50680112838745	-5.72043180465698	0.01100810803473	-0.0149658378213644	0.0265924744307995	-0.0208099745213985
1592	81.0672836303711	-6.15614986419678	-5.46069240570068	0.00646266713738441	0.00451462110504508	0.0421768426895142	-0.0100957229733467
1593	82.3659744262695	-6.48082399368286	-5.3957576751709	0.01100810803473	0.0171769186854362	0.0197743140161037	-0.0113944197073579
1594	80.4179306030273	-7.13017272949219	-4.87627840042114	-0.00197886489331722	0.045423585921526	-0.0169138833880424	0.00970941036939621
1595	80.4179306030273	-6.48082399368286	-5.20095300674438	0.000943203864153475	0.0535404421389103	-0.0461345724761486	0.041852168738842
1596	81.7166290283203	-6.80549812316895	-5.6554970741272	-0.00490093370899558	0.0623066499829292	-0.0617189407348633	0.0509430468082428
1597	79.7685852050781	-5.83147525787354	-5.6554970741272	0.000618529506027699	0.0619819760322571	-0.0435371771454811	0.0541897900402546
1598	81.0672836303711	-5.50680112838745	-5.6554970741272	-0.0113944197073579	0.052891094237566	-0.0529527328908443	0.0444495603442192
1599	81.0672836303711	-5.83147525787354	-5.46069240570068	-0.00490093370899558	0.045423585921526	-0.0350956469774246	0.0275664981454611
1600	80.4179306030273	-6.15614986419678	-5.20095300674438	0.00289124972186983	0.0149041991680861	-0.0165892094373703	0.0262678004801273
1601	81.0672836303711	-6.15614986419678	-5.33082246780396	0.00126787810586393	0.000293855206109583	-0.0100957229733467	0.0259431265294552
1602	81.7166290283203	-6.48082399368286	-5.46069240570068	-0.0133424662053585	-0.00230353930965066	-0.017887907102704	0.0223717093467712
1603	82.3659744262695	-5.83147525787354	-6.04510593414307	-0.00295288790948689	-0.00230353930965066	-0.00912170019000769	0.000943203864153475
1604	81.0672836303711	-5.50680112838745	-5.6554970741272	0.0226963832974434	-0.02697878703475	0.0113327819854021	-0.0146411629393697
1605	83.0153274536133	-7.13017272949219	-5.46069240570068	0.0126314787194133	-0.048407293856144	0.00516396993771195	-0.0448358729481697
1606	81.0672836303711	-5.83147525787354	-5.3957576751709	0.00841071270406246	-0.0516540370881557	0.0116574559360743	-0.0402904339134693
1607	81.0672836303711	-6.48082399368286	-4.94121360778809	0.013930176384747	-0.0581475235521793	0.0210730116814375	-0.0425631552934647
1608	81.0672836303711	-6.80549812316895	-5.20095300674438	0.00776136433705688	-0.0480826161801815	0.0162028968334198	-0.0373683646321297
1609	83.0153274536133	-7.13017272949219	-5.46069240570068	0.00808603875339031	-0.0399657599627972	0.00873538758605719	-0.0341216214001179
1610	82.3659744262695	-6.48082399368286	-5.59056186676025	0.01100810803473	-0.0204853005707264	0.00808603875339031	-0.0295761823654175
1611	84.3140258789063	-7.13017272949219	-5.52562713623047	0.012956153601408	-0.0104203969240189	0.00873538758605719	-0.0156151866540313
1612	81.7166290283203	-6.48082399368286	-5.3957576751709	0.00841071270406246	0.0168522447347641	0.0252937767654657	-0.0110697457566857
1613	81.7166290283203	-6.80549812316895	-4.81134366989136	0.011982130818069	0.0438002124428749	0.00289124972186983	-0.0100957229733467
1614	80.4179306030273	-6.15614986419678	-5.33082246780396	0.00418994715437293	0.0649040415883064	-0.0172385573387146	0.0145795252174139
1615	81.0672836303711	-5.50680112838745	-5.9152364730835	-0.00717365415766835	0.0814624354243279	-0.0211346503347158	0.0470469556748867
1616	80.4179306030273	-5.83147525787354	-5.72043180465698	-0.00392691092565656	0.0762676447629929	-0.0113944197073579	0.0610079504549503
1617	82.3659744262695	-7.13017272949219	-5.6554970741272	-0.00782300252467394	0.0726962238550186	-0.0237320438027382	0.0590599067509174
1618	81.7166290283203	-6.48082399368286	-5.20095300674438	-0.00197886489331722	0.06393001973629	-0.0247060675173998	0.0460729338228703
1619	82.3659744262695	-6.80549812316895	-5.26588773727417	-0.0117190945893526	0.0486703291535378	-0.0240567177534103	0.0285405199974775
1620	83.0153274536133	-6.48082399368286	-5.52562713623047	0.0113327819854021	0.0149041991680861	-0.00392691092565656	0.020423661917448
1621	81.7166290283203	-7.13017272949219	-5.59056186676025	0.00451462110504508	0.00126787810586393	0.00776136433705688	0.0262678004801273
1622	81.0672836303711	-5.50680112838745	-6.11004114151001	-0.00425158534198999	-0.00977104809135199	-0.0211346503347158	0.0197743140161037
1623	79.7685852050781	-6.15614986419678	-5.59056186676025	0.0100340843200684	-0.0156151866540313	-0.0256800893694162	0.0022419011220336
1624	80.4179306030273	-5.83147525787354	-5.46069240570068	0.0207483377307653	-0.0292515084147453	-0.0256800893694162	-0.0279528107494116
1625	81.0672836303711	-6.15614986419678	-5.3957576751709	0.00711201597005129	-0.0376930385828018	-0.0334722734987736	-0.0454852245748043
1626	82.3659744262695	-7.45484685897827	-5.33082246780396	0.0100340843200684	-0.0373683646321297	-0.0026282137259841	-0.0536020807921886
1627	80.4179306030273	-5.83147525787354	-5.78536653518677	0.0103587592020631	-0.0425631552934647	0.0275664981454611	-0.0464592464268208
1628	81.0672836303711	-6.80549812316895	-5.6554970741272	0.00841071270406246	-0.023407369852066	0.0275664981454611	-0.0467839203774929
1629	81.7166290283203	-7.13017272949219	-5.26588773727417	0.0178262684494257	-0.00847235135734081	0.0285405199974775	-0.0389917381107807
1630	82.3659744262695	-7.13017272949219	-5.26588773727417	0.00841071270406246	0.00873538758605719	0.0324366129934788	-0.0253554154187441
1631	82.3659744262695	-7.13017272949219	-5.00614833831787	0.0236704051494598	0.00256657530553639	0.0519170723855495	-0.00425158534198999
1632	81.7166290283203	-7.77952146530151	-5.13601779937744	0.0230210572481155	-0.00587495695799589	0.0707481801509857	-0.00782300252467394
1633	81.7166290283203	-7.77952146530151	-5.59056186676025	0.0213976856321096	-0.0152905117720366	0.0856831967830658	-0.000355493422830477
1634	80.4179306030273	-6.80549812316895	-5.98017120361328	0.0155535480007529	-0.00944637414067984	0.0720468759536743	0.00581331877037883
1635	80.4179306030273	-6.48082399368286	-5.6554970741272	0.00516396993771195	-0.000355493422830477	0.040228795260191	0.0519170723855495
1636	82.3659744262695	-7.45484685897827	-5.6554970741272	0.0106834331527352	0.0123068047687411	0.0314625911414623	0.0616573020815849
1637	82.3659744262695	-6.48082399368286	-5.9152364730835	0.0022419011220336	0.0136055024340749	-0.00652430532500148	0.0616573020815849
1638	81.7166290283203	-6.15614986419678	-5.46069240570068	-0.0133424662053585	0.0213976856321096	-0.0448358729481697	0.0480209775269032
1639	82.3659744262695	-6.80549812316895	-5.72043180465698	0.0022419011220336	0.01847561635077	-0.0870435386896133	0.0327612869441509
1640	83.0153274536133	-7.45484685897827	-5.59056186676025	-0.0182125810533762	0.0304885655641556	-0.0948357209563255	0.0301638916134834
1641	81.7166290283203	-7.45484685897827	-5.59056186676025	-0.0123684434220195	0.0252937767654657	-0.0789266750216484	0.0236704051494598
1642	81.7166290283203	-6.48082399368286	-5.6554970741272	-0.00814767740666866	0.0217223595827818	-0.0600955672562122	0.0194496400654316
1643	81.0672836303711	-6.15614986419678	-5.85030126571655	-0.0266541130840778	0.0136055024340749	-0.0367190167307854	-0.00717365415766835
1644	81.0672836303711	-6.48082399368286	-5.52562713623047	-0.0162645354866982	0.00418994715437293	-0.0149658378213644	-0.017887907102704
1645	82.3659744262695	-7.13017272949219	-5.6554970741272	-0.00327756232582033	-0.0286021586507559	0.0126314787194133	-0.0425631552934647
1646	81.7166290283203	-6.80549812316895	-6.04510593414307	-0.00847235135734081	-0.0256800893694162	0.0340599827468395	-0.0474332682788372
1647	82.3659744262695	-7.77952146530151	-5.6554970741272	-0.00814767740666866	0.0022419011220336	0.0262678004801273	-0.0529527328908443
1648	83.0153274536133	-7.77952146530151	-5.85030126571655	-0.0107450718060136	-0.0208099745213985	0.0230210572481155	-0.0451605506241322
1649	79.7685852050781	-5.83147525787354	-6.11004114151001	0.00548864435404539	0.00678734155371785	0.00776136433705688	-0.0373683646321297
1650	80.4179306030273	-6.48082399368286	-5.9152364730835	-0.00327756232582033	-0.0133424662053585	-0.0107450718060136	-0.0250307414680719
1651	80.4179306030273	-5.83147525787354	-5.78536653518677	0.0022419011220336	-0.0276281367987394	0.0103587592020631	-0.0126931173726916
1652	81.7166290283203	-6.80549812316895	-6.17497587203979	-0.0120437685400248	-0.0360696688294411	0.0252937767654657	-0.00944637414067984
1653	83.0153274536133	-6.48082399368286	-5.72043180465698	-0.00490093370899558	-0.0471085943281651	0.0191249661147594	-0.00490093370899558
1654	82.3659744262695	-7.77952146530151	-5.78536653518677	0.00418994715437293	-0.00944637414067984	0.0226963832974434	0.013930176384747
1655	80.4179306030273	-6.15614986419678	-5.98017120361328	-0.00230353930965066	0.00418994715437293	0.0168522447347641	0.036657378077507
1656	83.0153274536133	-8.1041955947876	-5.6554970741272	-0.0133424662053585	0.0243197549134493	-0.00684897974133492	0.0538651160895824
1657	82.3659744262695	-7.45484685897827	-5.3957576751709	-0.0165892094373703	0.0324366129934788	-0.0324982516467571	0.0470469556748867
1658	81.7166290283203	-7.77952146530151	-5.46069240570068	-0.0143164889886975	0.0321119390428066	-0.0584721975028515	0.0483456552028656
1659	82.3659744262695	-6.80549812316895	-5.72043180465698	-0.00230353930965066	0.029189869761467	-0.0750305876135826	0.0269171483814716
1660	82.3659744262695	-7.77952146530151	-5.52562713623047	-0.000680167751852423	0.0194496400654316	-0.0811994001269341	0.0272418223321438
1661	81.7166290283203	-7.13017272949219	-5.52562713623047	-0.0100957229733467	0.012956153601408	-0.0516540370881557	0.01847561635077
1662	80.4179306030273	-6.80549812316895	-5.46069240570068	-0.00879702530801296	0.0162028968334198	-0.0568488240242004	0.0136055024340749
1663	82.3659744262695	-7.13017272949219	-5.20095300674438	-0.00360223650932312	0.0171769186854362	-0.0227580219507217	0.00126787810586393
1664	82.3659744262695	-7.45484685897827	-5.6554970741272	0.00191722682211548	0.00451462110504508	-0.0133424662053585	-0.0107450718060136
1665	81.0672836303711	-6.48082399368286	-5.85030126571655	0.0217223595827818	-0.00327756232582033	-0.00587495695799589	-0.0542514286935329
1666	82.3659744262695	-7.77952146530151	-5.52562713623047	0.0181509424000978	0.00516396993771195	0.00289124972186983	-0.0464592464268208
1667	81.0672836303711	-6.48082399368286	-5.72043180465698	0.0178262684494257	0.0149041991680861	-0.00522560812532902	-0.0529527328908443
1668	80.4179306030273	-6.48082399368286	-5.59056186676025	0.0168522447347641	0.029189869761467	-0.0104203969240189	-0.0409397818148136
1669	81.7166290283203	-7.77952146530151	-4.81134366989136	0.0181509424000978	0.0171769186854362	0.00938473641872406	-0.0367190167307854
1670	82.3659744262695	-7.45484685897827	-5.13601779937744	0.01847561635077	0.00191722682211548	0.0220470335334539	-0.021459324285388
1671	81.7166290283203	-7.77952146530151	-5.72043180465698	0.00970941036939621	-0.0100957229733467	0.00841071270406246	-0.017887907102704
1672	79.1192321777344	-6.48082399368286	-6.04510593414307	-0.00230353930965066	0.0022419011220336	-0.0198359526693821	-0.0165892094373703
1673	81.7166290283203	-6.48082399368286	-5.6554970741272	-0.00100484199356288	0.00418994715437293	-0.0100957229733467	-0.00879702530801296
1674	80.4179306030273	-6.48082399368286	-5.46069240570068	-0.00132951640989631	0.000618529506027699	0.000618529506027699	0.0252937767654657
1675	82.3659744262695	-8.1041955947876	-5.26588773727417	-0.0100957229733467	-0.00944637414067984	-0.00132951640989631	0.049319677054882
1676	80.4179306030273	-6.80549812316895	-5.46069240570068	-0.0159398596733809	-0.00652430532500148	-0.0243813935667276	0.0642546936869621
1677	81.7166290283203	-7.77952146530151	-5.52562713623047	-0.0110697457566857	0.00548864435404539	-0.0510046854615211	0.0610079504549503
1678	82.3659744262695	-7.45484685897827	-5.85030126571655	-0.00490093370899558	-0.00457625929266214	-0.0539267547428608	0.0509430468082428
1679	82.3659744262695	-7.45484685897827	-5.6554970741272	-0.00197886489331722	-0.00425158534198999	-0.0389917381107807	0.0321119390428066
1680	82.3659744262695	-7.45484685897827	-5.26588773727417	-0.00230353930965066	-0.0172385573387146	-0.0315242260694504	0.0353586822748184
1681	83.0153274536133	-8.1041955947876	-5.13601779937744	0.0022419011220336	-0.0308748781681061	0.00743668992072344	0.0275664981454611
1682	80.4179306030273	-6.15614986419678	-5.3957576751709	-0.00425158534198999	-0.0156151866540313	0.0194496400654316	0.0213976856321096
1683	79.7685852050781	-6.80549812316895	-5.78536653518677	-0.00197886489331722	-0.021459324285388	0.0265924744307995	0.0123068047687411
1684	80.4179306030273	-6.48082399368286	-5.6554970741272	0.012956153601408	-0.0110697457566857	0.020423661917448	-0.0195112787187099
1685	83.0153274536133	-7.45484685897827	-5.3957576751709	0.0145795252174139	-0.0175632312893867	0.0213976856321096	-0.0425631552934647
1686	80.4179306030273	-6.48082399368286	-5.59056186676025	0.0168522447347641	-0.000355493422830477	0.0226963832974434	-0.0526280589401722
1687	83.0153274536133	-7.77952146530151	-5.20095300674438	0.0168522447347641	0.00646266713738441	0.0188002903014421	-0.0539267547428608
1688	81.7166290283203	-7.45484685897827	-5.33082246780396	0.0103587592020631	0.0152288740500808	-0.00230353930965066	-0.0412644557654858
1689	82.3659744262695	-7.13017272949219	-5.9152364730835	-0.0120437685400248	0.0220470335334539	-0.00652430532500148	-0.039641086012125
1690	80.4179306030273	-6.15614986419678	-5.9152364730835	0.0194496400654316	0.0210730116814375	-0.00327756232582033	-0.0324982516467571
1691	81.7166290283203	-7.13017272949219	-5.9152364730835	-0.00684897974133492	-0.00132951640989631	0.0149041991680861	-0.0191866029053926
1692	82.3659744262695	-7.13017272949219	-5.59056186676025	0.013930176384747	0.00451462110504508	0.0132808275520802	-0.0100957229733467
1693	82.3659744262695	-7.77952146530151	-5.33082246780396	0.00743668992072344	0.000293855206109583	0.012956153601408	-0.00749832857400179
1694	82.3659744262695	-7.77952146530151	-5.33082246780396	0.00289124972186983	0.0103587592020631	0.00321592413820326	0.00321592413820326
1695	79.7685852050781	-6.80549812316895	-5.46069240570068	-0.00295288790948689	0.00841071270406246	0.0145795252174139	0.0450989119708538
1696	81.7166290283203	-7.45484685897827	-5.26588773727417	-0.00944637414067984	0.00906006153672934	0.0363327041268349	0.0558131635189056
1697	81.7166290283203	-7.13017272949219	-5.52562713623047	-0.00327756232582033	0.0175015944987535	0.0278911720961332	0.0499690249562263
1698	80.4179306030273	-6.48082399368286	-5.59056186676025	-0.00652430532500148	0.0152288740500808	0.0145795252174139	0.0483456552028656
1699	81.0672836303711	-6.80549812316895	-5.46069240570068	-0.0026282137259841	0.0126314787194133	0.0162028968334198	0.0285405199974775
1700	79.7685852050781	-6.80549812316895	-5.20095300674438	-0.00879702530801296	0.0210730116814375	-0.000680167751852423	0.0239950809627771
1701	81.0672836303711	-6.80549812316895	-5.46069240570068	-0.00717365415766835	0.0197743140161037	-0.0315242260694504	0.0126314787194133
1702	82.3659744262695	-7.77952146530151	-5.3957576751709	-0.00295288790948689	0.0392547734081745	-0.0441865250468254	0.0171769186854362
1703	83.0153274536133	-8.1041955947876	-5.07108306884766	-0.00165419070981443	0.0236704051494598	-0.0308748781681061	0.0132808275520802
1704	82.3659744262695	-7.77952146530151	-5.3957576751709	0.00873538758605719	0.013930176384747	0.0022419011220336	-0.0230826959013939
1705	80.4179306030273	-6.80549812316895	-5.3957576751709	0.00646266713738441	-0.00749832857400179	0.0126314787194133	-0.0445111989974976
1706	81.7166290283203	-7.77952146530151	-5.26588773727417	0.011982130818069	-0.0292515084147453	0.0373067259788513	-0.0513293594121933
1707	78.4698867797852	-7.13017272949219	-5.3957576751709	0.00841071270406246	-0.0185372550040483	0.0450989119708538	-0.0510046854615211
1708	80.4179306030273	-7.45484685897827	-5.46069240570068	0.00970941036939621	-0.0156151866540313	0.0460729338228703	-0.0412644557654858
1709	81.7166290283203	-7.77952146530151	-5.26588773727417	0.00906006153672934	-0.0204853005707264	0.0230210572481155	-0.038017712533474
1710	82.3659744262695	-8.1041955947876	-5.3957576751709	0.0106834331527352	-0.0182125810533762	0.00873538758605719	-0.0292515084147453
1711	80.4179306030273	-7.77952146530151	-5.26588773727417	0.00808603875339031	-0.0188619289547205	-0.00392691092565656	-0.0130177913233638
1712	81.0672836303711	-6.80549812316895	-5.33082246780396	0.00159255252219737	-0.00684897974133492	0.00548864435404539	-0.00749832857400179
1713	78.4698867797852	-7.13017272949219	-5.52562713623047	0.00483929552137852	-0.00132951640989631	-0.00425158534198999	-0.00132951640989631
1714	80.4179306030273	-6.80549812316895	-5.9152364730835	0.01847561635077	0.0136055024340749	-0.0253554154187441	0.0175015944987535
1715	81.0672836303711	-8.1041955947876	-5.72043180465698	-0.0159398596733809	0.0188002903014421	-0.0386670641601086	0.0467222817242146
1716	80.4179306030273	-6.80549812316895	-5.78536653518677	-0.00782300252467394	0.0275664981454611	-0.0334722734987736	0.0652287155389786
1717	79.7685852050781	-6.48082399368286	-5.59056186676025	-0.00555028254166245	0.0288651939481497	-0.0295761823654175	0.0554884895682335
1718	82.3659744262695	-8.1041955947876	-5.46069240570068	0.00191722682211548	0.0158782228827477	-0.0146411629393697	0.0489950031042099
1719	81.0672836303711	-8.1041955947876	-5.20095300674438	0.00191722682211548	-0.00360223650932312	-0.0133424662053585	0.0295145437121391
1720	82.3659744262695	-7.77952146530151	-5.33082246780396	-0.00327756232582033	-0.023407369852066	-0.00295288790948689	0.0275664981454611
1721	80.4179306030273	-6.80549812316895	-5.72043180465698	0.00646266713738441	-0.0250307414680719	0.0145795252174139	0.0330859608948231
1722	80.4179306030273	-6.80549812316895	-5.59056186676025	0.00906006153672934	-0.0172385573387146	0.0262678004801273	0.0116574559360743
1723	79.7685852050781	-6.48082399368286	-5.9152364730835	-0.00814767740666866	0.00841071270406246	0.0249691028147936	-0.00197886489331722
1724	79.1192321777344	-6.80549812316895	-5.59056186676025	-0.00782300252467394	-3.08191010844894e-05	0.0295145437121391	-0.0201606266200542
1725	81.0672836303711	-8.1041955947876	-5.07108306884766	0.00776136433705688	0.00711201597005129	0.0467222817242146	-0.0549007803201675
1726	79.7685852050781	-7.13017272949219	-5.59056186676025	0.00386527273803949	-0.00490093370899558	0.0671767666935921	-0.0477579422295094
1727	80.4179306030273	-7.45484685897827	-5.46069240570068	0.00581331877037883	-0.00197886489331722	0.0746442750096321	-0.050680011510849
1728	80.4179306030273	-8.1041955947876	-5.59056186676025	0.00418994715437293	-0.00165419070981443	0.07431960105896	-0.0487319678068161
1729	79.7685852050781	-6.80549812316895	-5.46069240570068	-0.00652430532500148	-0.00652430532500148	0.0551638156175613	-0.0389917381107807
1730	78.4698867797852	-6.48082399368286	-5.6554970741272	0.00126787810586393	0.00256657530553639	0.0269171483814716	-0.0250307414680719
1731	79.1192321777344	-6.48082399368286	-5.33082246780396	-0.0240567177534103	-0.00977104809135199	0.0226963832974434	-0.0152905117720366
1732	81.0672836303711	-8.1041955947876	-4.94121360778809	0.000293855206109583	-0.023407369852066	-0.0188619289547205	-0.0175632312893867
1733	79.7685852050781	-7.77952146530151	-5.3957576751709	-0.0117190945893526	-0.0295761823654175	-0.0370436906814575	-0.0100957229733467
1734	79.7685852050781	-8.1041955947876	-5.26588773727417	-0.00847235135734081	-0.0182125810533762	-0.0584721975028515	0.0168522447347641
1735	78.4698867797852	-7.13017272949219	-5.59056186676025	-0.00879702530801296	-0.0165892094373703	-0.0286021586507559	0.0308132413774729
1736	79.7685852050781	-8.1041955947876	-5.20095300674438	-0.0139918150380254	-0.0243813935667276	0.0249691028147936	0.0626313239336014
1737	79.1192321777344	-7.45484685897827	-5.46069240570068	-0.0123684434220195	-0.0266541130840778	0.0113327819854021	0.0545144639909267
1738	77.8205337524414	-7.13017272949219	-4.94121360778809	-0.0126931173726916	-0.0133424662053585	-0.000680167751852423	0.0412028171122074
1739	77.8205337524414	-7.77952146530151	-5.59056186676025	-0.0126931173726916	0.000618529506027699	-0.0117190945893526	0.0178262684494257
1740	77.8205337524414	-6.80549812316895	-5.72043180465698	-0.00230353930965066	0.00548864435404539	-0.0100957229733467	0.0217223595827818
1741	78.4698867797852	-7.45484685897827	-5.6554970741272	0.00256657530553639	0.0334106348454952	0.00418994715437293	0.0399041213095188
1742	79.1192321777344	-8.42887020111084	-5.33082246780396	0.00289124972186983	0.0337353087961674	-0.000680167751852423	0.0100340843200684
1743	79.7685852050781	-8.75354385375977	-5.13601779937744	-0.00847235135734081	0.0438002124428749	-0.0308748781681061	0.00386527273803949
1744	79.1192321777344	-8.1041955947876	-4.68147373199463	0.0165275707840919	0.0382807515561581	-0.0308748781681061	-0.0198359526693821
1745	77.8205337524414	-7.77952146530151	-5.20095300674438	0.00873538758605719	0.00678734155371785	-0.0393164120614529	-0.0539267547428608
1746	79.7685852050781	-8.1041955947876	-5.46069240570068	0.0132808275520802	-0.00522560812532902	-0.0373683646321297	-0.0477579422295094
1747	79.1192321777344	-7.13017272949219	-5.72043180465698	0.0100340843200684	0.0142548503354192	-0.0409397818148136	-0.0532774068415165
1748	79.1192321777344	-7.77952146530151	-5.33082246780396	0.00548864435404539	0.00646266713738441	-0.0474332682788372	-0.0412644557654858
1749	80.4179306030273	-8.42887020111084	-5.26588773727417	0.0162028968334198	0.00841071270406246	-0.0620436146855354	-0.0389917381107807
1750	78.4698867797852	-6.48082399368286	-5.26588773727417	0.0126314787194133	0.00808603875339031	-0.0523033849895	-0.0263294391334057
1751	80.4179306030273	-7.13017272949219	-5.59056186676025	-0.00717365415766835	0.00938473641872406	-0.0328229255974293	-0.0126931173726916
1752	79.7685852050781	-8.1041955947876	-5.78536653518677	-0.00100484199356288	0.00386527273803949	-0.0198359526693821	-0.00392691092565656
1753	79.7685852050781	-8.1041955947876	-5.46069240570068	-0.0026282137259841	-0.00230353930965066	0.00970941036939621	0.000943203864153475
1754	78.4698867797852	-7.13017272949219	-5.72043180465698	-0.00847235135734081	0.01100810803473	0.0152288740500808	0.01100810803473
1755	79.1192321777344	-8.42887020111084	-5.26588773727417	-0.0159398596733809	0.0278911720961332	-0.00230353930965066	0.0457482598721981
1756	79.1192321777344	-6.80549812316895	-5.46069240570068	-0.028926832601428	0.025618452578783	0.00678734155371785	0.0593845807015896
1757	79.7685852050781	-7.45484685897827	-5.26588773727417	-0.0311995539814234	0.0285405199974775	-0.0409397818148136	0.0697741582989693
1758	77.8205337524414	-6.80549812316895	-5.9152364730835	-0.0279528107494116	0.029189869761467	-0.0532774068415165	0.0480209775269032
1759	79.1192321777344	-7.45484685897827	-5.9152364730835	-0.0149658378213644	0.0340599827468395	-0.0857448354363441	0.0330859608948231
1760	78.4698867797852	-6.80549812316895	-5.85030126571655	-0.00847235135734081	0.0350340083241463	-0.101329207420349	0.0314625911414623
1761	79.7685852050781	-8.1041955947876	-5.52562713623047	-0.0146411629393697	0.0243197549134493	-0.073731891810894	0.0282158460468054
1762	79.1192321777344	-7.77952146530151	-5.26588773727417	-0.0104203969240189	0.020423661917448	-0.0665890574455261	0.0191249661147594
1763	79.1192321777344	-8.75354385375977	-4.87627840042114	-0.0126931173726916	0.000293855206109583	-0.0266541130840778	0.00126787810586393
1764	77.1711883544922	-6.80549812316895	-5.46069240570068	0.0100340843200684	-0.0139918150380254	0.00906006153672934	-0.0195112787187099
1765	79.1192321777344	-8.42887020111084	-5.3957576751709	0.00711201597005129	-0.0266541130840778	0.0347093306481838	-0.0458098985254765
1766	78.4698867797852	-6.48082399368286	-5.59056186676025	0.00776136433705688	-0.0386670641601086	0.0610079504549503	-0.0487319678068161
1767	79.1192321777344	-8.42887020111084	-4.94121360778809	0.00581331877037883	-0.0561994761228561	0.0606832765042782	-0.0428878292441368
1768	78.4698867797852	-8.1041955947876	-5.07108306884766	0.00743668992072344	-0.0549007803201675	0.0610079504549503	-0.0441865250468254
1769	79.1192321777344	-8.1041955947876	-4.81134366989136	0.00613799272105098	-0.0500306636095047	0.0558131635189056	-0.0299008563160896
1770	79.1192321777344	-7.77952146530151	-5.33082246780396	-3.08191010844894e-05	-0.0435371771454811	0.0558131635189056	-0.0260047651827335
1771	79.1192321777344	-8.42887020111084	-5.3957576751709	-0.00360223650932312	-0.0467839203774929	0.069124810397625	-0.0146411629393697
1772	79.7685852050781	-8.1041955947876	-5.3957576751709	-0.00197886489331722	-0.0182125810533762	0.0782156884670258	-0.0162645354866982
1773	77.1711883544922	-7.13017272949219	-5.52562713623047	0.00516396993771195	-0.00782300252467394	0.0405534692108631	-0.00652430532500148
1774	79.1192321777344	-6.80549812316895	-5.52562713623047	0.0272418223321438	0.0106834331527352	0.0191249661147594	0.0178262684494257
1775	79.7685852050781	-7.77952146530151	-5.46069240570068	-0.00717365415766835	0.0158782228827477	-0.00749832857400179	0.0444495603442192
1776	76.521842956543	-7.13017272949219	-5.26588773727417	0.00906006153672934	0.0191249661147594	-0.0123684434220195	0.0626313239336014
1777	77.1711883544922	-7.77952146530151	-5.3957576751709	-0.0237320438027382	0.00613799272105098	-0.0208099745213985	0.0649040415883064
1778	79.1192321777344	-8.1041955947876	-5.46069240570068	-0.0139918150380254	0.00548864435404539	-0.0136671401560307	0.0438002124428749
1779	78.4698867797852	-8.1041955947876	-5.33082246780396	-0.0117190945893526	0.0132808275520802	0.00906006153672934	0.0392547734081745
1780	79.7685852050781	-7.77952146530151	-5.46069240570068	-0.0133424662053585	0.0343846566975117	-0.0250307414680719	0.0249691028147936
1781	78.4698867797852	-7.77952146530151	-5.20095300674438	-0.0156151866540313	0.0457482598721981	-0.0652903541922569	0.0356833562254906
1782	80.4179306030273	-8.1041955947876	-5.20095300674438	-0.0237320438027382	0.066202737390995	-0.0977577865123749	0.025618452578783
1783	78.4698867797852	-6.48082399368286	-5.46069240570068	-0.0172385573387146	0.0587352328002453	-0.0756799355149269	0.00873538758605719
1784	80.4179306030273	-8.1041955947876	-5.3957576751709	-0.00490093370899558	0.0282158460468054	-0.0458098985254765	-0.0172385573387146
1785	77.1711883544922	-6.80549812316895	-5.33082246780396	-0.000680167751852423	0.00256657530553639	-0.0295761823654175	-0.0458098985254765
1786	79.7685852050781	-8.1041955947876	-5.33082246780396	-0.0113944197073579	-0.039641086012125	0.0217223595827818	-0.0497059896588326
1787	77.1711883544922	-6.80549812316895	-5.52562713623047	0.000293855206109583	-0.0526280589401722	0.0200989879667759	-0.0607449151575565
1788	78.4698867797852	-7.13017272949219	-5.33082246780396	-0.00132951640989631	-0.0337969474494457	0.00516396993771195	-0.0549007803201675
1789	76.521842956543	-6.48082399368286	-5.13601779937744	0.00841071270406246	-0.0318489037454128	0.0275664981454611	-0.0474332682788372
1790	77.8205337524414	-6.80549812316895	-5.6554970741272	-0.0230826959013939	-0.0526280589401722	0.0545144639909267	-0.0282774847000837
1791	76.521842956543	-6.48082399368286	-5.6554970741272	-0.017887907102704	-0.0497059896588326	0.0577612072229385	-0.0224333461374044
1792	77.1711883544922	-6.48082399368286	-5.52562713623047	0.00483929552137852	-0.0266541130840778	0.0308132413774729	-0.0152905117720366
1793	77.8205337524414	-7.77952146530151	-5.3957576751709	-0.0123684434220195	-0.0136671401560307	0.0210730116814375	-0.0130177913233638
1794	77.1711883544922	-7.45484685897827	-5.07108306884766	-0.00684897974133492	0.00126787810586393	-0.00555028254166245	0.0116574559360743
1795	77.8205337524414	-6.80549812316895	-5.52562713623047	-0.0113944197073579	0.0100340843200684	-0.0370436906814575	0.0425015166401863
1796	79.1192321777344	-7.77952146530151	-5.46069240570068	-0.0162645354866982	0.0239950809627771	-0.0578228458762169	0.0652287155389786
1797	79.1192321777344	-6.48082399368286	-5.6554970741272	-0.0159398596733809	0.0168522447347641	-0.048407293856144	0.06393001973629
1798	77.8205337524414	-6.48082399368286	-5.46069240570068	-0.00360223650932312	-0.00912170019000769	-0.0110697457566857	0.0434755384922028
1799	77.8205337524414	-5.83147525787354	-5.3957576751709	-0.0100957229733467	-0.0217839982360601	0.0243197549134493	0.040228795260191
1800	77.8205337524414	-6.48082399368286	-5.20095300674438	-0.00684897974133492	-0.023407369852066	0.0373067259788513	0.0230210572481155
1801	77.1711883544922	-6.48082399368286	-4.87627840042114	-0.00912170019000769	-0.0253554154187441	0.0515923984348774	0.0246444288641214
1802	77.8205337524414	-6.15614986419678	-5.3957576751709	-0.00100484199356288	-0.0139918150380254	0.0558131635189056	0.01847561635077
1803	79.1192321777344	-7.13017272949219	-5.46069240570068	-0.0100957229733467	0.00906006153672934	0.0412028171122074	0.0126314787194133
1804	77.1711883544922	-6.48082399368286	-5.59056186676025	0.00418994715437293	-0.00165419070981443	0.0295145437121391	-0.0211346503347158
1805	79.7685852050781	-7.77952146530151	-5.46069240570068	0.011982130818069	-0.0100957229733467	0.00841071270406246	-0.0510046854615211
1806	77.8205337524414	-6.80549812316895	-5.26588773727417	0.0152288740500808	0.00321592413820326	0.0103587592020631	-0.0445111989974976
1807	78.4698867797852	-7.45484685897827	-5.3957576751709	0.0210730116814375	0.00126787810586393	-0.0230826959013939	-0.0500306636095047
1808	77.8205337524414	-7.77952146530151	-5.00614833831787	0.01100810803473	0.0178262684494257	-0.0503553375601768	-0.0415891297161579
1809	79.1192321777344	-6.80549812316895	-5.98017120361328	0.0142548503354192	0.0262678004801273	-0.039641086012125	-0.0363943427801132
1810	78.4698867797852	-6.48082399368286	-5.85030126571655	0.00581331877037883	0.00516396993771195	-0.0363943427801132	-0.0198359526693821
1811	79.7685852050781	-7.13017272949219	-5.3957576751709	-0.00100484199356288	-0.00327756232582033	-0.0123684434220195	-0.00847235135734081
1812	79.1192321777344	-7.13017272949219	-5.26588773727417	0.00289124972186983	0.00289124972186983	0.0217223595827818	-0.00425158534198999
1813	78.4698867797852	-6.15614986419678	-5.33082246780396	-0.0146411629393697	0.0103587592020631	0.0168522447347641	-0.00132951640989631
1814	78.4698867797852	-7.13017272949219	-5.07108306884766	-0.0156151866540313	0.0188002903014421	0.0126314787194133	0.0282158460468054
1815	79.7685852050781	-6.80549812316895	-5.33082246780396	-0.0175632312893867	0.036657378077507	-0.00392691092565656	0.045423585921526
1816	77.1711883544922	-5.83147525787354	-5.9152364730835	-0.0253554154187441	0.0353586822748184	0.0158782228827477	0.0587352328002453
1817	78.4698867797852	-5.83147525787354	-5.6554970741272	-0.0295761823654175	0.0200989879667759	0.00938473641872406	0.0694494843482971
1818	78.4698867797852	-6.80549812316895	-5.6554970741272	-0.0188619289547205	0.0447742342948914	-0.00847235135734081	0.0522417463362217
1819	79.7685852050781	-6.80549812316895	-5.6554970741272	-0.0136671401560307	0.0340599827468395	0.00321592413820326	0.0373067259788513
1820	79.1192321777344	-5.83147525787354	-5.46069240570068	0.00386527273803949	0.0165275707840919	0.0278911720961332	0.0298392176628113
1821	79.7685852050781	-6.48082399368286	-5.52562713623047	-0.00295288790948689	-0.00100484199356288	0.0249691028147936	0.0314625911414623
1822	77.8205337524414	-6.15614986419678	-5.46069240570068	-0.0126931173726916	0.00256657530553639	0.0243197549134493	0.0123068047687411
1823	78.4698867797852	-7.45484685897827	-5.6554970741272	-0.00847235135734081	0.0116574559360743	-0.00100484199356288	0.00321592413820326
1824	77.1711883544922	-5.50680112838745	-5.26588773727417	-0.00100484199356288	0.0181509424000978	-0.0139918150380254	-0.021459324285388
1825	77.8205337524414	-5.50680112838745	-5.46069240570068	-0.00814767740666866	-0.00197886489331722	-0.0198359526693821	-0.0487319678068161
1826	77.1711883544922	-5.83147525787354	-5.13601779937744	0.0100340843200684	-0.00295288790948689	-0.00392691092565656	-0.0454852245748043
1827	79.7685852050781	-6.80549812316895	-5.20095300674438	-0.0162645354866982	-0.00295288790948689	-0.00619963090866804	-0.0497059896588326
1828	79.1192321777344	-6.48082399368286	-5.78536653518677	-0.0120437685400248	-0.0224333461374044	-0.00132951640989631	-0.0587968714535236
1829	79.1192321777344	-6.80549812316895	-5.52562713623047	-0.00847235135734081	-0.0172385573387146	-0.0311995539814234	-0.039641086012125
1830	79.1192321777344	-6.48082399368286	-5.33082246780396	-0.00327756232582033	-0.0195112787187099	-0.0626929625868797	-0.0334722734987736
1831	77.8205337524414	-6.48082399368286	-5.00614833831787	-0.00717365415766835	-0.0130177913233638	-0.0526280589401722	-0.0172385573387146
1832	75.8724899291992	-5.50680112838745	-5.26588773727417	-0.0165892094373703	-0.0126931173726916	-0.0584721975028515	-0.00457625929266214
1833	77.1711883544922	-6.80549812316895	-4.81134366989136	-0.00977104809135199	-0.0107450718060136	-0.050680011510849	-0.00132951640989631
1834	77.8205337524414	-6.48082399368286	-5.33082246780396	-0.0136671401560307	-0.0159398596733809	-0.0315242260694504	0.0194496400654316
1835	77.1711883544922	-5.50680112838745	-5.52562713623047	-0.0126931173726916	0.00483929552137852	-0.0282774847000837	0.040228795260191
1836	79.7685852050781	-6.48082399368286	-5.26588773727417	-0.0191866029053926	0.0132808275520802	-0.0149658378213644	0.0519170723855495
1837	79.1192321777344	-5.50680112838745	-5.46069240570068	-0.0182125810533762	0.00321592413820326	0.000943203864153475	0.0632806718349457
1838	77.8205337524414	-5.50680112838745	-5.52562713623047	-0.0143164889886975	0.00776136433705688	-0.00457625929266214	0.036657378077507
1839	75.8724899291992	-5.50680112838745	-5.26588773727417	-0.00749832857400179	0.01100810803473	0.013930176384747	0.031137915328145
1840	77.1711883544922	-5.18212652206421	-5.26588773727417	-0.00782300252467394	0.00776136433705688	-0.00230353930965066	0.0181509424000978
1841	77.8205337524414	-4.85745239257813	-5.3957576751709	0.00159255252219737	0.0126314787194133	0.0265924744307995	0.020423661917448
1842	77.1711883544922	-5.50680112838745	-5.6554970741272	0.00191722682211548	0.0213976856321096	0.0210730116814375	0.0175015944987535
1843	79.7685852050781	-5.18212652206421	-5.46069240570068	-0.00847235135734081	0.0191249661147594	0.0353586822748184	0.00159255252219737
1844	78.4698867797852	-5.50680112838745	-5.52562713623047	0.011982130818069	0.0181509424000978	0.0142548503354192	-0.0156151866540313
1845	78.4698867797852	-6.48082399368286	-5.07108306884766	0.00581331877037883	0.0145795252174139	-0.0130177913233638	-0.0532774068415165
1846	78.4698867797852	-5.18212652206421	-5.3957576751709	0.0152288740500808	0.0330859608948231	-0.0243813935667276	-0.0545761026442051
1847	77.8205337524414	-5.18212652206421	-5.6554970741272	0.0103587592020631	0.0350340083241463	-0.0402904339134693	-0.0565241500735283
1848	80.4179306030273	-6.15614986419678	-5.26588773727417	0.0152288740500808	0.0275664981454611	-0.0247060675173998	-0.0510046854615211
1849	79.1192321777344	-6.15614986419678	-5.33082246780396	0.00711201597005129	0.000618529506027699	0.0152288740500808	-0.03444629535079
1850	80.4179306030273	-6.80549812316895	-5.26588773727417	0.00256657530553639	-0.00360223650932312	0.0220470335334539	-0.0240567177534103
1851	78.4698867797852	-5.18212652206421	-5.13601779937744	0.00256657530553639	-0.0191866029053926	0.0425015166401863	-0.00749832857400179
1852	79.1192321777344	-4.85745239257813	-5.52562713623047	0.00126787810586393	-0.0198359526693821	0.0574365332722664	-0.0182125810533762
1853	77.8205337524414	-4.85745239257813	-5.3957576751709	-3.08191010844894e-05	-0.00490093370899558	0.0499690249562263	-0.0107450718060136
1854	79.7685852050781	-5.50680112838745	-5.6554970741272	-0.00847235135734081	-0.00132951640989631	0.0239950809627771	0.011982130818069
1855	80.4179306030273	-5.83147525787354	-5.3957576751709	-0.0143164889886975	0.00776136433705688	0.0145795252174139	0.0373067259788513
1856	78.4698867797852	-4.85745239257813	-5.72043180465698	0.000293855206109583	0.0243197549134493	0.00418994715437293	0.0567871853709221
1857	77.8205337524414	-5.83147525787354	-5.20095300674438	-0.0165892094373703	0.0259431265294552	0.00354059832170606	0.0571118593215942
1858	79.7685852050781	-6.15614986419678	-4.94121360778809	-0.00392691092565656	0.0262678004801273	-0.000355493422830477	0.0473716296255589
1859	79.1192321777344	-5.83147525787354	-5.72043180465698	-0.00977104809135199	0.0259431265294552	0.00418994715437293	0.0340599827468395
1860	79.1192321777344	-5.18212652206421	-5.59056186676025	-0.00652430532500148	0.0171769186854362	-0.00684897974133492	0.0243197549134493
1861	79.1192321777344	-6.15614986419678	-5.9152364730835	-0.0185372550040483	0.0246444288641214	-0.00457625929266214	0.0142548503354192
1862	79.7685852050781	-6.15614986419678	-5.46069240570068	-0.0117190945893526	0.000943203864153475	0.0145795252174139	0.0171769186854362
1863	78.4698867797852	-5.83147525787354	-5.52562713623047	-0.0120437685400248	-0.0120437685400248	0.0288651939481497	0.00548864435404539
1864	78.4698867797852	-6.15614986419678	-5.07108306884766	-0.00457625929266214	-0.0529527328908443	0.0584105588495731	-0.0211346503347158
1865	77.1711883544922	-4.53277826309204	-5.52562713623047	-0.00717365415766835	-0.0669137313961983	0.060358602553606	-0.0539267547428608
1866	79.1192321777344	-6.15614986419678	-5.3957576751709	0.0149041991680861	-0.0412644557654858	0.0441248863935471	-0.0571734979748726
1867	79.7685852050781	-6.15614986419678	-5.72043180465698	-0.0156151866540313	-0.0305502042174339	-0.00490093370899558	-0.0532774068415165
1868	78.4698867797852	-5.18212652206421	-5.46069240570068	0.00159255252219737	-0.00587495695799589	-0.0172385573387146	-0.0448358729481697
1869	77.8205337524414	-4.85745239257813	-5.59056186676025	-0.00165419070981443	0.0113327819854021	0.00289124972186983	-0.043212503194809
1870	77.8205337524414	-5.18212652206421	-5.07108306884766	-0.0130177913233638	-0.0146411629393697	0.00548864435404539	-0.0373683646321297
1871	79.7685852050781	-6.48082399368286	-5.26588773727417	-0.00360223650932312	0.0022419011220336	0.00548864435404539	-0.0162645354866982
1872	79.1192321777344	-6.15614986419678	-5.33082246780396	0.00516396993771195	-0.00360223650932312	0.0265924744307995	-0.0113944197073579
1873	78.4698867797852	-6.48082399368286	-5.26588773727417	-0.0182125810533762	0.00191722682211548	-0.00165419070981443	-0.0100957229733467
1874	78.4698867797852	-5.18212652206421	-5.52562713623047	-0.00879702530801296	0.0132808275520802	-0.0600955672562122	0.0103587592020631
1875	79.1192321777344	-5.18212652206421	-5.13601779937744	-0.0182125810533762	0.0350340083241463	-0.0717838406562805	0.0460729338228703
1876	78.4698867797852	-6.15614986419678	-4.81134366989136	-0.0100957229733467	0.036657378077507	-0.0717838406562805	0.0564625114202499
1877	77.8205337524414	-5.18212652206421	-5.20095300674438	-0.0237320438027382	0.0285405199974775	-0.0828227698802948	0.0619819760322571
1878	77.8205337524414	-4.53277826309204	-5.3957576751709	-0.0152905117720366	0.0191249661147594	-0.0604202412068844	0.0473716296255589
1879	79.7685852050781	-6.48082399368286	-5.52562713623047	-0.00100484199356288	0.0223717093467712	-0.0721085146069527	0.0282158460468054
1880	79.1192321777344	-5.83147525787354	-5.33082246780396	-0.00977104809135199	0.0191249661147594	-0.055874802172184	0.0233457311987877
1881	79.7685852050781	-6.15614986419678	-5.26588773727417	-0.00327756232582033	0.00289124972186983	-0.0422384813427925	0.0272418223321438
1882	78.4698867797852	-6.48082399368286	-5.07108306884766	-0.0156151866540313	0.00711201597005129	-0.0324982516467571	0.0223717093467712
1883	79.1192321777344	-5.50680112838745	-4.74640893936157	-0.00847235135734081	0.00581331877037883	-0.0188619289547205	0.00159255252219737
1884	77.8205337524414	-5.18212652206421	-5.33082246780396	0.0142548503354192	0.000618529506027699	-0.000355493422830477	-0.00879702530801296
1885	79.7685852050781	-5.83147525787354	-5.26588773727417	0.0171769186854362	-0.0376930385828018	0.0194496400654316	-0.0480826161801815
1886	79.1192321777344	-5.83147525787354	-5.46069240570068	0.0191249661147594	-0.0532774068415165	0.0363327041268349	-0.0510046854615211
1887	77.8205337524414	-4.85745239257813	-5.59056186676025	0.0103587592020631	-0.050680011510849	0.0551638156175613	-0.0513293594121933
1888	77.8205337524414	-4.53277826309204	-5.46069240570068	0.0103587592020631	-0.0211346503347158	0.0522417463362217	-0.0464592464268208
1889	77.8205337524414	-5.18212652206421	-5.33082246780396	0.0152288740500808	-0.00165419070981443	0.0389300994575024	-0.039641086012125
1890	77.1711883544922	-4.85745239257813	-5.59056186676025	0.0126314787194133	-0.0110697457566857	0.0405534692108631	-0.0324982516467571
1891	79.1192321777344	-5.83147525787354	-5.33082246780396	0.00191722682211548	0.00581331877037883	0.0288651939481497	-0.0162645354866982
1892	80.4179306030273	-5.50680112838745	-5.26588773727417	0.000943203864153475	0.00841071270406246	0.01847561635077	-0.00977104809135199
1893	78.4698867797852	-4.85745239257813	-5.59056186676025	0.00938473641872406	0.031137915328145	-0.0100957229733467	-0.00587495695799589
1894	77.8205337524414	-4.85745239257813	-5.46069240570068	0.000618529506027699	0.0421768426895142	-0.0299008563160896	0.013930176384747
1895	80.4179306030273	-6.48082399368286	-5.20095300674438	-0.017887907102704	0.0473716296255589	-0.0565241500735283	0.0483456552028656
1896	78.4698867797852	-4.53277826309204	-5.98017120361328	-0.00522560812532902	0.0392547734081745	-0.0295761823654175	0.0593845807015896
1897	77.8205337524414	-5.50680112838745	-5.59056186676025	-0.0104203969240189	0.0171769186854362	-0.0240567177534103	0.0649040415883064
1898	81.0672836303711	-6.15614986419678	-5.6554970741272	-0.0143164889886975	-0.00360223650932312	0.00743668992072344	0.0467222817242146
1899	80.4179306030273	-6.15614986419678	-5.52562713623047	-0.00165419070981443	-0.0227580219507217	0.0304885655641556	0.0431508645415306
1900	80.4179306030273	-6.15614986419678	-5.26588773727417	-0.0133424662053585	-0.0308748781681061	0.0499690249562263	0.0269171483814716
1901	79.7685852050781	-6.48082399368286	-5.07108306884766	-0.0159398596733809	-0.0185372550040483	0.052891094237566	0.0343846566975117
1902	81.0672836303711	-6.15614986419678	-5.46069240570068	-0.0162645354866982	-0.0139918150380254	0.0600339286029339	0.0269171483814716
1903	79.1192321777344	-5.18212652206421	-5.6554970741272	-0.00879702530801296	0.000293855206109583	0.0243197549134493	0.00970941036939621
1904	79.7685852050781	-7.13017272949219	-5.3957576751709	-0.00327756232582033	0.00159255252219737	0.011982130818069	-0.00977104809135199
1905	79.1192321777344	-6.48082399368286	-5.26588773727417	-0.00425158534198999	0.00354059832170606	-0.00619963090866804	-0.0363943427801132
1906	81.0672836303711	-6.48082399368286	-5.6554970741272	-0.000355493422830477	0.00613799272105098	-0.0211346503347158	-0.0406151078641415
1907	78.4698867797852	-5.50680112838745	-5.33082246780396	-0.00132951640989631	0.00646266713738441	-0.0227580219507217	-0.0536020807921886
1908	81.0672836303711	-6.48082399368286	-5.3957576751709	0.0113327819854021	0.00516396993771195	-0.0211346503347158	-0.0386670641601086
1909	81.0672836303711	-6.48082399368286	-5.59056186676025	-0.00230353930965066	0.00808603875339031	0.011982130818069	-0.0402904339134693
1910	81.0672836303711	-7.13017272949219	-5.6554970741272	0.00743668992072344	0.0191249661147594	-0.00425158534198999	-0.0279528107494116
1911	81.0672836303711	-6.80549812316895	-5.3957576751709	-0.00652430532500148	0.0363327041268349	0.00776136433705688	-0.0146411629393697
1912	79.1192321777344	-6.15614986419678	-5.26588773727417	-0.00879702530801296	0.0145795252174139	0.0236704051494598	-0.0123684434220195
1913	78.4698867797852	-5.83147525787354	-5.3957576751709	-0.00360223650932312	-0.0026282137259841	0.00418994715437293	-0.00522560812532902
1914	80.4179306030273	-5.50680112838745	-5.33082246780396	0.00289124972186983	0.00646266713738441	-0.0279528107494116	0.0116574559360743
1915	78.4698867797852	-5.50680112838745	-5.6554970741272	-0.00490093370899558	0.0178262684494257	-0.0159398596733809	0.0382807515561581
1916	82.3659744262695	-6.80549812316895	-5.6554970741272	-0.00814767740666866	0.000293855206109583	0.0525664202868938	0.0649040415883064
1917	81.0672836303711	-6.15614986419678	-5.72043180465698	-0.00782300252467394	-0.0315242260694504	0.110358446836472	0.0610079504549503
1918	79.1192321777344	-5.83147525787354	-5.72043180465698	-0.00100484199356288	-0.0305502042174339	0.142176523804665	0.0509430468082428
1919	78.4698867797852	-5.18212652206421	-5.6554970741272	-0.00522560812532902	-0.0162645354866982	0.137955769896507	0.040228795260191
1920	79.1192321777344	-5.83147525787354	-5.46069240570068	-0.00879702530801296	0.0162028968334198	0.0726962238550186	0.0369820520281792
1921	77.8205337524414	-5.18212652206421	-5.72043180465698	-0.0123684434220195	0.0554884895682335	0.01100810803473	0.0200989879667759
1922	81.0672836303711	-6.80549812316895	-5.59056186676025	0.0100340843200684	0.0723715499043465	-0.068537101149559	0.0168522447347641
1923	80.4179306030273	-6.48082399368286	-5.6554970741272	-0.0126931173726916	0.0707481801509857	-0.0964590907096863	0.00776136433705688
1924	79.1192321777344	-5.83147525787354	-5.52562713623047	0.00678734155371785	0.0486703291535378	-0.143536865711212	-0.0139918150380254
1925	79.1192321777344	-5.83147525787354	-5.52562713623047	0.013930176384747	0.0408781431615353	-0.142887517809868	-0.0445111989974976
1926	78.4698867797852	-6.80549812316895	-5.00614833831787	0.011982130818069	0.0356833562254906	-0.117238245904446	-0.0490566417574883
1927	81.0672836303711	-6.15614986419678	-5.26588773727417	0.0126314787194133	0.0103587592020631	-0.116913571953773	-0.0574981719255447
1928	78.4698867797852	-5.83147525787354	-5.59056186676025	0.0123068047687411	0.0022419011220336	-0.108472041785717	-0.0406151078641415
1929	79.1192321777344	-5.18212652206421	-5.85030126571655	0.013930176384747	-0.0136671401560307	-0.0711344927549362	-0.0519787110388279
1930	79.7685852050781	-5.50680112838745	-5.85030126571655	0.00483929552137852	-0.0422384813427925	-0.0299008563160896	-0.0315242260694504
1931	79.7685852050781	-5.50680112838745	-5.6554970741272	0.00970941036939621	-0.0523033849895	-0.0026282137259841	-0.0211346503347158
1932	79.7685852050781	-5.83147525787354	-5.59056186676025	0.0132808275520802	-0.0292515084147453	-0.0026282137259841	-0.0136671401560307
1933	81.0672836303711	-6.80549812316895	-5.59056186676025	0.00808603875339031	-0.0237320438027382	0.000943203864153475	-0.0139918150380254
1934	79.7685852050781	-6.80549812316895	-5.78536653518677	0.00418994715437293	-0.017887907102704	-0.00327756232582033	0.0116574559360743
1935	81.0672836303711	-7.13017272949219	-6.11004114151001	-0.0113944197073579	-0.00522560812532902	0.0022419011220336	0.0360080301761627
1936	79.7685852050781	-5.50680112838745	-6.23991060256958	-0.0110697457566857	-0.00327756232582033	0.00451462110504508	0.0535404421389103
1937	81.0672836303711	-5.83147525787354	-5.85030126571655	-0.0123684434220195	-0.000355493422830477	0.0116574559360743	0.0632806718349457
1938	78.4698867797852	-6.15614986419678	-5.52562713623047	-0.0133424662053585	0.00711201597005129	0.0022419011220336	0.0405534692108631
1939	81.7166290283203	-7.13017272949219	-5.07108306884766	0.00126787810586393	0.00678734155371785	-3.08191010844894e-05	0.0230210572481155
1940	80.4179306030273	-6.48082399368286	-5.85030126571655	0.00678734155371785	0.00808603875339031	-0.00619963090866804	0.0217223595827818
1941	79.7685852050781	-6.15614986419678	-5.78536653518677	0.00126787810586393	0.0123068047687411	-0.00392691092565656	0.0246444288641214
1942	78.4698867797852	-5.50680112838745	-5.85030126571655	0.0100340843200684	0.0171769186854362	0.0103587592020631	0.011982130818069
1943	82.3659744262695	-5.83147525787354	-5.52562713623047	-0.00944637414067984	0.0171769186854362	0.0178262684494257	0.0106834331527352
1944	80.4179306030273	-6.80549812316895	-5.20095300674438	0.00646266713738441	0.011982130818069	0.0200989879667759	-0.0133424662053585
1945	80.4179306030273	-6.80549812316895	-4.94121360778809	0.0249691028147936	-0.00490093370899558	0.0200989879667759	-0.038017712533474
1946	81.7166290283203	-6.48082399368286	-5.6554970741272	0.0123068047687411	-0.00392691092565656	0.029189869761467	-0.0477579422295094
1947	80.4179306030273	-5.83147525787354	-5.72043180465698	0.0126314787194133	-0.00230353930965066	0.0278911720961332	-0.0448358729481697
1948	81.0672836303711	-6.48082399368286	-5.3957576751709	0.0116574559360743	-0.00555028254166245	0.0282158460468054	-0.0441865250468254
1949	82.3659744262695	-7.13017272949219	-5.26588773727417	0.0152288740500808	0.00938473641872406	0.012956153601408	-0.03444629535079
1950	81.0672836303711	-6.15614986419678	-5.26588773727417	0.00191722682211548	0.00743668992072344	-0.000680167751852423	-0.0211346503347158
1951	81.7166290283203	-6.80549812316895	-4.94121360778809	-0.0250307414680719	0.0132808275520802	-0.00879702530801296	-0.00912170019000769
1952	81.0672836303711	-6.48082399368286	-5.20095300674438	-0.00684897974133492	0.00516396993771195	0.0132808275520802	-0.0221086721867323
1953	79.7685852050781	-5.83147525787354	-5.59056186676025	-0.00814767740666866	-0.00100484199356288	0.00581331877037883	-0.00587495695799589
1954	80.4179306030273	-4.85745239257813	-5.6554970741272	-0.00684897974133492	0.00678734155371785	0.0162028968334198	0.0132808275520802
1955	80.4179306030273	-6.15614986419678	-5.13601779937744	-0.0133424662053585	0.00483929552137852	0.0317872650921345	0.0428261905908585
1956	79.1192321777344	-6.15614986419678	-5.00614833831787	-0.0195112787187099	0.0022419011220336	0.0593845807015896	0.0541897900402546
1957	81.0672836303711	-7.13017272949219	-5.00614833831787	-0.0165892094373703	-0.0237320438027382	0.0772416666150093	0.052891094237566
1958	81.0672836303711	-7.13017272949219	-5.20095300674438	-0.0117190945893526	-0.0302255302667618	0.0512677207589149	0.0470469556748867
1959	81.0672836303711	-6.15614986419678	-5.59056186676025	-0.00165419070981443	-0.00977104809135199	0.00646266713738441	0.0243197549134493
1960	81.7166290283203	-6.80549812316895	-5.6554970741272	-0.00392691092565656	-0.0169138833880424	0.00418994715437293	0.0145795252174139
1961	81.0672836303711	-7.13017272949219	-5.26588773727417	0.00678734155371785	-0.00327756232582033	0.0515923984348774	0.0181509424000978
1962	81.0672836303711	-7.13017272949219	-5.13601779937744	0.0113327819854021	-3.08191010844894e-05	0.0626313239336014	0.0123068047687411
1963	79.1192321777344	-6.15614986419678	-5.07108306884766	0.000943203864153475	-0.00100484199356288	0.0645793676376343	0.00711201597005129
1964	81.0672836303711	-6.48082399368286	-5.52562713623047	0.0136055024340749	0.00646266713738441	0.0373067259788513	-0.0331475995481014
1965	81.0672836303711	-6.15614986419678	-5.85030126571655	0.0178262684494257	0.0165275707840919	-0.00782300252467394	-0.0523033849895
1966	81.0672836303711	-7.13017272949219	-5.6554970741272	0.00906006153672934	0.0181509424000978	-0.0286021586507559	-0.055874802172184
1967	81.0672836303711	-7.45484685897827	-5.33082246780396	0.00289124972186983	0.0360080301761627	-0.0808747261762619	-0.0623682886362076
1968	80.4179306030273	-6.48082399368286	-5.72043180465698	0.0136055024340749	0.0301638916134834	-0.104900620877743	-0.0568488240242004
1969	79.7685852050781	-6.80549812316895	-5.72043180465698	0.00581331877037883	0.0269171483814716	-0.107498019933701	-0.0415891297161579
1970	80.4179306030273	-6.15614986419678	-5.07108306884766	-0.00360223650932312	0.00678734155371785	-0.0773033052682877	-0.0341216214001179
1971	79.1192321777344	-6.48082399368286	-5.6554970741272	0.00451462110504508	0.000943203864153475	-0.0594462193548679	-0.0201606266200542
1972	80.4179306030273	-5.83147525787354	-5.6554970741272	-0.00490093370899558	-0.00879702530801296	-0.0230826959013939	-0.0126931173726916
1973	81.0672836303711	-6.48082399368286	-5.72043180465698	-0.00782300252467394	-0.0311995539814234	-0.0172385573387146	-0.0113944197073579
1974	83.0153274536133	-7.13017272949219	-4.94121360778809	-0.00782300252467394	-0.0435371771454811	0.00386527273803949	0.00581331877037883
1975	79.7685852050781	-6.80549812316895	-4.87627840042114	-0.00944637414067984	-0.0555501282215118	0.0262678004801273	0.047696303576231
1976	82.3659744262695	-7.77952146530151	-5.07108306884766	-0.0133424662053585	-0.0461345724761486	0.0412028171122074	0.0658780634403229
1977	79.7685852050781	-6.15614986419678	-5.33082246780396	-0.00457625929266214	-0.0341216214001179	0.0558131635189056	0.0645793676376343
1978	79.7685852050781	-6.48082399368286	-5.3957576751709	-0.0139918150380254	-0.0201606266200542	0.0506183728575706	0.0499690249562263
1979	78.4698867797852	-6.15614986419678	-4.68147373199463	-0.00132951640989631	-0.00814767740666866	0.0623066499829292	0.0395794473588467
1980	81.0672836303711	-6.48082399368286	-5.26588773727417	-0.0117190945893526	-0.0198359526693821	0.0629559978842735	0.0327612869441509
1981	79.7685852050781	-5.83147525787354	-5.3957576751709	-0.000355493422830477	-0.0373683646321297	0.0483456552028656	0.031137915328145
1982	81.7166290283203	-7.77952146530151	-5.20095300674438	-0.00360223650932312	-0.00879702530801296	0.045423585921526	0.0106834331527352
1983	81.7166290283203	-6.80549812316895	-5.52562713623047	-0.00425158534198999	0.00970941036939621	0.0321119390428066	0.0113327819854021
1984	81.7166290283203	-7.45484685897827	-5.3957576751709	0.0233457311987877	0.0379560738801956	-0.0123684434220195	-0.0110697457566857
1985	81.7166290283203	-7.45484685897827	-5.52562713623047	0.0149041991680861	0.0467222817242146	-0.0292515084147453	-0.0445111989974976
1986	79.1192321777344	-6.48082399368286	-5.46069240570068	0.0275664981454611	0.0561378374695778	-0.0523033849895	-0.0487319678068161
1987	79.7685852050781	-6.80549812316895	-5.26588773727417	0.0275664981454611	0.0541897900402546	-0.0763292834162712	-0.0565241500735283
1988	81.7166290283203	-7.77952146530151	-5.13601779937744	0.0171769186854362	0.0502936989068985	-0.0928876772522926	-0.0441865250468254
1989	81.7166290283203	-6.80549812316895	-5.6554970741272	0.0304885655641556	0.0428261905908585	-0.0977577865123749	-0.0357449948787689
1990	79.7685852050781	-6.48082399368286	-5.85030126571655	0.0132808275520802	0.0200989879667759	-0.0610695891082287	-0.0263294391334057
1991	80.4179306030273	-6.80549812316895	-5.98017120361328	0.00743668992072344	-0.00490093370899558	-0.0201606266200542	-0.0266541130840778
1992	82.3659744262695	-7.77952146530151	-5.3957576751709	0.00483929552137852	-0.0331475995481014	-0.023407369852066	-0.00684897974133492
1993	80.4179306030273	-7.45484685897827	-5.46069240570068	-0.00684897974133492	-0.02697878703475	-0.0217839982360601	-0.0123684434220195
1994	79.7685852050781	-7.45484685897827	-5.26588773727417	0.000618529506027699	-0.0227580219507217	-0.0146411629393697	0.0100340843200684
1995	81.0672836303711	-7.13017272949219	-5.52562713623047	-0.00587495695799589	-0.00555028254166245	-0.0169138833880424	0.0282158460468054
1996	79.7685852050781	-7.77952146530151	-5.3957576751709	-0.0191866029053926	-0.0120437685400248	-0.0292515084147453	0.0551638156175613
1997	81.7166290283203	-7.77952146530151	-5.3957576751709	-0.00717365415766835	0.00483929552137852	-0.0107450718060136	0.0496443510055542
1998	81.0672836303711	-8.1041955947876	-5.46069240570068	-0.0130177913233638	0.00289124972186983	0.0158782228827477	0.0502936989068985
1999	82.3659744262695	-8.1041955947876	-5.3957576751709	-0.00132951640989631	-0.0159398596733809	0.0246444288641214	0.0298392176628113
2000	81.7166290283203	-7.77952146530151	-5.26588773727417	-0.0172385573387146	-0.0224333461374044	0.0360080301761627	0.0230210572481155
[truncated: 7,420 more rows]
