# Supplementary material for: Precise instruction and consideration of the vertical and horizontal force component increases validity and reliability of the 90:20 Isometric Posterior Chain Test
Source: PLoS One. 2024 Oct 28;19(10):e0312843. doi: 10.1371/journal.pone.0312843 (PMC11515970; doi:10.1371/journal.pone.0312843)
Supplement: S1 File — (ZIP) [file pone.0312843.s001.zip › S1_Raw_Data/M1_P15_v_2.csv]

1	83.6646728515625	-11.0262641906738	-5.59056186676025	-0.00977104809135199	0.0220470335334539	-0.0279528107494116	0.00743668992072344
2	83.0153274536133	-10.7015905380249	-5.20095300674438	-0.00425158534198999	0.0226963832974434	-0.0136671401560307	0.000293855206109583
3	81.0672836303711	-9.72756671905518	-5.20095300674438	-0.000680167751852423	0.0142548503354192	0.0369820520281792	-0.028926832601428
4	83.6646728515625	-11.0262641906738	-5.07108306884766	0.013930176384747	0.0106834331527352	0.0200989879667759	-0.0425631552934647
5	81.0672836303711	-9.72756671905518	-5.6554970741272	0.0100340843200684	0.00808603875339031	-0.00197886489331722	-0.0409397818148136
6	81.7166290283203	-9.40289306640625	-5.59056186676025	0.00386527273803949	0.00483929552137852	-0.0208099745213985	-0.0412644557654858
7	82.3659744262695	-11.0262641906738	-5.20095300674438	0.00581331877037883	-0.0130177913233638	-0.0143164889886975	-0.0266541130840778
8	84.9633712768555	-10.7015905380249	-5.20095300674438	0.00126787810586393	-0.0276281367987394	-0.00230353930965066	-0.0208099745213985
9	84.3140258789063	-10.7015905380249	-4.87627840042114	0.00418994715437293	-0.0211346503347158	0.012956153601408	-0.0159398596733809
10	82.3659744262695	-9.72756671905518	-5.00614833831787	0.0136055024340749	-0.0139918150380254	0.0259431265294552	-0.0201606266200542
11	81.0672836303711	-10.0522413253784	-5.59056186676025	0.0116574559360743	-0.00132951640989631	0.0191249661147594	-0.0117190945893526
12	82.3659744262695	-9.72756671905518	-5.59056186676025	0.00581331877037883	-0.00327756232582033	0.0136055024340749	0.00354059832170606
13	82.3659744262695	-10.3769159317017	-5.3957576751709	-0.000680167751852423	0.00126787810586393	0.0522417463362217	0.0438002124428749
14	81.7166290283203	-9.72756671905518	-5.46069240570068	-0.00197886489331722	0.0123068047687411	0.0395794473588467	0.0379560738801956
15	81.7166290283203	-8.75354385375977	-5.33082246780396	-0.00944637414067984	0.0175015944987535	0.00711201597005129	0.0450989119708538
16	83.6646728515625	-11.0262641906738	-5.07108306884766	-0.0139918150380254	0.0194496400654316	-0.0250307414680719	0.0386054255068302
17	84.3140258789063	-10.0522413253784	-5.46069240570068	-0.0243813935667276	0.0282158460468054	-0.0662643760442734	0.0317872650921345
18	84.3140258789063	-10.7015905380249	-5.46069240570068	-0.0169138833880424	0.0152288740500808	-0.0711344927549362	0.0252937767654657
19	81.0672836303711	-9.40289306640625	-5.20095300674438	-0.00879702530801296	0.00873538758605719	-0.0971084386110306	0.0249691028147936
20	81.0672836303711	-9.07821846008301	-5.46069240570068	-0.0139918150380254	-0.0221086721867323	-0.0763292834162712	0.013930176384747
21	81.0672836303711	-9.07821846008301	-5.6554970741272	-0.0162645354866982	-0.0539267547428608	-0.0383423902094364	0.00516396993771195
22	83.6646728515625	-10.0522413253784	-5.52562713623047	-0.0175632312893867	-0.0636669844388962	0.00159255252219737	-0.0149658378213644
23	82.3659744262695	-9.72756671905518	-5.52562713623047	-0.0126931173726916	-0.0675630792975426	0.0525664202868938	-0.0328229255974293
24	81.7166290283203	-9.07821846008301	-5.59056186676025	-0.00879702530801296	-0.0201606266200542	0.0496443510055542	-0.0445111989974976
25	81.7166290283203	-10.0522413253784	-5.59056186676025	0.00938473641872406	-0.0130177913233638	0.0671767666935921	-0.0503553375601768
26	83.0153274536133	-10.3769159317017	-5.26588773727417	0.000943203864153475	0.00418994715437293	0.0636053457856178	-0.0402904339134693
27	81.0672836303711	-8.42887020111084	-5.46069240570068	-0.00749832857400179	-0.00230353930965066	0.0399041213095188	-0.0334722734987736
28	81.0672836303711	-9.40289306640625	-5.20095300674438	-0.017887907102704	0.0126314787194133	0.0132808275520802	-0.0247060675173998
29	80.4179306030273	-8.75354385375977	-5.59056186676025	0.00126787810586393	0.0334106348454952	-0.0117190945893526	-0.023407369852066
30	83.0153274536133	-10.3769159317017	-5.26588773727417	-0.00814767740666866	0.0236704051494598	-0.0305502042174339	-0.0143164889886975
31	81.0672836303711	-10.0522413253784	-5.33082246780396	-0.00847235135734081	0.00548864435404539	-0.0350956469774246	-0.0152905117720366
32	82.3659744262695	-10.0522413253784	-5.20095300674438	0.00711201597005129	0.00581331877037883	-0.0402904339134693	0.00841071270406246
33	80.4179306030273	-8.1041955947876	-5.59056186676025	-0.0243813935667276	0.00126787810586393	-0.00652430532500148	0.0360080301761627
34	82.3659744262695	-9.40289306640625	-4.87627840042114	-0.00490093370899558	0.00711201597005129	0.000618529506027699	0.049319677054882
35	82.3659744262695	-10.3769159317017	-5.33082246780396	-0.00684897974133492	0.0149041991680861	0.0243197549134493	0.0509430468082428
36	81.0672836303711	-9.07821846008301	-5.78536653518677	-0.0123684434220195	0.0168522447347641	0.0314625911414623	0.0321119390428066
37	79.1192321777344	-8.42887020111084	-5.59056186676025	-0.0107450718060136	0.000943203864153475	0.0288651939481497	0.0285405199974775
38	80.4179306030273	-9.07821846008301	-5.3957576751709	-0.0175632312893867	-0.00100484199356288	0.0301638916134834	0.031137915328145
39	83.0153274536133	-9.40289306640625	-5.6554970741272	0.00126787810586393	-0.00360223650932312	0.0272418223321438	0.0243197549134493
40	82.3659744262695	-9.40289306640625	-5.26588773727417	-0.00295288790948689	0.000943203864153475	0.000943203864153475	0.00970941036939621
41	82.3659744262695	-9.72756671905518	-5.26588773727417	-0.0117190945893526	-0.00327756232582033	-0.0253554154187441	-0.00912170019000769
42	81.0672836303711	-9.40289306640625	-5.3957576751709	-0.00197886489331722	-0.0195112787187099	-0.0256800893694162	-0.00814767740666866
43	81.0672836303711	-8.75354385375977	-5.3957576751709	0.00386527273803949	-0.0156151866540313	-0.0107450718060136	-0.0305502042174339
44	82.3659744262695	-10.0522413253784	-5.20095300674438	0.0142548503354192	-0.0191866029053926	0.01100810803473	-0.0402904339134693
45	80.4179306030273	-8.75354385375977	-5.3957576751709	0.000943203864153475	-0.00587495695799589	0.01847561635077	-0.0399657599627972
46	80.4179306030273	-8.75354385375977	-4.94121360778809	-0.023407369852066	-0.000355493422830477	0.0295145437121391	-0.0467839203774929
47	82.3659744262695	-10.0522413253784	-5.3957576751709	0.00516396993771195	0.00126787810586393	0.0236704051494598	-0.0318489037454128
48	83.0153274536133	-9.07821846008301	-5.3957576751709	-0.0130177913233638	0.00776136433705688	0.0295145437121391	-0.0227580219507217
49	82.3659744262695	-9.40289306640625	-5.33082246780396	-0.00457625929266214	0.0103587592020631	0.0197743140161037	-0.0243813935667276
50	80.4179306030273	-9.40289306640625	-4.94121360778809	0.00256657530553639	0.00451462110504508	0.00289124972186983	-0.0165892094373703
51	81.0672836303711	-8.75354385375977	-5.46069240570068	-0.00327756232582033	0.00613799272105098	-0.0552254542708397	-0.0139918150380254
52	80.4179306030273	-8.1041955947876	-5.33082246780396	0.00743668992072344	0.00354059832170606	-0.0571734979748726	0.00581331877037883
53	83.6646728515625	-9.72756671905518	-5.33082246780396	-0.0100957229733467	0.00873538758605719	-0.0464592464268208	0.0363327041268349
54	79.7685852050781	-8.1041955947876	-5.78536653518677	-0.00912170019000769	0.0269171483814716	-0.0247060675173998	0.0450989119708538
55	81.0672836303711	-8.75354385375977	-5.6554970741272	-0.00425158534198999	0.0386054255068302	-0.0360696688294411	0.045423585921526
56	81.0672836303711	-9.40289306640625	-5.52562713623047	-0.00587495695799589	0.0412028171122074	-0.0441865250468254	0.0379560738801956
57	83.6646728515625	-9.72756671905518	-5.3957576751709	-0.00555028254166245	0.0171769186854362	-0.0555501282215118	0.0288651939481497
58	81.7166290283203	-9.40289306640625	-5.26588773727417	-0.00652430532500148	0.0100340843200684	-0.00587495695799589	0.0337353087961674
59	80.4179306030273	-9.07821846008301	-5.59056186676025	-0.00197886489331722	0.0149041991680861	-0.00555028254166245	0.0252937767654657
60	79.7685852050781	-8.1041955947876	-5.6554970741272	-0.00327756232582033	0.0243197549134493	0.00808603875339031	0.0162028968334198
61	81.0672836303711	-9.07821846008301	-5.6554970741272	0.00743668992072344	0.0136055024340749	0.0502936989068985	0.011982130818069
62	81.0672836303711	-8.42887020111084	-5.59056186676025	-0.00814767740666866	0.00191722682211548	0.102566264569759	-0.00522560812532902
63	82.3659744262695	-10.0522413253784	-5.26588773727417	-0.000680167751852423	-0.0136671401560307	0.0989948436617851	-0.0250307414680719
64	79.7685852050781	-7.77952146530151	-5.26588773727417	0.00613799272105098	-0.000355493422830477	0.0921766832470894	-0.0334722734987736
65	81.0672836303711	-10.0522413253784	-5.00614833831787	-0.00457625929266214	0.00451462110504508	0.0467222817242146	-0.043212503194809
66	81.7166290283203	-9.07821846008301	-5.33082246780396	-0.00100484199356288	0.01100810803473	-0.00587495695799589	-0.0383423902094364
67	81.0672836303711	-9.07821846008301	-5.59056186676025	0.000943203864153475	0.012956153601408	-0.0201606266200542	-0.023407369852066
68	79.7685852050781	-8.1041955947876	-5.59056186676025	0.0158782228827477	0.00808603875339031	-0.0273034609854221	-0.0230826959013939
69	80.4179306030273	-8.42887020111084	-5.33082246780396	0.0149041991680861	0.0126314787194133	-0.0224333461374044	-0.0123684434220195
70	81.0672836303711	-9.72756671905518	-5.26588773727417	0.00646266713738441	0.012956153601408	0.00451462110504508	-0.0149658378213644
71	80.4179306030273	-10.0522413253784	-4.94121360778809	-0.0139918150380254	0.0178262684494257	-0.0198359526693821	-0.00879702530801296
72	80.4179306030273	-9.72756671905518	-5.46069240570068	-0.0143164889886975	0.0246444288641214	-0.0373683646321297	-0.000355493422830477
73	79.7685852050781	-8.75354385375977	-5.52562713623047	-0.0136671401560307	0.00711201597005129	-0.0386670641601086	0.0353586822748184
74	82.3659744262695	-9.72756671905518	-5.3957576751709	-0.00717365415766835	0.00613799272105098	-0.0587968714535236	0.0392547734081745
75	81.0672836303711	-10.0522413253784	-5.52562713623047	-0.00522560812532902	0.00581331877037883	-0.0899656042456627	0.0509430468082428
76	80.4179306030273	-8.42887020111084	-5.3957576751709	0.0113327819854021	-0.0159398596733809	-0.0698357969522476	0.0356833562254906
77	79.1192321777344	-8.75354385375977	-5.46069240570068	-0.00587495695799589	-0.0357449948787689	-0.0217839982360601	0.0317872650921345
78	79.7685852050781	-9.07821846008301	-5.85030126571655	0.00743668992072344	-0.0324982516467571	0.041852168738842	0.0376313999295235
79	82.3659744262695	-9.40289306640625	-5.78536653518677	0.00776136433705688	-0.0198359526693821	0.0772416666150093	0.0243197549134493
80	81.7166290283203	-10.3769159317017	-5.52562713623047	-3.08191010844894e-05	-0.00522560812532902	0.124968789517879	0.0171769186854362
81	81.7166290283203	-10.7015905380249	-5.20095300674438	-0.00782300252467394	0.0132808275520802	0.123020745813847	0.01100810803473
82	79.7685852050781	-9.72756671905518	-5.13601779937744	0.000293855206109583	0.020423661917448	0.0619819760322571	-0.00360223650932312
83	79.1192321777344	-9.07821846008301	-5.20095300674438	0.00159255252219737	0.0230210572481155	-0.00652430532500148	-0.0211346503347158
84	82.3659744262695	-10.3769159317017	-5.13601779937744	0.00548864435404539	0.0262678004801273	-0.0740565657615662	-0.0419138073921204
85	80.4179306030273	-8.75354385375977	-5.20095300674438	0.00159255252219737	0.00516396993771195	-0.101653881371021	-0.0435371771454811
86	81.0672836303711	-9.40289306640625	-5.26588773727417	0.000618529506027699	-0.0286021586507559	-0.0805500522255898	-0.0370436906814575
87	81.0672836303711	-11.0262641906738	-5.00614833831787	-0.0143164889886975	-0.0415891297161579	-0.0497059896588326	-0.0334722734987736
88	83.0153274536133	-10.3769159317017	-5.26588773727417	-0.0198359526693821	-0.0510046854615211	0.00418994715437293	-0.021459324285388
89	81.0672836303711	-10.0522413253784	-5.00614833831787	0.00418994715437293	-0.0445111989974976	0.0175015944987535	-0.0227580219507217
90	80.4179306030273	-10.3769159317017	-5.3957576751709	-0.00327756232582033	-0.0204853005707264	0.0142548503354192	-0.00847235135734081
91	79.7685852050781	-9.07821846008301	-5.59056186676025	0.00483929552137852	-0.0126931173726916	-0.0110697457566857	-0.0143164889886975
92	81.0672836303711	-9.07821846008301	-5.20095300674438	-0.00619963090866804	-0.0172385573387146	0.0022419011220336	0.013930176384747
93	81.7166290283203	-10.0522413253784	-5.46069240570068	-0.0123684434220195	-0.0211346503347158	0.0220470335334539	0.0347093306481838
94	82.3659744262695	-9.40289306640625	-5.72043180465698	-0.00327756232582033	-0.0256800893694162	0.0334106348454952	0.0460729338228703
95	80.4179306030273	-9.72756671905518	-5.33082246780396	-0.00782300252467394	-0.0156151866540313	0.0399041213095188	0.0509430468082428
96	82.3659744262695	-9.40289306640625	-5.52562713623047	-0.00619963090866804	0.00906006153672934	0.0165275707840919	0.0425015166401863
97	81.7166290283203	-9.40289306640625	-5.72043180465698	-0.0185372550040483	0.025618452578783	0.0123068047687411	0.0282158460468054
98	81.7166290283203	-9.40289306640625	-5.52562713623047	-0.0130177913233638	0.0188002903014421	-0.00197886489331722	0.0340599827468395
99	81.0672836303711	-9.07821846008301	-5.46069240570068	0.000943203864153475	0.0207483377307653	-0.00717365415766835	0.0288651939481497
100	83.6646728515625	-10.0522413253784	-5.3957576751709	-0.00684897974133492	0.00970941036939621	-0.0295761823654175	0.0213976856321096
101	81.7166290283203	-9.40289306640625	-5.07108306884766	-0.00555028254166245	0.0188002903014421	-0.0471085943281651	0.00938473641872406
102	83.6646728515625	-11.0262641906738	-5.26588773727417	-0.0117190945893526	0.011982130818069	-0.0406151078641415	-0.00522560812532902
103	83.0153274536133	-10.0522413253784	-5.3957576751709	-0.00457625929266214	0.00289124972186983	0.00451462110504508	-0.0328229255974293
104	81.0672836303711	-9.72756671905518	-5.59056186676025	0.0142548503354192	0.00646266713738441	0.0188002903014421	-0.0360696688294411
105	83.0153274536133	-10.3769159317017	-5.33082246780396	0.00938473641872406	0.0171769186854362	0.0175015944987535	-0.0409397818148136
106	82.3659744262695	-9.72756671905518	-5.3957576751709	0.0022419011220336	0.0200989879667759	-0.00230353930965066	-0.0435371771454811
107	81.7166290283203	-9.40289306640625	-5.00614833831787	-0.00295288790948689	0.0200989879667759	-0.0120437685400248	-0.0337969474494457
108	81.7166290283203	-10.0522413253784	-4.87627840042114	-0.00327756232582033	0.0116574559360743	-0.00132951640989631	-0.0208099745213985
109	81.7166290283203	-9.72756671905518	-5.46069240570068	-0.00295288790948689	0.0334106348454952	-0.0133424662053585	-0.0221086721867323
110	80.4179306030273	-10.0522413253784	-5.52562713623047	0.00678734155371785	0.0324366129934788	-0.0260047651827335	-0.0149658378213644
111	81.0672836303711	-9.40289306640625	-5.59056186676025	-0.00360223650932312	0.0324366129934788	-0.0120437685400248	-0.00847235135734081
112	83.0153274536133	-10.7015905380249	-5.3957576751709	-0.0136671401560307	0.0288651939481497	-0.0279528107494116	0.00743668992072344
113	83.6646728515625	-11.0262641906738	-5.33082246780396	-0.0107450718060136	0.0246444288641214	-0.0409397818148136	0.0324366129934788
114	81.0672836303711	-9.72756671905518	-5.59056186676025	-0.0133424662053585	0.0262678004801273	-0.0649656802415848	0.0350340083241463
115	81.7166290283203	-10.0522413253784	-5.6554970741272	-0.0130177913233638	0.0269171483814716	-0.0704851448535919	0.0343846566975117
116	83.0153274536133	-11.0262641906738	-5.52562713623047	-0.0165892094373703	0.00970941036939621	-0.0591215454041958	0.0438002124428749
117	82.3659744262695	-10.3769159317017	-5.52562713623047	-0.0026282137259841	-0.0237320438027382	-0.0487319678068161	0.031137915328145
118	81.0672836303711	-10.0522413253784	-5.59056186676025	-0.00587495695799589	-0.039641086012125	-0.0480826161801815	0.0463976077735424
119	80.4179306030273	-9.72756671905518	-5.52562713623047	-0.00814767740666866	-0.0376930385828018	-0.0454852245748043	0.0350340083241463
120	83.6646728515625	-10.0522413253784	-5.59056186676025	-0.000355493422830477	-0.0136671401560307	-0.043212503194809	0.0327612869441509
121	83.0153274536133	-11.0262641906738	-5.78536653518677	-0.00619963090866804	-0.0211346503347158	-0.00100484199356288	0.0168522447347641
122	82.3659744262695	-10.7015905380249	-5.26588773727417	0.00191722682211548	-0.0256800893694162	0.0950987562537193	-0.0123684434220195
123	81.0672836303711	-9.72756671905518	-5.33082246780396	0.00451462110504508	-0.0130177913233638	0.100293546915054	-0.0292515084147453
124	81.7166290283203	-11.3509387969971	-5.20095300674438	0.013930176384747	-0.0191866029053926	0.113929867744446	-0.0305502042174339
125	83.0153274536133	-11.0262641906738	-5.00614833831787	0.00678734155371785	-0.00879702530801296	0.0954234302043915	-0.0523033849895
126	82.3659744262695	-9.72756671905518	-5.13601779937744	-0.000680167751852423	-0.00360223650932312	0.0642546936869621	-0.0542514286935329
127	81.7166290283203	-10.0522413253784	-5.3957576751709	0.00581331877037883	0.00743668992072344	0.0340599827468395	-0.0409397818148136
128	82.3659744262695	-9.72756671905518	-5.20095300674438	-0.00652430532500148	0.0337353087961674	-0.0526280589401722	-0.0279528107494116
129	82.3659744262695	-9.40289306640625	-5.52562713623047	0.012956153601408	0.0356833562254906	-0.106848672032356	-0.0243813935667276
130	81.7166290283203	-10.7015905380249	-5.33082246780396	-0.00197886489331722	0.0350340083241463	-0.105225294828415	-0.0162645354866982
131	83.6646728515625	-11.0262641906738	-4.87627840042114	-0.00230353930965066	0.0106834331527352	-0.0769786313176155	-0.0133424662053585
132	81.0672836303711	-9.72756671905518	-5.13601779937744	-0.0110697457566857	0.0132808275520802	-0.0691864490509033	0.00126787810586393
133	82.3659744262695	-9.72756671905518	-5.6554970741272	-0.00295288790948689	0.000943203864153475	-0.0454852245748043	0.0382807515561581
134	84.9633712768555	-10.3769159317017	-5.26588773727417	-0.00230353930965066	0.0136055024340749	-0.0402904339134693	0.0363327041268349
135	84.3140258789063	-10.0522413253784	-5.59056186676025	-0.00847235135734081	0.0210730116814375	-0.0441865250468254	0.0408781431615353
136	81.7166290283203	-9.72756671905518	-5.46069240570068	-0.000355493422830477	0.00808603875339031	-0.0308748781681061	0.0408781431615353
137	82.3659744262695	-10.0522413253784	-5.07108306884766	-0.00652430532500148	0.00289124972186983	-0.0360696688294411	0.0278911720961332
138	83.0153274536133	-10.3769159317017	-5.07108306884766	0.00289124972186983	-0.00555028254166245	0.0155535480007529	0.0321119390428066
139	82.3659744262695	-10.3769159317017	-5.72043180465698	0.00321592413820326	-0.00879702530801296	0.0327612869441509	0.0278911720961332
140	82.3659744262695	-9.40289306640625	-5.9152364730835	-0.0130177913233638	-0.00197886489331722	0.0597092546522617	0.00808603875339031
141	83.0153274536133	-10.0522413253784	-5.85030126571655	0.00808603875339031	-0.00782300252467394	0.0697741582989693	0.000293855206109583
142	82.3659744262695	-10.7015905380249	-5.72043180465698	-0.00619963090866804	-0.0143164889886975	0.0928260311484337	-0.0126931173726916
143	83.6646728515625	-10.7015905380249	-5.46069240570068	0.0162028968334198	-0.0237320438027382	0.0850338488817215	-0.0299008563160896
144	83.6646728515625	-10.3769159317017	-5.26588773727417	0.01847561635077	-0.00197886489331722	0.0610079504549503	-0.0363943427801132
145	81.7166290283203	-9.72756671905518	-5.59056186676025	0.0207483377307653	-0.0104203969240189	0.0145795252174139	-0.0471085943281651
146	81.7166290283203	-9.40289306640625	-5.59056186676025	0.0136055024340749	-0.00652430532500148	-0.0224333461374044	-0.0510046854615211
147	82.3659744262695	-10.3769159317017	-5.26588773727417	0.00970941036939621	-0.00555028254166245	-0.0389917381107807	-0.0363943427801132
148	81.7166290283203	-9.40289306640625	-5.3957576751709	0.00483929552137852	0.00711201597005129	-0.043212503194809	-0.0175632312893867
149	83.6646728515625	-9.72756671905518	-5.6554970741272	-0.00360223650932312	0.00906006153672934	-0.028926832601428	-0.0169138833880424
150	83.0153274536133	-9.40289306640625	-5.52562713623047	0.0149041991680861	0.00678734155371785	-0.00879702530801296	-0.0139918150380254
151	84.3140258789063	-10.3769159317017	-5.72043180465698	-0.00457625929266214	-0.0159398596733809	-0.00619963090866804	-0.0139918150380254
152	83.6646728515625	-10.0522413253784	-5.52562713623047	-0.0136671401560307	-0.0169138833880424	0.0200989879667759	0.00646266713738441
153	84.3140258789063	-10.7015905380249	-5.26588773727417	-0.0221086721867323	-0.000355493422830477	0.0132808275520802	0.0444495603442192
154	82.3659744262695	-9.40289306640625	-5.52562713623047	-0.00944637414067984	-0.00522560812532902	0.0412028171122074	0.0444495603442192
155	81.7166290283203	-9.40289306640625	-5.13601779937744	-0.0133424662053585	-0.0208099745213985	0.0551638156175613	0.0425015166401863
156	83.6646728515625	-9.72756671905518	-5.13601779937744	-0.0123684434220195	-0.0549007803201675	0.103540286421776	0.0343846566975117
157	84.9633712768555	-10.3769159317017	-5.13601779937744	-0.0149658378213644	-0.0487319678068161	0.126267492771149	0.0343846566975117
158	82.3659744262695	-9.07821846008301	-5.78536653518677	-0.0107450718060136	-0.028926832601428	0.135033696889877	0.0350340083241463
159	82.3659744262695	-10.0522413253784	-5.52562713623047	-0.0107450718060136	-0.00684897974133492	0.127566188573837	0.0220470335334539
160	82.3659744262695	-10.3769159317017	-5.3957576751709	-0.00295288790948689	0.0282158460468054	0.0778910145163536	0.0103587592020631
161	83.6646728515625	-10.0522413253784	-5.13601779937744	-0.00847235135734081	0.0425015166401863	0.0272418223321438	0.0162028968334198
162	79.7685852050781	-8.75354385375977	-4.87627840042114	-0.00165419070981443	0.0434755384922028	-0.0204853005707264	-0.0100957229733467
163	82.3659744262695	-8.75354385375977	-5.26588773727417	0.00159255252219737	0.036657378077507	-0.0824980959296227	-0.021459324285388
164	81.7166290283203	-9.40289306640625	-5.33082246780396	0.0126314787194133	0.0213976856321096	-0.0857448354363441	-0.0337969474494457
165	82.3659744262695	-10.0522413253784	-5.26588773727417	0.00191722682211548	0.0194496400654316	-0.103277251124382	-0.0477579422295094
166	82.3659744262695	-10.0522413253784	-5.72043180465698	0.00970941036939621	0.00321592413820326	-0.0951603949069977	-0.048407293856144
167	83.0153274536133	-9.72756671905518	-5.6554970741272	0.00483929552137852	0.00321592413820326	-0.0656150281429291	-0.0376930385828018
168	81.7166290283203	-10.0522413253784	-5.52562713623047	0.0116574559360743	0.0132808275520802	-0.0357449948787689	-0.0253554154187441
169	82.3659744262695	-10.3769159317017	-5.46069240570068	0.0210730116814375	-0.00230353930965066	0.0132808275520802	-0.0185372550040483
170	82.3659744262695	-10.0522413253784	-5.6554970741272	0.000293855206109583	0.00159255252219737	0.00970941036939621	-0.0172385573387146
171	81.7166290283203	-9.40289306640625	-5.6554970741272	-0.00749832857400179	0.00938473641872406	0.0441248863935471	-0.0113944197073579
172	80.4179306030273	-9.07821846008301	-5.72043180465698	-0.000680167751852423	0.0142548503354192	0.0580858811736107	0.0022419011220336
173	82.3659744262695	-9.07821846008301	-5.6554970741272	-0.0146411629393697	0.0262678004801273	0.0191249661147594	0.0483456552028656
174	82.3659744262695	-10.0522413253784	-5.20095300674438	-0.00717365415766835	0.029189869761467	-0.0282774847000837	0.0444495603442192
175	81.7166290283203	-8.75354385375977	-5.78536653518677	-0.00555028254166245	0.025618452578783	-0.0568488240242004	0.0447742342948914
176	81.0672836303711	-9.40289306640625	-6.36978054046631	-0.000355493422830477	0.011982130818069	-0.0461345724761486	0.0441248863935471
177	82.3659744262695	-10.0522413253784	-5.59056186676025	0.0149041991680861	-0.000355493422830477	-0.0519787110388279	0.0343846566975117
178	83.6646728515625	-10.0522413253784	-5.59056186676025	-0.00587495695799589	-0.00100484199356288	-0.0747059136629105	0.0360080301761627
179	82.3659744262695	-10.0522413253784	-5.3957576751709	0.01847561635077	-0.0123684434220195	-0.00717365415766835	0.0265924744307995
180	83.0153274536133	-10.0522413253784	-5.00614833831787	0.0220470335334539	-0.0117190945893526	0.00386527273803949	0.0149041991680861
181	81.7166290283203	-9.40289306640625	-5.07108306884766	-0.00100484199356288	0.00613799272105098	-0.0195112787187099	0.00711201597005129
182	81.0672836303711	-8.75354385375977	-5.59056186676025	-0.00327756232582033	0.00516396993771195	-0.0500306636095047	-0.0120437685400248
183	81.7166290283203	-9.07821846008301	-5.52562713623047	0.011982130818069	0.000618529506027699	-0.0419138073921204	-0.0299008563160896
184	83.6646728515625	-9.72756671905518	-5.26588773727417	0.0194496400654316	-0.00295288790948689	-0.0221086721867323	-0.0415891297161579
185	83.0153274536133	-9.72756671905518	-5.46069240570068	0.011982130818069	0.00906006153672934	-0.00814767740666866	-0.0497059896588326
186	83.0153274536133	-9.07821846008301	-5.52562713623047	0.0113327819854021	-0.00360223650932312	-0.0516540370881557	-0.0422384813427925
187	81.0672836303711	-8.75354385375977	-5.72043180465698	0.00386527273803949	-0.0201606266200542	-0.0354203209280968	-0.0370436906814575
188	84.9633712768555	-10.3769159317017	-5.78536653518677	0.00386527273803949	-0.0357449948787689	0.00776136433705688	-0.0191866029053926
189	83.0153274536133	-10.0522413253784	-6.17497587203979	-0.00360223650932312	-0.0370436906814575	0.0132808275520802	-0.0198359526693821
190	81.7166290283203	-9.07821846008301	-6.17497587203979	-0.00392691092565656	-0.0165892094373703	0.0450989119708538	-0.0175632312893867
191	80.4179306030273	-8.42887020111084	-6.04510593414307	0.00970941036939621	-0.0175632312893867	0.101267568767071	-0.0130177913233638
192	84.3140258789063	-9.72756671905518	-5.59056186676025	-0.0195112787187099	-0.0201606266200542	0.100293546915054	0.00386527273803949
193	81.0672836303711	-9.07821846008301	-5.9152364730835	-0.00977104809135199	0.0103587592020631	0.0697741582989693	0.040228795260191
194	83.6646728515625	-10.3769159317017	-5.85030126571655	-0.00132951640989631	0.0207483377307653	0.0447742342948914	0.0496443510055542
195	80.4179306030273	-8.75354385375977	-6.43471527099609	0.00483929552137852	0.0350340083241463	-0.00619963090866804	0.0379560738801956
196	81.7166290283203	-9.72756671905518	-5.98017120361328	-0.00619963090866804	0.0321119390428066	-0.0376930385828018	0.0450989119708538
197	83.6646728515625	-10.0522413253784	-5.52562713623047	-0.0146411629393697	0.0262678004801273	-0.0626929625868797	0.0340599827468395
198	84.3140258789063	-10.3769159317017	-5.33082246780396	-0.0107450718060136	0.013930176384747	-0.0581475235521793	0.0392547734081745
199	82.3659744262695	-9.72756671905518	-5.33082246780396	-0.0136671401560307	0.0168522447347641	-0.0422384813427925	0.0233457311987877
200	81.7166290283203	-8.42887020111084	-5.3957576751709	0.011982130818069	0.0136055024340749	-0.0295761823654175	0.0197743140161037
201	81.0672836303711	-8.42887020111084	-5.33082246780396	-0.00782300252467394	0.00678734155371785	-0.0341216214001179	0.0145795252174139
202	81.0672836303711	-10.0522413253784	-5.00614833831787	0.00548864435404539	-0.00944637414067984	-0.02697878703475	-0.0113944197073579
203	81.7166290283203	-8.42887020111084	-5.33082246780396	0.0126314787194133	-0.0133424662053585	-0.0169138833880424	-0.0318489037454128
204	84.3140258789063	-9.72756671905518	-4.87627840042114	0.0175015944987535	-0.0240567177534103	0.0246444288641214	-0.0409397818148136
205	81.7166290283203	-8.1041955947876	-5.13601779937744	0.0103587592020631	-0.0299008563160896	0.0395794473588467	-0.0542514286935329
206	80.4179306030273	-8.75354385375977	-5.20095300674438	0.00289124972186983	-0.0191866029053926	0.0434755384922028	-0.0415891297161579
207	81.0672836303711	-8.75354385375977	-5.3957576751709	-0.0026282137259841	-0.0230826959013939	0.0457482598721981	-0.0406151078641415
208	80.4179306030273	-9.07821846008301	-5.00614833831787	-0.00100484199356288	0.00776136433705688	0.0246444288641214	-0.0172385573387146
209	81.0672836303711	-9.07821846008301	-5.26588773727417	-0.0117190945893526	0.0113327819854021	0.0165275707840919	-0.0230826959013939
210	80.4179306030273	-9.07821846008301	-5.13601779937744	-0.0100957229733467	0.01847561635077	-0.00165419070981443	-0.0126931173726916
211	83.6646728515625	-10.0522413253784	-4.68147373199463	-0.00814767740666866	-0.0149658378213644	-0.00457625929266214	-0.0113944197073579
212	81.0672836303711	-8.75354385375977	-5.46069240570068	-0.0143164889886975	-0.0165892094373703	0.0360080301761627	0.00613799272105098
213	82.3659744262695	-9.07821846008301	-5.59056186676025	-0.0195112787187099	-0.0123684434220195	0.0717222020030022	0.0382807515561581
214	82.3659744262695	-9.07821846008301	-5.33082246780396	-0.0136671401560307	-0.00490093370899558	0.115228563547134	0.0525664202868938
215	83.6646728515625	-10.0522413253784	-5.26588773727417	-0.00619963090866804	0.000618529506027699	0.113929867744446	0.0356833562254906
216	83.0153274536133	-9.40289306640625	-5.3957576751709	-0.0123684434220195	0.011982130818069	0.0827611312270164	0.0376313999295235
217	81.0672836303711	-8.75354385375977	-5.46069240570068	-0.0198359526693821	0.00873538758605719	0.0642546936869621	0.0236704051494598
218	80.4179306030273	-8.75354385375977	-5.59056186676025	-0.00749832857400179	0.0171769186854362	0.0106834331527352	0.0324366129934788
219	81.7166290283203	-9.07821846008301	-5.72043180465698	-0.00490093370899558	0.0262678004801273	-0.0536020807921886	0.0191249661147594
220	82.3659744262695	-10.0522413253784	-5.26588773727417	-0.00197886489331722	0.0376313999295235	-0.104900620877743	0.0158782228827477
221	81.7166290283203	-10.3769159317017	-5.26588773727417	-0.00814767740666866	0.0123068047687411	-0.106848672032356	-0.000355493422830477
222	82.3659744262695	-10.7015905380249	-5.59056186676025	0.00906006153672934	-0.0204853005707264	-0.106199324131012	0.00678734155371785
223	83.0153274536133	-11.0262641906738	-4.94121360778809	0.000293855206109583	-0.0175632312893867	-0.0922383219003677	0.0145795252174139
224	80.4179306030273	-9.72756671905518	-5.3957576751709	0.00646266713738441	0.00581331877037883	-0.0912643000483513	0.0123068047687411
225	81.0672836303711	-10.0522413253784	-5.59056186676025	0.0103587592020631	0.000293855206109583	-0.0893162563443184	0.00451462110504508
226	81.0672836303711	-10.0522413253784	-5.46069240570068	0.0022419011220336	0.0210730116814375	-0.073731891810894	-0.028926832601428
227	81.7166290283203	-11.0262641906738	-5.52562713623047	-0.00360223650932312	0.0136055024340749	-0.0578228458762169	-0.0445111989974976
228	82.3659744262695	-10.7015905380249	-5.52562713623047	-0.00619963090866804	0.000943203864153475	-0.0328229255974293	-0.0318489037454128
229	81.7166290283203	-10.7015905380249	-5.33082246780396	0.00711201597005129	-0.000355493422830477	-0.0211346503347158	-0.0204853005707264
230	81.0672836303711	-10.0522413253784	-5.59056186676025	0.00776136433705688	0.00906006153672934	-0.00392691092565656	-0.0250307414680719
231	81.0672836303711	-10.0522413253784	-5.85030126571655	-3.08191010844894e-05	0.00548864435404539	0.000943203864153475	-0.0120437685400248
232	81.7166290283203	-10.3769159317017	-5.26588773727417	-0.0104203969240189	-0.0201606266200542	0.036657378077507	-0.00100484199356288
233	81.0672836303711	-9.72756671905518	-5.46069240570068	-0.00977104809135199	-0.0279528107494116	0.0918520092964172	0.031137915328145
234	81.0672836303711	-10.0522413253784	-5.20095300674438	-0.0123684434220195	-0.0175632312893867	0.123020745813847	0.0434755384922028
235	80.4179306030273	-9.40289306640625	-5.26588773727417	-0.000680167751852423	0.00776136433705688	0.120098672807217	0.0457482598721981
236	81.0672836303711	-9.40289306640625	-5.52562713623047	0.0022419011220336	0.0327612869441509	0.086981900036335	0.0324366129934788
237	80.4179306030273	-9.40289306640625	-5.26588773727417	-0.0104203969240189	0.0386054255068302	0.0405534692108631	0.0317872650921345
238	79.1192321777344	-9.07821846008301	-5.20095300674438	-0.0123684434220195	0.0304885655641556	-0.000355493422830477	0.0233457311987877
239	79.7685852050781	-9.72756671905518	-5.07108306884766	0.000618529506027699	0.0298392176628113	-0.0831474438309669	0.0168522447347641
240	79.1192321777344	-9.40289306640625	-5.20095300674438	-0.00165419070981443	0.0275664981454611	-0.125679776072502	0.01100810803473
241	80.4179306030273	-11.0262641906738	-4.61653900146484	-0.00619963090866804	0.012956153601408	-0.123407058417797	0.00289124972186983
242	80.4179306030273	-9.72756671905518	-5.07108306884766	-0.0126931173726916	-0.0260047651827335	-0.0857448354363441	-0.0123684434220195
243	79.7685852050781	-10.0522413253784	-5.46069240570068	0.00548864435404539	-0.0480826161801815	-0.0370436906814575	-0.0354203209280968
244	81.0672836303711	-10.7015905380249	-5.33082246780396	0.00451462110504508	-0.0474332682788372	-0.0240567177534103	-0.0445111989974976
245	81.7166290283203	-10.7015905380249	-5.3957576751709	0.000618529506027699	-0.0474332682788372	-0.00652430532500148	-0.0513293594121933
246	79.7685852050781	-10.0522413253784	-5.46069240570068	0.00548864435404539	-0.043212503194809	0.00841071270406246	-0.0441865250468254
247	79.7685852050781	-10.3769159317017	-5.20095300674438	-3.08191010844894e-05	-0.0389917381107807	0.0249691028147936	-0.0370436906814575
248	79.7685852050781	-10.7015905380249	-5.33082246780396	0.00126787810586393	-0.0130177913233638	0.0450989119708538	-0.0318489037454128
249	79.7685852050781	-10.3769159317017	-5.59056186676025	0.00613799272105098	0.00711201597005129	0.040228795260191	-0.0107450718060136
250	80.4179306030273	-10.0522413253784	-5.6554970741272	-0.00717365415766835	0.00873538758605719	0.045423585921526	-0.0211346503347158
251	81.7166290283203	-11.3509387969971	-5.52562713623047	-0.0162645354866982	0.00873538758605719	0.0512677207589149	-0.017887907102704
252	81.7166290283203	-10.3769159317017	-5.78536653518677	-0.0152905117720366	0.0142548503354192	0.0610079504549503	-0.00392691092565656
253	81.7166290283203	-11.0262641906738	-5.3957576751709	-0.0162645354866982	0.0252937767654657	0.0421768426895142	0.0463976077735424
254	81.7166290283203	-10.3769159317017	-5.52562713623047	-0.017887907102704	0.0324366129934788	0.0610079504549503	0.049319677054882
255	81.0672836303711	-10.3769159317017	-5.52562713623047	-0.0107450718060136	0.0334106348454952	0.0571118593215942	0.0379560738801956
256	82.3659744262695	-11.3509387969971	-5.26588773727417	-0.00944637414067984	0.0408781431615353	0.0408781431615353	0.0301638916134834
257	83.6646728515625	-11.0262641906738	-5.3957576751709	-0.00684897974133492	0.0223717093467712	-0.00749832857400179	0.0298392176628113
258	82.3659744262695	-11.3509387969971	-5.20095300674438	-0.0136671401560307	0.0337353087961674	-0.0428878292441368	0.0369820520281792
259	82.3659744262695	-11.6756134033203	-5.3957576751709	-0.0126931173726916	0.0324366129934788	-0.0867188647389412	0.0194496400654316
260	80.4179306030273	-10.0522413253784	-5.20095300674438	0.0126314787194133	0.0265924744307995	-0.0896409302949905	0.0145795252174139
261	79.7685852050781	-10.0522413253784	-5.59056186676025	-0.00230353930965066	-0.00197886489331722	-0.0701604709029198	0.0188002903014421
262	83.6646728515625	-11.3509387969971	-5.3957576751709	0.00516396993771195	-0.0224333461374044	-0.043212503194809	-0.00327756232582033
263	80.4179306030273	-11.0262641906738	-5.46069240570068	0.0100340843200684	-0.023407369852066	-0.028926832601428	-0.0350956469774246
264	83.0153274536133	-11.6756134033203	-5.3957576751709	0.0145795252174139	-0.0230826959013939	-0.0139918150380254	-0.0393164120614529
265	81.0672836303711	-10.0522413253784	-5.46069240570068	0.0168522447347641	-0.0162645354866982	-0.0308748781681061	-0.0513293594121933
266	83.0153274536133	-11.6756134033203	-4.87627840042114	0.01100810803473	-0.00425158534198999	-0.00619963090866804	-0.0461345724761486
267	81.7166290283203	-11.0262641906738	-5.3957576751709	-0.00360223650932312	0.00126787810586393	-0.0107450718060136	-0.0315242260694504
268	83.6646728515625	-11.6756134033203	-5.33082246780396	0.00289124972186983	0.01847561635077	0.0223717093467712	-0.0201606266200542
269	81.7166290283203	-11.0262641906738	-5.3957576751709	0.00613799272105098	0.0321119390428066	0.00938473641872406	-0.0217839982360601
270	81.0672836303711	-11.0262641906738	-5.3957576751709	0.00386527273803949	0.0347093306481838	0.0158782228827477	-0.0110697457566857
271	79.7685852050781	-9.72756671905518	-5.33082246780396	0.00256657530553639	0.0230210572481155	0.0197743140161037	-0.00944637414067984
272	81.7166290283203	-10.3769159317017	-5.26588773727417	-0.000680167751852423	0.00711201597005129	-0.000355493422830477	0.00126787810586393
273	80.4179306030273	-9.40289306640625	-5.6554970741272	-0.00132951640989631	-0.00619963090866804	-0.0143164889886975	0.0369820520281792
274	79.1192321777344	-11.0262641906738	-5.52562713623047	-0.00197886489331722	0.00159255252219737	-0.0139918150380254	0.0395794473588467
275	82.3659744262695	-11.0262641906738	-5.3957576751709	0.0259431265294552	-0.0126931173726916	0.0441248863935471	0.0434755384922028
276	82.3659744262695	-11.0262641906738	-5.46069240570068	-0.0247060675173998	-0.0227580219507217	0.0567871853709221	0.0399041213095188
277	81.0672836303711	-10.0522413253784	-5.46069240570068	-0.00944637414067984	-0.00684897974133492	0.0778910145163536	0.0295145437121391
278	81.0672836303711	-10.7015905380249	-4.94121360778809	-0.0185372550040483	-0.0393164120614529	0.0899039655923843	0.0252937767654657
279	82.3659744262695	-11.0262641906738	-5.3957576751709	-0.00717365415766835	-0.00522560812532902	0.0925013571977615	0.0162028968334198
280	82.3659744262695	-12.0002870559692	-5.3957576751709	-0.0146411629393697	0.00938473641872406	0.0567871853709221	0.0123068047687411
281	80.4179306030273	-10.0522413253784	-5.33082246780396	-0.0156151866540313	0.0249691028147936	0.0136055024340749	0.0145795252174139
282	79.7685852050781	-10.3769159317017	-5.46069240570068	-0.0221086721867323	0.0158782228827477	-0.0175632312893867	-0.0123684434220195
283	82.3659744262695	-10.3769159317017	-5.33082246780396	-0.0130177913233638	-0.0162645354866982	-0.0237320438027382	-0.0305502042174339
284	80.4179306030273	-9.72756671905518	-5.13601779937744	-0.00814767740666866	-0.0156151866540313	-0.0688617751002312	-0.0438618510961533
285	82.3659744262695	-10.7015905380249	-5.20095300674438	-0.00490093370899558	-0.00392691092565656	-0.0925630033016205	-0.0510046854615211
286	81.7166290283203	-10.7015905380249	-5.52562713623047	-0.00619963090866804	-0.0143164889886975	-0.0704851448535919	-0.0493813157081604
287	79.7685852050781	-9.40289306640625	-5.59056186676025	-0.0198359526693821	-0.023407369852066	-0.0419138073921204	-0.038017712533474
288	80.4179306030273	-10.0522413253784	-5.59056186676025	-0.00749832857400179	-0.0250307414680719	-0.0474332682788372	-0.0195112787187099
289	79.7685852050781	-10.3769159317017	-5.46069240570068	-0.00619963090866804	0.0100340843200684	-0.0260047651827335	-0.0230826959013939
290	81.0672836303711	-10.3769159317017	-5.26588773727417	-0.00684897974133492	0.013930176384747	-0.0412644557654858	-0.0143164889886975
291	82.3659744262695	-11.0262641906738	-5.20095300674438	-0.00132951640989631	0.0223717093467712	-0.0490566417574883	-0.00944637414067984
292	82.3659744262695	-11.3509387969971	-5.26588773727417	-0.0159398596733809	0.00581331877037883	-0.0100957229733467	0.00418994715437293
293	80.4179306030273	-10.0522413253784	-5.6554970741272	-0.0230826959013939	0.00613799272105098	0.00938473641872406	0.0363327041268349
294	82.3659744262695	-11.0262641906738	-5.26588773727417	-0.00392691092565656	0.00873538758605719	0.00191722682211548	0.0457482598721981
295	80.4179306030273	-9.72756671905518	-5.52562713623047	-0.00392691092565656	0.000943203864153475	-0.000680167751852423	0.0395794473588467
296	81.0672836303711	-10.3769159317017	-5.20095300674438	-0.0107450718060136	0.00841071270406246	-0.0243813935667276	0.0373067259788513
297	80.4179306030273	-10.0522413253784	-5.3957576751709	-0.0100957229733467	0.0022419011220336	-0.0613942667841911	0.0220470335334539
298	79.7685852050781	-10.3769159317017	-5.6554970741272	-0.0224333461374044	-0.00457625929266214	-0.0347709693014622	0.0304885655641556
299	81.0672836303711	-10.0522413253784	-5.6554970741272	0.00516396993771195	-0.0162645354866982	-0.0120437685400248	0.0278911720961332
300	81.7166290283203	-11.0262641906738	-5.46069240570068	-0.00814767740666866	-0.0292515084147453	0.0304885655641556	0.0100340843200684
301	83.6646728515625	-11.0262641906738	-5.26588773727417	-0.0110697457566857	-0.0240567177534103	0.0421768426895142	0.00581331877037883
302	81.0672836303711	-11.3509387969971	-5.26588773727417	-0.00814767740666866	-0.0217839982360601	0.0431508645415306	0.00159255252219737
303	81.0672836303711	-9.72756671905518	-5.07108306884766	0.00776136433705688	-0.0250307414680719	0.0317872650921345	-0.028926832601428
304	81.7166290283203	-10.7015905380249	-5.3957576751709	0.0158782228827477	-0.00847235135734081	0.0428261905908585	-0.039641086012125
305	81.0672836303711	-10.3769159317017	-5.59056186676025	0.00159255252219737	-0.00587495695799589	0.0460729338228703	-0.0467839203774929
306	81.7166290283203	-11.0262641906738	-5.59056186676025	0.00451462110504508	-0.0136671401560307	0.0395794473588467	-0.0451605506241322
307	82.3659744262695	-11.3509387969971	-5.72043180465698	-0.00230353930965066	-0.0191866029053926	0.0489950031042099	-0.0305502042174339
308	81.0672836303711	-9.72756671905518	-5.6554970741272	0.00256657530553639	0.00581331877037883	0.0178262684494257	-0.021459324285388
309	81.7166290283203	-10.0522413253784	-5.3957576751709	0.0152288740500808	0.0210730116814375	0.00321592413820326	-0.0182125810533762
310	81.0672836303711	-10.7015905380249	-5.59056186676025	0.00418994715437293	0.0415274947881699	0.00159255252219737	-0.0217839982360601
311	83.0153274536133	-11.3509387969971	-5.3957576751709	0.000943203864153475	0.0525664202868938	0.01100810803473	-0.00749832857400179
312	79.7685852050781	-9.40289306640625	-5.46069240570068	-0.00587495695799589	0.0392547734081745	0.0168522447347641	0.00418994715437293
313	84.3140258789063	-10.7015905380249	-5.07108306884766	-0.0136671401560307	0.041852168738842	-0.00165419070981443	0.031137915328145
314	81.7166290283203	-9.72756671905518	-5.46069240570068	-0.0113944197073579	0.0545144639909267	-0.0224333461374044	0.0434755384922028
315	80.4179306030273	-10.0522413253784	-4.94121360778809	-0.0169138833880424	0.0480209775269032	-0.0763292834162712	0.0431508645415306
316	79.7685852050781	-9.40289306640625	-5.26588773727417	-0.0133424662053585	0.0343846566975117	-0.0971084386110306	0.0405534692108631
317	81.0672836303711	-9.72756671905518	-5.6554970741272	-0.0191866029053926	0.00191722682211548	-0.0714591667056084	0.0343846566975117
318	79.7685852050781	-9.40289306640625	-5.52562713623047	-0.00847235135734081	-0.00197886489331722	0.00841071270406246	0.0200989879667759
319	81.0672836303711	-11.6756134033203	-4.94121360778809	-0.0143164889886975	-0.0026282137259841	0.0405534692108631	0.0259431265294552
320	81.7166290283203	-10.7015905380249	-5.13601779937744	-0.00814767740666866	-0.00132951640989631	0.102566264569759	-0.00555028254166245
321	80.4179306030273	-9.72756671905518	-5.13601779937744	-0.0149658378213644	-0.0276281367987394	0.130812928080559	0.0100340843200684
322	80.4179306030273	-9.72756671905518	-5.46069240570068	-0.0185372550040483	-0.0367190167307854	0.122371397912502	-3.08191010844894e-05
323	81.7166290283203	-11.0262641906738	-5.46069240570068	-0.0224333461374044	-0.0376930385828018	0.12204672396183	0.011982130818069
324	79.7685852050781	-9.72756671905518	-5.72043180465698	-0.0113944197073579	-0.0305502042174339	0.120423346757889	0.0100340843200684
325	81.0672836303711	-11.0262641906738	-5.46069240570068	-0.0146411629393697	-0.0243813935667276	0.110033772885799	0.0126314787194133
326	80.4179306030273	-10.0522413253784	-5.6554970741272	-0.0152905117720366	-0.00977104809135199	0.0236704051494598	-0.0425631552934647
327	81.0672836303711	-10.0522413253784	-5.07108306884766	-0.0123684434220195	-0.00684897974133492	-0.103601925075054	-0.0363943427801132
328	80.4179306030273	-10.7015905380249	-5.33082246780396	-0.0107450718060136	0.00354059832170606	-0.0591215454041958	-0.0195112787187099
329	81.0672836303711	-10.7015905380249	-5.52562713623047	-3.08191010844894e-05	0.0188002903014421	-0.03444629535079	-0.0204853005707264
330	80.4179306030273	-10.3769159317017	-5.9152364730835	0.00354059832170606	-0.0113944197073579	-0.00457625929266214	-0.0198359526693821
331	79.7685852050781	-10.3769159317017	-5.52562713623047	0.00548864435404539	-0.0162645354866982	-0.0104203969240189	-0.0172385573387146
332	81.7166290283203	-11.3509387969971	-5.52562713623047	-0.0120437685400248	0.0149041991680861	-0.0357449948787689	0.00354059832170606
333	81.0672836303711	-10.0522413253784	-5.52562713623047	-0.0221086721867323	0.0236704051494598	-0.038017712533474	0.0405534692108631
334	81.7166290283203	-11.3509387969971	-5.00614833831787	-0.0133424662053585	0.0321119390428066	-0.0454852245748043	0.0373067259788513
335	82.3659744262695	-11.6756134033203	-5.3957576751709	-0.00944637414067984	0.0408781431615353	-0.0536020807921886	0.049319677054882
336	82.3659744262695	-11.3509387969971	-5.59056186676025	-0.0175632312893867	0.040228795260191	-0.0461345724761486	0.0360080301761627
337	81.7166290283203	-11.3509387969971	-5.52562713623047	-0.0182125810533762	0.0317872650921345	-0.0227580219507217	0.0347093306481838
338	83.0153274536133	-11.3509387969971	-5.26588773727417	-0.0143164889886975	0.0343846566975117	-0.0117190945893526	0.0304885655641556
339	82.3659744262695	-11.3509387969971	-5.13601779937744	-0.00295288790948689	0.0308132413774729	-0.00879702530801296	0.0197743140161037
340	81.0672836303711	-10.0522413253784	-5.13601779937744	-0.00912170019000769	0.011982130818069	-0.023407369852066	0.0191249661147594
341	82.3659744262695	-11.3509387969971	-5.72043180465698	-0.00912170019000769	-0.00360223650932312	-0.00749832857400179	-0.00327756232582033
342	83.6646728515625	-11.3509387969971	-5.26588773727417	0.00354059832170606	-0.0260047651827335	-0.0188619289547205	-0.00619963090866804
343	81.0672836303711	-10.0522413253784	-5.72043180465698	0.00126787810586393	-0.0221086721867323	-0.0399657599627972	-0.0370436906814575
344	83.0153274536133	-11.6756134033203	-5.26588773727417	0.011982130818069	-0.0276281367987394	-0.0337969474494457	-0.0454852245748043
345	81.0672836303711	-10.3769159317017	-5.33082246780396	0.0165275707840919	-0.0162645354866982	-0.00392691092565656	-0.050680011510849
346	81.0672836303711	-10.0522413253784	-5.33082246780396	0.00776136433705688	-0.0201606266200542	-0.0123684434220195	-0.048407293856144
347	81.7166290283203	-11.3509387969971	-5.72043180465698	0.00743668992072344	-0.0273034609854221	0.0886052697896957	-0.032173577696085
348	83.6646728515625	-11.6756134033203	-5.78536653518677	0.0103587592020631	-0.0227580219507217	0.00191722682211548	-0.0169138833880424
349	81.0672836303711	-10.7015905380249	-5.20095300674438	0.00808603875339031	0.00678734155371785	0.0103587592020631	-0.0165892094373703
350	81.7166290283203	-10.3769159317017	-5.52562713623047	0.0106834331527352	0.01100810803473	-0.0208099745213985	-0.0126931173726916
351	81.0672836303711	-9.72756671905518	-5.33082246780396	-0.00490093370899558	0.0191249661147594	-0.0360696688294411	-0.00587495695799589
352	83.0153274536133	-10.0522413253784	-5.13601779937744	-0.00165419070981443	0.0149041991680861	-0.0451605506241322	0.00970941036939621
353	81.0672836303711	-9.72756671905518	-5.6554970741272	-0.0130177913233638	0.00711201597005129	-0.0133424662053585	0.041852168738842
354	83.0153274536133	-11.3509387969971	-5.59056186676025	-0.00522560812532902	-0.00230353930965066	0.013930176384747	0.0499690249562263
355	82.3659744262695	-11.0262641906738	-5.3957576751709	-0.00490093370899558	-0.0146411629393697	0.0334106348454952	0.047696303576231
356	81.7166290283203	-10.3769159317017	-5.52562713623047	-0.00522560812532902	-0.0191866029053926	0.0457482598721981	0.0314625911414623
357	81.7166290283203	-10.0522413253784	-5.3957576751709	-0.00457625929266214	-0.00619963090866804	0.0522417463362217	0.0334106348454952
358	81.7166290283203	-10.0522413253784	-5.13601779937744	-0.0100957229733467	0.0100340843200684	0.0739949271082878	0.0295145437121391
359	81.0672836303711	-9.72756671905518	-5.3957576751709	0.00256657530553639	0.0217223595827818	0.0369820520281792	0.0188002903014421
360	83.0153274536133	-11.3509387969971	-5.33082246780396	0.000618529506027699	0.0327612869441509	0.011982130818069	0.0132808275520802
361	83.6646728515625	-11.0262641906738	-5.3957576751709	-0.00555028254166245	0.0330859608948231	-0.00847235135734081	-0.0136671401560307
362	81.7166290283203	-10.0522413253784	-5.46069240570068	-0.0120437685400248	0.0155535480007529	-0.0279528107494116	-0.00490093370899558
363	84.3140258789063	-11.0262641906738	-5.20095300674438	0.00581331877037883	0.00938473641872406	-0.0675630792975426	-0.0302255302667618
364	82.3659744262695	-10.7015905380249	-5.26588773727417	0.00548864435404539	0.00646266713738441	-0.0597708933055401	-0.0409397818148136
365	83.0153274536133	-11.0262641906738	-5.46069240570068	0.0145795252174139	0.00451462110504508	-0.0324982516467571	-0.043212503194809
366	83.0153274536133	-11.6756134033203	-5.3957576751709	0.00581331877037883	-0.00425158534198999	-0.0393164120614529	-0.0415891297161579
367	82.3659744262695	-10.3769159317017	-5.59056186676025	0.00938473641872406	-0.00522560812532902	-0.0308748781681061	-0.0367190167307854
368	81.7166290283203	-10.7015905380249	-5.3957576751709	0.012956153601408	-0.00522560812532902	0.00418994715437293	-0.0211346503347158
369	83.0153274536133	-11.0262641906738	-5.3957576751709	0.0181509424000978	0.000618529506027699	0.0106834331527352	-0.0315242260694504
370	83.6646728515625	-11.6756134033203	-4.94121360778809	0.0149041991680861	0.00126787810586393	-0.00490093370899558	-0.0188619289547205
371	81.7166290283203	-11.0262641906738	-5.3957576751709	0.000293855206109583	0.00126787810586393	-0.0165892094373703	-0.0165892094373703
372	84.3140258789063	-11.0262641906738	-5.26588773727417	0.0126314787194133	-0.00100484199356288	-0.0311995539814234	0.000293855206109583
373	83.0153274536133	-11.6756134033203	-5.33082246780396	-0.00457625929266214	0.00256657530553639	-0.0406151078641415	0.036657378077507
374	83.6646728515625	-10.7015905380249	-5.46069240570068	-0.00457625929266214	0.00581331877037883	-0.0357449948787689	0.0395794473588467
375	82.3659744262695	-10.0522413253784	-5.52562713623047	-0.000355493422830477	0.00321592413820326	0.00191722682211548	0.0399041213095188
376	81.7166290283203	-10.3769159317017	-4.94121360778809	-0.00977104809135199	0.000943203864153475	0.00841071270406246	0.040228795260191
377	84.9633712768555	-11.0262641906738	-5.72043180465698	-0.000680167751852423	-0.00490093370899558	0.000293855206109583	0.0249691028147936
378	83.0153274536133	-10.7015905380249	-5.72043180465698	-0.00132951640989631	-0.00717365415766835	-0.00457625929266214	0.029189869761467
379	82.3659744262695	-10.0522413253784	-5.59056186676025	0.00516396993771195	-0.0113944197073579	-0.00360223650932312	0.025618452578783
380	81.7166290283203	-10.0522413253784	-5.72043180465698	-0.00197886489331722	0.00776136433705688	0.0022419011220336	0.0113327819854021
381	84.9633712768555	-9.72756671905518	-5.26588773727417	0.0106834331527352	-0.0143164889886975	0.00970941036939621	-0.00360223650932312
382	82.3659744262695	-10.3769159317017	-5.07108306884766	0.00743668992072344	-0.0279528107494116	0.0382807515561581	-0.0113944197073579
383	81.7166290283203	-9.72756671905518	-5.85030126571655	0.00548864435404539	-0.0282774847000837	0.0577612072229385	-0.0341216214001179
384	84.3140258789063	-10.3769159317017	-5.85030126571655	0.0226963832974434	-0.0243813935667276	0.0389300994575024	-0.0419138073921204
385	83.6646728515625	-10.0522413253784	-6.04510593414307	0.0162028968334198	-0.000355493422830477	0.0136055024340749	-0.0490566417574883
386	82.3659744262695	-9.40289306640625	-5.6554970741272	0.0181509424000978	0.00483929552137852	-0.00814767740666866	-0.0451605506241322
387	83.6646728515625	-9.72756671905518	-5.26588773727417	0.000293855206109583	-0.00132951640989631	0.0243197549134493	-0.032173577696085
388	81.7166290283203	-10.3769159317017	-5.00614833831787	0.0145795252174139	0.00354059832170606	0.0697741582989693	-0.0188619289547205
389	82.3659744262695	-9.72756671905518	-5.59056186676025	0.00321592413820326	0.00678734155371785	0.0463976077735424	-0.0143164889886975
390	82.3659744262695	-9.40289306640625	-5.72043180465698	0.00873538758605719	0.0188002903014421	0.0457482598721981	-0.0175632312893867
391	86.2620697021484	-11.0262641906738	-5.46069240570068	-0.00132951640989631	0.0132808275520802	0.0343846566975117	-0.0143164889886975
392	83.0153274536133	-9.07821846008301	-5.6554970741272	-0.00587495695799589	0.0269171483814716	-0.00717365415766835	0.00841071270406246
393	84.9633712768555	-10.7015905380249	-5.20095300674438	-0.0156151866540313	0.0343846566975117	-0.0363943427801132	0.0463976077735424
394	83.0153274536133	-9.40289306640625	-5.26588773727417	-0.00684897974133492	0.0395794473588467	-0.0438618510961533	0.0489950031042099
395	84.9633712768555	-10.3769159317017	-5.26588773727417	-0.0110697457566857	0.0321119390428066	-0.0428878292441368	0.0502936989068985
396	84.3140258789063	-10.3769159317017	-5.13601779937744	-0.0149658378213644	0.0126314787194133	-0.023407369852066	0.0399041213095188
397	84.3140258789063	-11.0262641906738	-5.13601779937744	-0.00879702530801296	0.00126787810586393	0.0022419011220336	0.0379560738801956
398	83.6646728515625	-10.0522413253784	-5.00614833831787	-0.00912170019000769	-3.08191010844894e-05	0.0262678004801273	0.0275664981454611
399	84.9633712768555	-10.3769159317017	-4.94121360778809	-0.00100484199356288	0.000943203864153475	0.0272418223321438	0.0233457311987877
400	82.3659744262695	-8.75354385375977	-5.13601779937744	0.00418994715437293	0.0223717093467712	0.00418994715437293	0.0126314787194133
401	83.0153274536133	-9.40289306640625	-5.3957576751709	0.0022419011220336	0.020423661917448	-0.0224333461374044	0.01100810803473
402	83.6646728515625	-9.72756671905518	-5.72043180465698	-0.00165419070981443	0.0132808275520802	-0.0211346503347158	-0.00879702530801296
403	85.6127166748047	-10.3769159317017	-5.59056186676025	0.0106834331527352	-0.0117190945893526	-0.0324982516467571	-0.0331475995481014
404	81.7166290283203	-8.75354385375977	-5.6554970741272	0.0145795252174139	0.00354059832170606	-0.0347709693014622	-0.0500306636095047
405	82.3659744262695	-9.72756671905518	-5.00614833831787	0.0223717093467712	-0.0169138833880424	-0.0266541130840778	-0.0500306636095047
406	84.3140258789063	-9.40289306640625	-5.07108306884766	-0.0149658378213644	-0.0117190945893526	-0.0159398596733809	-0.0406151078641415
407	83.6646728515625	-10.0522413253784	-11.759373664856	0.00516396993771195	-0.0156151866540313	0.00354059832170606	-0.0350956469774246
408	83.6646728515625	-9.72756671905518	-5.98017120361328	0.000618529506027699	-0.0188619289547205	-0.0318489037454128	-0.0302255302667618
409	84.9633712768555	-9.72756671905518	-5.46069240570068	0.00289124972186983	-0.0152905117720366	-0.0623682886362076	-0.0201606266200542
410	84.3140258789063	-10.0522413253784	-5.6554970741272	-0.00490093370899558	-0.0117190945893526	-0.0458098985254765	-0.0133424662053585
411	83.0153274536133	-10.0522413253784	-5.3957576751709	0.01100810803473	-0.0383423902094364	-0.0412644557654858	-0.0188619289547205
412	81.7166290283203	-9.40289306640625	-5.3957576751709	0.000943203864153475	-0.038017712533474	-0.0347709693014622	0.00873538758605719
413	82.3659744262695	-9.07821846008301	-5.6554970741272	-0.0107450718060136	-0.0370436906814575	-0.0208099745213985	0.040228795260191
414	84.3140258789063	-10.0522413253784	-5.6554970741272	0.00613799272105098	-0.0279528107494116	0.0194496400654316	0.0444495603442192
415	84.9633712768555	-10.7015905380249	-5.26588773727417	0.000618529506027699	0.00191722682211548	0.0386054255068302	0.0457482598721981
416	84.3140258789063	-9.40289306640625	-5.3957576751709	0.0233457311987877	0.0103587592020631	0.0843845009803772	0.0324366129934788
417	82.3659744262695	-9.07821846008301	-5.33082246780396	-0.00425158534198999	0.0252937767654657	0.0736702531576157	0.0334106348454952
418	83.6646728515625	-9.72756671905518	-5.46069240570068	-0.00457625929266214	0.0321119390428066	0.0541897900402546	0.0330859608948231
419	83.0153274536133	-10.7015905380249	-4.87627840042114	0.0171769186854362	0.0421768426895142	0.00873538758605719	0.0259431265294552
420	84.3140258789063	-10.0522413253784	-5.52562713623047	0.0113327819854021	0.0554884895682335	-0.0402904339134693	0.0207483377307653
421	81.7166290283203	-9.40289306640625	-5.33082246780396	-0.0136671401560307	0.0632806718349457	-0.0662643760442734	0.0123068047687411
422	82.3659744262695	-9.72756671905518	-5.59056186676025	0.012956153601408	0.0438002124428749	-0.0889915823936462	-0.00392691092565656
423	82.3659744262695	-9.40289306640625	-5.72043180465698	0.00613799272105098	0.0262678004801273	-0.0837967917323112	-0.032173577696085
424	84.9633712768555	-10.7015905380249	-5.3957576751709	0.012956153601408	0.00873538758605719	-0.0464592464268208	-0.0406151078641415
425	83.6646728515625	-10.0522413253784	-5.46069240570068	0.00873538758605719	0.00841071270406246	-0.0273034609854221	-0.0477579422295094
426	83.6646728515625	-9.40289306640625	-5.9152364730835	0.020423661917448	0.0175015944987535	-0.0467839203774929	-0.0406151078641415
427	83.0153274536133	-10.3769159317017	-5.78536653518677	0.00581331877037883	0.00483929552137852	-0.0415891297161579	-0.0350956469774246
428	84.3140258789063	-10.3769159317017	-5.6554970741272	0.00159255252219737	-0.00197886489331722	-0.0386670641601086	-0.0221086721867323
429	84.9633712768555	-10.3769159317017	-5.33082246780396	0.00678734155371785	-0.00327756232582033	-0.0334722734987736	-0.0146411629393697
430	84.9633712768555	-10.0522413253784	-5.20095300674438	-0.0143164889886975	-0.0149658378213644	-0.0350956469774246	-0.00782300252467394
431	82.3659744262695	-9.72756671905518	-5.13601779937744	0.0152288740500808	-0.0191866029053926	-0.0208099745213985	-0.0172385573387146
432	83.0153274536133	-9.72756671905518	-5.46069240570068	-0.0149658378213644	-0.0169138833880424	0.00873538758605719	0.00776136433705688
433	81.0672836303711	-9.40289306640625	-5.6554970741272	-0.0162645354866982	-0.00912170019000769	-0.00360223650932312	0.0415274947881699
434	84.3140258789063	-10.7015905380249	-5.3957576751709	-0.00360223650932312	0.00873538758605719	-0.00652430532500148	0.0467222817242146
435	84.3140258789063	-10.3769159317017	-5.46069240570068	-0.00425158534198999	-0.000355493422830477	0.00321592413820326	0.0408781431615353
436	84.3140258789063	-10.3769159317017	-5.26588773727417	-0.0100957229733467	-0.0195112787187099	0.036657378077507	0.0415274947881699
437	84.3140258789063	-10.0522413253784	-5.13601779937744	-0.00490093370899558	-0.0311995539814234	0.0519170723855495	0.0330859608948231
438	84.9633712768555	-10.7015905380249	-5.13601779937744	-0.00425158534198999	-0.0143164889886975	0.0379560738801956	0.0356833562254906
439	84.3140258789063	-10.7015905380249	-5.52562713623047	0.0022419011220336	-0.0139918150380254	0.0142548503354192	0.0217223595827818
440	82.3659744262695	-9.40289306640625	-5.85030126571655	-0.00425158534198999	-0.0139918150380254	0.0123068047687411	0.0168522447347641
441	81.7166290283203	-9.40289306640625	-5.6554970741272	0.0116574559360743	-0.00490093370899558	0.00483929552137852	0.00191722682211548
442	84.3140258789063	-10.0522413253784	-5.33082246780396	0.00418994715437293	-0.0172385573387146	0.0158782228827477	-0.0104203969240189
443	83.0153274536133	-10.0522413253784	-5.00614833831787	0.00678734155371785	-0.0217839982360601	0.0162028968334198	-0.0357449948787689
444	84.3140258789063	-11.0262641906738	-4.94121360778809	0.00646266713738441	-0.0133424662053585	0.0262678004801273	-0.043212503194809
445	82.3659744262695	-9.07821846008301	-5.6554970741272	0.0210730116814375	-0.00977104809135199	0.0152288740500808	-0.0438618510961533
446	83.0153274536133	-10.3769159317017	-5.46069240570068	0.00289124972186983	-0.00425158534198999	-0.0204853005707264	-0.0331475995481014
447	83.6646728515625	-10.0522413253784	-5.59056186676025	0.01100810803473	0.00418994715437293	-0.0146411629393697	-0.0324982516467571
448	84.3140258789063	-10.7015905380249	-5.52562713623047	0.00126787810586393	0.00256657530553639	-0.0185372550040483	-0.0198359526693821
449	83.6646728515625	-10.7015905380249	-5.20095300674438	0.00841071270406246	0.00516396993771195	-0.00522560812532902	-0.0159398596733809
450	83.0153274536133	-9.40289306640625	-5.26588773727417	0.000618529506027699	0.00386527273803949	-0.0104203969240189	-0.0130177913233638
451	81.7166290283203	-9.07821846008301	-5.72043180465698	-0.0133424662053585	0.0233457311987877	-0.0305502042174339	-0.0165892094373703
452	81.7166290283203	-10.3769159317017	-5.33082246780396	-0.00619963090866804	0.0282158460468054	-0.0273034609854221	0.0145795252174139
453	81.7166290283203	-9.40289306640625	-5.85030126571655	-0.00197886489331722	0.0334106348454952	-0.023407369852066	0.0317872650921345
454	84.3140258789063	-10.7015905380249	-5.26588773727417	-0.00295288790948689	0.031137915328145	-0.0104203969240189	0.0509430468082428
455	82.3659744262695	-9.40289306640625	-5.72043180465698	-0.0120437685400248	0.0152288740500808	-0.0136671401560307	0.0431508645415306
456	81.7166290283203	-9.72756671905518	-5.26588773727417	-0.0117190945893526	-0.00165419070981443	-0.0100957229733467	0.0386054255068302
457	81.7166290283203	-9.72756671905518	-5.59056186676025	-0.0117190945893526	-0.00100484199356288	-0.000680167751852423	0.0249691028147936
458	82.3659744262695	-9.72756671905518	-5.85030126571655	-0.00230353930965066	0.000293855206109583	0.00418994715437293	0.0399041213095188
459	81.7166290283203	-9.72756671905518	-5.9152364730835	-0.00944637414067984	0.00451462110504508	0.0132808275520802	0.0191249661147594
460	82.3659744262695	-9.72756671905518	-5.46069240570068	-0.00197886489331722	0.0259431265294552	-0.00619963090866804	0.00906006153672934
461	84.3140258789063	-10.3769159317017	-5.52562713623047	-0.0026282137259841	0.0269171483814716	-0.0230826959013939	0.0100340843200684
462	81.7166290283203	-9.72756671905518	-5.52562713623047	0.00548864435404539	0.0113327819854021	-0.00587495695799589	-0.00814767740666866
463	83.6646728515625	-10.7015905380249	-5.59056186676025	0.00678734155371785	-0.00490093370899558	0.0272418223321438	-0.0435371771454811
464	81.7166290283203	-9.40289306640625	-5.85030126571655	-0.00619963090866804	-0.0211346503347158	0.0379560738801956	-0.0415891297161579
465	84.3140258789063	-10.3769159317017	-5.72043180465698	0.0142548503354192	-0.0201606266200542	0.0282158460468054	-0.0464592464268208
466	83.6646728515625	-10.3769159317017	-5.6554970741272	0.0158782228827477	-0.0211346503347158	0.0509430468082428	-0.0422384813427925
467	83.0153274536133	-9.40289306640625	-5.78536653518677	0.000293855206109583	-0.032173577696085	0.0428261905908585	-0.0422384813427925
468	83.6646728515625	-10.0522413253784	-5.52562713623047	-0.00912170019000769	-0.0117190945893526	0.0304885655641556	-0.0221086721867323
469	84.3140258789063	-10.7015905380249	-5.52562713623047	0.00191722682211548	-0.000355493422830477	0.0304885655641556	-0.0185372550040483
470	83.0153274536133	-10.3769159317017	-5.3957576751709	0.0165275707840919	-0.00587495695799589	0.0145795252174139	-0.0136671401560307
471	81.7166290283203	-9.72756671905518	-5.52562713623047	0.013930176384747	0.0181509424000978	-0.00619963090866804	-0.0100957229733467
472	83.0153274536133	-10.7015905380249	-5.26588773727417	-0.0143164889886975	0.0288651939481497	-0.0422384813427925	0.0210730116814375
473	84.3140258789063	-10.7015905380249	-5.07108306884766	-0.00684897974133492	0.0334106348454952	-0.0480826161801815	0.0408781431615353
474	81.7166290283203	-9.40289306640625	-5.26588773727417	-0.00425158534198999	0.0379560738801956	-0.0389917381107807	0.0431508645415306
475	84.3140258789063	-9.40289306640625	-4.94121360778809	0.000618529506027699	0.0171769186854362	-0.0286021586507559	0.0431508645415306
476	82.3659744262695	-10.3769159317017	-5.46069240570068	-0.00490093370899558	0.00711201597005129	-0.0292515084147453	0.0360080301761627
477	83.6646728515625	-10.7015905380249	-5.26588773727417	-0.00879702530801296	0.00386527273803949	-0.0191866029053926	0.0356833562254906
478	84.3140258789063	-10.7015905380249	-5.3957576751709	0.0022419011220336	0.00743668992072344	0.00711201597005129	0.0317872650921345
479	85.6127166748047	-10.7015905380249	-5.3957576751709	-0.00165419070981443	0.00256657530553639	0.00776136433705688	0.0249691028147936
480	82.3659744262695	-10.0522413253784	-5.46069240570068	0.01100810803473	0.00386527273803949	0.00678734155371785	0.01100810803473
481	82.3659744262695	-9.40289306640625	-5.3957576751709	0.00483929552137852	0.00159255252219737	-0.000355493422830477	0.0175015944987535
482	82.3659744262695	-9.72756671905518	-5.3957576751709	0.000293855206109583	-0.00230353930965066	0.0210730116814375	-0.0110697457566857
483	84.3140258789063	-9.07821846008301	-5.72043180465698	0.0233457311987877	-0.00912170019000769	0.0233457311987877	-0.0315242260694504
484	83.0153274536133	-10.0522413253784	-5.3957576751709	0.00938473641872406	-0.0113944197073579	0.012956153601408	-0.0376930385828018
485	83.6646728515625	-9.72756671905518	-5.72043180465698	0.0145795252174139	-0.0100957229733467	-0.00132951640989631	-0.050680011510849
486	81.7166290283203	-9.07821846008301	-5.9152364730835	0.0136055024340749	-0.0175632312893867	0.00743668992072344	-0.0399657599627972
487	81.7166290283203	-10.3769159317017	-5.26588773727417	0.00711201597005129	-0.0299008563160896	0.020423661917448	-0.0341216214001179
488	83.0153274536133	-9.72756671905518	-5.3957576751709	0.00678734155371785	-0.0211346503347158	0.0343846566975117	-0.0224333461374044
489	83.6646728515625	-9.40289306640625	-1.49966561794281	0.0103587592020631	-0.0188619289547205	0.0434755384922028	-0.0152905117720366
490	81.7166290283203	-9.07821846008301	-5.78536653518677	0.00548864435404539	0.00126787810586393	0.0360080301761627	-0.0253554154187441
491	84.3140258789063	-10.3769159317017	-5.6554970741272	0.00776136433705688	0.00841071270406246	0.0162028968334198	-0.0136671401560307
492	82.3659744262695	-9.07821846008301	-5.46069240570068	-0.0130177913233638	0.029189869761467	0.00386527273803949	0.00906006153672934
493	83.0153274536133	-9.40289306640625	-5.33082246780396	0.013930176384747	0.0463976077735424	-0.02697878703475	0.0434755384922028
494	82.3659744262695	-8.42887020111084	-5.26588773727417	-0.00717365415766835	0.0467222817242146	-0.0438618510961533	0.0483456552028656
495	83.6646728515625	-9.72756671905518	-5.3957576751709	0.00256657530553639	0.0522417463362217	-0.0536020807921886	0.0421768426895142
496	83.0153274536133	-9.40289306640625	-5.72043180465698	0.00256657530553639	0.0321119390428066	-0.0529527328908443	0.0340599827468395
497	79.7685852050781	-9.07821846008301	-5.59056186676025	-0.00457625929266214	0.0194496400654316	-0.038017712533474	0.0327612869441509
498	81.0672836303711	-8.75354385375977	-5.78536653518677	0.000943203864153475	-3.08191010844894e-05	-0.000355493422830477	0.0233457311987877
499	83.0153274536133	-10.0522413253784	-5.52562713623047	0.00126787810586393	-0.00619963090866804	0.0168522447347641	0.0175015944987535
500	83.0153274536133	-9.72756671905518	-5.59056186676025	0.00483929552137852	-0.00230353930965066	0.0444495603442192	0.0136055024340749
501	81.0672836303711	-9.40289306640625	-5.72043180465698	0.00191722682211548	-0.0113944197073579	0.045423585921526	0.00873538758605719
502	83.6646728515625	-9.07821846008301	-5.9152364730835	-0.0100957229733467	-0.0253554154187441	0.0350340083241463	-0.0182125810533762
503	83.6646728515625	-10.7015905380249	-5.46069240570068	0.0100340843200684	-0.00165419070981443	0.036657378077507	-0.0412644557654858
504	81.0672836303711	-9.07821846008301	-5.78536653518677	0.0178262684494257	0.00808603875339031	0.00873538758605719	-0.0445111989974976
505	83.0153274536133	-10.7015905380249	-5.20095300674438	-0.0152905117720366	0.00970941036939621	-0.00782300252467394	-0.0532774068415165
506	84.3140258789063	-10.3769159317017	-5.33082246780396	0.00970941036939621	0.00970941036939621	-0.0295761823654175	-0.0467839203774929
507	83.0153274536133	-10.3769159317017	-5.6554970741272	0.00711201597005129	0.0136055024340749	-0.0493813157081604	-0.0360696688294411
508	83.6646728515625	-10.0522413253784	-5.9152364730835	0.00126787810586393	0.012956153601408	-0.0386670641601086	-0.0260047651827335
509	84.3140258789063	-10.3769159317017	-5.52562713623047	-0.00522560812532902	0.0162028968334198	-0.0156151866540313	-0.0100957229733467
510	83.6646728515625	-10.3769159317017	-5.26588773727417	-0.0175632312893867	0.000943203864153475	-0.02697878703475	-0.017887907102704
511	81.0672836303711	-9.07821846008301	-5.07108306884766	0.0113327819854021	-0.00490093370899558	-0.0191866029053926	-0.00814767740666866
512	83.6646728515625	-10.7015905380249	-4.74640893936157	0.0239950809627771	-0.0159398596733809	0.00386527273803949	0.00938473641872406
513	81.7166290283203	-9.40289306640625	-5.3957576751709	0.00711201597005129	-0.0247060675173998	0.0334106348454952	0.0412028171122074
514	84.3140258789063	-9.72756671905518	-5.26588773727417	-0.00684897974133492	-0.0240567177534103	0.020423661917448	0.0515923984348774
515	80.4179306030273	-8.75354385375977	-5.3957576751709	0.0022419011220336	-0.00555028254166245	-0.0120437685400248	0.045423585921526
516	82.3659744262695	-9.40289306640625	-5.59056186676025	0.00289124972186983	-0.00912170019000769	0.000618529506027699	0.0350340083241463
517	82.3659744262695	-9.40289306640625	-5.46069240570068	-0.00490093370899558	-0.0260047651827335	0.031137915328145	0.029189869761467
518	83.0153274536133	-9.40289306640625	-5.26588773727417	-0.00425158534198999	-0.0136671401560307	0.0223717093467712	0.0282158460468054
519	81.7166290283203	-9.72756671905518	-5.59056186676025	0.00126787810586393	-0.0136671401560307	0.0304885655641556	0.0272418223321438
520	84.3140258789063	-9.40289306640625	-5.6554970741272	-0.000680167751852423	0.020423661917448	0.0223717093467712	0.0155535480007529
521	82.3659744262695	-10.3769159317017	-5.52562713623047	-0.000355493422830477	0.0142548503354192	0.00581331877037883	0.011982130818069
522	81.7166290283203	-10.0522413253784	-5.3957576751709	0.0022419011220336	0.000943203864153475	-0.00360223650932312	-0.0143164889886975
523	80.4179306030273	-9.40289306640625	-5.52562713623047	0.012956153601408	-3.08191010844894e-05	-0.0198359526693821	-0.038017712533474
524	83.6646728515625	-10.7015905380249	-5.07108306884766	0.01100810803473	-0.00100484199356288	-0.0549007803201675	-0.0516540370881557
525	82.3659744262695	-10.3769159317017	-5.46069240570068	0.0136055024340749	0.00159255252219737	-0.0516540370881557	-0.0539267547428608
526	82.3659744262695	-9.72756671905518	-5.6554970741272	0.0136055024340749	-0.00100484199356288	-0.0341216214001179	-0.038017712533474
527	80.4179306030273	-9.72756671905518	-5.52562713623047	-0.00327756232582033	-0.0383423902094364	-0.0195112787187099	-0.043212503194809
528	81.7166290283203	-9.40289306640625	-5.46069240570068	0.013930176384747	-0.0523033849895	-0.0299008563160896	-0.039641086012125
529	81.7166290283203	-9.07821846008301	-5.78536653518677	0.0132808275520802	-0.0370436906814575	-0.0165892094373703	-0.0354203209280968
530	82.3659744262695	-9.72756671905518	-5.72043180465698	0.00906006153672934	-0.0188619289547205	-0.0230826959013939	-0.0350956469774246
531	81.7166290283203	-10.3769159317017	-5.26588773727417	0.01100810803473	-0.00100484199356288	-0.0243813935667276	-0.0175632312893867
532	84.3140258789063	-10.0522413253784	-5.59056186676025	-0.00717365415766835	0.00938473641872406	-0.0169138833880424	0.0100340843200684
533	82.3659744262695	-10.3769159317017	-5.3957576751709	-0.00360223650932312	0.0230210572481155	0.000293855206109583	0.0324366129934788
534	80.4179306030273	-9.72756671905518	-5.46069240570068	0.00516396993771195	0.0463976077735424	0.00483929552137852	0.0509430468082428
535	79.7685852050781	-9.40289306640625	-5.52562713623047	-0.00392691092565656	0.049319677054882	0.00743668992072344	0.0412028171122074
536	82.3659744262695	-10.7015905380249	-5.00614833831787	-0.000680167751852423	0.0356833562254906	-0.000680167751852423	0.0389300994575024
537	83.0153274536133	-10.7015905380249	-4.87627840042114	-0.00814767740666866	0.0168522447347641	-0.000355493422830477	0.0295145437121391
538	82.3659744262695	-11.0262641906738	-5.3957576751709	-0.00782300252467394	0.0304885655641556	-0.0383423902094364	0.0304885655641556
539	80.4179306030273	-10.3769159317017	-5.3957576751709	0.0022419011220336	0.0353586822748184	-0.0613942667841911	0.0252937767654657
540	80.4179306030273	-9.40289306640625	-5.46069240570068	-0.00490093370899558	0.0233457311987877	-0.0620436146855354	0.0116574559360743
541	80.4179306030273	-9.40289306640625	-5.72043180465698	-0.00587495695799589	0.000618529506027699	-0.0600955672562122	-0.00100484199356288
542	81.7166290283203	-11.0262641906738	-5.46069240570068	0.00289124972186983	0.000943203864153475	-0.0458098985254765	-0.0152905117720366
543	81.7166290283203	-10.7015905380249	-5.26588773727417	0.00516396993771195	-0.0357449948787689	-0.0117190945893526	-0.0305502042174339
544	80.4179306030273	-10.0522413253784	-5.72043180465698	0.0142548503354192	-0.0357449948787689	0.00808603875339031	-0.0292515084147453
545	81.0672836303711	-9.72756671905518	-5.85030126571655	0.00808603875339031	-0.0227580219507217	0.00483929552137852	-0.0445111989974976
546	82.3659744262695	-11.0262641906738	-5.46069240570068	0.0103587592020631	-0.0136671401560307	0.00191722682211548	-0.0386670641601086
547	82.3659744262695	-10.7015905380249	-5.3957576751709	-0.00652430532500148	0.00256657530553639	0.0142548503354192	-0.0318489037454128
548	81.7166290283203	-11.0262641906738	-5.46069240570068	0.00386527273803949	-0.00522560812532902	0.0233457311987877	-0.0172385573387146
549	81.0672836303711	-11.0262641906738	-5.26588773727417	0.0100340843200684	0.00354059832170606	0.0233457311987877	-0.0165892094373703
550	82.3659744262695	-11.0262641906738	-5.33082246780396	0.00711201597005129	-3.08191010844894e-05	0.0457482598721981	-0.00749832857400179
551	80.4179306030273	-10.3769159317017	-5.26588773727417	0.0106834331527352	0.00678734155371785	0.0535404421389103	-0.00490093370899558
552	79.7685852050781	-10.0522413253784	-5.33082246780396	0.00289124972186983	0.0243197549134493	0.0483456552028656	0.00808603875339031
553	81.7166290283203	-10.7015905380249	-5.46069240570068	-0.00879702530801296	0.0236704051494598	0.0457482598721981	0.0399041213095188
554	79.7685852050781	-10.3769159317017	-5.33082246780396	-0.00360223650932312	0.0308132413774729	0.0178262684494257	0.0525664202868938
555	82.3659744262695	-11.0262641906738	-5.13601779937744	-0.0100957229733467	0.0262678004801273	-0.0100957229733467	0.0460729338228703
556	80.4179306030273	-11.0262641906738	-5.26588773727417	0.00191722682211548	0.0142548503354192	-0.0299008563160896	0.0415274947881699
557	81.7166290283203	-11.3509387969971	-5.46069240570068	-0.017887907102704	-0.00132951640989631	-0.00912170019000769	0.0373067259788513
558	81.0672836303711	-10.7015905380249	-5.20095300674438	-0.00749832857400179	-0.00749832857400179	0.00743668992072344	0.0431508645415306
559	82.3659744262695	-11.0262641906738	-5.33082246780396	0.000293855206109583	0.00289124972186983	0.0265924744307995	0.029189869761467
560	80.4179306030273	-10.3769159317017	-5.52562713623047	0.000943203864153475	-0.000680167751852423	0.0116574559360743	0.0246444288641214
561	80.4179306030273	-10.3769159317017	-5.20095300674438	0.00321592413820326	0.00808603875339031	0.00613799272105098	0.0126314787194133
562	79.7685852050781	-9.72756671905518	-5.59056186676025	-0.00619963090866804	-0.00197886489331722	-0.000355493422830477	-0.00652430532500148
563	81.7166290283203	-10.3769159317017	-5.98017120361328	-0.0107450718060136	-0.00684897974133492	0.0100340843200684	-0.0260047651827335
564	80.4179306030273	-10.3769159317017	-5.59056186676025	0.00386527273803949	0.000293855206109583	0.0113327819854021	-0.0360696688294411
565	81.7166290283203	-11.3509387969971	-5.6554970741272	-0.000680167751852423	0.00451462110504508	-0.000680167751852423	-0.0389917381107807
566	79.7685852050781	-9.72756671905518	-5.78536653518677	-0.00619963090866804	0.00711201597005129	0.0022419011220336	-0.0376930385828018
567	80.4179306030273	-10.3769159317017	-5.33082246780396	-0.00944637414067984	0.00126787810586393	-0.000680167751852423	-0.0324982516467571
568	79.7685852050781	-10.0522413253784	-5.20095300674438	-0.0139918150380254	-0.0026282137259841	-0.0136671401560307	-0.0204853005707264
569	80.4179306030273	-10.3769159317017	-5.78536653518677	0.012956153601408	0.00418994715437293	-0.0299008563160896	-0.00749832857400179
570	79.7685852050781	-9.72756671905518	-5.78536653518677	-0.0188619289547205	-0.017887907102704	-0.0126931173726916	-0.0139918150380254
571	82.3659744262695	-11.3509387969971	-5.72043180465698	0.0103587592020631	-0.00360223650932312	-0.0311995539814234	-0.0156151866540313
572	82.3659744262695	-10.7015905380249	-5.46069240570068	-0.00522560812532902	-0.00165419070981443	-0.0334722734987736	0.00711201597005129
573	79.1192321777344	-10.3769159317017	-5.46069240570068	-0.0156151866540313	0.0152288740500808	-0.0318489037454128	0.0399041213095188
574	81.0672836303711	-11.0262641906738	-5.20095300674438	-0.0026282137259841	0.0165275707840919	0.0223717093467712	0.0438002124428749
575	80.4179306030273	-10.0522413253784	-5.6554970741272	0.000293855206109583	0.000618529506027699	0.0532157681882381	0.0460729338228703
576	80.4179306030273	-9.72756671905518	-5.98017120361328	-0.00132951640989631	-0.0136671401560307	0.0525664202868938	0.0389300994575024
577	79.7685852050781	-10.3769159317017	-5.85030126571655	-0.00327756232582033	-0.0211346503347158	0.0525664202868938	0.0369820520281792
578	79.7685852050781	-9.72756671905518	-5.85030126571655	-0.0110697457566857	-3.08191010844894e-05	0.0386054255068302	0.0278911720961332
579	83.0153274536133	-11.0262641906738	-5.72043180465698	0.00711201597005129	0.00581331877037883	0.0178262684494257	0.0262678004801273
580	81.7166290283203	-11.3509387969971	-5.26588773727417	0.00159255252219737	0.0171769186854362	0.0369820520281792	0.0194496400654316
581	82.3659744262695	-11.3509387969971	-5.52562713623047	-0.0126931173726916	0.0246444288641214	0.0632806718349457	-0.0026282137259841
582	81.7166290283203	-11.0262641906738	-5.6554970741272	0.00581331877037883	0.0149041991680861	0.106462351977825	-0.0152905117720366
583	80.4179306030273	-11.3509387969971	-5.26588773727417	0.00613799272105098	-0.00652430532500148	0.121072702109814	-0.0302255302667618
584	81.0672836303711	-11.3509387969971	-5.46069240570068	0.011982130818069	0.0126314787194133	0.0778910145163536	-0.043212503194809
585	81.0672836303711	-10.3769159317017	-5.3957576751709	0.0171769186854362	0.0386054255068302	0.0200989879667759	-0.0471085943281651
586	83.0153274536133	-11.6756134033203	-5.07108306884766	0.0113327819854021	0.0415274947881699	-0.017887907102704	-0.0425631552934647
587	82.3659744262695	-11.0262641906738	-4.94121360778809	-0.00555028254166245	0.0308132413774729	-0.10587465018034	-0.0328229255974293
588	82.3659744262695	-11.0262641906738	-5.3957576751709	0.000943203864153475	0.0188002903014421	-0.162043303251266	-0.0230826959013939
589	81.7166290283203	-11.3509387969971	-5.3957576751709	0.0175015944987535	0.00386527273803949	-0.180549740791321	-0.0117190945893526
590	82.3659744262695	-11.3509387969971	-5.33082246780396	0.00483929552137852	-0.0169138833880424	-0.125355109572411	-0.0182125810533762
591	80.4179306030273	-9.72756671905518	-5.46069240570068	0.00289124972186983	-0.0126931173726916	-0.140939474105835	-0.00977104809135199
592	81.7166290283203	-10.3769159317017	-5.33082246780396	0.00191722682211548	-0.0221086721867323	-0.121459014713764	0.00483929552137852
593	82.3659744262695	-10.7015905380249	-5.46069240570068	-0.0123684434220195	-0.0305502042174339	-0.0493813157081604	0.0360080301761627
594	81.7166290283203	-9.72756671905518	-5.85030126571655	0.00321592413820326	-0.032173577696085	-0.0221086721867323	0.0496443510055542
595	81.0672836303711	-10.7015905380249	-5.72043180465698	-0.000680167751852423	-0.0386670641601086	0.00970941036939621	0.0499690249562263
596	84.3140258789063	-10.7015905380249	-5.6554970741272	-0.00587495695799589	-0.0305502042174339	0.0207483377307653	0.0363327041268349
597	82.3659744262695	-10.7015905380249	-5.52562713623047	-0.0107450718060136	-0.0266541130840778	0.040228795260191	0.0269171483814716
598	83.6646728515625	-10.7015905380249	-5.59056186676025	-0.0107450718060136	-0.0221086721867323	0.0824364572763443	0.029189869761467
599	82.3659744262695	-11.0262641906738	-5.00614833831787	-0.0149658378213644	-0.00847235135734081	0.100293546915054	0.0197743140161037
600	81.7166290283203	-9.72756671905518	-5.46069240570068	-0.00782300252467394	0.0252937767654657	0.121397376060486	0.00743668992072344
601	80.4179306030273	-9.40289306640625	-5.78536653518677	-0.00684897974133492	0.0165275707840919	0.0967221260070801	0.00548864435404539
602	81.7166290283203	-9.72756671905518	-5.59056186676025	-0.0110697457566857	0.0223717093467712	0.0636053457856178	0.00191722682211548
603	81.7166290283203	-10.3769159317017	-5.6554970741272	0.00646266713738441	0.029189869761467	0.0308132413774729	-0.0363943427801132
604	81.7166290283203	-9.40289306640625	-5.3957576751709	0.00581331877037883	0.029189869761467	-0.0487319678068161	-0.0448358729481697
605	82.3659744262695	-10.0522413253784	-5.20095300674438	0.012956153601408	0.0278911720961332	-0.0740565657615662	-0.0477579422295094
606	81.0672836303711	-8.75354385375977	-5.3957576751709	0.0165275707840919	0.00548864435404539	-0.0870435386896133	-0.0464592464268208
607	79.7685852050781	-9.40289306640625	-5.72043180465698	-0.000680167751852423	0.000943203864153475	-0.0610695891082287	-0.0334722734987736
608	81.0672836303711	-9.72756671905518	-5.6554970741272	-0.00230353930965066	0.0100340843200684	-0.0266541130840778	-0.0230826959013939
609	79.7685852050781	-9.40289306640625	-5.52562713623047	0.01100810803473	0.0275664981454611	-0.0299008563160896	-0.0227580219507217
610	81.7166290283203	-9.07821846008301	-5.46069240570068	-0.00230353930965066	0.0272418223321438	-0.0412644557654858	-0.0139918150380254
611	81.0672836303711	-10.0522413253784	-5.13601779937744	-0.00165419070981443	0.0155535480007529	-0.0386670641601086	-0.0172385573387146
612	82.3659744262695	-10.3769159317017	-4.94121360778809	-0.0100957229733467	-0.0139918150380254	-0.0555501282215118	0.00483929552137852
613	80.4179306030273	-9.07821846008301	-5.59056186676025	-0.0221086721867323	-0.0253554154187441	-0.0305502042174339	0.0421768426895142
614	81.0672836303711	-10.3769159317017	-5.3957576751709	-0.00847235135734081	-0.0123684434220195	-0.00977104809135199	0.0447742342948914
615	81.7166290283203	-9.40289306640625	-5.85030126571655	-0.0152905117720366	-0.0126931173726916	-0.0100957229733467	0.0480209775269032
616	80.4179306030273	-9.72756671905518	-5.52562713623047	-0.0130177913233638	-0.00425158534198999	-0.0169138833880424	0.0399041213095188
617	79.7685852050781	-8.75354385375977	-6.23991060256958	-0.0100957229733467	-0.0026282137259841	-0.0126931173726916	0.029189869761467
618	81.0672836303711	-9.40289306640625	-5.9152364730835	-0.00392691092565656	0.0126314787194133	0.000618529506027699	0.0304885655641556
619	82.3659744262695	-9.72756671905518	-5.52562713623047	-0.0175632312893867	0.0259431265294552	0.00808603875339031	0.020423661917448
620	81.0672836303711	-10.0522413253784	-5.72043180465698	0.0022419011220336	0.0386054255068302	0.00451462110504508	0.0165275707840919
621	80.4179306030273	-10.3769159317017	-5.3957576751709	-0.00977104809135199	0.0431508645415306	-0.0100957229733467	0.000618529506027699
622	82.3659744262695	-10.3769159317017	-5.26588773727417	0.0152288740500808	0.0278911720961332	0.00581331877037883	-0.00847235135734081
623	80.4179306030273	-8.75354385375977	-5.46069240570068	-0.00165419070981443	0.00126787810586393	0.0220470335334539	-0.0318489037454128
624	81.7166290283203	-10.3769159317017	-4.94121360778809	0.0165275707840919	-3.08191010844894e-05	-3.08191010844894e-05	-0.039641086012125
625	80.4179306030273	-8.75354385375977	-5.3957576751709	0.0106834331527352	-0.0162645354866982	0.00386527273803949	-0.0461345724761486
626	79.7685852050781	-10.0522413253784	-5.33082246780396	0.00906006153672934	-0.0256800893694162	0.0116574559360743	-0.0419138073921204
627	83.0153274536133	-9.72756671905518	-5.46069240570068	0.0145795252174139	-0.0337969474494457	0.00581331877037883	-0.0376930385828018
628	82.3659744262695	-9.40289306640625	-4.87627840042114	-0.00230353930965066	-0.0191866029053926	-0.00912170019000769	-0.0282774847000837
629	83.0153274536133	-10.0522413253784	-5.07108306884766	0.00808603875339031	-0.0100957229733467	-0.0107450718060136	-0.0273034609854221
630	80.4179306030273	-10.0522413253784	-4.94121360778809	0.0106834331527352	-0.0133424662053585	-0.00392691092565656	-0.0243813935667276
631	79.7685852050781	-9.07821846008301	-5.20095300674438	-0.00782300252467394	-0.00457625929266214	-0.0100957229733467	-0.0104203969240189
632	80.4179306030273	-9.07821846008301	-5.6554970741272	-0.0165892094373703	-0.00360223650932312	-0.0100957229733467	-0.00879702530801296
633	82.3659744262695	-10.0522413253784	-5.20095300674438	-0.0211346503347158	0.0106834331527352	0.00321592413820326	-0.00392691092565656
634	79.1192321777344	-8.42887020111084	-5.3957576751709	-0.0156151866540313	0.00613799272105098	-3.08191010844894e-05	-0.00684897974133492
635	81.7166290283203	-9.72756671905518	-5.00614833831787	-0.0107450718060136	0.012956153601408	-0.00295288790948689	-0.00684897974133492
636	83.6646728515625	-10.3769159317017	-5.26588773727417	-0.0146411629393697	0.013930176384747	-0.000680167751852423	0.0200989879667759
637	83.0153274536133	-9.72756671905518	-5.00614833831787	-0.0117190945893526	0.013930176384747	0.00126787810586393	0.0457482598721981
638	82.3659744262695	-9.72756671905518	-5.33082246780396	-0.00977104809135199	0.0155535480007529	0.00451462110504508	0.0405534692108631
639	82.3659744262695	-9.07821846008301	-5.46069240570068	0.000293855206109583	0.0168522447347641	-0.0110697457566857	0.0304885655641556
640	79.7685852050781	-8.75354385375977	-5.72043180465698	0.00126787810586393	0.00548864435404539	0.0103587592020631	0.0226963832974434
641	81.7166290283203	-9.07821846008301	-5.52562713623047	-0.00425158534198999	-0.0224333461374044	0.0356833562254906	-0.00619963090866804
642	79.7685852050781	-8.42887020111084	-5.72043180465698	-0.00490093370899558	-0.0211346503347158	0.0606832765042782	0.00159255252219737
643	83.0153274536133	-10.0522413253784	-5.20095300674438	0.00970941036939621	-0.0026282137259841	0.0688001364469528	-0.0240567177534103
644	80.4179306030273	-8.75354385375977	-5.85030126571655	0.00938473641872406	0.0145795252174139	0.0441248863935471	-0.0367190167307854
645	82.3659744262695	-9.72756671905518	-5.72043180465698	0.0165275707840919	0.013930176384747	0.01100810803473	-0.0331475995481014
646	81.7166290283203	-9.40289306640625	-5.78536653518677	0.00451462110504508	0.00321592413820326	-0.00392691092565656	-0.0360696688294411
647	80.4179306030273	-8.75354385375977	-5.72043180465698	0.00548864435404539	0.00451462110504508	-0.0441865250468254	-0.0195112787187099
648	79.1192321777344	-8.42887020111084	-5.52562713623047	0.00418994715437293	0.0116574559360743	-0.0503553375601768	-0.0201606266200542
649	80.4179306030273	-8.42887020111084	-5.13601779937744	0.00613799272105098	0.0272418223321438	-0.0539267547428608	-0.0123684434220195
650	80.4179306030273	-8.42887020111084	-5.20095300674438	-0.00782300252467394	0.0200989879667759	-0.0587968714535236	-0.0113944197073579
651	81.7166290283203	-9.72756671905518	-5.52562713623047	-0.00977104809135199	0.0155535480007529	-0.0503553375601768	-0.00392691092565656
652	80.4179306030273	-9.72756671905518	-5.46069240570068	0.00289124972186983	-0.0026282137259841	-0.0337969474494457	0.0210730116814375
653	79.7685852050781	-8.42887020111084	-5.59056186676025	-0.017887907102704	-0.0198359526693821	-0.0162645354866982	0.0444495603442192
654	81.0672836303711	-9.40289306640625	-5.13601779937744	-0.00652430532500148	-0.0146411629393697	-0.00100484199356288	0.0587352328002453
655	81.0672836303711	-9.40289306640625	-5.07108306884766	-0.000355493422830477	-0.00717365415766835	0.00873538758605719	0.0551638156175613
656	80.4179306030273	-9.07821846008301	-5.46069240570068	-0.0149658378213644	-0.00977104809135199	0.0347093306481838	0.0421768426895142
657	81.0672836303711	-9.07821846008301	-5.9152364730835	-0.0152905117720366	-0.0169138833880424	0.0574365332722664	0.0392547734081745
658	79.7685852050781	-8.75354385375977	-5.78536653518677	-0.00912170019000769	0.00191722682211548	0.106787025928497	0.0275664981454611
659	80.4179306030273	-9.07821846008301	-5.3957576751709	-0.00100484199356288	0.0123068047687411	0.0967221260070801	0.025618452578783
660	78.4698867797852	-7.77952146530151	-5.78536653518677	0.0132808275520802	0.0334106348454952	0.0876312479376793	0.0175015944987535
661	79.7685852050781	-8.75354385375977	-5.3957576751709	0.00516396993771195	0.0282158460468054	0.0580858811736107	0.00289124972186983
662	80.4179306030273	-8.75354385375977	-5.26588773727417	-0.00165419070981443	0.0304885655641556	0.0304885655641556	-0.0143164889886975
663	77.8205337524414	-7.77952146530151	-5.52562713623047	-0.00814767740666866	0.0350340083241463	-0.0311995539814234	-0.0266541130840778
664	80.4179306030273	-9.07821846008301	-5.3957576751709	0.00354059832170606	0.031137915328145	-0.0695111230015755	-0.0474332682788372
665	77.8205337524414	-7.77952146530151	-5.3957576751709	0.000943203864153475	0.0106834331527352	-0.0480826161801815	-0.0448358729481697
666	79.7685852050781	-9.07821846008301	-5.26588773727417	0.00321592413820326	-0.00100484199356288	-0.0211346503347158	-0.0445111989974976
667	79.7685852050781	-9.40289306640625	-4.87627840042114	-0.00295288790948689	-0.00814767740666866	-0.00392691092565656	-0.0308748781681061
668	78.4698867797852	-8.1041955947876	-5.26588773727417	-0.00814767740666866	-0.0305502042174339	0.00743668992072344	-0.0227580219507217
669	77.8205337524414	-8.1041955947876	-5.3957576751709	0.00159255252219737	-0.028926832601428	0.0123068047687411	-0.00490093370899558
670	80.4179306030273	-8.75354385375977	-5.72043180465698	-0.000680167751852423	-0.0217839982360601	0.0145795252174139	-0.00619963090866804
671	79.7685852050781	-9.40289306640625	-5.33082246780396	-0.00327756232582033	-0.0162645354866982	-0.00392691092565656	-0.00847235135734081
672	77.1711883544922	-9.07821846008301	-5.26588773727417	-0.0169138833880424	0.00354059832170606	-0.0263294391334057	0.00483929552137852
673	78.4698867797852	-9.72756671905518	-5.00614833831787	-0.0191866029053926	0.0243197549134493	-0.0490566417574883	0.0431508645415306
674	80.4179306030273	-8.75354385375977	-5.00614833831787	-0.00879702530801296	0.0259431265294552	-0.0477579422295094	0.0525664202868938
675	78.4698867797852	-8.1041955947876	-5.26588773727417	-0.0126931173726916	0.0269171483814716	-0.0308748781681061	0.0519170723855495
676	78.4698867797852	-8.1041955947876	-5.6554970741272	-0.00782300252467394	0.00678734155371785	-0.0191866029053926	0.0441248863935471
677	79.7685852050781	-8.42887020111084	-5.59056186676025	-0.00977104809135199	-0.00360223650932312	0.00581331877037883	0.0408781431615353
678	79.7685852050781	-9.07821846008301	-5.72043180465698	-0.0224333461374044	-0.0256800893694162	0.0347093306481838	0.0340599827468395
679	79.1192321777344	-9.07821846008301	-5.20095300674438	-0.00360223650932312	-0.0165892094373703	0.0149041991680861	0.0298392176628113
680	80.4179306030273	-9.40289306640625	-5.20095300674438	0.00451462110504508	-0.0152905117720366	-3.08191010844894e-05	0.0158782228827477
681	79.7685852050781	-8.75354385375977	-4.94121360778809	-3.08191010844894e-05	-0.00717365415766835	-0.00230353930965066	0.013930176384747
682	79.1192321777344	-7.77952146530151	-5.9152364730835	-0.000680167751852423	-0.00392691092565656	-0.0467839203774929	-0.0113944197073579
683	80.4179306030273	-9.07821846008301	-5.6554970741272	0.0126314787194133	-0.00197886489331722	-0.0438618510961533	-0.0334722734987736
684	79.7685852050781	-8.42887020111084	-5.78536653518677	0.0132808275520802	0.00159255252219737	-0.0204853005707264	-0.0445111989974976
685	78.4698867797852	-7.77952146530151	-5.78536653518677	0.0142548503354192	-0.0156151866540313	-0.0328229255974293	-0.0461345724761486
686	81.0672836303711	-9.07821846008301	-5.3957576751709	0.00808603875339031	-0.0146411629393697	-0.0282774847000837	-0.0399657599627972
687	80.4179306030273	-9.07821846008301	-5.00614833831787	0.0158782228827477	-0.0188619289547205	-0.0311995539814234	-0.0370436906814575
688	81.7166290283203	-9.40289306640625	-5.26588773727417	0.00159255252219737	-0.00295288790948689	-0.0130177913233638	-0.0266541130840778
689	79.7685852050781	-7.45484685897827	-5.6554970741272	0.0022419011220336	-0.00392691092565656	-0.00944637414067984	-0.0172385573387146
690	81.0672836303711	-8.42887020111084	-5.59056186676025	-0.00392691092565656	0.00386527273803949	-0.0104203969240189	-0.0120437685400248
691	79.7685852050781	-8.1041955947876	-5.59056186676025	-0.00197886489331722	0.000618529506027699	-0.00814767740666866	-0.00847235135734081
692	79.7685852050781	-8.1041955947876	-5.46069240570068	-0.0117190945893526	0.00873538758605719	-0.0139918150380254	0.00841071270406246
693	81.0672836303711	-8.42887020111084	-4.81134366989136	-0.0256800893694162	0.0155535480007529	0.0116574559360743	0.045423585921526
694	79.7685852050781	-8.1041955947876	-5.52562713623047	-0.0126931173726916	0.0282158460468054	0.00386527273803949	0.0463976077735424
695	80.4179306030273	-8.75354385375977	-5.3957576751709	-0.0123684434220195	0.0278911720961332	0.00386527273803949	0.0496443510055542
696	81.7166290283203	-8.75354385375977	-5.20095300674438	-0.0156151866540313	0.0168522447347641	0.00938473641872406	0.0350340083241463
697	81.7166290283203	-8.42887020111084	-5.52562713623047	-0.0110697457566857	0.012956153601408	0.00646266713738441	0.0285405199974775
698	81.0672836303711	-8.42887020111084	-5.52562713623047	-0.0120437685400248	0.0132808275520802	-0.0133424662053585	0.0369820520281792
699	81.0672836303711	-8.42887020111084	-5.46069240570068	-0.00327756232582033	0.0191249661147594	-0.032173577696085	0.0262678004801273
700	81.0672836303711	-9.07821846008301	-5.52562713623047	0.00159255252219737	0.00906006153672934	-0.0334722734987736	0.0178262684494257
701	80.4179306030273	-9.07821846008301	-5.72043180465698	0.0022419011220336	-0.0211346503347158	0.000293855206109583	-0.00490093370899558
702	79.1192321777344	-9.40289306640625	-5.33082246780396	0.00613799272105098	-0.0376930385828018	0.0194496400654316	-0.0172385573387146
703	79.7685852050781	-7.45484685897827	-5.46069240570068	0.00970941036939621	-0.0240567177534103	0.0360080301761627	-0.03444629535079
704	80.4179306030273	-9.72756671905518	-5.00614833831787	0.0103587592020631	0.00191722682211548	0.0665274113416672	-0.0487319678068161
705	82.3659744262695	-8.75354385375977	-4.94121360778809	0.0106834331527352	-0.0026282137259841	0.0489950031042099	-0.0513293594121933
706	81.7166290283203	-9.07821846008301	-5.46069240570068	0.0022419011220336	0.01847561635077	0.0480209775269032	-0.0474332682788372
707	81.0672836303711	-8.1041955947876	-5.6554970741272	0.00256657530553639	0.01100810803473	0.100293546915054	-0.0350956469774246
708	81.0672836303711	-9.40289306640625	-5.46069240570068	-0.00295288790948689	0.0197743140161037	0.124319441616535	-0.0227580219507217
709	81.0672836303711	-9.40289306640625	-5.3957576751709	-0.00327756232582033	0.0165275707840919	0.110683120787144	-0.0211346503347158
710	79.1192321777344	-8.75354385375977	-5.07108306884766	0.00289124972186983	0.0126314787194133	0.0623066499829292	-0.0123684434220195
711	80.4179306030273	-9.40289306640625	-4.74640893936157	-0.00717365415766835	0.00321592413820326	-0.00619963090866804	-0.00814767740666866
712	79.1192321777344	-9.40289306640625	-5.00614833831787	-0.0123684434220195	0.0142548503354192	-0.0568488240242004	0.00970941036939621
713	79.7685852050781	-8.42887020111084	-5.72043180465698	-0.023407369852066	-0.00717365415766835	-0.0889915823936462	0.0428261905908585
714	80.4179306030273	-9.07821846008301	-5.26588773727417	-0.0139918150380254	-0.00230353930965066	-0.111718781292439	0.0444495603442192
715	81.0672836303711	-9.07821846008301	-5.85030126571655	-0.00392691092565656	-0.0217839982360601	-0.0902902781963348	0.045423585921526
716	78.4698867797852	-7.77952146530151	-5.72043180465698	0.00938473641872406	-0.0305502042174339	-0.0367190167307854	0.0373067259788513
717	79.1192321777344	-8.42887020111084	-5.33082246780396	-3.08191010844894e-05	-0.0204853005707264	-0.0136671401560307	0.0304885655641556
718	78.4698867797852	-8.42887020111084	-5.20095300674438	-0.0143164889886975	-0.0198359526693821	-0.00944637414067984	0.0269171483814716
719	79.1192321777344	-8.42887020111084	-5.72043180465698	-0.0201606266200542	0.0116574559360743	-0.0133424662053585	0.0278911720961332
720	77.8205337524414	-8.42887020111084	-5.59056186676025	-0.0152905117720366	0.0243197549134493	-0.0149658378213644	0.0197743140161037
721	81.0672836303711	-9.40289306640625	-5.59056186676025	0.0103587592020631	0.0152288740500808	-0.0276281367987394	0.0165275707840919
722	81.0672836303711	-9.40289306640625	-5.26588773727417	-0.000355493422830477	0.0136055024340749	-0.028926832601428	-0.0123684434220195
723	80.4179306030273	-9.72756671905518	-5.26588773727417	0.00159255252219737	0.0236704051494598	-0.0282774847000837	-0.0324982516467571
724	79.7685852050781	-9.40289306640625	-5.26588773727417	0.00581331877037883	0.0282158460468054	-0.028926832601428	-0.0360696688294411
725	79.7685852050781	-8.75354385375977	-5.6554970741272	0.00548864435404539	0.0123068047687411	-0.0133424662053585	-0.0448358729481697
726	78.4698867797852	-9.07821846008301	-5.6554970741272	0.00386527273803949	-0.00392691092565656	0.00678734155371785	-0.039641086012125
727	79.1192321777344	-9.07821846008301	-5.52562713623047	-0.0172385573387146	-0.0117190945893526	0.00483929552137852	-0.032173577696085
728	77.8205337524414	-8.75354385375977	-5.46069240570068	-0.0149658378213644	-0.0204853005707264	0.0337353087961674	-0.0162645354866982
729	79.7685852050781	-9.07821846008301	-5.26588773727417	0.01100810803473	-0.0156151866540313	0.0483456552028656	-0.0159398596733809
730	79.7685852050781	-8.75354385375977	-4.94121360778809	0.0136055024340749	0.00483929552137852	0.052891094237566	-0.0175632312893867
731	82.3659744262695	-9.07821846008301	-5.85030126571655	-0.0152905117720366	0.0155535480007529	0.0395794473588467	-0.00814767740666866
732	79.7685852050781	-9.40289306640625	-5.6554970741272	-0.0240567177534103	0.0308132413774729	0.0334106348454952	0.00678734155371785
733	79.7685852050781	-9.72756671905518	-5.46069240570068	-0.0211346503347158	0.0288651939481497	0.0425015166401863	0.0434755384922028
734	79.1192321777344	-8.75354385375977	-5.85030126571655	-0.0152905117720366	0.0126314787194133	0.0382807515561581	0.0496443510055542
735	78.4698867797852	-8.75354385375977	-5.6554970741272	-0.00717365415766835	-0.00847235135734081	0.0298392176628113	0.0483456552028656
736	79.1192321777344	-9.40289306640625	-5.26588773727417	-0.0152905117720366	-0.0373683646321297	0.0304885655641556	0.0327612869441509
737	80.4179306030273	-10.0522413253784	-5.52562713623047	-0.0191866029053926	-0.0500306636095047	0.0194496400654316	0.025618452578783
738	79.7685852050781	-9.40289306640625	-5.52562713623047	-0.0211346503347158	-0.0441865250468254	0.0340599827468395	0.0301638916134834
739	79.1192321777344	-10.0522413253784	-5.07108306884766	-0.00749832857400179	-0.0311995539814234	0.0249691028147936	0.0275664981454611
740	80.4179306030273	-10.0522413253784	-5.52562713623047	-0.00327756232582033	-0.00782300252467394	-0.000355493422830477	0.0106834331527352
741	78.4698867797852	-9.07821846008301	-5.26588773727417	-0.0156151866540313	0.013930176384747	-0.00749832857400179	-0.0026282137259841
742	77.8205337524414	-9.07821846008301	-5.26588773727417	0.000293855206109583	0.0304885655641556	-0.0107450718060136	-0.0188619289547205
743	80.4179306030273	-10.0522413253784	-5.26588773727417	0.00743668992072344	0.0175015944987535	0.00386527273803949	-0.038017712533474
744	78.4698867797852	-8.75354385375977	-5.3957576751709	0.011982130818069	0.011982130818069	-0.0162645354866982	-0.0451605506241322
745	80.4179306030273	-10.0522413253784	-5.07108306884766	0.0113327819854021	0.0142548503354192	-0.0276281367987394	-0.0425631552934647
746	79.7685852050781	-10.0522413253784	-5.20095300674438	0.00159255252219737	0.0262678004801273	-0.0438618510961533	-0.0438618510961533
747	79.7685852050781	-9.72756671905518	-5.07108306884766	0.00256657530553639	0.0223717093467712	-0.0708098188042641	-0.0373683646321297
748	79.7685852050781	-10.7015905380249	-5.07108306884766	0.00191722682211548	0.0123068047687411	-0.0675630792975426	-0.0191866029053926
749	79.1192321777344	-10.3769159317017	-4.87627840042114	0.00743668992072344	-0.00717365415766835	-0.0610695891082287	-0.0279528107494116
750	77.8205337524414	-8.75354385375977	-5.72043180465698	0.0191249661147594	0.0022419011220336	-0.0441865250468254	-0.0107450718060136
751	77.8205337524414	-9.40289306640625	-5.52562713623047	0.00289124972186983	0.00256657530553639	-0.0357449948787689	-0.00879702530801296
752	79.1192321777344	-9.40289306640625	-5.52562713623047	-0.00944637414067984	0.0178262684494257	-0.0477579422295094	0.00418994715437293
753	80.4179306030273	-10.0522413253784	-5.3957576751709	-0.0120437685400248	0.0373067259788513	-0.0412644557654858	0.0421768426895142
754	79.7685852050781	-9.07821846008301	-5.3957576751709	-0.0162645354866982	0.0369820520281792	-0.0308748781681061	0.0548391379415989
755	80.4179306030273	-10.3769159317017	-5.13601779937744	-0.00619963090866804	0.0278911720961332	-0.0198359526693821	0.0489950031042099
756	80.4179306030273	-10.3769159317017	-5.52562713623047	-0.0191866029053926	0.0249691028147936	-0.0149658378213644	0.0470469556748867
757	77.8205337524414	-9.40289306640625	-5.9152364730835	-0.0188619289547205	0.0113327819854021	0.0142548503354192	0.041852168738842
758	79.7685852050781	-9.40289306640625	-5.72043180465698	-0.0130177913233638	-0.00230353930965066	0.00873538758605719	0.0363327041268349
759	77.1711883544922	-8.75354385375977	-5.59056186676025	-0.00944637414067984	-0.0149658378213644	0.0356833562254906	0.0230210572481155
760	82.3659744262695	-10.3769159317017	-5.20095300674438	-0.00295288790948689	-0.0350956469774246	0.0308132413774729	0.0145795252174139
761	81.0672836303711	-10.3769159317017	-5.00614833831787	-0.00684897974133492	-0.038017712533474	0.0304885655641556	0.0123068047687411
762	80.4179306030273	-10.3769159317017	-5.6554970741272	-0.0149658378213644	-0.0461345724761486	0.0506183728575706	-0.0204853005707264
763	79.7685852050781	-9.07821846008301	-5.98017120361328	0.00386527273803949	-0.0409397818148136	0.06393001973629	-0.0279528107494116
764	80.4179306030273	-10.3769159317017	-5.52562713623047	-0.000355493422830477	-0.0328229255974293	0.025618452578783	-0.0487319678068161
765	81.0672836303711	-9.40289306640625	-5.78536653518677	-0.00100484199356288	-0.0169138833880424	0.049319677054882	-0.0393164120614529
766	79.7685852050781	-9.40289306640625	-5.33082246780396	-0.0221086721867323	0.000293855206109583	0.0347093306481838	-0.0412644557654858
767	79.1192321777344	-8.42887020111084	-5.3957576751709	-0.0256800893694162	0.0022419011220336	-0.00360223650932312	-0.0276281367987394
768	79.7685852050781	-9.40289306640625	-5.6554970741272	0.00159255252219737	0.0181509424000978	-0.0185372550040483	-0.021459324285388
769	80.4179306030273	-8.1041955947876	-5.6554970741272	-0.0208099745213985	0.0262678004801273	-0.023407369852066	-0.0113944197073579
770	80.4179306030273	-10.0522413253784	-5.3957576751709	-0.0146411629393697	0.0282158460468054	-0.0146411629393697	-0.0113944197073579
771	81.0672836303711	-10.0522413253784	-5.33082246780396	0.00191722682211548	0.0321119390428066	0.0155535480007529	-0.00912170019000769
772	80.4179306030273	-10.0522413253784	-5.3957576751709	-0.0208099745213985	0.0356833562254906	0.0142548503354192	0.0197743140161037
773	78.4698867797852	-8.42887020111084	-5.07108306884766	-0.0188619289547205	0.0317872650921345	0.0295145437121391	0.0412028171122074
774	80.4179306030273	-10.0522413253784	-5.33082246780396	-0.0136671401560307	0.0116574559360743	0.0405534692108631	0.0532157681882381
775	79.1192321777344	-8.75354385375977	-5.6554970741272	-0.00295288790948689	0.0194496400654316	0.00938473641872406	0.0512677207589149
776	79.7685852050781	-9.07821846008301	-5.78536653518677	-0.00684897974133492	0.0171769186854362	-0.0172385573387146	0.041852168738842
777	78.4698867797852	-9.07821846008301	-5.26588773727417	-0.0133424662053585	0.020423661917448	-0.0208099745213985	0.0282158460468054
778	77.8205337524414	-9.72756671905518	-5.13601779937744	-0.0110697457566857	0.0165275707840919	-0.0389917381107807	0.0369820520281792
779	79.1192321777344	-8.75354385375977	-5.20095300674438	-0.00847235135734081	0.012956153601408	-0.0591215454041958	0.0197743140161037
780	79.7685852050781	-9.40289306640625	-5.33082246780396	-0.00165419070981443	0.000943203864153475	-0.0594462193548679	0.0213976856321096
781	80.4179306030273	-9.40289306640625	-5.72043180465698	-0.00879702530801296	-0.0110697457566857	-0.0026282137259841	0.00743668992072344
782	81.0672836303711	-8.75354385375977	-5.52562713623047	-0.0159398596733809	-0.0383423902094364	0.0415274947881699	-0.0130177913233638
783	81.0672836303711	-9.72756671905518	-5.26588773727417	0.0100340843200684	-0.0438618510961533	0.0795143842697144	-0.0302255302667618
784	78.4698867797852	-8.42887020111084	-5.33082246780396	0.00386527273803949	-0.0276281367987394	0.110358446836472	-0.0399657599627972
785	79.7685852050781	-9.07821846008301	-5.33082246780396	0.00841071270406246	-0.0130177913233638	0.0925013571977615	-0.0539267547428608
786	79.1192321777344	-9.72756671905518	-4.94121360778809	0.00678734155371785	0.0123068047687411	0.0412028171122074	-0.0399657599627972
787	79.7685852050781	-10.0522413253784	-5.52562713623047	0.00256657530553639	0.0304885655641556	-0.0279528107494116	-0.0370436906814575
788	78.4698867797852	-10.0522413253784	-5.33082246780396	0.00808603875339031	0.0262678004801273	-0.0513293594121933	-0.023407369852066
789	79.7685852050781	-9.07821846008301	-5.3957576751709	0.00873538758605719	-0.00295288790948689	-0.0247060675173998	-0.0149658378213644
790	78.4698867797852	-9.07821846008301	-5.07108306884766	0.000293855206109583	-0.0435371771454811	-0.0221086721867323	-0.0107450718060136
791	79.7685852050781	-9.07821846008301	-5.33082246780396	0.0116574559360743	-0.0503553375601768	-0.0402904339134693	-0.00912170019000769
792	81.0672836303711	-8.75354385375977	-5.33082246780396	-0.0195112787187099	-0.0438618510961533	-0.043212503194809	0.0230210572481155
793	81.0672836303711	-10.0522413253784	-5.3957576751709	-0.0162645354866982	-0.0227580219507217	-0.0389917381107807	0.0470469556748867
794	78.4698867797852	-9.40289306640625	-5.78536653518677	-0.00717365415766835	0.000293855206109583	-0.0415891297161579	0.0506183728575706
795	79.1192321777344	-9.40289306640625	-5.33082246780396	-0.0104203969240189	0.0194496400654316	-0.0578228458762169	0.0467222817242146
796	81.0672836303711	-9.72756671905518	-5.26588773727417	-0.00847235135734081	0.0188002903014421	-0.0422384813427925	0.036657378077507
797	81.0672836303711	-10.0522413253784	-5.13601779937744	-0.0130177913233638	0.0337353087961674	-0.0555501282215118	0.0288651939481497
798	80.4179306030273	-9.72756671905518	-5.33082246780396	0.0155535480007529	0.0425015166401863	-0.0318489037454128	0.0353586822748184
799	82.3659744262695	-9.72756671905518	-5.59056186676025	-0.00879702530801296	0.0629559978842735	-0.0363943427801132	0.0259431265294552
800	81.7166290283203	-9.07821846008301	-5.33082246780396	0.000943203864153475	0.0548391379415989	-0.0438618510961533	0.0181509424000978
801	80.4179306030273	-8.42887020111084	-5.59056186676025	0.00354059832170606	0.0295145437121391	-0.0415891297161579	-0.0026282137259841
802	79.1192321777344	-9.07821846008301	-5.3957576751709	-0.00197886489331722	0.00256657530553639	-0.0185372550040483	-0.0172385573387146
803	80.4179306030273	-8.75354385375977	-5.46069240570068	0.00808603875339031	-0.0195112787187099	-0.0156151866540313	-0.0318489037454128
804	80.4179306030273	-7.77952146530151	-5.00614833831787	0.0158782228827477	-0.0152905117720366	0.00256657530553639	-0.0328229255974293
805	81.7166290283203	-9.40289306640625	-5.33082246780396	0.0210730116814375	-0.0211346503347158	0.0126314787194133	-0.0503553375601768
806	81.0672836303711	-9.07821846008301	-5.46069240570068	0.0126314787194133	-0.0133424662053585	0.0233457311987877	-0.043212503194809
807	82.3659744262695	-9.72756671905518	-5.26588773727417	-0.00425158534198999	-0.0247060675173998	0.0421768426895142	-0.0286021586507559
808	81.0672836303711	-9.07821846008301	-5.3957576751709	-0.00132951640989631	-0.0282774847000837	0.0788650363683701	-0.021459324285388
809	81.7166290283203	-9.40289306640625	-5.20095300674438	0.00386527273803949	-0.0195112787187099	0.110358446836472	-0.0123684434220195
810	79.7685852050781	-8.42887020111084	-5.26588773727417	-0.0026282137259841	-0.00230353930965066	0.1191246509552	-0.0172385573387146
811	79.7685852050781	-9.40289306640625	-5.26588773727417	-0.000355493422830477	0.00808603875339031	0.0645793676376343	-0.00132951640989631
812	81.0672836303711	-8.1041955947876	-5.46069240570068	-0.0100957229733467	0.0168522447347641	0.0301638916134834	0.00613799272105098
813	79.7685852050781	-8.75354385375977	-5.72043180465698	-0.0107450718060136	0.0236704051494598	-0.0120437685400248	0.0450989119708538
814	80.4179306030273	-8.75354385375977	-5.46069240570068	-0.00490093370899558	0.0324366129934788	-0.0717838406562805	0.0489950031042099
815	81.7166290283203	-9.72756671905518	-5.46069240570068	-0.0195112787187099	0.0457482598721981	-0.0935370251536369	0.0463976077735424
816	79.1192321777344	-7.77952146530151	-5.52562713623047	-0.00587495695799589	0.0314625911414623	-0.112043462693691	0.0405534692108631
817	80.4179306030273	-8.1041955947876	-5.46069240570068	-0.0159398596733809	0.0181509424000978	-0.116913571953773	0.0363327041268349
818	79.1192321777344	-7.77952146530151	-5.72043180465698	-0.017887907102704	0.00256657530553639	-0.0841214656829834	0.0304885655641556
819	79.7685852050781	-8.42887020111084	-5.52562713623047	-0.00165419070981443	0.000293855206109583	-0.0672384053468704	0.0308132413774729
820	81.0672836303711	-7.77952146530151	-5.59056186676025	0.00386527273803949	-0.0201606266200542	-0.0143164889886975	0.0145795252174139
821	83.0153274536133	-8.75354385375977	-5.07108306884766	-0.00295288790948689	-0.0273034609854221	0.00516396993771195	0.0106834331527352
822	82.3659744262695	-9.07821846008301	-5.13601779937744	-0.00425158534198999	-0.0357449948787689	0.0249691028147936	-0.0143164889886975
823	79.7685852050781	-9.07821846008301	-4.81134366989136	0.0022419011220336	-0.0311995539814234	0.0408781431615353	-0.0324982516467571
824	82.3659744262695	-8.75354385375977	-5.26588773727417	0.0158782228827477	-0.0308748781681061	0.0321119390428066	-0.0425631552934647
825	79.7685852050781	-7.77952146530151	-5.59056186676025	0.00776136433705688	-0.0250307414680719	0.0613326244056225	-0.0428878292441368
826	79.7685852050781	-8.1041955947876	-5.52562713623047	0.0126314787194133	-0.0224333461374044	0.060358602553606	-0.043212503194809
827	79.7685852050781	-7.77952146530151	-5.59056186676025	0.00321592413820326	-0.0152905117720366	0.0645793676376343	-0.0311995539814234
828	80.4179306030273	-8.1041955947876	-5.26588773727417	-0.00100484199356288	-0.0143164889886975	0.0684754624962807	-0.0211346503347158
829	80.4179306030273	-7.77952146530151	-5.3957576751709	-0.00360223650932312	0.00678734155371785	0.06393001973629	-0.0146411629393697
830	81.0672836303711	-9.07821846008301	-5.3957576751709	-0.0133424662053585	-0.0026282137259841	0.0450989119708538	-0.0152905117720366
831	81.7166290283203	-9.07821846008301	-5.52562713623047	-0.00197886489331722	0.0220470335334539	0.0145795252174139	-0.00327756232582033
832	82.3659744262695	-9.07821846008301	-5.33082246780396	-0.00684897974133492	0.0171769186854362	-0.0120437685400248	0.00646266713738441
833	80.4179306030273	-8.42887020111084	-5.20095300674438	-0.00814767740666866	0.0275664981454611	-0.0406151078641415	0.0337353087961674
834	83.0153274536133	-9.07821846008301	-5.46069240570068	0.00191722682211548	0.0285405199974775	-0.0516540370881557	0.0463976077735424
835	80.4179306030273	-7.77952146530151	-5.46069240570068	-0.00230353930965066	0.0382807515561581	-0.0571734979748726	0.0441248863935471
836	81.7166290283203	-8.75354385375977	-5.78536653518677	-0.00132951640989631	0.0282158460468054	-0.0204853005707264	0.0444495603442192
837	82.3659744262695	-8.75354385375977	-5.6554970741272	-3.08191010844894e-05	0.0171769186854362	-0.0286021586507559	0.0382807515561581
838	82.3659744262695	-9.40289306640625	-5.26588773727417	0.00841071270406246	0.0142548503354192	-0.0149658378213644	0.0412028171122074
839	81.7166290283203	-8.42887020111084	-5.20095300674438	0.0324366129934788	0.00678734155371785	-0.0185372550040483	0.0450989119708538
840	80.4179306030273	-8.75354385375977	-5.20095300674438	0.00159255252219737	0.00581331877037883	-0.0198359526693821	0.036657378077507
841	79.7685852050781	-7.77952146530151	-5.20095300674438	0.00873538758605719	0.0149041991680861	-0.0260047651827335	0.0123068047687411
842	81.0672836303711	-8.1041955947876	-5.78536653518677	0.00386527273803949	-0.00425158534198999	-0.043212503194809	-0.0169138833880424
843	81.7166290283203	-8.42887020111084	-5.78536653518677	0.00711201597005129	-0.00814767740666866	-0.0282774847000837	-0.0373683646321297
844	81.0672836303711	-7.45484685897827	-5.78536653518677	0.00938473641872406	-0.00977104809135199	-0.0100957229733467	-0.0461345724761486
845	81.7166290283203	-9.07821846008301	-5.20095300674438	0.00321592413820326	-0.0117190945893526	-0.00879702530801296	-0.0490566417574883
846	82.3659744262695	-8.75354385375977	-4.94121360778809	0.00548864435404539	-0.00197886489331722	-0.00749832857400179	-0.0487319678068161
847	81.0672836303711	-8.1041955947876	-5.13601779937744	-0.00749832857400179	0.00516396993771195	0.00516396993771195	-0.0350956469774246
848	82.3659744262695	-9.07821846008301	-5.3957576751709	0.00256657530553639	0.0149041991680861	0.00678734155371785	-0.0221086721867323
849	81.0672836303711	-8.42887020111084	-5.46069240570068	-0.00814767740666866	-0.00295288790948689	0.0158782228827477	-0.0156151866540313
850	81.0672836303711	-7.45484685897827	-5.6554970741272	0.00483929552137852	-0.00327756232582033	0.00548864435404539	-0.0156151866540313
851	80.4179306030273	-7.45484685897827	-5.78536653518677	0.00386527273803949	-0.0126931173726916	-0.0123684434220195	-0.00782300252467394
852	81.7166290283203	-7.77952146530151	-5.52562713623047	-0.0110697457566857	-0.0191866029053926	-0.00847235135734081	0.00938473641872406
853	81.7166290283203	-7.77952146530151	-5.52562713623047	-0.00749832857400179	0.000293855206109583	0.031137915328145	0.0421768426895142
854	79.7685852050781	-7.13017272949219	-5.85030126571655	-0.00912170019000769	0.00906006153672934	0.0269171483814716	0.0489950031042099
855	81.7166290283203	-8.1041955947876	-5.6554970741272	0.00418994715437293	0.0123068047687411	0.0259431265294552	0.0457482598721981
856	81.0672836303711	-7.45484685897827	-5.78536653518677	-0.00944637414067984	0.0230210572481155	0.0298392176628113	0.0337353087961674
857	80.4179306030273	-7.13017272949219	-5.59056186676025	0.0123068047687411	0.00354059832170606	0.0282158460468054	0.0314625911414623
858	79.7685852050781	-7.77952146530151	-5.26588773727417	0.00451462110504508	0.00418994715437293	0.020423661917448	0.0298392176628113
859	79.7685852050781	-6.80549812316895	-5.00614833831787	0.00191722682211548	0.00159255252219737	0.040228795260191	0.0178262684494257
860	81.0672836303711	-7.77952146530151	-5.26588773727417	0.00321592413820326	0.00451462110504508	0.0447742342948914	0.00581331877037883
861	83.0153274536133	-7.77952146530151	-5.33082246780396	-0.00522560812532902	-0.00360223650932312	0.0564625114202499	0.00808603875339031
862	81.7166290283203	-8.42887020111084	-5.13601779937744	0.00516396993771195	-3.08191010844894e-05	0.0467222817242146	-0.0172385573387146
863	79.1192321777344	-7.45484685897827	-5.52562713623047	0.00516396993771195	0.00678734155371785	0.0438002124428749	-0.0386670641601086
864	81.0672836303711	-8.75354385375977	-5.13601779937744	0.013930176384747	0.00548864435404539	0.040228795260191	-0.043212503194809
865	81.0672836303711	-7.77952146530151	-5.52562713623047	0.00776136433705688	0.00321592413820326	0.00548864435404539	-0.0565241500735283
866	79.1192321777344	-7.45484685897827	-5.72043180465698	0.00711201597005129	0.00938473641872406	-0.0406151078641415	-0.038017712533474
867	79.1192321777344	-7.13017272949219	-5.59056186676025	-0.0149658378213644	0.0132808275520802	-0.0510046854615211	-0.0406151078641415
868	79.1192321777344	-6.80549812316895	-5.46069240570068	-0.00717365415766835	0.00906006153672934	-0.0821734219789505	-0.0195112787187099
869	81.0672836303711	-7.77952146530151	-5.72043180465698	-0.00197886489331722	0.0233457311987877	-0.0591215454041958	-0.0191866029053926
870	83.0153274536133	-8.42887020111084	-5.13601779937744	-0.00197886489331722	0.00906006153672934	-0.0467839203774929	-0.0152905117720366
871	81.0672836303711	-8.1041955947876	-5.13601779937744	0.000618529506027699	0.00289124972186983	-0.021459324285388	-0.0136671401560307
872	81.0672836303711	-8.1041955947876	-5.3957576751709	-0.0104203969240189	-0.0237320438027382	0.013930176384747	0.0178262684494257
873	80.4179306030273	-7.45484685897827	-5.52562713623047	-0.0146411629393697	-0.0282774847000837	0.0525664202868938	0.045423585921526
874	81.0672836303711	-7.77952146530151	-5.46069240570068	-0.00782300252467394	-0.0227580219507217	0.0415274947881699	0.0467222817242146
875	80.4179306030273	-7.13017272949219	-5.78536653518677	-0.0175632312893867	-0.0107450718060136	0.0376313999295235	0.0431508645415306
876	79.1192321777344	-7.13017272949219	-5.3957576751709	-0.00522560812532902	-0.00295288790948689	0.00516396993771195	0.0412028171122074
877	81.7166290283203	-8.1041955947876	-5.07108306884766	-0.0120437685400248	-0.00100484199356288	-0.0276281367987394	0.0330859608948231
878	81.0672836303711	-8.1041955947876	-5.85030126571655	-0.00457625929266214	0.0155535480007529	-0.048407293856144	0.0265924744307995
879	82.3659744262695	-8.42887020111084	-5.6554970741272	0.00159255252219737	0.00970941036939621	-0.0656150281429291	0.0285405199974775
880	79.7685852050781	-7.13017272949219	-5.59056186676025	-0.00814767740666866	0.0106834331527352	-0.0510046854615211	0.011982130818069
881	81.7166290283203	-6.80549812316895	-5.6554970741272	-0.00230353930965066	0.0106834331527352	-0.0260047651827335	0.00776136433705688
882	78.4698867797852	-6.48082399368286	-5.26588773727417	-0.0110697457566857	-0.00522560812532902	0.00711201597005129	-0.0113944197073579
883	81.7166290283203	-8.42887020111084	-4.87627840042114	-0.00684897974133492	-0.0026282137259841	0.00808603875339031	-0.0389917381107807
884	77.8205337524414	-6.15614986419678	-5.6554970741272	0.0233457311987877	0.000618529506027699	0.0136055024340749	-0.0448358729481697
885	79.7685852050781	-7.45484685897827	-5.6554970741272	0.00646266713738441	0.00483929552137852	0.0295145437121391	-0.0422384813427925
886	79.7685852050781	-7.77952146530151	-5.26588773727417	0.00613799272105098	0.00386527273803949	0.0126314787194133	-0.0461345724761486
887	81.7166290283203	-8.1041955947876	-5.33082246780396	0.00191722682211548	0.0126314787194133	-0.00457625929266214	-0.0305502042174339
888	77.8205337524414	-7.45484685897827	-5.20095300674438	0.00126787810586393	0.0145795252174139	-0.0263294391334057	-0.0230826959013939
889	78.4698867797852	-6.80549812316895	-5.26588773727417	0.0123068047687411	0.0217223595827818	-0.0273034609854221	-0.00912170019000769
890	77.1711883544922	-6.80549812316895	-5.98017120361328	0.00743668992072344	0.0249691028147936	-0.0263294391334057	-0.0195112787187099
891	78.4698867797852	-6.80549812316895	-5.59056186676025	0.01100810803473	0.01100810803473	-0.0623682886362076	-0.00977104809135199
892	78.4698867797852	-6.48082399368286	-5.52562713623047	0.00483929552137852	0.000618529506027699	-0.0471085943281651	0.00970941036939621
893	81.0672836303711	-7.77952146530151	-5.46069240570068	-0.0149658378213644	-0.00587495695799589	-0.0162645354866982	0.040228795260191
894	80.4179306030273	-6.80549812316895	-5.46069240570068	0.000943203864153475	-0.0113944197073579	0.00418994715437293	0.0441248863935471
895	81.0672836303711	-8.1041955947876	-5.20095300674438	-0.00522560812532902	-0.0299008563160896	0.0210730116814375	0.047696303576231
896	80.4179306030273	-8.1041955947876	-5.33082246780396	-0.00392691092565656	-0.0217839982360601	0.0298392176628113	0.0412028171122074
897	77.8205337524414	-6.80549812316895	-5.59056186676025	-0.00847235135734081	-0.032173577696085	0.0616573020815849	0.0347093306481838
898	79.1192321777344	-6.48082399368286	-5.59056186676025	-0.0130177913233638	-0.032173577696085	0.0973714739084244	0.0275664981454611
899	78.4698867797852	-7.13017272949219	-5.52562713623047	-3.08191010844894e-05	-0.0182125810533762	0.109384424984455	0.029189869761467
900	80.4179306030273	-7.77952146530151	-5.3957576751709	0.029189869761467	-0.0130177913233638	0.133410319685936	0.012956153601408
901	80.4179306030273	-7.77952146530151	-4.94121360778809	-0.00327756232582033	-0.00457625929266214	0.107436381280422	0.00548864435404539
902	80.4179306030273	-7.13017272949219	-5.33082246780396	0.00906006153672934	-3.08191010844894e-05	0.0882805958390236	-0.0120437685400248
903	77.1711883544922	-6.80549812316895	-5.52562713623047	0.00321592413820326	0.0022419011220336	0.0717222020030022	-0.0334722734987736
904	81.0672836303711	-7.77952146530151	-5.33082246780396	0.0149041991680861	0.0239950809627771	0.0158782228827477	-0.0448358729481697
905	80.4179306030273	-7.45484685897827	-5.46069240570068	0.01847561635077	0.0210730116814375	-0.0461345724761486	-0.0477579422295094
906	79.1192321777344	-6.48082399368286	-5.78536653518677	0.0145795252174139	0.0200989879667759	-0.0997058376669884	-0.043212503194809
907	79.1192321777344	-6.15614986419678	-5.46069240570068	0.00841071270406246	0.00808603875339031	-0.126653805375099	-0.03444629535079
908	80.4179306030273	-6.80549812316895	-5.9152364730835	0.00354059832170606	0.0265924744307995	-0.127627819776535	-0.0243813935667276
909	80.4179306030273	-7.77952146530151	-5.52562713623047	0.00386527273803949	0.020423661917448	-0.121134340763092	-0.0152905117720366
910	80.4179306030273	-7.45484685897827	-5.26588773727417	-0.00587495695799589	0.000943203864153475	-0.0639916583895683	-0.0230826959013939
911	80.4179306030273	-7.77952146530151	-5.26588773727417	0.0113327819854021	0.00938473641872406	-0.0617189407348633	-0.0123684434220195
912	81.7166290283203	-7.77952146530151	-5.26588773727417	0.00548864435404539	-0.00457625929266214	-0.0539267547428608	0.0145795252174139
913	78.4698867797852	-6.80549812316895	-5.46069240570068	-0.0120437685400248	0.0106834331527352	-0.0399657599627972	0.0382807515561581
914	80.4179306030273	-7.77952146530151	-5.6554970741272	0.00256657530553639	0.0272418223321438	-0.0428878292441368	0.0502936989068985
915	79.7685852050781	-6.48082399368286	-5.59056186676025	-0.00912170019000769	0.0408781431615353	-0.0516540370881557	0.0480209775269032
916	79.7685852050781	-6.48082399368286	-5.52562713623047	0.000943203864153475	0.0428261905908585	-0.0367190167307854	0.0295145437121391
917	78.4698867797852	-6.80549812316895	-5.33082246780396	0.01847561635077	0.036657378077507	-0.0302255302667618	0.0347093306481838
918	79.7685852050781	-7.45484685897827	-5.20095300674438	-0.0149658378213644	0.0262678004801273	-0.0302255302667618	0.0301638916134834
919	79.1192321777344	-6.80549812316895	-5.00614833831787	0.00191722682211548	0.0278911720961332	-0.0139918150380254	0.0252937767654657
920	79.7685852050781	-6.80549812316895	-5.59056186676025	-0.00847235135734081	0.00678734155371785	-0.0117190945893526	0.00841071270406246
921	80.4179306030273	-6.80549812316895	-5.72043180465698	0.00906006153672934	0.00354059832170606	-0.0224333461374044	-0.00717365415766835
922	79.1192321777344	-6.80549812316895	-5.46069240570068	0.00808603875339031	-0.0152905117720366	-0.0165892094373703	-0.0165892094373703
923	81.0672836303711	-7.45484685897827	-5.07108306884766	0.00289124972186983	-0.0406151078641415	0.00873538758605719	-0.0360696688294411
924	79.1192321777344	-6.80549812316895	-5.13601779937744	0.0165275707840919	-0.0399657599627972	0.0194496400654316	-0.0445111989974976
925	79.1192321777344	-6.48082399368286	-5.13601779937744	0.0149041991680861	-0.0357449948787689	0.0275664981454611	-0.0516540370881557
926	79.1192321777344	-7.45484685897827	-5.26588773727417	0.0022419011220336	-0.0324982516467571	0.0340599827468395	-0.0412644557654858
927	79.1192321777344	-7.13017272949219	-5.3957576751709	0.00451462110504508	-0.0337969474494457	0.0386054255068302	-0.0354203209280968
928	79.7685852050781	-6.80549812316895	-5.3957576751709	-0.00490093370899558	-0.0292515084147453	0.0658780634403229	-0.0198359526693821
929	78.4698867797852	-5.83147525787354	-5.59056186676025	0.00418994715437293	-0.0152905117720366	0.0843845009803772	-0.0136671401560307
930	80.4179306030273	-6.80549812316895	-5.85030126571655	0.00776136433705688	-0.0175632312893867	0.118150629103184	-0.0120437685400248
931	77.1711883544922	-6.15614986419678	-5.20095300674438	-0.00132951640989631	0.0181509424000978	0.107436381280422	-0.0139918150380254
932	77.8205337524414	-6.48082399368286	-5.46069240570068	-0.00717365415766835	0.0408781431615353	0.0720468759536743	0.013930176384747
933	79.7685852050781	-7.13017272949219	-5.6554970741272	-0.0198359526693821	0.045423585921526	0.049319677054882	0.0343846566975117
934	78.4698867797852	-6.48082399368286	-5.72043180465698	-0.0123684434220195	0.0379560738801956	0.0106834331527352	0.047696303576231
935	79.1192321777344	-7.45484685897827	-5.26588773727417	-0.0152905117720366	0.0369820520281792	-0.0412644557654858	0.0460729338228703
936	80.4179306030273	-8.42887020111084	-5.07108306884766	-0.0169138833880424	0.0395794473588467	-0.0773033052682877	0.0444495603442192
937	79.1192321777344	-7.45484685897827	-5.07108306884766	-0.0191866029053926	0.0275664981454611	-0.0756799355149269	0.0334106348454952
938	79.7685852050781	-7.77952146530151	-5.59056186676025	-0.0224333461374044	-0.00490093370899558	-0.068537101149559	0.0483456552028656
939	79.7685852050781	-7.45484685897827	-5.3957576751709	-0.00944637414067984	-0.0256800893694162	-0.0649656802415848	0.0379560738801956
940	79.7685852050781	-8.1041955947876	-5.46069240570068	-0.00782300252467394	-0.0227580219507217	-0.063342310488224	0.041852168738842
941	78.4698867797852	-6.15614986419678	-5.33082246780396	-0.00392691092565656	-0.0191866029053926	-0.0399657599627972	0.0149041991680861
942	78.4698867797852	-8.42887020111084	-5.13601779937744	0.0106834331527352	-0.0146411629393697	0.0165275707840919	-0.0230826959013939
943	78.4698867797852	-6.48082399368286	-5.33082246780396	0.0106834331527352	-0.0224333461374044	0.0230210572481155	-0.0354203209280968
944	78.4698867797852	-7.77952146530151	-5.20095300674438	0.0197743140161037	0.00256657530553639	0.0113327819854021	-0.043212503194809
945	80.4179306030273	-8.42887020111084	-5.6554970741272	0.0171769186854362	0.0136055024340749	-0.0217839982360601	-0.0493813157081604
946	79.7685852050781	-7.77952146530151	-5.78536653518677	0.0162028968334198	0.036657378077507	-0.0367190167307854	-0.0438618510961533
947	79.7685852050781	-7.45484685897827	-5.78536653518677	0.00646266713738441	0.0230210572481155	-0.0415891297161579	-0.0367190167307854
948	77.8205337524414	-7.77952146530151	-5.59056186676025	0.000293855206109583	0.00841071270406246	-0.0292515084147453	-0.0182125810533762
949	79.7685852050781	-7.77952146530151	-5.26588773727417	0.011982130818069	-0.00555028254166245	-0.0139918150380254	-0.0221086721867323
950	79.1192321777344	-7.45484685897827	-5.26588773727417	-0.00684897974133492	-0.00587495695799589	0.00354059832170606	-0.0152905117720366
951	81.0672836303711	-7.77952146530151	-5.72043180465698	0.000618529506027699	-0.0139918150380254	0.0116574559360743	-0.00327756232582033
952	78.4698867797852	-7.77952146530151	-5.52562713623047	-0.00717365415766835	0.00191722682211548	0.011982130818069	0.0145795252174139
953	79.7685852050781	-7.13017272949219	-5.59056186676025	-0.0201606266200542	0.00418994715437293	-0.00847235135734081	0.0444495603442192
954	79.7685852050781	-7.77952146530151	-5.33082246780396	-0.0117190945893526	0.011982130818069	-0.0026282137259841	0.0460729338228703
955	82.3659744262695	-7.77952146530151	-5.3957576751709	-0.00944637414067984	-0.00132951640989631	0.0136055024340749	0.0395794473588467
956	79.1192321777344	-7.13017272949219	-5.26588773727417	-0.00749832857400179	-0.0182125810533762	0.0252937767654657	0.0382807515561581
957	79.7685852050781	-7.13017272949219	-5.52562713623047	-0.0133424662053585	-0.023407369852066	0.0301638916134834	0.0324366129934788
958	79.1192321777344	-7.13017272949219	-5.59056186676025	-0.0185372550040483	-0.0136671401560307	0.0574365332722664	0.0376313999295235
959	80.4179306030273	-7.45484685897827	-5.52562713623047	0.00418994715437293	-0.00457625929266214	0.0483456552028656	0.0278911720961332
960	79.7685852050781	-7.13017272949219	-5.26588773727417	-0.00619963090866804	0.00873538758605719	0.0467222817242146	0.0145795252174139
961	81.0672836303711	-8.1041955947876	-5.00614833831787	-0.00165419070981443	0.0022419011220336	0.0188002903014421	0.00548864435404539
962	80.4179306030273	-7.45484685897827	-4.87627840042114	-0.0100957229733467	0.00711201597005129	0.01847561635077	-0.0130177913233638
963	81.0672836303711	-8.75354385375977	-5.20095300674438	0.00256657530553639	-0.00165419070981443	0.00873538758605719	-0.0256800893694162
964	80.4179306030273	-7.45484685897827	-5.59056186676025	-0.000355493422830477	0.00841071270406246	-0.0256800893694162	-0.0367190167307854
965	79.7685852050781	-7.13017272949219	-5.52562713623047	0.0106834331527352	-0.00165419070981443	-0.028926832601428	-0.0441865250468254
966	79.1192321777344	-7.13017272949219	-5.59056186676025	0.00743668992072344	-0.0165892094373703	-0.0354203209280968	-0.0467839203774929
967	79.7685852050781	-7.13017272949219	-5.33082246780396	0.00678734155371785	-0.0182125810533762	-0.0350956469774246	-0.0347709693014622
968	78.4698867797852	-6.80549812316895	-5.33082246780396	0.000618529506027699	-0.00944637414067984	-0.0435371771454811	-0.0243813935667276
969	78.4698867797852	-7.77952146530151	-5.78536653518677	0.0136055024340749	0.000943203864153475	-0.0581475235521793	-0.0211346503347158
970	81.0672836303711	-8.42887020111084	-5.6554970741272	0.00873538758605719	0.000293855206109583	-0.0331475995481014	-0.0185372550040483
971	81.0672836303711	-7.77952146530151	-5.6554970741272	0.00711201597005129	-0.0146411629393697	-0.0204853005707264	-0.00100484199356288
972	79.7685852050781	-7.45484685897827	-5.78536653518677	-0.0162645354866982	-0.0139918150380254	-0.00490093370899558	0.00289124972186983
973	81.0672836303711	-8.42887020111084	-5.33082246780396	-0.0107450718060136	-0.0120437685400248	0.0314625911414623	0.0467222817242146
974	79.7685852050781	-7.45484685897827	-5.33082246780396	0.00808603875339031	0.011982130818069	0.0434755384922028	0.0330859608948231
975	79.7685852050781	-7.45484685897827	-5.46069240570068	-0.00587495695799589	0.0197743140161037	0.0509430468082428	0.0489950031042099
976	80.4179306030273	-8.1041955947876	-5.13601779937744	-0.00814767740666866	0.0233457311987877	0.0275664981454611	0.0317872650921345
977	80.4179306030273	-8.42887020111084	-5.26588773727417	-0.0110697457566857	0.012956153601408	0.0288651939481497	0.0347093306481838
978	80.4179306030273	-8.42887020111084	-5.20095300674438	-0.00749832857400179	0.0149041991680861	0.0106834331527352	0.0304885655641556
979	79.7685852050781	-8.42887020111084	-5.07108306884766	-0.00197886489331722	0.0262678004801273	-0.0224333461374044	0.0246444288641214
980	81.0672836303711	-8.75354385375977	-4.74640893936157	0.00808603875339031	0.0226963832974434	-0.0451605506241322	0.00906006153672934
981	79.7685852050781	-7.77952146530151	-5.13601779937744	0.0194496400654316	0.0272418223321438	-0.0607449151575565	0.00451462110504508
982	79.1192321777344	-7.13017272949219	-5.46069240570068	-0.00425158534198999	0.0197743140161037	-0.0510046854615211	-0.0201606266200542
983	79.7685852050781	-8.1041955947876	-5.33082246780396	0.00873538758605719	0.0103587592020631	-0.00879702530801296	-0.0273034609854221
984	79.1192321777344	-7.77952146530151	-5.26588773727417	0.0142548503354192	-0.00165419070981443	0.012956153601408	-0.0474332682788372
985	79.7685852050781	-8.42887020111084	-5.07108306884766	0.0168522447347641	0.0347093306481838	0.0217223595827818	-0.0406151078641415
986	80.4179306030273	-8.42887020111084	-5.07108306884766	0.0126314787194133	0.00776136433705688	0.00581331877037883	-0.0441865250468254
987	79.7685852050781	-8.75354385375977	-5.07108306884766	0.00808603875339031	-0.00587495695799589	0.00256657530553639	-0.0350956469774246
988	80.4179306030273	-8.42887020111084	-5.26588773727417	0.00256657530553639	-0.00847235135734081	-0.0136671401560307	-0.0260047651827335
989	78.4698867797852	-7.45484685897827	-5.46069240570068	0.00743668992072344	0.00678734155371785	-0.0149658378213644	-0.0217839982360601
990	78.4698867797852	-7.77952146530151	-5.6554970741272	-0.000680167751852423	0.0022419011220336	-0.0299008563160896	-0.00977104809135199
991	79.1192321777344	-7.45484685897827	-5.20095300674438	-0.00912170019000769	-0.00782300252467394	-0.0201606266200542	-0.0146411629393697
992	79.1192321777344	-7.45484685897827	-5.13601779937744	-0.00782300252467394	-0.00392691092565656	-0.0133424662053585	0.00613799272105098
993	79.7685852050781	-8.42887020111084	-5.59056186676025	-0.0175632312893867	-0.0110697457566857	0.0158782228827477	0.0483456552028656
994	79.1192321777344	-7.77952146530151	-5.78536653518677	-0.0104203969240189	0.0136055024340749	0.00516396993771195	0.0399041213095188
995	80.4179306030273	-8.1041955947876	-5.33082246780396	-0.00814767740666866	0.0282158460468054	0.0100340843200684	0.0548391379415989
996	81.0672836303711	-7.45484685897827	-5.72043180465698	-0.00879702530801296	0.0308132413774729	-0.000355493422830477	0.0405534692108631
997	79.1192321777344	-7.13017272949219	-5.6554970741272	-0.00814767740666866	0.0317872650921345	-0.0136671401560307	0.0330859608948231
998	79.1192321777344	-7.77952146530151	-5.33082246780396	-0.00944637414067984	0.0188002903014421	-0.000680167751852423	0.0282158460468054
999	79.1192321777344	-6.80549812316895	-5.46069240570068	0.000293855206109583	0.00451462110504508	0.0158782228827477	0.0210730116814375
1000	80.4179306030273	-8.1041955947876	-5.85030126571655	-0.00327756232582033	-0.00197886489331722	-0.0026282137259841	0.013930176384747
1001	79.7685852050781	-8.42887020111084	-5.6554970741272	0.00613799272105098	-0.00230353930965066	-0.0169138833880424	0.00808603875339031
1002	81.7166290283203	-8.75354385375977	-5.6554970741272	0.00256657530553639	-0.0279528107494116	0.0252937767654657	-0.0107450718060136
1003	77.8205337524414	-7.77952146530151	-5.59056186676025	-0.0026282137259841	-0.0370436906814575	0.045423585921526	-0.0360696688294411
1004	80.4179306030273	-8.1041955947876	-5.13601779937744	0.00808603875339031	-0.0341216214001179	0.0499690249562263	-0.0464592464268208
1005	79.1192321777344	-8.1041955947876	-5.46069240570068	0.00711201597005129	-0.0354203209280968	0.0489950031042099	-0.0438618510961533
1006	78.4698867797852	-7.77952146530151	-5.46069240570068	0.000618529506027699	-0.0315242260694504	0.0515923984348774	-0.0367190167307854
1007	77.8205337524414	-7.13017272949219	-5.72043180465698	0.00354059832170606	-0.0156151866540313	0.0252937767654657	-0.0282774847000837
1008	79.1192321777344	-7.13017272949219	-5.59056186676025	-0.00392691092565656	0.00191722682211548	0.0100340843200684	-0.0217839982360601
1009	79.7685852050781	-8.1041955947876	-5.3957576751709	-0.0110697457566857	0.0100340843200684	-0.0188619289547205	-0.0172385573387146
1010	79.7685852050781	-8.42887020111084	-5.13601779937744	-0.00879702530801296	0.0272418223321438	-0.0487319678068161	-0.00782300252467394
1011	79.7685852050781	-7.77952146530151	-5.00614833831787	-0.00230353930965066	0.0301638916134834	-0.0519787110388279	-0.00652430532500148
1012	80.4179306030273	-8.42887020111084	-5.33082246780396	-0.0152905117720366	0.0162028968334198	-0.0545761026442051	0.0175015944987535
1013	78.4698867797852	-7.13017272949219	-5.72043180465698	-0.0227580219507217	0.031137915328145	-0.0510046854615211	0.045423585921526
1014	80.4179306030273	-8.42887020111084	-5.20095300674438	-0.0113944197073579	0.0324366129934788	-0.0513293594121933	0.0431508645415306
1015	77.8205337524414	-7.13017272949219	-5.46069240570068	-0.0117190945893526	0.040228795260191	-0.039641086012125	0.0405534692108631
1016	79.1192321777344	-7.77952146530151	-4.87627840042114	-0.00717365415766835	0.0158782228827477	-0.0172385573387146	0.0389300994575024
1017	79.1192321777344	-7.77952146530151	-4.68147373199463	-0.0126931173726916	0.00548864435404539	-0.00782300252467394	0.031137915328145
1018	80.4179306030273	-8.42887020111084	-5.07108306884766	-0.00619963090866804	0.011982130818069	-0.00944637414067984	0.025618452578783
1019	79.7685852050781	-8.42887020111084	-5.3957576751709	-0.00814767740666866	0.00354059832170606	0.00711201597005129	0.0168522447347641
1020	77.8205337524414	-7.13017272949219	-5.9152364730835	-0.000355493422830477	0.00483929552137852	-0.00132951640989631	0.0207483377307653
1021	77.1711883544922	-7.13017272949219	-5.78536653518677	-0.00879702530801296	0.0168522447347641	-0.032173577696085	-0.00327756232582033
1022	78.4698867797852	-7.13017272949219	-5.59056186676025	0.000293855206109583	0.00483929552137852	-0.0100957229733467	-0.0169138833880424
1023	79.7685852050781	-8.1041955947876	-5.07108306884766	0.00321592413820326	-0.00652430532500148	0.0022419011220336	-0.0428878292441368
1024	77.1711883544922	-7.45484685897827	-5.46069240570068	0.00321592413820326	-0.0221086721867323	0.00256657530553639	-0.0383423902094364
1025	77.8205337524414	-7.45484685897827	-5.85030126571655	0.011982130818069	-0.0273034609854221	0.00938473641872406	-0.0474332682788372
1026	78.4698867797852	-8.75354385375977	-5.52562713623047	-0.00360223650932312	-0.0263294391334057	0.012956153601408	-0.0445111989974976
1027	79.1192321777344	-9.07821846008301	-5.52562713623047	-0.0227580219507217	-0.0256800893694162	0.0541897900402546	-0.0399657599627972
1028	77.8205337524414	-7.45484685897827	-5.46069240570068	-0.00490093370899558	-0.0279528107494116	0.0496443510055542	-0.017887907102704
1029	78.4698867797852	-7.13017272949219	-5.46069240570068	-0.0243813935667276	-0.00977104809135199	0.0541897900402546	-0.0191866029053926
1030	79.1192321777344	-8.42887020111084	-5.59056186676025	0.00743668992072344	-0.00490093370899558	0.0259431265294552	-0.0113944197073579
1031	77.8205337524414	-7.45484685897827	-5.59056186676025	-0.0175632312893867	-0.0117190945893526	0.0308132413774729	-0.0130177913233638
1032	77.1711883544922	-7.77952146530151	-5.59056186676025	-0.0123684434220195	0.00191722682211548	0.0200989879667759	0.0145795252174139
1033	79.7685852050781	-8.42887020111084	-5.33082246780396	-0.0195112787187099	0.0106834331527352	-0.00392691092565656	0.0470469556748867
1034	77.1711883544922	-7.45484685897827	-5.78536653518677	-0.0117190945893526	0.0142548503354192	-0.00782300252467394	0.0486703291535378
1035	80.4179306030273	-8.42887020111084	-5.07108306884766	-0.00912170019000769	0.020423661917448	-0.0383423902094364	0.0506183728575706
1036	78.4698867797852	-8.42887020111084	-5.07108306884766	-0.00392691092565656	0.00906006153672934	-0.0347709693014622	0.0327612869441509
1037	79.7685852050781	-7.45484685897827	-5.78536653518677	-0.0107450718060136	-0.00587495695799589	-0.00879702530801296	0.0295145437121391
1038	79.1192321777344	-7.13017272949219	-5.59056186676025	-0.0113944197073579	-0.0149658378213644	0.00386527273803949	0.0262678004801273
1039	80.4179306030273	-8.1041955947876	-5.6554970741272	-0.0026282137259841	-0.0117190945893526	0.0168522447347641	0.0162028968334198
1040	78.4698867797852	-8.1041955947876	-5.13601779937744	-0.00230353930965066	-0.0175632312893867	0.0545144639909267	0.00938473641872406
1041	79.1192321777344	-8.1041955947876	-4.94121360778809	0.00289124972186983	-0.0286021586507559	0.0710728541016579	0.0113327819854021
1042	79.1192321777344	-8.1041955947876	-5.20095300674438	-0.0026282137259841	-0.0276281367987394	0.0658780634403229	0.00386527273803949
1043	78.4698867797852	-7.13017272949219	-5.6554970741272	0.011982130818069	-0.0256800893694162	0.0655533894896507	0.0149041991680861
1044	79.1192321777344	-8.1041955947876	-5.78536653518677	-0.00197886489331722	-0.0113944197073579	0.0678261145949364	0.00776136433705688
1045	79.7685852050781	-8.42887020111084	-5.33082246780396	0.0126314787194133	-0.00522560812532902	0.0561378374695778	0.00743668992072344
1046	79.1192321777344	-7.77952146530151	-5.46069240570068	0.00548864435404539	0.00516396993771195	0.0441248863935471	-0.0217839982360601
1047	79.7685852050781	-7.77952146530151	-5.46069240570068	-0.00197886489331722	0.013930176384747	-0.0146411629393697	-0.0458098985254765
1048	79.1192321777344	-7.45484685897827	-5.46069240570068	-0.0100957229733467	0.0249691028147936	-0.0221086721867323	-0.0253554154187441
1049	80.4179306030273	-7.77952146530151	-5.72043180465698	-0.00749832857400179	0.0330859608948231	-0.0230826959013939	-0.0286021586507559
1050	77.8205337524414	-6.48082399368286	-5.78536653518677	0.00354059832170606	0.0450989119708538	-0.028926832601428	-0.02697878703475
1051	79.7685852050781	-8.1041955947876	-5.52562713623047	-0.0100957229733467	0.0399041213095188	-0.0630176365375519	-0.0126931173726916
1052	79.7685852050781	-7.77952146530151	-5.52562713623047	-0.00619963090866804	0.0327612869441509	-0.0587968714535236	0.000293855206109583
1053	77.8205337524414	-7.45484685897827	-5.26588773727417	-0.0146411629393697	0.0340599827468395	-0.0672384053468704	0.0382807515561581
1054	79.7685852050781	-7.45484685897827	-4.94121360778809	-0.00944637414067984	0.0230210572481155	-0.0610695891082287	0.0431508645415306
1055	78.4698867797852	-7.13017272949219	-5.33082246780396	-0.00912170019000769	0.0100340843200684	-0.0367190167307854	0.0382807515561581
1056	77.1711883544922	-6.80549812316895	-5.3957576751709	-0.0169138833880424	0.000618529506027699	0.0188002903014421	0.0324366129934788
1057	77.8205337524414	-6.80549812316895	-5.13601779937744	-0.0221086721867323	-0.00425158534198999	0.0175015944987535	0.0239950809627771
1058	77.8205337524414	-6.15614986419678	-5.3957576751709	-0.0156151866540313	-0.0159398596733809	0.0369820520281792	0.0233457311987877
1059	77.8205337524414	-6.80549812316895	-5.26588773727417	-0.00587495695799589	-0.00749832857400179	0.0688001364469528	0.0246444288641214
1060	77.8205337524414	-6.80549812316895	-5.00614833831787	-0.00522560812532902	0.00289124972186983	0.0175015944987535	0.0106834331527352
1061	78.4698867797852	-7.77952146530151	-5.13601779937744	-0.0100957229733467	0.0213976856321096	-0.03444629535079	0.00386527273803949
1062	77.8205337524414	-6.48082399368286	-5.33082246780396	-0.00132951640989631	0.020423661917448	-0.0659397020936012	-0.0240567177534103
1063	77.8205337524414	-8.1041955947876	-5.26588773727417	-0.00360223650932312	0.00646266713738441	-0.0714591667056084	-0.0386670641601086
1064	77.8205337524414	-6.80549812316895	-5.52562713623047	0.00386527273803949	-0.00944637414067984	-0.085420161485672	-0.0419138073921204
1065	77.1711883544922	-6.80549812316895	-5.33082246780396	0.0022419011220336	0.00256657530553639	-0.0565241500735283	-0.0529527328908443
1066	77.1711883544922	-7.13017272949219	-5.07108306884766	0.00289124972186983	0.00613799272105098	-0.038017712533474	-0.0412644557654858
1067	77.1711883544922	-7.13017272949219	-5.13601779937744	-0.00327756232582033	-0.00425158534198999	-0.0373683646321297	-0.0347709693014622
1068	77.1711883544922	-6.80549812316895	-5.6554970741272	0.00451462110504508	-0.00555028254166245	-0.00457625929266214	-0.0198359526693821
1069	76.521842956543	-6.80549812316895	-5.52562713623047	0.000293855206109583	0.00743668992072344	-0.0113944197073579	-0.0224333461374044
1070	80.4179306030273	-8.1041955947876	-5.52562713623047	0.0116574559360743	0.0100340843200684	-0.0204853005707264	-0.0130177913233638
1071	77.8205337524414	-6.48082399368286	-5.46069240570068	-0.00392691092565656	0.00289124972186983	-0.0240567177534103	-0.0136671401560307
1072	77.8205337524414	-6.80549812316895	-5.26588773727417	-0.0227580219507217	-0.0026282137259841	-0.0165892094373703	0.012956153601408
1073	79.1192321777344	-8.1041955947876	-5.59056186676025	-0.00814767740666866	-0.00230353930965066	-0.00587495695799589	0.047696303576231
1074	79.1192321777344	-7.13017272949219	-5.98017120361328	-0.0107450718060136	-0.00230353930965066	-0.0143164889886975	0.0447742342948914
1075	77.8205337524414	-6.80549812316895	-5.46069240570068	-0.00132951640989631	0.00646266713738441	-0.0247060675173998	0.0425015166401863
1076	80.4179306030273	-8.1041955947876	-5.13601779937744	0.0213976856321096	0.000618529506027699	-0.0136671401560307	0.040228795260191
1077	79.1192321777344	-7.45484685897827	-4.94121360778809	0.00938473641872406	-0.00522560812532902	-0.00652430532500148	0.0249691028147936
1078	79.1192321777344	-8.1041955947876	-5.07108306884766	-0.021459324285388	-0.00457625929266214	0.0233457311987877	0.0314625911414623
1079	77.8205337524414	-7.45484685897827	-5.59056186676025	0.000943203864153475	0.0022419011220336	0.0207483377307653	0.0210730116814375
1080	79.1192321777344	-7.77952146530151	-5.52562713623047	-0.0224333461374044	0.00970941036939621	0.00776136433705688	0.00711201597005129
1081	77.1711883544922	-6.15614986419678	-5.98017120361328	0.00873538758605719	0.0155535480007529	0.00289124972186983	0.00776136433705688
1082	78.4698867797852	-6.80549812316895	-5.78536653518677	-0.0026282137259841	-0.0026282137259841	0.0152288740500808	-0.0188619289547205
1083	77.8205337524414	-6.15614986419678	-5.6554970741272	0.00516396993771195	-0.00230353930965066	0.0425015166401863	-0.0299008563160896
1084	77.8205337524414	-7.13017272949219	-5.46069240570068	0.00841071270406246	-0.0237320438027382	0.0730208978056908	-0.0399657599627972
1085	77.8205337524414	-7.13017272949219	-5.98017120361328	0.0103587592020631	-0.0169138833880424	0.0778910145163536	-0.0487319678068161
1086	78.4698867797852	-8.1041955947876	-5.6554970741272	0.00159255252219737	-0.0123684434220195	0.0597092546522617	-0.039641086012125
1087	78.4698867797852	-6.80549812316895	-5.72043180465698	-0.00360223650932312	0.00321592413820326	0.0386054255068302	-0.039641086012125
1088	77.8205337524414	-8.1041955947876	-5.52562713623047	0.00191722682211548	0.0262678004801273	0.00970941036939621	-0.0201606266200542
1089	77.8205337524414	-6.80549812316895	-5.52562713623047	-0.0136671401560307	0.0246444288641214	-0.00587495695799589	-0.0120437685400248
1090	76.521842956543	-6.80549812316895	-5.07108306884766	0.0113327819854021	0.040228795260191	-0.0367190167307854	-0.0208099745213985
1091	77.1711883544922	-7.13017272949219	-5.26588773727417	0.00451462110504508	0.0113327819854021	-0.0198359526693821	-0.0113944197073579
1092	77.8205337524414	-6.80549812316895	-5.33082246780396	-0.0120437685400248	0.0178262684494257	-0.0152905117720366	0.0152288740500808
1093	79.1192321777344	-7.13017272949219	-5.59056186676025	-0.0100957229733467	0.0191249661147594	-0.0324982516467571	0.0363327041268349
1094	77.1711883544922	-7.13017272949219	-5.59056186676025	-0.00457625929266214	0.0132808275520802	-0.0247060675173998	0.0519170723855495
1095	79.7685852050781	-7.77952146530151	-5.26588773727417	-0.0100957229733467	-0.0026282137259841	-0.00230353930965066	0.0438002124428749
1096	78.4698867797852	-6.80549812316895	-5.13601779937744	-0.00522560812532902	-0.00587495695799589	-0.0139918150380254	0.0363327041268349
1097	77.8205337524414	-6.48082399368286	-5.3957576751709	-0.00782300252467394	-0.0260047651827335	-0.00847235135734081	0.0295145437121391
1098	77.8205337524414	-6.48082399368286	-5.3957576751709	0.0171769186854362	-0.0149658378213644	-0.0237320438027382	0.0360080301761627
1099	78.4698867797852	-6.80549812316895	-5.59056186676025	0.0175015944987535	0.00321592413820326	-0.0477579422295094	0.0178262684494257
1100	78.4698867797852	-7.77952146530151	-5.3957576751709	0.00613799272105098	0.00646266713738441	-0.0311995539814234	0.0145795252174139
1101	79.7685852050781	-7.77952146530151	-5.59056186676025	0.0142548503354192	-0.00782300252467394	-0.0464592464268208	0.00841071270406246
1102	78.4698867797852	-8.1041955947876	-5.13601779937744	0.0152288740500808	-0.0266541130840778	-0.0182125810533762	-0.0240567177534103
1103	77.8205337524414	-7.13017272949219	-5.46069240570068	0.0149041991680861	-0.0516540370881557	0.0288651939481497	-0.0393164120614529
1104	79.1192321777344	-7.45484685897827	-5.3957576751709	0.0181509424000978	-0.0565241500735283	0.06393001973629	-0.0490566417574883
1105	78.4698867797852	-7.13017272949219	-5.6554970741272	0.020423661917448	-0.0536020807921886	0.0668520927429199	-0.0497059896588326
1106	78.4698867797852	-7.13017272949219	-5.3957576751709	0.00191722682211548	-0.0409397818148136	0.0623066499829292	-0.0451605506241322
1107	78.4698867797852	-6.80549812316895	-5.6554970741272	-0.0188619289547205	-0.0305502042174339	0.0428261905908585	-0.0273034609854221
1108	77.1711883544922	-6.48082399368286	-5.52562713623047	-0.00684897974133492	-0.00457625929266214	0.0269171483814716	-0.0182125810533762
1109	79.1192321777344	-6.80549812316895	-5.59056186676025	-0.00490093370899558	0.0181509424000978	0.0165275707840919	-0.0149658378213644
1110	78.4698867797852	-7.45484685897827	-5.72043180465698	-0.00197886489331722	0.0165275707840919	0.031137915328145	-0.00977104809135199
1111	79.7685852050781	-7.77952146530151	-5.72043180465698	-0.0110697457566857	0.012956153601408	0.0457482598721981	-0.00652430532500148
1112	79.1192321777344	-7.77952146530151	-5.26588773727417	-0.00912170019000769	0.0249691028147936	0.0512677207589149	0.0197743140161037
1113	79.1192321777344	-6.80549812316895	-5.3957576751709	-0.021459324285388	0.0373067259788513	0.0340599827468395	0.0428261905908585
1114	79.1192321777344	-7.77952146530151	-5.00614833831787	-0.0165892094373703	0.0425015166401863	0.00776136433705688	0.049319677054882
1115	78.4698867797852	-6.80549812316895	-5.52562713623047	-0.0227580219507217	0.0649040415883064	-0.0266541130840778	0.047696303576231
1116	77.8205337524414	-6.80549812316895	-5.59056186676025	-0.017887907102704	0.0717222020030022	-0.0695111230015755	0.0369820520281792
1117	78.4698867797852	-7.45484685897827	-5.46069240570068	-0.0104203969240189	0.0606832765042782	-0.108796715736389	0.0249691028147936
1118	79.7685852050781	-7.45484685897827	-5.26588773727417	-0.00749832857400179	0.0327612869441509	-0.0818487480282784	0.0278911720961332
1119	79.1192321777344	-7.45484685897827	-5.33082246780396	-0.00490093370899558	0.00483929552137852	-0.0412644557654858	0.0207483377307653
1120	78.4698867797852	-6.15614986419678	-5.3957576751709	-0.00230353930965066	0.00613799272105098	-0.0523033849895	0.0103587592020631
1121	80.4179306030273	-7.45484685897827	-5.20095300674438	0.00873538758605719	-0.00295288790948689	-0.0542514286935329	0.013930176384747
1122	77.8205337524414	-6.80549812316895	-5.6554970741272	0.00678734155371785	-0.0266541130840778	-0.0360696688294411	-0.0243813935667276
1123	80.4179306030273	-8.1041955947876	-5.59056186676025	0.012956153601408	-0.0243813935667276	-0.0100957229733467	-0.0406151078641415
1124	77.8205337524414	-6.15614986419678	-5.9152364730835	0.0191249661147594	-0.0120437685400248	0.00159255252219737	-0.0480826161801815
1125	78.4698867797852	-7.13017272949219	-5.3957576751709	0.0220470335334539	-0.00587495695799589	-0.00555028254166245	-0.048407293856144
1126	79.7685852050781	-7.13017272949219	-5.13601779937744	0.0265924744307995	-0.0149658378213644	0.00321592413820326	-0.0474332682788372
1127	80.4179306030273	-8.1041955947876	-4.94121360778809	0.00841071270406246	-0.00912170019000769	0.0282158460468054	-0.0409397818148136
1128	79.1192321777344	-7.45484685897827	-5.33082246780396	0.0162028968334198	-0.00879702530801296	0.0136055024340749	-0.021459324285388
1129	78.4698867797852	-7.13017272949219	-5.46069240570068	0.0116574559360743	0.00354059832170606	0.00256657530553639	-0.0143164889886975
1130	77.8205337524414	-6.48082399368286	-5.59056186676025	0.0158782228827477	0.011982130818069	-0.0100957229733467	-0.0195112787187099
1131	78.4698867797852	-7.13017272949219	-5.52562713623047	0.00808603875339031	0.0171769186854362	-0.0172385573387146	-0.00717365415766835
1132	79.7685852050781	-6.80549812316895	-5.46069240570068	-0.0185372550040483	0.0152288740500808	-0.00555028254166245	0.00678734155371785
1133	79.1192321777344	-8.42887020111084	-4.87627840042114	-0.00522560812532902	0.00581331877037883	-3.08191010844894e-05	0.045423585921526
1134	77.8205337524414	-6.48082399368286	-5.59056186676025	-0.0175632312893867	-0.00749832857400179	0.00938473641872406	0.0489950031042099
1135	79.1192321777344	-7.77952146530151	-5.3957576751709	-0.0123684434220195	0.000618529506027699	0.0272418223321438	0.0496443510055542
1136	79.7685852050781	-7.45484685897827	-5.26588773727417	-0.0026282137259841	-0.0172385573387146	0.0412028171122074	0.0337353087961674
1137	79.1192321777344	-7.13017272949219	-5.46069240570068	-0.0165892094373703	-0.0182125810533762	0.0441248863935471	0.0353586822748184
1138	77.1711883544922	-6.80549812316895	-5.46069240570068	-0.0117190945893526	-0.0104203969240189	0.0265924744307995	0.0200989879667759
1139	77.8205337524414	-7.45484685897827	-5.26588773727417	-0.00912170019000769	0.00613799272105098	0.0207483377307653	0.0142548503354192
1140	80.4179306030273	-8.42887020111084	-5.59056186676025	-0.00587495695799589	-0.0100957229733467	0.00873538758605719	0.0123068047687411
1141	79.1192321777344	-8.42887020111084	-5.52562713623047	-0.00587495695799589	-0.00295288790948689	-0.00197886489331722	0.0022419011220336
1142	77.8205337524414	-7.77952146530151	-5.59056186676025	-0.00197886489331722	-0.0198359526693821	-0.00295288790948689	0.00678734155371785
1143	78.4698867797852	-8.42887020111084	-5.3957576751709	-0.00360223650932312	-0.0104203969240189	-0.00230353930965066	0.00808603875339031
1144	77.1711883544922	-7.13017272949219	-5.6554970741272	-0.0026282137259841	-0.00392691092565656	0.00808603875339031	0.00873538758605719
1145	77.1711883544922	-6.80549812316895	-5.52562713623047	0.0152288740500808	-0.0026282137259841	-0.00295288790948689	0.00451462110504508
1146	77.1711883544922	-7.45484685897827	-5.52562713623047	0.00581331877037883	0.000618529506027699	-0.00522560812532902	-0.021459324285388
1147	76.521842956543	-7.45484685897827	-5.78536653518677	0.00289124972186983	-0.0201606266200542	-0.0146411629393697	-0.0428878292441368
1148	77.8205337524414	-7.45484685897827	-5.6554970741272	0.00970941036939621	-0.00847235135734081	0.00873538758605719	-0.0240567177534103
1149	77.8205337524414	-6.80549812316895	-5.72043180465698	0.01100810803473	-0.0110697457566857	0.012956153601408	-0.017887907102704
1150	79.7685852050781	-8.42887020111084	-5.20095300674438	-0.00230353930965066	-0.00100484199356288	0.0243197549134493	-0.0247060675173998
1151	79.7685852050781	-8.75354385375977	-5.20095300674438	-0.0110697457566857	0.00159255252219737	0.0213976856321096	-0.0126931173726916
1152	78.4698867797852	-8.42887020111084	-5.3957576751709	0.00548864435404539	0.012956153601408	0.0175015944987535	0.0136055024340749
1153	77.1711883544922	-7.45484685897827	-5.9152364730835	-0.0149658378213644	0.0340599827468395	0.00873538758605719	0.0363327041268349
1154	79.7685852050781	-8.75354385375977	-5.72043180465698	-0.00360223650932312	0.0304885655641556	-0.00814767740666866	0.0447742342948914
1155	77.8205337524414	-7.77952146530151	-5.85030126571655	-0.00652430532500148	0.0278911720961332	-0.0169138833880424	0.0382807515561581
1156	78.4698867797852	-7.45484685897827	-5.52562713623047	-0.00457625929266214	0.0262678004801273	-0.0273034609854221	0.0343846566975117
1157	77.8205337524414	-8.42887020111084	-5.13601779937744	-0.0120437685400248	0.0178262684494257	-0.0211346503347158	0.0269171483814716
1158	79.7685852050781	-8.42887020111084	-4.94121360778809	-0.00847235135734081	0.0123068047687411	-0.0243813935667276	0.0162028968334198
1159	78.4698867797852	-8.42887020111084	-5.33082246780396	0.00386527273803949	0.0136055024340749	-0.0454852245748043	0.025618452578783
1160	77.8205337524414	-8.1041955947876	-5.3957576751709	-0.00490093370899558	0.0155535480007529	-0.0513293594121933	0.0149041991680861
1161	77.1711883544922	-7.13017272949219	-5.52562713623047	-0.000680167751852423	0.000293855206109583	-0.0665890574455261	0.00289124972186983
1162	79.1192321777344	-7.77952146530151	-5.85030126571655	0.00906006153672934	-0.0130177913233638	-0.050680011510849	-0.0230826959013939
1163	76.521842956543	-7.13017272949219	-5.26588773727417	-0.000355493422830477	-0.0250307414680719	-0.0165892094373703	-0.0334722734987736
1164	78.4698867797852	-8.42887020111084	-4.94121360778809	0.0162028968334198	-0.0250307414680719	-0.00490093370899558	-0.0441865250468254
1165	77.8205337524414	-7.77952146530151	-5.33082246780396	0.0116574559360743	-0.0243813935667276	0.0106834331527352	-0.0519787110388279
1166	78.4698867797852	-8.1041955947876	-5.85030126571655	0.00581331877037883	-0.0110697457566857	0.0447742342948914	-0.0402904339134693
1167	77.1711883544922	-8.1041955947876	-5.3957576751709	0.00418994715437293	-0.0224333461374044	0.0645793676376343	-0.0415891297161579
1168	77.8205337524414	-8.42887020111084	-5.13601779937744	0.00483929552137852	-0.0204853005707264	0.0710728541016579	-0.0172385573387146
1169	77.1711883544922	-7.45484685897827	-5.20095300674438	0.0103587592020631	0.000293855206109583	0.0645793676376343	-0.0188619289547205
1170	76.521842956543	-7.13017272949219	-5.20095300674438	0.00711201597005129	0.0113327819854021	0.0288651939481497	-0.0139918150380254
1171	75.22314453125	-7.45484685897827	-5.6554970741272	-0.00587495695799589	0.00191722682211548	0.00776136433705688	-0.00327756232582033
1172	77.8205337524414	-7.77952146530151	-5.59056186676025	0.00613799272105098	0.0100340843200684	-0.032173577696085	0.0210730116814375
1173	75.8724899291992	-7.45484685897827	-5.33082246780396	-0.017887907102704	0.0217223595827818	-0.0714591667056084	0.0425015166401863
1174	77.8205337524414	-8.75354385375977	-5.26588773727417	-0.0104203969240189	0.00548864435404539	-0.0688617751002312	0.0580858811736107
1175	77.8205337524414	-7.13017272949219	-5.3957576751709	-0.00912170019000769	0.00613799272105098	-0.0100957229733467	0.045423585921526
1176	75.8724899291992	-7.45484685897827	-5.07108306884766	-0.00132951640989631	-0.0104203969240189	0.0389300994575024	0.0399041213095188
1177	75.8724899291992	-7.77952146530151	-5.13601779937744	-0.0188619289547205	-0.0201606266200542	0.0876312479376793	0.0285405199974775
1178	77.1711883544922	-8.42887020111084	-5.26588773727417	-0.00814767740666866	-0.0149658378213644	0.0908779874444008	0.0314625911414623
1179	77.1711883544922	-7.77952146530151	-5.46069240570068	-0.000355493422830477	0.00743668992072344	0.0963974520564079	0.0200989879667759
1180	75.8724899291992	-7.45484685897827	-5.52562713623047	-0.00197886489331722	-0.00912170019000769	0.0373067259788513	0.0123068047687411
1181	78.4698867797852	-9.07821846008301	-5.26588773727417	-0.0110697457566857	0.00970941036939621	-0.0227580219507217	-0.00360223650932312
1182	77.1711883544922	-9.07821846008301	-4.87627840042114	0.00776136433705688	0.00646266713738441	-0.0305502042174339	-0.0165892094373703
1183	75.8724899291992	-7.77952146530151	-5.59056186676025	0.0116574559360743	-0.0100957229733467	-0.023407369852066	-0.0324982516467571
1184	77.8205337524414	-9.07821846008301	-5.6554970741272	0.0194496400654316	-0.00782300252467394	-0.0412644557654858	-0.0428878292441368
1185	77.8205337524414	-8.75354385375977	-5.33082246780396	0.0175015944987535	-0.00782300252467394	-0.0104203969240189	-0.0490566417574883
1186	77.1711883544922	-7.77952146530151	-5.52562713623047	0.0123068047687411	-3.08191010844894e-05	0.0200989879667759	-0.0409397818148136
1187	76.521842956543	-7.77952146530151	-5.20095300674438	-0.00132951640989631	0.00678734155371785	0.00873538758605719	-0.0350956469774246
1188	76.521842956543	-7.77952146530151	-5.26588773727417	-0.00652430532500148	0.0282158460468054	-0.0409397818148136	-0.0250307414680719
1189	79.1192321777344	-8.1041955947876	-5.46069240570068	-0.00392691092565656	0.0334106348454952	-0.0626929625868797	-0.0130177913233638
1190	77.1711883544922	-9.07821846008301	-5.3957576751709	-0.00295288790948689	0.0259431265294552	-0.0672384053468704	-0.0126931173726916
1191	77.1711883544922	-9.40289306640625	-5.26588773727417	-0.017887907102704	0.0181509424000978	-0.085420161485672	-0.00717365415766835
1192	76.521842956543	-7.45484685897827	-5.59056186676025	-0.0334722734987736	0.0106834331527352	-0.0659397020936012	0.0200989879667759
1193	77.8205337524414	-9.07821846008301	-5.20095300674438	-0.0334722734987736	0.012956153601408	-0.0373683646321297	0.0376313999295235
1194	75.8724899291992	-7.77952146530151	-5.26588773727417	-0.0221086721867323	0.00483929552137852	-0.0399657599627972	0.0567871853709221
1195	79.1192321777344	-9.07821846008301	-5.13601779937744	-0.0152905117720366	0.0162028968334198	-0.0253554154187441	0.0512677207589149
1196	77.8205337524414	-9.07821846008301	-5.46069240570068	-0.0169138833880424	0.013930176384747	-0.0136671401560307	0.0321119390428066
1197	79.7685852050781	-8.75354385375977	-5.33082246780396	-0.0172385573387146	0.00678734155371785	0.01100810803473	0.0321119390428066
1198	77.8205337524414	-8.75354385375977	-5.33082246780396	-0.0198359526693821	0.0123068047687411	0.0210730116814375	0.0324366129934788
1199	79.1192321777344	-9.07821846008301	-5.20095300674438	-0.00619963090866804	0.0188002903014421	0.0217223595827818	0.0181509424000978
1200	76.521842956543	-8.1041955947876	-5.3957576751709	-0.00490093370899558	0.0269171483814716	0.0207483377307653	0.0132808275520802
1201	77.8205337524414	-8.1041955947876	-5.6554970741272	-0.00555028254166245	0.0252937767654657	0.0188002903014421	-0.00100484199356288
1202	77.1711883544922	-8.75354385375977	-5.6554970741272	-0.00425158534198999	0.0188002903014421	0.0149041991680861	-0.0117190945893526
1203	77.1711883544922	-8.75354385375977	-5.6554970741272	-0.00327756232582033	0.00646266713738441	0.0149041991680861	-0.0324982516467571
1204	77.8205337524414	-8.75354385375977	-5.3957576751709	0.0100340843200684	-0.00522560812532902	0.0236704051494598	-0.0412644557654858
1205	76.521842956543	-8.1041955947876	-5.52562713623047	0.00841071270406246	-3.08191010844894e-05	0.0236704051494598	-0.0425631552934647
1206	77.1711883544922	-7.77952146530151	-5.59056186676025	-3.08191010844894e-05	-0.0201606266200542	0.0145795252174139	-0.0510046854615211
1207	76.521842956543	-8.1041955947876	-5.20095300674438	0.00906006153672934	-0.0217839982360601	-3.08191010844894e-05	-0.0386670641601086
1208	76.521842956543	-7.77952146530151	-5.52562713623047	-0.00652430532500148	-0.0292515084147453	-0.00295288790948689	-0.0243813935667276
1209	77.1711883544922	-8.1041955947876	-5.52562713623047	0.00386527273803949	-0.0227580219507217	-0.00392691092565656	-0.0159398596733809
1210	77.1711883544922	-7.45484685897827	-5.6554970741272	0.00386527273803949	-0.0250307414680719	-0.0107450718060136	-0.0247060675173998
1211	79.1192321777344	-9.07821846008301	-5.26588773727417	-0.00295288790948689	-0.0224333461374044	-0.0217839982360601	-0.0130177913233638
1212	76.521842956543	-9.07821846008301	-5.13601779937744	-0.0227580219507217	0.00516396993771195	-0.0412644557654858	0.0168522447347641
1213	75.8724899291992	-8.42887020111084	-5.26588773727417	-0.0256800893694162	0.00646266713738441	-0.00944637414067984	0.0369820520281792
1214	77.8205337524414	-8.42887020111084	-5.3957576751709	-0.0156151866540313	0.00418994715437293	0.00841071270406246	0.0441248863935471
1215	78.4698867797852	-9.07821846008301	-5.3957576751709	-0.0152905117720366	0.00354059832170606	0.0239950809627771	0.0460729338228703
1216	78.4698867797852	-8.42887020111084	-5.59056186676025	-0.00782300252467394	0.00743668992072344	0.0249691028147936	0.0252937767654657
1217	77.1711883544922	-8.1041955947876	-5.52562713623047	-0.00912170019000769	0.00483929552137852	0.0178262684494257	0.0275664981454611
1218	78.4698867797852	-7.77952146530151	-5.46069240570068	-0.0136671401560307	-0.000355493422830477	0.00938473641872406	0.0278911720961332
1219	78.4698867797852	-9.40289306640625	-4.61653900146484	-0.00165419070981443	0.00938473641872406	-0.00197886489331722	0.01847561635077
1220	79.7685852050781	-9.72756671905518	-5.26588773727417	-0.00295288790948689	0.00451462110504508	0.00613799272105098	0.0136055024340749
1221	77.1711883544922	-9.07821846008301	-5.59056186676025	-0.00652430532500148	0.00970941036939621	0.0382807515561581	0.00841071270406246
1222	77.8205337524414	-8.75354385375977	-5.59056186676025	-0.0146411629393697	-0.000355493422830477	0.0749689489603043	-0.0165892094373703
1223	79.1192321777344	-9.40289306640625	-5.20095300674438	0.00321592413820326	-0.0133424662053585	0.0824364572763443	-0.0347709693014622
1224	78.4698867797852	-8.42887020111084	-5.20095300674438	0.0155535480007529	-0.0130177913233638	0.0681507885456085	-0.0451605506241322
1225	78.4698867797852	-9.40289306640625	-4.94121360778809	0.0022419011220336	-0.000355493422830477	0.0512677207589149	-0.0422384813427925
1226	80.4179306030273	-9.72756671905518	-5.13601779937744	0.00289124972186983	0.0213976856321096	-0.0266541130840778	-0.0461345724761486
1227	79.1192321777344	-9.40289306640625	-5.3957576751709	0.01100810803473	0.0252937767654657	-0.0584721975028515	-0.0315242260694504
1228	79.1192321777344	-9.07821846008301	-5.59056186676025	-0.00100484199356288	0.0282158460468054	-0.0526280589401722	-0.0185372550040483
1229	79.7685852050781	-9.40289306640625	-5.6554970741272	0.0217223595827818	0.0022419011220336	-0.0367190167307854	-0.0139918150380254
1230	79.1192321777344	-9.07821846008301	-5.26588773727417	0.00646266713738441	0.000943203864153475	-0.0133424662053585	-0.0162645354866982
1231	79.1192321777344	-8.75354385375977	-5.3957576751709	0.0106834331527352	0.00711201597005129	-0.00587495695799589	-0.00490093370899558
1232	80.4179306030273	-9.72756671905518	-5.20095300674438	-0.00782300252467394	0.0188002903014421	-0.00295288790948689	0.0210730116814375
1233	77.8205337524414	-9.07821846008301	-5.52562713623047	-0.023407369852066	0.00938473641872406	0.01847561635077	0.047696303576231
1234	80.4179306030273	-9.40289306640625	-5.33082246780396	-0.00392691092565656	-0.0247060675173998	0.0441248863935471	0.0512677207589149
1235	78.4698867797852	-8.42887020111084	-5.59056186676025	-0.00944637414067984	-0.0247060675173998	0.0298392176628113	0.0460729338228703
1236	79.1192321777344	-8.75354385375977	-5.59056186676025	-0.00652430532500148	-0.0243813935667276	-0.0279528107494116	0.0343846566975117
1237	78.4698867797852	-8.42887020111084	-5.6554970741272	-0.0139918150380254	-0.0113944197073579	-0.0487319678068161	0.0298392176628113
1238	79.1192321777344	-8.75354385375977	-5.6554970741272	-0.0130177913233638	0.00938473641872406	-0.0415891297161579	0.0262678004801273
1239	78.4698867797852	-8.42887020111084	-5.9152364730835	-0.000680167751852423	0.013930176384747	-0.0652903541922569	0.0197743140161037
1240	81.7166290283203	-10.0522413253784	-5.78536653518677	-0.00392691092565656	0.0194496400654316	-0.0519787110388279	0.0175015944987535
1241	80.4179306030273	-9.07821846008301	-5.26588773727417	-0.00879702530801296	0.00159255252219737	-0.0152905117720366	0.000943203864153475
1242	80.4179306030273	-9.72756671905518	-5.26588773727417	0.00581331877037883	-0.0117190945893526	-3.08191010844894e-05	-0.0227580219507217
1243	79.1192321777344	-7.77952146530151	-5.59056186676025	0.00191722682211548	-0.0191866029053926	0.000618529506027699	-0.0441865250468254
1244	80.4179306030273	-10.0522413253784	-5.13601779937744	0.011982130818069	0.00938473641872406	-0.0292515084147453	-0.0480826161801815
1245	80.4179306030273	-9.72756671905518	-5.85030126571655	0.0113327819854021	0.013930176384747	-0.0373683646321297	-0.0454852245748043
1246	79.1192321777344	-8.75354385375977	-5.85030126571655	-0.00132951640989631	0.0168522447347641	-0.0458098985254765	-0.0464592464268208
1247	79.1192321777344	-8.75354385375977	-5.9152364730835	0.0106834331527352	-0.00197886489331722	-0.0480826161801815	-0.0500306636095047
1248	79.1192321777344	-9.07821846008301	-5.33082246780396	0.000293855206109583	-0.0026282137259841	-0.0383423902094364	-0.0360696688294411
1249	77.8205337524414	-8.42887020111084	-5.20095300674438	-0.000355493422830477	0.00970941036939621	-0.0399657599627972	-0.0402904339134693
1250	80.4179306030273	-10.3769159317017	-4.87627840042114	-0.00879702530801296	0.0175015944987535	-0.0376930385828018	-0.0376930385828018
1251	81.0672836303711	-10.0522413253784	-5.07108306884766	0.0113327819854021	0.0246444288641214	-0.0120437685400248	-0.0227580219507217
1252	78.4698867797852	-9.40289306640625	-5.59056186676025	-0.0100957229733467	0.0519170723855495	0.0522417463362217	0.025618452578783
1253	79.7685852050781	-9.72756671905518	-5.33082246780396	-0.0165892094373703	0.0522417463362217	-0.0175632312893867	0.049319677054882
1254	78.4698867797852	-9.40289306640625	-5.52562713623047	-0.00197886489331722	0.040228795260191	-0.0519787110388279	0.0509430468082428
1255	78.4698867797852	-9.07821846008301	-5.33082246780396	-0.00717365415766835	0.0438002124428749	-0.063342310488224	0.0473716296255589
1256	79.7685852050781	-9.72756671905518	-4.87627840042114	-0.00814767740666866	0.00873538758605719	-0.0471085943281651	0.040228795260191
1257	80.4179306030273	-10.0522413253784	-4.94121360778809	-0.00944637414067984	-0.017887907102704	-0.00425158534198999	0.0353586822748184
1258	80.4179306030273	-10.0522413253784	-5.07108306884766	-0.0172385573387146	-0.0143164889886975	0.0269171483814716	0.0317872650921345
1259	79.7685852050781	-8.75354385375977	-5.52562713623047	-0.00132951640989631	-0.00522560812532902	0.0288651939481497	0.0188002903014421
1260	77.8205337524414	-9.07821846008301	-5.3957576751709	-0.00457625929266214	-0.0195112787187099	0.0360080301761627	0.0162028968334198
1261	79.7685852050781	-9.07821846008301	-5.3957576751709	-0.00717365415766835	-0.0204853005707264	0.0217223595827818	0.0152288740500808
1262	81.0672836303711	-9.40289306640625	-5.07108306884766	0.00646266713738441	-0.0247060675173998	0.0113327819854021	-0.0224333461374044
1263	81.0672836303711	-10.3769159317017	-5.20095300674438	-0.0146411629393697	-0.0253554154187441	-0.00197886489331722	-0.0295761823654175
1264	81.0672836303711	-10.0522413253784	-5.9152364730835	0.0142548503354192	-0.0143164889886975	-0.0133424662053585	-0.0438618510961533
1265	80.4179306030273	-9.07821846008301	-5.59056186676025	0.013930176384747	-0.0117190945893526	-0.0221086721867323	-0.0438618510961533
1266	81.0672836303711	-9.72756671905518	-5.52562713623047	-0.00295288790948689	-3.08191010844894e-05	-0.0175632312893867	-0.0376930385828018
1267	83.0153274536133	-10.3769159317017	-5.3957576751709	0.00613799272105098	-0.00327756232582033	-0.032173577696085	-0.0273034609854221
1268	81.0672836303711	-10.3769159317017	-5.33082246780396	0.0022419011220336	-0.0136671401560307	-0.00717365415766835	-0.0211346503347158
1269	81.7166290283203	-10.3769159317017	-5.33082246780396	0.000943203864153475	-0.0026282137259841	0.01100810803473	-0.0149658378213644
1270	78.4698867797852	-8.75354385375977	-5.85030126571655	0.00451462110504508	-0.0026282137259841	0.00516396993771195	-0.0113944197073579
1271	79.7685852050781	-9.40289306640625	-5.6554970741272	0.011982130818069	-0.00392691092565656	0.0243197549134493	-0.00490093370899558
1272	79.1192321777344	-8.75354385375977	-5.26588773727417	-0.00619963090866804	0.00873538758605719	0.0519170723855495	0.0194496400654316
1273	79.7685852050781	-9.40289306640625	-5.46069240570068	-0.0100957229733467	0.0171769186854362	0.036657378077507	0.0415274947881699
1274	79.1192321777344	-9.07821846008301	-5.13601779937744	-0.00327756232582033	0.031137915328145	0.0340599827468395	0.045423585921526
1275	82.3659744262695	-10.3769159317017	-5.20095300674438	-0.00587495695799589	0.0353586822748184	0.0412028171122074	0.0421768426895142
1276	81.0672836303711	-10.0522413253784	-5.52562713623047	-0.00392691092565656	0.012956153601408	0.0207483377307653	0.0392547734081745
1277	81.7166290283203	-10.3769159317017	-5.6554970741272	-0.0149658378213644	0.013930176384747	-0.0587968714535236	0.0278911720961332
1278	81.0672836303711	-9.40289306640625	-5.33082246780396	-0.0126931173726916	0.00256657530553639	-0.0441865250468254	0.025618452578783
1279	81.7166290283203	-10.3769159317017	-5.07108306884766	0.00938473641872406	-0.0136671401560307	-0.0354203209280968	0.0220470335334539
1280	79.7685852050781	-8.75354385375977	-5.33082246780396	0.00873538758605719	-0.0162645354866982	-0.0399657599627972	0.0171769186854362
1281	79.7685852050781	-9.40289306640625	-5.52562713623047	0.01100810803473	-0.0224333461374044	-0.0376930385828018	0.00256657530553639
1282	79.7685852050781	-9.40289306640625	-5.52562713623047	0.011982130818069	-0.0341216214001179	-0.00230353930965066	-0.0201606266200542
1283	82.3659744262695	-10.3769159317017	-5.52562713623047	0.0207483377307653	-0.0276281367987394	0.00289124972186983	-0.0357449948787689
1284	79.7685852050781	-9.07821846008301	-5.59056186676025	0.0282158460468054	-0.0357449948787689	0.00711201597005129	-0.0383423902094364
1285	81.0672836303711	-11.0262641906738	-5.20095300674438	0.0304885655641556	-0.0286021586507559	0.00581331877037883	-0.0406151078641415
1286	79.7685852050781	-9.40289306640625	-5.46069240570068	0.0168522447347641	-0.0182125810533762	0.0249691028147936	-0.0435371771454811
1287	78.4698867797852	-9.72756671905518	-5.13601779937744	0.00873538758605719	-0.021459324285388	0.0327612869441509	-0.0286021586507559
1288	79.1192321777344	-9.72756671905518	-5.59056186676025	0.00321592413820326	-0.00619963090866804	0.0308132413774729	-0.0243813935667276
1289	79.7685852050781	-9.72756671905518	-5.52562713623047	0.00483929552137852	0.0152288740500808	0.0265924744307995	-0.0100957229733467
1290	79.7685852050781	-9.72756671905518	-5.33082246780396	0.00970941036939621	0.0223717093467712	0.0295145437121391	-0.0139918150380254
1291	81.0672836303711	-11.0262641906738	-5.33082246780396	-0.00587495695799589	0.0181509424000978	0.0165275707840919	-0.00392691092565656
1292	81.0672836303711	-11.0262641906738	-5.26588773727417	-0.0185372550040483	0.0217223595827818	0.0145795252174139	0.0210730116814375
1293	79.7685852050781	-9.72756671905518	-5.26588773727417	-0.02697878703475	0.013930176384747	0.0470469556748867	0.0463976077735424
1294	79.7685852050781	-10.0522413253784	-5.33082246780396	-0.0146411629393697	0.00581331877037883	0.040228795260191	0.0467222817242146
1295	81.0672836303711	-10.7015905380249	-5.3957576751709	-0.0139918150380254	0.0181509424000978	0.0421768426895142	0.0489950031042099
1296	81.7166290283203	-10.7015905380249	-5.46069240570068	-0.017887907102704	0.00613799272105098	0.0379560738801956	0.0438002124428749
1297	80.4179306030273	-11.0262641906738	-5.20095300674438	-0.0159398596733809	0.000618529506027699	0.0272418223321438	0.0317872650921345
1298	79.7685852050781	-9.40289306640625	-5.33082246780396	-0.00814767740666866	-0.0107450718060136	-0.0100957229733467	0.0252937767654657
1299	79.1192321777344	-9.40289306640625	-5.07108306884766	-0.00165419070981443	0.0158782228827477	-0.0497059896588326	0.0230210572481155
1300	81.0672836303711	-10.0522413253784	-5.85030126571655	-0.00230353930965066	0.0106834331527352	-0.0493813157081604	0.0188002903014421
1301	81.0672836303711	-10.3769159317017	-5.85030126571655	0.00646266713738441	0.00646266713738441	-0.0311995539814234	0.00159255252219737
1302	82.3659744262695	-11.3509387969971	-5.72043180465698	0.0175015944987535	-0.00684897974133492	0.00743668992072344	-0.0143164889886975
1303	79.1192321777344	-10.0522413253784	-5.85030126571655	0.0132808275520802	-0.0250307414680719	0.0463976077735424	-0.0295761823654175
1304	81.0672836303711	-10.3769159317017	-5.46069240570068	0.0210730116814375	-0.0117190945893526	0.0795143842697144	-0.0493813157081604
1305	79.1192321777344	-9.72756671905518	-5.33082246780396	0.0249691028147936	-0.00944637414067984	0.08925461769104	-0.048407293856144
1306	82.3659744262695	-10.7015905380249	-5.07108306884766	0.0123068047687411	0.00613799272105098	0.0756182968616486	-0.0487319678068161
1307	81.0672836303711	-10.3769159317017	-5.3957576751709	0.0132808275520802	0.0022419011220336	0.040228795260191	-0.0331475995481014
1308	81.7166290283203	-10.7015905380249	-5.3957576751709	0.012956153601408	0.00483929552137852	-0.00782300252467394	-0.0250307414680719
1309	81.0672836303711	-10.3769159317017	-5.20095300674438	0.00581331877037883	0.0132808275520802	-0.043212503194809	-0.0224333461374044
1310	81.7166290283203	-10.7015905380249	-5.26588773727417	0.00873538758605719	0.0223717093467712	-0.0409397818148136	-0.0123684434220195
1311	79.1192321777344	-9.72756671905518	-5.33082246780396	-0.0123684434220195	0.0100340843200684	-0.0425631552934647	-0.0172385573387146
1312	79.7685852050781	-10.0522413253784	-5.26588773727417	-0.00587495695799589	0.00841071270406246	-0.0594462193548679	0.0252937767654657
1313	81.7166290283203	-10.3769159317017	-5.46069240570068	-0.0152905117720366	0.013930176384747	-0.0526280589401722	0.0506183728575706
1314	81.0672836303711	-9.72756671905518	-5.52562713623047	-0.0191866029053926	0.0239950809627771	-0.072757862508297	0.0441248863935471
1315	79.7685852050781	-9.07821846008301	-5.46069240570068	-0.00977104809135199	0.0200989879667759	-0.0850954875349998	0.0450989119708538
1316	79.7685852050781	-10.0522413253784	-5.3957576751709	-0.0185372550040483	0.0200989879667759	-0.106848672032356	0.0363327041268349
1317	79.1192321777344	-9.07821846008301	-5.3957576751709	-0.0100957229733467	0.0126314787194133	-0.0792513489723206	0.0330859608948231
1318	79.7685852050781	-9.40289306640625	-5.26588773727417	-0.0110697457566857	-0.00619963090866804	-0.0490566417574883	0.0285405199974775
1319	81.0672836303711	-10.0522413253784	-5.3957576751709	-0.00295288790948689	-0.00490093370899558	-0.0250307414680719	0.020423661917448
1320	81.7166290283203	-10.0522413253784	-5.3957576751709	0.00678734155371785	0.000618529506027699	-0.0191866029053926	0.0210730116814375
1321	79.7685852050781	-8.75354385375977	-5.59056186676025	-0.0208099745213985	-3.08191010844894e-05	0.00841071270406246	0.000293855206109583
1322	79.7685852050781	-9.72756671905518	-5.52562713623047	0.00289124972186983	-0.00782300252467394	0.0353586822748184	-0.0217839982360601
1323	80.4179306030273	-9.72756671905518	-5.20095300674438	0.011982130818069	-0.0315242260694504	0.060358602553606	-0.0402904339134693
1324	79.1192321777344	-9.40289306640625	-5.13601779937744	0.0207483377307653	-0.0230826959013939	0.0665274113416672	-0.0389917381107807
1325	81.0672836303711	-10.0522413253784	-5.20095300674438	0.013930176384747	-0.0136671401560307	0.0545144639909267	-0.0480826161801815
1326	79.7685852050781	-9.07821846008301	-5.6554970741272	0.00938473641872406	-0.00425158534198999	0.0340599827468395	-0.0474332682788372
1327	80.4179306030273	-8.75354385375977	-5.72043180465698	0.00808603875339031	0.0022419011220336	0.0123068047687411	-0.0367190167307854
1328	79.1192321777344	-9.40289306640625	-5.07108306884766	0.00841071270406246	0.0132808275520802	-0.00490093370899558	-0.0149658378213644
1329	80.4179306030273	-9.07821846008301	-5.20095300674438	0.00711201597005129	0.00841071270406246	0.0327612869441509	-0.021459324285388
1330	79.1192321777344	-9.07821846008301	-5.13601779937744	0.00191722682211548	0.00159255252219737	0.0314625911414623	-0.00717365415766835
1331	79.1192321777344	-9.07821846008301	-5.46069240570068	-0.00327756232582033	-0.0100957229733467	0.0217223595827818	-0.0123684434220195
1332	80.4179306030273	-10.7015905380249	-5.3957576751709	-0.0117190945893526	0.00483929552137852	-0.0185372550040483	0.020423661917448
1333	79.7685852050781	-9.07821846008301	-5.6554970741272	-0.0169138833880424	0.0200989879667759	-0.0299008563160896	0.0369820520281792
1334	79.7685852050781	-9.07821846008301	-5.20095300674438	-0.00879702530801296	0.0282158460468054	-0.0561994761228561	0.0538651160895824
1335	81.0672836303711	-10.3769159317017	-5.46069240570068	-0.00847235135734081	0.0175015944987535	-0.0750305876135826	0.045423585921526
1336	81.7166290283203	-10.0522413253784	-5.33082246780396	-0.00847235135734081	0.00354059832170606	-0.0565241500735283	0.0334106348454952
1337	81.0672836303711	-10.3769159317017	-5.00614833831787	-0.00587495695799589	-0.0126931173726916	-0.0428878292441368	0.0272418223321438
1338	79.7685852050781	-8.75354385375977	-5.52562713623047	-0.00684897974133492	-0.00522560812532902	0.00678734155371785	0.0295145437121391
1339	81.0672836303711	-9.07821846008301	-5.59056186676025	0.0142548503354192	-0.00652430532500148	0.0226963832974434	0.0249691028147936
1340	79.1192321777344	-9.07821846008301	-5.3957576751709	0.00873538758605719	-0.0123684434220195	0.0246444288641214	0.020423661917448
1341	79.7685852050781	-8.75354385375977	-5.59056186676025	0.00711201597005129	-0.00197886489331722	0.0243197549134493	0.000293855206109583
1342	81.7166290283203	-9.72756671905518	-5.33082246780396	0.00841071270406246	-0.0182125810533762	0.0301638916134834	-0.0185372550040483
1343	81.0672836303711	-9.07821846008301	-5.13601779937744	0.01847561635077	-0.00879702530801296	0.0236704051494598	-0.0383423902094364
1344	80.4179306030273	-10.0522413253784	-5.3957576751709	0.0123068047687411	-0.000680167751852423	0.00711201597005129	-0.0480826161801815
1345	82.3659744262695	-10.0522413253784	-5.3957576751709	0.0197743140161037	0.01100810803473	-0.00912170019000769	-0.0539267547428608
1346	81.0672836303711	-8.42887020111084	-5.6554970741272	0.01100810803473	0.00938473641872406	-0.00782300252467394	-0.0422384813427925
1347	80.4179306030273	-9.07821846008301	-5.6554970741272	-0.0169138833880424	0.00516396993771195	-0.0113944197073579	-0.0402904339134693
1348	80.4179306030273	-8.42887020111084	-5.46069240570068	0.0022419011220336	0.00711201597005129	0.00776136433705688	-0.0318489037454128
1349	82.3659744262695	-10.0522413253784	-5.07108306884766	0.000293855206109583	0.00970941036939621	0.00126787810586393	-0.0315242260694504
1350	80.4179306030273	-10.0522413253784	-5.07108306884766	0.011982130818069	0.0123068047687411	0.0022419011220336	-0.0367190167307854
1351	81.7166290283203	-9.72756671905518	-5.46069240570068	-0.00392691092565656	0.00483929552137852	-0.00165419070981443	-0.0169138833880424
1352	81.7166290283203	-9.40289306640625	-5.3957576751709	-0.00717365415766835	0.0123068047687411	0.0155535480007529	0.0239950809627771
1353	81.0672836303711	-9.07821846008301	-5.52562713623047	-0.00522560812532902	0.00873538758605719	0.0168522447347641	0.049319677054882
1354	81.7166290283203	-9.40289306640625	-5.46069240570068	-0.0107450718060136	-0.00490093370899558	0.0269171483814716	0.0447742342948914
1355	81.7166290283203	-9.72756671905518	-5.59056186676025	-0.00165419070981443	0.0123068047687411	0.00711201597005129	0.0515923984348774
1356	79.1192321777344	-8.42887020111084	-5.20095300674438	-0.00717365415766835	0.00970941036939621	0.00841071270406246	0.036657378077507
1357	79.7685852050781	-9.07821846008301	-5.52562713623047	-0.0185372550040483	0.0145795252174139	-0.0146411629393697	0.0392547734081745
1358	79.1192321777344	-8.1041955947876	-5.9152364730835	-0.00132951640989631	0.0181509424000978	-0.0126931173726916	0.0298392176628113
1359	79.1192321777344	-9.07821846008301	-5.6554970741272	0.00548864435404539	0.00938473641872406	0.0165275707840919	0.0210730116814375
1360	81.0672836303711	-8.42887020111084	-5.59056186676025	0.00906006153672934	0.0191249661147594	0.0288651939481497	0.0158782228827477
1361	81.7166290283203	-9.72756671905518	-5.46069240570068	-0.000355493422830477	0.00483929552137852	0.0509430468082428	-0.00392691092565656
1362	81.0672836303711	-9.07821846008301	-5.26588773727417	-0.00684897974133492	-0.00684897974133492	0.0489950031042099	-0.0191866029053926
1363	81.0672836303711	-10.7015905380249	-5.07108306884766	0.00873538758605719	-0.0188619289547205	0.0233457311987877	-0.032173577696085
1364	81.0672836303711	-9.40289306640625	-5.59056186676025	0.00808603875339031	-0.0113944197073579	0.00289124972186983	-0.0422384813427925
1365	79.7685852050781	-8.75354385375977	-5.52562713623047	0.0213976856321096	-0.00132951640989631	-0.0188619289547205	-0.0386670641601086
1366	79.1192321777344	-8.42887020111084	-5.46069240570068	0.00873538758605719	0.00256657530553639	-0.00230353930965066	-0.0458098985254765
1367	79.7685852050781	-9.07821846008301	-1.23992621898651	0.0100340843200684	-0.0117190945893526	-0.00392691092565656	-0.0282774847000837
1368	79.1192321777344	-8.75354385375977	-5.26588773727417	0.00581331877037883	-0.0354203209280968	0.0123068047687411	-0.0276281367987394
1369	79.1192321777344	-8.75354385375977	-5.26588773727417	0.012956153601408	-0.0217839982360601	0.00776136433705688	-0.0172385573387146
1370	79.7685852050781	-10.0522413253784	-5.3957576751709	0.013930176384747	-0.0026282137259841	-0.0263294391334057	-0.0139918150380254
1371	78.4698867797852	-9.40289306640625	-5.46069240570068	0.0123068047687411	0.0123068047687411	-0.0477579422295094	-0.00392691092565656
1372	81.7166290283203	-9.07821846008301	-5.6554970741272	-0.0146411629393697	0.0136055024340749	-0.0662643760442734	0.0103587592020631
1373	80.4179306030273	-10.0522413253784	-5.20095300674438	-0.00879702530801296	0.0158782228827477	-0.0565241500735283	0.0470469556748867
1374	81.7166290283203	-9.40289306640625	-5.46069240570068	-0.00814767740666866	0.0171769186854362	-0.0578228458762169	0.0480209775269032
1375	78.4698867797852	-9.07821846008301	-5.00614833831787	-0.00360223650932312	0.0123068047687411	-0.017887907102704	0.0515923984348774
1376	81.0672836303711	-10.3769159317017	-5.33082246780396	-0.00814767740666866	0.00159255252219737	-0.0136671401560307	0.0360080301761627
1377	81.7166290283203	-10.0522413253784	-5.33082246780396	-0.00879702530801296	0.00256657530553639	-0.00360223650932312	0.0324366129934788
1378	81.0672836303711	-10.0522413253784	-4.94121360778809	0.0149041991680861	0.00646266713738441	-3.08191010844894e-05	0.0278911720961332
1379	81.0672836303711	-10.0522413253784	-5.00614833831787	-0.0136671401560307	0.0165275707840919	-0.00392691092565656	0.0236704051494598
1380	79.7685852050781	-9.72756671905518	-5.20095300674438	0.00386527273803949	0.0217223595827818	-0.00587495695799589	0.00808603875339031
1381	78.4698867797852	-9.72756671905518	-5.26588773727417	-0.00522560812532902	0.01100810803473	-0.00977104809135199	0.013930176384747
1382	79.7685852050781	-8.75354385375977	-5.3957576751709	-0.00165419070981443	-0.0201606266200542	-0.00360223650932312	-0.0195112787187099
1383	81.0672836303711	-9.40289306640625	-5.78536653518677	0.0100340843200684	-0.0149658378213644	0.00418994715437293	-0.0425631552934647
1384	79.7685852050781	-9.07821846008301	-5.85030126571655	0.0136055024340749	-0.0126931173726916	0.0100340843200684	-0.043212503194809
1385	80.4179306030273	-10.0522413253784	-5.3957576751709	0.0200989879667759	-0.0107450718060136	0.0233457311987877	-0.0471085943281651
1386	81.7166290283203	-10.3769159317017	-5.26588773727417	0.00483929552137852	-0.0136671401560307	0.0343846566975117	-0.0464592464268208
1387	79.7685852050781	-10.3769159317017	-5.13601779937744	0.0100340843200684	-0.00684897974133492	0.0295145437121391	-0.028926832601428
1388	81.0672836303711	-10.3769159317017	-5.33082246780396	0.00678734155371785	0.00354059832170606	0.00321592413820326	-0.0201606266200542
1389	79.1192321777344	-8.75354385375977	-5.9152364730835	0.00938473641872406	-0.0110697457566857	0.0132808275520802	-0.0204853005707264
1390	79.7685852050781	-9.40289306640625	-5.72043180465698	0.0152288740500808	-0.0159398596733809	0.0103587592020631	-0.00587495695799589
1391	78.4698867797852	-8.75354385375977	-5.85030126571655	-0.00944637414067984	-0.0188619289547205	0.000943203864153475	-0.00587495695799589
1392	79.7685852050781	-9.07821846008301	-5.6554970741272	-0.00879702530801296	-0.00652430532500148	-0.021459324285388	0.0259431265294552
1393	80.4179306030273	-9.40289306640625	-5.6554970741272	-0.00912170019000769	0.00418994715437293	0.00321592413820326	0.0509430468082428
1394	79.7685852050781	-9.07821846008301	-5.26588773727417	-0.00847235135734081	0.00970941036939621	0.0230210572481155	0.0597092546522617
1395	80.4179306030273	-9.72756671905518	-5.52562713623047	-0.00522560812532902	0.0226963832974434	0.0360080301761627	0.049319677054882
1396	80.4179306030273	-9.07821846008301	-6.04510593414307	-0.00327756232582033	0.0230210572481155	0.0652287155389786	0.0369820520281792
1397	80.4179306030273	-9.07821846008301	-5.85030126571655	-0.0120437685400248	0.0149041991680861	0.0860078707337379	0.0324366129934788
1398	79.7685852050781	-9.40289306640625	-5.59056186676025	-0.00360223650932312	0.0217223595827818	0.0597092546522617	0.0376313999295235
1399	78.4698867797852	-8.42887020111084	-5.46069240570068	0.00646266713738441	0.01847561635077	0.0460729338228703	0.0217223595827818
1400	79.7685852050781	-8.75354385375977	-5.3957576751709	0.00354059832170606	0.0275664981454611	0.0249691028147936	0.0145795252174139
1401	79.1192321777344	-8.75354385375977	-5.46069240570068	0.00191722682211548	0.0243197549134493	-0.0136671401560307	-0.00684897974133492
1402	80.4179306030273	-9.72756671905518	-5.33082246780396	0.0123068047687411	0.0103587592020631	-0.0406151078641415	-0.0198359526693821
1403	79.1192321777344	-8.75354385375977	-5.78536653518677	0.00906006153672934	-0.00100484199356288	-0.0415891297161579	-0.0376930385828018
1404	79.1192321777344	-9.72756671905518	-5.26588773727417	0.0152288740500808	-0.00132951640989631	-0.0701604709029198	-0.0419138073921204
1405	80.4179306030273	-10.0522413253784	-5.26588773727417	0.0168522447347641	0.00938473641872406	-0.0763292834162712	-0.0487319678068161
1406	81.0672836303711	-10.7015905380249	-5.07108306884766	0.00451462110504508	0.00841071270406246	-0.0844461396336555	-0.0386670641601086
1407	80.4179306030273	-9.72756671905518	-5.26588773727417	0.00711201597005129	-0.00295288790948689	-0.0639916583895683	-0.0406151078641415
1408	78.4698867797852	-9.07821846008301	-5.46069240570068	0.00354059832170606	-0.0185372550040483	-0.0493813157081604	-0.0292515084147453
1409	78.4698867797852	-8.75354385375977	-5.33082246780396	0.00743668992072344	-0.0146411629393697	-0.0120437685400248	-0.0110697457566857
1410	78.4698867797852	-9.40289306640625	-5.13601779937744	0.0106834331527352	-0.00457625929266214	-0.0172385573387146	-0.0201606266200542
1411	78.4698867797852	-9.40289306640625	-5.52562713623047	0.00646266713738441	-0.00912170019000769	-0.0217839982360601	-0.0133424662053585
1412	80.4179306030273	-10.3769159317017	-5.07108306884766	-0.00522560812532902	0.0022419011220336	-0.032173577696085	0.029189869761467
1413	78.4698867797852	-9.07821846008301	-5.33082246780396	-0.0117190945893526	0.0113327819854021	-0.021459324285388	0.0386054255068302
1414	79.7685852050781	-11.0262641906738	-5.3957576751709	-0.00327756232582033	0.025618452578783	-0.0146411629393697	0.049319677054882
1415	79.7685852050781	-9.40289306640625	-5.85030126571655	-0.00425158534198999	0.025618452578783	-0.00652430532500148	0.0412028171122074
1416	78.4698867797852	-9.40289306640625	-5.6554970741272	0.00581331877037883	0.0165275707840919	0.0158782228827477	0.0412028171122074
1417	77.8205337524414	-9.40289306640625	-5.52562713623047	-0.0117190945893526	0.00548864435404539	0.0171769186854362	0.0217223595827818
1418	79.7685852050781	-9.72756671905518	-5.33082246780396	0.00321592413820326	0.00354059832170606	0.00841071270406246	0.0275664981454611
1419	79.1192321777344	-9.07821846008301	-5.52562713623047	-0.000680167751852423	0.00743668992072344	0.012956153601408	0.0142548503354192
1420	81.0672836303711	-10.0522413253784	-5.6554970741272	0.00418994715437293	0.00970941036939621	0.0106834331527352	-0.0026282137259841
1421	81.7166290283203	-10.3769159317017	-6.17497587203979	0.00483929552137852	0.00451462110504508	0.00191722682211548	0.00256657530553639
1422	79.7685852050781	-11.0262641906738	-5.52562713623047	0.00256657530553639	-0.000355493422830477	0.00776136433705688	-0.0237320438027382
1423	79.1192321777344	-9.07821846008301	-5.78536653518677	0.0132808275520802	-0.0110697457566857	0.01847561635077	-0.0399657599627972
1424	78.4698867797852	-10.0522413253784	-5.3957576751709	0.0175015944987535	-0.0104203969240189	0.040228795260191	-0.0454852245748043
1425	81.0672836303711	-10.7015905380249	-5.13601779937744	0.01100810803473	-0.0133424662053585	0.0295145437121391	-0.0467839203774929
1426	79.7685852050781	-9.40289306640625	-5.3957576751709	0.0171769186854362	0.00516396993771195	0.00678734155371785	-0.0389917381107807
1427	79.1192321777344	-9.40289306640625	-5.9152364730835	0.00873538758605719	-0.00522560812532902	0.00516396993771195	-0.0318489037454128
1428	79.1192321777344	-9.40289306640625	-5.85030126571655	0.00743668992072344	0.00386527273803949	0.0106834331527352	-0.0162645354866982
1429	80.4179306030273	-10.0522413253784	-5.9152364730835	0.0126314787194133	-0.0152905117720366	0.0022419011220336	-0.0123684434220195
1430	81.0672836303711	-10.7015905380249	-5.52562713623047	0.0220470335334539	-0.0156151866540313	0.020423661917448	-0.00749832857400179
1431	81.0672836303711	-11.0262641906738	-5.33082246780396	0.00386527273803949	-0.0123684434220195	0.00646266713738441	-0.00132951640989631
1432	78.4698867797852	-9.40289306640625	-5.59056186676025	0.000943203864153475	-0.00814767740666866	0.00516396993771195	0.029189869761467
1433	82.3659744262695	-11.0262641906738	-5.26588773727417	-0.017887907102704	0.0191249661147594	0.0123068047687411	0.0412028171122074
1434	79.7685852050781	-9.07821846008301	-5.85030126571655	-0.00814767740666866	0.0275664981454611	0.00548864435404539	0.0522417463362217
1435	79.7685852050781	-10.0522413253784	-5.78536653518677	-0.00912170019000769	0.0392547734081745	0.000943203864153475	0.0480209775269032
1436	79.1192321777344	-10.0522413253784	-5.59056186676025	-0.00879702530801296	0.0389300994575024	-0.0250307414680719	0.0408781431615353
1437	80.4179306030273	-11.0262641906738	-5.20095300674438	-0.0100957229733467	0.0340599827468395	-0.0341216214001179	0.0278911720961332
1438	79.1192321777344	-9.40289306640625	-4.94121360778809	-0.00749832857400179	0.0262678004801273	-0.0308748781681061	0.0314625911414623
1439	79.7685852050781	-9.40289306640625	-5.59056186676025	-0.00619963090866804	0.0282158460468054	-0.0526280589401722	0.0223717093467712
1440	80.4179306030273	-9.40289306640625	-5.3957576751709	0.00256657530553639	0.0249691028147936	-0.0477579422295094	0.00581331877037883
1441	81.0672836303711	-9.72756671905518	-5.3957576751709	-0.00587495695799589	0.0113327819854021	-0.0373683646321297	-0.000355493422830477
1442	81.0672836303711	-10.3769159317017	-5.26588773727417	-0.00100484199356288	-0.0162645354866982	-0.00522560812532902	-0.0175632312893867
1443	79.7685852050781	-10.7015905380249	-4.94121360778809	0.0100340843200684	-0.0172385573387146	-0.00165419070981443	-0.0376930385828018
1444	81.7166290283203	-10.0522413253784	-4.87627840042114	0.000618529506027699	-0.00587495695799589	0.00451462110504508	-0.0454852245748043
1445	79.7685852050781	-9.72756671905518	-5.20095300674438	-0.000355493422830477	-3.08191010844894e-05	0.0239950809627771	-0.0445111989974976
1446	79.1192321777344	-9.07821846008301	-5.26588773727417	0.00906006153672934	-0.0107450718060136	0.0554884895682335	-0.0399657599627972
1447	80.4179306030273	-11.3509387969971	-5.00614833831787	0.00126787810586393	-0.0240567177534103	0.0593845807015896	-0.0393164120614529
1448	80.4179306030273	-10.3769159317017	-5.07108306884766	-3.08191010844894e-05	-0.021459324285388	0.0668520927429199	-0.0315242260694504
1449	79.7685852050781	-9.72756671905518	-5.33082246780396	0.00678734155371785	-0.0159398596733809	0.0600339286029339	-0.038017712533474
1450	79.1192321777344	-9.40289306640625	-5.26588773727417	0.00938473641872406	-0.0185372550040483	0.0610079504549503	-0.0302255302667618
1451	82.3659744262695	-10.7015905380249	-5.07108306884766	0.00743668992072344	-0.0126931173726916	0.0353586822748184	-0.0172385573387146
1452	78.4698867797852	-9.72756671905518	-5.6554970741272	-0.00555028254166245	-0.0230826959013939	-0.0542514286935329	0.0200989879667759
1453	80.4179306030273	-10.0522413253784	-5.78536653518677	-0.00912170019000769	0.000618529506027699	-0.0419138073921204	0.0509430468082428
1454	79.1192321777344	-8.75354385375977	-5.9152364730835	-0.00749832857400179	-0.00100484199356288	-0.0185372550040483	0.0600339286029339
1455	79.7685852050781	-11.0262641906738	-5.3957576751709	-0.00717365415766835	0.0142548503354192	-0.0204853005707264	0.0470469556748867
1456	81.0672836303711	-10.3769159317017	-5.26588773727417	-0.00555028254166245	0.0123068047687411	-0.0120437685400248	0.036657378077507
1457	80.4179306030273	-10.7015905380249	-4.81134366989136	-0.0107450718060136	0.0181509424000978	-0.0182125810533762	0.0301638916134834
1458	80.4179306030273	-10.7015905380249	-5.52562713623047	-0.00782300252467394	0.0171769186854362	-0.00717365415766835	0.0265924744307995
1459	80.4179306030273	-10.7015905380249	-5.46069240570068	-0.00782300252467394	0.0230210572481155	-0.0211346503347158	0.0259431265294552
1460	79.1192321777344	-10.0522413253784	-5.9152364730835	-0.00619963090866804	0.0262678004801273	-0.0165892094373703	0.0197743140161037
1461	78.4698867797852	-9.72756671905518	-5.72043180465698	-0.00100484199356288	0.0226963832974434	-0.0107450718060136	0.0022419011220336
1462	78.4698867797852	-9.72756671905518	-5.72043180465698	0.00483929552137852	0.00938473641872406	0.0100340843200684	-0.0162645354866982
1463	81.0672836303711	-10.7015905380249	-5.13601779937744	0.0106834331527352	0.00321592413820326	0.00938473641872406	-0.0299008563160896
1464	79.7685852050781	-10.0522413253784	-5.3957576751709	0.00938473641872406	-0.00522560812532902	0.0379560738801956	-0.0357449948787689
1465	80.4179306030273	-11.0262641906738	-5.33082246780396	0.0142548503354192	-0.0126931173726916	0.0665274113416672	-0.0373683646321297
1466	79.7685852050781	-10.7015905380249	-5.13601779937744	0.0123068047687411	-0.0146411629393697	0.0515923984348774	-0.0399657599627972
1467	81.0672836303711	-10.3769159317017	-5.33082246780396	0.00159255252219737	-0.0123684434220195	0.0360080301761627	-0.02697878703475
1468	79.7685852050781	-10.0522413253784	-5.33082246780396	0.00191722682211548	-0.000355493422830477	0.0265924744307995	-0.0172385573387146
1469	80.4179306030273	-10.7015905380249	-4.68147373199463	-0.00197886489331722	0.00841071270406246	0.0610079504549503	-0.00879702530801296
1470	80.4179306030273	-11.3509387969971	-5.00614833831787	-0.00230353930965066	-0.0126931173726916	0.0882805958390236	-0.0133424662053585
1471	78.4698867797852	-10.3769159317017	-5.52562713623047	-0.00132951640989631	0.00321592413820326	0.076592318713665	-0.00555028254166245
1472	80.4179306030273	-11.0262641906738	-5.33082246780396	-0.00912170019000769	0.0106834331527352	0.012956153601408	0.0152288740500808
1473	78.4698867797852	-10.0522413253784	-5.59056186676025	-0.00392691092565656	0.0236704051494598	-0.0159398596733809	0.0467222817242146
1474	79.7685852050781	-11.0262641906738	-5.07108306884766	-0.00360223650932312	0.0239950809627771	-0.0714591667056084	0.0450989119708538
1475	79.1192321777344	-10.7015905380249	-5.3957576751709	0.0022419011220336	0.0243197549134493	-0.0987318083643913	0.0470469556748867
1476	79.1192321777344	-10.3769159317017	-5.26588773727417	-0.00100484199356288	-0.00132951640989631	-0.0889915823936462	0.0298392176628113
1477	78.4698867797852	-10.0522413253784	-5.52562713623047	0.00711201597005129	-0.0149658378213644	-0.0561994761228561	0.029189869761467
1478	81.0672836303711	-10.7015905380249	-5.52562713623047	0.00548864435404539	0.00289124972186983	-0.0331475995481014	0.0243197549134493
1479	79.7685852050781	-11.0262641906738	-5.3957576751709	0.000943203864153475	0.0213976856321096	0.000293855206109583	0.0265924744307995
1480	79.1192321777344	-11.0262641906738	-5.13601779937744	-0.00522560812532902	0.0022419011220336	0.0210730116814375	0.0178262684494257
1481	80.4179306030273	-11.0262641906738	-5.20095300674438	0.00256657530553639	0.0022419011220336	0.0200989879667759	-0.00490093370899558
1482	80.4179306030273	-11.6756134033203	-5.13601779937744	0.00483929552137852	-0.00392691092565656	0.0217223595827818	-0.0123684434220195
1483	78.4698867797852	-10.3769159317017	-5.72043180465698	0.00711201597005129	-0.00490093370899558	0.0194496400654316	-0.0422384813427925
1484	81.0672836303711	-11.6756134033203	-5.52562713623047	0.0162028968334198	0.0022419011220336	-0.039641086012125	-0.0454852245748043
1485	79.1192321777344	-10.0522413253784	-5.78536653518677	0.0113327819854021	0.00354059832170606	-0.0305502042174339	-0.0477579422295094
1486	79.1192321777344	-10.0522413253784	-5.52562713623047	0.0106834331527352	-0.0185372550040483	-0.0273034609854221	-0.038017712533474
1487	78.4698867797852	-10.3769159317017	-5.46069240570068	-0.00100484199356288	-0.0208099745213985	0.0165275707840919	-0.0318489037454128
1488	79.1192321777344	-10.7015905380249	-5.26588773727417	0.00483929552137852	0.00191722682211548	0.0142548503354192	-0.0243813935667276
1489	77.8205337524414	-10.0522413253784	-5.59056186676025	0.00321592413820326	-0.0165892094373703	0.00808603875339031	-0.0133424662053585
1490	79.7685852050781	-10.3769159317017	-5.6554970741272	0.00289124972186983	-0.00457625929266214	-0.0318489037454128	-0.0152905117720366
1491	79.7685852050781	-11.0262641906738	-5.3957576751709	0.000293855206109583	0.00516396993771195	-0.0571734979748726	-0.00782300252467394
1492	79.1192321777344	-10.3769159317017	-5.46069240570068	-0.0120437685400248	0.00289124972186983	-0.0721085146069527	0.0236704051494598
1493	79.7685852050781	-11.0262641906738	-5.26588773727417	-0.0136671401560307	0.0178262684494257	-0.0568488240242004	0.0343846566975117
1494	81.0672836303711	-10.7015905380249	-5.59056186676025	-0.00684897974133492	0.0171769186854362	-0.0555501282215118	0.0541897900402546
1495	78.4698867797852	-9.72756671905518	-5.13601779937744	-0.00717365415766835	0.011982130818069	-0.03444629535079	0.0525664202868938
1496	79.7685852050781	-10.7015905380249	-5.59056186676025	-0.0100957229733467	0.0142548503354192	-0.0545761026442051	0.036657378077507
1497	77.1711883544922	-10.0522413253784	-5.59056186676025	-0.0133424662053585	0.00743668992072344	-0.0467839203774929	0.0262678004801273
1498	79.7685852050781	-10.3769159317017	-5.3957576751709	-0.0104203969240189	0.00386527273803949	-0.0273034609854221	0.0282158460468054
1499	79.7685852050781	-10.0522413253784	-5.59056186676025	0.00191722682211548	0.0123068047687411	-0.0149658378213644	0.0210730116814375
1500	81.0672836303711	-11.0262641906738	-5.00614833831787	-0.00165419070981443	0.0145795252174139	0.0259431265294552	0.0178262684494257
1501	78.4698867797852	-10.0522413253784	-5.33082246780396	0.00191722682211548	0.0100340843200684	0.0463976077735424	-0.00132951640989631
1502	79.7685852050781	-10.0522413253784	-5.3957576751709	0.00906006153672934	0.00451462110504508	0.0548391379415989	-0.0162645354866982
1503	79.7685852050781	-10.7015905380249	-5.46069240570068	0.00321592413820326	0.0022419011220336	0.0236704051494598	-0.0402904339134693
1504	79.7685852050781	-10.3769159317017	-5.59056186676025	0.0158782228827477	-0.000355493422830477	0.00581331877037883	-0.0367190167307854
1505	79.7685852050781	-9.72756671905518	-5.46069240570068	0.013930176384747	-0.0113944197073579	-0.00230353930965066	-0.0477579422295094
1506	81.7166290283203	-11.3509387969971	-5.13601779937744	0.0113327819854021	-0.0152905117720366	-0.0185372550040483	-0.0363943427801132
1507	79.7685852050781	-11.3509387969971	-5.07108306884766	0.00581331877037883	-0.0208099745213985	-0.0425631552934647	-0.0341216214001179
1508	80.4179306030273	-11.6756134033203	-5.20095300674438	0.00126787810586393	-0.017887907102704	-0.0286021586507559	-0.0191866029053926
1509	80.4179306030273	-11.3509387969971	-5.6554970741272	0.011982130818069	-0.0221086721867323	-0.0185372550040483	-0.0104203969240189
1510	79.1192321777344	-11.0262641906738	-5.3957576751709	-0.00100484199356288	-0.0227580219507217	0.0126314787194133	-0.0107450718060136
1511	79.1192321777344	-9.72756671905518	-5.6554970741272	0.00906006153672934	-0.0156151866540313	0.0142548503354192	-0.00879702530801296
1512	79.1192321777344	-12.0002870559692	-5.3957576751709	-0.0156151866540313	-0.00230353930965066	-0.00879702530801296	0.0236704051494598
1513	79.7685852050781	-10.7015905380249	-5.33082246780396	-0.00717365415766835	0.0100340843200684	-0.00684897974133492	0.0399041213095188
1514	79.1192321777344	-11.3509387969971	-5.20095300674438	-0.00944637414067984	0.0220470335334539	-0.0195112787187099	0.0558131635189056
1515	80.4179306030273	-11.3509387969971	-5.52562713623047	0.000943203864153475	0.012956153601408	-0.00944637414067984	0.0473716296255589
1516	80.4179306030273	-11.6756134033203	-5.3957576751709	-0.00360223650932312	0.00126787810586393	-0.00749832857400179	0.0324366129934788
1517	80.4179306030273	-11.6756134033203	-5.33082246780396	-0.00879702530801296	-0.021459324285388	0.013930176384747	0.0262678004801273
1518	79.1192321777344	-11.3509387969971	-5.00614833831787	-0.00230353930965066	-0.0195112787187099	0.0353586822748184	0.0259431265294552
1519	79.1192321777344	-12.0002870559692	-5.13601779937744	0.00126787810586393	-0.00230353930965066	0.0188002903014421	0.0285405199974775
1520	78.4698867797852	-10.3769159317017	-5.00614833831787	-0.00522560812532902	0.00938473641872406	0.0295145437121391	0.012956153601408
1521	79.7685852050781	-11.0262641906738	-5.26588773727417	-0.0123684434220195	0.0022419011220336	0.0347093306481838	-0.00295288790948689
1522	78.4698867797852	-11.3509387969971	-5.33082246780396	-0.00230353930965066	0.00289124972186983	0.045423585921526	-0.0198359526693821
1523	79.1192321777344	-10.7015905380249	-5.3957576751709	0.00386527273803949	0.0113327819854021	0.0506183728575706	-0.03444629535079
1524	77.8205337524414	-11.3509387969971	-5.07108306884766	0.00776136433705688	0.0175015944987535	0.0457482598721981	-0.0367190167307854
1525	80.4179306030273	-11.6756134033203	-5.20095300674438	0.0106834331527352	0.0275664981454611	0.0158782228827477	-0.0370436906814575
1526	77.1711883544922	-10.7015905380249	-5.46069240570068	0.00289124972186983	0.0356833562254906	-0.0130177913233638	-0.0454852245748043
1527	79.1192321777344	-11.0262641906738	-5.33082246780396	0.00516396993771195	0.0249691028147936	-0.0279528107494116	-0.0243813935667276
1528	77.8205337524414	-10.7015905380249	-5.3957576751709	-0.0100957229733467	0.0210730116814375	-0.0100957229733467	-0.0263294391334057
1529	79.1192321777344	-10.7015905380249	-5.3957576751709	-0.00230353930965066	0.0136055024340749	-0.00782300252467394	-0.017887907102704
1530	79.7685852050781	-11.3509387969971	-5.33082246780396	0.00418994715437293	-0.00360223650932312	-0.00165419070981443	-0.00912170019000769
1531	81.0672836303711	-12.3249616622925	-5.33082246780396	-0.00392691092565656	-0.00457625929266214	-0.0182125810533762	-0.00197886489331722
1532	78.4698867797852	-11.6756134033203	-5.13601779937744	-0.0123684434220195	-0.00847235135734081	-0.0263294391334057	0.0171769186854362
1533	78.4698867797852	-12.0002870559692	-5.00614833831787	-0.0211346503347158	-0.00944637414067984	-0.0279528107494116	0.0421768426895142
1534	79.7685852050781	-12.0002870559692	-5.26588773727417	-0.00684897974133492	-0.00457625929266214	-0.02697878703475	0.0541897900402546
1535	79.1192321777344	-11.0262641906738	-5.6554970741272	-0.0169138833880424	-0.000355493422830477	0.0171769186854362	0.052891094237566
1536	77.8205337524414	-10.7015905380249	-5.46069240570068	-0.00230353930965066	0.0103587592020631	-0.000355493422830477	0.0356833562254906
1537	77.1711883544922	-10.7015905380249	-5.59056186676025	-0.00782300252467394	0.00776136433705688	-0.00879702530801296	0.0334106348454952
1538	78.4698867797852	-10.0522413253784	-5.3957576751709	-0.0195112787187099	-0.00100484199356288	-0.00587495695799589	0.0308132413774729
1539	79.7685852050781	-12.0002870559692	-5.26588773727417	0.00646266713738441	0.01100810803473	-0.00782300252467394	0.0295145437121391
1540	79.1192321777344	-11.6756134033203	-5.52562713623047	-0.000680167751852423	0.00613799272105098	-0.00782300252467394	0.01100810803473
1541	79.1192321777344	-11.0262641906738	-5.85030126571655	0.00613799272105098	0.00418994715437293	0.0360080301761627	0.0106834331527352
1542	79.7685852050781	-10.7015905380249	-5.52562713623047	0.00776136433705688	-0.00749832857400179	0.0668520927429199	-0.0211346503347158
1543	79.1192321777344	-12.0002870559692	-5.20095300674438	0.0136055024340749	-0.000680167751852423	0.0502936989068985	-0.039641086012125
1544	80.4179306030273	-11.0262641906738	-5.78536653518677	0.0207483377307653	0.00613799272105098	0.041852168738842	-0.0438618510961533
1545	77.8205337524414	-10.7015905380249	-5.26588773727417	0.0158782228827477	0.0168522447347641	0.0103587592020631	-0.0425631552934647
1546	80.4179306030273	-11.6756134033203	-5.20095300674438	0.0149041991680861	0.0239950809627771	-0.021459324285388	-0.0412644557654858
1547	79.7685852050781	-12.0002870559692	-5.6554970741272	0.00678734155371785	0.00938473641872406	-0.0471085943281651	-0.0299008563160896
1548	80.4179306030273	-12.0002870559692	-5.59056186676025	0.0100340843200684	-0.00132951640989631	-0.0133424662053585	-0.0263294391334057
1549	79.1192321777344	-11.0262641906738	-5.52562713623047	0.0123068047687411	-0.00652430532500148	0.00354059832170606	-0.0185372550040483
1550	79.7685852050781	-11.3509387969971	-5.46069240570068	0.01100810803473	-0.0324982516467571	0.00483929552137852	-0.017887907102704
1551	79.1192321777344	-10.3769159317017	-5.3957576751709	0.012956153601408	-0.0286021586507559	-0.0201606266200542	-0.0113944197073579
1552	79.1192321777344	-10.0522413253784	-5.72043180465698	0.00289124972186983	-0.0175632312893867	-0.0308748781681061	0.012956153601408
1553	79.1192321777344	-11.3509387969971	-5.6554970741272	-3.08191010844894e-05	-0.0253554154187441	-0.0107450718060136	0.0412028171122074
1554	78.4698867797852	-10.7015905380249	-5.72043180465698	0.00906006153672934	0.0103587592020631	-0.0237320438027382	0.0460729338228703
1555	77.8205337524414	-10.3769159317017	-5.33082246780396	0.00613799272105098	0.029189869761467	-0.0224333461374044	0.0470469556748867
1556	78.4698867797852	-11.6756134033203	-5.26588773727417	-0.0133424662053585	0.0298392176628113	-0.0341216214001179	0.0259431265294552
1557	79.1192321777344	-11.6756134033203	-5.00614833831787	-0.00457625929266214	0.0288651939481497	-0.0370436906814575	0.0317872650921345
1558	79.1192321777344	-10.0522413253784	-5.13601779937744	-0.0110697457566857	0.0217223595827818	-0.0026282137259841	0.0200989879667759
1559	78.4698867797852	-10.3769159317017	-5.20095300674438	-0.00425158534198999	0.0353586822748184	-0.0123684434220195	0.0249691028147936
1560	80.4179306030273	-12.0002870559692	-5.59056186676025	-0.00684897974133492	0.0415274947881699	-0.00555028254166245	0.0152288740500808
1561	81.0672836303711	-11.6756134033203	-5.3957576751709	-0.000680167751852423	0.0321119390428066	0.0123068047687411	0.00451462110504508
1562	77.8205337524414	-11.0262641906738	-5.26588773727417	-0.00197886489331722	0.00743668992072344	0.0327612869441509	-0.0224333461374044
1563	80.4179306030273	-11.3509387969971	-5.46069240570068	-0.00587495695799589	-0.00749832857400179	0.00483929552137852	-0.0393164120614529
1564	78.4698867797852	-10.3769159317017	-5.26588773727417	0.00646266713738441	-0.00912170019000769	0.0275664981454611	-0.0464592464268208
1565	79.1192321777344	-11.3509387969971	-5.13601779937744	0.00841071270406246	-0.0146411629393697	0.0236704051494598	-0.0555501282215118
1566	80.4179306030273	-10.3769159317017	-5.52562713623047	0.00711201597005129	-0.0221086721867323	-0.00392691092565656	-0.0386670641601086
1567	77.8205337524414	-10.0522413253784	-5.33082246780396	0.00126787810586393	-0.00977104809135199	-0.00847235135734081	-0.0373683646321297
1568	79.1192321777344	-10.3769159317017	-5.59056186676025	-0.00490093370899558	-0.0139918150380254	0.020423661917448	-0.0146411629393697
1569	79.1192321777344	-10.0522413253784	-5.6554970741272	0.00126787810586393	-0.0162645354866982	0.0308132413774729	-0.0133424662053585
1570	81.0672836303711	-11.3509387969971	-5.00614833831787	0.0123068047687411	-0.0211346503347158	0.00906006153672934	-0.0126931173726916
1571	79.1192321777344	-11.3509387969971	-4.94121360778809	-0.00587495695799589	-0.00652430532500148	-0.0149658378213644	-0.00392691092565656
1572	81.0672836303711	-11.3509387969971	-5.52562713623047	-0.0136671401560307	-0.000355493422830477	-0.028926832601428	0.0178262684494257
1573	79.1192321777344	-10.7015905380249	-5.26588773727417	-0.0221086721867323	0.00191722682211548	-0.00977104809135199	0.0545144639909267
1574	81.0672836303711	-11.6756134033203	-5.6554970741272	-0.00717365415766835	0.00873538758605719	0.0149041991680861	0.0535404421389103
1575	78.4698867797852	-10.3769159317017	-5.85030126571655	-0.0139918150380254	0.00711201597005129	0.0343846566975117	0.0489950031042099
1576	79.7685852050781	-10.3769159317017	-5.46069240570068	-0.0117190945893526	0.000943203864153475	0.0438002124428749	0.0376313999295235
1577	77.8205337524414	-9.72756671905518	-5.26588773727417	-0.00619963090866804	-0.0026282137259841	0.0175015944987535	0.029189869761467
1578	79.1192321777344	-10.3769159317017	-5.3957576751709	-0.0208099745213985	-0.0104203969240189	0.00548864435404539	0.0243197549134493
1579	80.4179306030273	-11.3509387969971	-5.6554970741272	0.00126787810586393	-0.00879702530801296	0.00581331877037883	0.0259431265294552
1580	81.7166290283203	-11.3509387969971	-5.33082246780396	-0.00425158534198999	0.00548864435404539	-0.0120437685400248	0.0165275707840919
1581	81.0672836303711	-10.7015905380249	-5.59056186676025	0.00159255252219737	-0.0172385573387146	0.00354059832170606	-0.00814767740666866
1582	81.0672836303711	-11.3509387969971	-5.07108306884766	0.00841071270406246	-0.0191866029053926	0.00841071270406246	-0.0266541130840778
1583	77.8205337524414	-9.72756671905518	-5.33082246780396	0.00613799272105098	-0.0162645354866982	0.0210730116814375	-0.038017712533474
1584	80.4179306030273	-11.6756134033203	-4.94121360778809	0.0116574559360743	-0.00944637414067984	0.0269171483814716	-0.0435371771454811
1585	79.1192321777344	-10.0522413253784	-5.59056186676025	0.0123068047687411	-0.00490093370899558	0.0181509424000978	-0.0480826161801815
1586	79.1192321777344	-10.3769159317017	-5.26588773727417	0.00451462110504508	0.00808603875339031	-0.0240567177534103	-0.0461345724761486
1587	79.7685852050781	-10.3769159317017	-5.26588773727417	0.00678734155371785	0.00743668992072344	-0.0513293594121933	-0.039641086012125
1588	81.0672836303711	-12.0002870559692	-5.20095300674438	-0.0100957229733467	0.0171769186854362	-0.0649656802415848	-0.0159398596733809
1589	80.4179306030273	-10.0522413253784	-5.46069240570068	0.00126787810586393	0.00613799272105098	-0.0445111989974976	-0.0201606266200542
1590	79.1192321777344	-10.3769159317017	-5.52562713623047	0.0207483377307653	0.00938473641872406	-0.0350956469774246	-0.00814767740666866
1591	81.0672836303711	-10.3769159317017	-5.85030126571655	-0.00425158534198999	0.00873538758605719	-0.0308748781681061	-0.00555028254166245
1592	79.1192321777344	-10.0522413253784	-5.59056186676025	-0.00522560812532902	0.0175015944987535	-0.0263294391334057	0.0165275707840919
1593	79.7685852050781	-11.0262641906738	-5.26588773727417	-0.0126931173726916	0.0145795252174139	-0.0117190945893526	0.0428261905908585
1594	77.8205337524414	-9.72756671905518	-5.46069240570068	0.00126787810586393	0.0314625911414623	-0.00879702530801296	0.0499690249562263
1595	79.7685852050781	-10.3769159317017	-5.52562713623047	0.00191722682211548	0.0200989879667759	0.0022419011220336	0.0535404421389103
1596	79.1192321777344	-10.7015905380249	-4.94121360778809	-0.00490093370899558	0.00354059832170606	-0.0120437685400248	0.0386054255068302
1597	79.7685852050781	-11.3509387969971	-5.26588773727417	-0.00814767740666866	-0.00392691092565656	-0.0107450718060136	0.029189869761467
1598	78.4698867797852	-10.0522413253784	-5.59056186676025	-0.0149658378213644	-0.0165892094373703	-0.00165419070981443	0.0265924744307995
1599	79.7685852050781	-10.3769159317017	-5.6554970741272	0.00548864435404539	-0.0188619289547205	0.00256657530553639	0.0200989879667759
1600	81.0672836303711	-11.0262641906738	-5.26588773727417	0.00354059832170606	0.00808603875339031	0.0100340843200684	0.0113327819854021
1601	79.7685852050781	-10.0522413253784	-5.3957576751709	0.00548864435404539	0.00386527273803949	0.0304885655641556	0.00386527273803949
1602	77.8205337524414	-9.72756671905518	-5.26588773727417	0.00581331877037883	0.000293855206109583	0.0467222817242146	-0.02697878703475
1603	81.0672836303711	-11.6756134033203	-5.07108306884766	0.00483929552137852	-0.00619963090866804	0.0431508645415306	-0.0409397818148136
1604	79.1192321777344	-9.72756671905518	-5.6554970741272	0.0194496400654316	0.00516396993771195	0.0431508645415306	-0.0519787110388279
1605	80.4179306030273	-11.0262641906738	-5.13601779937744	0.0171769186854362	0.0197743140161037	0.00906006153672934	-0.0467839203774929
1606	81.0672836303711	-11.3509387969971	-5.33082246780396	0.0123068047687411	0.0158782228827477	-0.000355493422830477	-0.0480826161801815
1607	81.7166290283203	-11.3509387969971	-5.46069240570068	0.0116574559360743	0.00841071270406246	-0.0026282137259841	-0.0386670641601086
1608	79.7685852050781	-10.7015905380249	-5.52562713623047	0.00256657530553639	-0.0185372550040483	-0.000355493422830477	-0.0250307414680719
1609	80.4179306030273	-11.3509387969971	-4.94121360778809	0.00841071270406246	-0.0133424662053585	0.013930176384747	-0.0159398596733809
1610	79.7685852050781	-11.0262641906738	-5.20095300674438	0.00516396993771195	-0.0146411629393697	0.00159255252219737	-0.0130177913233638
1611	79.7685852050781	-10.3769159317017	-5.85030126571655	0.00548864435404539	-0.0026282137259841	0.00289124972186983	-0.00879702530801296
1612	80.4179306030273	-11.0262641906738	-5.3957576751709	-0.00295288790948689	0.00841071270406246	-0.000680167751852423	0.0223717093467712
1613	79.7685852050781	-9.72756671905518	-5.9152364730835	-0.00425158534198999	0.00906006153672934	0.0236704051494598	0.0431508645415306
1614	79.7685852050781	-11.0262641906738	-5.46069240570068	0.000293855206109583	0.00646266713738441	0.0272418223321438	0.0545144639909267
1615	80.4179306030273	-11.6756134033203	-5.3957576751709	-0.00652430532500148	0.00776136433705688	0.00841071270406246	0.0425015166401863
1616	81.0672836303711	-11.0262641906738	-5.33082246780396	-0.00847235135734081	0.0152288740500808	-0.0133424662053585	0.0438002124428749
1617	81.7166290283203	-11.3509387969971	-5.72043180465698	-0.00684897974133492	0.00808603875339031	-0.0363943427801132	0.0369820520281792
1618	79.7685852050781	-10.7015905380249	-5.72043180465698	-0.00457625929266214	0.011982130818069	-0.0354203209280968	0.0330859608948231
1619	79.7685852050781	-11.3509387969971	-5.52562713623047	0.00581331877037883	0.0136055024340749	-0.0295761823654175	0.0233457311987877
1620	79.7685852050781	-10.3769159317017	-5.78536653518677	0.00451462110504508	0.00711201597005129	-0.0357449948787689	0.0126314787194133
1621	80.4179306030273	-11.0262641906738	-5.00614833831787	0.0158782228827477	-0.00749832857400179	-0.0302255302667618	0.000943203864153475
1622	79.7685852050781	-11.0262641906738	-5.00614833831787	0.0126314787194133	-0.0211346503347158	-0.0324982516467571	-0.0243813935667276
1623	79.1192321777344	-10.0522413253784	-5.3957576751709	0.0126314787194133	-0.0227580219507217	-0.00847235135734081	-0.0360696688294411
1624	80.4179306030273	-11.0262641906738	-5.33082246780396	0.0126314787194133	-0.0253554154187441	0.029189869761467	-0.0435371771454811
1625	80.4179306030273	-10.3769159317017	-5.52562713623047	0.0207483377307653	-0.00619963090866804	0.0252937767654657	-0.0435371771454811
1626	79.1192321777344	-9.72756671905518	-5.46069240570068	0.00646266713738441	-0.0162645354866982	0.0441248863935471	-0.0441865250468254
1627	78.4698867797852	-10.0522413253784	-5.33082246780396	0.00191722682211548	0.00386527273803949	0.0438002124428749	-0.0237320438027382
1628	79.1192321777344	-10.0522413253784	-5.20095300674438	-0.00295288790948689	0.0233457311987877	0.00711201597005129	-0.0211346503347158
1629	79.1192321777344	-10.0522413253784	-5.20095300674438	0.00159255252219737	0.0412028171122074	-0.0500306636095047	-0.0188619289547205
1630	79.1192321777344	-10.7015905380249	-5.78536653518677	0.00126787810586393	0.0350340083241463	-0.0740565657615662	-0.00847235135734081
1631	80.4179306030273	-11.3509387969971	-5.46069240570068	-0.00749832857400179	0.0226963832974434	-0.0613942667841911	0.00289124972186983
1632	79.7685852050781	-9.72756671905518	-5.9152364730835	-0.0143164889886975	0.0175015944987535	-0.0844461396336555	0.0136055024340749
1633	79.1192321777344	-11.3509387969971	-5.13601779937744	-0.0204853005707264	0.00678734155371785	-0.0412644557654858	0.0580858811736107
1634	81.7166290283203	-11.0262641906738	-5.33082246780396	-0.0126931173726916	-0.0133424662053585	-0.0221086721867323	0.0450989119708538
1635	77.8205337524414	-10.0522413253784	-5.26588773727417	-3.08191010844894e-05	-0.0152905117720366	-0.0165892094373703	0.0444495603442192
1636	79.1192321777344	-9.40289306640625	-5.6554970741272	-0.00555028254166245	-0.0263294391334057	-0.00814767740666866	0.029189869761467
1637	79.7685852050781	-10.3769159317017	-5.59056186676025	-0.00392691092565656	-0.0208099745213985	-0.0217839982360601	0.0298392176628113
1638	78.4698867797852	-10.3769159317017	-5.26588773727417	-0.00652430532500148	-0.0185372550040483	-0.0175632312893867	0.0188002903014421
1639	79.7685852050781	-11.3509387969971	-5.26588773727417	-0.00879702530801296	0.00613799272105098	-0.00749832857400179	0.0213976856321096
1640	79.1192321777344	-11.0262641906738	-5.26588773727417	0.00516396993771195	-0.0100957229733467	0.0155535480007529	0.0116574559360743
1641	79.1192321777344	-10.3769159317017	-5.26588773727417	-0.00652430532500148	-0.00619963090866804	-0.000355493422830477	0.00159255252219737
1642	78.4698867797852	-10.3769159317017	-5.52562713623047	0.00841071270406246	-0.00977104809135199	0.0123068047687411	-0.0266541130840778
1643	81.0672836303711	-11.0262641906738	-5.3957576751709	0.00873538758605719	-0.0026282137259841	0.00646266713738441	-0.043212503194809
1644	79.7685852050781	-10.3769159317017	-5.59056186676025	0.00970941036939621	-0.00587495695799589	0.0213976856321096	-0.048407293856144
1645	79.1192321777344	-10.0522413253784	-5.3957576751709	0.011982130818069	-0.00587495695799589	0.0243197549134493	-0.0445111989974976
1646	82.3659744262695	-11.6756134033203	-5.26588773727417	0.00678734155371785	-0.0237320438027382	-0.0026282137259841	-0.0415891297161579
1647	81.0672836303711	-11.6756134033203	-5.07108306884766	0.00354059832170606	-0.0123684434220195	0.012956153601408	-0.032173577696085
1648	81.0672836303711	-11.6756134033203	-5.00614833831787	-0.00327756232582033	-0.0120437685400248	0.00548864435404539	-0.021459324285388
1649	81.0672836303711	-11.0262641906738	-5.46069240570068	-0.00847235135734081	-0.000680167751852423	-0.00652430532500148	-0.0221086721867323
1650	80.4179306030273	-11.3509387969971	-5.26588773727417	0.0165275707840919	0.0152288740500808	-0.0113944197073579	-0.00782300252467394
1651	78.4698867797852	-10.3769159317017	-5.52562713623047	-0.00652430532500148	0.0194496400654316	0.00418994715437293	-0.00522560812532902
1652	80.4179306030273	-11.0262641906738	-5.52562713623047	-0.00197886489331722	0.0220470335334539	0.00613799272105098	-0.00619963090866804
1653	77.8205337524414	-10.0522413253784	-5.72043180465698	-0.00327756232582033	0.0171769186854362	0.0116574559360743	-0.000355493422830477
1654	79.1192321777344	-10.7015905380249	-5.46069240570068	0.00289124972186983	0.011982130818069	0.00970941036939621	0.00256657530553639
1655	80.4179306030273	-11.0262641906738	-5.52562713623047	0.00613799272105098	0.0269171483814716	0.0136055024340749	-0.00360223650932312
1656	81.7166290283203	-11.3509387969971	-5.59056186676025	-0.00132951640989631	0.0178262684494257	0.011982130818069	0.0132808275520802
1657	81.7166290283203	-10.7015905380249	-5.52562713623047	-0.0026282137259841	0.0149041991680861	0.0262678004801273	0.0379560738801956
1658	81.0672836303711	-11.3509387969971	-5.46069240570068	-0.00587495695799589	-0.00360223650932312	-0.0120437685400248	0.0392547734081745
1659	78.4698867797852	-9.72756671905518	-5.6554970741272	-0.0104203969240189	0.00126787810586393	-0.0230826959013939	0.0249691028147936
1660	79.1192321777344	-10.7015905380249	-5.20095300674438	0.011982130818069	0.00451462110504508	-0.0376930385828018	0.0275664981454611
1661	79.1192321777344	-10.3769159317017	-5.52562713623047	0.00451462110504508	0.01847561635077	-0.0386670641601086	-0.00684897974133492
1662	79.7685852050781	-10.7015905380249	-5.52562713623047	0.00711201597005129	0.0158782228827477	-0.0221086721867323	-0.0143164889886975
1663	79.1192321777344	-9.72756671905518	-5.6554970741272	0.00191722682211548	0.00646266713738441	-0.0120437685400248	-0.038017712533474
1664	81.7166290283203	-11.6756134033203	-5.26588773727417	0.00191722682211548	0.00256657530553639	-3.08191010844894e-05	-0.0425631552934647
1665	81.0672836303711	-10.0522413253784	-5.52562713623047	0.0126314787194133	0.00646266713738441	-0.00165419070981443	-0.0529527328908443
1666	79.1192321777344	-10.3769159317017	-5.52562713623047	-0.00360223650932312	0.00678734155371785	-0.00587495695799589	-0.0367190167307854
1667	79.1192321777344	-10.7015905380249	-5.33082246780396	-0.0120437685400248	0.0100340843200684	-0.0026282137259841	-0.0448358729481697
1668	79.7685852050781	-11.6756134033203	-5.52562713623047	-0.00522560812532902	0.00354059832170606	-0.0117190945893526	-0.0149658378213644
1669	79.1192321777344	-11.0262641906738	-5.33082246780396	0.00581331877037883	-0.00100484199356288	-0.00652430532500148	-0.017887907102704
1670	78.4698867797852	-10.3769159317017	-5.26588773727417	0.00938473641872406	-0.00457625929266214	-0.00749832857400179	-0.00619963090866804
1671	79.7685852050781	-10.0522413253784	-5.26588773727417	0.01847561635077	0.00191722682211548	-0.0133424662053585	-0.00587495695799589
1672	81.7166290283203	-11.3509387969971	-5.07108306884766	-0.0130177913233638	0.00873538758605719	-0.0188619289547205	0.0226963832974434
1673	78.4698867797852	-9.40289306640625	-5.33082246780396	-0.0100957229733467	0.00289124972186983	0.000293855206109583	0.0515923984348774
1674	80.4179306030273	-11.3509387969971	-5.20095300674438	-0.0026282137259841	0.0142548503354192	0.0100340843200684	0.0519170723855495
1675	81.0672836303711	-11.0262641906738	-5.46069240570068	0.00159255252219737	0.0152288740500808	0.00808603875339031	0.0463976077735424
1676	81.0672836303711	-11.3509387969971	-5.26588773727417	0.000618529506027699	0.00516396993771195	0.00808603875339031	0.045423585921526
1677	80.4179306030273	-11.6756134033203	-5.3957576751709	-0.00587495695799589	0.012956153601408	0.00516396993771195	0.0236704051494598
1678	78.4698867797852	-10.0522413253784	-5.13601779937744	-0.00944637414067984	0.00483929552137852	0.0178262684494257	0.0330859608948231
1679	79.1192321777344	-10.7015905380249	-5.20095300674438	0.00743668992072344	0.0123068047687411	0.01847561635077	0.025618452578783
1680	79.1192321777344	-10.0522413253784	-5.33082246780396	-0.00684897974133492	-0.000680167751852423	0.0200989879667759	0.0220470335334539
1681	79.7685852050781	-10.3769159317017	-5.78536653518677	0.000618529506027699	-0.00100484199356288	0.0317872650921345	0.000618529506027699
1682	81.0672836303711	-11.0262641906738	-5.78536653518677	-0.00230353930965066	-0.00100484199356288	0.0327612869441509	-0.0195112787187099
1683	78.4698867797852	-10.3769159317017	-5.52562713623047	0.00808603875339031	0.00321592413820326	0.0243197549134493	-0.038017712533474
1684	79.1192321777344	-11.6756134033203	-5.46069240570068	0.0165275707840919	0.0022419011220336	0.0642546936869621	-0.0354203209280968
1685	79.1192321777344	-10.0522413253784	-5.52562713623047	0.0207483377307653	0.0246444288641214	0.029189869761467	-0.0435371771454811
1686	77.8205337524414	-11.0262641906738	-5.3957576751709	0.0100340843200684	0.0230210572481155	0.0210730116814375	-0.0354203209280968
1687	79.1192321777344	-10.0522413253784	-5.9152364730835	0.00321592413820326	0.0116574559360743	-0.00360223650932312	-0.03444629535079
1688	79.7685852050781	-10.7015905380249	-5.85030126571655	0.00191722682211548	0.00970941036939621	-0.0204853005707264	-0.0253554154187441
1689	79.1192321777344	-11.0262641906738	-5.85030126571655	0.0116574559360743	-0.00197886489331722	-0.0360696688294411	-0.0149658378213644
1690	80.4179306030273	-11.3509387969971	-5.59056186676025	0.0113327819854021	-0.0104203969240189	-0.0243813935667276	-0.0110697457566857
1691	79.7685852050781	-11.3509387969971	-5.46069240570068	0.00548864435404539	-0.0224333461374044	-0.0263294391334057	-0.0100957229733467
1692	82.3659744262695	-12.0002870559692	-5.26588773727417	0.00873538758605719	-0.0159398596733809	-0.0373683646321297	0.0278911720961332
1693	79.1192321777344	-10.7015905380249	-5.6554970741272	-0.00684897974133492	0.00548864435404539	-0.0256800893694162	0.0463976077735424
1694	80.4179306030273	-11.3509387969971	-5.6554970741272	-0.00782300252467394	-0.0208099745213985	-0.0117190945893526	0.0587352328002453
1695	81.7166290283203	-11.6756134033203	-5.78536653518677	-0.0026282137259841	-0.00912170019000769	-0.0299008563160896	0.0515923984348774
1696	79.1192321777344	-10.3769159317017	-5.85030126571655	-0.0026282137259841	-0.000355493422830477	-0.028926832601428	0.0353586822748184
1697	78.4698867797852	-10.3769159317017	-5.78536653518677	-0.00132951640989631	-0.00619963090866804	-0.00360223650932312	0.0321119390428066
1698	78.4698867797852	-9.72756671905518	-5.33082246780396	-0.00847235135734081	-0.00587495695799589	0.0210730116814375	0.0301638916134834
1699	81.0672836303711	-10.7015905380249	-5.26588773727417	-0.0100957229733467	-0.0208099745213985	0.0236704051494598	0.0298392176628113
1700	79.7685852050781	-11.0262641906738	-5.3957576751709	0.0152288740500808	-0.0152905117720366	0.0288651939481497	0.011982130818069
1701	81.0672836303711	-11.3509387969971	-5.3957576751709	0.00841071270406246	-0.0107450718060136	0.0373067259788513	0.0022419011220336
1702	79.1192321777344	-10.3769159317017	-5.59056186676025	0.00581331877037883	-0.00327756232582033	0.0506183728575706	-0.0165892094373703
1703	81.0672836303711	-11.6756134033203	-5.59056186676025	0.000943203864153475	-0.00847235135734081	0.0337353087961674	-0.0367190167307854
1704	79.7685852050781	-9.72756671905518	-5.72043180465698	0.0155535480007529	0.00711201597005129	0.0304885655641556	-0.0422384813427925
1705	80.4179306030273	-11.0262641906738	-4.87627840042114	0.0106834331527352	0.000293855206109583	-0.00165419070981443	-0.0389917381107807
1706	81.0672836303711	-11.3509387969971	-5.26588773727417	0.0113327819854021	0.00483929552137852	-0.0182125810533762	-0.0370436906814575
1707	81.0672836303711	-11.3509387969971	-5.33082246780396	0.0123068047687411	0.00581331877037883	-0.0273034609854221	-0.0302255302667618
1708	79.7685852050781	-11.0262641906738	-5.59056186676025	0.00581331877037883	-3.08191010844894e-05	-0.0230826959013939	-0.0185372550040483
1709	79.7685852050781	-12.0002870559692	-5.52562713623047	-0.0152905117720366	-0.00197886489331722	-0.0328229255974293	-0.017887907102704
1710	79.7685852050781	-9.72756671905518	-5.3957576751709	-0.00197886489331722	0.00354059832170606	-0.0146411629393697	-0.0165892094373703
1711	78.4698867797852	-10.7015905380249	-5.26588773727417	-0.00360223650932312	0.0152288740500808	-0.0532774068415165	-0.0133424662053585
1712	80.4179306030273	-11.0262641906738	-5.33082246780396	-0.0117190945893526	0.0239950809627771	-0.0571734979748726	0.01100810803473
1713	81.0672836303711	-11.3509387969971	-5.33082246780396	-0.0169138833880424	0.0207483377307653	-0.0370436906814575	0.0425015166401863
1714	81.0672836303711	-11.0262641906738	-5.46069240570068	-0.00814767740666866	0.0100340843200684	-0.000680167751852423	0.0489950031042099
1715	79.1192321777344	-10.7015905380249	-5.13601779937744	-0.00749832857400179	-0.0104203969240189	0.0213976856321096	0.0525664202868938
1716	79.1192321777344	-10.3769159317017	-5.26588773727417	-0.0130177913233638	-0.0123684434220195	0.0262678004801273	0.0412028171122074
1717	79.7685852050781	-10.7015905380249	-4.81134366989136	-0.00944637414067984	-0.00165419070981443	0.0197743140161037	0.0275664981454611
1718	79.1192321777344	-10.3769159317017	-5.20095300674438	-0.00100484199356288	0.00646266713738441	0.00483929552137852	0.0246444288641214
1719	77.8205337524414	-11.3509387969971	-5.46069240570068	-0.00457625929266214	0.0191249661147594	0.0152288740500808	0.0239950809627771
1720	79.7685852050781	-10.7015905380249	-5.59056186676025	0.00970941036939621	0.0233457311987877	0.00873538758605719	-0.00847235135734081
1721	81.0672836303711	-12.3249616622925	-5.26588773727417	-0.00230353930965066	0.00938473641872406	0.0295145437121391	0.0022419011220336
1722	81.0672836303711	-11.3509387969971	-5.07108306884766	0.00483929552137852	0.00126787810586393	0.0574365332722664	-0.0185372550040483
1723	79.7685852050781	-10.3769159317017	-5.26588773727417	0.011982130818069	0.0149041991680861	0.0519170723855495	-0.0389917381107807
1724	80.4179306030273	-11.6756134033203	-4.74640893936157	0.0191249661147594	0.0223717093467712	0.0149041991680861	-0.0503553375601768
1725	80.4179306030273	-12.0002870559692	-4.87627840042114	0.0233457311987877	0.0220470335334539	-0.0130177913233638	-0.0497059896588326
1726	79.1192321777344	-11.3509387969971	-5.3957576751709	0.0175015944987535	0.0175015944987535	-0.0441865250468254	-0.0415891297161579
1727	79.7685852050781	-11.0262641906738	-5.59056186676025	0.000943203864153475	0.00483929552137852	-0.0523033849895	-0.0347709693014622
1728	81.0672836303711	-11.3509387969971	-5.52562713623047	0.0103587592020631	0.000943203864153475	-0.0610695891082287	-0.0250307414680719
1729	81.0672836303711	-12.0002870559692	-5.26588773727417	0.00354059832170606	0.00516396993771195	-0.0386670641601086	-0.0169138833880424
1730	81.0672836303711	-12.3249616622925	-5.07108306884766	0.0165275707840919	-0.0195112787187099	-0.00619963090866804	-0.0143164889886975
1731	79.7685852050781	-11.0262641906738	-5.13601779937744	0.00743668992072344	-0.0221086721867323	0.0113327819854021	-0.00360223650932312
1732	79.7685852050781	-11.3509387969971	-5.78536653518677	-0.0123684434220195	-0.0311995539814234	0.0324366129934788	0.0207483377307653
1733	81.0672836303711	-12.0002870559692	-5.46069240570068	-0.00522560812532902	-0.03444629535079	0.0425015166401863	0.0489950031042099
1734	79.7685852050781	-11.0262641906738	-5.52562713623047	-0.0120437685400248	-0.032173577696085	0.0519170723855495	0.0522417463362217
1735	80.4179306030273	-11.6756134033203	-5.13601779937744	-0.00717365415766835	-0.0208099745213985	0.0434755384922028	0.0506183728575706
1736	81.7166290283203	-12.3249616622925	-5.20095300674438	0.00418994715437293	-0.0149658378213644	0.0207483377307653	0.040228795260191
1737	81.0672836303711	-11.6756134033203	-5.07108306884766	-0.000680167751852423	0.00418994715437293	0.0288651939481497	0.0285405199974775
1738	81.7166290283203	-12.0002870559692	-5.3957576751709	-0.0113944197073579	0.01847561635077	-0.00425158534198999	0.0304885655641556
1739	80.4179306030273	-11.3509387969971	-5.52562713623047	0.0022419011220336	0.0226963832974434	-0.0130177913233638	0.0269171483814716
1740	81.0672836303711	-12.3249616622925	-5.33082246780396	0.0152288740500808	0.0379560738801956	-0.0263294391334057	0.012956153601408
1741	79.1192321777344	-11.0262641906738	-5.52562713623047	0.00451462110504508	0.0438002124428749	-0.038017712533474	-0.00295288790948689
1742	81.7166290283203	-12.6496362686157	-5.26588773727417	0.00646266713738441	0.0363327041268349	-0.0279528107494116	-0.0169138833880424
1743	79.7685852050781	-11.0262641906738	-5.13601779937744	0.011982130818069	0.0194496400654316	-0.0100957229733467	-0.0389917381107807
1744	81.0672836303711	-12.0002870559692	-5.13601779937744	0.00906006153672934	0.000618529506027699	0.00711201597005129	-0.0341216214001179
1745	81.0672836303711	-12.0002870559692	-5.33082246780396	0.0210730116814375	-0.0185372550040483	0.0288651939481497	-0.0406151078641415
1746	82.3659744262695	-12.3249616622925	-5.33082246780396	0.0103587592020631	-0.0604202412068844	0.0775663405656815	-0.039641086012125
1747	79.7685852050781	-12.0002870559692	-5.20095300674438	-0.0139918150380254	-0.0867188647389412	0.1324363052845	-0.028926832601428
1748	81.7166290283203	-12.6496362686157	-5.13601779937744	0.00938473641872406	-0.0600955672562122	0.118150629103184	-0.0133424662053585
1749	79.7685852050781	-12.0002870559692	-5.07108306884766	-0.0143164889886975	-0.0260047651827335	0.0804884135723114	-0.0175632312893867
1750	79.7685852050781	-11.0262641906738	-5.26588773727417	0.00646266713738441	-0.0026282137259841	0.0191249661147594	-0.00944637414067984
1751	81.0672836303711	-12.3249616622925	-5.46069240570068	-0.00100484199356288	0.0308132413774729	-0.0584721975028515	-0.00490093370899558
1752	82.3659744262695	-12.6496362686157	-5.20095300674438	-0.0100957229733467	0.0441248863935471	-0.141264155507088	0.0236704051494598
1753	78.4698867797852	-11.0262641906738	-5.3957576751709	-0.00684897974133492	0.0441248863935471	-0.161069288849831	0.0486703291535378
1754	79.7685852050781	-12.3249616622925	-4.94121360778809	-0.00555028254166245	0.036657378077507	-0.137043386697769	0.0509430468082428
1755	81.7166290283203	-11.6756134033203	-4.94121360778809	-0.00847235135734081	0.00711201597005129	-0.108796715736389	0.0496443510055542
1756	80.4179306030273	-11.3509387969971	-5.07108306884766	-0.00392691092565656	-0.00977104809135199	-0.0850954875349998	0.0356833562254906
1757	79.1192321777344	-10.7015905380249	-5.33082246780396	-0.0143164889886975	-0.0172385573387146	-0.0708098188042641	0.0295145437121391
1758	79.7685852050781	-11.3509387969971	-5.3957576751709	-0.00555028254166245	-0.0341216214001179	-0.0688617751002312	0.0265924744307995
1759	79.7685852050781	-10.3769159317017	-5.52562713623047	0.00321592413820326	-0.0237320438027382	-0.0545761026442051	0.0162028968334198
1760	81.0672836303711	-12.6496362686157	-5.26588773727417	0.00354059832170606	-0.0195112787187099	-0.0600955672562122	0.011982130818069
1761	81.0672836303711	-12.6496362686157	-5.26588773727417	-3.08191010844894e-05	-0.0243813935667276	-0.0510046854615211	0.00906006153672934
1762	80.4179306030273	-12.9743099212646	-4.87627840042114	0.00126787810586393	-0.0311995539814234	0.0373067259788513	-0.0221086721867323
1763	81.0672836303711	-12.3249616622925	-5.00614833831787	0.0171769186854362	-0.0221086721867323	0.0473716296255589	-0.043212503194809
1764	79.7685852050781	-12.6496362686157	-5.33082246780396	0.0149041991680861	-0.0243813935667276	0.0399041213095188	-0.0376930385828018
1765	79.1192321777344	-11.0262641906738	-5.9152364730835	0.0116574559360743	-0.0175632312893867	0.0681507885456085	-0.0487319678068161
1766	79.1192321777344	-11.6756134033203	-5.6554970741272	0.00906006153672934	-0.0026282137259841	0.0551638156175613	-0.038017712533474
1767	78.4698867797852	-11.3509387969971	-5.3957576751709	0.00126787810586393	0.00646266713738441	0.0746442750096321	-0.038017712533474
1768	78.4698867797852	-12.3249616622925	-5.46069240570068	0.00906006153672934	0.000943203864153475	0.0759429708123207	-0.021459324285388
1769	81.0672836303711	-12.6496362686157	-5.46069240570068	0.0132808275520802	0.0200989879667759	0.0532157681882381	-0.0237320438027382
1770	80.4179306030273	-13.2989845275879	-5.52562713623047	0.00581331877037883	0.0363327041268349	0.000618529506027699	-0.0146411629393697
1771	79.7685852050781	-11.3509387969971	-5.9152364730835	-0.0026282137259841	0.060358602553606	-0.0422384813427925	-0.00522560812532902
1772	80.4179306030273	-13.2989845275879	-5.72043180465698	-0.00847235135734081	0.0606832765042782	-0.0915889739990234	0.0181509424000978
1773	79.1192321777344	-12.3249616622925	-5.52562713623047	0.00159255252219737	0.0519170723855495	-0.085420161485672	0.0438002124428749
1774	80.4179306030273	-12.6496362686157	-5.26588773727417	0.00451462110504508	0.0334106348454952	-0.068537101149559	0.0486703291535378
1775	79.1192321777344	-12.0002870559692	-5.46069240570068	-0.00165419070981443	0.0181509424000978	-0.0497059896588326	0.0447742342948914
1776	79.1192321777344	-12.0002870559692	-5.26588773727417	0.00256657530553639	0.00191722682211548	-0.0409397818148136	0.0304885655641556
1777	79.7685852050781	-12.3249616622925	-5.3957576751709	-0.00814767740666866	-0.0133424662053585	0.00841071270406246	0.0181509424000978
1778	80.4179306030273	-13.6236591339111	-5.26588773727417	0.00646266713738441	-0.00717365415766835	0.0399041213095188	0.0233457311987877
1779	79.7685852050781	-12.6496362686157	-5.3957576751709	0.00646266713738441	-0.0282774847000837	0.0405534692108631	0.0213976856321096
1780	78.4698867797852	-11.6756134033203	-5.46069240570068	-0.00360223650932312	-0.0208099745213985	0.0694494843482971	0.011982130818069
1781	79.7685852050781	-12.6496362686157	-5.26588773727417	-0.00295288790948689	-0.0347709693014622	0.0726962238550186	0.00646266713738441
1782	79.1192321777344	-11.3509387969971	-5.26588773727417	-0.00100484199356288	-0.0438618510961533	0.0808130875229836	-0.0224333461374044
1783	80.4179306030273	-12.9743099212646	-5.6554970741272	0.00743668992072344	-0.0273034609854221	0.0652287155389786	-0.0399657599627972
1784	78.4698867797852	-11.6756134033203	-5.59056186676025	0.0149041991680861	0.0149041991680861	0.0278911720961332	-0.0438618510961533
1785	79.7685852050781	-12.0002870559692	-5.52562713623047	0.0103587592020631	0.0330859608948231	0.0194496400654316	-0.0529527328908443
1786	81.0672836303711	-13.2989845275879	-5.26588773727417	0.00776136433705688	0.0298392176628113	0.000618529506027699	-0.0415891297161579
1787	81.0672836303711	-12.9743099212646	-5.13601779937744	-0.00360223650932312	0.0347093306481838	-0.0279528107494116	-0.0357449948787689
1788	79.1192321777344	-12.6496362686157	-4.94121360778809	0.000293855206109583	0.0285405199974775	-0.0613942667841911	-0.021459324285388
1789	79.7685852050781	-12.3249616622925	-5.59056186676025	0.00289124972186983	0.020423661917448	-0.0782773271203041	-0.0185372550040483
1790	81.7166290283203	-12.6496362686157	-5.59056186676025	0.000943203864153475	0.00126787810586393	-0.0552254542708397	-0.0169138833880424
1791	80.4179306030273	-12.0002870559692	-5.59056186676025	0.0230210572481155	-0.0331475995481014	-0.0549007803201675	-0.00912170019000769
1792	80.4179306030273	-11.6756134033203	-5.3957576751709	-0.0149658378213644	-0.0461345724761486	-0.0240567177534103	0.0123068047687411
1793	82.3659744262695	-12.9743099212646	-4.94121360778809	-0.00230353930965066	-0.028926832601428	-0.0354203209280968	0.0535404421389103
1794	81.0672836303711	-11.6756134033203	-5.33082246780396	-0.00197886489331722	-0.00100484199356288	-0.0227580219507217	0.0519170723855495
1795	83.0153274536133	-12.9743099212646	-5.20095300674438	-0.00197886489331722	-0.00652430532500148	-0.0217839982360601	0.0431508645415306
1796	81.7166290283203	-13.6236591339111	-5.6554970741272	0.000618529506027699	-0.0120437685400248	-0.0152905117720366	0.0382807515561581
1797	81.0672836303711	-11.6756134033203	-5.59056186676025	-0.00587495695799589	-0.0253554154187441	-0.00555028254166245	0.0330859608948231
1798	79.1192321777344	-12.0002870559692	-5.46069240570068	-0.00392691092565656	-0.0302255302667618	0.0584105588495731	0.0236704051494598
1799	79.1192321777344	-12.0002870559692	-5.3957576751709	0.000943203864153475	-0.0172385573387146	0.0876312479376793	0.0230210572481155
1800	81.7166290283203	-12.6496362686157	-5.52562713623047	0.0165275707840919	-0.0152905117720366	0.104838982224464	0.00776136433705688
1801	82.3659744262695	-13.6236591339111	-5.3957576751709	0.0123068047687411	0.0022419011220336	0.0752936229109764	-0.00652430532500148
1802	81.0672836303711	-12.6496362686157	-5.3957576751709	0.01100810803473	0.0149041991680861	0.0415274947881699	-0.0315242260694504
1803	82.3659744262695	-11.6756134033203	-5.72043180465698	0.0168522447347641	0.0178262684494257	0.0103587592020631	-0.0409397818148136
1804	79.7685852050781	-11.6756134033203	-5.6554970741272	0.0191249661147594	0.0171769186854362	-0.0188619289547205	-0.0480826161801815
1805	80.4179306030273	-12.6496362686157	-5.20095300674438	0.00938473641872406	0.0327612869441509	-0.0299008563160896	-0.0493813157081604
1806	81.0672836303711	-12.9743099212646	-5.20095300674438	0.00613799272105098	0.029189869761467	-0.0354203209280968	-0.0399657599627972
1807	80.4179306030273	-12.6496362686157	-4.81134366989136	0.00451462110504508	0.00548864435404539	-0.000355493422830477	-0.0357449948787689
1808	79.7685852050781	-12.0002870559692	-5.59056186676025	0.0126314787194133	-0.0198359526693821	0.0343846566975117	-0.0201606266200542
1809	82.3659744262695	-12.0002870559692	-5.6554970741272	0.0191249661147594	-0.0308748781681061	0.0681507885456085	-0.0133424662053585
1810	81.7166290283203	-11.6756134033203	-5.59056186676025	-0.00327756232582033	-0.0136671401560307	0.0246444288641214	-0.017887907102704
1811	81.7166290283203	-12.3249616622925	-5.52562713623047	0.00354059832170606	-0.0315242260694504	0.0106834331527352	-0.00327756232582033
1812	81.0672836303711	-12.9743099212646	-5.13601779937744	-0.0208099745213985	-0.032173577696085	0.00613799272105098	0.00776136433705688
1813	81.0672836303711	-12.0002870559692	-5.26588773727417	-0.0165892094373703	-0.0438618510961533	0.0671767666935921	0.0457482598721981
1814	81.7166290283203	-12.9743099212646	-5.13601779937744	-0.00295288790948689	-0.0227580219507217	0.086981900036335	0.0457482598721981
1815	81.7166290283203	-13.2989845275879	-5.52562713623047	-0.00717365415766835	0.0106834331527352	0.0675014406442642	0.0502936989068985
1816	81.0672836303711	-11.6756134033203	-5.6554970741272	0.00191722682211548	0.0100340843200684	0.0632806718349457	0.0347093306481838
1817	81.0672836303711	-11.6756134033203	-5.59056186676025	0.00841071270406246	0.0343846566975117	0.0239950809627771	0.0324366129934788
1818	79.7685852050781	-11.6756134033203	-5.72043180465698	0.00191722682211548	0.0334106348454952	-0.0152905117720366	0.0298392176628113
1819	81.0672836303711	-11.3509387969971	-5.52562713623047	-0.00230353930965066	0.0619819760322571	-0.0971084386110306	0.0188002903014421
1820	81.0672836303711	-12.6496362686157	-5.85030126571655	0.00354059832170606	0.076592318713665	-0.146783605217934	0.0103587592020631
1821	82.3659744262695	-13.2989845275879	-5.72043180465698	-0.00295288790948689	0.0541897900402546	-0.156199172139168	-0.00555028254166245
1822	81.0672836303711	-10.7015905380249	-5.78536653518677	-0.0133424662053585	0.013930176384747	-0.0857448354363441	-0.023407369852066
1823	81.0672836303711	-13.6236591339111	-5.46069240570068	0.00938473641872406	-0.0146411629393697	-0.0354203209280968	-0.0386670641601086
1824	80.4179306030273	-12.0002870559692	-5.6554970741272	0.0236704051494598	-0.00392691092565656	-0.00490093370899558	-0.0438618510961533
1825	80.4179306030273	-12.0002870559692	-5.07108306884766	0.0103587592020631	-0.0146411629393697	0.013930176384747	-0.0412644557654858
1826	82.3659744262695	-12.6496362686157	-5.20095300674438	0.00126787810586393	-0.00522560812532902	0.0165275707840919	-0.0331475995481014
1827	81.7166290283203	-12.6496362686157	-5.07108306884766	0.0275664981454611	-0.0331475995481014	0.0285405199974775	-0.0324982516467571
1828	81.7166290283203	-12.9743099212646	-5.52562713623047	0.000618529506027699	-0.0409397818148136	0.00256657530553639	-0.0182125810533762
1829	79.1192321777344	-11.6756134033203	-5.33082246780396	0.0158782228827477	-0.0299008563160896	-0.0217839982360601	-0.00944637414067984
1830	79.7685852050781	-12.0002870559692	-5.6554970741272	0.0168522447347641	-0.0256800893694162	0.00970941036939621	-0.0123684434220195
1831	79.1192321777344	-11.6756134033203	-5.26588773727417	0.00451462110504508	-0.00782300252467394	0.0181509424000978	-0.00165419070981443
1832	79.7685852050781	-11.3509387969971	-5.3957576751709	-0.0146411629393697	0.0152288740500808	0.0188002903014421	0.0220470335334539
1833	81.7166290283203	-12.9743099212646	-4.94121360778809	-0.00814767740666866	0.0298392176628113	0.0259431265294552	0.0421768426895142
1834	81.0672836303711	-12.0002870559692	-5.6554970741272	-0.00522560812532902	0.0425015166401863	0.00386527273803949	0.0561378374695778
1835	78.4698867797852	-11.6756134033203	-5.59056186676025	-0.00132951640989631	0.0373067259788513	0.000618529506027699	0.0483456552028656
1836	79.7685852050781	-12.6496362686157	-5.26588773727417	-0.00847235135734081	0.0444495603442192	-0.048407293856144	0.0415274947881699
1837	80.4179306030273	-12.9743099212646	-5.13601779937744	-0.0113944197073579	0.0412028171122074	-0.0990564897656441	0.0392547734081745
1838	81.0672836303711	-12.6496362686157	-5.20095300674438	-0.0126931173726916	0.0239950809627771	-0.0857448354363441	0.0282158460468054
1839	78.4698867797852	-12.0002870559692	-4.94121360778809	-0.00295288790948689	-0.0136671401560307	-0.0445111989974976	0.0252937767654657
1840	78.4698867797852	-11.3509387969971	-5.3957576751709	-0.00392691092565656	-0.0315242260694504	-0.0152905117720366	0.0175015944987535
1841	80.4179306030273	-11.3509387969971	-5.52562713623047	0.00191722682211548	-0.0286021586507559	0.011982130818069	-0.00165419070981443
1842	79.7685852050781	-12.6496362686157	-5.59056186676025	0.0152288740500808	-0.0419138073921204	0.0317872650921345	-0.0188619289547205
1843	77.8205337524414	-11.3509387969971	-5.78536653518677	0.00418994715437293	-0.0247060675173998	0.0321119390428066	-0.0412644557654858
1844	79.1192321777344	-12.3249616622925	-5.46069240570068	0.012956153601408	-0.0191866029053926	-0.00425158534198999	-0.0376930385828018
1845	79.1192321777344	-12.0002870559692	-5.3957576751709	0.00678734155371785	0.00159255252219737	-0.0263294391334057	-0.0425631552934647
1846	79.1192321777344	-12.6496362686157	-5.07108306884766	0.00711201597005129	0.00906006153672934	-0.023407369852066	-0.0302255302667618
1847	78.4698867797852	-12.3249616622925	-5.6554970741272	-0.000355493422830477	-0.00847235135734081	-0.00944637414067984	-0.0302255302667618
1848	80.4179306030273	-12.0002870559692	-5.3957576751709	-0.00100484199356288	-0.000355493422830477	-0.0201606266200542	-0.017887907102704
1849	79.7685852050781	-12.3249616622925	-5.46069240570068	-0.0120437685400248	-0.00230353930965066	0.00289124972186983	-0.0162645354866982
1850	78.4698867797852	-11.0262641906738	-5.6554970741272	-0.00879702530801296	-0.0152905117720366	0.0285405199974775	-0.00782300252467394
1851	79.1192321777344	-12.3249616622925	-5.20095300674438	-0.00652430532500148	-0.0182125810533762	0.0278911720961332	-0.0149658378213644
1852	77.8205337524414	-11.0262641906738	-5.20095300674438	-0.0276281367987394	-0.023407369852066	0.0629559978842735	0.0249691028147936
1853	79.7685852050781	-11.0262641906738	-5.46069240570068	-0.0253554154187441	-0.00782300252467394	0.0850338488817215	0.0353586822748184
1854	78.4698867797852	-11.3509387969971	-5.59056186676025	-0.0139918150380254	-0.0026282137259841	0.0470469556748867	0.0428261905908585
1855	79.7685852050781	-11.3509387969971	-5.3957576751709	-0.021459324285388	0.00841071270406246	0.0288651939481497	0.0457482598721981
1856	81.0672836303711	-12.3249616622925	-5.26588773727417	-0.0230826959013939	0.0145795252174139	-0.00230353930965066	0.0353586822748184
1857	79.7685852050781	-11.0262641906738	-5.52562713623047	-0.0172385573387146	0.0152288740500808	-0.00879702530801296	0.0308132413774729
1858	80.4179306030273	-11.3509387969971	-5.26588773727417	-0.0100957229733467	0.00938473641872406	0.00191722682211548	0.0386054255068302
1859	79.7685852050781	-11.6756134033203	-5.07108306884766	-0.00555028254166245	0.0158782228827477	0.00678734155371785	0.036657378077507
1860	81.0672836303711	-12.0002870559692	-5.6554970741272	-0.0136671401560307	0.01847561635077	-0.00360223650932312	0.0308132413774729
1861	78.4698867797852	-10.3769159317017	-5.78536653518677	-0.00717365415766835	0.0149041991680861	-0.00295288790948689	0.0149041991680861
1862	81.7166290283203	-11.3509387969971	-5.59056186676025	-0.0120437685400248	0.00808603875339031	-0.0172385573387146	-0.0331475995481014
1863	79.1192321777344	-11.3509387969971	-5.26588773727417	0.00776136433705688	-3.08191010844894e-05	-0.0113944197073579	-0.0399657599627972
1864	81.0672836303711	-12.0002870559692	-5.13601779937744	0.0188002903014421	-0.0201606266200542	-0.00100484199356288	-0.0458098985254765
1865	78.4698867797852	-10.0522413253784	-5.20095300674438	0.013930176384747	-0.0182125810533762	0.0304885655641556	-0.0493813157081604
1866	79.1192321777344	-10.3769159317017	-5.52562713623047	0.00451462110504508	-0.0156151866540313	0.0486703291535378	-0.0425631552934647
1867	78.4698867797852	-10.3769159317017	-5.9152364730835	0.0100340843200684	-0.00977104809135199	0.0441248863935471	-0.0367190167307854
1868	79.7685852050781	-10.7015905380249	-5.85030126571655	0.00191722682211548	0.00776136433705688	0.0480209775269032	-0.0211346503347158
1869	79.1192321777344	-9.72756671905518	-5.78536653518677	0.00678734155371785	0.0285405199974775	0.0519170723855495	-0.0107450718060136
1870	79.7685852050781	-11.6756134033203	-5.20095300674438	0.00613799272105098	0.0243197549134493	0.0431508645415306	-0.00977104809135199
1871	79.7685852050781	-10.3769159317017	-5.26588773727417	-0.00912170019000769	0.0226963832974434	0.00970941036939621	0.00159255252219737
1872	79.7685852050781	-11.3509387969971	-4.94121360778809	-0.0100957229733467	0.0353586822748184	-0.023407369852066	0.01100810803473
1873	77.8205337524414	-10.3769159317017	-5.46069240570068	-0.0276281367987394	0.0282158460468054	-0.0389917381107807	0.0438002124428749
1874	79.7685852050781	-11.3509387969971	-5.3957576751709	-0.00490093370899558	0.0470469556748867	-0.063342310488224	0.0467222817242146
1875	77.8205337524414	-9.72756671905518	-5.52562713623047	-0.0117190945893526	0.0405534692108631	-0.0815240740776062	0.0405534692108631
1876	77.8205337524414	-10.0522413253784	-5.3957576751709	-0.0107450718060136	0.0272418223321438	-0.112368136644363	0.0282158460468054
1877	78.4698867797852	-10.3769159317017	-5.00614833831787	-0.0110697457566857	0.011982130818069	-0.0857448354363441	0.0272418223321438
1878	77.8205337524414	-11.3509387969971	-4.87627840042114	-0.0120437685400248	-0.0175632312893867	-0.0448358729481697	0.0252937767654657
1879	79.1192321777344	-10.3769159317017	-5.72043180465698	0.00678734155371785	-0.0159398596733809	-0.0282774847000837	0.0158782228827477
1880	77.8205337524414	-10.3769159317017	-5.59056186676025	-0.000680167751852423	-0.0104203969240189	-0.0224333461374044	0.0162028968334198
1881	80.4179306030273	-11.0262641906738	-5.52562713623047	0.00354059832170606	-0.017887907102704	-0.0204853005707264	-0.00327756232582033
1882	77.8205337524414	-10.3769159317017	-5.59056186676025	0.00126787810586393	-0.0162645354866982	-0.0172385573387146	-0.0237320438027382
1883	79.1192321777344	-11.0262641906738	-5.59056186676025	0.00159255252219737	-0.00619963090866804	0.0136055024340749	-0.048407293856144
1884	77.8205337524414	-10.7015905380249	-5.3957576751709	0.00906006153672934	-0.0169138833880424	0.0408781431615353	-0.0477579422295094
1885	77.8205337524414	-10.0522413253784	-5.46069240570068	0.0142548503354192	-0.0130177913233638	0.0561378374695778	-0.0454852245748043
1886	80.4179306030273	-10.7015905380249	-5.3957576751709	0.00289124972186983	-0.00944637414067984	0.0655533894896507	-0.0360696688294411
1887	79.1192321777344	-11.6756134033203	-5.33082246780396	0.00256657530553639	-0.00165419070981443	0.0473716296255589	-0.0328229255974293
1888	77.8205337524414	-10.7015905380249	-5.26588773727417	-0.00360223650932312	-0.000355493422830477	0.0463976077735424	-0.0162645354866982
1889	78.4698867797852	-9.72756671905518	-5.33082246780396	0.00613799272105098	0.0100340843200684	0.0217223595827818	-0.0136671401560307
1890	79.1192321777344	-10.0522413253784	-5.20095300674438	-0.00100484199356288	0.00386527273803949	-0.00782300252467394	-0.0130177913233638
1891	79.1192321777344	-10.0522413253784	-5.3957576751709	0.00678734155371785	0.0165275707840919	-0.0159398596733809	-0.00977104809135199
1892	78.4698867797852	-10.3769159317017	-5.59056186676025	-0.0152905117720366	0.0155535480007529	0.00548864435404539	0.0278911720961332
1893	81.0672836303711	-11.0262641906738	-5.6554970741272	0.00808603875339031	0.00808603875339031	0.0252937767654657	0.0467222817242146
1894	78.4698867797852	-9.72756671905518	-5.52562713623047	-0.00132951640989631	0.00970941036939621	0.00386527273803949	0.0483456552028656
1895	79.1192321777344	-11.0262641906738	-5.26588773727417	0.00581331877037883	0.00321592413820326	0.00418994715437293	0.0470469556748867
1896	80.4179306030273	-11.3509387969971	-5.20095300674438	0.00483929552137852	0.0106834331527352	-0.00100484199356288	0.036657378077507
1897	80.4179306030273	-10.3769159317017	-5.07108306884766	0.00516396993771195	0.00256657530553639	0.00418994715437293	0.0265924744307995
1898	79.7685852050781	-11.0262641906738	-5.6554970741272	-0.00327756232582033	0.00711201597005129	-0.0221086721867323	0.029189869761467
1899	81.0672836303711	-10.7015905380249	-5.59056186676025	-0.00944637414067984	0.0194496400654316	-0.0467839203774929	0.01100810803473
1900	78.4698867797852	-10.3769159317017	-5.52562713623047	-0.000355493422830477	0.0188002903014421	-0.0542514286935329	0.00613799272105098
1901	79.1192321777344	-9.40289306640625	-5.6554970741272	-0.00814767740666866	0.0262678004801273	-0.00295288790948689	-0.00425158534198999
1902	80.4179306030273	-11.3509387969971	-5.3957576751709	-0.00425158534198999	0.00743668992072344	0.0162028968334198	-0.0169138833880424
1903	78.4698867797852	-9.72756671905518	-5.46069240570068	0.00711201597005129	-0.00230353930965066	0.0304885655641556	-0.0367190167307854
1904	80.4179306030273	-11.0262641906738	-5.33082246780396	-0.00587495695799589	0.00711201597005129	0.0340599827468395	-0.048407293856144
1905	81.0672836303711	-11.0262641906738	-5.3957576751709	0.00678734155371785	0.00191722682211548	-0.00230353930965066	-0.0497059896588326
1906	79.1192321777344	-10.3769159317017	-5.6554970741272	-0.0100957229733467	0.00678734155371785	-0.0100957229733467	-0.0412644557654858
1907	80.4179306030273	-10.7015905380249	-5.52562713623047	-0.00652430532500148	-0.00879702530801296	-0.0217839982360601	-0.0315242260694504
1908	79.7685852050781	-11.0262641906738	-5.26588773727417	-0.0107450718060136	-0.0341216214001179	-0.0188619289547205	-0.0172385573387146
1909	81.7166290283203	-11.0262641906738	-4.61653900146484	0.00159255252219737	-0.0250307414680719	-0.0415891297161579	-0.0123684434220195
1910	78.4698867797852	-9.07821846008301	-5.20095300674438	-0.00717365415766835	-0.0198359526693821	-0.0253554154187441	-0.00749832857400179
1911	81.7166290283203	-10.7015905380249	-5.3957576751709	-0.00295288790948689	-0.0250307414680719	-0.0363943427801132	-0.00295288790948689
1912	80.4179306030273	-10.3769159317017	-5.26588773727417	-0.00944637414067984	-0.0146411629393697	-0.0568488240242004	0.0230210572481155
1913	79.7685852050781	-9.72756671905518	-5.52562713623047	-0.0123684434220195	-0.0152905117720366	-0.0279528107494116	0.0532157681882381
1914	79.7685852050781	-11.0262641906738	-5.13601779937744	-0.00230353930965066	-0.0120437685400248	-0.00652430532500148	0.0450989119708538
1915	81.0672836303711	-11.0262641906738	-5.26588773727417	-0.0026282137259841	-0.00197886489331722	-0.0240567177534103	0.0525664202868938
1916	77.1711883544922	-9.72756671905518	-5.13601779937744	-0.00879702530801296	0.0022419011220336	0.00126787810586393	0.0356833562254906
1917	79.1192321777344	-9.72756671905518	-5.59056186676025	-0.00425158534198999	-0.00100484199356288	-0.00165419070981443	0.0262678004801273
1918	78.4698867797852	-9.40289306640625	-5.6554970741272	-0.00814767740666866	-0.0136671401560307	0.0197743140161037	0.0259431265294552
1919	79.1192321777344	-10.3769159317017	-5.72043180465698	-0.00912170019000769	-0.00782300252467394	0.0168522447347641	0.0220470335334539
1920	79.7685852050781	-11.0262641906738	-5.33082246780396	0.0200989879667759	-0.0143164889886975	0.0343846566975117	0.00938473641872406
1921	80.4179306030273	-11.3509387969971	-5.46069240570068	-0.0152905117720366	-0.0438618510961533	0.0502936989068985	-0.00847235135734081
1922	78.4698867797852	-9.72756671905518	-5.52562713623047	0.00386527273803949	-0.0510046854615211	0.0850338488817215	-0.0295761823654175
1923	81.0672836303711	-11.0262641906738	-5.20095300674438	0.00321592413820326	-0.0480826161801815	0.103215612471104	-0.0354203209280968
1924	79.7685852050781	-9.72756671905518	-5.6554970741272	0.0113327819854021	-0.0243813935667276	0.100293546915054	-0.0402904339134693
1925	78.4698867797852	-9.72756671905518	-5.6554970741272	0.00711201597005129	0.0103587592020631	0.0590599067509174	-0.0477579422295094
1926	78.4698867797852	-9.07821846008301	-5.6554970741272	0.0113327819854021	0.0194496400654316	0.036657378077507	-0.032173577696085
1927	79.7685852050781	-9.07821846008301	-5.6554970741272	-0.00230353930965066	0.0412028171122074	-0.00912170019000769	-0.0363943427801132
1928	79.7685852050781	-9.40289306640625	-5.6554970741272	0.00321592413820326	0.0425015166401863	-0.0350956469774246	-0.0221086721867323
1929	79.7685852050781	-10.0522413253784	-5.20095300674438	0.00451462110504508	0.0561378374695778	-0.090614952147007	-0.0120437685400248
1930	80.4179306030273	-10.3769159317017	-5.3957576751709	0.0175015944987535	0.0681507885456085	-0.0932123512029648	-0.0149658378213644
1931	79.7685852050781	-9.72756671905518	-5.6554970741272	-0.000355493422830477	0.0580858811736107	-0.068537101149559	-0.00360223650932312
1932	79.1192321777344	-9.40289306640625	-5.6554970741272	-0.00944637414067984	0.0428261905908585	-0.0402904339134693	0.0207483377307653
1933	81.0672836303711	-10.7015905380249	-5.13601779937744	-0.00197886489331722	0.0340599827468395	-0.0399657599627972	0.0457482598721981
1934	81.0672836303711	-9.72756671905518	-5.3957576751709	-3.08191010844894e-05	0.0275664981454611	-0.0253554154187441	0.0535404421389103
1935	79.7685852050781	-9.72756671905518	-5.20095300674438	0.000618529506027699	0.0282158460468054	-0.0195112787187099	0.049319677054882
1936	79.7685852050781	-10.7015905380249	-5.26588773727417	-0.00782300252467394	0.0116574559360743	-0.0256800893694162	0.0285405199974775
1937	80.4179306030273	-11.0262641906738	-5.52562713623047	0.00938473641872406	0.0022419011220336	-0.0389917381107807	0.0337353087961674
1938	80.4179306030273	-10.3769159317017	-5.6554970741272	0.0022419011220336	-0.00522560812532902	-0.0299008563160896	0.0269171483814716
1939	79.1192321777344	-10.7015905380249	-5.46069240570068	-0.00230353930965066	-0.00619963090866804	-0.032173577696085	0.0226963832974434
1940	78.4698867797852	-10.0522413253784	-5.72043180465698	0.00354059832170606	-0.00295288790948689	-0.0412644557654858	0.012956153601408
1941	78.4698867797852	-10.3769159317017	-5.33082246780396	0.011982130818069	-0.0191866029053926	-0.0152905117720366	-0.0110697457566857
1942	79.1192321777344	-10.0522413253784	-5.26588773727417	0.00354059832170606	-0.0250307414680719	0.00289124972186983	-0.0282774847000837
1943	78.4698867797852	-9.72756671905518	-5.59056186676025	0.00386527273803949	-0.0201606266200542	-0.00100484199356288	-0.03444629535079
1944	78.4698867797852	-10.0522413253784	-5.59056186676025	0.00548864435404539	-0.0191866029053926	0.0233457311987877	-0.0402904339134693
1945	80.4179306030273	-11.3509387969971	-5.20095300674438	0.00743668992072344	-0.0204853005707264	0.020423661917448	-0.0428878292441368
1946	80.4179306030273	-11.0262641906738	-5.20095300674438	0.00646266713738441	-0.0276281367987394	0.0512677207589149	-0.0334722734987736
1947	79.7685852050781	-10.7015905380249	-4.87627840042114	-0.00555028254166245	-0.0169138833880424	0.0541897900402546	-0.0282774847000837
1948	79.7685852050781	-11.0262641906738	-4.81134366989136	0.00418994715437293	-0.0240567177534103	0.0723715499043465	-0.0191866029053926
1949	77.1711883544922	-9.40289306640625	-5.46069240570068	0.00906006153672934	-0.0240567177534103	0.0710728541016579	-0.0104203969240189
1950	77.8205337524414	-10.0522413253784	-5.6554970741272	0.00743668992072344	-0.0026282137259841	0.0463976077735424	-0.00197886489331722
1951	77.1711883544922	-11.0262641906738	-5.26588773727417	0.00126787810586393	0.0113327819854021	-0.00392691092565656	-0.00327756232582033
1952	79.1192321777344	-10.3769159317017	-5.26588773727417	0.000943203864153475	0.0275664981454611	-0.0419138073921204	0.0233457311987877
1953	79.7685852050781	-10.7015905380249	-5.46069240570068	-0.0146411629393697	0.0304885655641556	-0.0659397020936012	0.0467222817242146
1954	77.8205337524414	-9.72756671905518	-5.26588773727417	0.00256657530553639	0.020423661917448	-0.0659397020936012	0.0522417463362217
1955	79.7685852050781	-10.7015905380249	-5.59056186676025	0.00613799272105098	0.0158782228827477	-0.0467839203774929	0.0470469556748867
1956	81.0672836303711	-10.7015905380249	-5.52562713623047	0.00256657530553639	-0.00490093370899558	-0.0347709693014622	0.0389300994575024
1957	79.1192321777344	-9.72756671905518	-5.9152364730835	0.00191722682211548	-0.00684897974133492	-0.0146411629393697	0.0265924744307995
1958	79.1192321777344	-10.3769159317017	-5.85030126571655	-0.00132951640989631	-0.00684897974133492	-0.00912170019000769	0.0171769186854362
1959	79.1192321777344	-10.7015905380249	-5.59056186676025	0.000618529506027699	0.00581331877037883	0.040228795260191	0.0142548503354192
1960	81.0672836303711	-11.6756134033203	-5.20095300674438	0.0100340843200684	0.0152288740500808	0.0438002124428749	0.0145795252174139
1961	77.8205337524414	-10.0522413253784	-5.33082246780396	-0.0227580219507217	-3.08191010844894e-05	0.0473716296255589	0.00776136433705688
1962	80.4179306030273	-11.3509387969971	-5.20095300674438	-0.0172385573387146	0.00970941036939621	0.0363327041268349	-3.08191010844894e-05
1963	78.4698867797852	-10.0522413253784	-5.6554970741272	0.000943203864153475	0.025618452578783	0.0463976077735424	0.0100340843200684
1964	81.0672836303711	-11.3509387969971	-5.46069240570068	-0.00944637414067984	0.0382807515561581	0.0463976077735424	0.00126787810586393
1965	78.4698867797852	-11.0262641906738	-5.3957576751709	-0.00197886489331722	0.0506183728575706	0.0389300994575024	0.0155535480007529
1966	79.1192321777344	-10.0522413253784	-5.3957576751709	-0.00847235135734081	0.0450989119708538	0.0123068047687411	-0.0227580219507217
1967	79.7685852050781	-10.0522413253784	-5.33082246780396	-0.0133424662053585	0.0350340083241463	-0.0961344167590141	-0.048407293856144
1968	81.7166290283203	-11.3509387969971	-5.3957576751709	-0.0139918150380254	0.0132808275520802	-0.0711344927549362	-0.0279528107494116
1969	80.4179306030273	-11.0262641906738	-5.46069240570068	-0.00425158534198999	0.0022419011220336	-0.0552254542708397	-0.0169138833880424
1970	79.1192321777344	-10.3769159317017	-5.20095300674438	-0.00132951640989631	-0.00814767740666866	-0.0480826161801815	-0.0175632312893867
1971	79.1192321777344	-9.72756671905518	-5.33082246780396	-0.00425158534198999	-0.0295761823654175	-0.0159398596733809	-0.0107450718060136
1972	80.4179306030273	-11.6756134033203	-5.20095300674438	-0.0156151866540313	-0.0292515084147453	-0.00392691092565656	0.0213976856321096
1973	78.4698867797852	-9.72756671905518	-5.26588773727417	-0.0113944197073579	-0.0311995539814234	0.0278911720961332	0.0438002124428749
1974	79.7685852050781	-11.6756134033203	-5.26588773727417	-0.0110697457566857	-0.0503553375601768	0.045423585921526	0.0515923984348774
1975	77.8205337524414	-9.72756671905518	-5.85030126571655	-0.00847235135734081	-0.0435371771454811	0.0616573020815849	0.0330859608948231
1976	78.4698867797852	-10.3769159317017	-5.78536653518677	-0.00717365415766835	-0.0422384813427925	0.0600339286029339	0.0321119390428066
1977	79.7685852050781	-11.3509387969971	-5.52562713623047	-0.0152905117720366	-0.021459324285388	0.0502936989068985	0.0168522447347641
1978	79.1192321777344	-11.3509387969971	-5.13601779937744	0.00743668992072344	-0.00555028254166245	0.0265924744307995	0.0239950809627771
1979	79.7685852050781	-10.3769159317017	-5.07108306884766	-0.0110697457566857	0.0149041991680861	0.0123068047687411	0.00646266713738441
1980	79.1192321777344	-9.72756671905518	-5.33082246780396	0.00548864435404539	0.013930176384747	-0.00360223650932312	0.0022419011220336
1981	79.7685852050781	-10.3769159317017	-5.9152364730835	0.0113327819854021	-0.00522560812532902	0.0162028968334198	-0.00944637414067984
1982	79.1192321777344	-10.0522413253784	-5.85030126571655	0.0113327819854021	-0.00847235135734081	0.00873538758605719	-0.0363943427801132
1983	80.4179306030273	-11.0262641906738	-5.3957576751709	0.00808603875339031	-0.00295288790948689	0.0100340843200684	-0.0542514286935329
1984	79.7685852050781	-10.7015905380249	-5.52562713623047	0.0116574559360743	-0.00165419070981443	0.0207483377307653	-0.0503553375601768
1985	79.1192321777344	-10.3769159317017	-5.46069240570068	0.0168522447347641	0.0155535480007529	0.0684754624962807	-0.0474332682788372
1986	78.4698867797852	-10.3769159317017	-5.26588773727417	0.00418994715437293	0.00516396993771195	0.0717222020030022	-0.0363943427801132
1987	78.4698867797852	-10.7015905380249	-5.3957576751709	0.00418994715437293	0.0197743140161037	0.040228795260191	-0.0354203209280968
1988	77.8205337524414	-10.3769159317017	-5.59056186676025	-0.0156151866540313	0.0246444288641214	-0.00295288790948689	-0.0195112787187099
1989	79.7685852050781	-11.3509387969971	-5.33082246780396	0.0136055024340749	0.0434755384922028	-0.0412644557654858	-0.0217839982360601
1990	80.4179306030273	-11.0262641906738	-5.07108306884766	0.0022419011220336	0.060358602553606	-0.0977577865123749	-0.0165892094373703
1991	79.1192321777344	-11.0262641906738	-5.33082246780396	0.00516396993771195	0.0522417463362217	-0.105225294828415	-0.0110697457566857
1992	79.1192321777344	-10.0522413253784	-5.3957576751709	-0.0133424662053585	0.0343846566975117	-0.0841214656829834	0.025618452578783
1993	81.7166290283203	-11.3509387969971	-4.94121360778809	-0.00490093370899558	0.013930176384747	-0.0701604709029198	0.0425015166401863
1994	79.1192321777344	-10.3769159317017	-5.59056186676025	-0.00977104809135199	-0.00230353930965066	-0.0324982516467571	0.0460729338228703
1995	81.0672836303711	-11.0262641906738	-5.3957576751709	-0.000680167751852423	-0.0133424662053585	-0.0136671401560307	0.0447742342948914
1996	81.0672836303711	-11.3509387969971	-5.33082246780396	-3.08191010844894e-05	-0.0169138833880424	0.00516396993771195	0.0353586822748184
1997	81.0672836303711	-11.6756134033203	-5.6554970741272	0.00159255252219737	-0.0286021586507559	0.0200989879667759	0.0210730116814375
1998	81.7166290283203	-11.3509387969971	-5.46069240570068	-0.00295288790948689	0.00289124972186983	0.011982130818069	0.0249691028147936
1999	81.7166290283203	-11.3509387969971	-5.07108306884766	0.00613799272105098	0.0259431265294552	-0.0188619289547205	0.0165275707840919
2000	80.4179306030273	-11.0262641906738	-5.13601779937744	-3.08191010844894e-05	0.0301638916134834	-0.0529527328908443	0.00938473641872406
[truncated: 6,780 more rows]
