# Supplementary material for: Precise instruction and consideration of the vertical and horizontal force component increases validity and reliability of the 90:20 Isometric Posterior Chain Test
Source: PLoS One. 2024 Oct 28;19(10):e0312843. doi: 10.1371/journal.pone.0312843 (PMC11515970; doi:10.1371/journal.pone.0312843)
Supplement: S1 File — (ZIP) [file pone.0312843.s001.zip › S1_Raw_Data/M1_P15_v_3.csv]

1	76.7971649169922	-6.73471927642822	-5.52562713623047	0.00451462110504508	0.0152288740500808	-0.105225294828415	-0.00425158534198999
2	80.6932525634766	-8.68276500701904	-5.20095300674438	-0.0133424662053585	0.0142548503354192	-0.0883422344923019	0.020423661917448
3	77.4465103149414	-6.41004514694214	-5.59056186676025	-0.00847235135734081	0.00321592413820326	-0.0776279792189598	0.0551638156175613
4	79.3945541381836	-9.00743961334229	-5.3957576751709	-0.017887907102704	-0.00879702530801296	-0.0649656802415848	0.0671767666935921
5	80.0439071655273	-8.35809135437012	-5.33082246780396	-0.0221086721867323	-0.00522560812532902	-0.038017712533474	0.0616573020815849
6	79.3945541381836	-8.68276500701904	-5.26588773727417	-0.00360223650932312	-0.0172385573387146	-0.0406151078641415	0.0512677207589149
7	79.3945541381836	-8.68276500701904	-5.3957576751709	-0.00717365415766835	-0.0311995539814234	-0.00132951640989631	0.0360080301761627
8	80.0439071655273	-8.35809135437012	-4.81134366989136	-0.00457625929266214	-0.0256800893694162	-0.00392691092565656	0.0275664981454611
9	79.3945541381836	-8.35809135437012	-5.33082246780396	-0.00912170019000769	-0.0172385573387146	0.0106834331527352	0.0213976856321096
10	78.7452087402344	-7.38406801223755	-5.59056186676025	0.00841071270406246	-0.0113944197073579	0.012956153601408	0.0155535480007529
11	78.7452087402344	-8.03341674804688	-5.52562713623047	0.00581331877037883	-0.00555028254166245	0.0132808275520802	0.000618529506027699
12	79.3945541381836	-8.03341674804688	-5.52562713623047	0.0269171483814716	-0.0185372550040483	0.0327612869441509	-0.0302255302667618
13	76.1478118896484	-7.05939340591431	-5.3957576751709	0.0295145437121391	-0.028926832601428	0.0564625114202499	-0.0536020807921886
14	79.3945541381836	-8.35809135437012	-5.07108306884766	0.0269171483814716	-0.0211346503347158	0.0700988322496414	-0.0549007803201675
15	77.4465103149414	-7.05939340591431	-5.85030126571655	0.0308132413774729	-0.00912170019000769	0.076592318713665	-0.0665890574455261
16	76.7971649169922	-7.05939340591431	-5.78536653518677	0.0136055024340749	-0.00977104809135199	0.0632806718349457	-0.0513293594121933
17	78.0958633422852	-7.38406801223755	-5.59056186676025	0.00906006153672934	-0.00782300252467394	0.0736702531576157	-0.0438618510961533
18	77.4465103149414	-8.35809135437012	-5.3957576751709	0.00906006153672934	0.011982130818069	0.06393001973629	-0.0279528107494116
19	77.4465103149414	-7.38406801223755	-5.46069240570068	0.00581331877037883	0.0178262684494257	0.052891094237566	-0.0279528107494116
20	76.7971649169922	-7.05939340591431	-5.52562713623047	-0.00652430532500148	0.0298392176628113	0.00938473641872406	-0.0175632312893867
21	77.4465103149414	-6.0853705406189	-5.9152364730835	-0.00782300252467394	0.0379560738801956	-0.0162645354866982	-0.0146411629393697
22	76.1478118896484	-7.05939340591431	-5.85030126571655	-0.0120437685400248	0.0431508645415306	-0.0503553375601768	0.0210730116814375
23	78.7452087402344	-7.70874214172363	-5.6554970741272	-0.017887907102704	0.0392547734081745	-0.0574981719255447	0.0538651160895824
24	75.4984664916992	-6.73471927642822	-5.72043180465698	-0.021459324285388	0.0249691028147936	-0.0795760303735733	0.0580858811736107
25	76.7971649169922	-6.41004514694214	-5.6554970741272	-0.0282774847000837	0.00711201597005129	-0.0766539573669434	0.0548391379415989
26	77.4465103149414	-8.03341674804688	-4.87627840042114	-0.0123684434220195	-0.0169138833880424	-0.0578228458762169	0.0438002124428749
27	77.4465103149414	-7.38406801223755	-5.33082246780396	-0.00522560812532902	-0.0480826161801815	-0.00977104809135199	0.0340599827468395
28	76.1478118896484	-7.05939340591431	-5.33082246780396	-0.00360223650932312	-0.0568488240242004	0.0288651939481497	0.0275664981454611
29	77.4465103149414	-6.73471927642822	-5.59056186676025	0.00321592413820326	-0.0584721975028515	0.0408781431615353	0.0233457311987877
30	78.0958633422852	-7.70874214172363	-5.3957576751709	0.00418994715437293	-0.0331475995481014	0.0340599827468395	0.0116574559360743
31	76.7971649169922	-6.41004514694214	-4.94121360778809	0.00159255252219737	-0.0123684434220195	0.0197743140161037	-0.000355493422830477
32	76.7971649169922	-7.05939340591431	-4.87627840042114	0.020423661917448	-0.0123684434220195	0.00906006153672934	-0.0302255302667618
33	78.7452087402344	-7.70874214172363	-5.33082246780396	0.0142548503354192	-0.0172385573387146	-0.0100957229733467	-0.050680011510849
34	76.1478118896484	-6.41004514694214	-5.6554970741272	0.0165275707840919	-0.00684897974133492	-0.0113944197073579	-0.0626929625868797
35	78.7452087402344	-7.05939340591431	-5.13601779937744	0.0175015944987535	0.00418994715437293	-0.0172385573387146	-0.0652903541922569
36	76.7971649169922	-6.0853705406189	-5.3957576751709	0.00548864435404539	0.0152288740500808	-0.00587495695799589	-0.050680011510849
37	76.7971649169922	-5.11134767532349	-5.3957576751709	0.0152288740500808	0.00841071270406246	0.0210730116814375	-0.0519787110388279
38	75.4984664916992	-6.41004514694214	-5.26588773727417	0.00970941036939621	0.00743668992072344	0.0392547734081745	-0.02697878703475
39	77.4465103149414	-6.73471927642822	-5.6554970741272	0.0132808275520802	-0.000355493422830477	0.0327612869441509	-0.0250307414680719
40	77.4465103149414	-6.73471927642822	-5.72043180465698	0.00841071270406246	-0.00749832857400179	0.0337353087961674	-0.0165892094373703
41	79.3945541381836	-7.05939340591431	-5.3957576751709	0.00873538758605719	-0.0110697457566857	-0.00425158534198999	-0.00132951640989631
42	78.0958633422852	-6.73471927642822	-5.59056186676025	-0.00197886489331722	-0.00132951640989631	-0.0474332682788372	0.0213976856321096
43	77.4465103149414	-5.43602228164673	-5.46069240570068	-0.00490093370899558	-0.000680167751852423	-0.0367190167307854	0.0558131635189056
44	77.4465103149414	-6.73471927642822	-5.00614833831787	-0.00652430532500148	-3.08191010844894e-05	-0.0224333461374044	0.0636053457856178
45	78.7452087402344	-6.0853705406189	-5.9152364730835	-0.00749832857400179	-0.00944637414067984	-0.00814767740666866	0.0587352328002453
46	76.1478118896484	-4.7866735458374	-5.85030126571655	-0.00295288790948689	-0.0100957229733467	-0.00847235135734081	0.0496443510055542
47	76.7971649169922	-5.43602228164673	-5.85030126571655	0.00873538758605719	-0.032173577696085	0.0116574559360743	0.0444495603442192
48	76.7971649169922	-5.43602228164673	-5.78536653518677	-0.0100957229733467	-0.0250307414680719	0.0252937767654657	0.0376313999295235
49	78.7452087402344	-6.73471927642822	-5.3957576751709	-0.00327756232582033	-0.0198359526693821	0.0220470335334539	0.0226963832974434
50	75.4984664916992	-6.0853705406189	-5.3957576751709	-0.0104203969240189	0.00646266713738441	-0.00652430532500148	0.0155535480007529
51	76.1478118896484	-5.43602228164673	-5.78536653518677	-0.00555028254166245	0.00548864435404539	-0.017887907102704	-0.00327756232582033
52	77.4465103149414	-4.46199893951416	-5.9152364730835	0.00873538758605719	0.000293855206109583	0.01100810803473	-0.0156151866540313
53	78.0958633422852	-6.0853705406189	-5.46069240570068	0.00776136433705688	-0.0337969474494457	0.0239950809627771	-0.0445111989974976
54	76.7971649169922	-4.7866735458374	-5.3957576751709	0.0136055024340749	-0.0260047651827335	0.0389300994575024	-0.0561994761228561
55	76.7971649169922	-5.76069641113281	-5.07108306884766	0.013930176384747	-0.0250307414680719	0.0535404421389103	-0.0497059896588326
56	78.0958633422852	-6.0853705406189	-5.00614833831787	0.00613799272105098	0.0022419011220336	0.0412028171122074	-0.0555501282215118
57	76.7971649169922	-6.0853705406189	-5.33082246780396	-0.00132951640989631	0.000943203864153475	0.0126314787194133	-0.0373683646321297
58	78.0958633422852	-5.43602228164673	-5.3957576751709	-0.0169138833880424	0.0233457311987877	0.0181509424000978	-0.0211346503347158
59	77.4465103149414	-6.0853705406189	-5.46069240570068	0.0145795252174139	0.0373067259788513	0.0149041991680861	-0.0117190945893526
60	76.7971649169922	-6.41004514694214	-5.52562713623047	0.00711201597005129	0.0321119390428066	-0.0165892094373703	-0.0165892094373703
61	75.4984664916992	-5.43602228164673	-5.52562713623047	0.00451462110504508	0.0321119390428066	-0.0461345724761486	-0.00392691092565656
62	76.7971649169922	-5.43602228164673	-5.6554970741272	-0.0159398596733809	0.041852168738842	-0.0458098985254765	0.029189869761467
63	76.7971649169922	-5.43602228164673	-6.04510593414307	-0.0104203969240189	0.0382807515561581	-0.048407293856144	0.0597092546522617
64	76.7971649169922	-5.11134767532349	-5.6554970741272	-0.0146411629393697	0.0473716296255589	-0.0503553375601768	0.0515923984348774
65	78.0958633422852	-6.73471927642822	-5.20095300674438	-0.00652430532500148	0.036657378077507	-0.0532774068415165	0.0632806718349457
66	78.7452087402344	-6.41004514694214	-5.26588773727417	-0.00327756232582033	0.0175015944987535	-0.0610695891082287	0.0457482598721981
67	77.4465103149414	-6.41004514694214	-4.94121360778809	-0.00814767740666866	0.00126787810586393	-0.0383423902094364	0.0278911720961332
68	78.7452087402344	-6.73471927642822	-5.07108306884766	-0.00425158534198999	-0.0100957229733467	-0.00879702530801296	0.0243197549134493
69	76.7971649169922	-5.43602228164673	-5.52562713623047	-0.00295288790948689	-0.00944637414067984	0.0022419011220336	0.0269171483814716
70	76.7971649169922	-5.43602228164673	-5.72043180465698	-0.00197886489331722	-0.00295288790948689	0.012956153601408	0.0113327819854021
71	78.7452087402344	-6.0853705406189	-5.33082246780396	0.00906006153672934	0.00678734155371785	0.0168522447347641	0.00841071270406246
72	78.0958633422852	-6.73471927642822	-5.26588773727417	0.0272418223321438	-0.00879702530801296	0.0483456552028656	-0.0188619289547205
73	75.4984664916992	-5.76069641113281	-5.33082246780396	0.0188002903014421	-0.0152905117720366	0.0642546936869621	-0.0523033849895
74	78.7452087402344	-6.73471927642822	-5.20095300674438	0.0188002903014421	-0.0347709693014622	0.0597092546522617	-0.073731891810894
75	78.7452087402344	-6.0853705406189	-5.6554970741272	0.01100810803473	-0.0201606266200542	0.0756182968616486	-0.0659397020936012
76	76.7971649169922	-5.43602228164673	-5.52562713623047	0.00906006153672934	-0.032173577696085	0.0645793676376343	-0.0519787110388279
77	76.1478118896484	-5.76069641113281	-5.78536653518677	0.00483929552137852	-0.0286021586507559	0.0353586822748184	-0.0350956469774246
78	76.7971649169922	-5.76069641113281	-5.3957576751709	-0.00490093370899558	-0.00392691092565656	-0.0110697457566857	-0.0260047651827335
79	76.1478118896484	-5.76069641113281	-5.26588773727417	-0.0113944197073579	0.000618529506027699	-0.0354203209280968	-0.0159398596733809
80	75.4984664916992	-5.43602228164673	-5.59056186676025	-0.0113944197073579	-0.000680167751852423	-0.0581475235521793	-0.0100957229733467
81	77.4465103149414	-6.41004514694214	-5.59056186676025	-0.0120437685400248	0.00386527273803949	-0.0477579422295094	-0.00782300252467394
82	76.7971649169922	-5.76069641113281	-5.59056186676025	-0.0133424662053585	0.0116574559360743	-0.0649656802415848	0.0301638916134834
83	78.0958633422852	-7.05939340591431	-5.3957576751709	-0.0159398596733809	0.0301638916134834	-0.0328229255974293	0.0571118593215942
84	76.1478118896484	-5.76069641113281	-5.52562713623047	-0.0107450718060136	0.041852168738842	-0.0243813935667276	0.0733455792069435
85	76.1478118896484	-5.11134767532349	-5.46069240570068	-0.017887907102704	0.0467222817242146	-0.0253554154187441	0.0545144639909267
86	77.4465103149414	-6.0853705406189	-5.3957576751709	-0.00814767740666866	0.0330859608948231	-0.0461345724761486	0.0571118593215942
87	75.4984664916992	-6.41004514694214	-5.3957576751709	-0.00684897974133492	0.0304885655641556	-0.0435371771454811	0.0373067259788513
88	77.4465103149414	-5.76069641113281	-5.33082246780396	-0.00295288790948689	0.0100340843200684	-0.0331475995481014	0.031137915328145
89	74.84912109375	-5.11134767532349	-5.59056186676025	-0.0107450718060136	0.00191722682211548	-0.0243813935667276	0.0275664981454611
90	76.7971649169922	-6.0853705406189	-5.3957576751709	0.00126787810586393	0.00386527273803949	-0.0221086721867323	0.0116574559360743
91	74.84912109375	-5.76069641113281	-5.33082246780396	0.00938473641872406	-0.00132951640989631	-0.00587495695799589	0.00938473641872406
92	75.4984664916992	-5.76069641113281	-5.6554970741272	0.0149041991680861	-0.0133424662053585	0.00678734155371785	-0.023407369852066
93	75.4984664916992	-6.0853705406189	-5.52562713623047	0.00938473641872406	-0.0441865250468254	0.0412028171122074	-0.0555501282215118
94	74.84912109375	-5.43602228164673	-5.52562713623047	0.00906006153672934	-0.0532774068415165	0.0412028171122074	-0.0542514286935329
95	75.4984664916992	-7.05939340591431	-5.6554970741272	0.0103587592020631	-0.0646410062909126	0.069124810397625	-0.0662643760442734
96	76.1478118896484	-6.0853705406189	-5.46069240570068	0.00743668992072344	-0.0474332682788372	0.0502936989068985	-0.0471085943281651
97	75.4984664916992	-5.43602228164673	-5.3957576751709	0.00581331877037883	-0.0279528107494116	0.0489950031042099	-0.0376930385828018
98	73.550422668457	-6.0853705406189	-5.85030126571655	0.0022419011220336	0.00678734155371785	0.0392547734081745	-0.0230826959013939
99	74.1997680664063	-5.11134767532349	-5.78536653518677	-0.0113944197073579	0.0350340083241463	0.040228795260191	-0.0221086721867323
100	76.1478118896484	-7.70874214172363	-5.72043180465698	-0.00652430532500148	0.0473716296255589	0.0175015944987535	-0.0175632312893867
101	74.84912109375	-7.05939340591431	-5.26588773727417	-0.0169138833880424	0.0551638156175613	-0.0123684434220195	-0.00652430532500148
102	76.1478118896484	-7.70874214172363	-5.07108306884766	-0.00457625929266214	0.0509430468082428	-0.0315242260694504	0.031137915328145
103	74.1997680664063	-5.76069641113281	-5.26588773727417	0.00581331877037883	0.0363327041268349	-0.0370436906814575	0.0470469556748867
104	76.1478118896484	-7.70874214172363	-5.59056186676025	0.00126787810586393	0.031137915328145	-0.0571734979748726	0.0613326244056225
105	75.4984664916992	-7.05939340591431	-5.78536653518677	-0.00165419070981443	0.031137915328145	-0.0409397818148136	0.052891094237566
106	75.4984664916992	-7.38406801223755	-5.78536653518677	0.00386527273803949	0.00646266713738441	-0.0224333461374044	0.047696303576231
107	75.4984664916992	-7.38406801223755	-5.46069240570068	0.000943203864153475	0.00289124972186983	-0.00944637414067984	0.0399041213095188
108	75.4984664916992	-7.70874214172363	-5.00614833831787	-0.00230353930965066	-0.0146411629393697	0.00516396993771195	0.0304885655641556
109	76.1478118896484	-6.73471927642822	-5.20095300674438	0.00548864435404539	-0.0149658378213644	0.0175015944987535	0.0275664981454611
110	74.1997680664063	-6.41004514694214	-5.59056186676025	-0.00879702530801296	-0.0159398596733809	0.0158782228827477	0.0145795252174139
111	74.84912109375	-6.0853705406189	-5.59056186676025	-0.0126931173726916	-0.0107450718060136	-0.00132951640989631	-0.00684897974133492
112	76.1478118896484	-7.05939340591431	-5.13601779937744	-0.00490093370899558	-0.00684897974133492	-0.00100484199356288	-0.0243813935667276
113	73.550422668457	-6.73471927642822	-5.00614833831787	-0.00100484199356288	-0.0156151866540313	0.0278911720961332	-0.0519787110388279
114	75.4984664916992	-7.70874214172363	-5.00614833831787	-0.0156151866540313	-0.00327756232582033	0.0236704051494598	-0.0516540370881557
115	75.4984664916992	-6.73471927642822	-5.52562713623047	-0.00749832857400179	0.00256657530553639	0.00191722682211548	-0.0613942667841911
116	76.7971649169922	-7.70874214172363	-5.52562713623047	-0.00100484199356288	0.0217223595827818	-0.0409397818148136	-0.0574981719255447
117	76.1478118896484	-7.38406801223755	-5.3957576751709	-0.00165419070981443	0.0239950809627771	-0.0581475235521793	-0.048407293856144
118	76.1478118896484	-7.38406801223755	-5.20095300674438	-0.00977104809135199	0.00841071270406246	-0.0545761026442051	-0.0224333461374044
119	77.4465103149414	-7.70874214172363	-5.26588773727417	-3.08191010844894e-05	-0.0026282137259841	-0.0587968714535236	-0.0224333461374044
120	76.7971649169922	-7.70874214172363	-4.94121360778809	0.00483929552137852	-0.00522560812532902	-0.0195112787187099	-0.0107450718060136
121	76.1478118896484	-7.05939340591431	-5.46069240570068	-0.00749832857400179	-0.028926832601428	-0.000355493422830477	-0.00555028254166245
122	76.1478118896484	-6.41004514694214	-5.46069240570068	-0.00555028254166245	-0.0026282137259841	0.000618529506027699	0.0265924744307995
123	78.0958633422852	-7.05939340591431	-5.6554970741272	-0.00912170019000769	0.00451462110504508	0.00321592413820326	0.0564625114202499
124	77.4465103149414	-6.73471927642822	-5.52562713623047	-0.00360223650932312	0.00808603875339031	0.00321592413820326	0.0616573020815849
125	78.0958633422852	-8.03341674804688	-5.26588773727417	-0.00587495695799589	0.0106834331527352	0.0126314787194133	0.0597092546522617
126	79.3945541381836	-7.70874214172363	-5.13601779937744	-0.00425158534198999	0.00354059832170606	0.0168522447347641	0.0463976077735424
127	78.7452087402344	-8.35809135437012	-5.26588773727417	-0.00197886489331722	0.0106834331527352	0.00776136433705688	0.049319677054882
128	78.7452087402344	-7.70874214172363	-5.78536653518677	0.00256657530553639	0.0162028968334198	0.013930176384747	0.0324366129934788
129	78.0958633422852	-7.38406801223755	-5.98017120361328	0.00289124972186983	0.0194496400654316	0.0106834331527352	0.0272418223321438
130	78.0958633422852	-6.73471927642822	-5.6554970741272	-0.00944637414067984	0.0145795252174139	0.0343846566975117	0.0165275707840919
131	78.7452087402344	-7.05939340591431	-5.46069240570068	0.00548864435404539	0.0123068047687411	0.0434755384922028	0.00743668992072344
132	76.7971649169922	-7.05939340591431	-4.94121360778809	0.01847561635077	0.0220470335334539	0.0564625114202499	-0.0318489037454128
133	78.0958633422852	-7.05939340591431	-5.6554970741272	0.0132808275520802	0.0149041991680861	0.0470469556748867	-0.0399657599627972
134	79.3945541381836	-7.70874214172363	-5.46069240570068	0.0136055024340749	0.0223717093467712	0.0230210572481155	-0.0604202412068844
135	78.7452087402344	-7.38406801223755	-5.3957576751709	-0.000355493422830477	0.020423661917448	0.01100810803473	-0.063342310488224
136	78.0958633422852	-7.05939340591431	-5.13601779937744	-0.00327756232582033	0.00873538758605719	-0.0146411629393697	-0.0516540370881557
137	80.0439071655273	-8.03341674804688	-5.20095300674438	0.012956153601408	0.0100340843200684	-0.0467839203774929	-0.0425631552934647
138	78.7452087402344	-8.35809135437012	-4.94121360778809	-0.0104203969240189	-0.000680167751852423	-0.0490566417574883	-0.0247060675173998
139	80.0439071655273	-7.70874214172363	-5.33082246780396	-0.00847235135734081	-0.00360223650932312	-0.0545761026442051	-0.0159398596733809
140	78.7452087402344	-8.03341674804688	-5.52562713623047	-0.0120437685400248	-0.0104203969240189	-0.0367190167307854	-0.0162645354866982
141	78.7452087402344	-8.68276500701904	-5.59056186676025	-0.000355493422830477	-0.021459324285388	0.0262678004801273	-0.00847235135734081
142	76.7971649169922	-6.73471927642822	-5.59056186676025	0.00321592413820326	-0.0253554154187441	0.0220470335334539	0.0213976856321096
143	77.4465103149414	-7.38406801223755	-5.59056186676025	-0.0156151866540313	-0.0175632312893867	0.0545144639909267	0.0473716296255589
144	78.0958633422852	-8.35809135437012	-5.33082246780396	-0.0143164889886975	-0.0130177913233638	0.0600339286029339	0.0642546936869621
145	79.3945541381836	-8.68276500701904	-5.72043180465698	-0.00879702530801296	0.0100340843200684	0.040228795260191	0.0655533894896507
146	78.0958633422852	-8.03341674804688	-5.6554970741272	-0.00944637414067984	0.0223717093467712	-0.0117190945893526	0.0382807515561581
147	77.4465103149414	-8.03341674804688	-5.59056186676025	0.00451462110504508	0.0275664981454611	-0.0474332682788372	0.0399041213095188
148	78.7452087402344	-7.38406801223755	-5.52562713623047	-0.00457625929266214	0.0301638916134834	-0.0610695891082287	0.0295145437121391
149	78.7452087402344	-9.00743961334229	-5.13601779937744	0.00548864435404539	0.036657378077507	-0.0984071344137192	0.0285405199974775
150	78.0958633422852	-8.68276500701904	-5.07108306884766	0.0149041991680861	0.0301638916134834	-0.0808747261762619	-0.000355493422830477
151	77.4465103149414	-8.03341674804688	-5.52562713623047	0.011982130818069	0.00516396993771195	-0.0331475995481014	-0.00944637414067984
152	78.0958633422852	-7.05939340591431	-5.72043180465698	0.0369820520281792	-0.0149658378213644	-0.0139918150380254	-0.0230826959013939
153	78.0958633422852	-8.68276500701904	-5.33082246780396	0.0246444288641214	-0.0217839982360601	-0.00457625929266214	-0.0626929625868797
154	77.4465103149414	-7.70874214172363	-5.52562713623047	0.0334106348454952	-0.0188619289547205	-0.0136671401560307	-0.0600955672562122
155	77.4465103149414	-8.03341674804688	-5.33082246780396	0.0243197549134493	-0.0133424662053585	-0.00587495695799589	-0.0594462193548679
156	78.0958633422852	-8.68276500701904	-5.13601779937744	0.0223717093467712	-0.0104203969240189	0.012956153601408	-0.0581475235521793
157	78.0958633422852	-9.00743961334229	-5.6554970741272	0.0210730116814375	-0.0156151866540313	0.0220470335334539	-0.0402904339134693
158	78.7452087402344	-9.00743961334229	-5.46069240570068	0.00354059832170606	-0.0221086721867323	0.0412028171122074	-0.0295761823654175
159	77.4465103149414	-8.03341674804688	-5.33082246780396	0.00646266713738441	-0.0201606266200542	0.0584105588495731	-0.0198359526693821
160	77.4465103149414	-7.70874214172363	-5.85030126571655	0.000293855206109583	-0.0224333461374044	0.0671767666935921	-0.0204853005707264
161	77.4465103149414	-7.38406801223755	-5.6554970741272	-0.00165419070981443	-0.0305502042174339	0.0700988322496414	-0.00782300252467394
162	78.7452087402344	-9.00743961334229	-5.52562713623047	-0.00619963090866804	-0.0260047651827335	0.0567871853709221	0.0343846566975117
163	76.1478118896484	-8.68276500701904	-5.72043180465698	-0.0208099745213985	-0.0266541130840778	0.0382807515561581	0.0584105588495731
164	79.3945541381836	-8.68276500701904	-5.59056186676025	-0.0182125810533762	0.000943203864153475	0.0382807515561581	0.0671767666935921
165	75.4984664916992	-7.70874214172363	-5.52562713623047	-0.0172385573387146	0.0116574559360743	0.0304885655641556	0.0645793676376343
166	76.7971649169922	-7.70874214172363	-5.98017120361328	-0.0169138833880424	0.0233457311987877	0.00808603875339031	0.0541897900402546
167	76.7971649169922	-8.35809135437012	-5.20095300674438	-0.0107450718060136	0.0334106348454952	-0.0221086721867323	0.0535404421389103
168	76.7971649169922	-8.35809135437012	-5.00614833831787	-0.0130177913233638	0.0314625911414623	-0.0399657599627972	0.0356833562254906
169	76.7971649169922	-8.03341674804688	-5.46069240570068	-0.0104203969240189	0.0415274947881699	-0.0422384813427925	0.0269171483814716
170	76.7971649169922	-7.70874214172363	-5.59056186676025	-0.00847235135734081	0.0382807515561581	-0.0360696688294411	0.0168522447347641
171	79.3945541381836	-9.33211421966553	-5.6554970741272	-0.00360223650932312	0.0356833562254906	-0.0188619289547205	-0.00425158534198999
172	78.7452087402344	-9.00743961334229	-5.33082246780396	-3.08191010844894e-05	0.0392547734081745	-0.0211346503347158	-0.0188619289547205
173	78.7452087402344	-7.70874214172363	-5.46069240570068	-0.0126931173726916	0.0223717093467712	-0.0143164889886975	-0.043212503194809
174	80.0439071655273	-9.00743961334229	-5.07108306884766	-0.00457625929266214	-0.00327756232582033	-0.0165892094373703	-0.0552254542708397
175	78.7452087402344	-9.00743961334229	-5.46069240570068	0.00808603875339031	-0.0100957229733467	-0.0221086721867323	-0.0643163323402405
176	79.3945541381836	-7.70874214172363	-5.78536653518677	0.020423661917448	-0.0350956469774246	-0.0175632312893867	-0.0529527328908443
177	76.7971649169922	-7.70874214172363	-5.6554970741272	0.0181509424000978	-0.0328229255974293	-0.0237320438027382	-0.0406151078641415
178	78.7452087402344	-8.35809135437012	-5.59056186676025	0.0178262684494257	-0.0308748781681061	-0.00652430532500148	-0.0256800893694162
179	78.7452087402344	-8.35809135437012	-5.6554970741272	0.0136055024340749	-0.0295761823654175	0.00483929552137852	-0.0227580219507217
180	80.0439071655273	-9.00743961334229	-5.3957576751709	-0.00295288790948689	-0.0240567177534103	-0.0026282137259841	-0.0195112787187099
181	79.3945541381836	-9.00743961334229	-5.72043180465698	0.013930176384747	-0.00230353930965066	-0.0308748781681061	-0.00360223650932312
182	79.3945541381836	-8.03341674804688	-5.59056186676025	-0.00360223650932312	0.00970941036939621	-0.0315242260694504	0.0308132413774729
183	76.1478118896484	-8.03341674804688	-6.17497587203979	-0.00717365415766835	0.0149041991680861	-0.0311995539814234	0.0467222817242146
184	77.4465103149414	-7.70874214172363	-5.78536653518677	-0.0113944197073579	0.0246444288641214	-0.0409397818148136	0.0717222020030022
185	78.7452087402344	-8.35809135437012	-5.52562713623047	-0.00944637414067984	0.0304885655641556	-0.048407293856144	0.06393001973629
186	80.6932525634766	-8.68276500701904	-5.20095300674438	-0.0104203969240189	0.025618452578783	-0.0503553375601768	0.0434755384922028
187	76.7971649169922	-7.70874214172363	-5.6554970741272	0.00256657530553639	0.011982130818069	-0.0334722734987736	0.0444495603442192
188	80.0439071655273	-8.03341674804688	-5.52562713623047	0.01100810803473	0.00289124972186983	-0.0165892094373703	0.0376313999295235
189	79.3945541381836	-8.35809135437012	-5.3957576751709	0.0194496400654316	-0.00327756232582033	0.0262678004801273	0.0262678004801273
190	78.7452087402344	-9.00743961334229	-5.13601779937744	0.0132808275520802	-0.00652430532500148	0.052891094237566	0.0188002903014421
191	77.4465103149414	-8.03341674804688	-5.07108306884766	0.00483929552137852	-0.0159398596733809	0.052891094237566	0.00289124972186983
192	79.3945541381836	-8.03341674804688	-4.94121360778809	0.0188002903014421	-0.017887907102704	0.0431508645415306	-0.0211346503347158
193	77.4465103149414	-8.68276500701904	-5.26588773727417	0.020423661917448	-0.00230353930965066	0.0467222817242146	-0.0445111989974976
194	77.4465103149414	-7.70874214172363	-5.46069240570068	0.0100340843200684	0.000618529506027699	0.0145795252174139	-0.0545761026442051
195	77.4465103149414	-7.38406801223755	-5.59056186676025	-0.00425158534198999	-0.00360223650932312	0.00938473641872406	-0.0561994761228561
196	78.7452087402344	-9.00743961334229	-5.13601779937744	-0.00490093370899558	-0.00490093370899558	-0.00684897974133492	-0.0471085943281651
197	79.3945541381836	-8.35809135437012	-5.20095300674438	-0.00587495695799589	0.00646266713738441	-0.0185372550040483	-0.0454852245748043
198	79.3945541381836	-9.00743961334229	-5.13601779937744	-0.0107450718060136	0.00906006153672934	-0.023407369852066	-0.0305502042174339
199	78.7452087402344	-8.68276500701904	-5.78536653518677	-0.0149658378213644	0.01847561635077	-0.00327756232582033	-0.0240567177534103
200	78.0958633422852	-8.03341674804688	-5.78536653518677	-0.0107450718060136	0.0113327819854021	-0.0107450718060136	-0.0136671401560307
201	76.7971649169922	-8.03341674804688	-6.04510593414307	-0.00619963090866804	-0.00847235135734081	0.0162028968334198	-0.00977104809135199
202	79.3945541381836	-8.68276500701904	-5.59056186676025	-0.0152905117720366	-0.0185372550040483	0.0239950809627771	0.031137915328145
203	78.7452087402344	-9.00743961334229	-5.3957576751709	-0.0113944197073579	-0.0354203209280968	0.06393001973629	0.0447742342948914
204	79.3945541381836	-8.68276500701904	-5.33082246780396	-0.00912170019000769	-0.0363943427801132	0.0506183728575706	0.0590599067509174
205	77.4465103149414	-8.03341674804688	-5.98017120361328	-0.00782300252467394	-0.0159398596733809	0.00256657530553639	0.0584105588495731
206	76.1478118896484	-8.35809135437012	-5.52562713623047	-0.00847235135734081	-0.0113944197073579	-0.0126931173726916	0.0412028171122074
207	79.3945541381836	-9.00743961334229	-5.72043180465698	0.0106834331527352	-0.00197886489331722	-0.0188619289547205	0.0392547734081745
208	79.3945541381836	-9.00743961334229	-5.3957576751709	-0.00132951640989631	-0.00749832857400179	-0.0104203969240189	0.0317872650921345
209	76.1478118896484	-8.68276500701904	-5.33082246780396	-0.0026282137259841	-3.08191010844894e-05	-0.0152905117720366	0.0252937767654657
210	76.1478118896484	-8.35809135437012	-5.6554970741272	0.0123068047687411	0.0149041991680861	0.0116574559360743	0.0145795252174139
211	76.7971649169922	-8.03341674804688	-5.9152364730835	-0.00652430532500148	0.0132808275520802	0.0132808275520802	-0.00587495695799589
212	78.7452087402344	-9.00743961334229	-5.33082246780396	0.0191249661147594	0.00970941036939621	0.0200989879667759	-0.0230826959013939
213	77.4465103149414	-8.03341674804688	-5.59056186676025	0.013930176384747	-0.0104203969240189	0.0200989879667759	-0.0536020807921886
214	78.7452087402344	-9.00743961334229	-5.20095300674438	0.0168522447347641	-0.0133424662053585	0.0194496400654316	-0.0574981719255447
215	79.3945541381836	-9.00743961334229	-5.20095300674438	0.0191249661147594	-0.00425158534198999	0.0191249661147594	-0.0659397020936012
216	76.7971649169922	-8.03341674804688	-5.33082246780396	0.0145795252174139	-0.00457625929266214	-0.0227580219507217	-0.0565241500735283
217	78.0958633422852	-7.70874214172363	-5.6554970741272	0.0149041991680861	0.00483929552137852	-0.0324982516467571	-0.0383423902094364
218	76.7971649169922	-7.70874214172363	-5.72043180465698	0.0181509424000978	-0.000355493422830477	-0.0263294391334057	-0.0282774847000837
219	79.3945541381836	-8.03341674804688	-5.33082246780396	0.00841071270406246	-0.00814767740666866	-3.08191010844894e-05	-0.0217839982360601
220	78.7452087402344	-9.00743961334229	-5.07108306884766	0.00873538758605719	-0.0191866029053926	0.0158782228827477	-0.0152905117720366
221	79.3945541381836	-8.68276500701904	-5.26588773727417	0.00678734155371785	-0.0104203969240189	0.0285405199974775	-0.00814767740666866
222	76.7971649169922	-8.35809135437012	-5.59056186676025	0.00483929552137852	0.00483929552137852	0.0155535480007529	0.025618452578783
223	78.7452087402344	-8.35809135437012	-5.72043180465698	-0.00327756232582033	0.0295145437121391	-0.00879702530801296	0.047696303576231
224	76.1478118896484	-8.35809135437012	-5.33082246780396	-0.00425158534198999	0.0434755384922028	-0.0500306636095047	0.0571118593215942
225	78.7452087402344	-9.00743961334229	-5.3957576751709	0.0282158460468054	0.0334106348454952	-0.0636669844388962	0.052891094237566
226	77.4465103149414	-7.38406801223755	-5.52562713623047	-0.0100957229733467	0.0236704051494598	-0.0610695891082287	0.0428261905908585
227	78.7452087402344	-7.70874214172363	-5.3957576751709	-0.00132951640989631	0.0308132413774729	-0.0808747261762619	0.0360080301761627
228	76.7971649169922	-7.38406801223755	-5.6554970741272	0.0298392176628113	0.0275664981454611	-0.0867188647389412	0.0353586822748184
229	78.7452087402344	-7.70874214172363	-5.72043180465698	-0.00295288790948689	0.0295145437121391	-0.0847708135843277	0.0298392176628113
230	79.3945541381836	-8.68276500701904	-5.33082246780396	-0.00457625929266214	0.0223717093467712	-0.0597708933055401	0.00743668992072344
231	78.7452087402344	-8.35809135437012	-5.3957576751709	-0.00749832857400179	-0.00327756232582033	-0.0383423902094364	-0.00814767740666866
232	77.4465103149414	-7.70874214172363	-5.59056186676025	-0.00327756232582033	-0.0308748781681061	-0.00165419070981443	-0.0237320438027382
233	80.0439071655273	-9.00743961334229	-4.81134366989136	0.00776136433705688	-0.0438618510961533	0.0188002903014421	-0.0448358729481697
234	77.4465103149414	-7.05939340591431	-5.33082246780396	0.013930176384747	-0.0383423902094364	0.0343846566975117	-0.0607449151575565
235	77.4465103149414	-8.03341674804688	-5.26588773727417	0.00743668992072344	-0.039641086012125	0.0405534692108631	-0.0610695891082287
236	78.7452087402344	-8.35809135437012	-5.46069240570068	0.0145795252174139	-0.0247060675173998	0.0438002124428749	-0.0532774068415165
237	80.0439071655273	-9.33211421966553	-5.33082246780396	0.0126314787194133	-0.0337969474494457	0.0392547734081745	-0.0422384813427925
238	79.3945541381836	-8.68276500701904	-5.26588773727417	0.00613799272105098	-0.0308748781681061	0.0438002124428749	-0.0286021586507559
239	77.4465103149414	-9.00743961334229	-5.07108306884766	0.000618529506027699	-0.0389917381107807	0.0275664981454611	-0.0195112787187099
240	78.0958633422852	-7.70874214172363	-5.85030126571655	0.0136055024340749	-0.032173577696085	0.0327612869441509	-0.0159398596733809
241	77.4465103149414	-7.70874214172363	-5.98017120361328	0.00418994715437293	-0.0419138073921204	0.0194496400654316	-0.0126931173726916
242	78.7452087402344	-7.38406801223755	-5.85030126571655	-0.00425158534198999	-0.0305502042174339	0.0301638916134834	0.0246444288641214
243	78.7452087402344	-9.00743961334229	-5.46069240570068	-0.00392691092565656	-0.00165419070981443	0.0272418223321438	0.0645793676376343
244	80.0439071655273	-8.35809135437012	-5.6554970741272	-0.00100484199356288	0.01100810803473	0.0340599827468395	0.0652287155389786
245	77.4465103149414	-8.03341674804688	-5.3957576751709	-0.00977104809135199	0.0243197549134493	0.0441248863935471	0.0707481801509857
246	77.4465103149414	-8.03341674804688	-5.59056186676025	-0.0191866029053926	0.01847561635077	0.0373067259788513	0.0438002124428749
247	78.7452087402344	-9.00743961334229	-5.6554970741272	-0.00652430532500148	0.0502936989068985	-3.08191010844894e-05	0.0425015166401863
248	78.0958633422852	-8.35809135437012	-5.78536653518677	-0.00847235135734081	0.0642546936869621	-0.0182125810533762	0.0298392176628113
249	78.0958633422852	-7.70874214172363	-5.72043180465698	-0.0149658378213644	0.0717222020030022	-0.0604202412068844	0.0259431265294552
250	77.4465103149414	-8.03341674804688	-5.3957576751709	0.00354059832170606	0.07431960105896	-0.0860695168375969	0.00906006153672934
251	78.0958633422852	-7.38406801223755	-5.13601779937744	0.00418994715437293	0.0697741582989693	-0.115614876151085	0.00256657530553639
252	78.7452087402344	-8.68276500701904	-5.59056186676025	0.00841071270406246	0.0483456552028656	-0.124381080269814	-0.0360696688294411
253	77.4465103149414	-7.70874214172363	-5.6554970741272	0.0259431265294552	-0.00555028254166245	-0.0613942667841911	-0.0519787110388279
254	80.0439071655273	-8.68276500701904	-5.26588773727417	0.0236704051494598	-0.0454852245748043	-0.0136671401560307	-0.0688617751002312
255	79.3945541381836	-8.35809135437012	-5.52562713623047	0.0142548503354192	-0.0493813157081604	0.00938473641872406	-0.0643163323402405
256	78.0958633422852	-7.38406801223755	-5.78536653518677	0.00711201597005129	-0.0334722734987736	-0.00847235135734081	-0.0568488240242004
257	78.0958633422852	-7.38406801223755	-5.52562713623047	0.011982130818069	-0.0247060675173998	0.00548864435404539	-0.0471085943281651
258	78.0958633422852	-7.38406801223755	-5.6554970741272	0.0152288740500808	-0.0188619289547205	0.0171769186854362	-0.0273034609854221
259	76.7971649169922	-6.73471927642822	-5.78536653518677	0.00321592413820326	-0.03444629535079	0.0392547734081745	-0.0156151866540313
260	79.3945541381836	-9.00743961334229	-5.52562713623047	0.00256657530553639	-0.0341216214001179	0.0473716296255589	-0.0204853005707264
261	80.0439071655273	-9.00743961334229	-5.72043180465698	0.0194496400654316	-0.0367190167307854	0.0259431265294552	-0.00814767740666866
262	78.0958633422852	-7.70874214172363	-5.46069240570068	-0.00197886489331722	-0.0165892094373703	0.0353586822748184	0.0220470335334539
263	78.0958633422852	-7.38406801223755	-5.52562713623047	-0.00555028254166245	-0.0240567177534103	0.0386054255068302	0.0551638156175613
264	78.7452087402344	-7.70874214172363	-5.20095300674438	-0.0136671401560307	-0.0175632312893867	0.0548391379415989	0.060358602553606
265	78.7452087402344	-8.03341674804688	-5.46069240570068	-0.0110697457566857	-0.00717365415766835	0.0337353087961674	0.06393001973629
266	79.3945541381836	-9.00743961334229	-5.59056186676025	-0.00717365415766835	0.00970941036939621	0.0155535480007529	0.0532157681882381
267	78.7452087402344	-7.38406801223755	-5.6554970741272	-0.00684897974133492	0.040228795260191	0.00516396993771195	0.0489950031042099
268	78.7452087402344	-7.38406801223755	-5.26588773727417	-0.00912170019000769	0.0593845807015896	-0.0113944197073579	0.0353586822748184
269	80.0439071655273	-7.70874214172363	-5.20095300674438	-0.00749832857400179	0.060358602553606	-0.0299008563160896	0.0252937767654657
270	80.6932525634766	-7.70874214172363	-5.33082246780396	0.00191722682211548	0.0545144639909267	-0.0467839203774929	0.0152288740500808
271	77.4465103149414	-7.38406801223755	-5.3957576751709	0.00191722682211548	0.0428261905908585	-0.0276281367987394	0.00386527273803949
272	78.7452087402344	-6.41004514694214	-5.52562713623047	0.00483929552137852	0.0226963832974434	-0.0230826959013939	-0.0224333461374044
273	78.7452087402344	-7.70874214172363	-5.3957576751709	0.00289124972186983	0.013930176384747	-0.0156151866540313	-0.0467839203774929
274	78.0958633422852	-6.73471927642822	-5.52562713623047	0.00289124972186983	0.0181509424000978	-0.017887907102704	-0.0597708933055401
275	77.4465103149414	-6.41004514694214	-5.07108306884766	-0.00132951640989631	0.00354059832170606	-0.0169138833880424	-0.0578228458762169
276	80.6932525634766	-8.35809135437012	-5.20095300674438	0.00581331877037883	-0.0237320438027382	-0.0227580219507217	-0.0604202412068844
277	78.0958633422852	-7.38406801223755	-5.52562713623047	-0.00652430532500148	-0.039641086012125	-0.0195112787187099	-0.0386670641601086
278	78.7452087402344	-8.03341674804688	-5.6554970741272	0.000618529506027699	-0.0467839203774929	0.00159255252219737	-0.021459324285388
279	78.7452087402344	-7.70874214172363	-5.33082246780396	-0.0107450718060136	-0.0448358729481697	0.00938473641872406	-0.0230826959013939
280	77.4465103149414	-7.05939340591431	-5.52562713623047	-0.0175632312893867	-0.0458098985254765	0.00386527273803949	-0.0159398596733809
281	77.4465103149414	-6.41004514694214	-5.46069240570068	-0.0159398596733809	-0.0347709693014622	0.0158782228827477	-0.00425158534198999
282	80.0439071655273	-8.03341674804688	-5.46069240570068	-0.0159398596733809	-0.0149658378213644	0.00321592413820326	0.0246444288641214
283	78.7452087402344	-7.70874214172363	-5.52562713623047	-0.00197886489331722	0.00451462110504508	0.00711201597005129	0.049319677054882
284	78.0958633422852	-8.35809135437012	-5.72043180465698	-0.0143164889886975	0.00646266713738441	0.00321592413820326	0.0671767666935921
285	77.4465103149414	-6.0853705406189	-5.78536653518677	-0.00587495695799589	-0.0100957229733467	0.0181509424000978	0.0642546936869621
286	77.4465103149414	-7.05939340591431	-5.59056186676025	0.000943203864153475	-0.0286021586507559	0.0561378374695778	0.0473716296255589
287	78.0958633422852	-7.05939340591431	-5.20095300674438	0.00354059832170606	-0.0315242260694504	0.100942894816399	0.0363327041268349
288	76.7971649169922	-7.38406801223755	-5.3957576751709	0.0152288740500808	-0.0302255302667618	0.115877911448479	0.0399041213095188
289	77.4465103149414	-6.0853705406189	-5.9152364730835	0.00581331877037883	0.00126787810586393	0.113605186343193	0.020423661917448
290	76.7971649169922	-6.73471927642822	-5.78536653518677	0.00126787810586393	0.00613799272105098	0.103540286421776	0.0200989879667759
291	79.3945541381836	-7.38406801223755	-5.9152364730835	0.0165275707840919	0.0327612869441509	0.0756182968616486	0.00581331877037883
292	78.7452087402344	-7.70874214172363	-5.26588773727417	0.0223717093467712	0.031137915328145	0.0298392176628113	-0.0308748781681061
293	77.4465103149414	-6.73471927642822	-5.46069240570068	0.0158782228827477	0.0571118593215942	-0.0198359526693821	-0.0510046854615211
294	80.0439071655273	-7.70874214172363	-5.20095300674438	0.0136055024340749	0.0785403624176979	-0.0652903541922569	-0.0594462193548679
295	78.7452087402344	-7.05939340591431	-5.78536653518677	0.00873538758605719	0.0950987562537193	-0.11042008548975	-0.0688617751002312
296	77.4465103149414	-7.05939340591431	-5.72043180465698	0.00548864435404539	0.07431960105896	-0.133796632289886	-0.0561994761228561
297	77.4465103149414	-6.73471927642822	-5.52562713623047	0.0022419011220336	0.0441248863935471	-0.137368053197861	-0.0464592464268208
298	76.7971649169922	-6.41004514694214	-5.59056186676025	0.0126314787194133	0.0158782228827477	-0.126653805375099	-0.0302255302667618
299	77.4465103149414	-6.73471927642822	-5.33082246780396	0.0022419011220336	0.00321592413820326	-0.112043462693691	-0.0240567177534103
300	79.3945541381836	-7.38406801223755	-5.46069240570068	0.00516396993771195	-0.0201606266200542	-0.0760046094655991	-0.0211346503347158
301	80.0439071655273	-7.70874214172363	-5.98017120361328	0.00516396993771195	-0.0389917381107807	-0.0305502042174339	-0.00717365415766835
302	76.7971649169922	-6.41004514694214	-5.46069240570068	-0.0110697457566857	-0.0571734979748726	0.00191722682211548	0.0213976856321096
303	78.0958633422852	-6.41004514694214	-5.59056186676025	-0.0100957229733467	-0.0656150281429291	0.0295145437121391	0.0496443510055542
304	78.0958633422852	-6.41004514694214	-5.33082246780396	-0.00619963090866804	-0.0445111989974976	0.0506183728575706	0.066202737390995
305	80.0439071655273	-8.03341674804688	-4.94121360778809	-0.00977104809135199	-0.0162645354866982	0.0444495603442192	0.0567871853709221
306	80.0439071655273	-8.03341674804688	-5.26588773727417	-0.00977104809135199	-0.0159398596733809	0.0473716296255589	0.0450989119708538
307	80.6932525634766	-7.38406801223755	-5.72043180465698	-0.00165419070981443	-0.00879702530801296	0.0314625911414623	0.0431508645415306
308	78.0958633422852	-7.05939340591431	-5.85030126571655	0.0149041991680861	0.0152288740500808	0.0113327819854021	0.0317872650921345
309	79.3945541381836	-7.05939340591431	-5.3957576751709	-0.0117190945893526	0.0233457311987877	-0.0237320438027382	0.0178262684494257
310	78.7452087402344	-7.38406801223755	-5.46069240570068	-0.00392691092565656	0.0376313999295235	-0.0195112787187099	0.0226963832974434
311	78.0958633422852	-6.73471927642822	-5.59056186676025	-3.08191010844894e-05	0.0246444288641214	-0.0217839982360601	0.00191722682211548
312	76.7971649169922	-5.76069641113281	-5.46069240570068	-0.00490093370899558	0.00711201597005129	-0.00944637414067984	-0.0318489037454128
313	79.3945541381836	-7.38406801223755	-5.72043180465698	0.0145795252174139	0.000618529506027699	-0.0133424662053585	-0.0513293594121933
314	78.0958633422852	-5.76069641113281	-6.04510593414307	0.0116574559360743	-0.00392691092565656	-0.00555028254166245	-0.0549007803201675
315	79.3945541381836	-7.70874214172363	-5.46069240570068	0.0142548503354192	-0.00295288790948689	-0.0107450718060136	-0.0662643760442734
316	78.0958633422852	-7.05939340591431	-5.3957576751709	0.0142548503354192	-0.00230353930965066	-0.00555028254166245	-0.0552254542708397
317	79.3945541381836	-7.70874214172363	-5.33082246780396	0.0162028968334198	-0.00230353930965066	-0.0172385573387146	-0.0402904339134693
318	78.0958633422852	-7.05939340591431	-5.52562713623047	0.00711201597005129	-0.00327756232582033	-0.0139918150380254	-0.0243813935667276
319	79.3945541381836	-7.70874214172363	-5.85030126571655	0.00938473641872406	-0.0126931173726916	-0.0156151866540313	-0.0240567177534103
320	78.0958633422852	-7.05939340591431	-5.3957576751709	0.0113327819854021	-0.032173577696085	-0.00587495695799589	-0.0224333461374044
321	78.0958633422852	-6.0853705406189	-5.9152364730835	0.00646266713738441	-0.0120437685400248	-0.0175632312893867	-0.00879702530801296
322	78.7452087402344	-7.05939340591431	-5.72043180465698	-0.00392691092565656	0.00418994715437293	-0.0198359526693821	0.0239950809627771
323	76.7971649169922	-6.73471927642822	-5.59056186676025	0.00938473641872406	0.01847561635077	-0.00814767740666866	0.0532157681882381
324	78.7452087402344	-6.73471927642822	-5.59056186676025	0.00191722682211548	0.0243197549134493	-0.000680167751852423	0.0564625114202499
325	76.1478118896484	-6.73471927642822	-5.78536653518677	-0.00100484199356288	0.0353586822748184	0.00970941036939621	0.0610079504549503
326	78.0958633422852	-6.0853705406189	-5.85030126571655	0.00613799272105098	0.0386054255068302	-0.00652430532500148	0.045423585921526
327	77.4465103149414	-6.41004514694214	-5.59056186676025	0.00711201597005129	0.0149041991680861	0.0197743140161037	0.0428261905908585
328	76.7971649169922	-6.0853705406189	-5.78536653518677	0.00646266713738441	0.00808603875339031	0.0376313999295235	0.0386054255068302
329	78.0958633422852	-6.73471927642822	-5.3957576751709	-0.000355493422830477	0.0116574559360743	0.0200989879667759	0.0249691028147936
330	77.4465103149414	-6.41004514694214	-5.46069240570068	-0.00490093370899558	0.0116574559360743	0.00646266713738441	0.0158782228827477
331	78.0958633422852	-7.05939340591431	-5.6554970741272	-0.0026282137259841	0.036657378077507	-0.0292515084147453	0.00873538758605719
332	76.7971649169922	-6.41004514694214	-5.59056186676025	0.00678734155371785	0.0220470335334539	-0.0182125810533762	-0.0305502042174339
333	76.7971649169922	-6.41004514694214	-6.04510593414307	0.00548864435404539	-0.00230353930965066	0.00159255252219737	-0.0428878292441368
334	76.7971649169922	-6.73471927642822	-5.59056186676025	0.0123068047687411	-0.0133424662053585	-0.0156151866540313	-0.0594462193548679
335	78.7452087402344	-7.38406801223755	-5.33082246780396	0.00646266713738441	-0.0256800893694162	-0.0117190945893526	-0.0636669844388962
336	78.7452087402344	-7.05939340591431	-5.46069240570068	0.00743668992072344	-0.0399657599627972	0.0126314787194133	-0.0578228458762169
337	78.0958633422852	-6.41004514694214	-6.17497587203979	-0.00295288790948689	-0.0555501282215118	0.0230210572481155	-0.039641086012125
338	78.0958633422852	-6.73471927642822	-6.11004114151001	0.0116574559360743	-0.0451605506241322	0.0506183728575706	-0.0230826959013939
339	78.0958633422852	-7.38406801223755	-5.52562713623047	0.00548864435404539	-0.0393164120614529	0.029189869761467	-0.0172385573387146
340	78.7452087402344	-7.38406801223755	-5.6554970741272	0.00483929552137852	-0.0334722734987736	0.041852168738842	-0.0133424662053585
341	76.7971649169922	-7.38406801223755	-5.59056186676025	0.00678734155371785	-0.0175632312893867	0.0132808275520802	-0.00490093370899558
342	78.7452087402344	-6.41004514694214	-5.78536653518677	-0.00652430532500148	0.00613799272105098	-0.00555028254166245	0.0249691028147936
343	78.7452087402344	-7.70874214172363	-5.98017120361328	-0.00749832857400179	0.0126314787194133	-0.0243813935667276	0.0567871853709221
344	78.0958633422852	-6.41004514694214	-6.11004114151001	-0.0110697457566857	0.0162028968334198	-0.00847235135734081	0.0649040415883064
345	77.4465103149414	-7.05939340591431	-5.72043180465698	-0.0162645354866982	0.0262678004801273	0.0126314787194133	0.060358602553606
346	79.3945541381836	-7.38406801223755	-5.78536653518677	-0.0159398596733809	0.0239950809627771	-0.00619963090866804	0.0480209775269032
347	78.7452087402344	-7.05939340591431	-5.85030126571655	-0.0117190945893526	0.0158782228827477	-0.0133424662053585	0.0415274947881699
348	78.7452087402344	-7.38406801223755	-5.52562713623047	-0.0104203969240189	0.000943203864153475	0.00354059832170606	0.0308132413774729
349	78.0958633422852	-7.70874214172363	-5.72043180465698	-0.00327756232582033	-0.00295288790948689	0.0181509424000978	0.020423661917448
350	78.7452087402344	-8.03341674804688	-5.3957576751709	-0.0143164889886975	-0.00295288790948689	0.0194496400654316	0.0100340843200684
351	76.7971649169922	-5.76069641113281	-5.52562713623047	0.00938473641872406	0.00159255252219737	0.0239950809627771	0.00776136433705688
352	78.7452087402344	-8.03341674804688	-5.3957576751709	0.0223717093467712	-0.00392691092565656	0.00970941036939621	-0.0260047651827335
353	78.7452087402344	-7.70874214172363	-4.61653900146484	0.01847561635077	0.00418994715437293	0.0226963832974434	-0.0435371771454811
354	78.7452087402344	-7.38406801223755	-4.74640893936157	0.00321592413820326	0.0149041991680861	0.013930176384747	-0.0549007803201675
355	76.7971649169922	-6.0853705406189	-5.13601779937744	0.00841071270406246	0.00743668992072344	-3.08191010844894e-05	-0.0610695891082287
356	76.7971649169922	-6.73471927642822	-5.52562713623047	-0.000680167751852423	0.00743668992072344	-0.0185372550040483	-0.0487319678068161
357	77.4465103149414	-6.41004514694214	-5.33082246780396	0.00354059832170606	0.0106834331527352	-0.0324982516467571	-0.0500306636095047
358	76.7971649169922	-6.0853705406189	-5.33082246780396	-0.00425158534198999	0.00451462110504508	-0.0422384813427925	-0.0172385573387146
359	76.7971649169922	-6.0853705406189	-5.59056186676025	-0.00619963090866804	0.00289124972186983	-0.0393164120614529	-0.0208099745213985
360	78.7452087402344	-6.73471927642822	-5.52562713623047	-0.00230353930965066	0.00483929552137852	-0.0204853005707264	-0.0133424662053585
361	77.4465103149414	-6.41004514694214	-5.9152364730835	0.0022419011220336	-0.0110697457566857	0.00678734155371785	-0.0152905117720366
362	78.0958633422852	-7.70874214172363	-5.59056186676025	-0.00457625929266214	-0.0152905117720366	0.0434755384922028	0.0249691028147936
363	77.4465103149414	-6.41004514694214	-5.59056186676025	0.00808603875339031	-0.0292515084147453	0.0769169926643372	0.0590599067509174
364	78.0958633422852	-7.70874214172363	-5.78536653518677	0.00126787810586393	0.0175015944987535	0.0688001364469528	0.0652287155389786
365	77.4465103149414	-6.41004514694214	-5.85030126571655	-0.0107450718060136	0.0356833562254906	0.0681507885456085	0.0571118593215942
366	76.1478118896484	-6.73471927642822	-5.85030126571655	0.00548864435404539	0.0288651939481497	0.00418994715437293	0.0447742342948914
367	78.0958633422852	-7.38406801223755	-5.98017120361328	0.00516396993771195	0.0285405199974775	-0.0376930385828018	0.0308132413774729
368	76.7971649169922	-7.70874214172363	-5.85030126571655	0.00841071270406246	0.0243197549134493	-0.0786020010709763	0.0269171483814716
369	76.7971649169922	-7.05939340591431	-6.11004114151001	-0.00944637414067984	0.0282158460468054	-0.11042008548975	0.0197743140161037
370	77.4465103149414	-6.73471927642822	-5.85030126571655	0.0194496400654316	0.0278911720961332	-0.129251196980476	0.0106834331527352
371	78.0958633422852	-8.35809135437012	-5.46069240570068	0.025618452578783	0.0178262684494257	-0.103277251124382	-0.00425158534198999
372	76.7971649169922	-6.73471927642822	-5.59056186676025	0.0236704051494598	-0.00360223650932312	-0.0984071344137192	-0.0311995539814234
373	78.0958633422852	-7.05939340591431	-6.04510593414307	0.0243197549134493	-0.0110697457566857	-0.090614952147007	-0.0487319678068161
374	76.1478118896484	-6.73471927642822	-5.9152364730835	0.0197743140161037	-0.00425158534198999	-0.0818487480282784	-0.0597708933055401
375	79.3945541381836	-7.70874214172363	-5.85030126571655	0.0145795252174139	-0.00749832857400179	-0.0841214656829834	-0.0636669844388962
376	78.7452087402344	-8.03341674804688	-5.46069240570068	-0.0159398596733809	-0.00132951640989631	-0.0782773271203041	-0.0536020807921886
377	78.0958633422852	-8.35809135437012	-5.52562713623047	-0.0139918150380254	0.00289124972186983	-0.0211346503347158	-0.0451605506241322
378	78.0958633422852	-7.70874214172363	-5.46069240570068	-0.00197886489331722	0.000293855206109583	0.00451462110504508	-0.0198359526693821
379	78.7452087402344	-7.70874214172363	-5.72043180465698	0.00711201597005129	-0.00327756232582033	0.00841071270406246	-0.0253554154187441
380	76.7971649169922	-7.38406801223755	-5.3957576751709	0.00159255252219737	0.00581331877037883	0.0200989879667759	-0.0117190945893526
381	77.4465103149414	-7.05939340591431	-5.52562713623047	0.00386527273803949	0.00289124972186983	0.0188002903014421	-0.00295288790948689
382	75.4984664916992	-7.05939340591431	-5.78536653518677	-0.00717365415766835	0.0168522447347641	0.00646266713738441	0.0236704051494598
383	79.3945541381836	-7.38406801223755	-5.3957576751709	-0.0156151866540313	0.0149041991680861	0.00678734155371785	0.0548391379415989
384	76.7971649169922	-6.41004514694214	-5.59056186676025	-0.00717365415766835	0.0162028968334198	0.0106834331527352	0.0626313239336014
385	80.0439071655273	-8.35809135437012	-5.6554970741272	-0.00782300252467394	0.0288651939481497	-0.00100484199356288	0.0567871853709221
386	78.0958633422852	-8.03341674804688	-5.6554970741272	-0.00100484199356288	0.0334106348454952	-0.00684897974133492	0.0434755384922028
387	78.7452087402344	-8.03341674804688	-5.72043180465698	-0.00782300252467394	0.052891094237566	-0.0185372550040483	0.0421768426895142
388	78.0958633422852	-7.70874214172363	-5.52562713623047	0.01100810803473	0.0356833562254906	0.00711201597005129	0.0337353087961674
389	79.3945541381836	-8.03341674804688	-4.81134366989136	0.0103587592020631	0.00581331877037883	0.0502936989068985	0.0243197549134493
390	78.0958633422852	-6.73471927642822	-5.33082246780396	0.00711201597005129	-0.0237320438027382	0.0593845807015896	0.00711201597005129
391	76.7971649169922	-6.73471927642822	-5.85030126571655	0.0181509424000978	-0.0143164889886975	0.0392547734081745	0.0123068047687411
392	78.0958633422852	-7.38406801223755	-5.59056186676025	0.0275664981454611	-0.0237320438027382	0.0509430468082428	-0.0324982516467571
393	77.4465103149414	-7.70874214172363	-5.52562713623047	0.0155535480007529	-0.0273034609854221	0.066202737390995	-0.0493813157081604
394	77.4465103149414	-7.70874214172363	-5.46069240570068	0.01847561635077	-0.0324982516467571	0.0619819760322571	-0.0597708933055401
395	76.1478118896484	-7.05939340591431	-5.52562713623047	0.01847561635077	-0.0286021586507559	0.0382807515561581	-0.0643163323402405
396	76.7971649169922	-6.41004514694214	-5.9152364730835	0.012956153601408	-0.0198359526693821	0.0103587592020631	-0.0565241500735283
397	76.1478118896484	-7.38406801223755	-5.72043180465698	0.00776136433705688	-0.017887907102704	-0.00977104809135199	-0.0386670641601086
398	76.7971649169922	-7.05939340591431	-5.98017120361328	0.00581331877037883	-0.00457625929266214	0.00873538758605719	-0.038017712533474
399	77.4465103149414	-7.38406801223755	-5.78536653518677	0.00256657530553639	-0.00490093370899558	-0.00165419070981443	-0.0156151866540313
400	78.0958633422852	-7.05939340591431	-5.6554970741272	0.00289124972186983	-0.0198359526693821	-0.0130177913233638	-0.0204853005707264
401	79.3945541381836	-8.68276500701904	-5.3957576751709	-0.00555028254166245	-0.0143164889886975	-0.0188619289547205	-0.00912170019000769
402	77.4465103149414	-7.70874214172363	-5.52562713623047	-0.00327756232582033	-0.00749832857400179	-0.0412644557654858	0.0142548503354192
403	76.1478118896484	-6.73471927642822	-5.98017120361328	-0.0133424662053585	0.00743668992072344	-0.0318489037454128	0.060358602553606
404	77.4465103149414	-7.70874214172363	-5.52562713623047	-0.0130177913233638	0.0236704051494598	-0.0195112787187099	0.0629559978842735
405	75.4984664916992	-6.73471927642822	-5.59056186676025	-0.0201606266200542	0.0152288740500808	-0.0253554154187441	0.0564625114202499
406	75.4984664916992	-7.05939340591431	-5.59056186676025	-0.00944637414067984	0.00354059832170606	-0.0175632312893867	0.0480209775269032
407	77.4465103149414	-7.05939340591431	-5.26588773727417	-0.00197886489331722	0.000943203864153475	-0.0123684434220195	0.0340599827468395
408	76.7971649169922	-6.73471927642822	-5.6554970741272	-0.00230353930965066	-0.0169138833880424	0.0197743140161037	0.029189869761467
409	76.7971649169922	-7.05939340591431	-5.6554970741272	0.00613799272105098	-0.0305502042174339	0.0460729338228703	0.0259431265294552
410	76.7971649169922	-6.41004514694214	-5.3957576751709	0.00159255252219737	-0.0383423902094364	0.0681507885456085	0.020423661917448
411	77.4465103149414	-8.03341674804688	-5.46069240570068	-0.00230353930965066	-0.0477579422295094	0.0814624354243279	0.0123068047687411
412	77.4465103149414	-7.05939340591431	-5.33082246780396	0.00191722682211548	-0.0467839203774929	0.0957481041550636	-0.032173577696085
413	76.7971649169922	-7.05939340591431	-5.46069240570068	0.00126787810586393	-0.0230826959013939	0.0879559218883514	-0.055874802172184
414	76.1478118896484	-6.73471927642822	-5.46069240570068	0.00548864435404539	0.0116574559360743	0.0697741582989693	-0.0532774068415165
415	77.4465103149414	-8.35809135437012	-5.59056186676025	0.0022419011220336	0.0308132413774729	0.0629559978842735	-0.0665890574455261
416	78.7452087402344	-8.35809135437012	-5.52562713623047	-0.00879702530801296	0.0532157681882381	0.0132808275520802	-0.0438618510961533
417	79.3945541381836	-8.03341674804688	-5.59056186676025	-0.000355493422830477	0.0688001364469528	-0.0561994761228561	-0.0406151078641415
418	77.4465103149414	-8.35809135437012	-5.00614833831787	0.000293855206109583	0.0804884135723114	-0.104575946927071	-0.0299008563160896
419	77.4465103149414	-8.03341674804688	-5.07108306884766	-0.0100957229733467	0.0626313239336014	-0.108796715736389	-0.0201606266200542
420	77.4465103149414	-7.70874214172363	-5.46069240570068	-0.000355493422830477	0.0369820520281792	-0.103277251124382	-0.0191866029053926
421	76.1478118896484	-7.38406801223755	-5.46069240570068	0.00808603875339031	0.0126314787194133	-0.0925630033016205	-0.00490093370899558
422	76.1478118896484	-7.38406801223755	-5.6554970741272	0.00711201597005129	-0.0149658378213644	-0.0740565657615662	0.025618452578783
423	78.0958633422852	-8.68276500701904	-5.59056186676025	-0.00522560812532902	-0.0311995539814234	-0.0175632312893867	0.049319677054882
424	76.7971649169922	-6.73471927642822	-5.52562713623047	-0.00197886489331722	-0.0324982516467571	-3.08191010844894e-05	0.0636053457856178
425	78.0958633422852	-8.68276500701904	-5.3957576751709	-0.000355493422830477	-0.0354203209280968	0.0175015944987535	0.0665274113416672
426	78.0958633422852	-8.03341674804688	-5.6554970741272	0.00581331877037883	-0.0334722734987736	0.0217223595827818	0.0613326244056225
427	78.7452087402344	-7.70874214172363	-5.78536653518677	-0.00100484199356288	-0.0185372550040483	0.01847561635077	0.0480209775269032
428	78.7452087402344	-8.68276500701904	-5.72043180465698	-0.00295288790948689	-0.00425158534198999	0.0236704051494598	0.0347093306481838
429	77.4465103149414	-8.35809135437012	-5.26588773727417	-3.08191010844894e-05	0.00711201597005129	0.0220470335334539	0.0314625911414623
430	76.1478118896484	-8.35809135437012	-5.26588773727417	-0.0104203969240189	0.0265924744307995	-0.00100484199356288	0.0194496400654316
431	76.7971649169922	-7.38406801223755	-5.26588773727417	0.0165275707840919	0.0353586822748184	0.000943203864153475	0.0106834331527352
432	78.0958633422852	-8.68276500701904	-5.52562713623047	0.0145795252174139	0.0434755384922028	-0.0347709693014622	-0.0211346503347158
433	78.0958633422852	-7.70874214172363	-5.59056186676025	0.0239950809627771	0.0275664981454611	-0.0117190945893526	-0.050680011510849
434	78.0958633422852	-8.68276500701904	-5.3957576751709	0.0213976856321096	0.00354059832170606	-0.0165892094373703	-0.0591215454041958
435	76.1478118896484	-7.05939340591431	-5.6554970741272	0.0171769186854362	-0.00327756232582033	0.01100810803473	-0.0630176365375519
436	76.7971649169922	-7.05939340591431	-5.59056186676025	0.013930176384747	-0.00555028254166245	-0.00879702530801296	-0.0529527328908443
437	75.4984664916992	-7.05939340591431	-5.07108306884766	0.0262678004801273	0.000943203864153475	-0.00684897974133492	-0.0370436906814575
438	76.7971649169922	-7.70874214172363	-5.52562713623047	0.00970941036939621	-0.0156151866540313	0.0217223595827818	-0.0227580219507217
439	76.1478118896484	-6.73471927642822	-5.6554970741272	0.0113327819854021	-0.00684897974133492	0.0330859608948231	-0.0282774847000837
440	76.7971649169922	-8.03341674804688	-5.6554970741272	0.00321592413820326	0.00159255252219737	0.0132808275520802	-0.0143164889886975
441	76.7971649169922	-8.03341674804688	-5.52562713623047	0.00256657530553639	-0.00360223650932312	0.0210730116814375	-0.00814767740666866
442	78.0958633422852	-8.35809135437012	-5.20095300674438	-0.00814767740666866	-0.00197886489331722	0.00938473641872406	0.0236704051494598
443	75.4984664916992	-6.73471927642822	-5.52562713623047	-3.08191010844894e-05	-0.0162645354866982	0.0022419011220336	0.0590599067509174
444	77.4465103149414	-8.68276500701904	-5.6554970741272	-0.00555028254166245	-0.00100484199356288	0.00516396993771195	0.0681507885456085
445	76.1478118896484	-7.05939340591431	-5.78536653518677	-0.0100957229733467	0.0158782228827477	-0.00360223650932312	0.0564625114202499
446	75.4984664916992	-7.38406801223755	-5.59056186676025	-0.00555028254166245	0.020423661917448	-0.000355493422830477	0.0460729338228703
447	76.7971649169922	-7.38406801223755	-5.6554970741272	0.0246444288641214	0.0175015944987535	-0.0139918150380254	0.0421768426895142
448	76.1478118896484	-7.70874214172363	-5.52562713623047	0.0126314787194133	0.0220470335334539	-0.0113944197073579	0.036657378077507
449	76.7971649169922	-6.73471927642822	-5.46069240570068	0.0103587592020631	0.0285405199974775	-0.0198359526693821	0.0226963832974434
450	75.4984664916992	-7.70874214172363	-5.59056186676025	0.00418994715437293	0.0236704051494598	-0.02697878703475	0.0158782228827477
451	78.0958633422852	-9.33211421966553	-5.46069240570068	-3.08191010844894e-05	0.0136055024340749	-0.0130177913233638	0.0100340843200684
452	76.7971649169922	-7.38406801223755	-5.46069240570068	0.0191249661147594	-0.0149658378213644	-3.08191010844894e-05	-0.0208099745213985
453	77.4465103149414	-8.03341674804688	-5.72043180465698	0.012956153601408	-0.0354203209280968	-0.0104203969240189	-0.0513293594121933
454	75.4984664916992	-7.38406801223755	-5.26588773727417	0.00776136433705688	-0.0389917381107807	0.0103587592020631	-0.0587968714535236
455	78.7452087402344	-9.00743961334229	-5.00614833831787	0.00938473641872406	-0.0389917381107807	-0.00230353930965066	-0.0500306636095047
456	77.4465103149414	-8.68276500701904	-5.26588773727417	-3.08191010844894e-05	-0.0299008563160896	-0.00100484199356288	-0.0487319678068161
457	78.0958633422852	-8.68276500701904	-5.52562713623047	-0.000355493422830477	-0.0295761823654175	0.00321592413820326	-0.0383423902094364
458	76.7971649169922	-8.68276500701904	-5.33082246780396	-0.00879702530801296	-0.0253554154187441	0.0412028171122074	-0.0201606266200542
459	78.0958633422852	-8.35809135437012	-5.20095300674438	-0.0156151866540313	-0.028926832601428	0.106137678027153	-0.0110697457566857
460	76.7971649169922	-7.05939340591431	-5.6554970741272	-0.00977104809135199	-0.0308748781681061	0.121397376060486	-0.0113944197073579
461	77.4465103149414	-7.70874214172363	-5.07108306884766	-0.00360223650932312	-0.0204853005707264	0.112955838441849	-0.00457625929266214
462	75.4984664916992	-8.03341674804688	-5.6554970741272	-0.00652430532500148	0.0165275707840919	0.0580858811736107	0.0262678004801273
463	78.7452087402344	-9.00743961334229	-5.59056186676025	-0.00944637414067984	0.0246444288641214	0.0168522447347641	0.0512677207589149
464	76.1478118896484	-7.38406801223755	-5.59056186676025	-0.0026282137259841	0.0353586822748184	-0.00749832857400179	0.0619819760322571
465	78.7452087402344	-8.68276500701904	-5.33082246780396	0.000618529506027699	0.0399041213095188	-0.0523033849895	0.0580858811736107
466	78.0958633422852	-8.03341674804688	-5.07108306884766	-0.00587495695799589	0.0343846566975117	-0.0659397020936012	0.0558131635189056
467	78.0958633422852	-8.35809135437012	-5.26588773727417	0.00548864435404539	0.0233457311987877	-0.0422384813427925	0.0363327041268349
468	79.3945541381836	-8.35809135437012	-5.46069240570068	-0.00392691092565656	0.0178262684494257	0.0265924744307995	0.0337353087961674
469	78.7452087402344	-8.68276500701904	-5.00614833831787	0.000618529506027699	0.0243197549134493	0.0483456552028656	0.020423661917448
470	78.0958633422852	-8.03341674804688	-5.07108306884766	-0.00490093370899558	0.020423661917448	0.0265924744307995	0.00970941036939621
471	76.1478118896484	-7.05939340591431	-5.46069240570068	-0.00132951640989631	0.0100340843200684	0.000618529506027699	0.000943203864153475
472	77.4465103149414	-8.68276500701904	-5.20095300674438	-0.00684897974133492	-0.00360223650932312	-0.0104203969240189	-0.0328229255974293
473	76.1478118896484	-8.35809135437012	-5.46069240570068	0.00776136433705688	-0.00457625929266214	-0.0649656802415848	-0.0587968714535236
474	77.4465103149414	-8.35809135437012	-5.72043180465698	0.00906006153672934	0.00938473641872406	-0.098082460463047	-0.0646410062909126
475	75.4984664916992	-7.70874214172363	-5.6554970741272	0.00451462110504508	0.00970941036939621	-0.120484992861748	-0.0717838406562805
476	74.84912109375	-7.05939340591431	-5.52562713623047	0.00743668992072344	0.00256657530553639	-0.114316180348396	-0.055874802172184
477	75.4984664916992	-7.70874214172363	-5.6554970741272	0.0136055024340749	0.0106834331527352	-0.11334215849638	-0.0393164120614529
478	77.4465103149414	-7.70874214172363	-5.26588773727417	0.00256657530553639	0.011982130818069	-0.107498019933701	-0.0266541130840778
479	75.4984664916992	-7.70874214172363	-5.26588773727417	0.00808603875339031	-3.08191010844894e-05	-0.107173345983028	-0.0243813935667276
480	78.0958633422852	-8.35809135437012	-5.46069240570068	0.00159255252219737	0.0197743140161037	-0.0990564897656441	-0.0221086721867323
481	78.0958633422852	-9.00743961334229	-5.3957576751709	-0.000355493422830477	0.012956153601408	-0.0925630033016205	-0.0133424662053585
482	77.4465103149414	-8.68276500701904	-5.72043180465698	-0.00100484199356288	0.00711201597005129	0.0249691028147936	0.0155535480007529
483	75.4984664916992	-7.70874214172363	-5.3957576751709	-0.00587495695799589	-0.0188619289547205	0.0405534692108631	0.0567871853709221
484	77.4465103149414	-8.68276500701904	-5.07108306884766	-0.0117190945893526	-0.0201606266200542	0.0600339286029339	0.0558131635189056
485	75.4984664916992	-8.03341674804688	-5.46069240570068	-0.00132951640989631	-0.00782300252467394	0.0353586822748184	0.060358602553606
486	76.1478118896484	-8.03341674804688	-5.9152364730835	-0.00749832857400179	0.00191722682211548	-0.00977104809135199	0.047696303576231
487	75.4984664916992	-7.70874214172363	-5.46069240570068	0.0155535480007529	0.013930176384747	-0.0318489037454128	0.0317872650921345
488	76.7971649169922	-8.03341674804688	-5.52562713623047	0.013930176384747	0.0145795252174139	-0.0389917381107807	0.0369820520281792
489	76.7971649169922	-7.70874214172363	-5.26588773727417	0.0100340843200684	0.0308132413774729	-0.0182125810533762	0.0317872650921345
490	78.0958633422852	-8.03341674804688	-5.3957576751709	0.0197743140161037	0.0353586822748184	0.00126787810586393	0.01100810803473
491	79.3945541381836	-9.33211421966553	-5.26588773727417	0.01847561635077	0.0269171483814716	0.0269171483814716	-0.00782300252467394
492	76.1478118896484	-8.35809135437012	-5.52562713623047	0.0213976856321096	0.00483929552137852	0.0239950809627771	-0.0198359526693821
493	76.7971649169922	-8.68276500701904	-5.72043180465698	0.0230210572481155	-0.0136671401560307	0.0213976856321096	-0.0510046854615211
494	76.1478118896484	-8.35809135437012	-5.6554970741272	0.0181509424000978	-0.0107450718060136	0.0123068047687411	-0.0565241500735283
495	77.4465103149414	-9.00743961334229	-5.20095300674438	0.0165275707840919	-0.03444629535079	0.0200989879667759	-0.0568488240242004
496	78.0958633422852	-8.68276500701904	-5.13601779937744	0.00938473641872406	-0.0643163323402405	0.0288651939481497	-0.0487319678068161
497	78.0958633422852	-8.35809135437012	-5.20095300674438	0.0106834331527352	-0.0795760303735733	0.0587352328002453	-0.0393164120614529
498	78.0958633422852	-9.00743961334229	-5.46069240570068	0.0162028968334198	-0.0870435386896133	0.0834104791283607	-0.0263294391334057
499	76.7971649169922	-9.00743961334229	-5.3957576751709	-0.00977104809135199	-0.073731891810894	0.086981900036335	-0.021459324285388
500	76.7971649169922	-8.03341674804688	-5.46069240570068	-0.0113944197073579	-0.0337969474494457	0.0551638156175613	-0.0123684434220195
501	76.1478118896484	-7.70874214172363	-5.46069240570068	-0.0130177913233638	-0.0100957229733467	0.0463976077735424	-0.0159398596733809
502	76.7971649169922	-7.70874214172363	-5.20095300674438	-0.0136671401560307	0.0272418223321438	0.0181509424000978	0.0327612869441509
503	77.4465103149414	-8.68276500701904	-5.26588773727417	-0.017887907102704	0.0334106348454952	0.0226963832974434	0.0548391379415989
504	76.7971649169922	-8.03341674804688	-5.6554970741272	-0.0237320438027382	0.0447742342948914	0.0226963832974434	0.0606832765042782
505	75.4984664916992	-7.38406801223755	-5.6554970741272	-0.0191866029053926	0.0554884895682335	0.013930176384747	0.0532157681882381
506	78.7452087402344	-8.68276500701904	-5.72043180465698	-0.00555028254166245	0.0558131635189056	0.00483929552137852	0.047696303576231
507	77.4465103149414	-8.35809135437012	-5.26588773727417	-0.00814767740666866	0.0538651160895824	-0.000355493422830477	0.0343846566975117
508	78.0958633422852	-9.00743961334229	-5.20095300674438	0.0106834331527352	0.0399041213095188	-0.0487319678068161	0.0288651939481497
509	78.0958633422852	-8.35809135437012	-5.07108306884766	-0.00587495695799589	0.0285405199974775	-0.0646410062909126	0.0217223595827818
510	74.84912109375	-7.70874214172363	-5.59056186676025	0.00743668992072344	0.0149041991680861	-0.0909396260976791	0.011982130818069
511	75.4984664916992	-7.70874214172363	-5.6554970741272	-0.00197886489331722	-0.00425158534198999	-0.0941863730549812	-0.0172385573387146
512	79.3945541381836	-9.00743961334229	-5.20095300674438	0.011982130818069	-0.0139918150380254	-0.0782773271203041	-0.0211346503347158
513	76.1478118896484	-7.38406801223755	-5.33082246780396	0.0243197549134493	-0.0360696688294411	-0.0565241500735283	-0.0568488240242004
514	76.7971649169922	-9.00743961334229	-4.81134366989136	0.0181509424000978	-0.0337969474494457	-0.0107450718060136	-0.0584721975028515
515	76.7971649169922	-7.70874214172363	-5.52562713623047	0.0158782228827477	-0.0363943427801132	0.000293855206109583	-0.0698357969522476
516	75.4984664916992	-8.35809135437012	-5.6554970741272	0.00743668992072344	-0.0490566417574883	0.011982130818069	-0.0536020807921886
517	76.1478118896484	-8.03341674804688	-5.6554970741272	0.00873538758605719	-0.0591215454041958	0.0220470335334539	-0.0445111989974976
518	75.4984664916992	-8.35809135437012	-5.46069240570068	0.00906006153672934	-0.0626929625868797	0.0558131635189056	-0.0279528107494116
519	75.4984664916992	-8.35809135437012	-5.33082246780396	-0.0026282137259841	-0.0724331885576248	0.0632806718349457	-0.0247060675173998
520	77.4465103149414	-9.00743961334229	-4.94121360778809	-0.0120437685400248	-0.0802253782749176	0.0717222020030022	-0.0104203969240189
521	78.0958633422852	-9.00743961334229	-5.3957576751709	-0.0172385573387146	-0.0626929625868797	0.0645793676376343	-0.0130177913233638
522	78.0958633422852	-9.00743961334229	-5.3957576751709	0.00418994715437293	-0.0240567177534103	0.0561378374695778	0.029189869761467
523	75.4984664916992	-8.03341674804688	-5.52562713623047	-0.0110697457566857	-0.0126931173726916	0.0590599067509174	0.0623066499829292
524	77.4465103149414	-9.33211421966553	-5.33082246780396	-0.0208099745213985	0.0265924744307995	0.0483456552028656	0.0658780634403229
525	78.0958633422852	-9.00743961334229	-5.00614833831787	-0.0191866029053926	0.041852168738842	0.0181509424000978	0.0587352328002453
526	75.4984664916992	-7.70874214172363	-5.33082246780396	-0.0165892094373703	0.0499690249562263	0.00483929552137852	0.0499690249562263
527	76.1478118896484	-8.35809135437012	-5.9152364730835	0.00159255252219737	0.0577612072229385	-0.0208099745213985	0.0386054255068302
528	76.1478118896484	-7.70874214172363	-5.72043180465698	-0.00652430532500148	0.0564625114202499	-0.0282774847000837	0.0340599827468395
529	76.7971649169922	-8.03341674804688	-5.52562713623047	-0.00587495695799589	0.0337353087961674	-0.0123684434220195	0.020423661917448
530	76.7971649169922	-8.68276500701904	-5.26588773727417	-3.08191010844894e-05	0.0116574559360743	0.00289124972186983	0.012956153601408
531	78.0958633422852	-9.00743961334229	-5.33082246780396	-0.00490093370899558	0.00289124972186983	0.00256657530553639	0.00646266713738441
532	76.1478118896484	-7.70874214172363	-5.33082246780396	0.00711201597005129	-0.00197886489331722	-0.00100484199356288	-0.0250307414680719
533	78.0958633422852	-8.35809135437012	-5.9152364730835	0.0181509424000978	-0.0107450718060136	0.011982130818069	-0.0510046854615211
534	76.1478118896484	-7.70874214172363	-5.6554970741272	0.00873538758605719	-0.00587495695799589	0.011982130818069	-0.0665890574455261
535	78.0958633422852	-9.00743961334229	-5.3957576751709	0.0171769186854362	0.00970941036939621	-0.0100957229733467	-0.0620436146855354
536	76.7971649169922	-8.68276500701904	-5.33082246780396	0.00873538758605719	0.0123068047687411	-0.0334722734987736	-0.0513293594121933
537	78.0958633422852	-8.68276500701904	-5.20095300674438	-0.017887907102704	0.00841071270406246	-0.0402904339134693	-0.0422384813427925
538	78.0958633422852	-8.35809135437012	-5.07108306884766	0.0116574559360743	-0.00100484199356288	-0.0237320438027382	-0.0250307414680719
539	77.4465103149414	-9.33211421966553	-5.6554970741272	-0.00230353930965066	-0.0191866029053926	-0.0026282137259841	-0.0224333461374044
540	75.4984664916992	-7.70874214172363	-5.6554970741272	0.0103587592020631	0.000943203864153475	-0.0136671401560307	-0.0162645354866982
541	76.7971649169922	-7.38406801223755	-5.46069240570068	-0.0107450718060136	-0.00230353930965066	-0.0175632312893867	-0.00230353930965066
542	76.1478118896484	-7.38406801223755	-5.6554970741272	-0.00392691092565656	0.0191249661147594	-0.0256800893694162	0.0363327041268349
543	78.0958633422852	-8.68276500701904	-5.3957576751709	-0.0104203969240189	0.0301638916134834	-0.0324982516467571	0.0606832765042782
544	76.7971649169922	-7.38406801223755	-5.26588773727417	-0.00619963090866804	0.041852168738842	-0.0406151078641415	0.0619819760322571
545	76.7971649169922	-8.03341674804688	-5.59056186676025	-0.00977104809135199	0.0220470335334539	-0.0386670641601086	0.0619819760322571
546	76.1478118896484	-7.70874214172363	-5.52562713623047	-0.000355493422830477	-0.0123684434220195	-0.0162645354866982	0.0408781431615353
547	78.0958633422852	-9.00743961334229	-5.07108306884766	-0.00425158534198999	-0.032173577696085	-0.0282774847000837	0.0386054255068302
548	76.1478118896484	-8.35809135437012	-5.00614833831787	-0.00392691092565656	-0.0286021586507559	-0.0126931173726916	0.0314625911414623
549	75.4984664916992	-7.70874214172363	-5.3957576751709	0.000618529506027699	-0.0260047651827335	0.00159255252219737	0.0295145437121391
550	74.84912109375	-7.05939340591431	-5.52562713623047	0.00256657530553639	-0.0204853005707264	0.00776136433705688	0.00906006153672934
551	76.1478118896484	-7.70874214172363	-5.59056186676025	0.0158782228827477	-0.0302255302667618	0.00711201597005129	-0.0107450718060136
552	76.7971649169922	-8.35809135437012	-5.52562713623047	0.0295145437121391	-0.0363943427801132	0.0136055024340749	-0.0263294391334057
553	75.4984664916992	-8.35809135437012	-5.26588773727417	0.0295145437121391	-0.0136671401560307	0.0236704051494598	-0.0542514286935329
554	78.7452087402344	-8.68276500701904	-5.33082246780396	0.0301638916134834	-0.0133424662053585	0.0175015944987535	-0.0721085146069527
555	75.4984664916992	-7.70874214172363	-5.26588773727417	0.0226963832974434	0.00191722682211548	-0.0191866029053926	-0.0600955672562122
556	75.4984664916992	-7.70874214172363	-5.20095300674438	0.0136055024340749	0.0113327819854021	-0.0165892094373703	-0.0620436146855354
557	76.7971649169922	-8.68276500701904	-5.52562713623047	0.0200989879667759	-3.08191010844894e-05	-0.0110697457566857	-0.0393164120614529
558	76.7971649169922	-8.68276500701904	-5.6554970741272	0.0191249661147594	-0.00749832857400179	0.00191722682211548	-0.0383423902094364
559	76.1478118896484	-7.70874214172363	-5.52562713623047	0.0191249661147594	-0.0198359526693821	0.00581331877037883	-0.0227580219507217
560	76.1478118896484	-7.70874214172363	-5.33082246780396	0.011982130818069	-0.02697878703475	0.0210730116814375	-0.0182125810533762
561	78.7452087402344	-8.68276500701904	-5.20095300674438	0.00256657530553639	-0.0302255302667618	0.0327612869441509	-0.0156151866540313
562	76.1478118896484	-7.38406801223755	-5.07108306884766	-0.00814767740666866	-0.0182125810533762	0.0246444288641214	0.0210730116814375
563	75.4984664916992	-7.70874214172363	-5.59056186676025	-0.00977104809135199	-0.00847235135734081	0.0233457311987877	0.0532157681882381
564	76.7971649169922	-8.03341674804688	-5.59056186676025	-0.0217839982360601	-0.000355493422830477	0.0142548503354192	0.0610079504549503
565	77.4465103149414	-8.68276500701904	-5.52562713623047	-0.0260047651827335	0.0123068047687411	0.00354059832170606	0.0545144639909267
566	77.4465103149414	-9.00743961334229	-5.3957576751709	-0.0221086721867323	-0.00847235135734081	-0.00879702530801296	0.0486703291535378
567	78.0958633422852	-8.35809135437012	-5.26588773727417	-0.00814767740666866	-0.00847235135734081	-0.00555028254166245	0.040228795260191
568	78.7452087402344	-8.35809135437012	-5.20095300674438	-0.0169138833880424	-0.0120437685400248	0.0136055024340749	0.0356833562254906
569	76.7971649169922	-9.00743961334229	-5.46069240570068	-0.0149658378213644	-0.0204853005707264	0.025618452578783	0.0265924744307995
570	76.7971649169922	-7.70874214172363	-5.33082246780396	-0.0113944197073579	-0.00425158534198999	0.0158782228827477	0.01847561635077
571	75.4984664916992	-8.35809135437012	-5.07108306884766	-0.0133424662053585	-0.00555028254166245	0.0496443510055542	0.00776136433705688
572	76.7971649169922	-7.38406801223755	-5.33082246780396	0.00159255252219737	-0.00814767740666866	0.0162028968334198	-0.0263294391334057
573	76.7971649169922	-7.70874214172363	-5.20095300674438	0.00581331877037883	-0.00814767740666866	-0.0107450718060136	-0.0532774068415165
574	76.7971649169922	-7.38406801223755	-5.3957576751709	-3.08191010844894e-05	-0.00847235135734081	-0.0357449948787689	-0.0574981719255447
575	78.7452087402344	-8.35809135437012	-5.26588773727417	0.00354059832170606	-0.0286021586507559	-0.0175632312893867	-0.0639916583895683
576	78.0958633422852	-7.38406801223755	-5.3957576751709	0.00808603875339031	-0.0493813157081604	-0.0175632312893867	-0.0503553375601768
577	76.1478118896484	-7.38406801223755	-5.6554970741272	0.00289124972186983	-0.0471085943281651	-0.00879702530801296	-0.0435371771454811
578	76.7971649169922	-8.03341674804688	-5.46069240570068	0.0022419011220336	-0.0389917381107807	-0.00814767740666866	-0.0247060675173998
579	76.1478118896484	-6.73471927642822	-5.3957576751709	0.000943203864153475	-0.0126931173726916	-0.00717365415766835	-0.0149658378213644
580	77.4465103149414	-8.03341674804688	-5.26588773727417	0.00776136433705688	0.0239950809627771	-0.0120437685400248	-0.0152905117720366
581	76.7971649169922	-7.70874214172363	-5.33082246780396	0.00646266713738441	0.0360080301761627	-0.00944637414067984	-0.0130177913233638
582	78.0958633422852	-8.35809135437012	-5.6554970741272	-0.00555028254166245	0.0480209775269032	-0.0318489037454128	0.0321119390428066
583	77.4465103149414	-7.70874214172363	-5.33082246780396	-0.00782300252467394	0.0655533894896507	-0.0467839203774929	0.0561378374695778
584	78.7452087402344	-8.35809135437012	-5.13601779937744	-0.0107450718060136	0.0775663405656815	-0.0880175605416298	0.0600339286029339
585	76.7971649169922	-6.73471927642822	-5.20095300674438	-0.000680167751852423	0.081787109375	-0.0912643000483513	0.0584105588495731
586	76.1478118896484	-7.05939340591431	-5.59056186676025	-0.00165419070981443	0.0567871853709221	-0.0708098188042641	0.0489950031042099
587	75.4984664916992	-6.73471927642822	-5.6554970741272	0.00418994715437293	0.0321119390428066	-0.00587495695799589	0.0343846566975117
588	76.7971649169922	-7.05939340591431	-5.59056186676025	0.000293855206109583	-0.00132951640989631	0.0668520927429199	0.0363327041268349
589	78.0958633422852	-7.38406801223755	-5.3957576751709	-0.0026282137259841	-0.0204853005707264	0.0733455792069435	0.0226963832974434
590	77.4465103149414	-8.35809135437012	-5.3957576751709	0.000943203864153475	-0.0253554154187441	0.0519170723855495	0.01847561635077
591	76.1478118896484	-6.73471927642822	-5.26588773727417	0.00938473641872406	-0.0363943427801132	0.0363327041268349	-0.00132951640989631
592	77.4465103149414	-6.73471927642822	-5.46069240570068	0.00581331877037883	-0.0334722734987736	0.00646266713738441	-0.0198359526693821
593	77.4465103149414	-8.03341674804688	-5.59056186676025	0.0181509424000978	-0.0217839982360601	-0.021459324285388	-0.043212503194809
594	77.4465103149414	-7.05939340591431	-5.78536653518677	0.00418994715437293	-0.0308748781681061	-0.0224333461374044	-0.0536020807921886
595	75.4984664916992	-6.41004514694214	-5.33082246780396	0.00613799272105098	-0.0480826161801815	0.00808603875339031	-0.0623682886362076
596	76.7971649169922	-7.38406801223755	-5.20095300674438	0.00646266713738441	-0.0591215454041958	0.041852168738842	-0.0435371771454811
597	77.4465103149414	-7.70874214172363	-5.33082246780396	0.00808603875339031	-0.0500306636095047	0.0551638156175613	-0.0445111989974976
598	76.7971649169922	-7.70874214172363	-5.52562713623047	-0.0162645354866982	-0.0308748781681061	0.0483456552028656	-0.021459324285388
599	78.0958633422852	-7.70874214172363	-5.72043180465698	-0.00425158534198999	-0.00749832857400179	0.0428261905908585	-0.0295761823654175
600	77.4465103149414	-8.03341674804688	-5.52562713623047	0.000293855206109583	-0.00132951640989631	0.00711201597005129	-0.0240567177534103
601	76.7971649169922	-7.05939340591431	-5.59056186676025	-0.00327756232582033	0.020423661917448	-0.0263294391334057	-0.00847235135734081
602	75.4984664916992	-7.05939340591431	-5.07108306884766	-0.0026282137259841	0.0230210572481155	-0.0415891297161579	0.0252937767654657
603	76.1478118896484	-6.41004514694214	-5.6554970741272	-0.00717365415766835	0.0272418223321438	-0.0471085943281651	0.0558131635189056
604	75.4984664916992	-6.73471927642822	-5.72043180465698	-0.00684897974133492	0.0220470335334539	-0.0529527328908443	0.0623066499829292
605	77.4465103149414	-7.38406801223755	-5.59056186676025	-0.00327756232582033	0.0123068047687411	-0.0487319678068161	0.0545144639909267
606	77.4465103149414	-7.38406801223755	-5.33082246780396	-0.00684897974133492	0.0171769186854362	-0.0587968714535236	0.0483456552028656
607	78.0958633422852	-7.70874214172363	-5.26588773727417	-0.00814767740666866	0.00354059832170606	-0.0454852245748043	0.0438002124428749
608	78.0958633422852	-7.70874214172363	-5.07108306884766	-0.00457625929266214	0.00613799272105098	-0.0347709693014622	0.0373067259788513
609	76.7971649169922	-6.41004514694214	-5.26588773727417	-0.00197886489331722	-0.00490093370899558	0.00678734155371785	0.0175015944987535
610	75.4984664916992	-6.0853705406189	-5.59056186676025	0.013930176384747	-0.0117190945893526	0.0327612869441509	0.00970941036939621
611	78.0958633422852	-7.38406801223755	-5.6554970741272	0.0197743140161037	-0.0227580219507217	0.0165275707840919	-0.00522560812532902
612	77.4465103149414	-6.73471927642822	-5.3957576751709	0.0220470335334539	-0.0318489037454128	0.0298392176628113	-0.02697878703475
613	76.7971649169922	-6.0853705406189	-5.3957576751709	0.0249691028147936	-0.0458098985254765	0.0610079504549503	-0.0519787110388279
614	78.0958633422852	-7.38406801223755	-4.81134366989136	0.0327612869441509	-0.0292515084147453	0.0353586822748184	-0.0600955672562122
615	76.1478118896484	-6.41004514694214	-5.3957576751709	0.025618452578783	-0.0191866029053926	0.0132808275520802	-0.0610695891082287
616	76.1478118896484	-7.05939340591431	-5.33082246780396	0.0210730116814375	-0.0175632312893867	0.0123068047687411	-0.0487319678068161
617	78.7452087402344	-7.38406801223755	-5.33082246780396	0.0106834331527352	-0.0188619289547205	0.0178262684494257	-0.0464592464268208
618	77.4465103149414	-7.05939340591431	-5.33082246780396	0.00743668992072344	-0.0198359526693821	0.0207483377307653	-0.0273034609854221
619	78.0958633422852	-7.70874214172363	-5.33082246780396	0.000618529506027699	-0.00652430532500148	0.0213976856321096	-0.0240567177534103
620	76.7971649169922	-7.05939340591431	-5.13601779937744	-0.00879702530801296	0.00418994715437293	0.0126314787194133	-0.0133424662053585
621	76.1478118896484	-7.70874214172363	-5.59056186676025	-0.00879702530801296	0.012956153601408	0.00711201597005129	-0.00165419070981443
622	75.4984664916992	-5.43602228164673	-5.98017120361328	-0.0117190945893526	0.0259431265294552	-0.00425158534198999	0.0334106348454952
623	75.4984664916992	-7.38406801223755	-5.59056186676025	-0.00782300252467394	0.0246444288641214	-0.0139918150380254	0.0522417463362217
624	76.7971649169922	-7.70874214172363	-5.59056186676025	-0.0211346503347158	0.031137915328145	-0.0393164120614529	0.066202737390995
625	78.0958633422852	-6.41004514694214	-5.6554970741272	-0.0169138833880424	0.0363327041268349	-0.0406151078641415	0.0584105588495731
626	77.4465103149414	-6.41004514694214	-5.20095300674438	-0.00879702530801296	0.0252937767654657	-0.0328229255974293	0.0480209775269032
627	76.7971649169922	-7.38406801223755	-5.26588773727417	-0.00197886489331722	0.012956153601408	-0.0286021586507559	0.0363327041268349
628	78.0958633422852	-6.41004514694214	-5.46069240570068	-0.00132951640989631	-0.00782300252467394	0.00743668992072344	0.0282158460468054
629	75.4984664916992	-5.76069641113281	-5.20095300674438	-0.0100957229733467	-0.0217839982360601	0.0116574559360743	0.0194496400654316
630	76.7971649169922	-6.41004514694214	-5.07108306884766	-0.0113944197073579	-0.0195112787187099	0.0337353087961674	0.0155535480007529
631	77.4465103149414	-7.05939340591431	-5.00614833831787	0.00354059832170606	-0.0185372550040483	0.0178262684494257	0.00191722682211548
632	76.1478118896484	-5.43602228164673	-5.33082246780396	0.0132808275520802	-0.00782300252467394	0.0405534692108631	-0.0357449948787689
633	77.4465103149414	-7.05939340591431	-5.26588773727417	0.0132808275520802	-0.0113944197073579	0.0431508645415306	-0.043212503194809
634	76.7971649169922	-6.41004514694214	-5.72043180465698	0.0142548503354192	-0.0195112787187099	0.0447742342948914	-0.0617189407348633
635	77.4465103149414	-7.38406801223755	-5.26588773727417	0.0126314787194133	-0.0302255302667618	0.0649040415883064	-0.0532774068415165
636	78.0958633422852	-7.05939340591431	-5.3957576751709	0.00808603875339031	-0.0123684434220195	0.0613326244056225	-0.0578228458762169
637	76.7971649169922	-7.38406801223755	-5.20095300674438	-0.0104203969240189	-0.0126931173726916	0.07139752805233	-0.03444629535079
638	77.4465103149414	-7.05939340591431	-5.26588773727417	0.00873538758605719	0.00451462110504508	0.0856831967830658	-0.0276281367987394
639	77.4465103149414	-6.73471927642822	-5.59056186676025	0.00743668992072344	-0.0026282137259841	0.0827611312270164	-0.0217839982360601
640	75.4984664916992	-5.76069641113281	-5.9152364730835	0.01100810803473	0.0175015944987535	0.0678261145949364	-0.0182125810533762
641	76.7971649169922	-5.76069641113281	-5.9152364730835	0.0145795252174139	0.0314625911414623	0.0126314787194133	-0.00360223650932312
642	75.4984664916992	-6.41004514694214	-5.72043180465698	-0.00912170019000769	0.0480209775269032	-0.0536020807921886	0.0308132413774729
643	77.4465103149414	-7.70874214172363	-5.13601779937744	-0.00619963090866804	0.0623066499829292	-0.0834721177816391	0.0658780634403229
644	76.1478118896484	-6.0853705406189	-5.46069240570068	-0.0204853005707264	0.0395794473588467	-0.119835644960403	0.0636053457856178
645	75.4984664916992	-7.38406801223755	-5.52562713623047	-0.00749832857400179	0.0499690249562263	-0.133796632289886	0.0626313239336014
646	78.7452087402344	-7.38406801223755	-5.6554970741272	-0.00814767740666866	0.041852168738842	-0.118536949157715	0.0496443510055542
647	76.7971649169922	-7.38406801223755	-5.52562713623047	0.00191722682211548	0.020423661917448	-0.115939550101757	0.0382807515561581
648	78.0958633422852	-7.05939340591431	-5.52562713623047	0.000618529506027699	0.0162028968334198	-0.104251272976398	0.0282158460468054
649	76.7971649169922	-7.38406801223755	-5.52562713623047	-0.00327756232582033	0.00613799272105098	-0.0893162563443184	0.0194496400654316
650	77.4465103149414	-7.38406801223755	-5.20095300674438	-0.00717365415766835	-0.00912170019000769	-0.0600955672562122	0.00873538758605719
651	75.4984664916992	-6.41004514694214	-5.9152364730835	-0.00132951640989631	-0.0315242260694504	-0.0354203209280968	0.00321592413820326
652	78.0958633422852	-7.05939340591431	-5.78536653518677	0.00808603875339031	-0.0308748781681061	-0.00392691092565656	-0.0347709693014622
653	74.84912109375	-6.0853705406189	-5.78536653518677	0.0132808275520802	-0.021459324285388	0.000293855206109583	-0.0516540370881557
654	77.4465103149414	-7.38406801223755	-5.33082246780396	0.0123068047687411	-0.0224333461374044	-0.00360223650932312	-0.0620436146855354
655	77.4465103149414	-6.41004514694214	-5.3957576751709	-0.000355493422830477	-0.021459324285388	0.0191249661147594	-0.0617189407348633
656	75.4984664916992	-6.41004514694214	-5.26588773727417	0.0230210572481155	-0.0363943427801132	0.0356833562254906	-0.0549007803201675
657	75.4984664916992	-6.0853705406189	-5.6554970741272	0.00743668992072344	-0.0480826161801815	0.0519170723855495	-0.0399657599627972
658	76.7971649169922	-6.41004514694214	-5.59056186676025	0.01847561635077	-0.0386670641601086	0.0623066499829292	-0.023407369852066
659	76.7971649169922	-6.73471927642822	-5.59056186676025	-0.00652430532500148	-0.0211346503347158	0.0616573020815849	-0.0224333461374044
660	78.0958633422852	-7.38406801223755	-5.26588773727417	-0.0104203969240189	0.00678734155371785	0.0515923984348774	-0.0104203969240189
661	76.7971649169922	-7.05939340591431	-5.26588773727417	0.000943203864153475	0.0188002903014421	0.0415274947881699	-0.00295288790948689
662	78.0958633422852	-7.05939340591431	-5.13601779937744	-0.00425158534198999	0.0249691028147936	-0.00684897974133492	0.025618452578783
663	75.4984664916992	-6.41004514694214	-5.85030126571655	-0.00295288790948689	0.0574365332722664	-0.0292515084147453	0.0519170723855495
664	77.4465103149414	-7.70874214172363	-5.46069240570068	-0.00392691092565656	0.0525664202868938	-0.0363943427801132	0.0616573020815849
665	76.7971649169922	-6.0853705406189	-5.78536653518677	-0.00587495695799589	0.0317872650921345	-0.0347709693014622	0.0541897900402546
666	76.1478118896484	-6.41004514694214	-5.6554970741272	0.00289124972186983	0.00386527273803949	-0.0315242260694504	0.0447742342948914
667	76.1478118896484	-6.0853705406189	-5.6554970741272	0.00841071270406246	0.00808603875339031	-0.0279528107494116	0.0369820520281792
668	75.4984664916992	-6.41004514694214	-5.20095300674438	0.00711201597005129	0.0022419011220336	0.0022419011220336	0.0282158460468054
669	75.4984664916992	-6.0853705406189	-5.59056186676025	0.00321592413820326	0.00191722682211548	0.01847561635077	0.0145795252174139
670	75.4984664916992	-6.0853705406189	-5.59056186676025	0.0113327819854021	-3.08191010844894e-05	0.0223717093467712	0.0113327819854021
671	77.4465103149414	-7.38406801223755	-5.33082246780396	0.00970941036939621	0.00678734155371785	0.031137915328145	0.00483929552137852
672	76.1478118896484	-6.41004514694214	-5.46069240570068	0.011982130818069	-0.0143164889886975	0.0545144639909267	-0.0305502042174339
673	77.4465103149414	-8.03341674804688	-5.20095300674438	0.011982130818069	-0.0126931173726916	0.0483456552028656	-0.0555501282215118
674	75.4984664916992	-6.73471927642822	-5.20095300674438	0.00678734155371785	-0.0191866029053926	0.0428261905908585	-0.0620436146855354
675	75.4984664916992	-6.73471927642822	-5.52562713623047	0.00906006153672934	0.00581331877037883	0.0207483377307653	-0.0691864490509033
676	78.0958633422852	-7.70874214172363	-5.33082246780396	0.00678734155371785	-0.00197886489331722	-0.0204853005707264	-0.0451605506241322
677	78.7452087402344	-8.35809135437012	-5.26588773727417	0.00159255252219737	0.000943203864153475	-0.0461345724761486	-0.0445111989974976
678	77.4465103149414	-7.38406801223755	-5.52562713623047	-0.0100957229733467	-0.0191866029053926	-0.0360696688294411	-0.0256800893694162
679	76.1478118896484	-6.41004514694214	-5.46069240570068	-0.00522560812532902	-0.000355493422830477	-0.0516540370881557	-0.0156151866540313
680	76.1478118896484	-6.73471927642822	-5.33082246780396	-0.00197886489331722	-0.0139918150380254	-0.0441865250468254	-0.0133424662053585
681	76.7971649169922	-6.41004514694214	-5.72043180465698	-0.000680167751852423	0.0022419011220336	-0.032173577696085	-0.00749832857400179
682	76.7971649169922	-6.73471927642822	-5.59056186676025	-0.00295288790948689	0.00483929552137852	-0.0299008563160896	0.020423661917448
683	77.4465103149414	-8.03341674804688	-5.33082246780396	-0.000355493422830477	0.00483929552137852	-0.0276281367987394	0.0688001364469528
684	76.7971649169922	-7.38406801223755	-5.52562713623047	0.000293855206109583	-0.00619963090866804	-0.0243813935667276	0.0681507885456085
685	78.7452087402344	-8.03341674804688	-5.13601779937744	-0.00847235135734081	-0.0201606266200542	-0.0260047651827335	0.0590599067509174
686	78.0958633422852	-7.38406801223755	-5.20095300674438	-0.00327756232582033	-0.02697878703475	-0.0247060675173998	0.0558131635189056
687	76.7971649169922	-6.73471927642822	-5.6554970741272	0.00418994715437293	-0.0308748781681061	0.0606832765042782	0.0412028171122074
688	75.4984664916992	-6.41004514694214	-5.6554970741272	0.000618529506027699	-0.0169138833880424	0.0272418223321438	0.0363327041268349
689	75.4984664916992	-6.41004514694214	-5.72043180465698	0.00386527273803949	-0.0123684434220195	0.041852168738842	0.0243197549134493
690	76.1478118896484	-7.38406801223755	-5.59056186676025	0.00159255252219737	0.00906006153672934	0.0217223595827818	0.0155535480007529
691	78.7452087402344	-8.03341674804688	-5.26588773727417	0.0136055024340749	0.00256657530553639	0.0200989879667759	0.0123068047687411
692	76.7971649169922	-8.03341674804688	-4.87627840042114	0.0116574559360743	-0.00425158534198999	0.01100810803473	-0.0256800893694162
693	76.1478118896484	-6.41004514694214	-5.59056186676025	0.00678734155371785	-0.00360223650932312	0.0168522447347641	-0.0513293594121933
694	76.1478118896484	-6.41004514694214	-5.6554970741272	0.0116574559360743	0.0149041991680861	-0.0182125810533762	-0.0555501282215118
695	78.0958633422852	-8.03341674804688	-5.26588773727417	0.0158782228827477	0.0587352328002453	-0.0500306636095047	-0.0597708933055401
696	78.0958633422852	-7.38406801223755	-5.3957576751709	-0.00619963090866804	0.0590599067509174	-0.0308748781681061	-0.0487319678068161
697	77.4465103149414	-8.03341674804688	-5.26588773727417	-0.00295288790948689	0.0376313999295235	-0.0198359526693821	-0.0406151078641415
698	75.4984664916992	-6.73471927642822	-5.33082246780396	-0.0156151866540313	-0.00912170019000769	0.0252937767654657	-0.0260047651827335
699	76.1478118896484	-7.05939340591431	-5.6554970741272	-0.0110697457566857	-0.0182125810533762	0.020423661917448	-0.0237320438027382
700	76.7971649169922	-5.76069641113281	-5.6554970741272	-0.0240567177534103	0.0126314787194133	-0.0204853005707264	-0.0221086721867323
701	76.7971649169922	-6.73471927642822	-5.59056186676025	-0.0165892094373703	0.0249691028147936	-0.0441865250468254	-0.00782300252467394
702	76.7971649169922	-7.70874214172363	-5.20095300674438	-0.0120437685400248	0.0123068047687411	-0.0539267547428608	0.0278911720961332
703	75.4984664916992	-6.41004514694214	-5.3957576751709	-0.00944637414067984	-0.00749832857400179	-0.0247060675173998	0.0574365332722664
704	76.7971649169922	-7.70874214172363	-5.26588773727417	-0.000355493422830477	-0.0130177913233638	-0.0100957229733467	0.0652287155389786
705	76.1478118896484	-6.73471927642822	-5.72043180465698	-0.0110697457566857	-0.00490093370899558	0.000618529506027699	0.0590599067509174
706	75.4984664916992	-6.41004514694214	-5.98017120361328	0.00386527273803949	0.0152288740500808	0.00841071270406246	0.0395794473588467
707	74.84912109375	-7.38406801223755	-5.72043180465698	0.0197743140161037	0.029189869761467	-0.0162645354866982	0.0382807515561581
708	74.84912109375	-6.41004514694214	-5.85030126571655	0.00808603875339031	0.031137915328145	-0.0165892094373703	0.0275664981454611
709	75.4984664916992	-7.05939340591431	-5.46069240570068	0.0116574559360743	0.0220470335334539	-0.0237320438027382	0.0272418223321438
710	75.4984664916992	-6.73471927642822	-5.33082246780396	0.00743668992072344	0.0223717093467712	-0.0386670641601086	0.00711201597005129
711	76.7971649169922	-7.70874214172363	-5.20095300674438	0.0243197549134493	0.0278911720961332	-0.0415891297161579	0.0181509424000978
712	75.4984664916992	-6.73471927642822	-5.33082246780396	0.0158782228827477	0.0100340843200684	-0.0328229255974293	-0.0328229255974293
713	74.1997680664063	-7.38406801223755	-5.26588773727417	0.0123068047687411	-0.00847235135734081	-0.00490093370899558	-0.0516540370881557
714	74.84912109375	-7.05939340591431	-5.07108306884766	0.00516396993771195	-0.017887907102704	0.0168522447347641	-0.0652903541922569
715	77.4465103149414	-8.03341674804688	-4.87627840042114	0.00451462110504508	-0.0422384813427925	0.036657378077507	-0.0626929625868797
716	77.4465103149414	-8.35809135437012	-4.81134366989136	0.012956153601408	-0.0536020807921886	0.0512677207589149	-0.0600955672562122
717	77.4465103149414	-8.35809135437012	-5.3957576751709	0.0210730116814375	-0.0331475995481014	0.047696303576231	-0.0406151078641415
718	77.4465103149414	-7.70874214172363	-5.46069240570068	0.0213976856321096	-0.0224333461374044	0.0574365332722664	-0.0230826959013939
719	76.7971649169922	-7.70874214172363	-5.46069240570068	0.0171769186854362	-0.0130177913233638	0.0538651160895824	-0.0243813935667276
720	76.1478118896484	-7.70874214172363	-5.26588773727417	0.01100810803473	0.00386527273803949	0.0405534692108631	-0.0152905117720366
721	76.1478118896484	-7.70874214172363	-4.94121360778809	0.011982130818069	0.0142548503354192	0.00906006153672934	0.0022419011220336
722	76.1478118896484	-6.73471927642822	-5.20095300674438	0.00873538758605719	0.0132808275520802	-0.00132951640989631	0.029189869761467
723	77.4465103149414	-7.70874214172363	-5.26588773727417	-0.00782300252467394	0.00581331877037883	0.013930176384747	0.0623066499829292
724	76.1478118896484	-7.05939340591431	-5.59056186676025	-0.0136671401560307	-0.0126931173726916	0.0197743140161037	0.06393001973629
725	76.7971649169922	-7.70874214172363	-5.6554970741272	-0.0156151866540313	0.00191722682211548	0.0158782228827477	0.0587352328002453
726	78.0958633422852	-7.38406801223755	-5.6554970741272	-0.0143164889886975	-0.00749832857400179	0.0155535480007529	0.0483456552028656
727	76.7971649169922	-7.70874214172363	-5.52562713623047	-0.0133424662053585	0.0022419011220336	0.00451462110504508	0.0389300994575024
728	78.7452087402344	-8.03341674804688	-5.07108306884766	-0.00684897974133492	0.00386527273803949	0.0158782228827477	0.0278911720961332
729	77.4465103149414	-7.70874214172363	-5.20095300674438	-0.00392691092565656	0.0132808275520802	0.0272418223321438	0.0314625911414623
730	77.4465103149414	-8.03341674804688	-5.72043180465698	-0.000355493422830477	-0.00100484199356288	0.0386054255068302	0.0168522447347641
731	76.7971649169922	-7.05939340591431	-5.9152364730835	-0.000355493422830477	-0.0286021586507559	0.0681507885456085	0.00678734155371785
732	78.0958633422852	-8.03341674804688	-5.72043180465698	0.0236704051494598	-0.0451605506241322	0.0415274947881699	-0.0279528107494116
733	76.7971649169922	-7.70874214172363	-5.59056186676025	0.0175015944987535	-0.0263294391334057	0.00808603875339031	-0.0523033849895
734	78.7452087402344	-8.03341674804688	-5.3957576751709	0.0155535480007529	-0.00425158534198999	-0.0386670641601086	-0.0594462193548679
735	76.7971649169922	-6.73471927642822	-5.46069240570068	0.0132808275520802	0.00776136433705688	-0.0649656802415848	-0.0597708933055401
736	76.7971649169922	-7.05939340591431	-5.72043180465698	0.0149041991680861	0.00321592413820326	-0.0581475235521793	-0.0542514286935329
737	76.1478118896484	-6.73471927642822	-5.26588773727417	0.0194496400654316	-0.00555028254166245	-0.0607449151575565	-0.0376930385828018
738	76.1478118896484	-7.05939340591431	-5.52562713623047	0.00581331877037883	0.00126787810586393	-0.0435371771454811	-0.0240567177534103
739	76.1478118896484	-6.41004514694214	-5.33082246780396	0.00841071270406246	0.0217223595827818	-0.0399657599627972	-0.0182125810533762
740	78.0958633422852	-6.73471927642822	-5.20095300674438	-0.0104203969240189	0.0425015166401863	-0.0471085943281651	-0.00847235135734081
741	78.0958633422852	-6.41004514694214	-5.52562713623047	0.00418994715437293	0.0343846566975117	-0.0406151078641415	-0.00944637414067984
742	77.4465103149414	-8.03341674804688	-5.46069240570068	-0.0130177913233638	0.0132808275520802	-0.0165892094373703	0.0243197549134493
743	76.7971649169922	-6.41004514694214	-5.78536653518677	-0.0133424662053585	0.00354059832170606	0.00613799272105098	0.0551638156175613
744	76.7971649169922	-8.35809135437012	-5.26588773727417	-0.0159398596733809	0.0155535480007529	-0.00977104809135199	0.0704235062003136
745	76.1478118896484	-6.0853705406189	-5.52562713623047	-0.00230353930965066	0.0197743140161037	-0.000355493422830477	0.0532157681882381
746	77.4465103149414	-6.73471927642822	-5.26588773727417	-0.00782300252467394	0.0178262684494257	-0.0152905117720366	0.0483456552028656
747	75.4984664916992	-6.0853705406189	-5.3957576751709	0.0220470335334539	0.0200989879667759	-0.0104203969240189	0.0337353087961674
748	75.4984664916992	-6.41004514694214	-5.46069240570068	-0.0100957229733467	0.0197743140161037	-0.0224333461374044	0.0321119390428066
749	76.1478118896484	-5.76069641113281	-5.59056186676025	-0.00360223650932312	0.0324366129934788	0.00321592413820326	0.0175015944987535
750	76.7971649169922	-6.73471927642822	-5.52562713623047	-0.00165419070981443	0.0301638916134834	0.0126314787194133	0.0162028968334198
751	77.4465103149414	-7.38406801223755	-5.26588773727417	-0.00100484199356288	0.00906006153672934	0.01847561635077	-0.00425158534198999
752	74.84912109375	-7.05939340591431	-5.07108306884766	-0.00684897974133492	-0.00684897974133492	0.0239950809627771	-0.0256800893694162
753	75.4984664916992	-6.0853705406189	-5.46069240570068	0.0116574559360743	0.000293855206109583	0.0450989119708538	-0.0497059896588326
754	75.4984664916992	-6.41004514694214	-5.13601779937744	0.00678734155371785	0.00256657530553639	0.0330859608948231	-0.0604202412068844
755	78.0958633422852	-7.38406801223755	-5.20095300674438	0.00613799272105098	0.00256657530553639	0.0298392176628113	-0.0662643760442734
756	76.7971649169922	-7.70874214172363	-5.00614833831787	0.00386527273803949	-0.00100484199356288	0.00678734155371785	-0.050680011510849
757	76.7971649169922	-7.38406801223755	-5.3957576751709	0.00483929552137852	0.00289124972186983	-0.0458098985254765	-0.0373683646321297
758	77.4465103149414	-7.38406801223755	-5.13601779937744	-0.00165419070981443	0.00354059832170606	-0.0545761026442051	-0.023407369852066
759	76.7971649169922	-7.70874214172363	-5.00614833831787	-0.0110697457566857	0.0162028968334198	-0.0529527328908443	-0.023407369852066
760	76.1478118896484	-7.05939340591431	-5.6554970741272	-0.0123684434220195	0.0213976856321096	-0.0461345724761486	-0.0165892094373703
761	76.1478118896484	-7.38406801223755	-5.33082246780396	-0.0113944197073579	0.00256657530553639	-0.0636669844388962	-0.00749832857400179
762	75.4984664916992	-6.0853705406189	-5.85030126571655	-0.0110697457566857	0.00548864435404539	-0.050680011510849	0.0220470335334539
763	76.7971649169922	-7.38406801223755	-5.72043180465698	-0.0165892094373703	0.00581331877037883	-0.0224333461374044	0.0506183728575706
764	74.84912109375	-6.73471927642822	-5.6554970741272	-0.0169138833880424	0.00906006153672934	-0.0100957229733467	0.0587352328002453
765	77.4465103149414	-7.70874214172363	-5.33082246780396	-0.0175632312893867	0.0123068047687411	-0.0026282137259841	0.0532157681882381
766	75.4984664916992	-7.05939340591431	-5.6554970741272	-0.0139918150380254	0.0165275707840919	-0.0107450718060136	0.0421768426895142
767	76.7971649169922	-7.70874214172363	-5.3957576751709	-0.00100484199356288	-0.000355493422830477	-0.00847235135734081	0.0428261905908585
768	76.1478118896484	-7.70874214172363	-5.33082246780396	-0.00197886489331722	-0.0295761823654175	0.012956153601408	0.0262678004801273
769	77.4465103149414	-7.38406801223755	-5.26588773727417	-0.000680167751852423	-0.038017712533474	0.0285405199974775	0.0243197549134493
770	75.4984664916992	-7.05939340591431	-5.3957576751709	0.0103587592020631	-0.0286021586507559	0.0265924744307995	-0.000355493422830477
771	74.84912109375	-6.41004514694214	-5.46069240570068	0.0022419011220336	-0.0191866029053926	0.0126314787194133	-0.00555028254166245
772	74.84912109375	-7.05939340591431	-5.59056186676025	0.0259431265294552	-0.0185372550040483	0.0321119390428066	-0.0253554154187441
773	75.4984664916992	-7.38406801223755	-5.3957576751709	0.0175015944987535	-0.0331475995481014	0.0463976077735424	-0.0542514286935329
774	76.1478118896484	-7.05939340591431	-5.33082246780396	0.012956153601408	-0.0305502042174339	0.045423585921526	-0.0584721975028515
775	75.4984664916992	-6.41004514694214	-5.59056186676025	0.00776136433705688	-0.0208099745213985	0.0207483377307653	-0.063342310488224
776	74.1997680664063	-5.76069641113281	-5.59056186676025	0.0103587592020631	-0.0130177913233638	-0.00327756232582033	-0.0477579422295094
777	74.84912109375	-6.0853705406189	-5.33082246780396	0.00451462110504508	0.000293855206109583	-0.00392691092565656	-0.0367190167307854
778	72.9010696411133	-6.0853705406189	-5.6554970741272	-0.00457625929266214	0.00613799272105098	-0.00879702530801296	-0.0143164889886975
779	74.1997680664063	-6.41004514694214	-5.59056186676025	0.00256657530553639	0.011982130818069	0.0178262684494257	-0.0149658378213644
780	74.84912109375	-7.05939340591431	-5.46069240570068	0.00386527273803949	0.00289124972186983	0.0337353087961674	-0.0201606266200542
781	74.84912109375	-7.38406801223755	-5.3957576751709	-0.0276281367987394	0.00354059832170606	0.0649040415883064	-0.00230353930965066
782	76.1478118896484	-6.73471927642822	-5.26588773727417	0.000943203864153475	-0.0191866029053926	0.0535404421389103	0.0340599827468395
783	72.9010696411133	-5.76069641113281	-5.3957576751709	0.00289124972186983	0.00483929552137852	0.041852168738842	0.0558131635189056
784	74.1997680664063	-6.73471927642822	-5.72043180465698	-0.0295761823654175	0.0168522447347641	0.0382807515561581	0.0606832765042782
785	72.9010696411133	-6.0853705406189	-5.78536653518677	-0.00977104809135199	0.0278911720961332	-0.00425158534198999	0.0655533894896507
786	72.9010696411133	-5.43602228164673	-5.78536653518677	-0.0337969474494457	0.0178262684494257	-0.0367190167307854	0.047696303576231
787	75.4984664916992	-6.73471927642822	-5.3957576751709	-0.0139918150380254	0.00191722682211548	-0.048407293856144	0.047696303576231
788	74.84912109375	-6.41004514694214	-5.46069240570068	-0.0130177913233638	-0.00197886489331722	-0.0308748781681061	0.0298392176628113
789	73.550422668457	-6.73471927642822	-5.3957576751709	-0.0136671401560307	0.0100340843200684	-0.0302255302667618	0.0304885655641556
790	72.2517242431641	-5.43602228164673	-5.6554970741272	-0.0130177913233638	0.000293855206109583	-0.0182125810533762	0.0168522447347641
791	72.9010696411133	-5.43602228164673	-5.33082246780396	0.0113327819854021	0.0126314787194133	0.0152288740500808	0.0162028968334198
792	72.9010696411133	-6.0853705406189	-5.26588773727417	0.00581331877037883	0.00451462110504508	0.0243197549134493	-0.0247060675173998
793	73.550422668457	-7.05939340591431	-5.20095300674438	0.00613799272105098	-0.00522560812532902	0.06393001973629	-0.0435371771454811
794	72.9010696411133	-5.76069641113281	-5.46069240570068	0.0106834331527352	-0.00295288790948689	0.0882805958390236	-0.0584721975028515
795	72.9010696411133	-6.41004514694214	-4.94121360778809	0.00970941036939621	-0.0156151866540313	0.104514308273792	-0.0610695891082287
796	72.9010696411133	-5.76069641113281	-5.3957576751709	0.0194496400654316	0.00354059832170606	0.0752936229109764	-0.0542514286935329
797	73.550422668457	-5.76069641113281	-5.6554970741272	0.0171769186854362	-0.000355493422830477	0.0376313999295235	-0.0354203209280968
798	72.9010696411133	-6.0853705406189	-5.6554970741272	0.00613799272105098	0.000618529506027699	-0.00684897974133492	-0.0204853005707264
799	73.550422668457	-5.76069641113281	-5.72043180465698	0.00126787810586393	0.00581331877037883	-0.0513293594121933	-0.0159398596733809
800	74.84912109375	-6.73471927642822	-5.26588773727417	0.00548864435404539	0.0330859608948231	-0.109770737588406	-0.0169138833880424
801	72.9010696411133	-6.0853705406189	-5.00614833831787	-0.00555028254166245	0.0597092546522617	-0.131523922085762	-0.00555028254166245
802	73.550422668457	-5.76069641113281	-5.52562713623047	0.00808603875339031	0.0590599067509174	-0.130225226283073	0.0304885655641556
803	74.84912109375	-5.43602228164673	-5.59056186676025	-0.021459324285388	0.0272418223321438	-0.0984071344137192	0.0593845807015896
804	74.84912109375	-7.38406801223755	-5.3957576751709	-0.0247060675173998	0.0152288740500808	-0.072757862508297	0.0600339286029339
805	74.84912109375	-5.76069641113281	-5.52562713623047	-0.0253554154187441	0.0123068047687411	-0.0565241500735283	0.0610079504549503
806	74.1997680664063	-5.76069641113281	-5.3957576751709	-0.0308748781681061	0.012956153601408	-0.0448358729481697	0.0431508645415306
807	72.9010696411133	-6.73471927642822	-5.00614833831787	-0.0208099745213985	0.0136055024340749	0.00386527273803949	0.0434755384922028
808	76.1478118896484	-7.38406801223755	-5.3957576751709	-0.0172385573387146	0.0113327819854021	0.0181509424000978	0.0353586822748184
809	75.4984664916992	-6.41004514694214	-5.72043180465698	-0.0308748781681061	0.0181509424000978	0.0210730116814375	0.0233457311987877
810	74.84912109375	-7.05939340591431	-5.59056186676025	-0.0182125810533762	0.0239950809627771	-0.000680167751852423	0.0136055024340749
811	73.550422668457	-5.76069641113281	-5.52562713623047	-0.0133424662053585	0.0308132413774729	-0.00749832857400179	0.00451462110504508
812	74.84912109375	-5.76069641113281	-5.26588773727417	0.00613799272105098	0.0217223595827818	-0.0146411629393697	-0.0204853005707264
813	73.550422668457	-5.76069641113281	-5.20095300674438	0.00646266713738441	0.013930176384747	-0.0363943427801132	-0.048407293856144
814	75.4984664916992	-7.38406801223755	-5.33082246780396	0.0123068047687411	-0.00587495695799589	-0.0221086721867323	-0.0568488240242004
815	74.84912109375	-6.73471927642822	-5.46069240570068	0.0149041991680861	-0.00652430532500148	-0.0136671401560307	-0.0659397020936012
816	75.4984664916992	-7.05939340591431	-5.46069240570068	0.0149041991680861	-0.0305502042174339	0.00126787810586393	-0.0529527328908443
817	75.4984664916992	-6.41004514694214	-5.26588773727417	0.0162028968334198	-0.0295761823654175	0.0275664981454611	-0.0422384813427925
818	72.9010696411133	-6.41004514694214	-5.20095300674438	-0.000680167751852423	-0.028926832601428	0.0252937767654657	-0.0224333461374044
819	72.9010696411133	-5.76069641113281	-5.13601779937744	-0.00490093370899558	-0.0217839982360601	0.013930176384747	-0.0117190945893526
820	75.4984664916992	-7.05939340591431	-5.26588773727417	-0.00425158534198999	-0.0211346503347158	-0.00100484199356288	-0.0126931173726916
821	75.4984664916992	-7.05939340591431	-5.78536653518677	-0.00132951640989631	-0.0149658378213644	0.000293855206109583	-0.0104203969240189
822	74.1997680664063	-6.41004514694214	-5.6554970741272	-0.0136671401560307	0.013930176384747	-0.0227580219507217	0.0327612869441509
823	74.84912109375	-6.73471927642822	-5.59056186676025	-0.0169138833880424	0.0188002903014421	-0.0126931173726916	0.0548391379415989
824	74.1997680664063	-6.41004514694214	-5.33082246780396	-0.0208099745213985	0.00386527273803949	-0.00457625929266214	0.0684754624962807
825	72.9010696411133	-5.76069641113281	-5.52562713623047	-0.0169138833880424	0.00191722682211548	0.0249691028147936	0.0571118593215942
826	72.9010696411133	-6.0853705406189	-5.59056186676025	-0.0191866029053926	0.00646266713738441	0.0334106348454952	0.0470469556748867
827	72.9010696411133	-5.76069641113281	-5.6554970741272	-0.00652430532500148	0.00354059832170606	0.0262678004801273	0.0369820520281792
828	72.9010696411133	-6.41004514694214	-5.52562713623047	-0.00555028254166245	-0.00619963090866804	0.0295145437121391	0.0324366129934788
829	72.9010696411133	-6.0853705406189	-5.46069240570068	-0.0126931173726916	-0.000680167751852423	0.0191249661147594	0.0252937767654657
830	74.84912109375	-7.38406801223755	-5.3957576751709	-0.0026282137259841	0.00516396993771195	0.00711201597005129	0.0226963832974434
831	73.550422668457	-5.76069641113281	-5.33082246780396	-0.00327756232582033	0.0158782228827477	0.0113327819854021	-0.00555028254166245
832	73.550422668457	-6.0853705406189	-5.46069240570068	0.00386527273803949	0.00321592413820326	0.0239950809627771	-0.0204853005707264
833	74.84912109375	-7.38406801223755	-5.52562713623047	0.00613799272105098	-0.0175632312893867	0.0207483377307653	-0.0552254542708397
834	72.2517242431641	-6.41004514694214	-5.26588773727417	0.00581331877037883	-0.0113944197073579	0.0158782228827477	-0.0549007803201675
835	73.550422668457	-7.05939340591431	-5.26588773727417	-0.00295288790948689	0.000618529506027699	-0.00782300252467394	-0.0594462193548679
836	74.84912109375	-7.38406801223755	-4.94121360778809	-0.00619963090866804	-0.00879702530801296	0.00743668992072344	-0.0539267547428608
837	75.4984664916992	-7.38406801223755	-5.07108306884766	-0.0126931173726916	-0.0286021586507559	0.0197743140161037	-0.0376930385828018
838	74.84912109375	-7.38406801223755	-4.94121360778809	0.0116574559360743	-0.00944637414067984	0.0275664981454611	-0.0221086721867323
839	75.4984664916992	-7.38406801223755	-5.46069240570068	-0.0026282137259841	0.00581331877037883	0.0103587592020631	-0.017887907102704
840	75.4984664916992	-7.38406801223755	-5.26588773727417	-0.0237320438027382	0.0181509424000978	-0.0026282137259841	-0.0165892094373703
841	74.1997680664063	-6.41004514694214	-5.52562713623047	-0.0227580219507217	0.0103587592020631	-0.00100484199356288	-0.00814767740666866
842	75.4984664916992	-7.38406801223755	-5.26588773727417	-0.0165892094373703	0.0103587592020631	-0.0104203969240189	0.0243197549134493
843	73.550422668457	-6.41004514694214	-5.13601779937744	-0.0126931173726916	0.0152288740500808	-0.0100957229733467	0.0577612072229385
844	74.1997680664063	-7.70874214172363	-5.3957576751709	-0.0308748781681061	0.020423661917448	-0.0113944197073579	0.0610079504549503
845	75.4984664916992	-7.05939340591431	-5.46069240570068	-0.0227580219507217	0.0191249661147594	-0.0100957229733467	0.0665274113416672
846	75.4984664916992	-7.38406801223755	-5.72043180465698	-0.0227580219507217	0.00451462110504508	-0.0221086721867323	0.0506183728575706
847	75.4984664916992	-7.38406801223755	-5.78536653518677	-0.0191866029053926	-0.0026282137259841	-0.0185372550040483	0.0438002124428749
848	75.4984664916992	-7.05939340591431	-5.46069240570068	-0.0117190945893526	0.000618529506027699	-0.0139918150380254	0.031137915328145
849	76.1478118896484	-7.70874214172363	-5.26588773727417	-0.0224333461374044	-0.00230353930965066	0.0116574559360743	0.031137915328145
850	73.550422668457	-6.0853705406189	-5.78536653518677	-0.0195112787187099	-0.0224333461374044	0.0343846566975117	0.0226963832974434
851	76.7971649169922	-7.38406801223755	-5.52562713623047	-0.0211346503347158	-0.0195112787187099	0.047696303576231	0.0103587592020631
852	75.4984664916992	-7.38406801223755	-5.6554970741272	-0.00912170019000769	-0.0256800893694162	0.0463976077735424	-0.0260047651827335
853	74.84912109375	-6.0853705406189	-5.59056186676025	0.0142548503354192	-0.0315242260694504	0.0564625114202499	-0.0435371771454811
854	74.84912109375	-7.05939340591431	-5.26588773727417	-0.00327756232582033	-0.0217839982360601	0.0567871853709221	-0.0574981719255447
855	74.1997680664063	-6.41004514694214	-5.20095300674438	0.0158782228827477	0.0022419011220336	0.0421768426895142	-0.0526280589401722
856	74.1997680664063	-5.76069641113281	-5.52562713623047	0.000618529506027699	0.0239950809627771	0.00970941036939621	-0.0536020807921886
857	76.1478118896484	-7.05939340591431	-5.26588773727417	0.0126314787194133	0.0275664981454611	-0.0191866029053926	-0.032173577696085
858	74.84912109375	-7.05939340591431	-5.20095300674438	0.0145795252174139	0.0265924744307995	-0.0224333461374044	-0.02697878703475
859	74.84912109375	-7.38406801223755	-5.33082246780396	0.00938473641872406	0.00743668992072344	-0.0389917381107807	-0.0227580219507217
860	74.1997680664063	-5.76069641113281	-5.3957576751709	-0.000680167751852423	-0.00717365415766835	-0.050680011510849	-0.0169138833880424
861	73.550422668457	-5.76069641113281	-5.26588773727417	-0.000355493422830477	-0.00360223650932312	-0.0886669084429741	-0.00295288790948689
862	73.550422668457	-5.76069641113281	-5.46069240570068	-0.0139918150380254	-0.00360223650932312	-0.0659397020936012	0.0230210572481155
863	76.7971649169922	-7.70874214172363	-5.6554970741272	-0.0162645354866982	0.00646266713738441	-0.0568488240242004	0.066202737390995
864	74.1997680664063	-6.0853705406189	-5.85030126571655	-0.021459324285388	0.0145795252174139	-0.0286021586507559	0.0645793676376343
865	73.550422668457	-6.41004514694214	-5.72043180465698	-0.0279528107494116	0.0386054255068302	-0.0126931173726916	0.0580858811736107
866	74.84912109375	-5.43602228164673	-5.72043180465698	-0.0143164889886975	0.0103587592020631	0.0226963832974434	0.0412028171122074
867	74.1997680664063	-6.73471927642822	-5.13601779937744	-0.00814767740666866	-0.0104203969240189	0.0275664981454611	0.0438002124428749
868	74.84912109375	-5.76069641113281	-5.52562713623047	-0.00944637414067984	-0.0100957229733467	0.0519170723855495	0.0376313999295235
869	74.84912109375	-6.41004514694214	-5.52562713623047	-0.0104203969240189	0.00938473641872406	0.0217223595827818	0.0197743140161037
870	76.7971649169922	-7.05939340591431	-5.26588773727417	-0.0107450718060136	0.0236704051494598	-0.00555028254166245	0.0116574559360743
871	75.4984664916992	-7.38406801223755	-5.20095300674438	-0.00490093370899558	0.0441248863935471	-0.0458098985254765	0.00581331877037883
872	74.1997680664063	-6.0853705406189	-5.13601779937744	-0.000680167751852423	0.0246444288641214	-0.0688617751002312	-0.043212503194809
873	76.1478118896484	-7.38406801223755	-4.94121360778809	0.00743668992072344	0.0181509424000978	-0.0695111230015755	-0.0519787110388279
874	73.550422668457	-5.76069641113281	-5.33082246780396	0.0142548503354192	0.0022419011220336	-0.0519787110388279	-0.0682124271988869
875	76.1478118896484	-7.05939340591431	-5.33082246780396	0.011982130818069	-0.0136671401560307	-0.0445111989974976	-0.0626929625868797
876	75.4984664916992	-6.41004514694214	-5.6554970741272	0.00711201597005129	-0.0282774847000837	-0.00912170019000769	-0.0620436146855354
877	74.84912109375	-6.41004514694214	-5.33082246780396	-0.0117190945893526	-0.0399657599627972	0.0210730116814375	-0.0409397818148136
878	74.1997680664063	-6.41004514694214	-5.26588773727417	0.00841071270406246	-0.0441865250468254	0.0447742342948914	-0.0276281367987394
879	74.84912109375	-6.41004514694214	-5.20095300674438	0.00191722682211548	-0.0315242260694504	0.0629559978842735	-0.0162645354866982
880	76.1478118896484	-7.38406801223755	-5.13601779937744	0.00451462110504508	-0.00847235135734081	0.06393001973629	-0.0107450718060136
881	75.4984664916992	-7.05939340591431	-5.33082246780396	-0.0152905117720366	-0.017887907102704	0.0723715499043465	0.00126787810586393
882	76.7971649169922	-7.70874214172363	-5.3957576751709	-0.00912170019000769	-0.0260047651827335	0.0730208978056908	0.0210730116814375
883	74.84912109375	-6.41004514694214	-5.46069240570068	-0.00782300252467394	-0.00684897974133492	0.0519170723855495	0.0616573020815849
884	76.7971649169922	-7.05939340591431	-5.20095300674438	-0.0136671401560307	0.0171769186854362	-0.00197886489331722	0.0697741582989693
885	76.1478118896484	-7.38406801223755	-5.26588773727417	-0.00490093370899558	0.0308132413774729	-0.0240567177534103	0.0681507885456085
886	75.4984664916992	-6.0853705406189	-5.98017120361328	-0.00230353930965066	0.036657378077507	-0.02697878703475	0.0441248863935471
887	74.84912109375	-5.76069641113281	-6.04510593414307	-0.00165419070981443	0.0217223595827818	-0.0247060675173998	0.0412028171122074
888	76.7971649169922	-7.05939340591431	-5.85030126571655	-0.00684897974133492	0.0230210572481155	-0.0480826161801815	0.0334106348454952
889	76.7971649169922	-7.38406801223755	-5.52562713623047	-0.00490093370899558	0.0334106348454952	-0.0441865250468254	0.025618452578783
890	76.7971649169922	-6.41004514694214	-5.20095300674438	0.00126787810586393	0.0434755384922028	-0.0571734979748726	0.0126314787194133
891	74.84912109375	-6.41004514694214	-5.26588773727417	0.00321592413820326	0.0408781431615353	-0.0474332682788372	0.000943203864153475
892	76.1478118896484	-6.41004514694214	-5.78536653518677	0.0136055024340749	0.0145795252174139	-0.0331475995481014	-0.0308748781681061
893	76.1478118896484	-7.38406801223755	-5.59056186676025	0.0142548503354192	-0.00295288790948689	-0.0165892094373703	-0.0467839203774929
894	75.4984664916992	-6.0853705406189	-5.6554970741272	0.00711201597005129	-0.0247060675173998	0.000293855206109583	-0.055874802172184
895	74.1997680664063	-6.41004514694214	-5.26588773727417	0.00581331877037883	0.000293855206109583	-0.0107450718060136	-0.0626929625868797
896	78.0958633422852	-7.05939340591431	-5.46069240570068	0.0145795252174139	-0.00912170019000769	0.0132808275520802	-0.0591215454041958
897	76.1478118896484	-6.73471927642822	-5.13601779937744	0.00808603875339031	-0.0165892094373703	0.0152288740500808	-0.0409397818148136
898	76.7971649169922	-7.05939340591431	-5.46069240570068	0.01100810803473	-0.00490093370899558	-3.08191010844894e-05	-0.0250307414680719
899	76.7971649169922	-6.73471927642822	-5.52562713623047	0.0106834331527352	-0.0146411629393697	0.0022419011220336	-0.0253554154187441
900	77.4465103149414	-7.70874214172363	-5.33082246780396	0.00873538758605719	-0.0282774847000837	0.0152288740500808	-0.0146411629393697
901	74.84912109375	-5.76069641113281	-5.59056186676025	0.00970941036939621	-0.0130177913233638	0.00451462110504508	-0.0139918150380254
902	76.1478118896484	-7.05939340591431	-5.07108306884766	0.00418994715437293	-0.0026282137259841	-0.0185372550040483	0.0236704051494598
903	74.1997680664063	-6.0853705406189	-5.52562713623047	0.00970941036939621	0.0132808275520802	-0.0136671401560307	0.0519170723855495
904	75.4984664916992	-6.73471927642822	-5.78536653518677	-0.00457625929266214	0.00841071270406246	-0.00327756232582033	0.0600339286029339
905	76.1478118896484	-7.05939340591431	-5.6554970741272	-0.0123684434220195	0.0158782228827477	-0.0100957229733467	0.066202737390995
906	78.0958633422852	-7.70874214172363	-5.59056186676025	-0.00230353930965066	0.00646266713738441	-0.0175632312893867	0.0473716296255589
907	76.7971649169922	-7.38406801223755	-5.6554970741272	-0.00749832857400179	-0.0133424662053585	-0.0117190945893526	0.0434755384922028
908	77.4465103149414	-7.38406801223755	-5.46069240570068	-0.00555028254166245	-0.00847235135734081	-0.00295288790948689	0.0317872650921345
909	76.1478118896484	-5.76069641113281	-5.52562713623047	-0.00425158534198999	-0.0159398596733809	0.0103587592020631	0.0259431265294552
910	76.1478118896484	-5.43602228164673	-5.52562713623047	-0.0113944197073579	0.000293855206109583	0.0265924744307995	0.0175015944987535
911	75.4984664916992	-6.73471927642822	-5.6554970741272	-0.00587495695799589	-0.00197886489331722	0.0480209775269032	0.000943203864153475
912	78.0958633422852	-7.38406801223755	-5.26588773727417	-0.0113944197073579	-0.00749832857400179	0.0408781431615353	-0.021459324285388
913	74.84912109375	-5.43602228164673	-5.33082246780396	0.000943203864153475	-0.00165419070981443	0.0405534692108631	-0.0461345724761486
914	77.4465103149414	-7.38406801223755	-5.00614833831787	0.00386527273803949	-0.0026282137259841	0.025618452578783	-0.0529527328908443
915	76.1478118896484	-5.76069641113281	-5.13601779937744	0.00841071270406246	-0.000680167751852423	0.0207483377307653	-0.0617189407348633
916	75.4984664916992	-6.0853705406189	-5.52562713623047	0.00126787810586393	-0.00587495695799589	-0.000680167751852423	-0.0487319678068161
917	75.4984664916992	-5.76069641113281	-5.46069240570068	0.00938473641872406	-0.0130177913233638	-0.00522560812532902	-0.0415891297161579
918	74.84912109375	-6.0853705406189	-5.46069240570068	0.00451462110504508	-0.0198359526693821	-0.00165419070981443	-0.0227580219507217
919	74.1997680664063	-6.0853705406189	-5.52562713623047	-0.0110697457566857	-0.0224333461374044	-0.00555028254166245	-0.0295761823654175
920	75.4984664916992	-6.0853705406189	-5.33082246780396	0.00548864435404539	-0.00360223650932312	0.00873538758605719	-0.0224333461374044
921	76.1478118896484	-7.05939340591431	-5.20095300674438	-3.08191010844894e-05	-0.00295288790948689	-0.00652430532500148	-0.0120437685400248
922	74.1997680664063	-6.41004514694214	-5.78536653518677	-0.00587495695799589	0.01100810803473	-0.0169138833880424	0.0265924744307995
923	76.1478118896484	-7.05939340591431	-5.6554970741272	-0.0107450718060136	0.0158782228827477	-0.0182125810533762	0.0502936989068985
924	74.1997680664063	-6.41004514694214	-5.3957576751709	-0.00879702530801296	0.0295145437121391	-0.0188619289547205	0.052891094237566
925	75.4984664916992	-5.76069641113281	-5.46069240570068	0.00289124972186983	0.0321119390428066	-0.0104203969240189	0.0613326244056225
926	74.1997680664063	-7.70874214172363	-5.00614833831787	-0.0107450718060136	0.0236704051494598	0.00873538758605719	0.047696303576231
927	75.4984664916992	-7.38406801223755	-5.20095300674438	0.0116574559360743	0.00938473641872406	0.0314625911414623	0.0314625911414623
928	73.550422668457	-6.73471927642822	-5.59056186676025	0.0278911720961332	-0.000680167751852423	0.0389300994575024	0.0304885655641556
929	74.84912109375	-6.41004514694214	-5.85030126571655	-0.000680167751852423	-0.00944637414067984	0.0593845807015896	0.0226963832974434
930	76.7971649169922	-7.05939340591431	-5.85030126571655	0.00516396993771195	-0.0191866029053926	0.0584105588495731	0.0230210572481155
931	75.4984664916992	-6.41004514694214	-5.72043180465698	0.00613799272105098	-0.017887907102704	0.0356833562254906	0.00451462110504508
932	74.84912109375	-6.41004514694214	-5.52562713623047	0.0136055024340749	-0.0311995539814234	0.0525664202868938	-0.0311995539814234
933	77.4465103149414	-7.38406801223755	-5.3957576751709	0.00808603875339031	-0.0227580219507217	0.07431960105896	-0.0458098985254765
934	76.1478118896484	-6.0853705406189	-5.72043180465698	0.00581331877037883	-0.00814767740666866	0.08925461769104	-0.0497059896588326
935	78.0958633422852	-7.38406801223755	-5.3957576751709	-0.00165419070981443	0.000943203864153475	0.0837351530790329	-0.0600955672562122
936	77.4465103149414	-6.73471927642822	-5.52562713623047	-0.00652430532500148	0.036657378077507	0.0226963832974434	-0.0467839203774929
937	74.1997680664063	-6.0853705406189	-5.46069240570068	-0.00879702530801296	0.0392547734081745	-0.00847235135734081	-0.0428878292441368
938	76.1478118896484	-6.41004514694214	-5.33082246780396	-0.00295288790948689	0.0356833562254906	-0.0607449151575565	-0.0318489037454128
939	75.4984664916992	-6.0853705406189	-5.3957576751709	-0.00392691092565656	0.0470469556748867	-0.107498019933701	-0.0201606266200542
940	76.7971649169922	-7.38406801223755	-5.78536653518677	-0.0113944197073579	0.0220470335334539	-0.111394107341766	-0.017887907102704
941	78.7452087402344	-7.70874214172363	-5.46069240570068	-0.000680167751852423	-0.00295288790948689	-0.0984071344137192	-0.0133424662053585
942	76.7971649169922	-7.05939340591431	-5.59056186676025	-0.00944637414067984	0.00126787810586393	-0.103601925075054	0.0278911720961332
943	76.7971649169922	-6.41004514694214	-5.9152364730835	-0.0107450718060136	-0.00814767740666866	-0.0889915823936462	0.0532157681882381
944	78.0958633422852	-7.05939340591431	-5.46069240570068	-0.0143164889886975	-0.00749832857400179	-0.0620436146855354	0.0532157681882381
945	78.0958633422852	-7.70874214172363	-5.07108306884766	-0.00912170019000769	-0.00555028254166245	-0.0581475235521793	0.0655533894896507
946	76.7971649169922	-7.38406801223755	-5.59056186676025	-0.00327756232582033	0.00548864435404539	-0.039641086012125	0.0421768426895142
947	78.0958633422852	-7.38406801223755	-5.6554970741272	-0.00360223650932312	-0.00425158534198999	-0.0169138833880424	0.0324366129934788
948	76.1478118896484	-7.38406801223755	-5.59056186676025	-0.00360223650932312	-0.00652430532500148	0.00646266713738441	0.0369820520281792
949	77.4465103149414	-7.70874214172363	-5.46069240570068	-0.00392691092565656	-3.08191010844894e-05	0.00548864435404539	0.0269171483814716
950	75.4984664916992	-6.0853705406189	-6.17497587203979	-0.00360223650932312	0.0155535480007529	0.011982130818069	0.0132808275520802
951	76.1478118896484	-6.41004514694214	-5.6554970741272	0.00159255252219737	0.0106834331527352	-0.000680167751852423	0.00808603875339031
952	76.1478118896484	-5.76069641113281	-5.98017120361328	0.0126314787194133	-0.00490093370899558	0.00906006153672934	-0.0318489037454128
953	76.1478118896484	-7.05939340591431	-5.72043180465698	0.0233457311987877	-0.0331475995481014	0.020423661917448	-0.039641086012125
954	77.4465103149414	-7.38406801223755	-5.52562713623047	0.0123068047687411	-0.0217839982360601	0.0314625911414623	-0.0613942667841911
955	74.84912109375	-6.73471927642822	-5.46069240570068	0.0142548503354192	-0.00197886489331722	0.0252937767654657	-0.0643163323402405
956	76.7971649169922	-6.73471927642822	-5.07108306884766	0.0132808275520802	0.0106834331527352	0.00483929552137852	-0.0568488240242004
957	77.4465103149414	-7.38406801223755	-5.00614833831787	0.00743668992072344	0.0194496400654316	0.00516396993771195	-0.0412644557654858
958	77.4465103149414	-7.05939340591431	-5.85030126571655	0.00418994715437293	0.0155535480007529	-0.00749832857400179	-0.0188619289547205
959	77.4465103149414	-7.38406801223755	-5.3957576751709	0.00159255252219737	0.0200989879667759	-0.0354203209280968	-0.0195112787187099
960	75.4984664916992	-6.0853705406189	-5.85030126571655	-0.00652430532500148	0.0217223595827818	-0.028926832601428	-0.0149658378213644
961	76.1478118896484	-6.0853705406189	-5.6554970741272	0.0155535480007529	0.0181509424000978	-0.0282774847000837	-0.00197886489331722
962	75.4984664916992	-6.41004514694214	-5.3957576751709	-0.0169138833880424	0.025618452578783	-0.0311995539814234	0.0158782228827477
963	76.7971649169922	-6.73471927642822	-5.59056186676025	-0.0117190945893526	0.020423661917448	-0.0143164889886975	0.0558131635189056
964	76.1478118896484	-6.0853705406189	-5.78536653518677	-0.0110697457566857	0.00191722682211548	0.00776136433705688	0.0580858811736107
965	78.0958633422852	-7.70874214172363	-5.26588773727417	-0.00944637414067984	-0.00230353930965066	0.01100810803473	0.0629559978842735
966	77.4465103149414	-7.70874214172363	-5.59056186676025	-0.0026282137259841	-0.00749832857400179	-0.00522560812532902	0.0399041213095188
967	77.4465103149414	-8.03341674804688	-5.3957576751709	0.00386527273803949	-0.00425158534198999	-0.0149658378213644	0.0428261905908585
968	78.7452087402344	-7.70874214172363	-5.33082246780396	0.00159255252219737	-0.00457625929266214	-0.00847235135734081	0.0317872650921345
969	75.4984664916992	-6.0853705406189	-5.59056186676025	0.00743668992072344	-0.00425158534198999	-0.00360223650932312	0.0275664981454611
970	75.4984664916992	-6.41004514694214	-5.72043180465698	-0.00782300252467394	-0.0107450718060136	0.00159255252219737	0.00938473641872406
971	77.4465103149414	-8.03341674804688	-5.26588773727417	0.00841071270406246	-0.00100484199356288	0.00386527273803949	0.0123068047687411
972	76.7971649169922	-7.70874214172363	-5.59056186676025	0.00970941036939621	-0.0117190945893526	0.00841071270406246	-0.0324982516467571
973	75.4984664916992	-6.41004514694214	-5.72043180465698	0.011982130818069	-0.00847235135734081	0.0236704051494598	-0.0419138073921204
974	76.7971649169922	-8.03341674804688	-5.26588773727417	0.0168522447347641	-0.0211346503347158	0.0259431265294552	-0.0604202412068844
975	76.7971649169922	-8.03341674804688	-5.59056186676025	0.00841071270406246	-0.0172385573387146	0.0496443510055542	-0.0691864490509033
976	76.7971649169922	-6.41004514694214	-5.72043180465698	0.0103587592020631	0.00646266713738441	0.0506183728575706	-0.0487319678068161
977	76.7971649169922	-6.73471927642822	-5.59056186676025	0.0136055024340749	0.00126787810586393	0.06393001973629	-0.0464592464268208
978	76.1478118896484	-6.73471927642822	-5.59056186676025	0.00873538758605719	0.0126314787194133	0.0645793676376343	-0.0273034609854221
979	74.1997680664063	-6.0853705406189	-5.46069240570068	-0.00425158534198999	0.0158782228827477	0.0597092546522617	-0.0198359526693821
980	76.7971649169922	-7.05939340591431	-5.33082246780396	0.00646266713738441	0.0113327819854021	0.0457482598721981	-0.0110697457566857
981	76.7971649169922	-7.70874214172363	-5.52562713623047	0.00581331877037883	-3.08191010844894e-05	0.0152288740500808	-0.000680167751852423
982	77.4465103149414	-7.05939340591431	-5.9152364730835	-0.00100484199356288	0.00354059832170606	-0.023407369852066	0.0389300994575024
983	76.1478118896484	-7.38406801223755	-5.6554970741272	-0.0182125810533762	0.0142548503354192	-0.0490566417574883	0.0587352328002453
984	78.0958633422852	-8.35809135437012	-5.6554970741272	-0.0107450718060136	0.00808603875339031	-0.0402904339134693	0.0645793676376343
985	74.1997680664063	-6.41004514694214	-5.85030126571655	-0.00457625929266214	-0.0191866029053926	-0.0107450718060136	0.0626313239336014
986	75.4984664916992	-6.41004514694214	-5.26588773727417	-0.00814767740666866	-0.048407293856144	0.00386527273803949	0.0525664202868938
987	75.4984664916992	-6.41004514694214	-5.59056186676025	-0.00360223650932312	-0.0581475235521793	0.0223717093467712	0.0353586822748184
988	77.4465103149414	-7.05939340591431	-5.72043180465698	-0.00944637414067984	-0.050680011510849	0.052891094237566	0.0269171483814716
989	76.7971649169922	-7.05939340591431	-5.3957576751709	-0.00944637414067984	-0.00814767740666866	0.0288651939481497	0.0262678004801273
990	77.4465103149414	-8.03341674804688	-5.33082246780396	-0.00555028254166245	0.00678734155371785	0.0343846566975117	0.01847561635077
991	74.84912109375	-6.0853705406189	-5.46069240570068	0.0223717093467712	0.0168522447347641	0.049319677054882	-0.00814767740666866
992	75.4984664916992	-6.41004514694214	-5.20095300674438	0.0262678004801273	0.0330859608948231	0.0363327041268349	-0.0250307414680719
993	77.4465103149414	-7.38406801223755	-5.20095300674438	0.0259431265294552	0.0360080301761627	0.00516396993771195	-0.0493813157081604
994	75.4984664916992	-6.73471927642822	-5.46069240570068	0.0298392176628113	0.0499690249562263	-0.0331475995481014	-0.0656150281429291
995	76.1478118896484	-7.05939340591431	-4.61653900146484	0.0262678004801273	0.0489950031042099	-0.0867188647389412	-0.0659397020936012
996	76.7971649169922	-7.70874214172363	-5.07108306884766	0.0132808275520802	0.0551638156175613	-0.125355109572411	-0.0510046854615211
997	78.0958633422852	-7.38406801223755	-5.20095300674438	0.0113327819854021	0.0278911720961332	-0.106848672032356	-0.0529527328908443
998	77.4465103149414	-7.38406801223755	-4.81134366989136	-0.0100957229733467	-0.0120437685400248	-0.072757862508297	-0.0282774847000837
999	77.4465103149414	-7.38406801223755	-5.26588773727417	-0.00814767740666866	-0.039641086012125	-0.0409397818148136	-0.0204853005707264
1000	76.7971649169922	-7.70874214172363	-5.33082246780396	-0.0136671401560307	0.000618529506027699	-0.0295761823654175	-0.021459324285388
1001	74.84912109375	-6.73471927642822	-5.26588773727417	-0.0146411629393697	-0.00230353930965066	-0.0302255302667618	-0.0107450718060136
1002	76.1478118896484	-7.70874214172363	-5.00614833831787	-0.028926832601428	-0.00295288790948689	-0.0191866029053926	0.0230210572481155
1003	75.4984664916992	-7.05939340591431	-5.46069240570068	-0.0341216214001179	0.00743668992072344	-0.00814767740666866	0.0606832765042782
1004	75.4984664916992	-7.70874214172363	-4.94121360778809	-0.0295761823654175	0.01100810803473	-0.00490093370899558	0.0558131635189056
1005	76.1478118896484	-8.35809135437012	-5.3957576751709	-0.0230826959013939	0.00776136433705688	-0.00490093370899558	0.0577612072229385
1006	76.1478118896484	-8.03341674804688	-5.72043180465698	-0.0237320438027382	0.0171769186854362	-0.00587495695799589	0.0399041213095188
1007	78.0958633422852	-7.70874214172363	-5.59056186676025	-0.00912170019000769	0.0175015944987535	-0.0113944197073579	0.029189869761467
1008	78.0958633422852	-8.03341674804688	-5.33082246780396	-0.0110697457566857	0.0178262684494257	0.0022419011220336	0.031137915328145
1009	76.7971649169922	-7.38406801223755	-5.3957576751709	-0.00457625929266214	0.0220470335334539	0.00126787810586393	0.0324366129934788
1010	74.84912109375	-6.73471927642822	-5.20095300674438	0.00126787810586393	0.0223717093467712	-0.00490093370899558	0.013930176384747
1011	77.4465103149414	-7.05939340591431	-5.9152364730835	-0.00100484199356288	0.00126787810586393	0.0145795252174139	0.0116574559360743
1012	76.7971649169922	-8.03341674804688	-5.3957576751709	0.0210730116814375	-0.0224333461374044	0.0265924744307995	-0.0331475995481014
1013	76.1478118896484	-6.73471927642822	-5.59056186676025	0.0188002903014421	-0.0273034609854221	0.0233457311987877	-0.0519787110388279
1014	77.4465103149414	-8.03341674804688	-5.3957576751709	0.0252937767654657	-0.0107450718060136	0.0106834331527352	-0.0561994761228561
1015	76.7971649169922	-7.38406801223755	-5.13601779937744	0.0136055024340749	-0.0107450718060136	0.0126314787194133	-0.0649656802415848
1016	74.84912109375	-7.05939340591431	-4.81134366989136	0.00776136433705688	0.00873538758605719	0.0116574559360743	-0.0461345724761486
1017	77.4465103149414	-8.03341674804688	-5.07108306884766	0.0158782228827477	0.00418994715437293	0.011982130818069	-0.039641086012125
1018	76.1478118896484	-7.70874214172363	-5.20095300674438	0.0191249661147594	-0.00230353930965066	0.0239950809627771	-0.0243813935667276
1019	77.4465103149414	-8.35809135437012	-5.26588773727417	-0.00132951640989631	-0.00977104809135199	0.0295145437121391	-0.0146411629393697
1020	76.1478118896484	-7.05939340591431	-5.6554970741272	-0.00327756232582033	-0.0172385573387146	0.0194496400654316	-0.0152905117720366
1021	75.4984664916992	-7.38406801223755	-5.26588773727417	0.0136055024340749	-0.00522560812532902	0.0178262684494257	-3.08191010844894e-05
1022	75.4984664916992	-7.38406801223755	-5.20095300674438	-0.0130177913233638	0.01847561635077	-0.0243813935667276	0.031137915328145
1023	78.0958633422852	-8.03341674804688	-5.26588773727417	-0.0104203969240189	0.0197743140161037	-0.0461345724761486	0.0584105588495731
1024	76.1478118896484	-6.73471927642822	-5.72043180465698	-0.00587495695799589	0.00386527273803949	-0.0519787110388279	0.0610079504549503
1025	75.4984664916992	-7.38406801223755	-5.6554970741272	-3.08191010844894e-05	-0.00197886489331722	-0.0276281367987394	0.0587352328002453
1026	76.1478118896484	-6.73471927642822	-5.3957576751709	-0.00132951640989631	-0.00977104809135199	-0.028926832601428	0.0473716296255589
1027	76.7971649169922	-7.05939340591431	-5.46069240570068	0.011982130818069	-0.032173577696085	-0.0113944197073579	0.041852168738842
1028	75.4984664916992	-6.41004514694214	-5.59056186676025	-0.00652430532500148	-0.0185372550040483	0.00841071270406246	0.0278911720961332
1029	74.84912109375	-7.05939340591431	-5.59056186676025	0.0210730116814375	-0.0256800893694162	0.041852168738842	0.0278911720961332
1030	76.7971649169922	-7.70874214172363	-5.52562713623047	-0.00912170019000769	-0.0185372550040483	0.0412028171122074	-0.00587495695799589
1031	77.4465103149414	-8.35809135437012	-5.46069240570068	-0.0104203969240189	-0.017887907102704	0.0373067259788513	0.011982130818069
1032	76.1478118896484	-7.70874214172363	-5.3957576751709	0.0200989879667759	-0.021459324285388	0.0314625911414623	-0.0328229255974293
1033	77.4465103149414	-7.05939340591431	-5.46069240570068	0.0103587592020631	-0.0260047651827335	0.0233457311987877	-0.0503553375601768
1034	76.1478118896484	-7.38406801223755	-5.07108306884766	0.0155535480007529	-0.0299008563160896	0.0327612869441509	-0.0604202412068844
1035	76.7971649169922	-8.35809135437012	-5.20095300674438	0.0136055024340749	-0.0139918150380254	0.00581331877037883	-0.0669137313961983
1036	75.4984664916992	-7.05939340591431	-5.59056186676025	0.00354059832170606	0.00516396993771195	-0.00587495695799589	-0.0552254542708397
1037	74.84912109375	-7.05939340591431	-5.6554970741272	-0.000680167751852423	0.0175015944987535	-0.0107450718060136	-0.0350956469774246
1038	76.1478118896484	-7.38406801223755	-5.78536653518677	0.0175015944987535	0.0165275707840919	0.00613799272105098	-0.0282774847000837
1039	75.4984664916992	-7.05939340591431	-5.52562713623047	-0.00295288790948689	0.0191249661147594	0.0113327819854021	-0.0240567177534103
1040	77.4465103149414	-7.38406801223755	-5.3957576751709	0.0022419011220336	0.025618452578783	-0.00847235135734081	-0.0139918150380254
1041	76.7971649169922	-8.35809135437012	-5.3957576751709	-0.00912170019000769	0.0233457311987877	-0.0208099745213985	-0.0104203969240189
1042	76.7971649169922	-8.35809135437012	-5.59056186676025	0.0022419011220336	0.0405534692108631	-0.0458098985254765	0.0149041991680861
1043	76.7971649169922	-8.03341674804688	-5.46069240570068	-0.0133424662053585	0.0489950031042099	-0.0458098985254765	0.0619819760322571
1044	76.7971649169922	-8.35809135437012	-5.46069240570068	-0.00230353930965066	0.0395794473588467	-0.072757862508297	0.0587352328002453
1045	77.4465103149414	-7.70874214172363	-5.72043180465698	0.00613799272105098	0.0298392176628113	-0.0513293594121933	0.0548391379415989
1046	76.1478118896484	-7.38406801223755	-5.46069240570068	-0.0159398596733809	0.00451462110504508	-0.0240567177534103	0.0421768426895142
1047	75.4984664916992	-6.41004514694214	-5.59056186676025	0.0171769186854362	-0.0120437685400248	-0.0266541130840778	0.0415274947881699
1048	78.0958633422852	-7.70874214172363	-5.85030126571655	0.0145795252174139	-0.00392691092565656	-0.0198359526693821	0.0373067259788513
1049	76.7971649169922	-8.03341674804688	-5.52562713623047	0.0194496400654316	0.00906006153672934	-0.0156151866540313	0.0324366129934788
1050	76.7971649169922	-8.68276500701904	-5.52562713623047	-0.00100484199356288	0.0152288740500808	-0.00457625929266214	0.0113327819854021
1051	76.7971649169922	-7.05939340591431	-5.9152364730835	0.0207483377307653	0.00516396993771195	0.0116574559360743	-0.00360223650932312
1052	76.1478118896484	-8.03341674804688	-5.72043180465698	0.0220470335334539	-0.00295288790948689	0.0347093306481838	-0.0328229255974293
1053	78.7452087402344	-8.35809135437012	-5.26588773727417	0.0269171483814716	-0.0113944197073579	0.0675014406442642	-0.0526280589401722
1054	76.1478118896484	-7.38406801223755	-6.17497587203979	0.0282158460468054	-0.0237320438027382	0.0775663405656815	-0.0549007803201675
1055	75.4984664916992	-7.05939340591431	-5.9152364730835	0.0217223595827818	-0.0467839203774929	0.0996441915631294	-0.0649656802415848
1056	78.7452087402344	-8.35809135437012	-5.6554970741272	0.0145795252174139	-0.0402904339134693	0.0759429708123207	-0.0500306636095047
1057	76.7971649169922	-8.03341674804688	-5.46069240570068	-0.00197886489331722	-0.0130177913233638	0.0275664981454611	-0.0328229255974293
1058	78.0958633422852	-9.00743961334229	-5.26588773727417	-0.00944637414067984	0.00418994715437293	-0.0169138833880424	-0.0204853005707264
1059	77.4465103149414	-8.35809135437012	-5.26588773727417	-0.00230353930965066	0.00743668992072344	-0.0120437685400248	-0.0217839982360601
1060	76.7971649169922	-8.35809135437012	-5.3957576751709	-0.00847235135734081	0.00938473641872406	-0.0549007803201675	-0.0201606266200542
1061	75.4984664916992	-7.05939340591431	-5.52562713623047	-0.00717365415766835	0.00711201597005129	-0.0669137313961983	-0.00360223650932312
1062	78.0958633422852	-9.00743961334229	-5.3957576751709	-0.0156151866540313	0.0249691028147936	-0.0876928865909576	0.0360080301761627
1063	75.4984664916992	-7.05939340591431	-5.6554970741272	-0.02697878703475	0.0379560738801956	-0.090614952147007	0.0584105588495731
1064	75.4984664916992	-8.03341674804688	-5.26588773727417	-0.023407369852066	0.047696303576231	-0.0841214656829834	0.0645793676376343
1065	78.0958633422852	-8.35809135437012	-5.52562713623047	-0.0188619289547205	0.0415274947881699	-0.0555501282215118	0.0561378374695778
1066	77.4465103149414	-8.35809135437012	-5.9152364730835	-0.0133424662053585	0.00808603875339031	-0.00652430532500148	0.0519170723855495
1067	76.7971649169922	-8.35809135437012	-5.59056186676025	-0.0104203969240189	-0.0221086721867323	0.052891094237566	0.0340599827468395
1068	78.0958633422852	-8.68276500701904	-5.52562713623047	-0.00619963090866804	-0.028926832601428	0.0636053457856178	0.0308132413774729
1069	76.7971649169922	-8.03341674804688	-5.33082246780396	-0.00782300252467394	-0.00847235135734081	0.0473716296255589	0.029189869761467
1070	75.4984664916992	-7.70874214172363	-5.78536653518677	-0.00619963090866804	0.0194496400654316	-0.0146411629393697	0.01100810803473
1071	77.4465103149414	-8.35809135437012	-5.52562713623047	0.00516396993771195	0.0106834331527352	-0.0156151866540313	-0.00879702530801296
1072	78.0958633422852	-8.68276500701904	-5.59056186676025	0.0272418223321438	0.00613799272105098	-0.0175632312893867	-0.0334722734987736
1073	74.84912109375	-7.70874214172363	-5.85030126571655	0.0152288740500808	-0.0120437685400248	-0.0217839982360601	-0.0555501282215118
1074	77.4465103149414	-9.33211421966553	-5.46069240570068	0.0132808275520802	0.00743668992072344	-0.0315242260694504	-0.0594462193548679
1075	76.7971649169922	-7.70874214172363	-5.85030126571655	0.0181509424000978	0.0100340843200684	-0.0354203209280968	-0.0620436146855354
1076	76.1478118896484	-7.70874214172363	-5.59056186676025	0.011982130818069	0.0165275707840919	-0.0448358729481697	-0.0516540370881557
1077	74.84912109375	-8.03341674804688	-5.6554970741272	0.0123068047687411	0.00743668992072344	-0.0448358729481697	-0.0409397818148136
1078	76.1478118896484	-7.70874214172363	-5.6554970741272	-0.000355493422830477	-0.00555028254166245	-0.0331475995481014	-0.0237320438027382
1079	75.4984664916992	-7.70874214172363	-5.78536653518677	0.00678734155371785	-0.00360223650932312	-0.0110697457566857	-0.0208099745213985
1080	75.4984664916992	-7.70874214172363	-5.78536653518677	0.0103587592020631	-0.0224333461374044	0.0022419011220336	-0.017887907102704
1081	77.4465103149414	-9.00743961334229	-5.52562713623047	0.0178262684494257	-0.0152905117720366	0.0165275707840919	-0.00814767740666866
1082	76.1478118896484	-8.03341674804688	-5.3957576751709	-0.00619963090866804	-3.08191010844894e-05	-0.00490093370899558	0.0298392176628113
1083	77.4465103149414	-9.00743961334229	-5.3957576751709	-0.00782300252467394	0.0106834331527352	0.00678734155371785	0.0561378374695778
1084	77.4465103149414	-8.35809135437012	-5.78536653518677	-0.0100957229733467	0.0236704051494598	-3.08191010844894e-05	0.0597092546522617
1085	76.7971649169922	-8.03341674804688	-5.98017120361328	-0.00652430532500148	0.0162028968334198	-0.00295288790948689	0.0613326244056225
1086	76.1478118896484	-8.03341674804688	-5.78536653518677	-0.00392691092565656	0.0103587592020631	-0.0133424662053585	0.0470469556748867
1087	76.1478118896484	-8.03341674804688	-5.59056186676025	0.012956153601408	0.0194496400654316	-0.00814767740666866	0.0457482598721981
1088	76.1478118896484	-8.03341674804688	-5.46069240570068	-0.00717365415766835	0.00418994715437293	0.00159255252219737	0.0363327041268349
1089	78.7452087402344	-9.00743961334229	-5.52562713623047	-0.00587495695799589	0.00321592413820326	0.00646266713738441	0.0217223595827818
1090	77.4465103149414	-8.35809135437012	-5.59056186676025	0.0200989879667759	0.00711201597005129	-0.0172385573387146	0.013930176384747
1091	76.7971649169922	-8.35809135437012	-5.52562713623047	0.00289124972186983	0.00159255252219737	0.00289124972186983	0.000943203864153475
1092	76.1478118896484	-8.03341674804688	-5.59056186676025	0.00646266713738441	-0.00100484199356288	0.00906006153672934	-0.0305502042174339
1093	78.0958633422852	-9.00743961334229	-5.33082246780396	-0.000355493422830477	-0.0110697457566857	0.00483929552137852	-0.0493813157081604
1094	75.4984664916992	-8.03341674804688	-5.59056186676025	0.00191722682211548	-0.0224333461374044	0.0226963832974434	-0.055874802172184
1095	79.3945541381836	-9.00743961334229	-5.59056186676025	0.0126314787194133	-0.0308748781681061	0.0301638916134834	-0.0584721975028515
1096	77.4465103149414	-8.68276500701904	-6.04510593414307	-0.00100484199356288	-0.0227580219507217	0.0207483377307653	-0.0549007803201675
1097	76.7971649169922	-8.03341674804688	-5.72043180465698	0.011982130818069	-0.0139918150380254	0.00613799272105098	-0.0386670641601086
1098	75.4984664916992	-7.70874214172363	-5.59056186676025	0.000293855206109583	-0.0159398596733809	0.0288651939481497	-0.0230826959013939
1099	78.0958633422852	-8.03341674804688	-5.59056186676025	0.00743668992072344	-0.0159398596733809	0.0343846566975117	-0.0191866029053926
1100	76.7971649169922	-8.68276500701904	-5.07108306884766	0.01100810803473	-0.0139918150380254	0.0308132413774729	-0.0208099745213985
1101	76.7971649169922	-9.33211421966553	-5.13601779937744	0.0149041991680861	-0.0113944197073579	0.0249691028147936	-0.00392691092565656
1102	77.4465103149414	-8.35809135437012	-5.33082246780396	-0.000680167751852423	-0.000355493422830477	0.00418994715437293	0.0278911720961332
1103	76.7971649169922	-8.03341674804688	-5.59056186676025	-0.00425158534198999	0.0152288740500808	-0.00490093370899558	0.0629559978842735
1104	77.4465103149414	-8.68276500701904	-5.3957576751709	-0.0204853005707264	0.0236704051494598	-0.0113944197073579	0.0697741582989693
1105	78.0958633422852	-9.65678787231445	-5.52562713623047	-0.0175632312893867	0.0285405199974775	-0.0331475995481014	0.0658780634403229
1106	76.1478118896484	-8.68276500701904	-5.46069240570068	-0.0120437685400248	0.0330859608948231	-0.0273034609854221	0.0496443510055542
1107	78.7452087402344	-9.00743961334229	-5.33082246780396	-0.000680167751852423	0.0278911720961332	-0.0328229255974293	0.0379560738801956
1108	78.0958633422852	-9.00743961334229	-5.72043180465698	-0.00652430532500148	0.00678734155371785	-0.0110697457566857	0.0327612869441509
1109	76.1478118896484	-9.00743961334229	-5.46069240570068	-0.0120437685400248	0.000618529506027699	-0.0130177913233638	0.0301638916134834
1110	75.4984664916992	-7.70874214172363	-5.6554970741272	-0.0195112787187099	-0.00749832857400179	0.00354059832170606	0.00808603875339031
1111	75.4984664916992	-8.03341674804688	-5.26588773727417	-0.00749832857400179	-0.0107450718060136	0.0226963832974434	0.00418994715437293
1112	77.4465103149414	-8.35809135437012	-5.33082246780396	0.00711201597005129	0.00548864435404539	0.0415274947881699	-0.0334722734987736
1113	74.1997680664063	-8.03341674804688	-4.94121360778809	0.0252937767654657	-0.0117190945893526	0.0558131635189056	-0.0490566417574883
1114	77.4465103149414	-9.00743961334229	-5.85030126571655	0.00970941036939621	-0.00619963090866804	0.0473716296255589	-0.068537101149559
1115	75.4984664916992	-8.03341674804688	-5.59056186676025	0.00970941036939621	0.00418994715437293	0.0308132413774729	-0.0587968714535236
1116	75.4984664916992	-8.68276500701904	-5.3957576751709	-0.00522560812532902	0.00289124972186983	-0.000680167751852423	-0.0516540370881557
1117	76.7971649169922	-9.00743961334229	-5.13601779937744	0.0265924744307995	0.00516396993771195	-0.0243813935667276	-0.0383423902094364
1118	78.0958633422852	-9.33211421966553	-4.87627840042114	0.01100810803473	0.00743668992072344	-0.0412644557654858	-0.0256800893694162
1119	76.1478118896484	-9.00743961334229	-4.94121360778809	0.00808603875339031	0.00191722682211548	-0.0195112787187099	-0.017887907102704
1120	74.84912109375	-8.03341674804688	-5.59056186676025	0.0252937767654657	-0.00652430532500148	-0.00879702530801296	-0.0256800893694162
1121	76.1478118896484	-8.03341674804688	-5.33082246780396	-0.00100484199356288	-0.0146411629393697	0.00256657530553639	-0.00587495695799589
1122	75.4984664916992	-8.35809135437012	-5.07108306884766	0.0022419011220336	-0.0026282137259841	0.0022419011220336	0.0288651939481497
1123	76.1478118896484	-8.35809135437012	-5.26588773727417	-0.00295288790948689	-0.00522560812532902	0.00873538758605719	0.0535404421389103
1124	76.1478118896484	-8.03341674804688	-5.07108306884766	-0.00425158534198999	-0.0107450718060136	0.0210730116814375	0.0623066499829292
1125	76.1478118896484	-9.33211421966553	-5.00614833831787	-0.0126931173726916	-0.00749832857400179	0.0223717093467712	0.0636053457856178
1126	77.4465103149414	-9.00743961334229	-5.33082246780396	-0.000680167751852423	-0.0253554154187441	0.0460729338228703	0.049319677054882
1127	77.4465103149414	-9.33211421966553	-5.33082246780396	0.00873538758605719	-0.0201606266200542	0.0457482598721981	0.041852168738842
1128	77.4465103149414	-9.65678787231445	-5.3957576751709	0.00483929552137852	-0.0107450718060136	0.0665274113416672	0.029189869761467
1129	75.4984664916992	-8.35809135437012	-5.85030126571655	0.013930176384747	-0.00847235135734081	0.0460729338228703	0.0217223595827818
1130	76.7971649169922	-8.03341674804688	-5.72043180465698	0.00354059832170606	0.0152288740500808	0.00483929552137852	0.0158782228827477
1131	77.4465103149414	-9.33211421966553	-5.33082246780396	0.0113327819854021	0.0239950809627771	-0.00944637414067984	-0.00977104809135199
1132	77.4465103149414	-9.00743961334229	-5.46069240570068	0.011982130818069	0.0243197549134493	-0.0399657599627972	-0.0279528107494116
1133	76.1478118896484	-8.03341674804688	-5.9152364730835	0.0145795252174139	0.0269171483814716	-0.0549007803201675	-0.0555501282215118
1134	76.7971649169922	-9.65678787231445	-5.59056186676025	0.0188002903014421	0.0230210572481155	-0.0724331885576248	-0.0613942667841911
1135	76.7971649169922	-9.33211421966553	-5.33082246780396	0.01847561635077	0.00646266713738441	-0.0740565657615662	-0.063342310488224
1136	75.4984664916992	-8.35809135437012	-5.3957576751709	0.0155535480007529	-0.00814767740666866	-0.0545761026442051	-0.0584721975028515
1137	75.4984664916992	-8.03341674804688	-5.33082246780396	0.0145795252174139	-0.0386670641601086	-0.0350956469774246	-0.0435371771454811
1138	76.1478118896484	-8.68276500701904	-5.59056186676025	0.0126314787194133	-0.0237320438027382	-0.0133424662053585	-0.0315242260694504
1139	74.84912109375	-8.35809135437012	-5.85030126571655	0.0149041991680861	0.00159255252219737	-0.0256800893694162	-0.0318489037454128
1140	77.4465103149414	-8.68276500701904	-5.52562713623047	0.00289124972186983	0.0213976856321096	-0.0389917381107807	-0.00912170019000769
1141	76.7971649169922	-8.68276500701904	-5.26588773727417	0.00613799272105098	0.0158782228827477	-0.0337969474494457	-0.00197886489331722
1142	78.0958633422852	-9.00743961334229	-5.46069240570068	-0.00100484199356288	0.031137915328145	-0.0513293594121933	0.0373067259788513
1143	77.4465103149414	-8.68276500701904	-5.07108306884766	-0.00295288790948689	0.0246444288641214	-0.039641086012125	0.0548391379415989
1144	77.4465103149414	-9.9814624786377	-5.6554970741272	-0.0107450718060136	0.0298392176628113	-0.02697878703475	0.0619819760322571
1145	75.4984664916992	-8.03341674804688	-5.9152364730835	-0.00977104809135199	0.0295145437121391	-0.00555028254166245	0.060358602553606
1146	75.4984664916992	-8.35809135437012	-5.85030126571655	-0.00425158534198999	0.0155535480007529	-0.00814767740666866	0.049319677054882
1147	75.4984664916992	-8.03341674804688	-5.78536653518677	-0.00457625929266214	0.0213976856321096	-0.00619963090866804	0.0337353087961674
1148	76.1478118896484	-8.68276500701904	-5.59056186676025	-0.00490093370899558	0.00354059832170606	-0.00392691092565656	0.0301638916134834
1149	76.7971649169922	-9.33211421966553	-5.26588773727417	-0.00100484199356288	-0.0110697457566857	-0.00165419070981443	0.0149041991680861
1150	76.1478118896484	-9.33211421966553	-5.07108306884766	0.00613799272105098	-0.021459324285388	-3.08191010844894e-05	0.0188002903014421
1151	76.1478118896484	-8.03341674804688	-5.72043180465698	-0.00522560812532902	-0.0152905117720366	-0.0026282137259841	-0.00587495695799589
1152	74.84912109375	-8.35809135437012	-5.52562713623047	0.00873538758605719	-0.0273034609854221	0.00743668992072344	-0.0266541130840778
1153	76.7971649169922	-9.33211421966553	-5.3957576751709	0.0188002903014421	-0.0143164889886975	0.0304885655641556	-0.0555501282215118
1154	75.4984664916992	-8.03341674804688	-5.3957576751709	0.0249691028147936	-0.0104203969240189	0.040228795260191	-0.0594462193548679
1155	77.4465103149414	-9.33211421966553	-5.13601779937744	0.0100340843200684	0.00354059832170606	0.0460729338228703	-0.0646410062909126
1156	77.4465103149414	-9.33211421966553	-5.33082246780396	0.00873538758605719	0.00354059832170606	0.0308132413774729	-0.0451605506241322
1157	75.4984664916992	-8.68276500701904	-5.6554970741272	0.0103587592020631	0.00126787810586393	0.0623066499829292	-0.039641086012125
1158	75.4984664916992	-8.68276500701904	-5.26588773727417	0.0158782228827477	0.00841071270406246	0.0171769186854362	-0.0227580219507217
1159	75.4984664916992	-8.35809135437012	-5.26588773727417	-0.00717365415766835	0.0181509424000978	-0.00457625929266214	-0.0227580219507217
1160	75.4984664916992	-9.00743961334229	-5.13601779937744	-0.00360223650932312	0.0165275707840919	-0.0172385573387146	-0.0136671401560307
1161	77.4465103149414	-9.9814624786377	-5.07108306884766	-0.0143164889886975	0.00970941036939621	-0.0143164889886975	-0.00652430532500148
1162	77.4465103149414	-9.65678787231445	-5.20095300674438	-0.0123684434220195	0.00289124972186983	-0.0100957229733467	0.0353586822748184
1163	78.0958633422852	-9.65678787231445	-5.72043180465698	-0.0139918150380254	0.00191722682211548	-0.00717365415766835	0.0577612072229385
1164	75.4984664916992	-8.35809135437012	-5.59056186676025	-0.0195112787187099	-0.00717365415766835	0.0145795252174139	0.0671767666935921
1165	75.4984664916992	-8.68276500701904	-5.6554970741272	-0.00717365415766835	-0.0104203969240189	0.0525664202868938	0.0545144639909267
1166	75.4984664916992	-8.68276500701904	-5.52562713623047	0.0213976856321096	-0.0311995539814234	0.0551638156175613	0.0399041213095188
1167	75.4984664916992	-8.68276500701904	-5.26588773727417	-0.00977104809135199	-0.0253554154187441	0.0191249661147594	0.0369820520281792
1168	75.4984664916992	-8.68276500701904	-5.46069240570068	0.013930176384747	-0.0263294391334057	0.00191722682211548	0.0265924744307995
1169	78.0958633422852	-9.65678787231445	-5.46069240570068	0.0126314787194133	-0.021459324285388	-0.0415891297161579	0.0197743140161037
1170	76.7971649169922	-8.68276500701904	-5.52562713623047	0.0213976856321096	-0.0133424662053585	-0.063342310488224	0.0171769186854362
1171	76.7971649169922	-8.68276500701904	-5.72043180465698	0.00776136433705688	-0.00684897974133492	-0.0766539573669434	-3.08191010844894e-05
1172	76.7971649169922	-9.65678787231445	-5.3957576751709	0.00483929552137852	-0.0308748781681061	-0.0221086721867323	-0.0273034609854221
1173	76.7971649169922	-8.68276500701904	-5.52562713623047	0.0188002903014421	-0.0448358729481697	0.011982130818069	-0.0467839203774929
1174	77.4465103149414	-9.9814624786377	-5.13601779937744	0.00548864435404539	-0.0461345724761486	0.0356833562254906	-0.0604202412068844
1175	77.4465103149414	-9.65678787231445	-5.6554970741272	0.00289124972186983	-0.00944637414067984	-0.000355493422830477	-0.0519787110388279
1176	76.1478118896484	-9.00743961334229	-5.52562713623047	0.00938473641872406	0.00354059832170606	-0.00684897974133492	-0.0526280589401722
1177	76.1478118896484	-9.00743961334229	-5.59056186676025	0.00613799272105098	0.00873538758605719	-0.0182125810533762	-0.0409397818148136
1178	74.84912109375	-9.33211421966553	-5.78536653518677	0.00548864435404539	-0.0026282137259841	-0.0201606266200542	-0.0273034609854221
1179	77.4465103149414	-9.00743961334229	-5.26588773727417	0.00191722682211548	-0.00100484199356288	-0.0136671401560307	-0.0224333461374044
1180	77.4465103149414	-9.9814624786377	-5.26588773727417	0.00776136433705688	0.0136055024340749	-0.0279528107494116	-0.0185372550040483
1181	78.7452087402344	-10.3061370849609	-5.26588773727417	0.00743668992072344	0.0106834331527352	-0.0282774847000837	-0.0100957229733467
1182	77.4465103149414	-9.65678787231445	-5.07108306884766	-0.00197886489331722	0.00191722682211548	0.000943203864153475	0.0272418223321438
1183	76.7971649169922	-9.33211421966553	-5.52562713623047	0.00354059832170606	-0.0117190945893526	0.0363327041268349	0.0632806718349457
1184	76.7971649169922	-10.3061370849609	-5.26588773727417	-0.00425158534198999	-0.0165892094373703	0.0613326244056225	0.0597092546522617
1185	77.4465103149414	-10.9554853439331	-5.52562713623047	-0.00944637414067984	0.000943203864153475	0.0444495603442192	0.0668520927429199
1186	75.4984664916992	-9.65678787231445	-5.52562713623047	-0.00132951640989631	0.0106834331527352	0.029189869761467	0.0425015166401863
1187	76.7971649169922	-9.65678787231445	-5.78536653518677	-0.00327756232582033	0.0223717093467712	-0.0308748781681061	0.0450989119708538
1188	75.4984664916992	-9.00743961334229	-5.85030126571655	-0.00652430532500148	0.0233457311987877	-0.0532774068415165	0.025618452578783
1189	75.4984664916992	-9.9814624786377	-5.72043180465698	-0.0123684434220195	0.020423661917448	-0.0630176365375519	0.0246444288641214
1190	77.4465103149414	-10.6308107376099	-5.3957576751709	0.000618529506027699	0.0252937767654657	-0.0802253782749176	0.000618529506027699
1191	76.7971649169922	-10.6308107376099	-5.33082246780396	-0.00749832857400179	0.0210730116814375	-0.0620436146855354	-0.00132951640989631
1192	75.4984664916992	-9.65678787231445	-5.26588773727417	0.00191722682211548	0.0207483377307653	-0.0136671401560307	-0.0354203209280968
1193	77.4465103149414	-10.9554853439331	-5.33082246780396	-0.00360223650932312	-0.0136671401560307	0.0132808275520802	-0.0503553375601768
1194	76.1478118896484	-9.00743961334229	-5.72043180465698	-0.00652430532500148	-0.0578228458762169	0.0210730116814375	-0.0610695891082287
1195	74.84912109375	-9.65678787231445	-4.94121360778809	0.00743668992072344	-0.0516540370881557	0.0376313999295235	-0.0578228458762169
1196	77.4465103149414	-10.3061370849609	-5.26588773727417	0.00743668992072344	-0.055874802172184	0.0278911720961332	-0.0526280589401722
1197	78.0958633422852	-10.9554853439331	-4.94121360778809	0.0236704051494598	-0.050680011510849	0.0158782228827477	-0.0370436906814575
1198	77.4465103149414	-10.3061370849609	-4.81134366989136	-0.0117190945893526	-0.0467839203774929	0.0168522447347641	-0.0308748781681061
1199	76.1478118896484	-9.9814624786377	-5.33082246780396	0.0239950809627771	-0.0383423902094364	0.0301638916134834	-0.0191866029053926
1200	75.4984664916992	-9.65678787231445	-5.46069240570068	0.000943203864153475	-0.0315242260694504	0.0522417463362217	-0.0172385573387146
1201	75.4984664916992	-9.33211421966553	-5.52562713623047	0.0210730116814375	-0.0286021586507559	0.012956153601408	0.00581331877037883
1202	76.1478118896484	-9.33211421966553	-5.46069240570068	-0.00490093370899558	-0.0367190167307854	0.0473716296255589	0.0334106348454952
1203	77.4465103149414	-10.6308107376099	-5.07108306884766	-0.00717365415766835	-0.0412644557654858	0.0580858811736107	0.0574365332722664
1204	76.1478118896484	-8.68276500701904	-5.3957576751709	-0.0143164889886975	-0.0240567177534103	0.0434755384922028	0.0684754624962807
1205	75.4984664916992	-9.00743961334229	-5.6554970741272	-0.0136671401560307	0.0116574559360743	0.0226963832974434	0.0668520927429199
1206	77.4465103149414	-10.3061370849609	-5.3957576751709	-0.00295288790948689	0.020423661917448	0.00678734155371785	0.0515923984348774
1207	77.4465103149414	-10.3061370849609	-5.07108306884766	-0.00684897974133492	0.0389300994575024	-0.0123684434220195	0.0343846566975117
1208	77.4465103149414	-10.3061370849609	-5.26588773727417	0.00126787810586393	0.0502936989068985	-0.0162645354866982	0.0350340083241463
1209	76.1478118896484	-9.9814624786377	-5.07108306884766	-0.00230353930965066	0.0480209775269032	-0.0315242260694504	0.0269171483814716
1210	76.7971649169922	-8.68276500701904	-5.52562713623047	-0.00100484199356288	0.0408781431615353	-0.0211346503347158	0.0259431265294552
1211	75.4984664916992	-9.00743961334229	-6.04510593414307	-0.00457625929266214	0.0564625114202499	-0.0503553375601768	-0.00684897974133492
1212	78.7452087402344	-10.3061370849609	-5.59056186676025	0.00841071270406246	0.0502936989068985	-0.032173577696085	-0.0315242260694504
1213	76.1478118896484	-9.65678787231445	-5.78536653518677	0.0132808275520802	0.0246444288641214	-0.0230826959013939	-0.0555501282215118
1214	79.3945541381836	-10.6308107376099	-5.9152364730835	0.0162028968334198	0.00516396993771195	-0.00619963090866804	-0.0571734979748726
1215	77.4465103149414	-10.3061370849609	-5.52562713623047	0.00159255252219737	-0.0126931173726916	0.00646266713738441	-0.0516540370881557
1216	76.7971649169922	-9.00743961334229	-5.52562713623047	0.0100340843200684	-0.0299008563160896	0.00126787810586393	-0.048407293856144
1217	76.1478118896484	-9.00743961334229	-5.85030126571655	0.00970941036939621	-0.0211346503347158	0.0106834331527352	-0.0389917381107807
1218	76.1478118896484	-9.33211421966553	-5.78536653518677	0.0136055024340749	-0.0139918150380254	-0.00555028254166245	-0.021459324285388
1219	77.4465103149414	-9.9814624786377	-5.26588773727417	0.0106834331527352	-0.00295288790948689	-0.0104203969240189	-0.0182125810533762
1220	78.7452087402344	-10.6308107376099	-5.26588773727417	0.00451462110504508	-0.00847235135734081	-0.0104203969240189	-0.0172385573387146
1221	77.4465103149414	-10.3061370849609	-5.26588773727417	-0.00132951640989631	-0.0100957229733467	-0.0292515084147453	-0.00522560812532902
1222	78.7452087402344	-10.3061370849609	-5.07108306884766	-0.00425158534198999	-0.000355493422830477	-0.0256800893694162	0.0295145437121391
1223	75.4984664916992	-8.68276500701904	-5.52562713623047	0.0116574559360743	-0.00327756232582033	-0.028926832601428	0.0567871853709221
1224	78.7452087402344	-10.9554853439331	-5.33082246780396	-0.00327756232582033	-0.00360223650932312	-0.0107450718060136	0.0619819760322571
1225	76.7971649169922	-9.33211421966553	-5.59056186676025	-0.00327756232582033	-0.0237320438027382	0.0246444288641214	0.0584105588495731
1226	76.1478118896484	-9.33211421966553	-5.78536653518677	0.00776136433705688	-0.028926832601428	0.0278911720961332	0.0509430468082428
1227	75.4984664916992	-8.35809135437012	-5.72043180465698	-0.00587495695799589	-0.0201606266200542	0.0249691028147936	0.0353586822748184
1228	76.1478118896484	-9.33211421966553	-5.52562713623047	-0.00749832857400179	-0.0169138833880424	0.0262678004801273	0.0317872650921345
1229	75.4984664916992	-8.68276500701904	-5.9152364730835	-0.0110697457566857	-0.0139918150380254	0.0217223595827818	0.0175015944987535
1230	78.0958633422852	-10.3061370849609	-5.26588773727417	-0.0107450718060136	0.00126787810586393	0.011982130818069	0.00841071270406246
1231	77.4465103149414	-9.9814624786377	-5.6554970741272	0.00483929552137852	-0.00749832857400179	-0.0100957229733467	-0.00847235135734081
1232	75.4984664916992	-9.33211421966553	-5.6554970741272	0.0103587592020631	-0.0130177913233638	-0.0143164889886975	-0.0318489037454128
1233	78.0958633422852	-9.65678787231445	-5.3957576751709	0.00516396993771195	-0.0117190945893526	-0.0152905117720366	-0.0464592464268208
1234	76.1478118896484	-9.33211421966553	-5.33082246780396	0.01847561635077	-0.00847235135734081	-0.00392691092565656	-0.0519787110388279
1235	77.4465103149414	-9.00743961334229	-5.6554970741272	-0.00522560812532902	-0.032173577696085	-0.00457625929266214	-0.0665890574455261
1236	77.4465103149414	-9.9814624786377	-5.52562713623047	0.00873538758605719	-0.0415891297161579	-0.00522560812532902	-0.050680011510849
1237	78.0958633422852	-10.3061370849609	-5.6554970741272	0.00386527273803949	-0.0347709693014622	-0.00425158534198999	-0.0422384813427925
1238	78.0958633422852	-9.65678787231445	-5.52562713623047	0.0149041991680861	-0.0217839982360601	0.0239950809627771	-0.023407369852066
1239	76.1478118896484	-9.00743961334229	-5.07108306884766	-0.0149658378213644	-0.023407369852066	0.0233457311987877	-0.0247060675173998
1240	76.1478118896484	-9.00743961334229	-5.20095300674438	0.00678734155371785	-0.0146411629393697	0.0252937767654657	-0.0185372550040483
1241	75.4984664916992	-8.68276500701904	-5.3957576751709	-0.00555028254166245	0.00321592413820326	0.00678734155371785	-0.00132951640989631
1242	75.4984664916992	-8.35809135437012	-5.6554970741272	-0.0165892094373703	0.012956153601408	0.0389300994575024	0.0304885655641556
1243	78.0958633422852	-10.3061370849609	-5.6554970741272	0.000293855206109583	0.00808603875339031	0.0252937767654657	0.066202737390995
1244	77.4465103149414	-9.33211421966553	-5.46069240570068	-0.00457625929266214	0.00711201597005129	0.01100810803473	0.0681507885456085
1245	76.1478118896484	-8.35809135437012	-5.3957576751709	-0.00587495695799589	0.0158782228827477	0.0103587592020631	0.0538651160895824
1246	75.4984664916992	-9.00743961334229	-4.94121360778809	-0.00522560812532902	0.0220470335334539	0.0165275707840919	0.0441248863935471
1247	77.4465103149414	-9.65678787231445	-5.26588773727417	-0.00587495695799589	0.0191249661147594	0.0210730116814375	0.045423585921526
1248	76.7971649169922	-9.00743961334229	-5.26588773727417	-0.00425158534198999	0.0265924744307995	0.0191249661147594	0.0382807515561581
1249	76.7971649169922	-8.03341674804688	-5.72043180465698	-0.0120437685400248	0.0304885655641556	-0.0123684434220195	0.0285405199974775
1250	75.4984664916992	-8.35809135437012	-5.52562713623047	-0.00944637414067984	0.0415274947881699	-0.0299008563160896	-0.0130177913233638
1251	77.4465103149414	-8.35809135437012	-5.46069240570068	-0.00392691092565656	0.0343846566975117	-0.0311995539814234	0.00646266713738441
1252	76.7971649169922	-9.00743961334229	-5.07108306884766	0.00743668992072344	0.0181509424000978	-0.0376930385828018	-0.0315242260694504
1253	76.7971649169922	-8.03341674804688	-5.3957576751709	-0.00555028254166245	0.00418994715437293	-0.0500306636095047	-0.0510046854615211
1254	78.0958633422852	-8.35809135437012	-5.46069240570068	0.00516396993771195	-0.00977104809135199	-0.0691864490509033	-0.0617189407348633
1255	77.4465103149414	-8.35809135437012	-5.9152364730835	0.00906006153672934	-0.0175632312893867	-0.0487319678068161	-0.0623682886362076
1256	76.1478118896484	-7.70874214172363	-5.78536653518677	0.0149041991680861	-0.00944637414067984	-0.0487319678068161	-0.0536020807921886
1257	76.7971649169922	-7.70874214172363	-5.85030126571655	0.011982130818069	-0.0357449948787689	-0.0256800893694162	-0.0448358729481697
1258	75.4984664916992	-6.41004514694214	-5.59056186676025	0.0197743140161037	-0.0419138073921204	0.00159255252219737	-0.0292515084147453
1259	76.7971649169922	-7.38406801223755	-5.52562713623047	0.0103587592020631	-0.0477579422295094	0.0197743140161037	-0.017887907102704
1260	77.4465103149414	-8.03341674804688	-5.3957576751709	0.00906006153672934	-0.0386670641601086	0.0571118593215942	-0.0182125810533762
1261	77.4465103149414	-8.35809135437012	-5.3957576751709	0.00548864435404539	-0.032173577696085	0.0395794473588467	-0.00425158534198999
1262	76.7971649169922	-8.35809135437012	-5.33082246780396	0.0100340843200684	-0.0100957229733467	0.0392547734081745	0.0275664981454611
1263	76.1478118896484	-7.05939340591431	-5.3957576751709	-0.000680167751852423	0.000618529506027699	0.0168522447347641	0.0606832765042782
1264	76.1478118896484	-7.38406801223755	-4.81134366989136	-0.0026282137259841	0.00841071270406246	0.0324366129934788	0.0593845807015896
1265	76.7971649169922	-8.35809135437012	-5.59056186676025	0.00483929552137852	0.0175015944987535	-0.021459324285388	0.0632806718349457
1266	76.7971649169922	-8.35809135437012	-5.98017120361328	-0.000355493422830477	0.0243197549134493	-0.0376930385828018	0.0405534692108631
1267	75.4984664916992	-7.70874214172363	-5.78536653518677	-0.0253554154187441	0.0282158460468054	-0.039641086012125	0.041852168738842
1268	78.0958633422852	-7.70874214172363	-5.9152364730835	-0.000680167751852423	0.0412028171122074	-0.0610695891082287	0.0360080301761627
1269	76.7971649169922	-8.03341674804688	-5.3957576751709	-0.00749832857400179	0.0428261905908585	-0.050680011510849	0.0246444288641214
1270	76.1478118896484	-8.03341674804688	-5.33082246780396	-0.0117190945893526	0.0298392176628113	-0.0529527328908443	0.00776136433705688
1271	74.1997680664063	-7.70874214172363	-5.26588773727417	0.00321592413820326	0.0386054255068302	-0.0613942667841911	0.0106834331527352
1272	74.84912109375	-7.05939340591431	-5.72043180465698	0.0308132413774729	0.0155535480007529	-0.0389917381107807	-0.0324982516467571
1273	76.1478118896484	-8.35809135437012	-5.33082246780396	0.00841071270406246	-0.000680167751852423	-0.0279528107494116	-0.0474332682788372
1274	75.4984664916992	-7.05939340591431	-5.72043180465698	0.00256657530553639	-0.0100957229733467	-0.0143164889886975	-0.0620436146855354
1275	75.4984664916992	-7.05939340591431	-5.26588773727417	0.00191722682211548	-0.00555028254166245	-0.00230353930965066	-0.0578228458762169
1276	77.4465103149414	-8.35809135437012	-5.00614833831787	0.0288651939481497	-0.00327756232582033	0.011982130818069	-0.0594462193548679
1277	77.4465103149414	-8.03341674804688	-5.26588773727417	0.0246444288641214	-0.00847235135734081	0.012956153601408	-0.0360696688294411
1278	76.7971649169922	-8.03341674804688	-5.3957576751709	-0.00230353930965066	-0.00652430532500148	0.0337353087961674	-0.0240567177534103
1279	76.7971649169922	-8.35809135437012	-5.26588773727417	0.0022419011220336	-0.0250307414680719	0.0353586822748184	-0.0230826959013939
1280	75.4984664916992	-6.73471927642822	-5.46069240570068	-0.00555028254166245	-0.0279528107494116	0.036657378077507	-0.0146411629393697
1281	74.1997680664063	-6.73471927642822	-5.46069240570068	-0.000680167751852423	-0.0026282137259841	0.0350340083241463	0.000293855206109583
1282	75.4984664916992	-6.73471927642822	-5.33082246780396	-0.00977104809135199	0.00776136433705688	0.0304885655641556	0.0243197549134493
1283	77.4465103149414	-8.03341674804688	-5.07108306884766	-0.0152905117720366	0.00808603875339031	0.0317872650921345	0.0590599067509174
1284	76.7971649169922	-7.70874214172363	-5.52562713623047	-0.00847235135734081	0.00841071270406246	0.0369820520281792	0.0681507885456085
1285	74.1997680664063	-7.05939340591431	-5.6554970741272	-0.00879702530801296	0.0246444288641214	0.0123068047687411	0.0636053457856178
1286	75.4984664916992	-7.05939340591431	-5.52562713623047	-0.0104203969240189	0.0334106348454952	-3.08191010844894e-05	0.0483456552028656
1287	73.550422668457	-7.05939340591431	-5.3957576751709	-0.000355493422830477	0.0460729338228703	0.00354059832170606	0.0441248863935471
1288	75.4984664916992	-7.05939340591431	-5.33082246780396	-3.08191010844894e-05	0.045423585921526	0.00126787810586393	0.0389300994575024
1289	74.84912109375	-7.05939340591431	-5.59056186676025	-0.00165419070981443	0.0340599827468395	-0.0282774847000837	0.0298392176628113
1290	76.1478118896484	-7.38406801223755	-5.78536653518677	-0.00944637414067984	0.040228795260191	-0.0493813157081604	0.0149041991680861
1291	75.4984664916992	-7.38406801223755	-5.85030126571655	0.020423661917448	0.0181509424000978	-0.0477579422295094	0.00321592413820326
1292	76.1478118896484	-7.70874214172363	-5.59056186676025	0.0197743140161037	-0.0026282137259841	-0.0315242260694504	-0.0230826959013939
1293	74.84912109375	-6.73471927642822	-5.6554970741272	0.00970941036939621	-0.0139918150380254	-0.0354203209280968	-0.0487319678068161
1294	77.4465103149414	-8.03341674804688	-5.26588773727417	0.0226963832974434	-0.0360696688294411	-0.0250307414680719	-0.0542514286935329
1295	74.84912109375	-6.41004514694214	-5.85030126571655	0.0213976856321096	-0.0477579422295094	-0.00197886489331722	-0.0646410062909126
1296	74.84912109375	-6.73471927642822	-5.52562713623047	0.0249691028147936	-0.0526280589401722	0.0100340843200684	-0.0552254542708397
1297	74.84912109375	-6.41004514694214	-5.59056186676025	0.0191249661147594	-0.0643163323402405	0.0304885655641556	-0.043212503194809
1298	74.84912109375	-7.05939340591431	-5.59056186676025	0.0175015944987535	-0.0613942667841911	0.0353586822748184	-0.0211346503347158
1299	74.1997680664063	-6.0853705406189	-5.3957576751709	0.013930176384747	-0.0415891297161579	0.0327612869441509	-0.0250307414680719
1300	76.1478118896484	-8.03341674804688	-5.33082246780396	0.012956153601408	-0.0292515084147453	0.0175015944987535	-0.0198359526693821
1301	76.1478118896484	-7.38406801223755	-5.26588773727417	0.0210730116814375	-0.0139918150380254	0.00938473641872406	-0.00490093370899558
1302	74.84912109375	-7.70874214172363	-5.6554970741272	0.0197743140161037	-0.0165892094373703	0.00711201597005129	0.0259431265294552
1303	73.550422668457	-6.41004514694214	-5.85030126571655	0.0152288740500808	-0.000355493422830477	0.00873538758605719	0.0512677207589149
1304	74.84912109375	-7.05939340591431	-5.52562713623047	0.0175015944987535	0.0145795252174139	-0.00847235135734081	0.0681507885456085
1305	75.4984664916992	-7.38406801223755	-5.46069240570068	-0.00490093370899558	0.0243197549134493	0.011982130818069	0.0519170723855495
1306	77.4465103149414	-7.70874214172363	-5.20095300674438	-0.0195112787187099	0.0149041991680861	0.0191249661147594	0.0486703291535378
1307	75.4984664916992	-7.05939340591431	-5.78536653518677	-0.0120437685400248	0.0233457311987877	0.025618452578783	0.0330859608948231
1308	75.4984664916992	-7.70874214172363	-5.78536653518677	-0.0172385573387146	0.0275664981454611	0.0502936989068985	0.0356833562254906
1309	75.4984664916992	-7.70874214172363	-5.6554970741272	-0.00879702530801296	0.0262678004801273	0.0515923984348774	0.0243197549134493
1310	74.84912109375	-7.38406801223755	-5.6554970741272	-0.0149658378213644	0.029189869761467	0.025618452578783	0.00581331877037883
1311	73.550422668457	-6.41004514694214	-5.46069240570068	-0.017887907102704	0.0249691028147936	0.00354059832170606	0.00808603875339031
1312	73.550422668457	-7.05939340591431	-5.3957576751709	0.00548864435404539	0.01847561635077	0.00483929552137852	-0.0295761823654175
1313	75.4984664916992	-7.38406801223755	-5.6554970741272	0.00191722682211548	-0.00425158534198999	0.0308132413774729	-0.0555501282215118
1314	72.9010696411133	-6.73471927642822	-5.85030126571655	0.00906006153672934	-0.0107450718060136	0.0220470335334539	-0.0552254542708397
1315	72.9010696411133	-7.70874214172363	-5.59056186676025	-0.00230353930965066	-0.00912170019000769	0.0149041991680861	-0.0678877532482147
1316	75.4984664916992	-8.35809135437012	-5.3957576751709	0.0022419011220336	0.00354059832170606	0.0145795252174139	-0.0500306636095047
1317	73.550422668457	-7.38406801223755	-5.52562713623047	0.00289124972186983	-0.023407369852066	0.00938473641872406	-0.0370436906814575
1318	76.1478118896484	-7.70874214172363	-5.26588773727417	-0.00360223650932312	-0.00944637414067984	0.00743668992072344	-0.0299008563160896
1319	74.84912109375	-8.03341674804688	-5.3957576751709	0.00386527273803949	-0.0159398596733809	-0.00977104809135199	-0.0237320438027382
1320	72.2517242431641	-6.73471927642822	-5.6554970741272	-0.000680167751852423	-0.0159398596733809	-0.0636669844388962	-0.0136671401560307
1321	72.9010696411133	-6.41004514694214	-5.6554970741272	0.00516396993771195	-0.00522560812532902	-0.0555501282215118	-0.0136671401560307
1322	74.84912109375	-8.35809135437012	-5.78536653518677	-0.00100484199356288	-0.0152905117720366	-0.0665890574455261	0.0288651939481497
1323	73.550422668457	-7.70874214172363	-5.46069240570068	-0.00587495695799589	-0.0230826959013939	-0.0221086721867323	0.0554884895682335
1324	74.1997680664063	-7.70874214172363	-5.26588773727417	-0.0185372550040483	-0.0169138833880424	0.00483929552137852	0.06393001973629
1325	72.2517242431641	-7.38406801223755	-5.98017120361328	-0.00555028254166245	-0.0172385573387146	0.0369820520281792	0.0525664202868938
1326	72.9010696411133	-6.73471927642822	-5.78536653518677	0.00386527273803949	0.00483929552137852	0.0399041213095188	0.0509430468082428
1327	73.550422668457	-6.73471927642822	-5.6554970741272	0.00126787810586393	0.0269171483814716	0.0473716296255589	0.0434755384922028
1328	72.9010696411133	-6.73471927642822	-5.6554970741272	-0.0113944197073579	0.0412028171122074	0.00970941036939621	0.0369820520281792
1329	73.550422668457	-6.73471927642822	-5.78536653518677	-0.0139918150380254	0.0551638156175613	-0.0263294391334057	0.0314625911414623
1330	74.1997680664063	-8.68276500701904	-5.33082246780396	-0.017887907102704	0.0785403624176979	-0.0756799355149269	0.0226963832974434
1331	75.4984664916992	-8.03341674804688	-5.52562713623047	-0.00587495695799589	0.0788650363683701	-0.0860695168375969	-0.00230353930965066
1332	74.84912109375	-8.35809135437012	-5.59056186676025	0.00581331877037883	0.0590599067509174	-0.0824980959296227	-0.0247060675173998
1333	73.550422668457	-6.73471927642822	-5.78536653518677	0.00483929552137852	0.0191249661147594	-0.0721085146069527	-0.0493813157081604
1334	74.1997680664063	-8.03341674804688	-5.07108306884766	0.00386527273803949	-0.00652430532500148	-0.0448358729481697	-0.055874802172184
1335	72.2517242431641	-6.73471927642822	-5.20095300674438	-0.00230353930965066	-0.0299008563160896	-0.023407369852066	-0.0630176365375519
1336	72.2517242431641	-6.41004514694214	-4.94121360778809	-0.0149658378213644	-0.0133424662053585	-0.0263294391334057	-0.050680011510849
1337	72.9010696411133	-6.73471927642822	-5.26588773727417	-0.0113944197073579	-0.00360223650932312	-0.0354203209280968	-0.038017712533474
1338	73.550422668457	-6.41004514694214	-5.6554970741272	-0.0175632312893867	-0.0341216214001179	0.0022419011220336	-0.023407369852066
1339	73.550422668457	-7.38406801223755	-5.59056186676025	-0.0188619289547205	-0.0318489037454128	-3.08191010844894e-05	-0.0224333461374044
1340	72.2517242431641	-6.73471927642822	-5.26588773727417	-0.0237320438027382	-0.021459324285388	0.00289124972186983	-0.0123684434220195
1341	74.84912109375	-9.00743961334229	-4.94121360778809	-0.0253554154187441	-0.0165892094373703	-3.08191010844894e-05	-0.00295288790948689
1342	72.2517242431641	-6.73471927642822	-5.07108306884766	-0.0224333461374044	-0.00490093370899558	-0.00230353930965066	0.0308132413774729
1343	75.4984664916992	-7.70874214172363	-5.59056186676025	-0.0165892094373703	0.00743668992072344	0.0191249661147594	0.0590599067509174
1344	72.9010696411133	-6.73471927642822	-5.6554970741272	-0.0217839982360601	0.00906006153672934	0.0334106348454952	0.0645793676376343
1345	73.550422668457	-8.68276500701904	-5.26588773727417	-0.0240567177534103	0.0152288740500808	0.0373067259788513	0.0658780634403229
1346	74.84912109375	-8.35809135437012	-5.26588773727417	-0.0100957229733467	0.0158782228827477	0.0483456552028656	0.049319677054882
1347	74.1997680664063	-8.35809135437012	-5.33082246780396	-0.00652430532500148	0.01847561635077	0.0246444288641214	0.0438002124428749
1348	74.1997680664063	-8.35809135437012	-5.20095300674438	-0.00652430532500148	0.0249691028147936	0.0188002903014421	0.0376313999295235
1349	73.550422668457	-7.38406801223755	-6.04510593414307	-0.0113944197073579	0.0431508645415306	-0.00360223650932312	0.0304885655641556
1350	72.9010696411133	-6.41004514694214	-5.98017120361328	-0.00425158534198999	0.0434755384922028	-0.00977104809135199	0.013930176384747
1351	72.9010696411133	-7.38406801223755	-5.85030126571655	-0.00457625929266214	0.0282158460468054	-0.0117190945893526	0.012956153601408
1352	73.550422668457	-6.73471927642822	-5.78536653518677	0.0223717093467712	-0.00652430532500148	0.00938473641872406	-0.0247060675173998
1353	74.1997680664063	-8.03341674804688	-5.46069240570068	0.00873538758605719	-0.0126931173726916	0.0288651939481497	-0.0497059896588326
1354	73.550422668457	-7.38406801223755	-5.52562713623047	-0.000680167751852423	-0.028926832601428	0.0389300994575024	-0.0591215454041958
1355	74.84912109375	-8.68276500701904	-5.26588773727417	0.00386527273803949	-0.0120437685400248	0.0178262684494257	-0.0610695891082287
1356	74.1997680664063	-7.38406801223755	-5.6554970741272	-0.00165419070981443	-0.0198359526693821	0.0123068047687411	-0.0584721975028515
1357	72.2517242431641	-6.73471927642822	-5.52562713623047	-0.0107450718060136	-0.0230826959013939	0.0145795252174139	-0.0389917381107807
1358	73.550422668457	-7.70874214172363	-5.59056186676025	-0.0165892094373703	-0.0389917381107807	0.0197743140161037	-0.0279528107494116
1359	71.6023712158203	-7.05939340591431	-4.94121360778809	-0.0156151866540313	-0.0230826959013939	0.0149041991680861	-0.0165892094373703
1360	74.84912109375	-7.38406801223755	-5.07108306884766	-0.00814767740666866	-0.00295288790948689	0.0278911720961332	-0.0227580219507217
1361	74.84912109375	-8.68276500701904	-5.26588773727417	-0.0113944197073579	0.00646266713738441	0.00386527273803949	-0.00847235135734081
1362	74.84912109375	-9.00743961334229	-5.26588773727417	-0.0126931173726916	0.000618529506027699	0.00938473641872406	0.0275664981454611
1363	72.2517242431641	-7.38406801223755	-5.33082246780396	-0.0253554154187441	0.00743668992072344	-0.0136671401560307	0.0525664202868938
1364	72.9010696411133	-7.70874214172363	-5.46069240570068	-0.0191866029053926	0.0149041991680861	-0.0247060675173998	0.0616573020815849
1365	73.550422668457	-8.35809135437012	-5.13601779937744	-0.0217839982360601	-0.0026282137259841	-0.0334722734987736	0.0515923984348774
1366	75.4984664916992	-8.68276500701904	-5.07108306884766	-0.017887907102704	-0.0185372550040483	-0.000355493422830477	0.0447742342948914
1367	73.550422668457	-8.35809135437012	-5.33082246780396	-0.00847235135734081	-0.0357449948787689	0.0515923984348774	0.0405534692108631
1368	74.1997680664063	-7.38406801223755	-5.59056186676025	-0.0110697457566857	-0.0318489037454128	0.0623066499829292	0.0334106348454952
1369	72.2517242431641	-7.05939340591431	-5.6554970741272	-0.0120437685400248	-0.0100957229733467	0.0756182968616486	0.0295145437121391
1370	72.9010696411133	-7.38406801223755	-5.78536653518677	0.00354059832170606	-0.0026282137259841	0.0967221260070801	0.0165275707840919
1371	72.2517242431641	-7.38406801223755	-5.72043180465698	-0.00749832857400179	0.00906006153672934	0.0730208978056908	-0.00490093370899558
1372	76.7971649169922	-8.03341674804688	-5.33082246780396	0.0181509424000978	0.0317872650921345	0.029189869761467	-0.0201606266200542
1373	72.9010696411133	-7.38406801223755	-5.85030126571655	0.0100340843200684	0.0223717093467712	0.0197743140161037	-0.0519787110388279
1374	76.1478118896484	-7.70874214172363	-5.6554970741272	0.0191249661147594	0.0100340843200684	-0.00457625929266214	-0.0587968714535236
1375	72.9010696411133	-7.38406801223755	-5.9152364730835	0.0142548503354192	0.00873538758605719	-0.0620436146855354	-0.0594462193548679
1376	74.1997680664063	-7.38406801223755	-5.85030126571655	0.00191722682211548	0.0162028968334198	-0.103926599025726	-0.0539267547428608
1377	72.2517242431641	-7.05939340591431	-5.78536653518677	0.0113327819854021	0.0171769186854362	-0.113991506397724	-0.043212503194809
1378	74.1997680664063	-7.38406801223755	-5.3957576751709	-0.0123684434220195	0.00970941036939621	-0.0860695168375969	-0.0253554154187441
1379	72.2517242431641	-6.41004514694214	-5.6554970741272	0.00321592413820326	-0.00197886489331722	-0.0594462193548679	-0.0120437685400248
1380	74.84912109375	-7.70874214172363	-5.72043180465698	-0.0162645354866982	-0.00295288790948689	-0.0561994761228561	-0.0198359526693821
1381	74.1997680664063	-7.70874214172363	-5.3957576751709	-0.0149658378213644	-0.00457625929266214	-0.0532774068415165	-0.00490093370899558
1382	74.84912109375	-8.68276500701904	-5.3957576751709	-0.0149658378213644	0.0103587592020631	-0.0691864490509033	0.0249691028147936
1383	72.2517242431641	-6.73471927642822	-5.6554970741272	-0.0139918150380254	0.00841071270406246	-0.0493813157081604	0.0587352328002453
1384	73.550422668457	-7.38406801223755	-5.00614833831787	-0.0198359526693821	0.01847561635077	-0.0302255302667618	0.0636053457856178
1385	74.84912109375	-8.35809135437012	-5.26588773727417	-0.0250307414680719	0.0145795252174139	-0.0139918150380254	0.0580858811736107
1386	76.7971649169922	-8.35809135437012	-5.3957576751709	-0.021459324285388	0.00841071270406246	-0.00197886489331722	0.0506183728575706
1387	75.4984664916992	-7.70874214172363	-5.46069240570068	-0.0165892094373703	0.0022419011220336	0.0334106348454952	0.0373067259788513
1388	76.1478118896484	-8.35809135437012	-5.26588773727417	-0.0107450718060136	0.00321592413820326	0.0330859608948231	0.0301638916134834
1389	76.1478118896484	-7.70874214172363	-5.33082246780396	-0.0110697457566857	0.0126314787194133	0.020423661917448	0.0278911720961332
1390	74.84912109375	-7.05939340591431	-5.07108306884766	-0.0113944197073579	0.0295145437121391	-0.0026282137259841	0.0158782228827477
1391	74.1997680664063	-8.35809135437012	-5.33082246780396	-0.00717365415766835	0.0265924744307995	-0.0195112787187099	-0.000680167751852423
1392	75.4984664916992	-7.70874214172363	-5.33082246780396	0.00451462110504508	0.0132808275520802	-0.0363943427801132	-0.0276281367987394
1393	76.7971649169922	-8.03341674804688	-5.3957576751709	-0.00295288790948689	-3.08191010844894e-05	-0.0292515084147453	-0.0565241500735283
1394	74.84912109375	-7.38406801223755	-5.52562713623047	0.0207483377307653	-0.00457625929266214	-0.0260047651827335	-0.0636669844388962
1395	77.4465103149414	-8.35809135437012	-5.26588773727417	0.0162028968334198	0.00386527273803949	-0.0191866029053926	-0.0594462193548679
1396	76.1478118896484	-8.68276500701904	-4.81134366989136	0.0123068047687411	0.0100340843200684	-0.0331475995481014	-0.0539267547428608
1397	77.4465103149414	-8.35809135437012	-5.13601779937744	0.012956153601408	0.0126314787194133	-0.0315242260694504	-0.0497059896588326
1398	76.1478118896484	-8.35809135437012	-5.33082246780396	0.01100810803473	0.00321592413820326	-0.032173577696085	-0.0295761823654175
1399	76.7971649169922	-8.68276500701904	-5.33082246780396	0.0145795252174139	-0.00425158534198999	-0.0302255302667618	-0.0204853005707264
1400	74.84912109375	-8.03341674804688	-5.33082246780396	0.00581331877037883	-0.00197886489331722	-0.0243813935667276	-0.0146411629393697
1401	75.4984664916992	-7.38406801223755	-5.46069240570068	0.000293855206109583	-0.000680167751852423	-0.0237320438027382	-0.00749832857400179
1402	77.4465103149414	-8.03341674804688	-5.20095300674438	-0.0126931173726916	0.00516396993771195	0.0382807515561581	0.0295145437121391
1403	78.0958633422852	-8.03341674804688	-5.33082246780396	-0.0123684434220195	0.00808603875339031	0.0399041213095188	0.0548391379415989
1404	77.4465103149414	-8.35809135437012	-5.6554970741272	-0.0217839982360601	0.00646266713738441	0.0308132413774729	0.0645793676376343
1405	75.4984664916992	-7.70874214172363	-5.6554970741272	-0.0110697457566857	0.00418994715437293	0.031137915328145	0.0636053457856178
1406	76.1478118896484	-8.03341674804688	-5.3957576751709	-0.0136671401560307	-0.00295288790948689	0.0197743140161037	0.0473716296255589
1407	76.1478118896484	-7.38406801223755	-5.46069240570068	-0.00749832857400179	-0.0130177913233638	0.00873538758605719	0.0450989119708538
1408	75.4984664916992	-7.70874214172363	-5.26588773727417	0.00354059832170606	-0.0107450718060136	0.0145795252174139	0.0386054255068302
1409	76.1478118896484	-7.38406801223755	-5.85030126571655	-0.00490093370899558	-0.00684897974133492	0.020423661917448	0.0239950809627771
1410	76.7971649169922	-9.00743961334229	-5.72043180465698	-0.000680167751852423	-0.00652430532500148	0.0207483377307653	0.0200989879667759
1411	75.4984664916992	-8.03341674804688	-5.9152364730835	-0.0100957229733467	-0.00392691092565656	0.0548391379415989	-0.000680167751852423
1412	78.0958633422852	-9.00743961334229	-5.59056186676025	0.0213976856321096	-0.00230353930965066	0.0509430468082428	-0.0263294391334057
1413	76.7971649169922	-8.68276500701904	-5.13601779937744	0.0249691028147936	-0.0113944197073579	0.0600339286029339	-0.0549007803201675
1414	76.7971649169922	-8.68276500701904	-5.07108306884766	0.0278911720961332	0.000618529506027699	0.020423661917448	-0.0584721975028515
1415	76.1478118896484	-8.03341674804688	-5.6554970741272	0.0350340083241463	0.0113327819854021	0.00191722682211548	-0.0610695891082287
1416	74.84912109375	-7.38406801223755	-5.9152364730835	0.0171769186854362	0.0178262684494257	-0.0188619289547205	-0.0490566417574883
1417	76.1478118896484	-8.68276500701904	-5.3957576751709	0.0197743140161037	0.00289124972186983	-0.0305502042174339	-0.043212503194809
1418	75.4984664916992	-8.35809135437012	-5.26588773727417	0.0126314787194133	0.00581331877037883	-0.0441865250468254	-0.0240567177534103
1419	76.7971649169922	-8.03341674804688	-5.3957576751709	0.0106834331527352	0.00354059832170606	-0.0295761823654175	-0.0237320438027382
1420	74.84912109375	-7.38406801223755	-5.33082246780396	0.00386527273803949	-0.00425158534198999	-0.0113944197073579	-0.0159398596733809
1421	77.4465103149414	-9.00743961334229	-5.52562713623047	-0.0130177913233638	0.00613799272105098	-0.0175632312893867	-0.0123684434220195
1422	76.1478118896484	-7.38406801223755	-5.46069240570068	-0.00425158534198999	-0.00814767740666866	-0.00847235135734081	0.0265924744307995
1423	78.0958633422852	-8.03341674804688	-5.59056186676025	-0.0191866029053926	-0.00230353930965066	0.00289124972186983	0.0515923984348774
1424	75.4984664916992	-7.38406801223755	-5.52562713623047	-0.0299008563160896	-0.00684897974133492	0.01100810803473	0.0675014406442642
1425	77.4465103149414	-8.68276500701904	-5.13601779937744	-0.0217839982360601	0.00159255252219737	0.00191722682211548	0.0509430468082428
1426	78.7452087402344	-8.68276500701904	-5.20095300674438	-0.0133424662053585	-0.0224333461374044	0.00841071270406246	0.0425015166401863
1427	78.0958633422852	-8.68276500701904	-5.72043180465698	-0.00100484199356288	-0.0211346503347158	0.0116574559360743	0.0447742342948914
1428	76.1478118896484	-8.35809135437012	-5.78536653518677	-0.00230353930965066	-0.0152905117720366	0.0152288740500808	0.0304885655641556
1429	75.4984664916992	-7.70874214172363	-5.3957576751709	0.000943203864153475	-0.00555028254166245	0.0181509424000978	0.0200989879667759
1430	74.1997680664063	-7.70874214172363	-5.3957576751709	0.00613799272105098	0.0123068047687411	0.0308132413774729	0.0168522447347641
1431	76.7971649169922	-9.00743961334229	-5.20095300674438	-0.0221086721867323	-0.00197886489331722	0.0265924744307995	-0.00360223650932312
1432	75.4984664916992	-9.33211421966553	-5.07108306884766	0.01847561635077	-3.08191010844894e-05	0.0207483377307653	-0.032173577696085
1433	76.7971649169922	-7.70874214172363	-5.3957576751709	0.011982130818069	0.00386527273803949	0.0197743140161037	-0.0565241500735283
1434	75.4984664916992	-8.68276500701904	-5.26588773727417	0.0194496400654316	0.00256657530553639	0.000943203864153475	-0.0665890574455261
1435	76.1478118896484	-9.33211421966553	-5.26588773727417	0.00808603875339031	0.0207483377307653	-0.021459324285388	-0.055874802172184
1436	75.4984664916992	-7.70874214172363	-5.52562713623047	0.00354059832170606	0.0171769186854362	-0.0230826959013939	-0.0532774068415165
1437	74.1997680664063	-7.70874214172363	-5.3957576751709	0.000618529506027699	-0.00360223650932312	0.0132808275520802	-0.0409397818148136
1438	75.4984664916992	-8.03341674804688	-5.20095300674438	0.0142548503354192	-0.023407369852066	0.0334106348454952	-0.0315242260694504
1439	74.84912109375	-8.03341674804688	-5.59056186676025	-0.0117190945893526	-0.0126931173726916	0.0509430468082428	-0.0175632312893867
1440	76.7971649169922	-7.70874214172363	-5.85030126571655	-0.0107450718060136	0.00191722682211548	0.0259431265294552	-0.0188619289547205
1441	77.4465103149414	-8.35809135437012	-5.33082246780396	-0.0130177913233638	0.00711201597005129	0.0213976856321096	-0.00522560812532902
1442	78.0958633422852	-9.33211421966553	-5.3957576751709	-0.0139918150380254	0.0223717093467712	-3.08191010844894e-05	0.0278911720961332
1443	76.1478118896484	-8.68276500701904	-5.07108306884766	-0.0243813935667276	0.029189869761467	-0.00295288790948689	0.0610079504549503
1444	77.4465103149414	-9.00743961334229	-4.94121360778809	-0.0107450718060136	0.0425015166401863	-0.0195112787187099	0.0645793676376343
1445	77.4465103149414	-8.35809135437012	-5.9152364730835	-0.0169138833880424	0.0538651160895824	-0.0454852245748043	0.0619819760322571
1446	76.1478118896484	-7.70874214172363	-5.72043180465698	-0.00555028254166245	0.0512677207589149	-0.0445111989974976	0.0496443510055542
1447	76.7971649169922	-7.38406801223755	-5.9152364730835	-0.0133424662053585	0.0425015166401863	-0.0399657599627972	0.0463976077735424
1448	77.4465103149414	-9.00743961334229	-5.59056186676025	-0.00749832857400179	0.0262678004801273	-0.0610695891082287	0.0369820520281792
1449	78.0958633422852	-9.00743961334229	-5.20095300674438	-0.00619963090866804	0.00743668992072344	-0.068537101149559	0.0223717093467712
1450	76.7971649169922	-7.70874214172363	-4.94121360778809	-0.00749832857400179	0.00256657530553639	-0.0471085943281651	0.0217223595827818
1451	75.4984664916992	-7.05939340591431	-5.9152364730835	-0.00327756232582033	-0.0227580219507217	-0.0240567177534103	-0.0026282137259841
1452	76.7971649169922	-7.05939340591431	-5.59056186676025	0.01100810803473	-0.0263294391334057	-0.00165419070981443	-0.0311995539814234
1453	76.7971649169922	-9.00743961334229	-5.72043180465698	0.0152288740500808	-0.0227580219507217	0.00451462110504508	-0.0500306636095047
1454	76.1478118896484	-7.70874214172363	-5.85030126571655	0.0145795252174139	-0.0263294391334057	0.0334106348454952	-0.0549007803201675
1455	75.4984664916992	-7.70874214172363	-5.07108306884766	0.0243197549134493	-0.0159398596733809	0.0369820520281792	-0.0604202412068844
1456	78.0958633422852	-8.68276500701904	-5.20095300674438	0.0103587592020631	-0.0253554154187441	0.0610079504549503	-0.0532774068415165
1457	76.1478118896484	-8.68276500701904	-5.46069240570068	0.0233457311987877	-0.021459324285388	0.111981816589832	-0.0383423902094364
1458	77.4465103149414	-8.35809135437012	-5.78536653518677	0.0220470335334539	-0.0373683646321297	0.131786957383156	-0.0198359526693821
1459	77.4465103149414	-8.68276500701904	-5.3957576751709	0.0168522447347641	-0.0198359526693821	0.114254541695118	-0.0104203969240189
1460	78.0958633422852	-8.68276500701904	-5.3957576751709	0.0200989879667759	-0.000355493422830477	0.0739949271082878	-0.0136671401560307
1461	75.4984664916992	-7.38406801223755	-5.78536653518677	0.00321592413820326	-0.000355493422830477	0.045423585921526	-0.00392691092565656
1462	76.7971649169922	-8.68276500701904	-5.00614833831787	-0.0110697457566857	0.0288651939481497	0.00321592413820326	0.0197743140161037
1463	74.1997680664063	-7.38406801223755	-5.78536653518677	0.0158782228827477	0.0519170723855495	-0.0451605506241322	0.0580858811736107
1464	76.7971649169922	-7.70874214172363	-5.52562713623047	0.00159255252219737	0.0558131635189056	-0.0763292834162712	0.0645793676376343
1465	76.7971649169922	-7.70874214172363	-5.72043180465698	-0.00587495695799589	0.0762676447629929	-0.103277251124382	0.0577612072229385
1466	78.0958633422852	-8.03341674804688	-5.52562713623047	-0.00392691092565656	0.0795143842697144	-0.118861623108387	0.040228795260191
1467	76.7971649169922	-7.70874214172363	-5.26588773727417	-0.0107450718060136	0.0788650363683701	-0.130874574184418	0.0304885655641556
1468	76.7971649169922	-8.35809135437012	-5.00614833831787	-0.00749832857400179	0.0613326244056225	-0.147757634520531	0.0295145437121391
1469	76.1478118896484	-7.38406801223755	-5.85030126571655	-0.00490093370899558	0.0265924744307995	-0.0873682126402855	0.0178262684494257
1470	76.1478118896484	-7.38406801223755	-5.9152364730835	-0.00327756232582033	-0.0026282137259841	-0.0584721975028515	0.0126314787194133
1471	76.7971649169922	-7.05939340591431	-5.9152364730835	0.00289124972186983	-0.0373683646321297	-0.0110697457566857	0.00743668992072344
1472	76.1478118896484	-8.35809135437012	-5.52562713623047	-0.00132951640989631	-0.0581475235521793	0.0541897900402546	-0.03444629535079
1473	75.4984664916992	-7.05939340591431	-5.52562713623047	0.0136055024340749	-0.0876928865909576	0.0941247344017029	-0.0549007803201675
1474	76.7971649169922	-8.35809135437012	-5.00614833831787	0.00191722682211548	-0.0704851448535919	0.0824364572763443	-0.0581475235521793
1475	76.1478118896484	-6.73471927642822	-5.72043180465698	0.00776136433705688	-0.055874802172184	0.0717222020030022	-0.0620436146855354
1476	75.4984664916992	-7.38406801223755	-5.72043180465698	0.00841071270406246	-0.0331475995481014	0.0298392176628113	-0.0500306636095047
1477	76.7971649169922	-8.35809135437012	-5.3957576751709	0.0285405199974775	-0.0100957229733467	0.00289124972186983	-0.0445111989974976
1478	76.1478118896484	-8.35809135437012	-5.33082246780396	-0.00619963090866804	0.00613799272105098	-0.0169138833880424	-0.0224333461374044
1479	75.4984664916992	-7.38406801223755	-5.07108306884766	0.000618529506027699	0.00159255252219737	0.0126314787194133	-0.0201606266200542
1480	74.84912109375	-7.05939340591431	-4.94121360778809	-0.000680167751852423	-0.00132951640989631	0.0272418223321438	-0.0117190945893526
1481	78.0958633422852	-7.05939340591431	-5.6554970741272	-0.00165419070981443	0.000943203864153475	0.0226963832974434	-0.00360223650932312
1482	74.84912109375	-7.05939340591431	-5.72043180465698	-0.00490093370899558	0.00354059832170606	0.0210730116814375	0.0304885655641556
1483	76.7971649169922	-8.35809135437012	-5.52562713623047	-0.0133424662053585	0.00873538758605719	0.00386527273803949	0.052891094237566
1484	74.84912109375	-7.05939340591431	-5.72043180465698	-0.00327756232582033	0.00159255252219737	-0.0159398596733809	0.0668520927429199
1485	74.84912109375	-6.73471927642822	-5.59056186676025	-0.00782300252467394	0.000618529506027699	-0.0237320438027382	0.0558131635189056
1486	75.4984664916992	-7.05939340591431	-5.20095300674438	0.0145795252174139	-0.0243813935667276	-0.0474332682788372	0.049319677054882
1487	76.7971649169922	-6.73471927642822	-5.3957576751709	0.0252937767654657	-0.0273034609854221	-0.02697878703475	0.0343846566975117
1488	76.1478118896484	-6.73471927642822	-5.78536653518677	0.0132808275520802	-0.0026282137259841	-0.0350956469774246	0.0327612869441509
1489	76.7971649169922	-6.73471927642822	-5.78536653518677	0.0145795252174139	-0.00587495695799589	0.012956153601408	0.0259431265294552
1490	78.0958633422852	-7.70874214172363	-5.59056186676025	0.0149041991680861	0.00581331877037883	0.00386527273803949	0.0145795252174139
1491	76.7971649169922	-8.03341674804688	-5.3957576751709	0.00938473641872406	0.0123068047687411	-0.0152905117720366	0.000293855206109583
1492	74.1997680664063	-7.70874214172363	-5.07108306884766	0.01100810803473	0.0233457311987877	-0.00814767740666866	-0.02697878703475
1493	77.4465103149414	-7.05939340591431	-5.78536653518677	0.00516396993771195	0.000293855206109583	0.0239950809627771	-0.0493813157081604
1494	75.4984664916992	-6.73471927642822	-5.6554970741272	0.00516396993771195	-0.017887907102704	0.0571118593215942	-0.0630176365375519
1495	76.7971649169922	-7.70874214172363	-5.78536653518677	0.00516396993771195	-0.0188619289547205	0.0512677207589149	-0.0532774068415165
1496	76.1478118896484	-6.73471927642822	-6.11004114151001	-0.0152905117720366	-0.0113944197073579	0.0178262684494257	-0.055874802172184
1497	76.7971649169922	-6.73471927642822	-5.78536653518677	-0.0107450718060136	0.00418994715437293	-0.0230826959013939	-0.0425631552934647
1498	75.4984664916992	-6.0853705406189	-5.72043180465698	-0.0104203969240189	0.0181509424000978	-0.0662643760442734	-0.0230826959013939
1499	76.1478118896484	-6.0853705406189	-5.72043180465698	-0.0188619289547205	0.0168522447347641	-0.0743812397122383	-0.0162645354866982
1500	76.1478118896484	-7.05939340591431	-5.78536653518677	-0.00652430532500148	0.0197743140161037	-0.0675630792975426	-0.0156151866540313
1501	78.0958633422852	-7.70874214172363	-5.6554970741272	-0.00977104809135199	0.01847561635077	-0.0610695891082287	-0.00295288790948689
1502	76.7971649169922	-7.38406801223755	-5.78536653518677	-0.00425158534198999	0.0210730116814375	-0.0607449151575565	0.0330859608948231
1503	76.1478118896484	-7.38406801223755	-5.33082246780396	-0.00165419070981443	0.0103587592020631	-0.0373683646321297	0.0535404421389103
1504	76.1478118896484	-7.05939340591431	-5.3957576751709	-0.00977104809135199	0.0220470335334539	-0.0406151078641415	0.0652287155389786
1505	76.7971649169922	-6.73471927642822	-6.04510593414307	-0.00652430532500148	0.0217223595827818	-0.0503553375601768	0.0632806718349457
1506	74.84912109375	-6.41004514694214	-6.17497587203979	-0.0107450718060136	0.0022419011220336	-0.0266541130840778	0.0499690249562263
1507	74.84912109375	-6.41004514694214	-6.04510593414307	-0.00555028254166245	-0.0136671401560307	0.01100810803473	0.0392547734081745
1508	75.4984664916992	-6.41004514694214	-6.11004114151001	-0.0026282137259841	-0.0152905117720366	0.0343846566975117	0.0340599827468395
1509	76.7971649169922	-7.38406801223755	-5.59056186676025	0.00711201597005129	-0.0266541130840778	0.0249691028147936	0.0220470335334539
1510	75.4984664916992	-7.38406801223755	-5.6554970741272	0.01100810803473	-0.00490093370899558	0.0395794473588467	0.00711201597005129
1511	75.4984664916992	-6.41004514694214	-5.85030126571655	0.0155535480007529	0.00159255252219737	0.0230210572481155	-0.00100484199356288
1512	74.84912109375	-5.43602228164673	-5.85030126571655	0.0226963832974434	0.0022419011220336	0.0194496400654316	-0.02697878703475
1513	76.1478118896484	-7.38406801223755	-5.46069240570068	0.0356833562254906	0.00873538758605719	0.0308132413774729	-0.0490566417574883
1514	75.4984664916992	-5.76069641113281	-5.6554970741272	0.020423661917448	0.00938473641872406	0.0259431265294552	-0.0626929625868797
1515	74.84912109375	-6.41004514694214	-5.3957576751709	0.0213976856321096	0.0210730116814375	0.00418994715437293	-0.0581475235521793
1516	76.7971649169922	-6.73471927642822	-5.46069240570068	0.0149041991680861	0.0246444288641214	-0.00619963090866804	-0.0555501282215118
1517	76.7971649169922	-7.05939340591431	-5.13601779937744	-0.00132951640989631	0.0213976856321096	-0.0191866029053926	-0.03444629535079
1518	76.1478118896484	-7.05939340591431	-5.72043180465698	0.00743668992072344	0.0162028968334198	-0.0282774847000837	-0.0256800893694162
1519	76.1478118896484	-7.38406801223755	-5.26588773727417	-0.00132951640989631	0.00256657530553639	-0.0162645354866982	-0.0208099745213985
1520	76.7971649169922	-7.05939340591431	-5.52562713623047	-0.00555028254166245	0.00516396993771195	-0.0152905117720366	-0.0240567177534103
1521	74.84912109375	-6.0853705406189	-5.46069240570068	0.00581331877037883	-0.00100484199356288	0.000293855206109583	-0.0107450718060136
1522	76.1478118896484	-7.70874214172363	-5.07108306884766	0.00386527273803949	0.0022419011220336	0.00548864435404539	0.0259431265294552
1523	74.84912109375	-5.76069641113281	-5.20095300674438	0.00483929552137852	0.00418994715437293	-0.00555028254166245	0.0554884895682335
1524	74.84912109375	-6.41004514694214	-5.52562713623047	-0.0175632312893867	0.00483929552137852	0.000618529506027699	0.0538651160895824
1525	76.1478118896484	-7.38406801223755	-5.59056186676025	-0.00457625929266214	0.0158782228827477	-0.0113944197073579	0.0561378374695778
1526	77.4465103149414	-7.38406801223755	-5.52562713623047	-0.0169138833880424	0.0217223595827818	-0.0282774847000837	0.0425015166401863
1527	76.1478118896484	-7.05939340591431	-5.3957576751709	0.00581331877037883	0.0246444288641214	-0.0260047651827335	0.0415274947881699
1528	77.4465103149414	-7.70874214172363	-5.3957576751709	-0.0146411629393697	0.00970941036939621	-0.0149658378213644	0.0317872650921345
1529	75.4984664916992	-6.0853705406189	-5.46069240570068	0.00191722682211548	0.0197743140161037	-0.00684897974133492	0.0275664981454611
1530	76.1478118896484	-6.0853705406189	-6.04510593414307	-0.0117190945893526	0.0239950809627771	-0.0100957229733467	0.013930176384747
1531	76.1478118896484	-7.05939340591431	-6.11004114151001	0.000293855206109583	0.0347093306481838	-0.0143164889886975	-0.00100484199356288
1532	76.7971649169922	-7.70874214172363	-5.85030126571655	0.000293855206109583	0.0207483377307653	-0.00977104809135199	-0.0299008563160896
1533	74.84912109375	-5.76069641113281	-5.9152364730835	-0.00327756232582033	0.0197743140161037	-0.00295288790948689	-0.0516540370881557
1534	78.0958633422852	-8.03341674804688	-5.52562713623047	-0.00684897974133492	0.0149041991680861	0.00126787810586393	-0.0513293594121933
1535	74.84912109375	-6.0853705406189	-5.78536653518677	-0.00295288790948689	0.0210730116814375	-0.00749832857400179	-0.0568488240242004
1536	75.4984664916992	-6.0853705406189	-5.78536653518677	-0.00782300252467394	0.0145795252174139	-0.00879702530801296	-0.0497059896588326
1537	75.4984664916992	-6.73471927642822	-5.85030126571655	0.00159255252219737	-3.08191010844894e-05	0.000293855206109583	-0.039641086012125
1538	76.1478118896484	-7.05939340591431	-5.9152364730835	-0.00132951640989631	-0.0162645354866982	0.00386527273803949	-0.0188619289547205
1539	74.1997680664063	-6.0853705406189	-5.6554970741272	-0.00132951640989631	-0.0299008563160896	0.00386527273803949	-0.0227580219507217
1540	76.1478118896484	-6.73471927642822	-5.52562713623047	0.0116574559360743	-0.023407369852066	0.00873538758605719	-0.0104203969240189
1541	76.1478118896484	-7.38406801223755	-5.20095300674438	0.0168522447347641	-0.0204853005707264	0.00776136433705688	-0.00944637414067984
1542	75.4984664916992	-6.73471927642822	-6.17497587203979	-0.00555028254166245	-0.0308748781681061	0.0136055024340749	0.0373067259788513
1543	76.1478118896484	-7.05939340591431	-5.9152364730835	-0.00165419070981443	-0.0360696688294411	0.0308132413774729	0.0593845807015896
1544	76.7971649169922	-6.41004514694214	-5.85030126571655	-0.00457625929266214	-0.038017712533474	0.0194496400654316	0.0642546936869621
1545	74.1997680664063	-6.0853705406189	-5.85030126571655	-0.00944637414067984	-0.0279528107494116	0.0197743140161037	0.0584105588495731
1546	74.84912109375	-6.73471927642822	-5.52562713623047	0.00678734155371785	-0.0110697457566857	0.0175015944987535	0.0489950031042099
1547	75.4984664916992	-6.0853705406189	-5.59056186676025	0.00159255252219737	-0.00847235135734081	0.0152288740500808	0.0356833562254906
1548	76.1478118896484	-6.73471927642822	-6.11004114151001	0.00256657530553639	-0.00619963090866804	-0.000680167751852423	0.0327612869441509
1549	74.1997680664063	-5.76069641113281	-6.69445466995239	0.00418994715437293	-0.00132951640989631	-0.00619963090866804	0.0230210572481155
1550	76.7971649169922	-8.03341674804688	-5.85030126571655	-0.0120437685400248	0.00776136433705688	-0.0123684434220195	0.0155535480007529
1551	74.84912109375	-7.70874214172363	-5.72043180465698	0.0158782228827477	-0.0026282137259841	-0.00522560812532902	-0.00132951640989631
1552	74.84912109375	-6.41004514694214	-5.78536653518677	0.0207483377307653	-0.017887907102704	0.0116574559360743	-0.0308748781681061
1553	76.1478118896484	-7.38406801223755	-5.3957576751709	0.0269171483814716	-0.0328229255974293	0.0265924744307995	-0.0448358729481697
1554	75.4984664916992	-7.05939340591431	-5.72043180465698	0.0213976856321096	-0.0389917381107807	0.0223717093467712	-0.0584721975028515
1555	76.7971649169922	-7.38406801223755	-5.6554970741272	0.0136055024340749	-0.0175632312893867	0.0285405199974775	-0.0587968714535236
1556	76.7971649169922	-8.03341674804688	-5.26588773727417	0.0191249661147594	0.00256657530553639	0.0502936989068985	-0.0487319678068161
1557	76.1478118896484	-6.41004514694214	-5.52562713623047	0.000618529506027699	0.00841071270406246	0.0301638916134834	-0.0435371771454811
1558	75.4984664916992	-6.0853705406189	-5.59056186676025	-0.00165419070981443	-0.00100484199356288	0.0376313999295235	-0.0282774847000837
1559	76.1478118896484	-8.03341674804688	-5.26588773727417	-0.00652430532500148	-0.0133424662053585	0.0746442750096321	-0.0279528107494116
1560	75.4984664916992	-7.70874214172363	-5.13601779937744	-0.00977104809135199	-0.0211346503347158	0.0658780634403229	-0.0113944197073579
1561	75.4984664916992	-7.05939340591431	-5.26588773727417	-0.00652430532500148	-0.0100957229733467	0.036657378077507	-0.00912170019000769
1562	75.4984664916992	-7.38406801223755	-5.52562713623047	-0.00717365415766835	0.00386527273803949	0.0022419011220336	0.0249691028147936
1563	76.1478118896484	-7.05939340591431	-5.78536653518677	-0.00522560812532902	0.00483929552137852	0.00873538758605719	0.0535404421389103
1564	76.7971649169922	-7.70874214172363	-5.33082246780396	-0.00619963090866804	0.0126314787194133	-0.00782300252467394	0.0645793676376343
1565	76.1478118896484	-7.38406801223755	-5.33082246780396	-0.00652430532500148	0.0171769186854362	-0.00522560812532902	0.0535404421389103
1566	76.7971649169922	-7.05939340591431	-5.78536653518677	0.0142548503354192	0.0188002903014421	-0.000680167751852423	0.0425015166401863
1567	76.7971649169922	-7.38406801223755	-5.9152364730835	-0.0117190945893526	0.0295145437121391	0.00938473641872406	0.0360080301761627
1568	76.7971649169922	-7.38406801223755	-5.59056186676025	-0.00295288790948689	0.0382807515561581	0.00126787810586393	0.0376313999295235
1569	77.4465103149414	-8.03341674804688	-5.3957576751709	-0.00392691092565656	0.0636053457856178	-0.0276281367987394	0.0220470335334539
1570	74.1997680664063	-6.41004514694214	-5.52562713623047	-0.00425158534198999	0.06393001973629	-0.0652903541922569	0.0113327819854021
1571	74.84912109375	-6.41004514694214	-5.59056186676025	0.00418994715437293	0.0509430468082428	-0.101978555321693	-0.0026282137259841
1572	75.4984664916992	-7.70874214172363	-5.85030126571655	0.0168522447347641	0.020423661917448	-0.114316180348396	-0.0370436906814575
1573	75.4984664916992	-7.05939340591431	-5.72043180465698	0.00516396993771195	-0.0026282137259841	-0.101653881371021	-0.0565241500735283
1574	76.7971649169922	-8.03341674804688	-5.85030126571655	0.00678734155371785	-0.00717365415766835	-0.0659397020936012	-0.0636669844388962
1575	75.4984664916992	-6.41004514694214	-5.98017120361328	-0.00425158534198999	-0.0100957229733467	-0.0594462193548679	-0.0594462193548679
1576	74.84912109375	-7.70874214172363	-5.52562713623047	0.00970941036939621	-0.0331475995481014	-0.0308748781681061	-0.0454852245748043
1577	77.4465103149414	-8.03341674804688	-5.26588773727417	0.0123068047687411	-0.0260047651827335	-0.0204853005707264	-0.0373683646321297
1578	76.7971649169922	-7.70874214172363	-5.59056186676025	-0.00360223650932312	-0.0263294391334057	-0.00457625929266214	-0.0243813935667276
1579	76.7971649169922	-7.38406801223755	-5.52562713623047	0.000618529506027699	-0.0146411629393697	-0.021459324285388	-0.0191866029053926
1580	74.84912109375	-7.05939340591431	-5.6554970741272	0.00808603875339031	0.00646266713738441	-0.00165419070981443	-0.0230826959013939
1581	75.4984664916992	-6.41004514694214	-5.6554970741272	0.00289124972186983	-0.0169138833880424	-0.00619963090866804	-0.00490093370899558
1582	74.84912109375	-5.76069641113281	-5.52562713623047	-0.00295288790948689	-0.00327756232582033	-0.00847235135734081	0.0321119390428066
1583	76.7971649169922	-6.73471927642822	-5.33082246780396	-0.00327756232582033	0.0155535480007529	-0.00555028254166245	0.0538651160895824
1584	74.84912109375	-6.0853705406189	-5.72043180465698	-0.00879702530801296	0.0113327819854021	-0.00522560812532902	0.0652287155389786
1585	75.4984664916992	-7.05939340591431	-5.52562713623047	-0.00457625929266214	0.0207483377307653	0.00159255252219737	0.0545144639909267
1586	76.1478118896484	-7.05939340591431	-5.52562713623047	0.00581331877037883	0.00191722682211548	-0.00360223650932312	0.0431508645415306
1587	76.7971649169922	-7.38406801223755	-5.3957576751709	0.0197743140161037	0.00386527273803949	-3.08191010844894e-05	0.0363327041268349
1588	75.4984664916992	-5.76069641113281	-5.46069240570068	-0.00100484199356288	0.00483929552137852	0.00516396993771195	0.0301638916134834
1589	74.84912109375	-6.0853705406189	-5.59056186676025	0.0022419011220336	0.00354059832170606	0.000293855206109583	0.0249691028147936
1590	76.1478118896484	-6.41004514694214	-6.11004114151001	-0.00619963090866804	0.0100340843200684	0.00159255252219737	0.00646266713738441
1591	76.1478118896484	-7.38406801223755	-5.78536653518677	0.00938473641872406	0.00776136433705688	0.00321592413820326	-0.0026282137259841
1592	75.4984664916992	-6.73471927642822	-5.78536653518677	0.0106834331527352	-0.00652430532500148	0.0213976856321096	-0.032173577696085
1593	75.4984664916992	-6.0853705406189	-5.59056186676025	0.0142548503354192	-0.0201606266200542	0.0463976077735424	-0.0454852245748043
1594	75.4984664916992	-7.05939340591431	-5.3957576751709	0.00841071270406246	-0.0243813935667276	0.025618452578783	-0.0545761026442051
1595	76.1478118896484	-7.38406801223755	-5.3957576751709	0.0249691028147936	-0.00847235135734081	0.0587352328002453	-0.0594462193548679
1596	74.84912109375	-6.0853705406189	-5.78536653518677	0.0188002903014421	0.00451462110504508	0.047696303576231	-0.0500306636095047
1597	74.84912109375	-6.73471927642822	-5.85030126571655	0.01847561635077	0.00289124972186983	0.0590599067509174	-0.0357449948787689
1598	74.84912109375	-6.41004514694214	-5.98017120361328	0.0145795252174139	0.00191722682211548	0.0785403624176979	-0.0282774847000837
1599	74.1997680664063	-5.76069641113281	-5.72043180465698	0.0113327819854021	0.00126787810586393	0.0509430468082428	-0.00879702530801296
1600	76.7971649169922	-7.05939340591431	-6.04510593414307	-0.00555028254166245	0.0321119390428066	0.00613799272105098	-0.0195112787187099
1601	76.1478118896484	-6.73471927642822	-5.33082246780396	-0.00522560812532902	0.0593845807015896	-0.0376930385828018	-0.00652430532500148
1602	74.84912109375	-5.76069641113281	-5.9152364730835	-0.00490093370899558	0.0597092546522617	-0.0419138073921204	0.0188002903014421
1603	76.1478118896484	-7.38406801223755	-5.78536653518677	-0.00587495695799589	0.036657378077507	-0.0337969474494457	0.0623066499829292
1604	76.7971649169922	-7.05939340591431	-5.9152364730835	-0.00425158534198999	0.0220470335334539	-0.03444629535079	0.0561378374695778
1605	74.1997680664063	-6.41004514694214	-5.6554970741272	-0.0185372550040483	0.0188002903014421	-0.0376930385828018	0.0558131635189056
1606	74.84912109375	-6.0853705406189	-5.6554970741272	-0.0227580219507217	0.0230210572481155	-0.0350956469774246	0.0421768426895142
1607	74.84912109375	-6.0853705406189	-5.26588773727417	-0.0201606266200542	0.0259431265294552	-0.10295257717371	0.0327612869441509
1608	74.84912109375	-5.76069641113281	-5.78536653518677	-0.0139918150380254	0.025618452578783	-0.0873682126402855	0.0330859608948231
1609	76.1478118896484	-6.73471927642822	-5.78536653518677	-0.0107450718060136	0.01847561635077	-0.0445111989974976	0.0301638916134834
1610	78.0958633422852	-6.73471927642822	-5.52562713623047	-0.00555028254166245	0.0103587592020631	-0.00295288790948689	0.013930176384747
1611	74.84912109375	-5.11134767532349	-5.78536653518677	-0.00457625929266214	-0.00230353930965066	0.0136055024340749	0.00613799272105098
1612	75.4984664916992	-5.76069641113281	-5.85030126571655	0.00613799272105098	-0.0334722734987736	0.0525664202868938	-0.032173577696085
1613	76.7971649169922	-6.73471927642822	-5.46069240570068	0.025618452578783	-0.0626929625868797	0.0717222020030022	-0.043212503194809
1614	76.1478118896484	-6.0853705406189	-5.98017120361328	0.00548864435404539	-0.0552254542708397	0.0749689489603043	-0.0594462193548679
1615	74.1997680664063	-6.73471927642822	-5.98017120361328	-3.08191010844894e-05	-0.0503553375601768	0.0636053457856178	-0.0620436146855354
1616	78.0958633422852	-6.73471927642822	-5.85030126571655	0.00711201597005129	-0.0243813935667276	0.031137915328145	-0.0474332682788372
1617	76.7971649169922	-6.73471927642822	-5.78536653518677	0.0152288740500808	-0.0211346503347158	0.0324366129934788	-0.0357449948787689
1618	77.4465103149414	-6.41004514694214	-5.6554970741272	0.00451462110504508	-0.0185372550040483	0.000293855206109583	-0.0243813935667276
1619	76.7971649169922	-6.41004514694214	-5.20095300674438	0.011982130818069	0.00646266713738441	-0.0211346503347158	-0.0133424662053585
1620	78.0958633422852	-7.05939340591431	-5.07108306884766	0.00483929552137852	0.00970941036939621	-0.0451605506241322	-0.0204853005707264
1621	74.1997680664063	-5.76069641113281	-5.3957576751709	-0.00457625929266214	0.00321592413820326	-0.0425631552934647	-0.00425158534198999
1622	76.7971649169922	-6.73471927642822	-5.52562713623047	0.00613799272105098	-0.00230353930965066	-0.0594462193548679	0.0259431265294552
1623	74.84912109375	-5.43602228164673	-5.72043180465698	-0.0130177913233638	-0.00360223650932312	-0.0594462193548679	0.0551638156175613
1624	76.1478118896484	-7.05939340591431	-5.3957576751709	-0.00912170019000769	-0.00814767740666866	-0.0195112787187099	0.0694494843482971
1625	75.4984664916992	-6.73471927642822	-5.26588773727417	0.00678734155371785	-0.0026282137259841	-0.0230826959013939	0.0580858811736107
1626	75.4984664916992	-6.73471927642822	-5.59056186676025	-0.00847235135734081	-0.00132951640989631	-0.0162645354866982	0.0457482598721981
1627	76.1478118896484	-6.41004514694214	-5.85030126571655	0.0123068047687411	-0.000355493422830477	-0.0221086721867323	0.0340599827468395
1628	76.1478118896484	-7.05939340591431	-5.59056186676025	-0.00457625929266214	-0.00944637414067984	-0.00782300252467394	0.0343846566975117
1629	74.1997680664063	-5.11134767532349	-5.78536653518677	0.00126787810586393	-0.021459324285388	0.00613799272105098	0.025618452578783
1630	75.4984664916992	-4.7866735458374	-5.78536653518677	-0.00327756232582033	-0.023407369852066	0.0252937767654657	0.0136055024340749
1631	74.1997680664063	-5.43602228164673	-5.3957576751709	-0.00587495695799589	-0.0350956469774246	0.0288651939481497	0.00808603875339031
1632	76.1478118896484	-6.41004514694214	-5.33082246780396	0.0103587592020631	-0.0328229255974293	0.0415274947881699	-0.0276281367987394
1633	73.550422668457	-5.43602228164673	-5.6554970741272	0.00386527273803949	-0.0305502042174339	0.0415274947881699	-0.0487319678068161
1634	76.7971649169922	-7.05939340591431	-5.46069240570068	0.0022419011220336	-0.0185372550040483	0.0405534692108631	-0.0545761026442051
1635	73.550422668457	-5.11134767532349	-5.72043180465698	0.00516396993771195	0.00289124972186983	0.0447742342948914	-0.0581475235521793
1636	73.550422668457	-5.43602228164673	-5.52562713623047	0.00970941036939621	0.01100810803473	0.0226963832974434	-0.0490566417574883
1637	74.1997680664063	-6.0853705406189	-5.20095300674438	-0.00230353930965066	0.0340599827468395	0.00678734155371785	-0.0373683646321297
1638	74.1997680664063	-6.0853705406189	-4.87627840042114	-0.00555028254166245	0.0457482598721981	-0.00847235135734081	-0.0230826959013939
1639	75.4984664916992	-5.43602228164673	-5.6554970741272	-0.0195112787187099	0.0506183728575706	-0.0324982516467571	-0.0217839982360601
1640	75.4984664916992	-5.11134767532349	-5.6554970741272	0.020423661917448	0.0460729338228703	-0.0406151078641415	-0.0149658378213644
1641	76.1478118896484	-6.0853705406189	-5.46069240570068	-0.00749832857400179	0.0350340083241463	-0.0584721975028515	-0.00847235135734081
1642	74.1997680664063	-5.76069641113281	-5.72043180465698	-0.00879702530801296	0.0386054255068302	-0.0617189407348633	0.0301638916134834
1643	76.7971649169922	-6.41004514694214	-5.20095300674438	-0.000680167751852423	0.0369820520281792	-0.0581475235521793	0.0551638156175613
1644	74.84912109375	-5.11134767532349	-5.46069240570068	-0.00392691092565656	0.0252937767654657	-0.0360696688294411	0.0636053457856178
1645	74.1997680664063	-5.11134767532349	-5.85030126571655	0.0132808275520802	0.0126314787194133	-0.039641086012125	0.0502936989068985
1646	74.1997680664063	-5.76069641113281	-5.20095300674438	0.00808603875339031	0.00483929552137852	-0.0227580219507217	0.0408781431615353
1647	74.84912109375	-6.0853705406189	-5.20095300674438	0.0126314787194133	-0.00230353930965066	-0.023407369852066	0.0376313999295235
1648	74.1997680664063	-5.11134767532349	-5.46069240570068	0.00841071270406246	-0.00197886489331722	-0.00197886489331722	0.0265924744307995
1649	74.84912109375	-5.43602228164673	-5.72043180465698	0.0022419011220336	-0.00295288790948689	-0.00425158534198999	0.0236704051494598
1650	76.1478118896484	-6.41004514694214	-5.26588773727417	0.000943203864153475	-0.0152905117720366	-3.08191010844894e-05	0.0142548503354192
1651	74.84912109375	-5.43602228164673	-5.78536653518677	0.00678734155371785	-0.00457625929266214	0.00808603875339031	-0.000680167751852423
1652	74.1997680664063	-5.76069641113281	-5.6554970741272	0.0149041991680861	-0.0292515084147453	0.0233457311987877	-0.039641086012125
1653	76.7971649169922	-6.41004514694214	-5.98017120361328	0.0197743140161037	-0.0370436906814575	0.0353586822748184	-0.0490566417574883
1654	74.1997680664063	-6.0853705406189	-5.59056186676025	0.00646266713738441	-0.0347709693014622	0.049319677054882	-0.0594462193548679
1655	77.4465103149414	-6.41004514694214	-5.13601779937744	0.0113327819854021	-0.023407369852066	0.0467222817242146	-0.0630176365375519
1656	74.84912109375	-5.43602228164673	-5.3957576751709	0.011982130818069	-0.0224333461374044	0.0194496400654316	-0.0474332682788372
1657	75.4984664916992	-5.43602228164673	-5.85030126571655	-0.000680167751852423	-0.0195112787187099	0.0343846566975117	-0.0367190167307854
1658	74.1997680664063	-5.11134767532349	-5.6554970741272	0.00483929552137852	0.00256657530553639	0.0428261905908585	-0.0276281367987394
1659	76.1478118896484	-5.43602228164673	-5.59056186676025	-0.00555028254166245	-0.00165419070981443	0.0340599827468395	-0.0224333461374044
1660	74.84912109375	-5.43602228164673	-5.3957576751709	0.0142548503354192	0.00581331877037883	0.0223717093467712	-0.0130177913233638
1661	76.1478118896484	-5.76069641113281	-5.52562713623047	0.00938473641872406	0.013930176384747	0.0123068047687411	-0.00100484199356288
1662	75.4984664916992	-6.41004514694214	-5.07108306884766	-0.0136671401560307	0.01847561635077	-0.0172385573387146	0.029189869761467
1663	74.84912109375	-5.76069641113281	-5.78536653518677	-0.00684897974133492	0.020423661917448	-0.0162645354866982	0.0623066499829292
1664	74.1997680664063	-6.0853705406189	-5.72043180465698	-0.00684897974133492	0.0181509424000978	-0.0026282137259841	0.0593845807015896
1665	76.1478118896484	-6.73471927642822	-6.11004114151001	-0.0185372550040483	0.0149041991680861	0.00516396993771195	0.0564625114202499
1666	76.1478118896484	-6.41004514694214	-6.04510593414307	-0.0130177913233638	0.00548864435404539	0.0162028968334198	0.049319677054882
1667	74.84912109375	-6.0853705406189	-5.9152364730835	0.00386527273803949	0.00970941036939621	0.00873538758605719	0.0301638916134834
1668	74.1997680664063	-4.7866735458374	-6.17497587203979	0.00159255252219737	0.0269171483814716	0.0165275707840919	0.0246444288641214
1669	76.1478118896484	-6.73471927642822	-5.72043180465698	-0.00327756232582033	0.0334106348454952	-0.00814767740666866	0.0223717093467712
1670	74.84912109375	-5.43602228164673	-5.98017120361328	0.011982130818069	0.0360080301761627	-0.0195112787187099	0.00938473641872406
1671	74.1997680664063	-5.43602228164673	-5.46069240570068	-0.00165419070981443	0.0275664981454611	-0.0477579422295094	-0.00555028254166245
1672	73.550422668457	-5.43602228164673	-5.59056186676025	0.0178262684494257	0.0301638916134834	-0.0594462193548679	-0.0350956469774246
1673	77.4465103149414	-6.73471927642822	-5.3957576751709	-0.0026282137259841	0.0162028968334198	-0.0240567177534103	-0.050680011510849
1674	74.1997680664063	-5.43602228164673	-5.3957576751709	0.00646266713738441	0.000943203864153475	-0.0107450718060136	-0.0591215454041958
1675	74.1997680664063	-6.0853705406189	-5.33082246780396	0.0116574559360743	-0.00457625929266214	-0.00230353930965066	-0.0555501282215118
1676	76.7971649169922	-6.73471927642822	-5.52562713623047	-0.00295288790948689	-0.00782300252467394	-0.00684897974133492	-0.0458098985254765
1677	76.7971649169922	-7.05939340591431	-5.26588773727417	0.00159255252219737	-0.0250307414680719	-0.00912170019000769	-0.0458098985254765
1678	76.1478118896484	-6.73471927642822	-5.07108306884766	0.0551638156175613	-0.0159398596733809	0.01100810803473	-0.0295761823654175
1679	75.4984664916992	-6.73471927642822	-4.94121360778809	-0.0143164889886975	-0.0143164889886975	0.00516396993771195	-0.0188619289547205
1680	76.1478118896484	-6.41004514694214	-4.81134366989136	-0.00425158534198999	-0.00360223650932312	0.0142548503354192	-0.0146411629393697
1681	74.84912109375	-5.43602228164673	-5.52562713623047	-0.00814767740666866	-0.0243813935667276	0.0194496400654316	-0.00457625929266214
1682	74.1997680664063	-7.05939340591431	-5.33082246780396	0.0188002903014421	-0.0172385573387146	0.0145795252174139	0.0246444288641214
1683	75.4984664916992	-5.43602228164673	-5.20095300674438	0.00516396993771195	-0.0282774847000837	0.0347093306481838	0.0606832765042782
1684	74.84912109375	-5.76069641113281	-5.3957576751709	0.0155535480007529	-0.0315242260694504	0.0340599827468395	0.0606832765042782
1685	76.1478118896484	-7.05939340591431	-4.87627840042114	-0.0107450718060136	-0.0156151866540313	0.031137915328145	0.0554884895682335
1686	76.1478118896484	-7.05939340591431	-5.26588773727417	0.0113327819854021	-0.0162645354866982	0.0100340843200684	0.0515923984348774
1687	74.1997680664063	-6.73471927642822	-5.52562713623047	0.0171769186854362	0.00808603875339031	-0.0149658378213644	0.0434755384922028
1688	74.1997680664063	-6.0853705406189	-5.59056186676025	0.00613799272105098	-0.00295288790948689	0.0353586822748184	0.0350340083241463
1689	74.84912109375	-5.43602228164673	-5.98017120361328	0.00938473641872406	-0.0100957229733467	0.0369820520281792	0.0327612869441509
1690	74.84912109375	-5.43602228164673	-5.98017120361328	0.00386527273803949	-0.0165892094373703	0.0165275707840919	0.013930176384747
1691	75.4984664916992	-6.41004514694214	-5.6554970741272	-0.00977104809135199	-0.0185372550040483	-0.00327756232582033	0.0145795252174139
1692	77.4465103149414	-6.73471927642822	-5.3957576751709	0.013930176384747	-0.0133424662053585	-0.0201606266200542	-0.0253554154187441
1693	74.1997680664063	-5.76069641113281	-5.6554970741272	0.00938473641872406	-0.0191866029053926	-0.0162645354866982	-0.0471085943281651
1694	76.1478118896484	-6.73471927642822	-5.59056186676025	0.0100340843200684	0.00516396993771195	-0.0406151078641415	-0.0542514286935329
1695	76.1478118896484	-5.76069641113281	-5.98017120361328	-0.00327756232582033	0.00938473641872406	-0.0175632312893867	-0.0571734979748726
1696	75.4984664916992	-5.43602228164673	-5.52562713623047	-0.000680167751852423	0.00776136433705688	0.00386527273803949	-0.0526280589401722
1697	74.84912109375	-5.11134767532349	-5.78536653518677	0.000618529506027699	0.0197743140161037	0.0321119390428066	-0.0438618510961533
1698	75.4984664916992	-5.76069641113281	-5.6554970741272	-0.00782300252467394	0.0301638916134834	0.0220470335334539	-0.0198359526693821
1699	74.1997680664063	-5.11134767532349	-5.9152364730835	-0.000680167751852423	0.0308132413774729	-0.00327756232582033	-0.0165892094373703
1700	76.1478118896484	-5.11134767532349	-5.98017120361328	0.00483929552137852	0.025618452578783	-0.0474332682788372	-0.0198359526693821
1701	76.7971649169922	-6.0853705406189	-5.46069240570068	-0.00425158534198999	0.029189869761467	-0.095809742808342	-0.00522560812532902
1702	76.1478118896484	-5.43602228164673	-5.6554970741272	-0.00847235135734081	0.0373067259788513	-0.122433036565781	0.0246444288641214
1703	76.1478118896484	-6.41004514694214	-5.59056186676025	-0.0100957229733467	0.0207483377307653	-0.128926530480385	0.0574365332722664
1704	76.1478118896484	-5.11134767532349	-5.59056186676025	-0.00490093370899558	0.0123068047687411	-0.127627819776535	0.0645793676376343
1705	74.84912109375	-5.11134767532349	-5.9152364730835	0.012956153601408	0.020423661917448	-0.106199324131012	0.0616573020815849
1706	76.1478118896484	-5.11134767532349	-5.59056186676025	0.0217223595827818	0.00483929552137852	-0.0776279792189598	0.0431508645415306
1707	74.84912109375	-4.46199893951416	-5.6554970741272	0.025618452578783	0.00386527273803949	-0.0581475235521793	0.0405534692108631
1708	75.4984664916992	-5.43602228164673	-5.6554970741272	0.0226963832974434	-0.0123684434220195	-0.0383423902094364	0.029189869761467
1709	76.1478118896484	-4.7866735458374	-5.46069240570068	0.020423661917448	-0.028926832601428	0.00646266713738441	0.025618452578783
1710	76.1478118896484	-5.76069641113281	-5.26588773727417	0.0207483377307653	-0.0204853005707264	0.00516396993771195	0.01100810803473
1711	74.84912109375	-4.7866735458374	-5.59056186676025	0.0149041991680861	-0.0250307414680719	0.0360080301761627	0.00321592413820326
1712	75.4984664916992	-5.11134767532349	-5.72043180465698	0.0136055024340749	-0.023407369852066	0.0360080301761627	-0.0302255302667618
1713	76.7971649169922	-4.7866735458374	-5.6554970741272	0.00613799272105098	-0.0169138833880424	0.0577612072229385	-0.0536020807921886
1714	74.84912109375	-5.43602228164673	-5.26588773727417	-0.0146411629393697	-0.0143164889886975	0.052891094237566	-0.0597708933055401
1715	76.1478118896484	-5.76069641113281	-5.07108306884766	-0.00295288790948689	0.00191722682211548	0.0584105588495731	-0.0620436146855354
1716	74.1997680664063	-5.11134767532349	-5.07108306884766	-0.0130177913233638	0.00256657530553639	0.0541897900402546	-0.0425631552934647
1717	74.1997680664063	-4.7866735458374	-5.33082246780396	-0.0159398596733809	0.0175015944987535	0.0353586822748184	-0.0464592464268208
1718	74.1997680664063	-5.43602228164673	-5.33082246780396	-0.0208099745213985	0.0217223595827818	0.00386527273803949	-0.0217839982360601
1719	74.84912109375	-5.11134767532349	-5.33082246780396	-0.0126931173726916	0.0230210572481155	-0.021459324285388	-0.02697878703475
1720	74.84912109375	-5.11134767532349	-5.20095300674438	-0.00944637414067984	0.0317872650921345	-0.0532774068415165	-0.0152905117720366
1721	76.7971649169922	-5.43602228164673	-5.26588773727417	-0.00879702530801296	0.0149041991680861	-0.0571734979748726	-0.000355493422830477
1722	76.1478118896484	-6.0853705406189	-4.81134366989136	-0.0152905117720366	-0.000355493422830477	-0.0357449948787689	0.0282158460468054
1723	74.84912109375	-4.46199893951416	-5.33082246780396	-0.00782300252467394	-0.0159398596733809	-0.0133424662053585	0.0525664202868938
1724	74.84912109375	-5.43602228164673	-5.13601779937744	-0.0146411629393697	-0.00944637414067984	-0.0143164889886975	0.0610079504549503
1725	75.4984664916992	-6.41004514694214	-5.46069240570068	-0.00652430532500148	0.000943203864153475	-0.00165419070981443	0.0486703291535378
1726	74.84912109375	-5.76069641113281	-5.26588773727417	-0.0126931173726916	0.00321592413820326	0.0103587592020631	0.0343846566975117
1727	74.84912109375	-4.7866735458374	-5.26588773727417	0.00451462110504508	0.00354059832170606	0.00191722682211548	0.0408781431615353
1728	74.84912109375	-5.11134767532349	-5.13601779937744	-0.000355493422830477	-0.0120437685400248	0.0152288740500808	0.0324366129934788
1729	76.7971649169922	-5.76069641113281	-5.52562713623047	0.0022419011220336	-0.00230353930965066	0.00970941036939621	0.0168522447347641
1730	74.84912109375	-5.76069641113281	-5.46069240570068	-0.00100484199356288	-0.00522560812532902	0.0181509424000978	0.00808603875339031
1731	75.4984664916992	-5.11134767532349	-5.6554970741272	0.0162028968334198	-0.00132951640989631	0.0350340083241463	-0.00847235135734081
1732	76.1478118896484	-5.11134767532349	-5.78536653518677	0.0142548503354192	-0.0143164889886975	0.0489950031042099	-0.0311995539814234
1733	74.84912109375	-4.7866735458374	-5.52562713623047	0.020423661917448	-0.00327756232582033	0.0340599827468395	-0.0490566417574883
1734	75.4984664916992	-5.76069641113281	-5.26588773727417	0.0162028968334198	-0.00847235135734081	0.0343846566975117	-0.0643163323402405
1735	75.4984664916992	-5.76069641113281	-5.59056186676025	0.0155535480007529	0.0132808275520802	0.0217223595827818	-0.0587968714535236
1736	74.1997680664063	-4.46199893951416	-5.6554970741272	0.00776136433705688	0.0149041991680861	0.0126314787194133	-0.0467839203774929
1737	74.84912109375	-4.7866735458374	-5.6554970741272	0.0116574559360743	0.0132808275520802	0.0022419011220336	-0.0295761823654175
1738	74.84912109375	-4.7866735458374	-5.52562713623047	0.011982130818069	0.0200989879667759	0.0191249661147594	-0.0260047651827335
1739	75.4984664916992	-4.7866735458374	-5.46069240570068	0.00711201597005129	0.00646266713738441	0.0178262684494257	-0.0175632312893867
1740	76.1478118896484	-5.43602228164673	-5.13601779937744	0.00483929552137852	0.00354059832170606	0.00548864435404539	-0.0143164889886975
1741	77.4465103149414	-5.76069641113281	-5.46069240570068	-0.000680167751852423	0.0103587592020631	-0.00912170019000769	0.000618529506027699
1742	76.1478118896484	-5.43602228164673	-5.46069240570068	0.0103587592020631	0.0259431265294552	-0.0217839982360601	0.0353586822748184
1743	76.1478118896484	-4.7866735458374	-5.72043180465698	-0.00619963090866804	0.0269171483814716	-0.0341216214001179	0.0593845807015896
1744	75.4984664916992	-5.76069641113281	-5.3957576751709	-0.00490093370899558	0.0347093306481838	-0.028926832601428	0.0616573020815849
1745	75.4984664916992	-5.11134767532349	-5.52562713623047	0.00126787810586393	0.0217223595827818	-0.0230826959013939	0.0610079504549503
1746	74.1997680664063	-4.46199893951416	-5.3957576751709	0.000293855206109583	-0.0139918150380254	-0.00619963090866804	0.0467222817242146
1747	75.4984664916992	-4.7866735458374	-5.33082246780396	-0.00587495695799589	-0.0211346503347158	0.00289124972186983	0.0347093306481838
1748	73.550422668457	-4.7866735458374	-5.78536653518677	0.0116574559360743	-0.0195112787187099	0.00581331877037883	0.0356833562254906
1749	75.4984664916992	-5.43602228164673	-5.6554970741272	0.0022419011220336	-0.0149658378213644	0.0136055024340749	0.0285405199974775
1750	74.84912109375	-4.13732481002808	-5.6554970741272	0.0213976856321096	0.00418994715437293	0.0194496400654316	0.0213976856321096
1751	78.0958633422852	-6.41004514694214	-5.52562713623047	0.0210730116814375	-0.00457625929266214	0.0155535480007529	0.00581331877037883
1752	74.1997680664063	-4.7866735458374	-5.26588773727417	0.0178262684494257	-0.00879702530801296	0.0223717093467712	-0.0350956469774246
1753	77.4465103149414	-5.76069641113281	-5.46069240570068	0.0226963832974434	-0.0282774847000837	0.0480209775269032	-0.0542514286935329
1754	74.1997680664063	-4.7866735458374	-5.59056186676025	0.0123068047687411	-0.0227580219507217	0.025618452578783	-0.0617189407348633
1755	74.1997680664063	-5.76069641113281	-5.13601779937744	0.01847561635077	-0.0292515084147453	0.0158782228827477	-0.0578228458762169
1756	74.84912109375	-5.43602228164673	-5.07108306884766	0.00776136433705688	-0.0250307414680719	-0.00132951640989631	-0.0542514286935329
1757	76.1478118896484	-6.41004514694214	-5.26588773727417	0.00808603875339031	-0.0117190945893526	-0.0263294391334057	-0.0367190167307854
1758	75.4984664916992	-5.76069641113281	-5.26588773727417	0.00613799272105098	0.0132808275520802	-0.0305502042174339	-0.028926832601428
1759	73.550422668457	-5.11134767532349	-5.26588773727417	-0.00684897974133492	0.0155535480007529	-0.023407369852066	-0.0273034609854221
1760	73.550422668457	-4.7866735458374	-5.85030126571655	-0.0149658378213644	0.0285405199974775	-0.0165892094373703	-0.0110697457566857
1761	74.84912109375	-6.0853705406189	-5.46069240570068	-0.0156151866540313	0.0239950809627771	-0.0104203969240189	-0.0130177913233638
1762	74.84912109375	-5.11134767532349	-5.46069240570068	-0.0152905117720366	0.0330859608948231	-0.0224333461374044	0.0220470335334539
1763	75.4984664916992	-6.0853705406189	-5.46069240570068	-0.0208099745213985	0.0285405199974775	-0.0315242260694504	0.0590599067509174
1764	74.1997680664063	-4.7866735458374	-5.3957576751709	-0.0149658378213644	0.00548864435404539	-0.0117190945893526	0.0587352328002453
1765	75.4984664916992	-6.41004514694214	-5.07108306884766	-0.0211346503347158	0.00516396993771195	0.00386527273803949	0.0548391379415989
1766	76.1478118896484	-6.0853705406189	-5.78536653518677	-0.00295288790948689	-0.00587495695799589	0.011982130818069	0.0463976077735424
1767	75.4984664916992	-5.11134767532349	-5.85030126571655	0.00159255252219737	-0.0211346503347158	0.0194496400654316	0.0434755384922028
1768	74.84912109375	-5.43602228164673	-5.9152364730835	0.00581331877037883	-0.0120437685400248	0.00776136433705688	0.0262678004801273
1769	75.4984664916992	-6.41004514694214	-5.52562713623047	-0.00457625929266214	-0.00230353930965066	0.0149041991680861	0.025618452578783
1770	76.7971649169922	-7.05939340591431	-5.52562713623047	0.00126787810586393	0.00711201597005129	-0.017887907102704	0.0106834331527352
1771	74.84912109375	-5.76069641113281	-5.13601779937744	0.0100340843200684	0.0168522447347641	-0.0198359526693821	-0.0107450718060136
1772	76.1478118896484	-6.73471927642822	-5.26588773727417	0.0158782228827477	0.0136055024340749	-0.0211346503347158	-0.021459324285388
1773	72.9010696411133	-5.43602228164673	-5.52562713623047	0.00711201597005129	0.00126787810586393	-0.0263294391334057	-0.0536020807921886
1774	76.1478118896484	-7.05939340591431	-5.46069240570068	0.00646266713738441	-0.00457625929266214	-0.0260047651827335	-0.0636669844388962
1775	76.1478118896484	-6.41004514694214	-5.46069240570068	0.0207483377307653	-0.000680167751852423	-0.0211346503347158	-0.0581475235521793
1776	73.550422668457	-5.43602228164673	-5.59056186676025	0.0132808275520802	-0.00490093370899558	-0.032173577696085	-0.0480826161801815
1777	74.84912109375	-5.76069641113281	-5.33082246780396	0.0100340843200684	0.0022419011220336	-0.0217839982360601	-0.0357449948787689
1778	77.4465103149414	-6.41004514694214	-5.72043180465698	0.0116574559360743	-0.00555028254166245	-0.00165419070981443	-0.0276281367987394
1779	75.4984664916992	-6.41004514694214	-5.52562713623047	0.00970941036939621	-0.0146411629393697	0.0226963832974434	-0.017887907102704
1780	74.84912109375	-6.73471927642822	-5.3957576751709	0.0162028968334198	-0.0182125810533762	0.012956153601408	-0.0162645354866982
1781	74.1997680664063	-5.43602228164673	-5.6554970741272	0.013930176384747	-0.0165892094373703	-0.000680167751852423	-0.00425158534198999
1782	76.7971649169922	-6.0853705406189	-5.52562713623047	-0.00165419070981443	0.00256657530553639	-0.0156151866540313	0.0272418223321438
1783	74.84912109375	-7.05939340591431	-5.13601779937744	-0.00100484199356288	-0.00944637414067984	-0.00522560812532902	0.0535404421389103
1784	76.1478118896484	-7.38406801223755	-5.33082246780396	-0.00847235135734081	-0.00684897974133492	0.0243197549134493	0.0688001364469528
1785	74.1997680664063	-5.76069641113281	-5.9152364730835	-0.00295288790948689	-0.00230353930965066	0.0655533894896507	0.0567871853709221
1786	75.4984664916992	-6.0853705406189	-5.59056186676025	-0.0120437685400248	-0.0175632312893867	0.076592318713665	0.0428261905908585
1787	75.4984664916992	-6.73471927642822	-5.46069240570068	-0.000355493422830477	0.00256657530553639	0.0756182968616486	0.036657378077507
1788	77.4465103149414	-7.05939340591431	-5.52562713623047	-0.00132951640989631	0.00386527273803949	0.0730208978056908	0.0269171483814716
1789	74.84912109375	-7.05939340591431	-5.52562713623047	-0.0146411629393697	0.01847561635077	0.0535404421389103	0.0226963832974434
1790	75.4984664916992	-6.0853705406189	-5.59056186676025	0.00191722682211548	0.0269171483814716	0.020423661917448	0.00776136433705688
1791	75.4984664916992	-5.76069641113281	-5.98017120361328	-0.0130177913233638	0.0447742342948914	-0.0399657599627972	0.00191722682211548
1792	75.4984664916992	-6.0853705406189	-5.98017120361328	0.00289124972186983	0.0210730116814375	-0.0412644557654858	-0.038017712533474
1793	76.1478118896484	-6.73471927642822	-5.78536653518677	0.00970941036939621	0.0103587592020631	-0.0519787110388279	-0.0523033849895
1794	75.4984664916992	-6.0853705406189	-5.46069240570068	0.00191722682211548	0.000618529506027699	-0.0415891297161579	-0.0581475235521793
1795	74.84912109375	-5.76069641113281	-5.13601779937744	0.0126314787194133	0.00483929552137852	-0.048407293856144	-0.0665890574455261
1796	76.7971649169922	-7.38406801223755	-4.81134366989136	-0.00944637414067984	0.00970941036939621	-0.0808747261762619	-0.0519787110388279
1797	75.4984664916992	-7.05939340591431	-5.07108306884766	0.00646266713738441	0.0168522447347641	-0.0841214656829834	-0.0357449948787689
1798	75.4984664916992	-6.0853705406189	-5.26588773727417	0.0123068047687411	0.00354059832170606	-0.0474332682788372	-0.02697878703475
1799	75.4984664916992	-5.76069641113281	-4.87627840042114	-0.00749832857400179	0.0022419011220336	-0.0224333461374044	-0.0243813935667276
1800	76.1478118896484	-6.41004514694214	-4.68147373199463	0.00841071270406246	0.00354059832170606	-0.0260047651827335	-0.0139918150380254
1801	76.7971649169922	-6.73471927642822	-5.07108306884766	0.00191722682211548	0.00548864435404539	-0.0156151866540313	-0.00165419070981443
1802	75.4984664916992	-7.70874214172363	-4.74640893936157	-0.0165892094373703	0.0168522447347641	-0.0279528107494116	0.0324366129934788
1803	74.1997680664063	-6.41004514694214	-5.6554970741272	-0.00555028254166245	0.00743668992072344	-0.0273034609854221	0.0571118593215942
1804	75.4984664916992	-7.38406801223755	-5.33082246780396	-0.0113944197073579	-0.00977104809135199	-0.0370436906814575	0.0613326244056225
1805	75.4984664916992	-7.38406801223755	-5.33082246780396	-0.0107450718060136	-0.00912170019000769	-0.0146411629393697	0.0571118593215942
1806	74.1997680664063	-6.73471927642822	-5.46069240570068	-3.08191010844894e-05	-0.0376930385828018	0.00873538758605719	0.0450989119708538
1807	74.1997680664063	-7.05939340591431	-5.72043180465698	-0.00652430532500148	-0.0328229255974293	0.0171769186854362	0.0395794473588467
1808	74.84912109375	-6.73471927642822	-5.33082246780396	-0.00749832857400179	-0.0182125810533762	0.0145795252174139	0.0317872650921345
1809	73.550422668457	-6.73471927642822	-5.78536653518677	-0.00360223650932312	-0.0182125810533762	0.0171769186854362	0.0278911720961332
1810	76.7971649169922	-7.38406801223755	-5.72043180465698	-0.00230353930965066	0.00289124972186983	0.020423661917448	0.0158782228827477
1811	76.7971649169922	-8.03341674804688	-5.6554970741272	0.00646266713738441	0.0123068047687411	0.00873538758605719	-0.00165419070981443
1812	76.1478118896484	-8.03341674804688	-5.78536653518677	0.0168522447347641	0.0123068047687411	0.0405534692108631	-0.032173577696085
1813	74.84912109375	-7.70874214172363	-5.20095300674438	0.0116574559360743	0.00418994715437293	0.00289124972186983	-0.0587968714535236
1814	76.1478118896484	-7.70874214172363	-4.94121360778809	0.00743668992072344	-0.000680167751852423	-0.00425158534198999	-0.0552254542708397
1815	75.4984664916992	-7.38406801223755	-5.72043180465698	0.0100340843200684	0.00386527273803949	-0.0126931173726916	-0.0620436146855354
1816	74.1997680664063	-6.73471927642822	-5.85030126571655	0.00548864435404539	-0.00457625929266214	0.00289124972186983	-0.0471085943281651
1817	75.4984664916992	-6.73471927642822	-5.9152364730835	0.025618452578783	-0.00360223650932312	0.0165275707840919	-0.0425631552934647
1818	76.7971649169922	-8.03341674804688	-5.6554970741272	-3.08191010844894e-05	-0.0305502042174339	0.0295145437121391	-0.0221086721867323
1819	76.7971649169922	-8.03341674804688	-5.33082246780396	0.00256657530553639	-0.0422384813427925	0.0412028171122074	-0.0221086721867323
1820	75.4984664916992	-7.70874214172363	-4.87627840042114	-0.00879702530801296	-0.0282774847000837	0.0106834331527352	-0.0100957229733467
1821	74.84912109375	-6.73471927642822	-5.46069240570068	-0.00652430532500148	-0.0191866029053926	-0.00197886489331722	-0.00327756232582033
1822	74.1997680664063	-7.38406801223755	-5.85030126571655	-0.0100957229733467	-0.00425158534198999	-0.02697878703475	0.0278911720961332
1823	77.4465103149414	-8.35809135437012	-5.33082246780396	-0.00100484199356288	0.0275664981454611	-0.0172385573387146	0.0610079504549503
1824	74.84912109375	-7.05939340591431	-5.52562713623047	-0.00717365415766835	0.0447742342948914	-0.0107450718060136	0.0632806718349457
1825	75.4984664916992	-7.70874214172363	-5.13601779937744	-3.08191010844894e-05	0.0541897900402546	-0.0224333461374044	0.0597092546522617
1826	75.4984664916992	-8.68276500701904	-5.13601779937744	-0.00327756232582033	0.0304885655641556	-0.0204853005707264	0.0360080301761627
1827	77.4465103149414	-8.35809135437012	-5.20095300674438	0.0152288740500808	0.0181509424000978	-0.0299008563160896	0.031137915328145
1828	74.84912109375	-8.03341674804688	-5.72043180465698	0.0175015944987535	0.0330859608948231	-0.0438618510961533	0.0304885655641556
1829	77.4465103149414	-8.35809135437012	-5.78536653518677	0.0158782228827477	0.0162028968334198	-0.0419138073921204	0.0194496400654316
1830	74.84912109375	-8.03341674804688	-5.46069240570068	0.0197743140161037	-0.00717365415766835	-0.00814767740666866	0.0197743140161037
1831	76.1478118896484	-7.70874214172363	-5.6554970741272	0.0103587592020631	-0.0299008563160896	0.0113327819854021	0.00386527273803949
1832	76.1478118896484	-8.03341674804688	-5.26588773727417	0.0246444288641214	-0.0441865250468254	0.0450989119708538	-0.0286021586507559
1833	74.84912109375	-7.05939340591431	-5.59056186676025	0.0181509424000978	-0.03444629535079	0.0512677207589149	-0.055874802172184
1834	74.84912109375	-7.70874214172363	-5.33082246780396	0.00808603875339031	-0.0208099745213985	0.0535404421389103	-0.0636669844388962
1835	77.4465103149414	-9.65678787231445	-5.33082246780396	0.00516396993771195	0.00354059832170606	0.0444495603442192	-0.0604202412068844
1836	75.4984664916992	-8.03341674804688	-5.07108306884766	-0.00619963090866804	0.0152288740500808	-0.0026282137259841	-0.055874802172184
1837	76.7971649169922	-8.68276500701904	-4.94121360778809	-0.0123684434220195	0.00808603875339031	-0.00749832857400179	-0.0412644557654858
1838	76.7971649169922	-8.68276500701904	-4.81134366989136	-0.00327756232582033	-0.00782300252467394	-0.0191866029053926	-0.0247060675173998
1839	75.4984664916992	-8.03341674804688	-5.26588773727417	-0.00425158534198999	-0.00749832857400179	-0.0286021586507559	-0.0227580219507217
1840	74.84912109375	-7.38406801223755	-5.59056186676025	-0.00165419070981443	-0.0311995539814234	-0.00132951640989631	-0.0156151866540313
1841	76.7971649169922	-8.03341674804688	-5.59056186676025	0.00126787810586393	-0.0273034609854221	0.00386527273803949	-0.00555028254166245
1842	75.4984664916992	-8.35809135437012	-5.07108306884766	-0.0130177913233638	-0.0126931173726916	0.0200989879667759	0.0213976856321096
1843	74.84912109375	-7.38406801223755	-5.07108306884766	-0.0143164889886975	-0.00717365415766835	0.0145795252174139	0.0545144639909267
1844	76.1478118896484	-8.68276500701904	-5.07108306884766	-0.0110697457566857	-0.000355493422830477	0.0347093306481838	0.0587352328002453
1845	74.84912109375	-7.70874214172363	-5.33082246780396	-0.00652430532500148	-0.00295288790948689	0.0230210572481155	0.0571118593215942
1846	74.84912109375	-7.70874214172363	-5.6554970741272	-0.00100484199356288	0.000618529506027699	-0.00522560812532902	0.0496443510055542
1847	75.4984664916992	-7.70874214172363	-5.59056186676025	-0.00619963090866804	0.00646266713738441	-0.0279528107494116	0.0373067259788513
1848	74.1997680664063	-7.38406801223755	-5.59056186676025	0.00126787810586393	0.00906006153672934	-0.0412644557654858	0.031137915328145
1849	74.84912109375	-7.38406801223755	-5.46069240570068	-0.00295288790948689	-0.00132951640989631	-0.032173577696085	0.0243197549134493
1850	74.84912109375	-7.70874214172363	-5.52562713623047	-0.00197886489331722	-0.00782300252467394	-0.0175632312893867	0.0168522447347641
1851	76.1478118896484	-9.33211421966553	-5.46069240570068	-0.000680167751852423	-0.00360223650932312	-0.0152905117720366	-0.00132951640989631
1852	74.84912109375	-7.38406801223755	-5.6554970741272	0.0155535480007529	-0.0188619289547205	0.0149041991680861	-0.0438618510961533
1853	76.1478118896484	-8.35809135437012	-5.33082246780396	0.00938473641872406	-0.0282774847000837	0.0265924744307995	-0.0510046854615211
1854	74.84912109375	-7.38406801223755	-5.9152364730835	0.0175015944987535	-0.028926832601428	0.0103587592020631	-0.0571734979748726
1855	74.1997680664063	-7.05939340591431	-5.6554970741272	0.013930176384747	-0.0208099745213985	-0.00132951640989631	-0.0604202412068844
1856	74.84912109375	-7.38406801223755	-5.72043180465698	0.00711201597005129	-0.0123684434220195	0.00873538758605719	-0.0549007803201675
1857	74.84912109375	-7.05939340591431	-5.52562713623047	0.0158782228827477	-0.00749832857400179	0.0285405199974775	-0.0461345724761486
1858	74.84912109375	-7.38406801223755	-5.59056186676025	0.0191249661147594	-0.0110697457566857	0.0717222020030022	-0.0318489037454128
1859	76.1478118896484	-7.05939340591431	-5.52562713623047	0.00646266713738441	0.000618529506027699	0.0769169926643372	-0.0211346503347158
1860	77.4465103149414	-8.03341674804688	-5.3957576751709	0.0113327819854021	0.0136055024340749	0.0675014406442642	-0.0143164889886975
1861	76.7971649169922	-8.03341674804688	-5.20095300674438	0.0113327819854021	0.0272418223321438	0.0597092546522617	-0.00457625929266214
1862	75.4984664916992	-7.05939340591431	-5.26588773727417	-0.00425158534198999	0.0509430468082428	0.00906006153672934	0.0236704051494598
1863	76.1478118896484	-8.03341674804688	-5.3957576751709	-0.00879702530801296	0.0587352328002453	-0.0354203209280968	0.0629559978842735
1864	75.4984664916992	-7.38406801223755	-5.85030126571655	-0.0152905117720366	0.0473716296255589	-0.0643163323402405	0.0665274113416672
1865	76.1478118896484	-8.35809135437012	-5.59056186676025	-0.0156151866540313	0.0324366129934788	-0.0876928865909576	0.060358602553606
1866	77.4465103149414	-8.03341674804688	-5.78536653518677	-0.0159398596733809	0.0330859608948231	-0.106199324131012	0.0438002124428749
1867	74.84912109375	-7.05939340591431	-5.78536653518677	-0.00587495695799589	0.0175015944987535	-0.0915889739990234	0.0382807515561581
1868	75.4984664916992	-7.05939340591431	-5.72043180465698	-0.00619963090866804	-0.0100957229733467	-0.0386670641601086	0.0350340083241463
1869	75.4984664916992	-7.70874214172363	-5.59056186676025	-0.0117190945893526	-0.0139918150380254	-0.0198359526693821	0.0278911720961332
1870	76.1478118896484	-8.03341674804688	-5.59056186676025	-0.0100957229733467	-0.0237320438027382	-0.00490093370899558	0.01847561635077
1871	75.4984664916992	-7.70874214172363	-5.46069240570068	-0.00230353930965066	-0.0273034609854221	0.020423661917448	-0.00522560812532902
1872	78.0958633422852	-7.70874214172363	-5.6554970741272	0.0155535480007529	-0.0302255302667618	0.031137915328145	-0.0292515084147453
1873	74.1997680664063	-6.0853705406189	-5.9152364730835	0.011982130818069	-0.0211346503347158	0.0249691028147936	-0.055874802172184
1874	77.4465103149414	-8.03341674804688	-5.3957576751709	0.0178262684494257	-0.0198359526693821	0.013930176384747	-0.0581475235521793
1875	75.4984664916992	-7.05939340591431	-5.33082246780396	0.00841071270406246	-0.00490093370899558	-0.00230353930965066	-0.0581475235521793
1876	76.7971649169922	-7.70874214172363	-5.85030126571655	0.0113327819854021	-0.00490093370899558	-0.023407369852066	-0.0545761026442051
1877	76.1478118896484	-7.38406801223755	-5.52562713623047	0.011982130818069	-0.0136671401560307	-0.0273034609854221	-0.0422384813427925
1878	76.7971649169922	-8.03341674804688	-5.33082246780396	-0.00652430532500148	-0.0256800893694162	-0.00197886489331722	-0.023407369852066
1879	75.4984664916992	-7.38406801223755	-5.20095300674438	-0.0104203969240189	-0.0201606266200542	0.00126787810586393	-0.023407369852066
1880	74.1997680664063	-7.05939340591431	-5.3957576751709	0.013930176384747	-0.0136671401560307	0.029189869761467	-0.0117190945893526
1881	74.1997680664063	-6.41004514694214	-5.13601779937744	0.0220470335334539	-0.0247060675173998	0.0584105588495731	-0.00977104809135199
1882	74.84912109375	-6.73471927642822	-5.46069240570068	0.00386527273803949	-0.0230826959013939	0.066202737390995	0.0353586822748184
1883	74.84912109375	-7.05939340591431	-5.26588773727417	0.000618529506027699	-0.0113944197073579	0.0717222020030022	0.0629559978842735
1884	76.1478118896484	-7.38406801223755	-5.26588773727417	-0.00749832857400179	-0.0113944197073579	0.0519170723855495	0.0649040415883064
1885	73.550422668457	-6.0853705406189	-5.20095300674438	-0.00327756232582033	0.00873538758605719	0.0434755384922028	0.0548391379415989
1886	74.1997680664063	-7.38406801223755	-5.00614833831787	0.01100810803473	0.00808603875339031	0.00191722682211548	0.0538651160895824
1887	76.1478118896484	-7.38406801223755	-5.00614833831787	0.00646266713738441	0.0269171483814716	-0.0260047651827335	0.0353586822748184
1888	75.4984664916992	-7.70874214172363	-5.6554970741272	0.00646266713738441	0.0373067259788513	-0.0201606266200542	0.0379560738801956
1889	74.1997680664063	-7.05939340591431	-5.6554970741272	-0.0123684434220195	0.0386054255068302	0.00451462110504508	0.0314625911414623
1890	74.84912109375	-6.73471927642822	-5.9152364730835	-0.0156151866540313	0.029189869761467	-0.00555028254166245	0.00938473641872406
1891	74.84912109375	-6.41004514694214	-5.6554970741272	-0.00782300252467394	0.0467222817242146	-0.0428878292441368	-0.0139918150380254
1892	74.84912109375	-7.38406801223755	-5.26588773727417	0.00646266713738441	0.0369820520281792	-0.0669137313961983	-0.0282774847000837
1893	74.84912109375	-6.41004514694214	-5.59056186676025	0.0106834331527352	0.00841071270406246	-0.0510046854615211	-0.0529527328908443
1894	74.1997680664063	-6.41004514694214	-5.72043180465698	0.00548864435404539	-0.00944637414067984	-0.0451605506241322	-0.0529527328908443
1895	74.1997680664063	-7.70874214172363	-6.17497587203979	0.0103587592020631	-0.0217839982360601	-0.0282774847000837	-0.0578228458762169
1896	75.4984664916992	-7.70874214172363	-5.85030126571655	-0.00425158534198999	-0.0266541130840778	-0.0100957229733467	-0.0526280589401722
1897	76.1478118896484	-7.38406801223755	-6.11004114151001	-0.00100484199356288	-0.0188619289547205	0.00938473641872406	-0.0402904339134693
1898	75.4984664916992	-8.03341674804688	-5.72043180465698	-3.08191010844894e-05	-0.0117190945893526	0.013930176384747	-0.0208099745213985
1899	74.84912109375	-7.05939340591431	-5.98017120361328	0.0162028968334198	-0.0243813935667276	0.0262678004801273	-0.0201606266200542
1900	74.84912109375	-6.41004514694214	-5.85030126571655	-0.00490093370899558	-0.0104203969240189	0.0168522447347641	-0.0143164889886975
1901	75.4984664916992	-7.70874214172363	-5.6554970741272	-0.00197886489331722	0.00678734155371785	0.00354059832170606	0.00451462110504508
1902	76.1478118896484	-7.38406801223755	-5.59056186676025	-0.000680167751852423	-0.00782300252467394	0.000618529506027699	0.0278911720961332
1903	74.84912109375	-6.73471927642822	-5.9152364730835	-0.0110697457566857	0.0162028968334198	0.0103587592020631	0.0668520927429199
1904	74.1997680664063	-7.70874214172363	-5.3957576751709	-0.00977104809135199	0.00873538758605719	0.0233457311987877	0.0658780634403229
1905	76.1478118896484	-7.05939340591431	-5.07108306884766	-0.00555028254166245	0.0252937767654657	0.0327612869441509	0.0597092546522617
1906	74.1997680664063	-6.0853705406189	-5.52562713623047	0.00808603875339031	0.0191249661147594	0.0652287155389786	0.0473716296255589
1907	74.84912109375	-5.76069641113281	-5.72043180465698	0.00646266713738441	0.0178262684494257	0.0801637396216393	0.0431508645415306
1908	74.84912109375	-6.0853705406189	-5.9152364730835	0.00451462110504508	0.0158782228827477	0.0548391379415989	0.0278911720961332
1909	74.84912109375	-6.41004514694214	-5.46069240570068	0.00483929552137852	0.00548864435404539	0.00776136433705688	0.0246444288641214
1910	76.1478118896484	-6.73471927642822	-5.59056186676025	0.00126787810586393	0.00938473641872406	-0.0383423902094364	0.0132808275520802
1911	76.1478118896484	-7.38406801223755	-4.94121360778809	0.00678734155371785	0.00548864435404539	-0.0412644557654858	-0.00619963090866804
1912	76.1478118896484	-6.41004514694214	-5.6554970741272	0.00613799272105098	0.000293855206109583	-0.039641086012125	-0.0341216214001179
1913	76.1478118896484	-7.38406801223755	-5.46069240570068	0.00289124972186983	0.0100340843200684	-0.0360696688294411	-0.0555501282215118
1914	74.84912109375	-7.05939340591431	-5.20095300674438	0.00289124972186983	0.00516396993771195	-0.0256800893694162	-0.0607449151575565
1915	75.4984664916992	-6.73471927642822	-5.33082246780396	0.0100340843200684	-0.0120437685400248	-0.0334722734987736	-0.0591215454041958
1916	73.550422668457	-6.0853705406189	-4.55160427093506	0.00938473641872406	0.00126787810586393	-0.0324982516467571	-0.0471085943281651
1917	74.84912109375	-6.41004514694214	-4.48666954040527	-0.00717365415766835	0.0181509424000978	-0.0721085146069527	-0.038017712533474
1918	74.84912109375	-5.76069641113281	-4.74640893936157	0.0126314787194133	0.01847561635077	-0.0399657599627972	-0.0224333461374044
1919	76.1478118896484	-7.05939340591431	-4.61653900146484	0.00581331877037883	-0.00522560812532902	-0.0139918150380254	-0.0256800893694162
1920	75.4984664916992	-6.73471927642822	-4.61653900146484	-0.00749832857400179	0.00808603875339031	-0.00360223650932312	-0.0162645354866982
1921	74.1997680664063	-7.05939340591431	-5.26588773727417	-0.00619963090866804	0.0126314787194133	-0.0230826959013939	-0.00230353930965066
1922	73.550422668457	-5.76069641113281	-5.52562713623047	-0.0104203969240189	0.0353586822748184	-0.021459324285388	0.0314625911414623
1923	76.1478118896484	-7.38406801223755	-5.07108306884766	-0.0172385573387146	0.0220470335334539	-0.0188619289547205	0.0613326244056225
1924	74.1997680664063	-6.41004514694214	-5.46069240570068	-0.0211346503347158	0.01100810803473	-0.0273034609854221	0.0658780634403229
1925	76.7971649169922	-7.70874214172363	-5.59056186676025	-0.0217839982360601	0.0155535480007529	-0.0315242260694504	0.0580858811736107
1926	74.84912109375	-6.41004514694214	-5.85030126571655	-0.0156151866540313	0.00289124972186983	-0.0172385573387146	0.0434755384922028
1927	74.1997680664063	-6.0853705406189	-5.72043180465698	-0.0120437685400248	0.000618529506027699	-0.0172385573387146	0.0343846566975117
1928	74.84912109375	-6.0853705406189	-5.78536653518677	-0.00360223650932312	-0.00555028254166245	0.0123068047687411	0.0288651939481497
1929	74.1997680664063	-6.41004514694214	-5.3957576751709	-0.00847235135734081	-0.0191866029053926	0.025618452578783	0.0220470335334539
1930	74.84912109375	-5.76069641113281	-5.6554970741272	-0.00717365415766835	-0.00327756232582033	0.0425015166401863	0.00581331877037883
1931	75.4984664916992	-7.70874214172363	-5.33082246780396	0.0100340843200684	-0.0201606266200542	0.0545144639909267	-0.00457625929266214
1932	76.7971649169922	-7.05939340591431	-5.3957576751709	0.0168522447347641	-0.0227580219507217	0.0762676447629929	-0.0305502042174339
1933	76.1478118896484	-6.41004514694214	-5.85030126571655	0.0207483377307653	-0.0188619289547205	0.0704235062003136	-0.0561994761228561
1934	74.84912109375	-6.0853705406189	-5.6554970741272	0.0132808275520802	-0.00684897974133492	0.0467222817242146	-0.0587968714535236
1935	73.550422668457	-6.41004514694214	-5.52562713623047	0.0136055024340749	0.011982130818069	0.0145795252174139	-0.0620436146855354
1936	75.4984664916992	-6.0853705406189	-5.26588773727417	0.0123068047687411	0.0217223595827818	-0.0107450718060136	-0.0610695891082287
1937	74.1997680664063	-6.73471927642822	-5.59056186676025	0.0194496400654316	0.0106834331527352	-0.0149658378213644	-0.0441865250468254
1938	76.1478118896484	-6.41004514694214	-5.6554970741272	0.0178262684494257	0.0113327819854021	-0.023407369852066	-0.0299008563160896
1939	76.1478118896484	-6.73471927642822	-5.00614833831787	0.0188002903014421	-0.00360223650932312	-0.0393164120614529	-0.0204853005707264
1940	74.1997680664063	-5.76069641113281	-5.13601779937744	0.00256657530553639	-0.0123684434220195	-0.0337969474494457	-0.0162645354866982
1941	74.84912109375	-6.0853705406189	-5.00614833831787	-0.00425158534198999	-0.00197886489331722	-0.0474332682788372	-0.00619963090866804
1942	76.1478118896484	-7.38406801223755	-4.87627840042114	0.000293855206109583	-0.0143164889886975	-0.0581475235521793	0.01847561635077
1943	74.1997680664063	-5.76069641113281	-4.94121360778809	-0.00944637414067984	-0.00977104809135199	-0.0587968714535236	0.0626313239336014
1944	76.7971649169922	-6.73471927642822	-4.68147373199463	-0.00165419070981443	-0.00619963090866804	-0.0399657599627972	0.0668520927429199
1945	75.4984664916992	-7.05939340591431	-4.74640893936157	-0.0107450718060136	-0.00522560812532902	0.00418994715437293	0.0600339286029339
1946	74.84912109375	-6.41004514694214	-5.33082246780396	-0.0169138833880424	-0.0237320438027382	0.0438002124428749	0.0467222817242146
1947	74.84912109375	-5.11134767532349	-5.13601779937744	0.00159255252219737	-0.0282774847000837	0.0223717093467712	0.0405534692108631
1948	74.84912109375	-6.0853705406189	-5.26588773727417	-0.000355493422830477	-0.00555028254166245	0.0295145437121391	0.0324366129934788
1949	76.1478118896484	-6.41004514694214	-5.52562713623047	0.00159255252219737	0.00126787810586393	0.0262678004801273	0.0236704051494598
1950	76.7971649169922	-6.73471927642822	-5.78536653518677	-0.0143164889886975	0.00873538758605719	0.0275664981454611	0.0123068047687411
1951	75.4984664916992	-7.05939340591431	-5.59056186676025	0.00516396993771195	0.0217223595827818	0.0100340843200684	-0.00749832857400179
1952	76.7971649169922	-6.73471927642822	-5.46069240570068	0.0145795252174139	0.0136055024340749	0.0473716296255589	-0.0279528107494116
1953	74.84912109375	-5.43602228164673	-5.46069240570068	0.0217223595827818	0.00678734155371785	0.0834104791283607	-0.0523033849895
1954	77.4465103149414	-7.05939340591431	-5.26588773727417	0.0155535480007529	-0.00555028254166245	0.10711170732975	-0.0587968714535236
1955	75.4984664916992	-6.0853705406189	-5.78536653518677	0.00906006153672934	-0.00522560812532902	0.0756182968616486	-0.0620436146855354
1956	75.4984664916992	-5.76069641113281	-5.78536653518677	0.00743668992072344	-0.0126931173726916	0.0665274113416672	-0.0422384813427925
1957	74.84912109375	-5.76069641113281	-5.59056186676025	0.011982130818069	-0.0149658378213644	0.0334106348454952	-0.0386670641601086
1958	75.4984664916992	-6.0853705406189	-5.6554970741272	-0.00619963090866804	0.00321592413820326	0.00548864435404539	-0.0240567177534103
1959	74.1997680664063	-5.11134767532349	-5.52562713623047	-0.00717365415766835	0.000943203864153475	-0.00522560812532902	-0.0126931173726916
1960	76.7971649169922	-6.73471927642822	-5.20095300674438	0.00159255252219737	-0.0107450718060136	-0.0273034609854221	-0.00879702530801296
1961	75.4984664916992	-6.0853705406189	-5.46069240570068	-0.00360223650932312	0.00191722682211548	-0.0341216214001179	0.00159255252219737
1962	74.1997680664063	-5.76069641113281	-5.26588773727417	-0.00490093370899558	0.0145795252174139	-0.0438618510961533	0.0252937767654657
1963	75.4984664916992	-6.41004514694214	-5.07108306884766	-0.0110697457566857	0.0168522447347641	-0.0477579422295094	0.060358602553606
1964	74.84912109375	-5.76069641113281	-5.26588773727417	-0.00522560812532902	0.00970941036939621	-0.0263294391334057	0.0665274113416672
1965	73.550422668457	-5.11134767532349	-5.20095300674438	-0.00847235135734081	0.0285405199974775	-0.03444629535079	0.0629559978842735
1966	74.1997680664063	-6.41004514694214	-5.07108306884766	0.000943203864153475	0.0246444288641214	-0.0454852245748043	0.0441248863935471
1967	74.1997680664063	-6.0853705406189	-5.46069240570068	0.000293855206109583	0.00970941036939621	-0.0376930385828018	0.0340599827468395
1968	74.84912109375	-5.76069641113281	-5.59056186676025	0.000943203864153475	-0.00944637414067984	-0.028926832601428	0.0275664981454611
1969	73.550422668457	-5.43602228164673	-5.6554970741272	-0.00295288790948689	0.0113327819854021	-0.0337969474494457	0.0217223595827818
1970	76.7971649169922	-6.41004514694214	-5.26588773727417	-0.00652430532500148	0.013930176384747	-0.0675630792975426	0.0123068047687411
1971	73.550422668457	-5.76069641113281	-5.33082246780396	0.0158782228827477	0.0145795252174139	-0.072757862508297	-0.00197886489331722
1972	74.84912109375	-5.43602228164673	-5.20095300674438	0.0106834331527352	-0.00295288790948689	-0.0672384053468704	-0.0383423902094364
1973	74.1997680664063	-6.0853705406189	-5.3957576751709	0.0152288740500808	-0.00684897974133492	-0.0389917381107807	-0.0545761026442051
1974	74.1997680664063	-6.0853705406189	-5.59056186676025	0.00906006153672934	-0.00295288790948689	0.00321592413820326	-0.0597708933055401
1975	74.84912109375	-5.76069641113281	-5.52562713623047	0.013930176384747	0.0126314787194133	-0.00457625929266214	-0.0682124271988869
1976	75.4984664916992	-6.0853705406189	-5.72043180465698	0.00289124972186983	0.0233457311987877	-0.0172385573387146	-0.0523033849895
1977	74.1997680664063	-5.11134767532349	-5.59056186676025	0.00678734155371785	0.0207483377307653	-0.0123684434220195	-0.0451605506241322
1978	74.1997680664063	-5.43602228164673	-5.46069240570068	-3.08191010844894e-05	0.01100810803473	0.00841071270406246	-0.0311995539814234
1979	72.9010696411133	-5.11134767532349	-5.98017120361328	0.0165275707840919	0.00191722682211548	0.00873538758605719	-0.0211346503347158
1980	74.1997680664063	-5.76069641113281	-5.85030126571655	0.0106834331527352	-0.00847235135734081	0.0379560738801956	-0.0211346503347158
1981	75.4984664916992	-6.0853705406189	-5.33082246780396	-0.00814767740666866	-0.0159398596733809	0.066202737390995	-0.00619963090866804
1982	75.4984664916992	-6.41004514694214	-5.26588773727417	-0.00587495695799589	-0.0295761823654175	0.106462351977825	0.0363327041268349
1983	74.1997680664063	-5.11134767532349	-5.46069240570068	-0.00879702530801296	-0.0273034609854221	0.122371397912502	0.0580858811736107
1984	72.9010696411133	-5.11134767532349	-5.20095300674438	-0.0100957229733467	-0.00522560812532902	0.106787025928497	0.0707481801509857
1985	73.550422668457	-6.41004514694214	-5.46069240570068	-0.00392691092565656	0.013930176384747	0.0746442750096321	0.052891094237566
1986	74.1997680664063	-5.11134767532349	-5.33082246780396	-0.00619963090866804	0.0259431265294552	0.000943203864153475	0.0496443510055542
1987	72.9010696411133	-5.43602228164673	-5.52562713623047	0.00191722682211548	0.0288651939481497	-0.0600955672562122	0.0421768426895142
1988	73.550422668457	-5.76069641113281	-5.33082246780396	-0.00360223650932312	0.0295145437121391	-0.104575946927071	0.0314625911414623
1989	75.4984664916992	-6.0853705406189	-5.26588773727417	-0.00490093370899558	0.0213976856321096	-0.126329123973846	0.0317872650921345
1990	73.550422668457	-5.76069641113281	-5.20095300674438	-0.00295288790948689	0.00711201597005129	-0.0902902781963348	0.0142548503354192
1991	72.9010696411133	-6.0853705406189	-5.85030126571655	0.00711201597005129	0.00646266713738441	-0.0513293594121933	0.00191722682211548
1992	74.1997680664063	-6.41004514694214	-5.33082246780396	0.00906006153672934	-0.00717365415766835	-0.043212503194809	-0.0324982516467571
1993	72.9010696411133	-5.11134767532349	-5.52562713623047	0.00970941036939621	-0.00977104809135199	-0.00977104809135199	-0.0516540370881557
1994	73.550422668457	-6.73471927642822	-5.00614833831787	0.0103587592020631	-0.0279528107494116	-0.0172385573387146	-0.0561994761228561
1995	74.1997680664063	-5.76069641113281	-5.26588773727417	0.0100340843200684	-0.0260047651827335	-0.0126931173726916	-0.0574981719255447
1996	72.2517242431641	-5.76069641113281	-5.00614833831787	0.01100810803473	-0.0217839982360601	-0.0159398596733809	-0.0393164120614529
1997	72.2517242431641	-6.0853705406189	-5.26588773727417	0.00873538758605719	-0.000355493422830477	-0.0143164889886975	-0.0373683646321297
1998	72.2517242431641	-5.43602228164673	-5.33082246780396	0.00321592413820326	-0.00295288790948689	-0.0100957229733467	-0.0263294391334057
1999	72.9010696411133	-5.76069641113281	-5.13601779937744	0.000293855206109583	-0.000355493422830477	0.00581331877037883	-0.0279528107494116
2000	74.1997680664063	-7.05939340591431	-5.13601779937744	-0.00360223650932312	0.000943203864153475	-0.00879702530801296	-0.0172385573387146
[truncated: 6,920 more rows]
