# Supplementary material for: Precise instruction and consideration of the vertical and horizontal force component increases validity and reliability of the 90:20 Isometric Posterior Chain Test
Source: PLoS One. 2024 Oct 28;19(10):e0312843. doi: 10.1371/journal.pone.0312843 (PMC11515970; doi:10.1371/journal.pone.0312843)
Supplement: S1 File — (ZIP) [file pone.0312843.s001.zip › S1_Raw_Data/M1_P16_iso_1.csv]

1	3.61037826538086	1.93505895137787	-27.4086761474609	0.00646266713738441	0.00841071270406246	0.00548864435404539	0.00808603875339031
2	4.90907573699951	1.28571033477783	-27.4086761474609	0.0103587592020631	0.00841071270406246	0.0756182968616486	-0.00425158534198999
3	4.25972700119019	1.28571033477783	-27.4086761474609	0.00548864435404539	0.000943203864153475	-0.0389917381107807	0.0239950809627771
4	3.61037826538086	0.961035966873169	-27.473611831665	-0.00230353930965066	-0.00197886489331722	-0.186718553304672	0.00906006153672934
5	4.25972700119019	0.311687350273132	-27.6034812927246	-0.00944637414067984	-0.000355493422830477	-0.220160007476807	-0.0282774847000837
6	2.96102976799011	1.28571033477783	-27.6684150695801	0.01100810803473	0.00451462110504508	-0.141588822007179	-0.00197886489331722
7	4.25972700119019	1.28571033477783	-27.5385456085205	-0.000355493422830477	-3.08191010844894e-05	-0.0393164120614529	-0.00392691092565656
8	4.25972700119019	1.28571033477783	-27.2788066864014	0.000618529506027699	0.0103587592020631	-0.0928876772522926	0.013930176384747
9	2.31168103218079	0.961035966873169	-27.2788066864014	-0.00619963090866804	-0.00360223650932312	-0.172108203172684	0.0103587592020631
10	4.25972700119019	1.28571033477783	-27.8632202148438	-0.00717365415766835	0.0022419011220336	-0.160095259547234	-0.0438618510961533
11	3.61037826538086	1.28571033477783	-27.2788066864014	0.00548864435404539	-0.00132951640989631	-0.0964590907096863	-0.0136671401560307
12	4.25972700119019	1.61038458347321	-27.2788066864014	-0.0026282137259841	0.00646266713738441	-0.0919136479496956	-0.0217839982360601
13	4.90907573699951	0.636361658573151	-27.3437423706055	-0.000680167751852423	0.00191722682211548	-0.155225142836571	0.0103587592020631
14	3.61037826538086	0.961035966873169	-27.2788066864014	-0.00457625929266214	0.0022419011220336	-0.0445111989974976	0.0194496400654316
15	5.55842447280884	0.636361658573151	-27.2788066864014	-0.00879702530801296	0.00548864435404539	-0.00522560812532902	-0.0383423902094364
16	3.61037826538086	0.961035966873169	-27.9281558990479	0.00841071270406246	0.00191722682211548	0.084059827029705	-0.0113944197073579
17	3.61037826538086	1.61038458347321	-27.7982864379883	0.00841071270406246	0.00906006153672934	0.117501281201839	-0.021459324285388
18	3.61037826538086	0.961035966873169	-27.6034812927246	0.0100340843200684	0.000293855206109583	0.0561378374695778	0.0100340843200684
19	3.61037826538086	1.61038458347321	-27.5385456085205	-0.0120437685400248	-0.00392691092565656	-0.0370436906814575	0.0217223595827818
20	4.90907573699951	1.61038458347321	-27.2138710021973	-3.08191010844894e-05	0.00126787810586393	-0.0682124271988869	-0.0363943427801132
21	4.90907573699951	0.961035966873169	-27.5385456085205	0.00256657530553639	-0.00392691092565656	0.0155535480007529	-0.00814767740666866
22	5.55842447280884	1.28571033477783	-27.8632202148438	0.00678734155371785	0.00581331877037883	0.0642546936869621	-0.017887907102704
23	4.25972700119019	0.636361658573151	-27.6684150695801	0.0022419011220336	0.0022419011220336	0.0158782228827477	0.0152288740500808
24	3.61037826538086	1.61038458347321	-27.6034812927246	-0.00944637414067984	-3.08191010844894e-05	-0.127952501177788	0.0136055024340749
25	4.90907573699951	0.636361658573151	-26.6294574737549	-0.0117190945893526	0.00678734155371785	-0.127303153276443	-0.0448358729481697
26	3.61037826538086	1.93505895137787	-26.8242626190186	0.000618529506027699	0.000943203864153475	-0.0503553375601768	-0.0172385573387146
27	3.61037826538086	1.61038458347321	-27.3437423706055	0.00386527273803949	0.00483929552137852	0.0298392176628113	-0.0208099745213985
28	3.61037826538086	1.28571033477783	-27.7982864379883	0.00516396993771195	0.000293855206109583	-0.0191866029053926	0.00711201597005129
29	2.96102976799011	1.61038458347321	-27.7333507537842	0.0168522447347641	-0.00197886489331722	-0.0997058376669884	-3.08191010844894e-05
30	4.25972700119019	1.28571033477783	-27.1489372253418	-0.0117190945893526	0.00159255252219737	-0.0954850688576698	-0.0393164120614529
31	4.25972700119019	0.961035966873169	-26.7593269348145	-0.00749832857400179	0.00483929552137852	0.00841071270406246	-0.0162645354866982
32	5.55842447280884	0.311687350273132	-26.9541320800781	0.00516396993771195	0.00289124972186983	0.0970467999577522	-0.0182125810533762
33	4.25972700119019	0.636361658573151	-27.1489372253418	0.00678734155371785	0.00451462110504508	0.106137678027153	0.00354059832170606
34	2.31168103218079	0.961035966873169	-27.2138710021973	0.000618529506027699	-0.00522560812532902	0.052891094237566	0.0132808275520802
35	4.25972700119019	0.636361658573151	-26.8891983032227	-0.00555028254166245	-0.00132951640989631	0.142825871706009	-0.0331475995481014
36	4.25972700119019	0.311687350273132	-26.8242626190186	0.0116574559360743	0.00126787810586393	0.213604882359505	-0.0026282137259841
37	3.61037826538086	1.61038458347321	-27.3437423706055	0.00126787810586393	0.00581331877037883	0.311656504869461	-0.0026282137259841
38	2.96102976799011	1.61038458347321	-27.6034812927246	0.00938473641872406	0.00126787810586393	0.214578896760941	0.0178262684494257
39	3.61037826538086	1.61038458347321	-27.7982864379883	0.000618529506027699	0.00126787810586393	0.113929867744446	0.0265924744307995
40	4.90907573699951	0.311687350273132	-27.6684150695801	-0.0130177913233638	0.000618529506027699	0.0915273353457451	-0.0347709693014622
41	5.55842447280884	0.636361658573151	-27.0190677642822	-0.000680167751852423	0.000618529506027699	0.172371238470078	-0.00490093370899558
42	4.25972700119019	0.636361658573151	-26.694393157959	-0.000355493422830477	0.0103587592020631	0.17269591987133	0.00938473641872406
43	4.25972700119019	0.636361658573151	-26.4995880126953	0.00126787810586393	0.00321592413820326	0.00873538758605719	0.0252937767654657
44	2.31168103218079	1.28571033477783	-27.2138710021973	-0.0100957229733467	0.000293855206109583	0.0272418223321438	0.0350340083241463
45	4.25972700119019	0.636361658573151	-27.0190677642822	0.00418994715437293	-0.000355493422830477	0.00711201597005129	-0.0198359526693821
46	5.55842447280884	0.311687350273132	-26.9541320800781	0.0123068047687411	0.00126787810586393	0.103215612471104	0.00613799272105098
47	4.25972700119019	1.93505895137787	-27.0190677642822	-0.00555028254166245	0.000943203864153475	0.131462275981903	0.00321592413820326
48	2.31168103218079	1.28571033477783	-26.8891983032227	-0.000680167751852423	-3.08191010844894e-05	0.102890938520432	0.0295145437121391
49	2.96102976799011	1.61038458347321	-27.4086761474609	-0.00912170019000769	0.00126787810586393	0.00873538758605719	0.025618452578783
50	4.25972700119019	1.61038458347321	-27.6034812927246	0.0149041991680861	0.00418994715437293	0.0132808275520802	-0.0201606266200542
51	4.90907573699951	0.311687350273132	-27.6034812927246	0.00938473641872406	0.0022419011220336	0.115228563547134	-0.00360223650932312
52	4.25972700119019	0.961035966873169	-26.7593269348145	0.00646266713738441	0.00483929552137852	0.185358211398125	0.0022419011220336
53	3.61037826538086	0.311687350273132	-26.7593269348145	0.0106834331527352	0.00386527273803949	0.194124415516853	0.0265924744307995
54	2.31168103218079	1.61038458347321	-26.3697185516357	-0.0107450718060136	-0.0026282137259841	0.113280512392521	0.0483456552028656
55	3.61037826538086	1.28571033477783	-26.6294574737549	-0.00295288790948689	0.000293855206109583	0.198020502924919	0.0126314787194133
56	4.25972700119019	0.311687350273132	-26.5645236968994	-0.00717365415766835	-0.00165419070981443	0.273344963788986	-0.00944637414067984
57	4.25972700119019	0.311687350273132	-27.0190677642822	0.011982130818069	0.00256657530553639	0.291851371526718	-0.00587495695799589
58	4.90907573699951	0.961035966873169	-26.7593269348145	0.00256657530553639	0.000618529506027699	0.147046640515327	0.0275664981454611
59	4.90907573699951	0.636361658573151	-26.694393157959	-0.00197886489331722	0.000293855206109583	0.182760819792747	0.0262678004801273
60	4.25972700119019	0.636361658573151	-26.1749134063721	0.000618529506027699	0.00289124972186983	0.143150553107262	-0.023407369852066
61	4.90907573699951	0.961035966873169	-26.4995880126953	-0.000355493422830477	0.00873538758605719	0.245098277926445	-0.00619963090866804
62	4.90907573699951	0.311687350273132	-26.9541320800781	0.0191249661147594	0.00548864435404539	0.254189163446426	0.00321592413820326
63	4.25972700119019	0.311687350273132	-26.8242626190186	-0.00295288790948689	-3.08191010844894e-05	0.165553078055382	0.0194496400654316
64	2.96102976799011	1.61038458347321	-27.0190677642822	-3.08191010844894e-05	-0.00197886489331722	-0.00912170019000769	0.020423661917448
65	3.61037826538086	0.961035966873169	-26.4346542358398	0.00678734155371785	0.00256657530553639	-0.0370436906814575	-0.0308748781681061
66	4.90907573699951	0.636361658573151	-26.4346542358398	-0.00295288790948689	0.00970941036939621	0.069124810397625	0.000943203864153475
67	4.90907573699951	0.311687350273132	-26.694393157959	0.0100340843200684	0.00256657530553639	0.143150553107262	-0.00977104809135199
68	4.25972700119019	0.961035966873169	-26.8891983032227	0.0100340843200684	0.00256657530553639	0.0999688655138016	0.025618452578783
69	6.20777273178101	-0.0129869729280472	-27.0840015411377	0.0220470335334539	0.000943203864153475	0.0149041991680861	0.0230210572481155
70	4.25972700119019	0.311687350273132	-26.4995880126953	0.0142548503354192	0.00548864435404539	0.0509430468082428	-0.0302255302667618
71	5.55842447280884	-0.0129869729280472	-26.3047828674316	-0.00555028254166245	0.00321592413820326	0.0967221260070801	-0.00814767740666866
72	4.25972700119019	0.311687350273132	-26.5645236968994	0.00613799272105098	0.00126787810586393	0.130488246679306	-0.00652430532500148
73	3.61037826538086	1.28571033477783	-27.0840015411377	0.00581331877037883	-0.00100484199356288	0.0285405199974775	0.012956153601408
74	4.90907573699951	0.636361658573151	-26.8891983032227	0.00418994715437293	-0.00165419070981443	0.139254465699196	0.0272418223321438
75	2.31168103218079	1.61038458347321	-27.0190677642822	-0.0100957229733467	0.00581331877037883	0.13698174059391	-0.0308748781681061
76	5.55842447280884	0.636361658573151	-26.7593269348145	0.00354059832170606	0.00548864435404539	0.278864413499832	-0.00490093370899558
77	6.20777273178101	0.636361658573151	-26.5645236968994	0.00906006153672934	-0.00360223650932312	0.255487859249115	-0.0026282137259841
78	3.61037826538086	0.311687350273132	-26.4995880126953	-0.00132951640989631	0.00711201597005129	0.21003346145153	0.031137915328145
79	5.55842447280884	0.636361658573151	-26.4995880126953	-0.00165419070981443	0.0022419011220336	0.0610079504549503	0.0337353087961674
80	4.25972700119019	0.961035966873169	-26.5645236968994	-0.00749832857400179	-0.00522560812532902	0.100942894816399	-0.0273034609854221
81	4.90907573699951	1.61038458347321	-26.7593269348145	0.01847561635077	0.00873538758605719	0.147695988416672	0.00159255252219737
82	3.61037826538086	1.93505895137787	-26.694393157959	0.00159255252219737	0.00483929552137852	0.15191675722599	-0.00360223650932312
83	4.25972700119019	1.28571033477783	-26.6294574737549	0.00159255252219737	0.00386527273803949	-0.0276281367987394	0.0181509424000978
84	5.55842447280884	0.961035966873169	-26.5645236968994	-0.00230353930965066	0.00321592413820326	-0.0428878292441368	0.0249691028147936
85	3.61037826538086	0.961035966873169	-27.0840015411377	0.00386527273803949	0.00548864435404539	-0.0763292834162712	-0.0263294391334057
86	3.61037826538086	0.961035966873169	-26.8242626190186	0.0145795252174139	-0.0026282137259841	0.0278911720961332	-0.00230353930965066
87	4.90907573699951	-0.0129869729280472	-26.7593269348145	0.0152288740500808	-0.000680167751852423	0.0632806718349457	-0.0123684434220195
88	4.90907573699951	0.961035966873169	-26.6294574737549	0.00808603875339031	0.00289124972186983	0.0142548503354192	0.0175015944987535
89	5.55842447280884	-0.0129869729280472	-26.1099796295166	-0.00619963090866804	0.00256657530553639	-0.0766539573669434	0.0285405199974775
90	2.96102976799011	0.961035966873169	-26.5645236968994	-0.00100484199356288	-0.00197886489331722	-0.0945110470056534	-0.0217839982360601
91	4.25972700119019	0.961035966873169	-26.694393157959	-0.00879702530801296	0.00613799272105098	-0.0256800893694162	-0.00165419070981443
92	3.61037826538086	1.93505895137787	-26.7593269348145	0.00581331877037883	0.00678734155371785	-0.0256800893694162	-0.0100957229733467
93	2.96102976799011	1.28571033477783	-26.6294574737549	-0.00652430532500148	0.0103587592020631	-0.0652903541922569	0.0191249661147594
94	4.90907573699951	0.636361658573151	-26.3047828674316	0.00321592413820326	-0.00684897974133492	-0.00425158534198999	0.031137915328145
95	3.61037826538086	1.61038458347321	-26.4346542358398	0.00516396993771195	0.00159255252219737	0.0717222020030022	-0.0169138833880424
96	2.31168103218079	1.93505895137787	-27.1489372253418	0.01847561635077	0.00711201597005129	0.133410319685936	0.00483929552137852
97	3.61037826538086	-0.0129869729280472	-26.5645236968994	0.00873538758605719	-0.00100484199356288	0.182111471891403	-0.000355493422830477
98	2.96102976799011	0.636361658573151	-26.694393157959	0.0149041991680861	0.00613799272105098	0.0775663405656815	0.0347093306481838
99	4.90907573699951	-0.0129869729280472	-26.5645236968994	0.00483929552137852	-0.00587495695799589	-0.00619963090866804	0.0337353087961674
100	2.96102976799011	1.61038458347321	-26.8242626190186	-0.0104203969240189	0.00321592413820326	-0.0776279792189598	-0.0243813935667276
101	2.96102976799011	1.28571033477783	-26.7593269348145	0.00548864435404539	0.00191722682211548	0.0217223595827818	0.00354059832170606
102	3.61037826538086	1.93505895137787	-26.694393157959	-0.000355493422830477	-0.000355493422830477	0.00516396993771195	0.00906006153672934
103	3.61037826538086	1.61038458347321	-26.694393157959	-0.00295288790948689	0.000618529506027699	-0.0451605506241322	0.0217223595827818
104	4.25972700119019	0.961035966873169	-26.3697185516357	-0.00749832857400179	-0.00360223650932312	-0.26074430346489	0.01847561635077
105	4.25972700119019	0.636361658573151	-26.6294574737549	-0.0162645354866982	0.00191722682211548	-0.240289822220802	-0.0230826959013939
106	2.31168103218079	1.28571033477783	-26.4346542358398	0.00126787810586393	0.00386527273803949	-0.224380776286125	-0.00879702530801296
107	2.96102976799011	1.61038458347321	-26.3047828674316	-0.00717365415766835	0.00970941036939621	-0.141264155507088	-0.0026282137259841
108	2.31168103218079	1.28571033477783	-26.8891983032227	0.00776136433705688	0.00841071270406246	-0.267887145280838	0.0178262684494257
109	1.66233253479004	0.636361658573151	-26.7593269348145	0.00516396993771195	0.00548864435404539	-0.197432801127434	0.0272418223321438
110	2.96102976799011	1.61038458347321	-27.0840015411377	0.00808603875339031	0.00321592413820326	-0.230224907398224	-0.0406151078641415
111	2.31168103218079	1.28571033477783	-26.5645236968994	-0.0165892094373703	0.00613799272105098	-0.111718781292439	-0.0117190945893526
112	2.31168103218079	1.61038458347321	-26.4346542358398	-0.0165892094373703	0.00711201597005129	-0.142562851309776	-0.0146411629393697
113	3.61037826538086	0.636361658573151	-26.8891983032227	0.00159255252219737	0.00386527273803949	-0.204575642943382	0.013930176384747
114	2.96102976799011	0.961035966873169	-26.6294574737549	-0.0120437685400248	0.00321592413820326	-0.138342082500458	0.0155535480007529
115	4.25972700119019	0.311687350273132	-26.4995880126953	-0.00717365415766835	-0.000680167751852423	-0.107822693884373	-0.0389917381107807
116	2.31168103218079	1.28571033477783	-26.6294574737549	-0.00652430532500148	0.00581331877037883	0.00873538758605719	-0.0117190945893526
117	3.61037826538086	0.961035966873169	-26.4346542358398	-0.0100957229733467	0.00548864435404539	-0.0191866029053926	-0.0110697457566857
118	2.96102976799011	1.61038458347321	-26.1749134063721	-0.00230353930965066	-0.00100484199356288	-0.133147284388542	0.00483929552137852
119	2.96102976799011	1.28571033477783	-26.6294574737549	-0.00944637414067984	0.000618529506027699	-0.0974331125617027	0.0265924744307995
120	2.31168103218079	1.61038458347321	-27.0190677642822	0.0152288740500808	-0.00555028254166245	-0.109446063637733	-0.0354203209280968
121	2.31168103218079	1.61038458347321	-26.8891983032227	-0.00295288790948689	0.00938473641872406	-0.00782300252467394	-0.00847235135734081
122	4.25972700119019	1.61038458347321	-26.6294574737549	0.00711201597005129	-0.00132951640989631	0.00418994715437293	-0.0227580219507217
123	4.25972700119019	0.311687350273132	-26.1749134063721	0.00906006153672934	-0.00100484199356288	-0.102303229272366	0.0233457311987877
124	2.31168103218079	1.61038458347321	-26.4346542358398	-0.00522560812532902	-0.00652430532500148	-0.238666445016861	0.0220470335334539
125	4.90907573699951	0.311687350273132	-26.3047828674316	-0.00360223650932312	-3.08191010844894e-05	-0.265614420175552	-0.0292515084147453
126	3.61037826538086	1.61038458347321	-26.7593269348145	-0.00944637414067984	0.00386527273803949	-0.163991346955299	-0.00814767740666866
127	1.66233253479004	0.961035966873169	-26.5645236968994	0.00483929552137852	0.00678734155371785	-0.127303153276443	-0.00782300252467394
128	1.01298391819	1.61038458347321	-26.5645236968994	-0.00360223650932312	0.00451462110504508	-0.129900544881821	0.00906006153672934
129	1.66233253479004	1.28571033477783	-26.3047828674316	-0.0139918150380254	-0.00100484199356288	-0.220160007476807	0.0226963832974434
130	3.61037826538086	0.961035966873169	-26.694393157959	-0.0152905117720366	0.00418994715437293	-0.204900309443474	-0.0402904339134693
131	2.96102976799011	-0.0129869729280472	-26.7593269348145	-0.0110697457566857	0.0022419011220336	-0.11042008548975	-0.00522560812532902
132	3.61037826538086	-0.0129869729280472	-26.7593269348145	0.00418994715437293	0.00483929552137852	-0.0143164889886975	0.00289124972186983
133	4.25972700119019	-0.0129869729280472	-26.3047828674316	0.0149041991680861	-0.000355493422830477	-0.0500306636095047	0.00776136433705688
134	1.66233253479004	1.61038458347321	-26.8242626190186	-0.00100484199356288	-0.00327756232582033	-0.12080966681242	0.0168522447347641
135	4.25972700119019	0.311687350273132	-26.3697185516357	-0.0146411629393697	-0.00132951640989631	-0.0604202412068844	-0.032173577696085
136	3.61037826538086	0.961035966873169	-26.8242626190186	0.00321592413820326	0.000943203864153475	0.052891094237566	-0.0100957229733467
137	1.66233253479004	1.61038458347321	-26.694393157959	0.0132808275520802	0.00678734155371785	0.0619819760322571	0.000293855206109583
138	1.66233253479004	1.28571033477783	-26.7593269348145	-0.00749832857400179	-0.00197886489331722	-0.0708098188042641	0.0145795252174139
139	2.31168103218079	1.28571033477783	-26.9541320800781	-3.08191010844894e-05	-0.00587495695799589	-0.0678877532482147	0.0343846566975117
140	2.31168103218079	0.961035966873169	-26.5645236968994	-0.0152905117720366	-0.00100484199356288	-0.0451605506241322	0.00808603875339031
141	2.96102976799011	0.311687350273132	-25.980110168457	0.00191722682211548	0.0100340843200684	0.0155535480007529	-0.0237320438027382
142	2.96102976799011	-0.0129869729280472	-26.8242626190186	-0.00197886489331722	0.00808603875339031	0.0116574559360743	-0.0182125810533762
143	2.96102976799011	0.636361658573151	-26.694393157959	0.000293855206109583	-0.0026282137259841	-0.154575794935226	-0.00327756232582033
144	2.31168103218079	1.28571033477783	-27.2138710021973	-0.00327756232582033	-0.00490093370899558	-0.144510895013809	0.025618452578783
145	2.31168103218079	0.636361658573151	-26.4346542358398	-0.0136671401560307	0.00191722682211548	-0.199380859732628	0.00548864435404539
146	2.96102976799011	0.311687350273132	-26.3697185516357	-0.00230353930965066	0.00646266713738441	-0.0893162563443184	-0.0331475995481014
147	2.96102976799011	0.961035966873169	-26.5645236968994	-0.00392691092565656	0.0100340843200684	-0.115290202200413	-0.0276281367987394
148	1.66233253479004	1.28571033477783	-27.1489372253418	-0.00392691092565656	0.0126314787194133	-0.210095107555389	-0.00912170019000769
149	1.66233253479004	1.28571033477783	-27.1489372253418	-0.00230353930965066	-0.00327756232582033	-0.195809438824654	0.00678734155371785
150	3.61037826538086	0.636361658573151	-26.8242626190186	0.0155535480007529	0.0103587592020631	-0.169510811567307	-0.0149658378213644
151	2.31168103218079	0.311687350273132	-26.694393157959	-0.0130177913233638	0.00256657530553639	-0.0701604709029198	-0.0406151078641415
152	2.31168103218079	-0.0129869729280472	-26.3047828674316	-0.00327756232582033	0.011982130818069	-0.00100484199356288	-0.0217839982360601
153	0.363635241985321	0.961035966873169	-26.3047828674316	-0.00587495695799589	0.00256657530553639	-0.0175632312893867	0.00386527273803949
154	2.31168103218079	1.61038458347321	-27.0190677642822	-0.00295288790948689	-0.00717365415766835	-0.0500306636095047	0.0259431265294552
155	-0.935062050819397	0.636361658573151	-26.5645236968994	0.00613799272105098	0.000943203864153475	-0.0402904339134693	-0.00132951640989631
156	2.31168103218079	0.311687350273132	-26.7593269348145	0.00581331877037883	0.0126314787194133	0.0788650363683701	-0.0250307414680719
157	0.363635241985321	1.93505895137787	-27.0840015411377	-0.00132951640989631	-3.08191010844894e-05	0.116202585399151	-0.0198359526693821
158	1.66233253479004	0.961035966873169	-26.7593269348145	-0.00879702530801296	0.00808603875339031	0.10418963432312	0.00743668992072344
159	1.01298391819	0.961035966873169	-26.6294574737549	-0.00684897974133492	-0.00684897974133492	-0.0136671401560307	0.0301638916134834
160	1.01298391819	1.61038458347321	-27.0840015411377	0.000618529506027699	0.000293855206109583	0.00483929552137852	0.00646266713738441
161	2.31168103218079	0.961035966873169	-27.0190677642822	-0.00684897974133492	0.00126787810586393	0.0843845009803772	-0.0237320438027382
162	3.61037826538086	0.636361658573151	-26.7593269348145	-0.0211346503347158	0.00548864435404539	0.171721890568733	-0.0211346503347158
163	1.01298391819	1.28571033477783	-26.9541320800781	-0.0110697457566857	0.00678734155371785	0.0321119390428066	0.00159255252219737
164	2.96102976799011	-0.0129869729280472	-26.4346542358398	-0.0185372550040483	-0.0026282137259841	-0.113017484545708	0.0230210572481155
165	2.31168103218079	0.636361658573151	-26.8242626190186	-0.00749832857400179	0.00548864435404539	-0.123731732368469	-0.0026282137259841
166	1.66233253479004	1.28571033477783	-27.0840015411377	0.00256657530553639	0.0116574559360743	-0.0347709693014622	-0.038017712533474
167	0.363635241985321	1.93505895137787	-27.4086761474609	0.00386527273803949	0.000943203864153475	0.0132808275520802	-0.0240567177534103
168	1.66233253479004	1.28571033477783	-27.4086761474609	-0.00652430532500148	0.00321592413820326	-0.0896409302949905	-0.00230353930965066
169	1.01298391819	1.61038458347321	-26.8891983032227	0.000618529506027699	-0.00425158534198999	-0.0555501282215118	0.012956153601408
170	2.96102976799011	-0.0129869729280472	-26.9541320800781	-0.0175632312893867	0.00548864435404539	-0.0441865250468254	-0.0516540370881557
171	2.31168103218079	0.636361658573151	-26.7593269348145	-0.000680167751852423	0.0106834331527352	0.0450989119708538	-0.0211346503347158
172	2.31168103218079	0.311687350273132	-26.8242626190186	0.00678734155371785	0.000293855206109583	0.0723715499043465	-0.0136671401560307
173	0.363635241985321	1.61038458347321	-26.9541320800781	0.00451462110504508	0.00418994715437293	-0.0299008563160896	-0.00197886489331722
174	2.96102976799011	-0.337661296129227	-26.8242626190186	-0.0201606266200542	0.00841071270406246	0.069124810397625	0.0236704051494598
175	1.66233253479004	1.61038458347321	-26.7593269348145	-0.0208099745213985	-0.00100484199356288	0.0873065739870071	-0.0292515084147453
176	2.96102976799011	-0.0129869729280472	-26.3697185516357	0.00970941036939621	0.00289124972186983	0.211332157254219	-0.00782300252467394
177	2.96102976799011	1.28571033477783	-27.0840015411377	-0.00197886489331722	0.000293855206109583	0.190877676010132	0.00483929552137852
178	1.66233253479004	1.28571033477783	-27.1489372253418	-0.00360223650932312	0.00483929552137852	0.07139752805233	0.0132808275520802
179	0.363635241985321	2.25973320007324	-27.0190677642822	-0.00717365415766835	0.000293855206109583	0.0788650363683701	0.0223717093467712
180	1.66233253479004	1.28571033477783	-26.8891983032227	-0.017887907102704	0.00159255252219737	0.0655533894896507	-0.0273034609854221
181	2.96102976799011	0.961035966873169	-26.5645236968994	-0.00360223650932312	0.00613799272105098	0.160682961344719	-0.00295288790948689
182	3.61037826538086	-0.0129869729280472	-26.3047828674316	-0.00295288790948689	0.00126787810586393	0.191202342510223	0.00256657530553639
183	4.90907573699951	1.93505895137787	-26.9541320800781	0.00256657530553639	-0.00100484199356288	0.101592242717743	0.0243197549134493
184	2.96102976799011	0.311687350273132	-26.694393157959	0.0022419011220336	0.00841071270406246	-0.0350956469774246	0.0272418223321438
185	2.96102976799011	0.961035966873169	-26.8242626190186	-0.0250307414680719	-0.0026282137259841	-0.0828227698802948	-0.0315242260694504
186	1.01298391819	1.61038458347321	-26.9541320800781	-0.00327756232582033	0.00483929552137852	0.013930176384747	-0.021459324285388
187	1.66233253479004	1.61038458347321	-26.7593269348145	0.00873538758605719	0.00776136433705688	0.0155535480007529	0.000618529506027699
188	0.363635241985321	1.28571033477783	-26.6294574737549	-0.0120437685400248	0.00159255252219737	-0.0760046094655991	0.0239950809627771
189	1.01298391819	1.93505895137787	-27.0190677642822	-0.0204853005707264	0.00516396993771195	-0.0610695891082287	0.0470469556748867
190	3.61037826538086	0.311687350273132	-26.9541320800781	-0.00425158534198999	-0.000680167751852423	-0.0175632312893867	0.0145795252174139
191	2.31168103218079	0.636361658573151	-27.3437423706055	-0.00230353930965066	0.00581331877037883	0.0610079504549503	-0.0266541130840778
192	2.31168103218079	-0.0129869729280472	-26.4346542358398	0.00289124972186983	0.00841071270406246	0.0902286395430565	-0.0026282137259841
193	2.31168103218079	1.93505895137787	-26.7593269348145	-0.00782300252467394	-0.00490093370899558	-0.0182125810533762	0.0243197549134493
194	2.96102976799011	0.311687350273132	-26.6294574737549	-0.00327756232582033	0.00678734155371785	0.0814624354243279	0.0252937767654657
195	2.96102976799011	2.25973320007324	-27.0840015411377	-0.0162645354866982	0.000943203864153475	0.102890938520432	-0.0204853005707264
196	3.61037826538086	-0.0129869729280472	-26.5645236968994	0.00289124972186983	0.00613799272105098	0.264903426170349	0.000293855206109583
197	3.61037826538086	1.28571033477783	-26.8891983032227	0.012956153601408	-0.00165419070981443	0.291202038526535	0.0200989879667759
198	1.66233253479004	1.28571033477783	-26.8242626190186	-0.0159398596733809	0.00321592413820326	0.231137290596962	0.0207483377307653
199	1.01298391819	1.93505895137787	-26.6294574737549	0.0142548503354192	0.00548864435404539	0.0801637396216393	0.049319677054882
200	2.96102976799011	1.61038458347321	-26.9541320800781	0.011982130818069	-0.00847235135734081	0.0626313239336014	0.00516396993771195
201	4.25972700119019	0.636361658573151	-26.694393157959	-0.0123684434220195	-0.000680167751852423	0.0908779874444008	-0.0123684434220195
202	3.61037826538086	0.311687350273132	-26.5645236968994	0.0022419011220336	0.000943203864153475	0.167501121759415	-0.00717365415766835
203	4.25972700119019	0.311687350273132	-26.694393157959	0.00289124972186983	0.0022419011220336	0.0532157681882381	0.0126314787194133
204	2.96102976799011	0.961035966873169	-26.5645236968994	-0.0107450718060136	-0.00132951640989631	-0.110744759440422	0.0269171483814716
205	3.61037826538086	0.311687350273132	-26.4346542358398	-0.0165892094373703	-0.00392691092565656	-0.132173269987106	0.0022419011220336
206	3.61037826538086	0.636361658573151	-26.8891983032227	-0.000680167751852423	0.00321592413820326	-0.0763292834162712	-0.0308748781681061
207	2.96102976799011	1.28571033477783	-27.0840015411377	-0.00619963090866804	-0.00100484199356288	-0.0393164120614529	-0.0198359526693821
208	2.96102976799011	0.961035966873169	-26.8891983032227	0.00808603875339031	0.00516396993771195	-0.148731663823128	0.00191722682211548
209	4.25972700119019	-0.0129869729280472	-26.8242626190186	0.0100340843200684	-0.00717365415766835	-0.0974331125617027	0.0149041991680861
210	3.61037826538086	-0.0129869729280472	-26.3697185516357	0.00711201597005129	-0.00587495695799589	-0.0928876772522926	-0.0341216214001179
211	4.25972700119019	0.311687350273132	-26.4995880126953	0.00711201597005129	0.00548864435404539	0.00906006153672934	-0.0126931173726916
212	2.96102976799011	0.636361658573151	-26.7593269348145	0.0126314787194133	0.00418994715437293	0.011982130818069	-0.00684897974133492
213	2.96102976799011	1.28571033477783	-27.0190677642822	0.00548864435404539	0.00256657530553639	-0.0860695168375969	0.00906006153672934
214	4.25972700119019	0.636361658573151	-26.5645236968994	0.00548864435404539	0.00938473641872406	0.0126314787194133	0.0249691028147936
215	2.96102976799011	1.28571033477783	-26.8242626190186	-0.0185372550040483	-0.00327756232582033	0.0149041991680861	-0.038017712533474
216	4.25972700119019	0.636361658573151	-26.3047828674316	0.013930176384747	0.000943203864153475	0.133410319685936	-0.00587495695799589
217	5.55842447280884	0.636361658573151	-26.7593269348145	0.00938473641872406	0.00581331877037883	0.0804884135723114	-0.00230353930965066
218	2.96102976799011	1.28571033477783	-27.0190677642822	0.00126787810586393	0.00126787810586393	-0.0526280589401722	0.00906006153672934
219	4.25972700119019	1.28571033477783	-27.0190677642822	-0.00490093370899558	-0.00197886489331722	-0.0568488240242004	0.00386527273803949
220	4.25972700119019	0.636361658573151	-26.6294574737549	-0.00132951640989631	0.00354059832170606	-0.0574981719255447	-0.0376930385828018
221	4.90907573699951	-0.0129869729280472	-26.6294574737549	-0.0104203969240189	0.00873538758605719	0.0145795252174139	-0.0224333461374044
222	5.55842447280884	-0.0129869729280472	-26.3697185516357	0.0022419011220336	0.00321592413820326	0.0577612072229385	-0.00392691092565656
223	5.55842447280884	0.311687350273132	-26.8242626190186	0.0197743140161037	0.00743668992072344	-0.0623682886362076	0.00321592413820326
224	4.25972700119019	-0.0129869729280472	-26.8242626190186	-0.00977104809135199	0.00451462110504508	-0.195160090923309	0.0220470335334539
225	5.55842447280884	-0.0129869729280472	-26.8891983032227	-0.00717365415766835	-0.00847235135734081	-0.259770274162292	-0.0123684434220195
226	2.96102976799011	1.61038458347321	-26.8891983032227	-0.00100484199356288	0.00548864435404539	-0.136069357395172	-0.038017712533474
227	4.25972700119019	0.636361658573151	-26.8242626190186	-0.0026282137259841	-0.00132951640989631	-0.0763292834162712	-0.0302255302667618
228	2.31168103218079	1.61038458347321	-26.4346542358398	-0.00327756232582033	0.00256657530553639	-0.12080966681242	-0.00360223650932312
229	2.96102976799011	0.961035966873169	-26.9541320800781	0.00451462110504508	0.00126787810586393	-0.228276863694191	0.0132808275520802
230	4.90907573699951	0.311687350273132	-26.7593269348145	-0.00944637414067984	-0.00392691092565656	-0.227952197194099	-0.0156151866540313
231	5.55842447280884	0.311687350273132	-26.694393157959	-0.00100484199356288	0.00711201597005129	-0.137368053197861	-0.0568488240242004
232	2.31168103218079	0.961035966873169	-26.7593269348145	-0.00295288790948689	0.00354059832170606	-0.0175632312893867	-0.0250307414680719
233	3.61037826538086	0.961035966873169	-26.9541320800781	-0.0165892094373703	0.00386527273803949	-0.0480826161801815	0.00613799272105098
234	4.25972700119019	0.311687350273132	-26.4346542358398	0.00743668992072344	-0.000680167751852423	-0.0899656042456627	0.0295145437121391
235	3.61037826538086	1.28571033477783	-26.9541320800781	-0.00749832857400179	-0.00490093370899558	-0.0458098985254765	-0.00490093370899558
236	3.61037826538086	0.636361658573151	-26.8242626190186	0.00159255252219737	0.00321592413820326	0.0571118593215942	-0.0276281367987394
237	5.55842447280884	0.311687350273132	-26.694393157959	-0.00879702530801296	0.00126787810586393	0.0519170723855495	-0.0104203969240189
238	4.25972700119019	1.28571033477783	-26.9541320800781	-0.0159398596733809	0.00418994715437293	-0.0818487480282784	0.01100810803473
239	4.90907573699951	1.28571033477783	-26.8242626190186	-0.00295288790948689	-0.00587495695799589	-0.055874802172184	0.0217223595827818
240	5.55842447280884	0.636361658573151	-26.7593269348145	-0.00425158534198999	-0.00327756232582033	-0.0464592464268208	-0.0305502042174339
241	6.20777273178101	0.311687350273132	-26.8891983032227	0.00126787810586393	0.00808603875339031	0.00418994715437293	-0.00944637414067984
242	3.61037826538086	0.636361658573151	-26.5645236968994	0.00548864435404539	0.00516396993771195	0.011982130818069	0.00743668992072344
243	4.90907573699951	0.311687350273132	-26.694393157959	-0.00295288790948689	0.000293855206109583	-0.159770578145981	0.0136055024340749
244	2.96102976799011	0.636361658573151	-26.694393157959	0.000618529506027699	-0.00555028254166245	-0.180874422192574	0.0288651939481497
245	5.55842447280884	-0.0129869729280472	-26.4995880126953	0.00126787810586393	-0.00555028254166245	-0.200354874134064	-0.0328229255974293
246	4.25972700119019	1.61038458347321	-26.7593269348145	-0.00490093370899558	0.00418994715437293	-0.114640854299068	-0.00392691092565656
247	2.96102976799011	0.961035966873169	-27.0840015411377	0.00386527273803949	0.00451462110504508	-0.125355109572411	0.00159255252219737
248	2.96102976799011	0.961035966873169	-26.9541320800781	0.0171769186854362	-0.00619963090866804	-0.213666528463364	0.00613799272105098
249	2.96102976799011	0.636361658573151	-26.8242626190186	-0.0110697457566857	-0.00749832857400179	-0.163991346955299	0.0304885655641556
250	4.90907573699951	-0.0129869729280472	-26.8242626190186	0.00646266713738441	-0.00555028254166245	-0.185419857501984	-0.0412644557654858
251	6.20777273178101	-0.662335574626923	-26.3697185516357	-0.00587495695799589	-0.000355493422830477	-0.0984071344137192	-0.0191866029053926
252	2.31168103218079	0.961035966873169	-26.694393157959	-0.00522560812532902	-0.000355493422830477	-0.0337969474494457	-0.00197886489331722
253	2.96102976799011	0.636361658573151	-27.0190677642822	0.0132808275520802	-0.00327756232582033	-0.050680011510849	0.0162028968334198
254	4.90907573699951	-0.0129869729280472	-26.7593269348145	0.00516396993771195	-0.000680167751852423	-0.0886669084429741	0.0249691028147936
255	2.96102976799011	0.311687350273132	-26.8891983032227	-0.00490093370899558	0.000618529506027699	-0.0584721975028515	-0.0191866029053926
256	4.25972700119019	0.311687350273132	-26.5645236968994	-0.00230353930965066	-0.00165419070981443	0.0652287155389786	-0.00425158534198999
257	4.25972700119019	-0.337661296129227	-26.3697185516357	0.0239950809627771	-0.0026282137259841	0.112955838441849	0.0142548503354192
258	4.90907573699951	0.636361658573151	-26.9541320800781	0.00386527273803949	-0.0110697457566857	0.093475379049778	0.0142548503354192
259	4.25972700119019	0.311687350273132	-27.0190677642822	0.013930176384747	0.00483929552137852	-0.0299008563160896	0.052891094237566
260	4.90907573699951	-0.337661296129227	-26.7593269348145	-0.0152905117720366	-0.00684897974133492	-0.0286021586507559	0.00711201597005129
261	5.55842447280884	-0.987009942531586	-26.6294574737549	0.0126314787194133	0.000618529506027699	0.0308132413774729	-0.0224333461374044
262	3.61037826538086	0.636361658573151	-26.3697185516357	0.0149041991680861	-0.00425158534198999	0.101916916668415	-0.0110697457566857
263	4.25972700119019	-0.337661296129227	-26.2398490905762	0.00873538758605719	0.00191722682211548	-0.0182125810533762	0.01847561635077
264	3.61037826538086	0.961035966873169	-26.6294574737549	-0.00944637414067984	-0.000680167751852423	-0.137043386697769	0.00516396993771195
265	3.61037826538086	-0.662335574626923	-26.6294574737549	-0.0107450718060136	0.00126787810586393	-0.174056261777878	0.00191722682211548
266	4.25972700119019	0.311687350273132	-27.0840015411377	0.00516396993771195	0.00354059832170606	-0.0873682126402855	-0.043212503194809
267	2.96102976799011	0.961035966873169	-26.8891983032227	-0.00555028254166245	-0.00197886489331722	0.000293855206109583	-0.00684897974133492
268	4.25972700119019	0.636361658573151	-26.8891983032227	0.00451462110504508	0.000618529506027699	-0.0587968714535236	-0.00132951640989631
269	4.25972700119019	-0.337661296129227	-26.3697185516357	-0.00360223650932312	0.00126787810586393	-0.139640778303146	0.00906006153672934
270	4.90907573699951	-0.337661296129227	-26.694393157959	0.000943203864153475	-0.00749832857400179	-0.113991506397724	-0.0513293594121933
271	4.25972700119019	-0.337661296129227	-26.7593269348145	-0.0133424662053585	0.00678734155371785	-0.0156151866540313	-0.0253554154187441
272	3.61037826538086	0.961035966873169	-27.2138710021973	0.00808603875339031	0.00354059832170606	0.0369820520281792	-0.00912170019000769
273	2.96102976799011	0.636361658573151	-26.5645236968994	-0.00360223650932312	-0.00132951640989631	-0.0292515084147453	0.00321592413820326
274	4.90907573699951	-0.337661296129227	-26.2398490905762	-0.0110697457566857	-0.00100484199356288	0.0447742342948914	0.00548864435404539
275	2.96102976799011	0.961035966873169	-26.4995880126953	0.000618529506027699	-0.00782300252467394	0.112631164491177	-0.0273034609854221
276	4.25972700119019	-0.337661296129227	-26.8891983032227	-0.00132951640989631	-0.00197886489331722	0.214254230260849	-0.0152905117720366
277	4.90907573699951	-0.662335574626923	-26.4995880126953	0.0165275707840919	-0.00425158534198999	0.209708780050278	0.00386527273803949
278	4.90907573699951	-0.987009942531586	-26.7593269348145	0.00418994715437293	-0.00327756232582033	0.0658780634403229	0.000943203864153475
279	4.90907573699951	-1.3116842508316	-26.4995880126953	0.00321592413820326	-0.00749832857400179	0.131137609481812	0.0243197549134493
280	4.90907573699951	-0.987009942531586	-26.5645236968994	-0.0107450718060136	-0.00977104809135199	0.132111623883247	-0.0311995539814234
281	4.90907573699951	-0.987009942531586	-26.3047828674316	0.0113327819854021	-0.00360223650932312	0.250293076038361	-0.0139918150380254
282	3.61037826538086	-0.0129869729280472	-26.9541320800781	0.00938473641872406	-3.08191010844894e-05	0.267176151275635	0.00678734155371785
283	4.90907573699951	-0.987009942531586	-26.7593269348145	0.00743668992072344	-0.0026282137259841	0.194773763418198	0.0168522447347641
284	3.61037826538086	-0.0129869729280472	-26.8242626190186	-0.00717365415766835	-0.0110697457566857	0.0373067259788513	0.0269171483814716
285	4.25972700119019	-0.662335574626923	-26.4346542358398	0.000618529506027699	-0.00782300252467394	0.00808603875339031	-0.0273034609854221
286	4.90907573699951	-0.987009942531586	-26.6294574737549	-0.00327756232582033	-3.08191010844894e-05	0.0642546936869621	-0.00425158534198999
287	3.61037826538086	0.311687350273132	-26.5645236968994	0.0207483377307653	-0.00197886489331722	0.145098596811295	-0.00490093370899558
288	4.25972700119019	-0.0129869729280472	-26.9541320800781	0.025618452578783	-0.00327756232582033	0.08925461769104	0.0149041991680861
289	4.90907573699951	-0.662335574626923	-26.7593269348145	0.00483929552137852	-0.0026282137259841	-0.0110697457566857	0.0249691028147936
290	4.90907573699951	-1.63635849952698	-26.4995880126953	-0.00100484199356288	-0.00652430532500148	-0.00425158534198999	-0.0308748781681061
291	2.96102976799011	-0.662335574626923	-26.3697185516357	0.000293855206109583	0.00321592413820326	0.0658780634403229	-0.0169138833880424
292	4.25972700119019	0.311687350273132	-26.8242626190186	-0.00100484199356288	0.000293855206109583	0.128864884376526	-3.08191010844894e-05
293	3.61037826538086	0.311687350273132	-26.8242626190186	-0.00165419070981443	-0.00912170019000769	0.0830858051776886	0.0123068047687411
294	6.20777273178101	-1.3116842508316	-26.7593269348145	0.0194496400654316	-0.0120437685400248	0.0262678004801273	0.0252937767654657
295	3.61037826538086	0.311687350273132	-27.0190677642822	0.0226963832974434	-0.00555028254166245	0.0899039655923843	-0.0139918150380254
296	3.61037826538086	-0.0129869729280472	-26.8891983032227	-0.00360223650932312	-0.00619963090866804	0.177890703082085	-3.08191010844894e-05
297	4.90907573699951	-0.337661296129227	-26.6294574737549	0.00938473641872406	-0.00587495695799589	0.20256595313549	0.0145795252174139
298	4.90907573699951	-0.662335574626923	-26.4995880126953	0.0142548503354192	-0.0104203969240189	0.0694494843482971	0.0295145437121391
299	4.90907573699951	-0.662335574626923	-26.6294574737549	-0.0169138833880424	-0.00457625929266214	0.0882805958390236	0.0194496400654316
300	6.85712146759033	-0.987009942531586	-26.694393157959	0.01100810803473	-0.0113944197073579	0.0970467999577522	-0.0188619289547205
301	4.25972700119019	-0.662335574626923	-26.7593269348145	0.00743668992072344	-0.000355493422830477	0.169124498963356	0.000293855206109583
302	3.61037826538086	-0.0129869729280472	-27.0190677642822	0.00386527273803949	0.000293855206109583	0.213929548859596	0.0106834331527352
303	4.90907573699951	-0.662335574626923	-26.694393157959	0.00613799272105098	-0.00490093370899558	0.109709098935127	0.0207483377307653
304	2.96102976799011	0.311687350273132	-27.2138710021973	0.00256657530553639	-0.00847235135734081	-0.0552254542708397	0.0282158460468054
305	4.90907573699951	-0.662335574626923	-27.1489372253418	-0.0136671401560307	-0.00717365415766835	-0.134121313691139	-0.0260047651827335
306	5.55842447280884	-0.337661296129227	-27.3437423706055	0.00191722682211548	-0.00392691092565656	-0.0480826161801815	-0.00522560812532902
307	4.90907573699951	-0.987009942531586	-27.2138710021973	0.00321592413820326	-0.00230353930965066	0.0288651939481497	0.00808603875339031
308	5.55842447280884	-0.662335574626923	-27.2788066864014	-0.00197886489331722	-0.0104203969240189	0.00581331877037883	0.0113327819854021
309	4.90907573699951	-0.337661296129227	-26.5645236968994	-0.00587495695799589	-0.0026282137259841	-0.129251196980476	0.0275664981454611
310	6.20777273178101	-0.662335574626923	-26.3697185516357	0.00321592413820326	-0.00782300252467394	-0.0935370251536369	-0.0224333461374044
311	2.96102976799011	0.636361658573151	-27.0190677642822	-0.00295288790948689	0.000943203864153475	-0.072757862508297	-0.0100957229733467
312	4.25972700119019	0.636361658573151	-27.1489372253418	0.00354059832170606	-0.0026282137259841	-0.0354203209280968	0.0145795252174139
313	4.25972700119019	-0.0129869729280472	-26.8891983032227	0.00256657530553639	0.0022419011220336	-0.159770578145981	0.0178262684494257
314	4.25972700119019	-0.337661296129227	-26.6294574737549	-0.000680167751852423	-0.0169138833880424	-0.0516540370881557	0.0230210572481155
315	4.25972700119019	-0.337661296129227	-26.8242626190186	-0.00230353930965066	-0.00230353930965066	-0.023407369852066	-0.0156151866540313
316	4.25972700119019	0.311687350273132	-27.2788066864014	-0.00327756232582033	0.00321592413820326	0.111332468688488	0.00159255252219737
317	4.25972700119019	-0.0129869729280472	-27.2138710021973	0.000293855206109583	0.00159255252219737	0.0798390582203865	0.0223717093467712
318	6.20777273178101	-0.987009942531586	-26.8242626190186	0.0194496400654316	-0.00425158534198999	-0.0250307414680719	0.0343846566975117
319	4.90907573699951	0.311687350273132	-26.7593269348145	-0.00652430532500148	-0.00587495695799589	-0.028926832601428	0.0483456552028656
320	6.20777273178101	-0.662335574626923	-26.4995880126953	0.00386527273803949	-0.00717365415766835	-0.0237320438027382	0.0145795252174139
321	2.96102976799011	0.311687350273132	-26.5645236968994	0.00906006153672934	0.0022419011220336	0.040228795260191	-0.0198359526693821
322	2.96102976799011	-0.0129869729280472	-26.5645236968994	0.00776136433705688	-0.00457625929266214	0.0233457311987877	-0.000680167751852423
323	4.25972700119019	0.311687350273132	-26.8242626190186	-0.00522560812532902	-0.00197886489331722	-0.130874574184418	0.0259431265294552
324	2.96102976799011	0.636361658573151	-27.0190677642822	-0.00457625929266214	-0.00879702530801296	-0.155549824237823	0.0356833562254906
325	2.96102976799011	-0.0129869729280472	-27.2138710021973	0.0152288740500808	0.00516396993771195	-0.172757551074028	0.0132808275520802
326	5.55842447280884	-0.662335574626923	-27.0840015411377	0.0278911720961332	-0.00197886489331722	-0.10295257717371	-0.0295761823654175
327	4.25972700119019	-0.0129869729280472	-27.0190677642822	0.000943203864153475	0.00841071270406246	-0.0750305876135826	-0.0117190945893526
328	6.20777273178101	-0.662335574626923	-26.8891983032227	-0.00749832857400179	-0.0026282137259841	-0.134121313691139	0.0165275707840919
329	4.25972700119019	0.311687350273132	-27.4086761474609	-0.00100484199356288	0.00418994715437293	-0.226004153490067	0.00126787810586393
330	4.90907573699951	-0.0129869729280472	-26.694393157959	-0.00717365415766835	0.00289124972186983	-0.219835340976715	-0.0425631552934647
331	2.96102976799011	1.28571033477783	-27.0190677642822	0.00548864435404539	-0.0026282137259841	-0.127952501177788	-0.0337969474494457
332	2.31168103218079	1.61038458347321	-26.694393157959	0.0155535480007529	0.00841071270406246	-0.0743812397122383	0.00483929552137852
333	4.90907573699951	0.636361658573151	-26.4995880126953	0.00418994715437293	-0.00425158534198999	-0.0568488240242004	0.0168522447347641
334	3.61037826538086	1.61038458347321	-26.7593269348145	-0.0133424662053585	-0.00555028254166245	-0.101004533469677	0.0360080301761627
335	4.25972700119019	0.636361658573151	-26.8242626190186	-3.08191010844894e-05	-0.00457625929266214	-0.0613942667841911	-0.0026282137259841
336	2.96102976799011	1.28571033477783	-26.8891983032227	-0.00100484199356288	0.00386527273803949	0.0175015944987535	-0.02697878703475
337	2.96102976799011	0.311687350273132	-27.2788066864014	0.013930176384747	-0.00132951640989631	0.084059827029705	-0.0162645354866982
338	4.90907573699951	-0.337661296129227	-27.0190677642822	0.0126314787194133	0.00256657530553639	0.0162028968334198	0.00938473641872406
339	4.90907573699951	0.636361658573151	-26.8891983032227	0.00678734155371785	-0.00327756232582033	-0.0698357969522476	0.020423661917448
340	5.55842447280884	0.311687350273132	-27.0840015411377	0.00938473641872406	0.00191722682211548	-0.0912643000483513	0.00581331877037883
341	2.96102976799011	1.28571033477783	-27.5385456085205	0.0165275707840919	0.00483929552137852	-0.0328229255974293	-0.0324982516467571
342	2.96102976799011	1.28571033477783	-27.4086761474609	0.000618529506027699	0.00906006153672934	-0.0100957229733467	-0.0162645354866982
343	4.25972700119019	0.311687350273132	-27.2138710021973	0.00418994715437293	-0.00684897974133492	-0.141913503408432	-0.00132951640989631
344	3.61037826538086	0.961035966873169	-26.694393157959	-0.0195112787187099	-0.00652430532500148	-0.150355026125908	0.031137915328145
345	3.61037826538086	1.28571033477783	-26.4346542358398	0.00548864435404539	0.00321592413820326	-0.147108286619186	-0.0110697457566857
346	4.90907573699951	0.636361658573151	-27.0840015411377	0.0162028968334198	0.00451462110504508	-0.0646410062909126	-0.0243813935667276
347	6.20777273178101	0.311687350273132	-27.2788066864014	0.00289124972186983	0.000943203864153475	-0.0282774847000837	-0.0237320438027382
348	4.25972700119019	0.311687350273132	-27.2138710021973	0.020423661917448	-0.00165419070981443	-0.127303153276443	0.0132808275520802
349	4.90907573699951	-0.0129869729280472	-27.2138710021973	-0.00944637414067984	-0.00100484199356288	-0.0467839203774929	0.0171769186854362
350	4.25972700119019	0.636361658573151	-27.0190677642822	0.00906006153672934	0.00289124972186983	-0.0480826161801815	-0.00230353930965066
351	3.61037826538086	1.28571033477783	-27.0840015411377	-0.00132951640989631	0.00289124972186983	0.0681507885456085	-0.0240567177534103
352	4.90907573699951	0.636361658573151	-27.4086761474609	0.0223717093467712	0.00548864435404539	0.106137678027153	-0.0146411629393697
353	4.90907573699951	0.311687350273132	-27.3437423706055	0.000943203864153475	0.000943203864153475	0.114903889596462	0.00970941036939621
354	2.96102976799011	1.61038458347321	-27.473611831665	-0.0169138833880424	-0.00684897974133492	0.0730208978056908	0.0379560738801956
355	4.90907573699951	0.636361658573151	-27.3437423706055	-0.00749832857400179	-0.00392691092565656	0.111332468688488	0.00613799272105098
356	2.96102976799011	1.28571033477783	-27.2788066864014	0.0022419011220336	0.00970941036939621	0.204838663339615	-0.0260047651827335
357	3.61037826538086	0.961035966873169	-26.8891983032227	0.020423661917448	0.00516396993771195	0.258409917354584	-0.0172385573387146
358	4.90907573699951	0.311687350273132	-27.2788066864014	0.0022419011220336	0.000618529506027699	0.205163344740868	0.0113327819854021
359	5.55842447280884	-0.337661296129227	-26.8891983032227	0.00451462110504508	-0.00587495695799589	0.128215536475182	0.0356833562254906
360	4.90907573699951	0.311687350273132	-26.694393157959	0.00418994715437293	0.00743668992072344	0.12204672396183	-0.0204853005707264
361	3.61037826538086	1.28571033477783	-27.0190677642822	0.00711201597005129	0.00451462110504508	0.173994615674019	-0.0204853005707264
362	2.96102976799011	0.961035966873169	-26.8891983032227	0.00289124972186983	0.00646266713738441	0.145098596811295	0.00451462110504508
363	4.90907573699951	1.61038458347321	-26.6294574737549	0.0269171483814716	0.0106834331527352	-0.0299008563160896	0.0126314787194133
364	3.61037826538086	1.28571033477783	-27.5385456085205	-0.017887907102704	0.00289124972186983	-0.0636669844388962	0.0408781431615353
365	4.90907573699951	1.28571033477783	-27.4086761474609	-0.00327756232582033	0.00354059832170606	-0.0493813157081604	-0.00132951640989631
366	4.90907573699951	0.311687350273132	-26.7593269348145	0.0152288740500808	0.012956153601408	0.0395794473588467	-0.0305502042174339
367	5.55842447280884	-0.0129869729280472	-27.3437423706055	-0.00457625929266214	0.00646266713738441	0.0262678004801273	-0.0159398596733809
368	4.25972700119019	0.636361658573151	-26.6294574737549	-0.00457625929266214	0.00256657530553639	-0.0984071344137192	0.0226963832974434
369	5.55842447280884	0.636361658573151	-26.2398490905762	0.00159255252219737	0.00191722682211548	-0.0565241500735283	0.0155535480007529
370	3.61037826538086	1.93505895137787	-26.7593269348145	0.00646266713738441	0.00354059832170606	-0.0630176365375519	0.00451462110504508
371	3.61037826538086	1.61038458347321	-27.0840015411377	0.0145795252174139	-3.08191010844894e-05	0.049319677054882	-0.0273034609854221
372	4.90907573699951	0.311687350273132	-27.0190677642822	0.0136055024340749	0.000618529506027699	0.0954234302043915	-0.00944637414067984
373	6.20777273178101	0.636361658573151	-26.8242626190186	0.0113327819854021	0.00159255252219737	0.105163656175137	0.0197743140161037
374	2.96102976799011	1.61038458347321	-26.8891983032227	-0.00165419070981443	0.000293855206109583	0.0463976077735424	0.0340599827468395
375	5.55842447280884	0.636361658573151	-26.4995880126953	-0.0104203969240189	-0.00652430532500148	0.076592318713665	0.00483929552137852
376	3.61037826538086	1.61038458347321	-27.6034812927246	-0.00295288790948689	0.00906006153672934	0.186656907200813	-0.0133424662053585
377	3.61037826538086	0.636361658573151	-27.0840015411377	0.0123068047687411	0.00256657530553639	0.265877425670624	-0.0123684434220195
378	2.96102976799011	0.961035966873169	-26.8242626190186	0.0217223595827818	-0.00652430532500148	0.221072390675545	0.013930176384747
379	4.25972700119019	-0.0129869729280472	-26.694393157959	-0.00814767740666866	-0.00392691092565656	0.0980208218097687	0.0379560738801956
380	3.61037826538086	1.93505895137787	-26.3047828674316	-0.00490093370899558	-0.00587495695799589	0.081787109375	0.00873538758605719
381	2.96102976799011	1.28571033477783	-26.6294574737549	-0.00197886489331722	0.00581331877037883	0.148670017719269	-0.0191866029053926
382	3.61037826538086	1.93505895137787	-26.8242626190186	-0.00555028254166245	0.00483929552137852	0.138929784297943	-0.0188619289547205
383	3.61037826538086	1.28571033477783	-26.9541320800781	0.0428261905908585	-0.00230353930965066	-0.0201606266200542	0.00678734155371785
384	4.25972700119019	1.28571033477783	-26.9541320800781	-0.0120437685400248	-0.00490093370899558	-0.0480826161801815	0.0314625911414623
385	3.61037826538086	1.28571033477783	-26.8891983032227	0.0188002903014421	-0.00100484199356288	-0.0519787110388279	0.00646266713738441
386	3.61037826538086	0.636361658573151	-26.6294574737549	-0.000355493422830477	0.0022419011220336	0.00581331877037883	-0.0315242260694504
387	4.25972700119019	-0.0129869729280472	-26.4995880126953	0.00191722682211548	-0.00230353930965066	0.0239950809627771	-0.0217839982360601
388	3.61037826538086	0.636361658573151	-26.4995880126953	0.025618452578783	0.00548864435404539	-0.0808747261762619	0.00126787810586393
389	4.25972700119019	-0.0129869729280472	-26.5645236968994	-0.0139918150380254	-0.00132951640989631	-0.0126931173726916	0.0324366129934788
390	3.61037826538086	1.61038458347321	-26.7593269348145	-0.00295288790948689	-0.0026282137259841	-0.0149658378213644	0.000618529506027699
391	2.96102976799011	1.28571033477783	-26.6294574737549	-0.000355493422830477	0.00906006153672934	0.0642546936869621	-0.0286021586507559
392	4.25972700119019	-0.0129869729280472	-26.3047828674316	0.0158782228827477	0.00483929552137852	0.0480209775269032	-0.021459324285388
393	4.25972700119019	0.311687350273132	-26.694393157959	-0.00619963090866804	-0.00132951640989631	-0.0302255302667618	0.00938473641872406
394	4.25972700119019	1.61038458347321	-27.2138710021973	0.0100340843200684	-0.00100484199356288	0.0353586822748184	0.0246444288641214
395	4.90907573699951	0.311687350273132	-26.7593269348145	0.00711201597005129	-0.00132951640989631	0.101267568767071	0.01100810803473
396	3.61037826538086	1.93505895137787	-26.7593269348145	0.0165275707840919	0.00451462110504508	0.221072390675545	-0.0169138833880424
397	2.96102976799011	0.636361658573151	-26.2398490905762	0.00483929552137852	0.00678734155371785	0.270098209381104	-0.0195112787187099
398	4.90907573699951	0.311687350273132	-26.4995880126953	0.00776136433705688	0.00386527273803949	0.219773694872856	0.00418994715437293
399	4.25972700119019	0.311687350273132	-26.1749134063721	-0.0113944197073579	0.00354059832170606	0.0947740823030472	0.0282158460468054
400	4.25972700119019	0.311687350273132	-26.694393157959	0.00191722682211548	0.00321592413820326	0.0632806718349457	0.00354059832170606
401	4.90907573699951	0.311687350273132	-26.3697185516357	0.00613799272105098	0.00906006153672934	0.143799901008606	-0.0230826959013939
402	3.61037826538086	0.961035966873169	-26.8242626190186	0.0175015944987535	-0.000680167751852423	0.188280284404755	-0.0227580219507217
403	2.96102976799011	1.61038458347321	-26.4346542358398	0.0217223595827818	0.00906006153672934	0.0873065739870071	-0.00457625929266214
404	4.25972700119019	0.311687350273132	-26.6294574737549	-0.00295288790948689	-3.08191010844894e-05	-0.0899656042456627	0.0142548503354192
405	3.61037826538086	1.61038458347321	-26.8891983032227	-0.0123684434220195	0.00483929552137852	-0.107498019933701	0.0103587592020631
406	2.31168103218079	1.28571033477783	-26.8242626190186	-0.00425158534198999	-0.00295288790948689	-0.0360696688294411	-0.0282774847000837
407	1.66233253479004	1.61038458347321	-26.694393157959	-0.0100957229733467	0.00678734155371785	0.0142548503354192	-0.0104203969240189
408	2.96102976799011	0.961035966873169	-26.694393157959	0.0116574559360743	0.0022419011220336	-0.101978555321693	0.00873538758605719
409	4.25972700119019	-0.0129869729280472	-26.3697185516357	-0.00197886489331722	0.00354059832170606	-0.0513293594121933	0.0100340843200684
410	4.25972700119019	0.636361658573151	-26.6294574737549	-0.0110697457566857	0.00841071270406246	-0.0695111230015755	0.00841071270406246
411	3.61037826538086	-0.0129869729280472	-26.7593269348145	-0.0113944197073579	0.00678734155371785	0.0334106348454952	-0.0217839982360601
412	5.55842447280884	1.93505895137787	-26.8242626190186	0.0142548503354192	0.0022419011220336	0.0282158460468054	-0.0237320438027382
413	4.90907573699951	0.636361658573151	-26.6294574737549	0.00906006153672934	0.000293855206109583	-0.0376930385828018	0.0188002903014421
414	3.61037826538086	1.61038458347321	-26.7593269348145	-0.00490093370899558	-0.00197886489331722	0.0171769186854362	0.0304885655641556
415	4.25972700119019	0.311687350273132	-26.694393157959	-0.00327756232582033	0.00191722682211548	0.0873065739870071	0.0132808275520802
416	3.61037826538086	1.28571033477783	-26.8891983032227	-0.00165419070981443	0.00808603875339031	0.161332309246063	-0.00555028254166245
417	4.25972700119019	0.636361658573151	-26.6294574737549	0.00386527273803949	0.000293855206109583	0.19964388012886	-0.0188619289547205
418	4.90907573699951	0.311687350273132	-26.6294574737549	0.011982130818069	0.00289124972186983	0.158085569739342	0.0259431265294552
419	4.90907573699951	1.28571033477783	-26.3047828674316	-0.0123684434220195	-0.00100484199356288	0.020423661917448	0.0499690249562263
420	4.90907573699951	0.311687350273132	-26.1749134063721	0.00451462110504508	-0.00457625929266214	-0.0126931173726916	0.0181509424000978
421	3.61037826538086	0.311687350273132	-26.4995880126953	-0.00522560812532902	0.00678734155371785	0.0405534692108631	-0.0104203969240189
422	3.61037826538086	1.61038458347321	-26.694393157959	0.0158782228827477	0.000293855206109583	0.0938000604510307	-0.0159398596733809
423	2.31168103218079	1.61038458347321	-26.3697185516357	0.0239950809627771	0.00354059832170606	-0.00847235135734081	0.0353586822748184
424	5.55842447280884	-0.0129869729280472	-26.3047828674316	0.000943203864153475	0.00126787810586393	-0.160095259547234	0.0262678004801273
425	2.96102976799011	1.61038458347321	-26.5645236968994	-0.0100957229733467	0.00483929552137852	-0.189315944910049	0.0217223595827818
426	3.61037826538086	0.961035966873169	-26.3697185516357	0.00970941036939621	-0.00425158534198999	-0.132497936487198	-0.0204853005707264
427	2.96102976799011	1.28571033477783	-26.8891983032227	0.00841071270406246	0.00613799272105098	-0.130874574184418	-0.0104203969240189
428	3.61037826538086	0.961035966873169	-26.8891983032227	0.0239950809627771	0.00808603875339031	-0.208471730351448	0.0272418223321438
429	2.31168103218079	1.61038458347321	-26.2398490905762	0.00126787810586393	0.00711201597005129	-0.170160159468651	0.0350340083241463
430	4.90907573699951	-0.337661296129227	-26.5645236968994	-0.00587495695799589	0.00386527273803949	-0.182822465896606	0.00711201597005129
431	3.61037826538086	1.28571033477783	-26.5645236968994	0.00711201597005129	0.00613799272105098	-0.0899656042456627	-0.0198359526693821
432	4.90907573699951	1.61038458347321	-26.3697185516357	0.0132808275520802	0.00548864435404539	-0.0984071344137192	-0.0136671401560307
433	3.61037826538086	0.636361658573151	-26.5645236968994	-0.00490093370899558	0.000943203864153475	-0.181523770093918	0.00548864435404539
434	4.25972700119019	1.28571033477783	-27.0190677642822	-0.00717365415766835	-0.00522560812532902	-0.118212267756462	0.036657378077507
435	4.25972700119019	0.636361658573151	-26.5645236968994	-0.0117190945893526	-0.00295288790948689	-0.0561994761228561	0.000618529506027699
436	2.96102976799011	1.28571033477783	-26.5645236968994	0.0230210572481155	0.00841071270406246	0.0616573020815849	-0.0169138833880424
437	3.61037826538086	1.93505895137787	-26.4995880126953	0.00321592413820326	0.00418994715437293	0.135683044791222	-0.0185372550040483
438	4.25972700119019	0.311687350273132	-26.1099796295166	0.000943203864153475	0.00581331877037883	0.0671767666935921	0.0191249661147594
439	4.25972700119019	0.961035966873169	-26.5645236968994	-0.00814767740666866	0.000943203864153475	-0.0623682886362076	0.01100810803473
440	3.61037826538086	1.28571033477783	-26.6294574737549	0.00711201597005129	-0.00165419070981443	-0.104575946927071	0.00354059832170606
441	3.61037826538086	1.93505895137787	-26.694393157959	-0.00457625929266214	0.00126787810586393	-0.0373683646321297	-0.0201606266200542
442	5.55842447280884	1.61038458347321	-26.0450439453125	0.00841071270406246	-3.08191010844894e-05	0.0363327041268349	-0.0240567177534103
443	3.61037826538086	0.961035966873169	-26.1749134063721	-0.00425158534198999	-0.00360223650932312	-0.0383423902094364	-0.000680167751852423
444	2.96102976799011	0.961035966873169	-26.6294574737549	0.00126787810586393	-0.00522560812532902	-0.202627599239349	0.0116574559360743
445	3.61037826538086	1.28571033477783	-26.8891983032227	-0.0217839982360601	-0.00132951640989631	-0.239315792918205	0.000618529506027699
446	4.90907573699951	-0.0129869729280472	-26.4346542358398	0.0175015944987535	0.01100810803473	-0.147108286619186	-0.0175632312893867
447	4.90907573699951	0.311687350273132	-26.4346542358398	-0.00197886489331722	0.00418994715437293	-0.0383423902094364	-0.0117190945893526
448	4.90907573699951	0.311687350273132	-26.3697185516357	-0.000680167751852423	0.000293855206109583	-0.100355185568333	0.0194496400654316
449	4.90907573699951	0.311687350273132	-26.1099796295166	-0.0026282137259841	-0.000680167751852423	-0.172757551074028	0.0236704051494598
450	4.90907573699951	0.311687350273132	-26.3047828674316	0.0100340843200684	0.00516396993771195	-0.178601697087288	-0.00132951640989631
451	3.61037826538086	1.61038458347321	-26.7593269348145	0.0272418223321438	0.000618529506027699	-0.0799007043242455	-0.03444629535079
452	5.55842447280884	0.636361658573151	-26.4346542358398	-0.00912170019000769	-3.08191010844894e-05	-0.0948357209563255	-0.0227580219507217
453	3.61037826538086	0.636361658573151	-26.8242626190186	0.0246444288641214	0.00386527273803949	-0.142562851309776	0.0116574559360743
454	2.31168103218079	1.61038458347321	-26.3697185516357	-0.00749832857400179	0.00776136433705688	-0.0656150281429291	0.0252937767654657
455	4.90907573699951	-0.0129869729280472	-26.1749134063721	-0.00522560812532902	-0.00522560812532902	-0.0204853005707264	-0.000680167751852423
456	2.31168103218079	1.28571033477783	-26.694393157959	0.00743668992072344	0.00711201597005129	0.0739949271082878	-0.0159398596733809
457	2.96102976799011	1.28571033477783	-26.694393157959	0.00613799272105098	0.00451462110504508	0.0856831967830658	-0.0100957229733467
458	2.31168103218079	0.636361658573151	-26.5645236968994	0.0100340843200684	0.00841071270406246	-0.0545761026442051	0.0301638916134834
459	3.61037826538086	0.636361658573151	-26.3697185516357	0.0249691028147936	0.00776136433705688	-0.0198359526693821	0.0360080301761627
460	2.96102976799011	0.961035966873169	-26.1749134063721	-0.00782300252467394	-0.00684897974133492	-0.0383423902094364	0.000618529506027699
461	2.96102976799011	0.961035966873169	-26.4995880126953	0.000293855206109583	0.00841071270406246	0.0447742342948914	-0.0273034609854221
462	4.25972700119019	0.961035966873169	-26.7593269348145	-0.00230353930965066	-3.08191010844894e-05	0.093475379049778	-0.0204853005707264
463	2.31168103218079	1.28571033477783	-26.694393157959	0.00159255252219737	-0.00132951640989631	0.0155535480007529	0.0136055024340749
464	4.25972700119019	0.636361658573151	-26.694393157959	-0.00912170019000769	-0.00814767740666866	-0.133796632289886	0.0181509424000978
465	3.61037826538086	0.961035966873169	-26.7593269348145	-0.0130177913233638	-0.000355493422830477	-0.175030276179314	-0.00490093370899558
466	2.96102976799011	0.636361658573151	-26.3697185516357	0.0200989879667759	0.00159255252219737	-0.0919136479496956	-0.0324982516467571
467	4.90907573699951	-0.0129869729280472	-26.7593269348145	-0.00944637414067984	0.00581331877037883	0.00321592413820326	-0.0341216214001179
468	3.61037826538086	0.311687350273132	-26.694393157959	0.00743668992072344	0.00581331877037883	-0.0292515084147453	-0.00327756232582033
469	4.90907573699951	-0.0129869729280472	-26.4995880126953	0.00548864435404539	-0.00132951640989631	-0.116264224052429	0.00548864435404539
470	4.25972700119019	0.961035966873169	-26.6294574737549	-0.00782300252467394	-0.000355493422830477	-0.134770661592484	-0.0126931173726916
471	2.96102976799011	1.61038458347321	-26.694393157959	0.00711201597005129	0.00516396993771195	-0.0516540370881557	-0.0266541130840778
472	4.25972700119019	-0.0129869729280472	-26.1749134063721	-0.00619963090866804	-0.00457625929266214	0.0353586822748184	-0.0237320438027382
473	5.55842447280884	-0.337661296129227	-26.7593269348145	0.0200989879667759	-0.00230353930965066	0.0340599827468395	0.00776136433705688
474	2.31168103218079	1.28571033477783	-27.0190677642822	-0.00230353930965066	-0.00425158534198999	-0.0243813935667276	0.0246444288641214
475	5.55842447280884	-0.0129869729280472	-26.4995880126953	0.00516396993771195	-0.00522560812532902	0.00970941036939621	-0.00100484199356288
476	3.61037826538086	1.61038458347321	-26.9541320800781	-0.00522560812532902	0.00938473641872406	0.114903889596462	-0.0266541130840778
477	4.25972700119019	1.28571033477783	-26.694393157959	-0.00230353930965066	0.00451462110504508	0.211981505155563	-0.0191866029053926
478	2.31168103218079	1.28571033477783	-26.6294574737549	0.00126787810586393	0.00418994715437293	0.130163580179214	0.0132808275520802
479	4.25972700119019	0.636361658573151	-26.8242626190186	0.00191722682211548	-0.00132951640989631	0.0308132413774729	0.031137915328145
480	4.25972700119019	0.961035966873169	-27.0190677642822	-0.0126931173726916	-0.00132951640989631	-0.00132951640989631	0.00678734155371785
481	4.25972700119019	1.28571033477783	-26.8891983032227	-0.00230353930965066	0.00906006153672934	0.0623066499829292	-0.0195112787187099
482	4.90907573699951	0.961035966873169	-26.8891983032227	-0.00522560812532902	0.0022419011220336	0.0655533894896507	-0.0146411629393697
483	4.25972700119019	0.961035966873169	-26.694393157959	-0.0026282137259841	0.00191722682211548	-0.0513293594121933	0.0165275707840919
484	4.90907573699951	0.636361658573151	-26.4346542358398	-0.00230353930965066	0.000943203864153475	-0.0880175605416298	0.0246444288641214
485	2.96102976799011	1.28571033477783	-26.7593269348145	0.00613799272105098	-0.000680167751852423	-0.0951603949069977	0.00938473641872406
486	2.96102976799011	1.28571033477783	-26.8891983032227	-0.00457625929266214	0.00289124972186983	-0.0299008563160896	-0.0292515084147453
487	4.90907573699951	0.311687350273132	-26.8242626190186	0.00321592413820326	-0.00230353930965066	-0.0260047651827335	-0.0256800893694162
488	4.25972700119019	0.961035966873169	-26.3047828674316	0.00841071270406246	-0.00100484199356288	-0.123082384467125	-0.00295288790948689
489	4.25972700119019	0.636361658573151	-26.4346542358398	0.00516396993771195	-0.00132951640989631	-0.0756799355149269	0.0188002903014421
490	2.96102976799011	1.61038458347321	-26.8891983032227	-0.0110697457566857	-0.00100484199356288	-0.0756799355149269	0.00256657530553639
491	4.25972700119019	0.636361658573151	-27.1489372253418	0.000943203864153475	0.00646266713738441	0.0412028171122074	-0.0162645354866982
492	5.55842447280884	0.636361658573151	-26.694393157959	0.00678734155371785	0.00451462110504508	0.0941247344017029	-0.0230826959013939
493	4.90907573699951	-0.0129869729280472	-26.694393157959	-0.00132951640989631	0.00386527273803949	0.129189550876617	0.0217223595827818
494	2.96102976799011	1.93505895137787	-26.8242626190186	-0.00652430532500148	-0.00425158534198999	0.0587352328002453	0.0308132413774729
495	4.90907573699951	0.636361658573151	-26.3047828674316	-0.0185372550040483	-0.0130177913233638	0.0999688655138016	0.0171769186854362
496	4.25972700119019	0.961035966873169	-27.1489372253418	0.0165275707840919	0.00711201597005129	0.192825719714165	-0.00425158534198999
497	2.96102976799011	1.28571033477783	-27.0840015411377	0.025618452578783	0.00776136433705688	0.285357892513275	-0.00490093370899558
498	3.61037826538086	1.61038458347321	-27.0190677642822	-0.00912170019000769	0.00386527273803949	0.210682809352875	0.0158782228827477
499	3.61037826538086	1.28571033477783	-26.7593269348145	-0.017887907102704	0.0022419011220336	0.0886052697896957	0.0389300994575024
500	2.31168103218079	1.93505895137787	-26.8242626190186	-0.0126931173726916	0.00386527273803949	0.0522417463362217	0.0106834331527352
501	2.31168103218079	1.28571033477783	-26.5645236968994	-0.00847235135734081	0.00581331877037883	0.160033613443375	-0.0175632312893867
502	5.55842447280884	1.28571033477783	-27.0840015411377	-0.00944637414067984	0.00776136433705688	0.150293380022049	-0.0143164889886975
503	2.31168103218079	1.61038458347321	-27.0190677642822	-0.00879702530801296	0.00191722682211548	0.0334106348454952	0.0126314787194133
504	5.55842447280884	0.636361658573151	-26.4346542358398	-0.00619963090866804	-0.00587495695799589	0.0246444288641214	0.0223717093467712
505	2.96102976799011	1.61038458347321	-26.8891983032227	-0.00197886489331722	-0.00392691092565656	-0.0201606266200542	0.00548864435404539
506	3.61037826538086	1.61038458347321	-26.7593269348145	-0.00197886489331722	0.00289124972186983	0.0480209775269032	-0.0227580219507217
507	3.61037826538086	0.636361658573151	-26.4346542358398	0.0158782228827477	0.00386527273803949	0.0431508645415306	-0.0146411629393697
508	2.96102976799011	0.311687350273132	-26.9541320800781	-0.00944637414067984	0.000943203864153475	-0.0789266750216484	0.00613799272105098
509	3.61037826538086	1.28571033477783	-26.8242626190186	-0.000680167751852423	-0.00295288790948689	-0.0360696688294411	0.0165275707840919
510	2.96102976799011	1.61038458347321	-26.9541320800781	-0.00100484199356288	-0.00652430532500148	-0.0253554154187441	0.00126787810586393
511	4.90907573699951	0.961035966873169	-26.6294574737549	-0.00457625929266214	0.00289124972186983	0.0688001364469528	-0.017887907102704
512	4.25972700119019	0.311687350273132	-26.1749134063721	0.00191722682211548	0.00938473641872406	0.120098672807217	-0.0240567177534103
513	2.96102976799011	0.636361658573151	-26.3697185516357	0.00776136433705688	0.00418994715437293	0.153540134429932	0.0188002903014421
514	3.61037826538086	1.28571033477783	-26.8242626190186	-0.0026282137259841	-0.00327756232582033	0.102890938520432	0.0272418223321438
515	2.96102976799011	0.636361658573151	-26.8891983032227	-0.00749832857400179	-0.00717365415766835	0.15938426554203	0.0145795252174139
516	4.90907573699951	0.636361658573151	-26.8242626190186	0.00321592413820326	0.00418994715437293	0.242176219820976	-0.0250307414680719
517	2.96102976799011	1.28571033477783	-26.8242626190186	-3.08191010844894e-05	0.00938473641872406	0.298669546842575	-0.0123684434220195
518	2.96102976799011	0.961035966873169	-26.7593269348145	0.00970941036939621	0.00548864435404539	0.233410015702248	0.00613799272105098
519	2.96102976799011	0.961035966873169	-26.694393157959	0.00873538758605719	0.00256657530553639	0.108410403132439	0.0340599827468395
520	2.96102976799011	1.28571033477783	-27.3437423706055	-0.0104203969240189	0.00483929552137852	0.0853585228323936	0.00126787810586393
521	2.96102976799011	1.28571033477783	-26.7593269348145	0.011982130818069	0.00678734155371785	0.1564621925354	-0.0198359526693821
522	3.61037826538086	0.311687350273132	-26.8891983032227	-0.00944637414067984	0.00483929552137852	0.16392970085144	-0.0104203969240189
523	2.96102976799011	1.28571033477783	-26.8891983032227	0.0301638916134834	-0.00197886489331722	0.00581331877037883	0.0152288740500808
524	4.90907573699951	-0.0129869729280472	-26.5645236968994	-0.00132951640989631	-0.00100484199356288	-0.00879702530801296	0.0272418223321438
525	2.96102976799011	1.28571033477783	-27.1489372253418	-0.0143164889886975	-0.00522560812532902	-0.0643163323402405	0.00938473641872406
526	3.61037826538086	1.28571033477783	-27.7982864379883	-0.000355493422830477	-0.000680167751852423	0.0298392176628113	-0.0328229255974293
527	3.61037826538086	1.61038458347321	-27.1489372253418	0.0155535480007529	0.00516396993771195	0.0957481041550636	-0.00749832857400179
528	4.25972700119019	1.28571033477783	-27.1489372253418	0.00516396993771195	0.000618529506027699	0.0769169926643372	0.0269171483814716
529	2.31168103218079	1.28571033477783	-27.0190677642822	0.0145795252174139	0.00321592413820326	-0.0143164889886975	0.0285405199974775
530	2.31168103218079	1.28571033477783	-27.2788066864014	-0.00425158534198999	0.00646266713738441	-0.0172385573387146	-0.0104203969240189
531	5.55842447280884	0.636361658573151	-27.0840015411377	-0.00165419070981443	0.00126787810586393	0.0369820520281792	-0.0367190167307854
532	4.90907573699951	0.311687350273132	-26.9541320800781	0.0165275707840919	0.00970941036939621	0.150942742824554	-0.0152905117720366
533	3.61037826538086	1.61038458347321	-27.0190677642822	-0.00100484199356288	-3.08191010844894e-05	0.103215612471104	0.0116574559360743
534	5.55842447280884	1.28571033477783	-27.1489372253418	0.00808603875339031	-3.08191010844894e-05	0.0564625114202499	0.0272418223321438
535	2.96102976799011	1.61038458347321	-26.694393157959	0.00613799272105098	-0.00587495695799589	0.0733455792069435	-0.00457625929266214
536	4.90907573699951	-0.0129869729280472	-26.694393157959	-0.00392691092565656	0.00548864435404539	0.189578980207443	-0.0279528107494116
537	2.96102976799011	0.961035966873169	-27.2788066864014	-0.00230353930965066	0.011982130818069	0.215228244662285	-0.0107450718060136
538	3.61037826538086	0.961035966873169	-27.2788066864014	-0.00100484199356288	-0.00165419070981443	0.0882805958390236	0.020423661917448
539	2.96102976799011	1.28571033477783	-27.1489372253418	-0.00684897974133492	-0.00425158534198999	0.12951423227787	0.0239950809627771
540	3.61037826538086	1.28571033477783	-27.2788066864014	0.00191722682211548	-0.00295288790948689	0.131462275981903	0.00126787810586393
541	3.61037826538086	1.28571033477783	-27.1489372253418	-0.0133424662053585	0.0136055024340749	0.197046488523483	-0.0415891297161579
542	4.90907573699951	-0.0129869729280472	-26.8242626190186	0.01847561635077	0.00483929552137852	0.253215134143829	-0.0256800893694162
543	3.61037826538086	1.28571033477783	-27.2788066864014	0.0132808275520802	-0.00457625929266214	0.161332309246063	-0.000355493422830477
544	4.90907573699951	0.311687350273132	-27.0190677642822	0.0188002903014421	0.00126787810586393	-0.0136671401560307	0.0200989879667759
545	4.25972700119019	1.28571033477783	-26.8891983032227	0.00256657530553639	0.000293855206109583	-0.0675630792975426	-0.0237320438027382
546	2.96102976799011	1.61038458347321	-27.2138710021973	0.012956153601408	-3.08191010844894e-05	0.0200989879667759	-0.0513293594121933
547	2.96102976799011	1.28571033477783	-26.9541320800781	0.0136055024340749	0.00548864435404539	0.0405534692108631	-0.0360696688294411
548	4.25972700119019	1.28571033477783	-26.8242626190186	-0.00392691092565656	0.00126787810586393	-0.0698357969522476	-0.0107450718060136
549	2.96102976799011	1.61038458347321	-27.2788066864014	0.00191722682211548	0.00711201597005129	-0.0357449948787689	0.00970941036939621
550	5.55842447280884	1.61038458347321	-27.2138710021973	0.00354059832170606	0.000943203864153475	-0.0471085943281651	-0.0208099745213985
551	4.90907573699951	0.961035966873169	-26.8891983032227	-0.0100957229733467	0.00743668992072344	0.0343846566975117	-0.043212503194809
552	4.90907573699951	0.636361658573151	-26.7593269348145	0.01100810803473	0.00711201597005129	0.121072702109814	-0.0406151078641415
553	3.61037826538086	2.25973320007324	-26.6294574737549	0.000943203864153475	-0.00619963090866804	0.0960727781057358	-0.00717365415766835
554	5.55842447280884	0.961035966873169	-27.2788066864014	-0.00425158534198999	-0.00360223650932312	0.0441248863935471	0.0168522447347641
555	2.31168103218079	1.61038458347321	-27.1489372253418	-0.0026282137259841	0.00354059832170606	0.0700988322496414	0.000618529506027699
556	5.55842447280884	0.311687350273132	-26.6294574737549	0.0220470335334539	0.00776136433705688	0.176267325878143	-0.0253554154187441
557	3.61037826538086	2.25973320007324	-27.1489372253418	0.0304885655641556	0.00808603875339031	0.175293311476707	-0.0133424662053585
558	3.61037826538086	1.61038458347321	-27.0190677642822	-0.0113944197073579	0.00613799272105098	0.0249691028147936	0.0145795252174139
559	3.61037826538086	1.93505895137787	-26.8891983032227	-0.00619963090866804	-0.000355493422830477	0.0265924744307995	0.0298392176628113
560	4.25972700119019	1.28571033477783	-27.2138710021973	-0.00327756232582033	0.000618529506027699	0.0136055024340749	0.00646266713738441
561	4.25972700119019	1.61038458347321	-27.2788066864014	-0.0026282137259841	0.00159255252219737	0.0912026613950729	-0.0279528107494116
562	5.55842447280884	0.636361658573151	-26.6294574737549	0.0126314787194133	0.00873538758605719	0.123020745813847	-0.0201606266200542
563	4.25972700119019	2.25973320007324	-26.8891983032227	-0.00457625929266214	0.00548864435404539	0.0561378374695778	-0.00782300252467394
564	4.90907573699951	0.311687350273132	-26.4346542358398	0.000618529506027699	-0.00100484199356288	-0.0821734219789505	0.0162028968334198
565	2.96102976799011	2.25973320007324	-27.0190677642822	0.00386527273803949	-0.000355493422830477	-0.140290126204491	-0.00100484199356288
566	3.61037826538086	1.61038458347321	-27.2138710021973	0.00970941036939621	0.00548864435404539	-0.0542514286935329	-0.0247060675173998
567	2.31168103218079	1.93505895137787	-27.2138710021973	0.0278911720961332	0.00678734155371785	0.0142548503354192	-0.0273034609854221
568	3.61037826538086	1.61038458347321	-26.694393157959	0.00646266713738441	0.00678734155371785	-0.017887907102704	0.00418994715437293
569	3.61037826538086	2.25973320007324	-26.5645236968994	0.0155535480007529	-0.00230353930965066	-0.121459014713764	0.0210730116814375
570	2.31168103218079	1.61038458347321	-26.4995880126953	-0.0126931173726916	0.00516396993771195	-0.106199324131012	0.00906006153672934
571	4.90907573699951	0.636361658573151	-26.5645236968994	-0.00100484199356288	-0.00522560812532902	-0.023407369852066	-0.0279528107494116
572	3.61037826538086	1.61038458347321	-26.694393157959	0.0259431265294552	0.0100340843200684	0.0158782228827477	-0.0266541130840778
573	4.25972700119019	1.61038458347321	-26.7593269348145	0.00743668992072344	0.00483929552137852	-0.098082460463047	0.00483929552137852
574	4.90907573699951	-0.0129869729280472	-26.5645236968994	-0.00327756232582033	0.00516396993771195	-0.00230353930965066	0.0230210572481155
575	2.31168103218079	1.28571033477783	-26.6294574737549	0.00126787810586393	-0.00230353930965066	0.0301638916134834	0.0132808275520802
576	5.55842447280884	-0.0129869729280472	-26.1099796295166	0.000293855206109583	0.000293855206109583	0.152566105127335	-0.0240567177534103
577	4.25972700119019	0.961035966873169	-26.8891983032227	-0.00230353930965066	0.00938473641872406	0.190228328108788	-0.0152905117720366
578	2.96102976799011	0.961035966873169	-26.7593269348145	0.00711201597005129	0.00191722682211548	0.120748028159142	0.0136055024340749
579	3.61037826538086	1.28571033477783	-26.8242626190186	-0.00717365415766835	-0.00132951640989631	0.0022419011220336	0.0327612869441509
580	3.61037826538086	1.28571033477783	-26.7593269348145	-0.00360223650932312	-0.00457625929266214	-0.0318489037454128	-0.00230353930965066
581	4.90907573699951	0.311687350273132	-26.4995880126953	0.00159255252219737	0.00581331877037883	0.0194496400654316	-0.0386670641601086
582	4.90907573699951	0.636361658573151	-26.2398490905762	0.00386527273803949	0.00711201597005129	0.0223717093467712	-0.0350956469774246
583	4.90907573699951	0.636361658573151	-27.1489372253418	0.0191249661147594	0.00159255252219737	-0.149705678224564	0.000293855206109583
584	4.90907573699951	-0.0129869729280472	-26.694393157959	0.00808603875339031	-0.00522560812532902	-0.181848436594009	0.00841071270406246
585	4.25972700119019	0.636361658573151	-27.0840015411377	0.0106834331527352	-0.00100484199356288	-0.214965224266052	-0.00457625929266214
586	2.31168103218079	1.61038458347321	-26.5645236968994	0.00938473641872406	0.0103587592020631	-0.135420009493828	-0.0393164120614529
587	2.96102976799011	0.961035966873169	-25.980110168457	0.0178262684494257	0.0100340843200684	-0.136394038796425	-0.0315242260694504
588	2.96102976799011	1.28571033477783	-26.3047828674316	-0.00165419070981443	0.00126787810586393	-0.258146911859512	0.000293855206109583
589	3.61037826538086	1.28571033477783	-26.7593269348145	0.0155535480007529	-0.00619963090866804	-0.205224990844727	0.0194496400654316
590	3.61037826538086	1.61038458347321	-26.694393157959	-0.00392691092565656	0.00159255252219737	-0.206848368048668	-0.00327756232582033
591	5.55842447280884	0.311687350273132	-26.694393157959	0.00970941036939621	0.00289124972186983	-0.0977577865123749	-0.0324982516467571
592	2.96102976799011	1.28571033477783	-26.8242626190186	-0.00165419070981443	0.00418994715437293	-0.0523033849895	-0.0266541130840778
593	2.96102976799011	0.961035966873169	-26.7593269348145	0.0100340843200684	0.00289124972186983	-0.028926832601428	0.00970941036939621
594	4.90907573699951	0.311687350273132	-26.5645236968994	-0.00847235135734081	0.00321592413820326	-0.0656150281429291	0.0269171483814716
595	2.96102976799011	1.61038458347321	-26.7593269348145	0.00451462110504508	0.00451462110504508	-0.0123684434220195	0.011982130818069
596	4.90907573699951	0.311687350273132	-26.4995880126953	0.00970941036939621	0.00711201597005129	0.0866572186350822	-0.0165892094373703
597	3.61037826538086	1.28571033477783	-26.6294574737549	-0.00847235135734081	0.00321592413820326	0.189903646707535	-0.00847235135734081
598	2.31168103218079	1.28571033477783	-26.694393157959	0.00678734155371785	0.000943203864153475	0.0989948436617851	0.0123068047687411
599	3.61037826538086	0.311687350273132	-26.4346542358398	0.00451462110504508	-0.00197886489331722	-0.000680167751852423	0.0217223595827818
600	2.96102976799011	-0.0129869729280472	-26.4346542358398	-0.00490093370899558	0.00483929552137852	-0.0386670641601086	-0.0117190945893526
601	3.61037826538086	0.961035966873169	-26.694393157959	0.0259431265294552	0.00581331877037883	0.0668520927429199	-0.0305502042174339
602	2.96102976799011	1.28571033477783	-26.694393157959	-0.00522560812532902	0.00483929552137852	0.0606832765042782	-0.0208099745213985
603	4.25972700119019	0.636361658573151	-26.694393157959	0.00354059832170606	-0.0026282137259841	-0.0701604709029198	0.01100810803473
604	3.61037826538086	1.28571033477783	-26.694393157959	0.00159255252219737	-0.00360223650932312	-0.0932123512029648	0.0272418223321438
605	5.55842447280884	0.311687350273132	-26.4346542358398	-0.00587495695799589	0.00321592413820326	-0.141913503408432	-0.00360223650932312
606	4.90907573699951	0.311687350273132	-26.8891983032227	-0.00230353930965066	0.00841071270406246	-0.0617189407348633	-0.0286021586507559
607	6.20777273178101	-0.0129869729280472	-26.4995880126953	0.00906006153672934	0.00873538758605719	0.0223717093467712	-0.0172385573387146
608	4.25972700119019	-0.0129869729280472	-26.3697185516357	0.0210730116814375	0.0022419011220336	-0.00749832857400179	0.00906006153672934
609	4.90907573699951	0.636361658573151	-26.4346542358398	-0.00457625929266214	0.00483929552137852	-0.101329207420349	0.0356833562254906
610	2.96102976799011	1.93505895137787	-26.4995880126953	-0.00619963090866804	-0.00327756232582033	-0.107822693884373	0.00581331877037883
611	5.55842447280884	0.311687350273132	-26.3697185516357	-0.00165419070981443	0.000618529506027699	-0.0399657599627972	-0.0263294391334057
612	4.90907573699951	0.636361658573151	-26.6294574737549	0.0207483377307653	0.00451462110504508	0.0519170723855495	-0.0217839982360601
613	3.61037826538086	1.61038458347321	-27.0840015411377	-0.00814767740666866	-0.00100484199356288	0.0308132413774729	0.0103587592020631
614	4.25972700119019	0.961035966873169	-26.7593269348145	0.00191722682211548	-0.00392691092565656	-0.0230826959013939	0.0239950809627771
615	2.96102976799011	1.28571033477783	-26.8242626190186	-0.0143164889886975	-0.00197886489331722	-0.00230353930965066	0.0103587592020631
616	3.61037826538086	0.636361658573151	-26.4346542358398	-0.00197886489331722	0.0100340843200684	0.108410403132439	-0.0162645354866982
617	4.90907573699951	-0.0129869729280472	-26.7593269348145	-0.0133424662053585	0.00613799272105098	0.0941247344017029	-0.000680167751852423
618	4.25972700119019	0.311687350273132	-26.8891983032227	0.00906006153672934	0.00289124972186983	-0.0208099745213985	0.0265924744307995
619	4.90907573699951	0.311687350273132	-27.3437423706055	-0.00327756232582033	-0.00165419070981443	-0.0477579422295094	0.0363327041268349
620	4.25972700119019	0.636361658573151	-27.0840015411377	-0.00132951640989631	-0.00295288790948689	-0.0724331885576248	0.0272418223321438
621	4.25972700119019	-0.0129869729280472	-26.3697185516357	-0.0107450718060136	0.00256657530553639	-0.0159398596733809	-0.0208099745213985
622	1.66233253479004	0.311687350273132	-26.4346542358398	0.0155535480007529	0.00354059832170606	0.0580858811736107	-0.00847235135734081
623	2.96102976799011	1.28571033477783	-27.1489372253418	0.00873538758605719	0.00873538758605719	-0.0454852245748043	0.0217223595827818
624	3.61037826538086	0.636361658573151	-27.0190677642822	-0.00814767740666866	-0.0100957229733467	-0.198082149028778	0.0343846566975117
625	2.96102976799011	0.961035966873169	-26.9541320800781	0.00906006153672934	-0.00522560812532902	-0.249705374240875	0.00841071270406246
626	3.61037826538086	-0.0129869729280472	-26.6294574737549	-0.00814767740666866	0.00321592413820326	-0.170160159468651	-0.0146411629393697
627	4.25972700119019	0.636361658573151	-26.2398490905762	0.00159255252219737	0.00970941036939621	-0.0889915823936462	-0.00587495695799589
628	3.61037826538086	0.636361658573151	-26.694393157959	0.00906006153672934	0.000293855206109583	-0.136069357395172	0.00970941036939621
629	3.61037826538086	0.636361658573151	-26.7593269348145	-0.0172385573387146	-0.00619963090866804	-0.252302765846252	0.0314625911414623
630	2.31168103218079	0.961035966873169	-26.8242626190186	-0.00749832857400179	-0.00197886489331722	-0.251004070043564	0.00159255252219737
631	2.96102976799011	0.311687350273132	-26.694393157959	-0.0120437685400248	0.00613799272105098	-0.135095342993736	-0.0227580219507217
632	1.01298391819	1.93505895137787	-26.694393157959	0.00516396993771195	-3.08191010844894e-05	-0.0419138073921204	-0.0253554154187441
633	2.31168103218079	1.61038458347321	-26.5645236968994	-0.00230353930965066	0.00386527273803949	-0.0984071344137192	0.0197743140161037
634	3.61037826538086	0.636361658573151	-26.6294574737549	-0.0146411629393697	-0.00100484199356288	-0.131199240684509	0.031137915328145
635	1.66233253479004	1.28571033477783	-26.7593269348145	-0.00425158534198999	-3.08191010844894e-05	-0.0808747261762619	0.00776136433705688
636	1.66233253479004	0.636361658573151	-26.5645236968994	-0.00360223650932312	0.000943203864153475	0.0330859608948231	-0.0126931173726916
637	1.66233253479004	0.311687350273132	-26.3697185516357	-0.00587495695799589	0.00516396993771195	0.0480209775269032	-0.0113944197073579
638	2.96102976799011	0.636361658573151	-26.6294574737549	-0.00782300252467394	-0.00327756232582033	-0.0458098985254765	0.00743668992072344
639	2.96102976799011	-0.0129869729280472	-26.4346542358398	-0.00977104809135199	0.00321592413820326	-0.0409397818148136	0.0392547734081745
640	2.96102976799011	0.961035966873169	-26.9541320800781	-0.0100957229733467	-0.00425158534198999	-0.0240567177534103	0.0142548503354192
641	1.01298391819	-0.0129869729280472	-26.694393157959	-0.00879702530801296	0.000618529506027699	0.0548391379415989	-0.0169138833880424
642	0.363635241985321	1.61038458347321	-26.8891983032227	0.00159255252219737	0.00483929552137852	0.0749689489603043	-0.00782300252467394
643	0.363635241985321	0.961035966873169	-26.8242626190186	0.0123068047687411	-0.000680167751852423	-0.0954850688576698	0.0106834331527352
644	2.96102976799011	0.311687350273132	-26.4346542358398	0.00354059832170606	-0.00230353930965066	-0.113666832447052	0.036657378077507
645	0.363635241985321	1.28571033477783	-27.2788066864014	-0.00912170019000769	0.000618529506027699	-0.145160242915154	0.011982130818069
646	0.363635241985321	1.28571033477783	-27.3437423706055	-0.017887907102704	0.00548864435404539	-0.0721085146069527	-0.0165892094373703
647	1.01298391819	-0.0129869729280472	-26.6294574737549	0.0158782228827477	0.00418994715437293	0.00451462110504508	-0.0156151866540313
648	1.66233253479004	0.636361658573151	-26.694393157959	-0.0100957229733467	0.000293855206109583	-0.0156151866540313	0.00418994715437293
649	1.66233253479004	0.311687350273132	-26.4995880126953	0.00256657530553639	-0.00230353930965066	-0.104900620877743	0.0220470335334539
650	2.31168103218079	0.636361658573151	-26.8891983032227	-0.0159398596733809	0.00516396993771195	-0.115939550101757	0.00483929552137852
651	1.66233253479004	1.61038458347321	-27.2788066864014	-0.0139918150380254	0.00646266713738441	-0.0328229255974293	-0.0198359526693821
652	-0.285713404417038	1.28571033477783	-27.5385456085205	0.000618529506027699	0.00386527273803949	0.0408781431615353	-0.0113944197073579
653	1.01298391819	0.961035966873169	-27.473611831665	-0.0198359526693821	-0.00360223650932312	0.0262678004801273	0.0194496400654316
654	2.31168103218079	-0.0129869729280472	-27.2788066864014	-0.0139918150380254	0.000618529506027699	-0.0123684434220195	0.0226963832974434
655	1.66233253479004	1.28571033477783	-26.694393157959	-0.00555028254166245	-0.00587495695799589	0.013930176384747	-0.0185372550040483
656	0.363635241985321	0.961035966873169	-27.0190677642822	-0.0107450718060136	-0.00100484199356288	0.11165714263916	-0.0113944197073579
657	2.96102976799011	0.311687350273132	-27.2138710021973	-0.00522560812532902	0.00483929552137852	0.178215384483337	0.00938473641872406
658	2.31168103218079	0.311687350273132	-27.3437423706055	-0.0136671401560307	0.00256657530553639	0.0973714739084244	0.0252937767654657
659	1.66233253479004	-0.0129869729280472	-27.0840015411377	-0.00295288790948689	0.000943203864153475	0.00581331877037883	0.0343846566975117
660	2.31168103218079	-0.0129869729280472	-27.0840015411377	0.0106834331527352	0.0022419011220336	-0.00522560812532902	-0.023407369852066
661	0.363635241985321	1.28571033477783	-27.0840015411377	-0.00977104809135199	0.00256657530553639	0.0681507885456085	0.00386527273803949
662	1.66233253479004	1.28571033477783	-27.2788066864014	0.0022419011220336	0.00776136433705688	0.120748028159142	0.00906006153672934
663	2.96102976799011	0.311687350273132	-27.4086761474609	-0.000680167751852423	0.00321592413820326	0.0278911720961332	0.0188002903014421
664	0.363635241985321	0.311687350273132	-27.3437423706055	-0.00912170019000769	-0.00360223650932312	-0.101978555321693	0.0327612869441509
665	3.61037826538086	0.311687350273132	-27.2788066864014	-0.0130177913233638	-0.00132951640989631	-0.153926447033882	-0.0260047651827335
666	1.66233253479004	1.28571033477783	-27.4086761474609	-0.00327756232582033	0.00191722682211548	-0.0565241500735283	-0.00587495695799589
667	1.66233253479004	1.61038458347321	-27.0190677642822	-0.00230353930965066	0.00970941036939621	0.00808603875339031	-0.00587495695799589
668	3.61037826538086	0.961035966873169	-27.2788066864014	-0.00392691092565656	0.000618529506027699	-0.0026282137259841	0.0126314787194133
669	1.66233253479004	1.61038458347321	-27.7982864379883	-0.0159398596733809	-0.00360223650932312	-0.112368136644363	0.0213976856321096
670	2.31168103218079	1.28571033477783	-27.6684150695801	-0.00360223650932312	0.0100340843200684	-0.10295257717371	-0.032173577696085
671	1.66233253479004	1.28571033477783	-27.7333507537842	0.00159255252219737	0.00321592413820326	-0.0331475995481014	-0.00100484199356288
672	4.25972700119019	0.311687350273132	-27.6684150695801	-0.00814767740666866	0.00354059832170606	0.0655533894896507	-0.00100484199356288
673	3.61037826538086	0.636361658573151	-26.8891983032227	-0.00197886489331722	0.00743668992072344	0.0489950031042099	0.0113327819854021
674	3.61037826538086	0.961035966873169	-27.3437423706055	0.00289124972186983	0.000293855206109583	-0.00490093370899558	0.0171769186854362
675	4.25972700119019	0.636361658573151	-27.3437423706055	-0.00619963090866804	0.00159255252219737	0.0308132413774729	-0.0318489037454128
676	2.96102976799011	1.61038458347321	-27.6684150695801	0.0106834331527352	0.00906006153672934	0.143475219607353	-0.0110697457566857
677	1.01298391819	1.28571033477783	-27.3437423706055	-0.00587495695799589	0.00191722682211548	0.117825955152512	0.00613799272105098
678	2.96102976799011	0.311687350273132	-27.0190677642822	0.00289124972186983	-0.00360223650932312	0.0126314787194133	0.00938473641872406
679	1.66233253479004	0.961035966873169	-26.9541320800781	0.00386527273803949	-0.00684897974133492	-0.00392691092565656	0.0181509424000978
680	2.96102976799011	0.636361658573151	-27.7333507537842	-0.00684897974133492	0.00354059832170606	-0.0224333461374044	-0.0224333461374044
681	2.31168103218079	2.25973320007324	-27.7982864379883	0.000943203864153475	0.00646266713738441	0.0155535480007529	-0.00847235135734081
682	4.25972700119019	0.961035966873169	-27.4086761474609	0.00613799272105098	0.00386527273803949	0.0717222020030022	-0.000355493422830477
683	4.25972700119019	0.636361658573151	-27.3437423706055	-0.00457625929266214	0.00646266713738441	-0.00165419070981443	0.0252937767654657
684	3.61037826538086	0.961035966873169	-27.2138710021973	0.00743668992072344	-0.00165419070981443	-0.148731663823128	0.0188002903014421
685	4.25972700119019	0.636361658573151	-26.9541320800781	-0.000355493422830477	-0.00392691092565656	-0.178277015686035	-0.0240567177534103
686	4.90907573699951	0.961035966873169	-27.3437423706055	-0.000355493422830477	-0.00295288790948689	-0.115614876151085	-0.00619963090866804
687	1.66233253479004	2.25973320007324	-27.5385456085205	-0.00587495695799589	0.01100810803473	-0.0256800893694162	-0.00295288790948689
688	2.31168103218079	1.28571033477783	-27.4086761474609	0.00581331877037883	-0.00100484199356288	-0.0656150281429291	0.0136055024340749
689	2.31168103218079	2.25973320007324	-27.5385456085205	-0.0126931173726916	0.00678734155371785	-0.164640694856644	0.0220470335334539
690	2.31168103218079	0.961035966873169	-27.0190677642822	-0.00295288790948689	-0.00717365415766835	-0.171458855271339	-0.02697878703475
691	4.90907573699951	0.636361658573151	-27.1489372253418	0.0188002903014421	0.00711201597005129	-0.0701604709029198	-0.0110697457566857
692	4.25972700119019	0.311687350273132	-27.2788066864014	0.0272418223321438	0.000943203864153475	0.0434755384922028	0.0022419011220336
693	4.25972700119019	0.961035966873169	-26.7593269348145	0.000618529506027699	0.000943203864153475	0.00581331877037883	0.0165275707840919
694	3.61037826538086	0.961035966873169	-27.2788066864014	-3.08191010844894e-05	0.00289124972186983	-0.0604202412068844	0.0269171483814716
695	4.90907573699951	0.636361658573151	-27.0840015411377	-0.00684897974133492	-0.0026282137259841	-0.0415891297161579	-0.0305502042174339
696	4.90907573699951	0.636361658573151	-27.1489372253418	0.00516396993771195	0.00646266713738441	0.105813004076481	0.00289124972186983
697	1.66233253479004	1.93505895137787	-27.6034812927246	-0.00879702530801296	0.00289124972186983	0.1324363052845	0.000293855206109583
698	2.96102976799011	1.28571033477783	-26.9541320800781	0.00126787810586393	0.00776136433705688	0.0223717093467712	0.0285405199974775
699	3.61037826538086	1.61038458347321	-26.694393157959	0.000618529506027699	-0.00132951640989631	0.031137915328145	0.040228795260191
700	2.96102976799011	1.61038458347321	-26.8242626190186	0.0226963832974434	-3.08191010844894e-05	0.0441248863935471	-0.0175632312893867
701	4.25972700119019	1.28571033477783	-26.8242626190186	0.00321592413820326	-0.00230353930965066	0.116527259349823	-0.00619963090866804
702	4.25972700119019	-0.0129869729280472	-26.4346542358398	0.00354059832170606	0.00613799272105098	0.179189398884773	0.00126787810586393
703	2.31168103218079	1.61038458347321	-26.9541320800781	0.00483929552137852	0.00126787810586393	0.0733455792069435	0.0136055024340749
704	3.61037826538086	1.28571033477783	-26.8891983032227	0.00289124972186983	-0.0110697457566857	-0.0360696688294411	0.01847561635077
705	2.96102976799011	1.28571033477783	-27.4086761474609	-0.00230353930965066	0.000943203864153475	-0.105549976229668	-0.032173577696085
706	4.25972700119019	0.311687350273132	-26.4995880126953	0.0116574559360743	0.00386527273803949	-0.00165419070981443	-0.00814767740666866
707	4.90907573699951	0.636361658573151	-26.6294574737549	0.00418994715437293	0.00159255252219737	0.0623066499829292	-0.0117190945893526
708	3.61037826538086	0.311687350273132	-26.694393157959	0.00613799272105098	-3.08191010844894e-05	0.0360080301761627	0.00646266713738441
709	4.25972700119019	0.636361658573151	-26.8891983032227	-0.0175632312893867	-0.00197886489331722	-0.114965528249741	0.00354059832170606
710	3.61037826538086	-0.0129869729280472	-26.694393157959	-0.000355493422830477	-0.00100484199356288	-0.102627903223038	-0.0350956469774246
711	3.61037826538086	0.636361658573151	-26.694393157959	-0.0026282137259841	0.00841071270406246	-0.0263294391334057	-0.0136671401560307
712	3.61037826538086	0.636361658573151	-26.4346542358398	0.00646266713738441	0.00776136433705688	0.0441248863935471	-0.00684897974133492
713	2.96102976799011	1.93505895137787	-26.1749134063721	0.0100340843200684	0.00354059832170606	-0.0750305876135826	-0.00197886489331722
714	4.25972700119019	0.961035966873169	-26.5645236968994	0.0158782228827477	-0.00749832857400179	0.012956153601408	0.0220470335334539
715	2.96102976799011	1.28571033477783	-26.694393157959	0.00289124972186983	-0.00912170019000769	0.041852168738842	-0.0324982516467571
716	4.90907573699951	-0.337661296129227	-26.694393157959	0.0171769186854362	0.00808603875339031	0.158410251140594	-0.00619963090866804
717	4.90907573699951	0.961035966873169	-26.8242626190186	-0.0123684434220195	0.00873538758605719	0.146397292613983	-0.00197886489331722
718	2.96102976799011	1.28571033477783	-26.7593269348145	-0.0130177913233638	0.00711201597005129	0.041852168738842	0.0162028968334198
719	2.31168103218079	1.61038458347321	-26.694393157959	0.0142548503354192	-0.00490093370899558	0.0623066499829292	0.0239950809627771
720	2.96102976799011	0.961035966873169	-26.7593269348145	-0.0117190945893526	-3.08191010844894e-05	0.0538651160895824	-0.032173577696085
721	4.90907573699951	-0.0129869729280472	-26.4995880126953	0.0126314787194133	0.00451462110504508	0.12204672396183	-0.00749832857400179
722	3.61037826538086	-0.0129869729280472	-26.694393157959	-0.00132951640989631	0.00678734155371785	0.154514148831367	-0.00132951640989631
723	2.96102976799011	0.961035966873169	-26.9541320800781	-0.00717365415766835	-0.00165419070981443	0.0655533894896507	0.0116574559360743
724	4.25972700119019	0.311687350273132	-26.5645236968994	0.000293855206109583	-0.00230353930965066	-0.0912643000483513	0.025618452578783
725	2.31168103218079	0.961035966873169	-26.694393157959	0.01100810803473	-0.000355493422830477	-0.11334215849638	-0.0188619289547205
726	2.96102976799011	0.636361658573151	-26.7593269348145	-0.00684897974133492	0.00743668992072344	-0.0513293594121933	0.00808603875339031
727	6.20777273178101	-0.0129869729280472	-26.8242626190186	0.00743668992072344	0.00159255252219737	-0.0247060675173998	0.00548864435404539
728	4.25972700119019	0.311687350273132	-26.4346542358398	-0.0026282137259841	0.00516396993771195	-0.160744607448578	0.040228795260191
729	4.90907573699951	-0.337661296129227	-26.3697185516357	-0.00912170019000769	-0.00619963090866804	-0.101004533469677	0.0376313999295235
730	4.90907573699951	-0.337661296129227	-26.4995880126953	-0.00132951640989631	0.00808603875339031	-0.0753552615642548	-0.0221086721867323
731	4.25972700119019	0.961035966873169	-26.694393157959	0.00256657530553639	0.00743668992072344	0.0136055024340749	-0.00295288790948689
732	2.31168103218079	1.28571033477783	-26.8242626190186	-0.0126931173726916	0.00841071270406246	0.0288651939481497	0.0188002903014421
733	4.25972700119019	1.28571033477783	-26.8242626190186	0.000293855206109583	-3.08191010844894e-05	-0.0977577865123749	0.0373067259788513
734	4.25972700119019	0.311687350273132	-26.4346542358398	0.0103587592020631	-0.00132951640989631	0.00483929552137852	0.047696303576231
735	4.25972700119019	0.961035966873169	-26.4995880126953	-0.0100957229733467	-0.00165419070981443	0.0213976856321096	-0.0130177913233638
736	4.90907573699951	-0.0129869729280472	-26.1749134063721	-0.0113944197073579	0.00386527273803949	0.174643963575363	0.0022419011220336
737	5.55842447280884	-0.0129869729280472	-26.3697185516357	0.00256657530553639	0.00191722682211548	0.139254465699196	0.0155535480007529
738	4.25972700119019	0.636361658573151	-26.8242626190186	0.00711201597005129	-0.00100484199356288	0.0327612869441509	0.0360080301761627
739	6.20777273178101	-0.0129869729280472	-26.694393157959	0.0103587592020631	-3.08191010844894e-05	0.0243197549134493	0.0373067259788513
740	4.25972700119019	0.636361658573151	-26.4346542358398	-0.00847235135734081	-3.08191010844894e-05	0.0275664981454611	-0.0133424662053585
741	4.90907573699951	-0.0129869729280472	-26.3697185516357	-0.00230353930965066	-3.08191010844894e-05	0.0827611312270164	-0.00392691092565656
742	3.61037826538086	0.961035966873169	-26.3047828674316	0.0106834331527352	0.00581331877037883	0.165553078055382	0.013930176384747
743	5.55842447280884	-0.0129869729280472	-26.8242626190186	-0.00782300252467394	-0.00100484199356288	0.0438002124428749	0.0191249661147594
744	4.25972700119019	0.311687350273132	-26.4995880126953	0.00418994715437293	-0.00782300252467394	-0.110095411539078	0.0376313999295235
745	5.55842447280884	-0.0129869729280472	-26.5645236968994	-0.00100484199356288	0.0022419011220336	-0.161069288849831	0.0162028968334198
746	2.96102976799011	0.961035966873169	-26.694393157959	-0.00165419070981443	0.00159255252219737	-0.0675630792975426	-0.0100957229733467
747	3.61037826538086	0.311687350273132	-26.4995880126953	0.0165275707840919	0.00321592413820326	-0.048407293856144	-0.0237320438027382
748	3.61037826538086	0.311687350273132	-26.2398490905762	-0.00814767740666866	-0.00392691092565656	-0.127952501177788	-0.00717365415766835
749	3.61037826538086	0.961035966873169	-26.4995880126953	0.00354059832170606	-0.00425158534198999	-0.0919136479496956	0.0200989879667759
750	2.96102976799011	1.28571033477783	-26.3697185516357	0.00548864435404539	-0.00912170019000769	-0.0649656802415848	0.00841071270406246
751	3.61037826538086	0.636361658573151	-26.694393157959	-0.00944637414067984	0.00841071270406246	0.0022419011220336	-0.0240567177534103
752	3.61037826538086	0.961035966873169	-26.6294574737549	0.00516396993771195	0.00516396993771195	0.0278911720961332	-0.0221086721867323
753	3.61037826538086	0.961035966873169	-26.4346542358398	0.00873538758605719	-0.00100484199356288	-0.0805500522255898	-0.00555028254166245
754	4.25972700119019	0.311687350273132	-26.1749134063721	-0.00652430532500148	0.0022419011220336	0.00126787810586393	0.0262678004801273
755	3.61037826538086	0.961035966873169	-26.2398490905762	-0.00522560812532902	-0.0026282137259841	0.00581331877037883	-0.00814767740666866
756	2.96102976799011	0.636361658573151	-26.5645236968994	0.0288651939481497	0.00873538758605719	0.129838898777962	-0.023407369852066
757	4.90907573699951	-0.337661296129227	-26.3697185516357	0.00321592413820326	0.00256657530553639	0.136332392692566	-0.023407369852066
758	5.55842447280884	0.636361658573151	-25.8502388000488	0.0116574559360743	0.00191722682211548	0.125942811369896	0.0136055024340749
759	4.90907573699951	0.311687350273132	-25.5904998779297	-0.00392691092565656	-0.00814767740666866	-0.0152905117720366	0.0194496400654316
760	4.90907573699951	-0.337661296129227	-25.7853050231934	0.00418994715437293	-0.00230353930965066	-0.0350956469774246	0.00613799272105098
761	4.25972700119019	-0.337661296129227	-26.6294574737549	0.00354059832170606	-0.00327756232582033	0.00516396993771195	-0.0240567177534103
762	2.96102976799011	0.636361658573151	-26.694393157959	0.00711201597005129	0.00873538758605719	0.108410403132439	-0.0256800893694162
763	4.25972700119019	-0.662335574626923	-25.8502388000488	0.00646266713738441	-0.00327756232582033	-0.0104203969240189	-0.00100484199356288
764	3.61037826538086	0.961035966873169	-26.0450439453125	0.012956153601408	0.00418994715437293	-0.144186213612556	0.0210730116814375
765	4.90907573699951	-0.0129869729280472	-25.5904998779297	-0.00360223650932312	0.000943203864153475	-0.219835340976715	-0.00522560812532902
766	4.90907573699951	0.636361658573151	-26.694393157959	0.00970941036939621	0.00418994715437293	-0.160744607448578	-0.0292515084147453
767	2.31168103218079	0.636361658573151	-26.7593269348145	-0.00197886489331722	-0.00587495695799589	-0.138017401099205	-0.0256800893694162
768	2.31168103218079	1.28571033477783	-26.7593269348145	0.0171769186854362	-0.00165419070981443	-0.246458634734154	0.00418994715437293
769	1.66233253479004	0.961035966873169	-26.1749134063721	0.00970941036939621	-3.08191010844894e-05	-0.220484688878059	0.0252937767654657
770	4.90907573699951	0.961035966873169	-26.1099796295166	0.0262678004801273	-0.00197886489331722	-0.239315792918205	0.00386527273803949
771	3.61037826538086	-0.337661296129227	-26.2398490905762	-0.000680167751852423	0.000618529506027699	-0.119835644960403	-0.032173577696085
772	4.25972700119019	0.311687350273132	-26.694393157959	0.00483929552137852	0.00159255252219737	-0.0776279792189598	-0.0201606266200542
773	4.25972700119019	0.311687350273132	-26.8891983032227	0.0106834331527352	-0.00327756232582033	-0.0302255302667618	-0.00230353930965066
774	4.90907573699951	-0.662335574626923	-25.980110168457	0.00289124972186983	-0.00814767740666866	-0.100679859519005	0.0324366129934788
775	2.31168103218079	0.311687350273132	-26.1749134063721	0.0113327819854021	-0.00782300252467394	-0.0837967917323112	0.00906006153672934
776	2.31168103218079	0.636361658573151	-26.3697185516357	0.00548864435404539	-0.00197886489331722	-0.0224333461374044	-0.0156151866540313
777	4.25972700119019	-0.0129869729280472	-26.1099796295166	0.00776136433705688	-0.00457625929266214	0.0246444288641214	-0.0149658378213644
778	5.55842447280884	-0.337661296129227	-26.4995880126953	0.00548864435404539	-0.00684897974133492	0.0223717093467712	0.00159255252219737
779	4.25972700119019	-0.337661296129227	-26.8891983032227	0.00808603875339031	-0.0026282137259841	-0.118212267756462	0.0197743140161037
780	4.90907573699951	-0.987009942531586	-26.7593269348145	-0.000680167751852423	-0.00230353930965066	-0.123407058417797	-0.00555028254166245
781	4.90907573699951	-0.662335574626923	-26.694393157959	0.00126787810586393	0.00191722682211548	-0.0824980959296227	-0.0311995539814234
782	4.25972700119019	0.311687350273132	-26.4995880126953	-0.00782300252467394	-0.00457625929266214	0.0103587592020631	-0.0139918150380254
783	4.25972700119019	-0.662335574626923	-26.3697185516357	-0.00522560812532902	-0.00457625929266214	-0.0831474438309669	-0.00327756232582033
784	3.61037826538086	0.636361658573151	-26.8242626190186	0.011982130818069	-0.00457625929266214	-0.239315792918205	0.0181509424000978
785	4.25972700119019	-0.987009942531586	-26.5645236968994	-0.00587495695799589	-0.00522560812532902	-0.307497411966324	0.00354059832170606
786	5.55842447280884	-0.987009942531586	-26.4346542358398	0.0149041991680861	0.00191722682211548	-0.221458703279495	-0.0461345724761486
787	4.90907573699951	0.311687350273132	-26.6294574737549	0.0213976856321096	-0.00555028254166245	-0.152627751231194	-0.032173577696085
788	4.90907573699951	0.311687350273132	-26.7593269348145	0.00159255252219737	-0.00717365415766835	-0.171783536672592	-0.00684897974133492
789	4.25972700119019	-0.337661296129227	-26.694393157959	0.00711201597005129	-0.00912170019000769	-0.265614420175552	0.012956153601408
790	6.20777273178101	-0.987009942531586	-26.8242626190186	-0.00814767740666866	-0.0172385573387146	-0.280874103307724	-0.00814767740666866
791	3.61037826538086	-0.337661296129227	-27.2138710021973	0.0168522447347641	-0.0026282137259841	-0.220484688878059	-0.0337969474494457
792	5.55842447280884	-0.662335574626923	-26.8891983032227	-0.000680167751852423	-0.00197886489331722	-0.0870435386896133	-0.0331475995481014
793	4.90907573699951	-0.337661296129227	-26.8242626190186	-0.00555028254166245	-0.00814767740666866	-0.122433036565781	0.00159255252219737
794	3.61037826538086	-0.662335574626923	-26.4346542358398	0.020423661917448	-0.00749832857400179	-0.140290126204491	0.0265924744307995
795	4.25972700119019	-0.662335574626923	-26.8891983032227	-3.08191010844894e-05	-0.00652430532500148	-0.130225226283073	0.00289124972186983
796	3.61037826538086	0.311687350273132	-26.9541320800781	0.0200989879667759	-0.000355493422830477	-0.00944637414067984	-0.0117190945893526
797	4.90907573699951	-0.662335574626923	-26.8891983032227	-0.00749832857400179	-0.00619963090866804	-0.0026282137259841	-0.0152905117720366
798	5.55842447280884	-1.3116842508316	-27.1489372253418	0.00418994715437293	-0.00717365415766835	-0.141588822007179	0.0239950809627771
799	5.55842447280884	-0.337661296129227	-27.0190677642822	-0.0182125810533762	-0.00327756232582033	-0.0971084386110306	0.0386054255068302
800	5.55842447280884	-0.987009942531586	-26.8891983032227	-0.0211346503347158	-0.0123684434220195	-0.073731891810894	0.0162028968334198
801	4.25972700119019	-0.662335574626923	-26.7593269348145	-0.0123684434220195	-0.00100484199356288	0.0181509424000978	-0.0204853005707264
802	3.61037826538086	-0.0129869729280472	-27.2138710021973	0.0100340843200684	-0.00652430532500148	0.00873538758605719	-0.0126931173726916
803	4.25972700119019	-0.662335574626923	-26.7593269348145	0.00483929552137852	-0.00295288790948689	-0.160419926047325	0.00743668992072344
804	3.61037826538086	0.311687350273132	-26.8242626190186	0.0103587592020631	-0.0126931173726916	-0.184445828199387	0.0321119390428066
805	2.31168103218079	-0.0129869729280472	-26.9541320800781	-0.0162645354866982	-0.00490093370899558	-0.216263920068741	0.00126787810586393
806	5.55842447280884	-0.987009942531586	-26.8891983032227	0.00613799272105098	-0.00847235135734081	-0.0932123512029648	-0.0139918150380254
807	4.25972700119019	-0.0129869729280472	-27.3437423706055	0.0272418223321438	-0.00327756232582033	-0.0649656802415848	-0.0299008563160896
808	4.90907573699951	-0.987009942531586	-27.2138710021973	-0.00100484199356288	-0.00619963090866804	-0.0669137313961983	-0.00425158534198999
809	4.90907573699951	-0.337661296129227	-27.2138710021973	0.00776136433705688	-3.08191010844894e-05	-0.184121161699295	-0.00100484199356288
810	4.25972700119019	-0.662335574626923	-26.6294574737549	-0.0172385573387146	-0.00782300252467394	-0.167562767863274	0.00354059832170606
811	2.96102976799011	0.961035966873169	-27.0840015411377	-0.00717365415766835	-0.00457625929266214	-0.109770737588406	-0.0328229255974293
812	5.55842447280884	-0.987009942531586	-26.8891983032227	0.00354059832170606	0.00451462110504508	-0.0383423902094364	-0.021459324285388
813	4.90907573699951	-0.0129869729280472	-27.2788066864014	-0.00619963090866804	0.000618529506027699	-0.0451605506241322	0.00678734155371785
814	3.61037826538086	0.311687350273132	-27.473611831665	-0.00749832857400179	-0.00457625929266214	-0.0954850688576698	0.0282158460468054
815	4.25972700119019	-0.0129869729280472	-27.2138710021973	-0.000355493422830477	-0.00132951640989631	-0.0532774068415165	0.00548864435404539
816	2.96102976799011	0.961035966873169	-27.2788066864014	0.00159255252219737	0.00678734155371785	0.041852168738842	-0.0149658378213644
817	4.25972700119019	-0.337661296129227	-26.1749134063721	0.0168522447347641	0.00159255252219737	0.148345336318016	-0.0104203969240189
818	4.25972700119019	-0.0129869729280472	-26.694393157959	-0.00360223650932312	0.00354059832170606	0.0752936229109764	0.0207483377307653
819	4.90907573699951	-0.0129869729280472	-27.1489372253418	0.011982130818069	-0.00652430532500148	-0.0311995539814234	0.0321119390428066
820	4.90907573699951	-0.0129869729280472	-27.4086761474609	0.000293855206109583	-0.0110697457566857	-0.0526280589401722	0.0100340843200684
821	4.90907573699951	0.311687350273132	-27.3437423706055	-0.00619963090866804	0.00289124972186983	-0.00197886489331722	-0.0279528107494116
822	4.25972700119019	-0.337661296129227	-26.8242626190186	0.00548864435404539	-0.000355493422830477	0.047696303576231	-0.0240567177534103
823	2.96102976799011	1.28571033477783	-26.9541320800781	-0.00749832857400179	0.00126787810586393	-0.133147284388542	0.00906006153672934
824	4.90907573699951	0.311687350273132	-27.2788066864014	0.0168522447347641	0.0022419011220336	-0.169510811567307	0.0308132413774729
825	2.96102976799011	1.28571033477783	-27.6034812927246	-0.00782300252467394	0.000618529506027699	-0.185419857501984	0.00938473641872406
826	3.61037826538086	1.28571033477783	-27.3437423706055	-0.00425158534198999	0.00321592413820326	-0.101653881371021	-0.0152905117720366
827	3.61037826538086	0.961035966873169	-27.2788066864014	0.000943203864153475	0.00516396993771195	-0.0776279792189598	-0.0130177913233638
828	2.96102976799011	1.61038458347321	-27.1489372253418	0.00808603875339031	0.00483929552137852	-0.209770426154137	0.00516396993771195
829	2.31168103218079	1.28571033477783	-27.0840015411377	0.00354059832170606	-0.00230353930965066	-0.139965444803238	0.0207483377307653
830	3.61037826538086	0.311687350273132	-27.3437423706055	0.00938473641872406	-0.00847235135734081	-0.143861547112465	0.0162028968334198
831	3.61037826538086	0.636361658573151	-27.4086761474609	0.0149041991680861	0.00159255252219737	-0.03444629535079	-0.0237320438027382
832	3.61037826538086	0.961035966873169	-27.5385456085205	0.00126787810586393	0.00321592413820326	-0.0402904339134693	-0.0198359526693821
833	4.25972700119019	-0.337661296129227	-27.1489372253418	-0.00522560812532902	-0.00100484199356288	-0.112368136644363	-0.00360223650932312
834	2.96102976799011	0.961035966873169	-27.2138710021973	0.0181509424000978	-0.00197886489331722	-0.0260047651827335	0.036657378077507
835	4.25972700119019	0.311687350273132	-26.8891983032227	-0.00100484199356288	-0.00457625929266214	0.0152288740500808	0.0188002903014421
836	4.90907573699951	0.961035966873169	-27.473611831665	-0.00100484199356288	0.000618529506027699	0.11165714263916	-0.0247060675173998
837	3.61037826538086	0.961035966873169	-27.5385456085205	0.00711201597005129	0.00613799272105098	0.150942742824554	-0.0175632312893867
838	2.31168103218079	1.61038458347321	-27.4086761474609	0.000618529506027699	0.00159255252219737	0.0749689489603043	0.00808603875339031
839	4.25972700119019	1.61038458347321	-27.3437423706055	0.0145795252174139	-0.00132951640989631	-0.0399657599627972	0.0295145437121391
840	2.31168103218079	1.28571033477783	-27.0190677642822	-0.00360223650932312	-0.00619963090866804	-0.0873682126402855	0.00776136433705688
841	3.61037826538086	1.28571033477783	-27.3437423706055	-0.00360223650932312	0.00743668992072344	-0.000680167751852423	-0.0253554154187441
842	4.25972700119019	-0.337661296129227	-27.3437423706055	0.00711201597005129	0.00808603875339031	0.0285405199974775	-0.0208099745213985
843	2.96102976799011	0.311687350273132	-27.4086761474609	0.00841071270406246	0.00678734155371785	0.00938473641872406	0.0022419011220336
844	2.96102976799011	1.61038458347321	-27.473611831665	0.00646266713738441	-0.00522560812532902	-0.176004305481911	0.0278911720961332
845	5.55842447280884	-0.0129869729280472	-27.0190677642822	0.00678734155371785	-0.00749832857400179	-0.186069205403328	-0.00749832857400179
846	4.25972700119019	0.311687350273132	-26.8242626190186	-0.00197886489331722	0.00776136433705688	-0.136069357395172	-0.0253554154187441
847	4.25972700119019	1.28571033477783	-27.5385456085205	0.00159255252219737	0.00516396993771195	-0.0240567177534103	-0.0295761823654175
848	2.96102976799011	1.28571033477783	-27.6684150695801	-0.0130177913233638	0.00289124972186983	-0.0763292834162712	-0.00587495695799589
849	3.61037826538086	0.961035966873169	-27.7333507537842	0.00354059832170606	-0.00587495695799589	-0.152303069829941	0.0249691028147936
850	2.96102976799011	0.961035966873169	-27.473611831665	-0.00360223650932312	-0.00197886489331722	-0.196134105324745	-0.000680167751852423
851	5.55842447280884	-0.337661296129227	-27.0190677642822	-0.00197886489331722	-0.00100484199356288	-0.104251272976398	-0.0292515084147453
852	4.90907573699951	-0.337661296129227	-26.8242626190186	0.00743668992072344	-0.00100484199356288	0.00516396993771195	-0.0302255302667618
853	3.61037826538086	0.636361658573151	-26.8891983032227	0.00808603875339031	0.00289124972186983	0.00581331877037883	-0.00717365415766835
854	2.96102976799011	1.61038458347321	-27.0840015411377	0.00808603875339031	-0.00295288790948689	-0.0682124271988869	0.0285405199974775
855	4.90907573699951	-0.0129869729280472	-27.2788066864014	-0.0159398596733809	-0.00490093370899558	0.0126314787194133	-0.00522560812532902
856	4.25972700119019	0.636361658573151	-27.2138710021973	-0.0026282137259841	-0.00392691092565656	0.0999688655138016	-0.021459324285388
857	3.61037826538086	1.28571033477783	-26.7593269348145	0.0236704051494598	0.00126787810586393	0.153540134429932	-0.0250307414680719
858	2.96102976799011	1.28571033477783	-26.7593269348145	0.00548864435404539	0.00483929552137852	-0.0315242260694504	0.00159255252219737
859	3.61037826538086	1.28571033477783	-27.0840015411377	0.0175015944987535	-0.000355493422830477	-0.00197886489331722	0.0230210572481155
860	2.96102976799011	1.61038458347321	-27.1489372253418	-0.00327756232582033	-0.00100484199356288	0.00159255252219737	0.0259431265294552
861	4.90907573699951	0.636361658573151	-27.0190677642822	0.00159255252219737	0.00711201597005129	0.0824364572763443	-0.0208099745213985
862	3.61037826538086	0.311687350273132	-26.694393157959	-0.00977104809135199	0.0126314787194133	0.098670169711113	-0.00555028254166245
863	2.96102976799011	0.961035966873169	-26.6294574737549	0.0213976856321096	-0.000355493422830477	-0.0844461396336555	0.0158782228827477
864	3.61037826538086	0.961035966873169	-26.694393157959	-0.000355493422830477	0.00289124972186983	-0.0935370251536369	0.0288651939481497
865	4.25972700119019	1.61038458347321	-27.0190677642822	-0.00490093370899558	0.00354059832170606	-0.151653721928596	0.00581331877037883
866	5.55842447280884	1.28571033477783	-26.7593269348145	0.00159255252219737	0.00646266713738441	-0.0471085943281651	-0.0217839982360601
867	5.55842447280884	-0.0129869729280472	-26.6294574737549	0.0210730116814375	-0.00132951640989631	-0.0260047651827335	-0.0198359526693821
868	4.90907573699951	0.636361658573151	-26.4346542358398	-0.00360223650932312	0.00191722682211548	0.0149041991680861	0.00938473641872406
869	5.55842447280884	0.636361658573151	-26.4995880126953	0.0100340843200684	-0.00392691092565656	-0.0990564897656441	0.0269171483814716
870	5.55842447280884	0.311687350273132	-26.6294574737549	-0.0113944197073579	0.00386527273803949	-0.107822693884373	0.00808603875339031
871	3.61037826538086	0.636361658573151	-26.8242626190186	-0.0104203969240189	-3.08191010844894e-05	-0.028926832601428	-0.0247060675173998
872	2.96102976799011	1.61038458347321	-26.8242626190186	0.00906006153672934	0.00873538758605719	0.0577612072229385	-0.0243813935667276
873	4.25972700119019	1.61038458347321	-26.7593269348145	-0.00879702530801296	0.0022419011220336	0.0535404421389103	0.00776136433705688
874	4.90907573699951	0.961035966873169	-26.4995880126953	0.00418994715437293	0.00581331877037883	0.0142548503354192	0.0304885655641556
875	3.61037826538086	1.28571033477783	-26.3697185516357	-0.0120437685400248	-0.00749832857400179	0.0386054255068302	0.0168522447347641
876	4.90907573699951	0.636361658573151	-26.8242626190186	0.00191722682211548	0.00289124972186983	0.135683044791222	-0.00977104809135199
877	4.25972700119019	-0.0129869729280472	-26.8891983032227	0.0188002903014421	0.0103587592020631	0.209384113550186	-0.000680167751852423
878	2.96102976799011	0.961035966873169	-26.6294574737549	0.00743668992072344	0.000618529506027699	0.150293380022049	0.0259431265294552
879	3.61037826538086	1.28571033477783	-26.5645236968994	-3.08191010844894e-05	-0.00360223650932312	0.00743668992072344	0.0321119390428066
880	4.90907573699951	0.961035966873169	-26.9541320800781	0.0113327819854021	-0.00782300252467394	0.00646266713738441	0.0100340843200684
881	5.55842447280884	0.311687350273132	-26.4346542358398	-0.00165419070981443	0.00483929552137852	0.0450989119708538	-0.0204853005707264
882	3.61037826538086	0.636361658573151	-26.8242626190186	0.0158782228827477	0.00613799272105098	0.166527107357979	-0.0143164889886975
883	2.96102976799011	1.28571033477783	-26.8891983032227	0.0132808275520802	-0.00360223650932312	0.0538651160895824	0.00516396993771195
884	4.25972700119019	0.961035966873169	-26.7593269348145	0.00256657530553639	0.00289124972186983	-0.0831474438309669	0.0113327819854021
885	2.31168103218079	1.61038458347321	-26.8242626190186	-0.00684897974133492	0.00354059832170606	-0.136069357395172	-0.00684897974133492
886	2.96102976799011	1.28571033477783	-26.7593269348145	0.00321592413820326	0.00646266713738441	-0.0636669844388962	-0.0373683646321297
887	4.25972700119019	-0.0129869729280472	-26.4995880126953	-0.00100484199356288	0.00548864435404539	-0.0337969474494457	-0.0198359526693821
888	5.55842447280884	0.311687350273132	-26.8891983032227	0.0171769186854362	0.00483929552137852	-0.170160159468651	-0.00619963090866804
889	4.90907573699951	-0.0129869729280472	-26.8242626190186	-0.00684897974133492	-0.00165419070981443	-0.126978471875191	0.0210730116814375
890	4.25972700119019	-0.0129869729280472	-26.5645236968994	-0.0146411629393697	0.000293855206109583	-0.114316180348396	0.00321592413820326
891	2.31168103218079	1.28571033477783	-26.694393157959	-0.00457625929266214	-0.00100484199356288	-0.0334722734987736	-0.0360696688294411
892	2.31168103218079	0.961035966873169	-26.5645236968994	0.0178262684494257	0.00678734155371785	-0.00392691092565656	-0.023407369852066
893	3.61037826538086	0.961035966873169	-26.8242626190186	0.00938473641872406	0.000293855206109583	-0.0870435386896133	0.000618529506027699
894	3.61037826538086	0.311687350273132	-26.8891983032227	-0.0130177913233638	-0.00132951640989631	0.00289124972186983	0.0223717093467712
895	3.61037826538086	1.61038458347321	-26.7593269348145	0.00743668992072344	-3.08191010844894e-05	0.066202737390995	0.00483929552137852
896	4.25972700119019	0.961035966873169	-26.7593269348145	0.0103587592020631	0.00256657530553639	0.188280284404755	-0.0143164889886975
897	4.90907573699951	0.311687350273132	-26.4346542358398	0.000618529506027699	0.00289124972186983	0.173020586371422	-0.00977104809135199
898	5.55842447280884	0.311687350273132	-26.4346542358398	0.000293855206109583	0.00483929552137852	0.0243197549134493	0.013930176384747
899	4.25972700119019	0.961035966873169	-26.8242626190186	-0.00230353930965066	-0.00165419070981443	0.0408781431615353	0.0415274947881699
900	5.55842447280884	0.636361658573151	-26.8891983032227	-0.00132951640989631	0.00321592413820326	0.01100810803473	0.00938473641872406
901	4.25972700119019	0.311687350273132	-26.8242626190186	-0.00425158534198999	-0.0026282137259841	0.0983454957604408	-0.0227580219507217
902	4.25972700119019	0.636361658573151	-26.4995880126953	0.0217223595827818	0.00418994715437293	0.120748028159142	-0.0130177913233638
903	4.25972700119019	-0.0129869729280472	-26.4346542358398	0.00613799272105098	0.000943203864153475	0.0843845009803772	0.00906006153672934
904	4.25972700119019	1.61038458347321	-26.5645236968994	0.0022419011220336	-0.00522560812532902	-0.0795760303735733	0.0389300994575024
905	3.61037826538086	0.311687350273132	-26.1749134063721	-0.0104203969240189	-0.00230353930965066	-0.124381080269814	-0.00684897974133492
906	6.20777273178101	0.311687350273132	-26.694393157959	0.00711201597005129	0.00126787810586393	-0.0769786313176155	-0.0227580219507217
907	4.25972700119019	0.961035966873169	-26.6294574737549	0.0243197549134493	0.00516396993771195	0.00646266713738441	-0.0263294391334057
908	4.90907573699951	0.311687350273132	-26.8242626190186	-0.00944637414067984	0.000293855206109583	-0.00912170019000769	-0.00100484199356288
909	3.61037826538086	0.636361658573151	-26.1749134063721	-0.00132951640989631	0.00386527273803949	-0.0984071344137192	0.0343846566975117
910	5.55842447280884	-0.0129869729280472	-26.3697185516357	0.0126314787194133	-0.00522560812532902	-0.095809742808342	0.00548864435404539
911	2.96102976799011	1.28571033477783	-26.8891983032227	-0.00132951640989631	0.011982130818069	-0.0133424662053585	-0.0292515084147453
912	4.25972700119019	0.961035966873169	-27.0190677642822	0.0275664981454611	0.00516396993771195	0.0538651160895824	-0.021459324285388
913	3.61037826538086	0.311687350273132	-27.2138710021973	-0.00100484199356288	-0.00360223650932312	0.0408781431615353	0.00126787810586393
914	3.61037826538086	0.311687350273132	-27.1489372253418	0.00678734155371785	0.00354059832170606	-0.03444629535079	0.0438002124428749
915	4.90907573699951	1.28571033477783	-27.0190677642822	0.00646266713738441	-3.08191010844894e-05	0.0213976856321096	0.0178262684494257
916	4.25972700119019	0.961035966873169	-26.8242626190186	0.00451462110504508	-0.00360223650932312	0.108085729181767	-0.0159398596733809
917	4.90907573699951	0.636361658573151	-27.0190677642822	0.0106834331527352	0.00970941036939621	0.219124346971512	-0.00587495695799589
918	5.55842447280884	0.311687350273132	-27.0190677642822	0.00873538758605719	-0.00132951640989631	0.124644115567207	0.0142548503354192
919	4.25972700119019	0.636361658573151	-26.9541320800781	0.00776136433705688	-0.00490093370899558	-0.00132951640989631	0.0428261905908585
920	4.25972700119019	0.311687350273132	-26.6294574737549	-0.021459324285388	-3.08191010844894e-05	-0.0454852245748043	0.0168522447347641
921	4.25972700119019	0.636361658573151	-26.5645236968994	-0.0126931173726916	0.00581331877037883	0.0548391379415989	-0.0100957229733467
922	2.96102976799011	1.28571033477783	-26.7593269348145	-0.00360223650932312	0.00191722682211548	0.0749689489603043	-0.00587495695799589
923	2.96102976799011	0.636361658573151	-26.7593269348145	0.00418994715437293	0.00321592413820326	-0.0753552615642548	0.00613799272105098
924	3.61037826538086	1.61038458347321	-26.7593269348145	0.0246444288641214	-0.00457625929266214	-0.0899656042456627	0.036657378077507
925	3.61037826538086	1.28571033477783	-26.694393157959	0.01847561635077	0.000618529506027699	-0.133471965789795	0.0188002903014421
926	4.90907573699951	0.311687350273132	-26.5645236968994	-0.00652430532500148	0.00386527273803949	-0.0539267547428608	-0.0195112787187099
927	4.90907573699951	0.636361658573151	-26.694393157959	0.0269171483814716	0.000293855206109583	-0.0334722734987736	-0.0172385573387146
928	4.90907573699951	1.28571033477783	-26.8891983032227	0.0149041991680861	-0.00230353930965066	-0.145484909415245	0.00743668992072344
929	5.55842447280884	0.961035966873169	-26.8891983032227	0.00483929552137852	-0.00327756232582033	-0.130225226283073	0.0330859608948231
930	4.90907573699951	0.311687350273132	-26.694393157959	-0.00587495695799589	0.00159255252219737	-0.130874574184418	0.01100810803473
931	3.61037826538086	1.28571033477783	-26.6294574737549	-0.00457625929266214	0.00613799272105098	0.00776136433705688	-0.0273034609854221
932	5.55842447280884	0.636361658573151	-26.8242626190186	0.00256657530553639	0.00613799272105098	0.0207483377307653	-0.0266541130840778
933	4.90907573699951	0.961035966873169	-26.694393157959	0.00126787810586393	0.00386527273803949	-0.0555501282215118	-0.00165419070981443
934	2.96102976799011	1.61038458347321	-27.0840015411377	-0.0217839982360601	0.000293855206109583	0.00159255252219737	0.0324366129934788
935	4.90907573699951	0.636361658573151	-27.0190677642822	0.01100810803473	0.00613799272105098	0.0467222817242146	0.00711201597005129
936	2.96102976799011	1.28571033477783	-27.2138710021973	0.00354059832170606	-0.00295288790948689	0.140553161501884	-0.0201606266200542
937	4.25972700119019	0.636361658573151	-26.8891983032227	0.00743668992072344	0.00906006153672934	0.205812692642212	-0.0143164889886975
938	4.90907573699951	0.636361658573151	-26.8242626190186	-0.0100957229733467	0.00906006153672934	0.210682809352875	0.00970941036939621
939	5.55842447280884	0.636361658573151	-26.694393157959	0.00873538758605719	0.00256657530553639	0.0886052697896957	0.0428261905908585
940	4.90907573699951	0.311687350273132	-26.9541320800781	-0.00879702530801296	0.00516396993771195	0.0652287155389786	0.00938473641872406
941	4.90907573699951	0.311687350273132	-27.1489372253418	0.00841071270406246	0.00613799272105098	0.132111623883247	-0.02697878703475
942	2.31168103218079	1.93505895137787	-27.0840015411377	0.0103587592020631	0.0106834331527352	0.207436069846153	-0.0256800893694162
943	2.96102976799011	1.61038458347321	-26.9541320800781	0.00354059832170606	0.00159255252219737	0.148020669817924	0.000943203864153475
944	2.96102976799011	0.961035966873169	-26.9541320800781	0.00970941036939621	0.000618529506027699	-0.0221086721867323	0.0265924744307995
945	2.96102976799011	0.961035966873169	-26.7593269348145	0.00386527273803949	0.00289124972186983	-0.0318489037454128	0.00191722682211548
946	4.25972700119019	-0.0129869729280472	-26.8242626190186	0.00516396993771195	0.00776136433705688	0.0425015166401863	-0.0292515084147453
947	4.90907573699951	0.636361658573151	-27.0840015411377	0.0106834331527352	0.00354059832170606	0.133085653185844	-0.0253554154187441
948	4.90907573699951	0.636361658573151	-26.8242626190186	0.000293855206109583	0.00581331877037883	0.0801637396216393	-0.00197886489331722
949	4.90907573699951	0.311687350273132	-27.5385456085205	0.00483929552137852	-0.00879702530801296	-0.0217839982360601	0.0275664981454611
950	4.90907573699951	0.311687350273132	-27.2138710021973	-0.00327756232582033	0.00548864435404539	-0.0188619289547205	0.00289124972186983
951	3.61037826538086	1.28571033477783	-27.4086761474609	0.0100340843200684	-0.00295288790948689	0.0473716296255589	-0.0302255302667618
952	4.25972700119019	0.311687350273132	-27.1489372253418	-0.0100957229733467	0.0113327819854021	0.124319441616535	-0.0263294391334057
953	4.90907573699951	0.636361658573151	-27.0840015411377	-0.000355493422830477	0.00321592413820326	0.0327612869441509	-0.00392691092565656
954	2.96102976799011	1.28571033477783	-27.2138710021973	0.000618529506027699	0.00126787810586393	0.13990381360054	0.0317872650921345
955	6.20777273178101	0.311687350273132	-26.8891983032227	-0.00457625929266214	-0.00100484199356288	0.173020586371422	0.0155535480007529
956	2.31168103218079	1.28571033477783	-26.8891983032227	0.00938473641872406	0.00289124972186983	0.297046184539795	-0.0195112787187099
957	4.90907573699951	1.28571033477783	-27.2788066864014	0.00581331877037883	0.00289124972186983	0.291526705026627	-0.0159398596733809
958	3.61037826538086	0.311687350273132	-27.5385456085205	0.0106834331527352	-0.00457625929266214	0.167501121759415	0.00776136433705688
959	5.55842447280884	0.311687350273132	-27.0190677642822	0.0126314787194133	-0.00295288790948689	0.173994615674019	0.0431508645415306
960	4.25972700119019	-0.0129869729280472	-26.7593269348145	-0.000680167751852423	0.00483929552137852	0.163280352950096	0.00776136433705688
961	4.25972700119019	1.61038458347321	-27.473611831665	-0.000680167751852423	0.000293855206109583	0.252890467643738	-0.023407369852066
962	2.96102976799011	1.93505895137787	-27.0190677642822	-0.0133424662053585	0.00483929552137852	0.244773611426353	-0.0191866029053926
963	3.61037826538086	1.61038458347321	-27.2138710021973	0.013930176384747	0.00256657530553639	0.0960727781057358	0.00613799272105098
964	4.25972700119019	0.636361658573151	-27.2788066864014	0.0022419011220336	0.000618529506027699	0.0632806718349457	0.0337353087961674
965	4.90907573699951	1.28571033477783	-27.7333507537842	0.00418994715437293	0.000618529506027699	0.0486703291535378	0.00289124972186983
966	4.90907573699951	0.311687350273132	-27.473611831665	0.0126314787194133	0.00126787810586393	0.122696071863174	-0.0198359526693821
967	6.20777273178101	-0.0129869729280472	-26.8891983032227	-0.00749832857400179	0.0022419011220336	0.164579063653946	-0.017887907102704
968	4.90907573699951	0.636361658573151	-27.3437423706055	0.00548864435404539	0.00711201597005129	0.1697738468647	0.00451462110504508
969	4.90907573699951	-0.0129869729280472	-27.4086761474609	-0.00457625929266214	-0.00392691092565656	0.0684754624962807	0.0314625911414623
970	4.25972700119019	0.961035966873169	-27.1489372253418	0.00841071270406246	0.0022419011220336	0.0519170723855495	-0.0133424662053585
971	4.25972700119019	0.961035966873169	-27.2138710021973	-0.00165419070981443	0.00483929552137852	0.1324363052845	-0.0315242260694504
972	4.25972700119019	0.311687350273132	-27.0190677642822	0.00418994715437293	0.011982130818069	0.211656823754311	-0.03444629535079
973	6.85712146759033	0.311687350273132	-26.7593269348145	0.0132808275520802	-0.00360223650932312	0.218150317668915	-0.00100484199356288
974	3.61037826538086	1.61038458347321	-27.473611831665	-0.021459324285388	-0.00847235135734081	0.14152717590332	0.0340599827468395
975	4.90907573699951	0.636361658573151	-26.8891983032227	0.0136055024340749	-0.00425158534198999	0.154189482331276	0.01100810803473
976	4.25972700119019	1.93505895137787	-27.8632202148438	-0.00749832857400179	0.00289124972186983	0.214903578162193	-0.021459324285388
977	4.90907573699951	1.28571033477783	-27.7333507537842	0.00386527273803949	0.00678734155371785	0.282760500907898	-0.0250307414680719
978	4.25972700119019	0.961035966873169	-27.4086761474609	0.0136055024340749	0.00321592413820326	0.112631164491177	-3.08191010844894e-05
979	5.55842447280884	0.311687350273132	-27.3437423706055	-0.00457625929266214	0.00126787810586393	0.128215536475182	0.0330859608948231
980	4.25972700119019	0.636361658573151	-26.6294574737549	0.000618529506027699	0.00256657530553639	0.118150629103184	0.011982130818069
981	4.25972700119019	1.61038458347321	-27.3437423706055	-0.0130177913233638	0.000293855206109583	0.199319213628769	-0.0198359526693821
982	2.96102976799011	1.61038458347321	-27.8632202148438	0.0181509424000978	0.0116574559360743	0.240552842617035	-0.0175632312893867
983	3.61037826538086	0.961035966873169	-27.6684150695801	0.0223717093467712	0.00873538758605719	0.133410319685936	0.00678734155371785
984	4.25972700119019	0.961035966873169	-27.473611831665	0.00906006153672934	-0.00814767740666866	-0.00327756232582033	0.0142548503354192
985	3.61037826538086	0.961035966873169	-27.5385456085205	0.000618529506027699	0.0022419011220336	-0.0893162563443184	-0.0318489037454128
986	2.96102976799011	1.93505895137787	-27.3437423706055	0.000618529506027699	0.00516396993771195	0.0226963832974434	-0.0237320438027382
987	3.61037826538086	0.636361658573151	-27.473611831665	0.0188002903014421	0.00548864435404539	0.0632806718349457	-0.0175632312893867
988	4.25972700119019	0.961035966873169	-27.5385456085205	0.012956153601408	-0.00619963090866804	0.049319677054882	-0.00295288790948689
989	2.96102976799011	0.311687350273132	-26.9541320800781	-0.00587495695799589	0.00191722682211548	-0.0977577865123749	0.0168522447347641
990	2.96102976799011	2.25973320007324	-27.6034812927246	-0.00717365415766835	-0.00522560812532902	-0.0386670641601086	-0.048407293856144
991	4.25972700119019	1.28571033477783	-27.3437423706055	0.00321592413820326	0.000618529506027699	-0.0247060675173998	-0.0149658378213644
992	4.90907573699951	0.636361658573151	-27.2138710021973	-0.00457625929266214	0.00808603875339031	0.0980208218097687	-0.00814767740666866
993	4.25972700119019	0.311687350273132	-27.3437423706055	0.000293855206109583	0.000943203864153475	0.0262678004801273	0.0200989879667759
994	3.61037826538086	2.25973320007324	-27.8632202148438	0.00516396993771195	-0.00132951640989631	-0.0146411629393697	0.0152288740500808
995	4.25972700119019	-0.0129869729280472	-27.2138710021973	0.00191722682211548	0.000618529506027699	-0.0188619289547205	-0.023407369852066
996	5.55842447280884	1.61038458347321	-27.5385456085205	0.00906006153672934	0.0022419011220336	0.0950987562537193	-0.0107450718060136
997	3.61037826538086	1.28571033477783	-26.694393157959	0.0168522447347641	0.00613799272105098	0.195423111319542	0.0022419011220336
998	3.61037826538086	1.28571033477783	-26.4995880126953	-0.00100484199356288	0.0022419011220336	0.13405966758728	0.0194496400654316
999	4.25972700119019	0.311687350273132	-26.7593269348145	0.0200989879667759	0.00126787810586393	-0.00425158534198999	0.0376313999295235
1000	2.96102976799011	0.961035966873169	-27.3437423706055	-0.00327756232582033	-3.08191010844894e-05	0.0116574559360743	-0.0149658378213644
1001	3.61037826538086	1.28571033477783	-27.473611831665	0.000293855206109583	0.00906006153672934	0.0684754624962807	0.00548864435404539
1002	2.96102976799011	1.61038458347321	-27.473611831665	-0.00230353930965066	0.00451462110504508	0.113605186343193	0.0142548503354192
1003	2.96102976799011	1.61038458347321	-27.0840015411377	-0.00619963090866804	0.000618529506027699	-0.0419138073921204	0.0285405199974775
1004	4.90907573699951	0.311687350273132	-27.1489372253418	-0.00197886489331722	-0.00457625929266214	-0.0591215454041958	0.0314625911414623
1005	1.66233253479004	1.61038458347321	-27.0190677642822	-0.00132951640989631	0.00191722682211548	-0.0990564897656441	-0.0240567177534103
1006	2.96102976799011	0.636361658573151	-27.0190677642822	-0.000680167751852423	-0.000680167751852423	-0.0243813935667276	-0.0100957229733467
1007	2.96102976799011	0.961035966873169	-26.8242626190186	-0.0026282137259841	0.000943203864153475	-0.00749832857400179	0.0106834331527352
1008	3.61037826538086	0.636361658573151	-26.6294574737549	-0.00912170019000769	0.00386527273803949	-0.139316096901894	0.0126314787194133
1009	3.61037826538086	1.28571033477783	-26.4995880126953	0.0178262684494257	-0.00165419070981443	-0.113017484545708	0.0259431265294552
1010	2.96102976799011	1.61038458347321	-27.473611831665	-0.0126931173726916	0.00191722682211548	-0.107173345983028	-0.0250307414680719
1011	4.90907573699951	0.311687350273132	-26.8891983032227	-3.08191010844894e-05	0.0106834331527352	0.0288651939481497	-0.021459324285388
1012	4.90907573699951	1.61038458347321	-27.0840015411377	0.0298392176628113	0.01100810803473	0.0645793676376343	-0.0165892094373703
1013	3.61037826538086	1.93505895137787	-26.7593269348145	0.0162028968334198	0.00354059832170606	0.0821117833256721	0.00256657530553639
1014	4.25972700119019	0.961035966873169	-26.8891983032227	0.00516396993771195	-0.00490093370899558	0.0168522447347641	0.013930176384747
1015	4.25972700119019	0.311687350273132	-26.4346542358398	-0.00782300252467394	-0.00490093370899558	0.060358602553606	-0.032173577696085
1016	4.25972700119019	0.961035966873169	-27.0190677642822	-0.00392691092565656	0.0022419011220336	0.12951423227787	-0.0191866029053926
1017	2.96102976799011	1.28571033477783	-26.7593269348145	0.00743668992072344	0.0136055024340749	0.216851621866226	-0.0146411629393697
1018	4.90907573699951	0.311687350273132	-26.7593269348145	0.020423661917448	0.00386527273803949	0.178215384483337	-0.0026282137259841
1019	4.90907573699951	0.311687350273132	-26.3697185516357	-0.017887907102704	0.00159255252219737	0.0460729338228703	0.00841071270406246
1020	4.90907573699951	-0.0129869729280472	-26.4346542358398	-0.0113944197073579	0.00256657530553639	0.0548391379415989	-0.0386670641601086
1021	4.25972700119019	0.311687350273132	-26.1749134063721	0.00256657530553639	0.00743668992072344	0.0798390582203865	-0.0253554154187441
1022	3.61037826538086	-0.0129869729280472	-26.4995880126953	-0.000355493422830477	0.00256657530553639	0.0989948436617851	-0.0162645354866982
1023	1.66233253479004	1.61038458347321	-26.7593269348145	-0.0126931173726916	0.00678734155371785	-0.0805500522255898	-0.000680167751852423
1024	4.25972700119019	0.311687350273132	-26.4346542358398	-0.00619963090866804	-0.00165419070981443	-0.0909396260976791	0.0126314787194133
1025	4.25972700119019	0.636361658573151	-26.4346542358398	-0.0100957229733467	-0.000355493422830477	-0.119835644960403	-0.00587495695799589
1026	2.31168103218079	0.961035966873169	-26.4995880126953	-0.00717365415766835	0.00743668992072344	-0.0263294391334057	-0.0279528107494116
1027	1.66233253479004	1.61038458347321	-26.5645236968994	-0.0152905117720366	0.00516396993771195	-0.0389917381107807	-0.0211346503347158
1028	2.31168103218079	1.28571033477783	-26.9541320800781	-0.00360223650932312	0.000943203864153475	-0.136394038796425	0.00581331877037883
1029	3.61037826538086	0.961035966873169	-26.5645236968994	-0.00652430532500148	0.000943203864153475	-0.123407058417797	0.0191249661147594
1030	4.25972700119019	-0.0129869729280472	-26.3697185516357	0.000293855206109583	-3.08191010844894e-05	-0.128601849079132	-0.0198359526693821
1031	2.31168103218079	0.636361658573151	-26.4995880126953	0.00548864435404539	0.011982130818069	-0.0221086721867323	-0.0221086721867323
1032	3.61037826538086	0.311687350273132	-26.2398490905762	-0.00847235135734081	0.00613799272105098	-0.00522560812532902	-0.00230353930965066
1033	1.66233253479004	0.636361658573151	-26.4995880126953	-0.0110697457566857	0.00516396993771195	0.0373067259788513	0.00808603875339031
1034	1.66233253479004	1.28571033477783	-27.0840015411377	-0.00587495695799589	-0.00295288790948689	-0.0227580219507217	0.0363327041268349
1035	1.01298391819	1.61038458347321	-26.7593269348145	-0.0217839982360601	-0.00132951640989631	-0.00522560812532902	-0.0256800893694162
1036	2.96102976799011	0.311687350273132	-26.7593269348145	-0.00587495695799589	0.00873538758605719	0.0587352328002453	0.00841071270406246
1037	1.01298391819	1.28571033477783	-26.6294574737549	-0.0107450718060136	0.00418994715437293	0.0587352328002453	0.00613799272105098
1038	1.66233253479004	0.961035966873169	-26.3697185516357	-0.00749832857400179	0.00191722682211548	-0.023407369852066	0.0269171483814716
1039	-0.935062050819397	1.61038458347321	-26.694393157959	-0.0230826959013939	-0.00782300252467394	-0.0305502042174339	0.0298392176628113
1040	1.01298391819	1.61038458347321	-26.694393157959	-0.00977104809135199	-0.00197886489331722	-0.0315242260694504	-0.0292515084147453
1041	2.96102976799011	0.311687350273132	-26.4995880126953	0.00873538758605719	0.00581331877037883	0.00191722682211548	-0.00295288790948689
1042	2.96102976799011	0.636361658573151	-26.4346542358398	-0.0260047651827335	0.00321592413820326	0.0447742342948914	0.00516396993771195
1043	0.363635241985321	1.93505895137787	-26.5645236968994	0.00191722682211548	0.0022419011220336	-0.0146411629393697	0.0175015944987535
1044	-0.285713404417038	1.28571033477783	-26.3697185516357	-0.0243813935667276	-0.00165419070981443	-0.141588822007179	0.0243197549134493
1045	0.363635241985321	1.28571033477783	-26.4995880126953	-0.00457625929266214	0.00483929552137852	-0.208147063851357	-0.0354203209280968
1046	2.96102976799011	0.311687350273132	-26.4346542358398	-0.0146411629393697	0.000293855206109583	-0.127627819776535	-0.0221086721867323
1047	2.31168103218079	1.28571033477783	-26.7593269348145	-0.00782300252467394	0.00159255252219737	-0.0815240740776062	-0.00684897974133492
1048	1.01298391819	1.61038458347321	-26.5645236968994	-0.00847235135734081	0.00711201597005129	-0.0821734219789505	0.0155535480007529
1049	1.66233253479004	1.93505895137787	-26.6294574737549	-0.00977104809135199	0.00354059832170606	-0.223731428384781	0.0220470335334539
1050	1.01298391819	1.28571033477783	-26.2398490905762	-0.0133424662053585	-0.0026282137259841	-0.209770426154137	-0.0299008563160896
1051	2.31168103218079	0.636361658573151	-26.4995880126953	-0.00912170019000769	0.00548864435404539	-0.138991430401802	-0.00425158534198999
1052	2.31168103218079	0.636361658573151	-26.4346542358398	0.01100810803473	0.00873538758605719	-0.0428878292441368	0.0022419011220336
1053	0.363635241985321	1.93505895137787	-26.694393157959	-0.0204853005707264	0.00354059832170606	-0.0581475235521793	0.00516396993771195
1054	1.66233253479004	0.636361658573151	-26.5645236968994	-0.00782300252467394	-0.00165419070981443	-0.104251272976398	0.0236704051494598
1055	1.01298391819	1.61038458347321	-26.4995880126953	-0.0221086721867323	0.00256657530553639	-0.0617189407348633	-0.0311995539814234
1056	1.66233253479004	0.636361658573151	-26.2398490905762	-0.00230353930965066	0.00841071270406246	0.0246444288641214	0.00289124972186983
1057	1.66233253479004	0.636361658573151	-26.8242626190186	0.0022419011220336	0.000943203864153475	0.106137678027153	0.0136055024340749
1058	1.66233253479004	-0.0129869729280472	-26.8242626190186	-0.00555028254166245	0.00354059832170606	0.00743668992072344	0.0356833562254906
1059	2.96102976799011	-0.0129869729280472	-26.7593269348145	-0.0110697457566857	-0.00132951640989631	-0.0967837646603584	0.0545144639909267
1060	2.31168103218079	0.311687350273132	-26.5645236968994	-0.00132951640989631	0.00354059832170606	-0.100355185568333	0.0239950809627771
1061	1.66233253479004	0.311687350273132	-26.5645236968994	0.0136055024340749	0.00354059832170606	-0.0165892094373703	-0.00749832857400179
1062	-0.285713404417038	1.61038458347321	-26.3047828674316	-0.0175632312893867	0.00613799272105098	0.0116574559360743	-0.00652430532500148
1063	1.01298391819	1.28571033477783	-26.8891983032227	-0.00295288790948689	0.00581331877037883	-0.112043462693691	0.0194496400654316
1064	1.66233253479004	0.311687350273132	-26.3697185516357	-0.0104203969240189	0.00483929552137852	-0.162692651152611	0.025618452578783
1065	-0.285713404417038	1.28571033477783	-27.0190677642822	-0.0110697457566857	0.00159255252219737	-0.216588586568832	-0.0308748781681061
1066	0.363635241985321	0.311687350273132	-26.3047828674316	0.00256657530553639	0.00873538758605719	-0.155874490737915	-0.0169138833880424
1067	1.01298391819	0.311687350273132	-26.1099796295166	-0.00912170019000769	0.000293855206109583	-0.138991430401802	0.00970941036939621
1068	2.31168103218079	0.636361658573151	-26.2398490905762	-0.00327756232582033	0.00841071270406246	-0.257822245359421	0.025618452578783
1069	1.66233253479004	-0.0129869729280472	-26.694393157959	-0.0172385573387146	0.000618529506027699	-0.183147132396698	0.0415274947881699
1070	1.66233253479004	-0.0129869729280472	-26.8242626190186	-0.000680167751852423	0.00451462110504508	-0.183471813797951	0.00191722682211548
1071	2.96102976799011	-0.0129869729280472	-26.4995880126953	0.0181509424000978	0.00483929552137852	-0.0740565657615662	-0.0204853005707264
1072	1.01298391819	1.61038458347321	-26.4995880126953	-0.00717365415766835	0.00289124972186983	-0.0357449948787689	-0.0237320438027382
1073	2.96102976799011	0.311687350273132	-26.694393157959	0.00256657530553639	-0.000680167751852423	-0.0110697457566857	0.0158782228827477
1074	2.31168103218079	0.311687350273132	-26.6294574737549	-0.00522560812532902	-0.00165419070981443	-0.106199324131012	0.0327612869441509
1075	1.66233253479004	1.61038458347321	-26.8242626190186	-0.0026282137259841	0.0126314787194133	-0.0587968714535236	-3.08191010844894e-05
1076	-0.285713404417038	1.61038458347321	-26.8891983032227	0.00711201597005129	0.00386527273803949	0.0376313999295235	-0.0256800893694162
1077	2.31168103218079	-0.0129869729280472	-26.694393157959	-0.0188619289547205	-0.00295288790948689	0.121072702109814	-0.0126931173726916
1078	2.96102976799011	0.311687350273132	-26.5645236968994	-0.00814767740666866	0.00678734155371785	0.0957481041550636	0.00159255252219737
1079	2.31168103218079	-0.0129869729280472	-26.3697185516357	0.00256657530553639	-0.00230353930965066	-0.0461345724761486	0.0295145437121391
1080	2.96102976799011	0.636361658573151	-26.3047828674316	-0.0100957229733467	0.00516396993771195	-0.0516540370881557	-0.0279528107494116
1081	1.66233253479004	1.61038458347321	-26.7593269348145	-0.00814767740666866	0.0123068047687411	-0.0276281367987394	-0.00360223650932312
1082	0.363635241985321	1.61038458347321	-27.0190677642822	-0.00652430532500148	0.00873538758605719	0.0723715499043465	-0.00132951640989631
1083	3.61037826538086	0.311687350273132	-26.7593269348145	0.0213976856321096	0.00191722682211548	-0.0487319678068161	0.0158782228827477
1084	1.01298391819	0.311687350273132	-26.4995880126953	-0.00327756232582033	0.00289124972186983	-0.203926295042038	0.0412028171122074
1085	2.31168103218079	0.636361658573151	-26.4346542358398	-0.00847235135734081	-0.0026282137259841	-0.257497549057007	-0.0253554154187441
1086	1.66233253479004	1.28571033477783	-26.7593269348145	0.0252937767654657	0.00289124972186983	-0.171134188771248	-0.0107450718060136
1087	2.31168103218079	1.28571033477783	-26.8891983032227	-0.0120437685400248	0.00516396993771195	-0.0802253782749176	-0.00587495695799589
1088	2.31168103218079	0.311687350273132	-26.7593269348145	0.000943203864153475	0.00451462110504508	-0.116264224052429	0.013930176384747
1089	4.25972700119019	0.311687350273132	-26.3697185516357	0.00938473641872406	-3.08191010844894e-05	-0.215289890766144	0.036657378077507
1090	2.31168103218079	1.28571033477783	-26.3047828674316	-0.00977104809135199	-0.00100484199356288	-0.181848436594009	-0.0201606266200542
1091	2.96102976799011	1.28571033477783	-26.4346542358398	0.000943203864153475	0.00321592413820326	-0.112368136644363	-0.0133424662053585
1092	2.96102976799011	1.61038458347321	-27.1489372253418	0.00516396993771195	0.00841071270406246	-0.0243813935667276	-0.00717365415766835
1093	4.90907573699951	0.311687350273132	-26.694393157959	-0.00295288790948689	0.00581331877037883	-0.129575878381729	0.013930176384747
1094	2.31168103218079	1.93505895137787	-26.8242626190186	0.00646266713738441	-0.00132951640989631	-0.0367190167307854	0.0337353087961674
1095	5.55842447280884	0.311687350273132	-26.694393157959	-0.00230353930965066	-3.08191010844894e-05	0.0356833562254906	-0.0273034609854221
1096	2.96102976799011	1.93505895137787	-26.8891983032227	-0.00717365415766835	0.00451462110504508	0.137631088495255	-0.0100957229733467
1097	2.96102976799011	1.28571033477783	-26.3047828674316	0.0103587592020631	0.000293855206109583	0.14899468421936	0.00289124972186983
1098	1.66233253479004	1.28571033477783	-26.8891983032227	0.01100810803473	0.00418994715437293	0.01847561635077	0.0363327041268349
1099	3.61037826538086	1.28571033477783	-26.8242626190186	-0.00165419070981443	-0.00197886489331722	0.0694494843482971	0.0412028171122074
1100	2.31168103218079	1.61038458347321	-27.0190677642822	0.00808603875339031	0.00386527273803949	0.0551638156175613	-0.0188619289547205
1101	3.61037826538086	1.28571033477783	-27.3437423706055	-0.0110697457566857	0.00451462110504508	0.163605034351349	-0.000355493422830477
1102	4.25972700119019	1.28571033477783	-27.2138710021973	0.00354059832170606	0.0116574559360743	0.161981657147408	-0.00327756232582033
1103	5.55842447280884	-0.0129869729280472	-26.4346542358398	0.00970941036939621	-0.00327756232582033	0.14444924890995	0.0217223595827818
1104	2.96102976799011	1.61038458347321	-27.0840015411377	-0.00879702530801296	0.000293855206109583	-0.0467839203774929	0.0262678004801273
1105	4.90907573699951	-0.337661296129227	-26.7593269348145	-0.00392691092565656	-0.00230353930965066	-0.0734072178602219	-0.0201606266200542
1106	4.90907573699951	1.61038458347321	-26.8242626190186	0.00938473641872406	0.0106834331527352	-0.0146411629393697	-0.0100957229733467
1107	2.96102976799011	1.28571033477783	-26.8242626190186	-0.00619963090866804	0.00938473641872406	0.0860078707337379	0.000618529506027699
1108	3.61037826538086	1.61038458347321	-26.694393157959	0.00159255252219737	0.00321592413820326	0.0684754624962807	0.0356833562254906
1109	3.61037826538086	1.93505895137787	-27.2788066864014	0.0191249661147594	0.000293855206109583	-0.0500306636095047	0.0392547734081745
1110	2.96102976799011	1.93505895137787	-27.5385456085205	-0.0136671401560307	0.000293855206109583	-0.0870435386896133	-0.0133424662053585
1111	4.90907573699951	0.311687350273132	-26.9541320800781	-0.0110697457566857	0.00776136433705688	-0.0383423902094364	0.00191722682211548
1112	4.25972700119019	1.28571033477783	-26.694393157959	0.0249691028147936	0.00418994715437293	0.0233457311987877	-0.0107450718060136
1113	2.96102976799011	0.636361658573151	-26.4995880126953	-0.0136671401560307	0.00451462110504508	0.036657378077507	0.0243197549134493
1114	2.31168103218079	1.61038458347321	-27.1489372253418	0.00743668992072344	0.00321592413820326	-0.0357449948787689	0.0382807515561581
1115	4.25972700119019	-0.337661296129227	-27.0840015411377	-0.0143164889886975	0.00646266713738441	0.00906006153672934	-0.0162645354866982
1116	4.90907573699951	0.636361658573151	-26.8242626190186	0.0194496400654316	0.00841071270406246	0.0960727781057358	-0.00944637414067984
1117	2.96102976799011	1.61038458347321	-26.8891983032227	0.00548864435404539	0.00483929552137852	0.235358059406281	0.01100810803473
1118	3.61037826538086	1.93505895137787	-26.9541320800781	0.01100810803473	0.00483929552137852	0.14444924890995	0.0197743140161037
1119	2.31168103218079	1.28571033477783	-26.6294574737549	0.00548864435404539	0.00451462110504508	0.0519170723855495	0.0330859608948231
1120	2.96102976799011	1.61038458347321	-26.6294574737549	-0.0026282137259841	-0.00230353930965066	-0.0175632312893867	-0.0162645354866982
1121	4.90907573699951	0.961035966873169	-26.8242626190186	0.00581331877037883	0.00970941036939621	0.0577612072229385	0.00191722682211548
1122	4.90907573699951	0.636361658573151	-26.8891983032227	0.000293855206109583	0.00191722682211548	0.0989948436617851	-0.00327756232582033
1123	2.96102976799011	1.61038458347321	-26.8891983032227	0.00516396993771195	0.00159255252219737	-0.068537101149559	0.0126314787194133
1124	4.90907573699951	0.961035966873169	-26.8891983032227	0.012956153601408	0.00159255252219737	-0.100030511617661	0.0376313999295235
1125	3.61037826538086	1.28571033477783	-26.7593269348145	-0.00717365415766835	-0.00360223650932312	-0.140614792704582	-0.0347709693014622
1126	4.90907573699951	0.311687350273132	-26.3697185516357	-0.00132951640989631	0.013930176384747	-0.0714591667056084	-0.0133424662053585
1127	3.61037826538086	0.311687350273132	-27.3437423706055	0.00289124972186983	0.00873538758605719	-0.0412644557654858	-0.00944637414067984
1128	4.25972700119019	1.28571033477783	-27.6034812927246	0.00808603875339031	0.00256657530553639	-0.163341999053955	-0.0026282137259841
1129	2.96102976799011	0.961035966873169	-26.8891983032227	0.00906006153672934	-0.0026282137259841	-0.086394190788269	0.0200989879667759
1130	4.90907573699951	0.311687350273132	-26.7593269348145	-0.00425158534198999	-0.00977104809135199	-0.128601849079132	-0.03444629535079
1131	4.25972700119019	0.311687350273132	-26.4995880126953	0.000618529506027699	0.00483929552137852	-0.00814767740666866	-0.0117190945893526
1132	2.96102976799011	-0.0129869729280472	-26.4995880126953	0.00970941036939621	0.00581331877037883	0.0171769186854362	-0.00847235135734081
1133	2.31168103218079	1.28571033477783	-27.4086761474609	-0.00912170019000769	-0.000355493422830477	0.0223717093467712	-0.00230353930965066
1134	4.25972700119019	0.636361658573151	-27.5385456085205	0.00938473641872406	-0.00425158534198999	-0.0561994761228561	0.0213976856321096
1135	1.66233253479004	1.28571033477783	-26.8891983032227	-0.00879702530801296	-0.00490093370899558	-0.0113944197073579	-0.0266541130840778
1136	5.55842447280884	0.311687350273132	-27.0840015411377	0.0103587592020631	0.00613799272105098	0.110033772885799	-0.0211346503347158
1137	4.90907573699951	-0.0129869729280472	-27.0840015411377	-0.00132951640989631	0.00256657530553639	0.18925429880619	0.0116574559360743
1138	3.61037826538086	1.61038458347321	-27.2788066864014	-0.00457625929266214	0.00126787810586393	0.162955686450005	0.00646266713738441
1139	2.31168103218079	1.28571033477783	-26.9541320800781	0.00581331877037883	0.00256657530553639	0.0295145437121391	0.0386054255068302
1140	4.90907573699951	0.311687350273132	-26.9541320800781	0.0106834331527352	-0.00100484199356288	0.0223717093467712	-0.0324982516467571
1141	4.90907573699951	-0.0129869729280472	-26.7593269348145	-0.00230353930965066	0.00613799272105098	0.07431960105896	-0.0221086721867323
1142	3.61037826538086	0.311687350273132	-26.4346542358398	-0.00327756232582033	0.00776136433705688	0.184059515595436	0.00548864435404539
1143	2.96102976799011	1.61038458347321	-26.6294574737549	0.00743668992072344	-0.000680167751852423	0.0726962238550186	0.0246444288641214
1144	5.55842447280884	0.311687350273132	-26.5645236968994	0.00289124972186983	0.000293855206109583	-0.0626929625868797	0.0386054255068302
1145	2.96102976799011	1.93505895137787	-27.0840015411377	0.0106834331527352	0.0022419011220336	-0.125030428171158	-0.0263294391334057
1146	2.31168103218079	0.311687350273132	-26.7593269348145	-0.0162645354866982	0.00126787810586393	-0.0458098985254765	-0.0123684434220195
1147	4.25972700119019	0.636361658573151	-27.2138710021973	0.00321592413820326	0.00743668992072344	-0.0139918150380254	0.0126314787194133
1148	4.90907573699951	0.311687350273132	-27.2138710021973	0.00743668992072344	0.00808603875339031	-0.117562919855118	0.0252937767654657
1149	4.25972700119019	0.311687350273132	-26.3697185516357	0.0220470335334539	-3.08191010844894e-05	-0.0909396260976791	0.0399041213095188
1150	5.55842447280884	0.311687350273132	-26.694393157959	0.00646266713738441	-0.00392691092565656	-0.0799007043242455	0.00841071270406246
1151	3.61037826538086	0.636361658573151	-26.8891983032227	-0.0208099745213985	-0.0026282137259841	-0.0104203969240189	-0.00847235135734081
1152	4.25972700119019	1.61038458347321	-26.9541320800781	0.0168522447347641	0.00678734155371785	0.0343846566975117	-0.0110697457566857
1153	3.61037826538086	0.636361658573151	-27.2788066864014	-0.00457625929266214	-0.00327756232582033	-0.107498019933701	0.0223717093467712
1154	5.55842447280884	-0.0129869729280472	-27.0840015411377	0.040228795260191	-0.00197886489331722	0.0343846566975117	0.0379560738801956
1155	2.96102976799011	1.61038458347321	-27.0190677642822	0.00321592413820326	-0.00717365415766835	0.036657378077507	0.025618452578783
1156	3.61037826538086	0.961035966873169	-27.473611831665	-0.0117190945893526	0.00646266713738441	0.203864648938179	-0.0152905117720366
1157	4.25972700119019	0.636361658573151	-26.7593269348145	0.012956153601408	0.0103587592020631	0.246072307229042	0.0116574559360743
1158	5.55842447280884	0.311687350273132	-26.8242626190186	-0.00684897974133492	0.00613799272105098	0.231461957097054	0.0236704051494598
1159	4.90907573699951	0.961035966873169	-26.8242626190186	-0.00555028254166245	0.00418994715437293	0.10418963432312	0.0506183728575706
1160	6.20777273178101	0.311687350273132	-27.0840015411377	-0.0104203969240189	0.0022419011220336	0.0960727781057358	0.0230210572481155
1161	4.90907573699951	0.636361658573151	-27.0190677642822	-0.00587495695799589	-0.00165419070981443	0.138280436396599	-0.0172385573387146
1162	4.25972700119019	0.636361658573151	-27.4086761474609	0.00159255252219737	0.00451462110504508	0.210358127951622	-0.00327756232582033
1163	4.25972700119019	0.961035966873169	-27.1489372253418	-0.0026282137259841	0.000618529506027699	0.178864732384682	0.0194496400654316
1164	3.61037826538086	1.28571033477783	-26.8242626190186	-0.00587495695799589	-0.0026282137259841	0.00483929552137852	0.036657378077507
1165	2.96102976799011	0.961035966873169	-26.6294574737549	-0.0133424662053585	0.00191722682211548	-0.00717365415766835	0.00938473641872406
1166	4.90907573699951	0.311687350273132	-26.4995880126953	0.00581331877037883	0.00386527273803949	0.00516396993771195	-0.0243813935667276
1167	3.61037826538086	0.311687350273132	-26.694393157959	-0.00327756232582033	0.00808603875339031	0.124968789517879	-0.0126931173726916
1168	4.90907573699951	0.311687350273132	-26.4995880126953	0.00321592413820326	0.0022419011220336	0.0457482598721981	0.0136055024340749
1169	4.90907573699951	0.636361658573151	-26.4995880126953	-0.00619963090866804	-3.08191010844894e-05	0.000618529506027699	0.0321119390428066
1170	4.25972700119019	0.311687350273132	-26.3047828674316	-0.0169138833880424	-0.00425158534198999	0.0149041991680861	0.0223717093467712
1171	2.31168103218079	1.93505895137787	-26.8242626190186	0.00451462110504508	0.00289124972186983	0.145098596811295	-0.0204853005707264
1172	4.25972700119019	0.636361658573151	-26.4346542358398	0.00354059832170606	-0.00360223650932312	0.156137526035309	0.00126787810586393
1173	4.90907573699951	0.636361658573151	-26.7593269348145	0.00256657530553639	-0.00295288790948689	0.0181509424000978	0.0149041991680861
1174	3.61037826538086	1.28571033477783	-26.7593269348145	0.00581331877037883	0.00126787810586393	0.0798390582203865	0.0298392176628113
1175	4.90907573699951	0.311687350273132	-26.7593269348145	-0.00977104809135199	-0.00360223650932312	0.140877828001976	-0.00944637414067984
1176	2.96102976799011	1.61038458347321	-26.7593269348145	0.000293855206109583	0.00646266713738441	0.251591771841049	-0.00360223650932312
1177	4.90907573699951	0.961035966873169	-26.5645236968994	0.000293855206109583	-0.00100484199356288	0.301266938447952	0.0126314787194133
1178	4.90907573699951	0.311687350273132	-26.3047828674316	0.0149041991680861	0.00321592413820326	0.124968789517879	0.0194496400654316
1179	4.90907573699951	0.636361658573151	-26.7593269348145	-0.0100957229733467	0.00256657530553639	0.173669934272766	0.0392547734081745
1180	4.25972700119019	-0.0129869729280472	-26.4346542358398	-0.00490093370899558	-0.00555028254166245	0.133085653185844	-0.0286021586507559
1181	4.25972700119019	0.311687350273132	-26.5645236968994	-0.00327756232582033	0.00808603875339031	0.228215217590332	-0.00944637414067984
1182	2.31168103218079	1.61038458347321	-26.8242626190186	0.00646266713738441	0.00418994715437293	0.244773611426353	0.0103587592020631
1183	3.61037826538086	1.28571033477783	-26.5645236968994	0.00386527273803949	-0.00197886489331722	0.153215453028679	0.0136055024340749
1184	2.96102976799011	1.28571033477783	-26.694393157959	0.011982130818069	-0.000355493422830477	-0.0357449948787689	0.0239950809627771
1185	3.61037826538086	0.636361658573151	-27.4086761474609	0.00126787810586393	-0.00132951640989631	-0.0523033849895	-0.00782300252467394
1186	4.90907573699951	0.311687350273132	-26.4995880126953	-0.00555028254166245	0.00873538758605719	0.00354059832170606	-0.0305502042174339
1187	4.90907573699951	-0.0129869729280472	-26.4346542358398	0.00808603875339031	0.00418994715437293	0.0379560738801956	-0.0347709693014622
1188	4.90907573699951	-0.0129869729280472	-26.3047828674316	-0.00684897974133492	0.00483929552137852	-0.114316180348396	-0.0133424662053585
1189	4.90907573699951	-0.0129869729280472	-26.5645236968994	-0.0133424662053585	-0.00587495695799589	-0.0786020010709763	0.00581331877037883
1190	4.25972700119019	0.311687350273132	-26.4995880126953	0.011982130818069	0.00159255252219737	-0.0399657599627972	-0.00360223650932312
1191	3.61037826538086	1.28571033477783	-27.1489372253418	-0.00749832857400179	0.00646266713738441	0.0197743140161037	-0.0448358729481697
1192	4.25972700119019	-0.0129869729280472	-26.6294574737549	0.00808603875339031	0.00970941036939621	0.0665274113416672	-0.0367190167307854
1193	4.90907573699951	-0.0129869729280472	-26.694393157959	0.00321592413820326	0.00354059832170606	-0.0876928865909576	-0.0026282137259841
1194	2.96102976799011	1.28571033477783	-26.694393157959	0.00938473641872406	-0.00132951640989631	0.0200989879667759	0.00678734155371785
1195	5.55842447280884	0.311687350273132	-26.4346542358398	0.00159255252219737	0.00354059832170606	0.0389300994575024	0.013930176384747
1196	2.96102976799011	1.28571033477783	-27.0190677642822	-0.0143164889886975	0.00386527273803949	0.170423194766045	-0.0165892094373703
1197	4.90907573699951	0.311687350273132	-26.9541320800781	0.00548864435404539	0.011982130818069	0.164903730154037	-0.0253554154187441
1198	4.90907573699951	0.311687350273132	-26.7593269348145	0.00321592413820326	0.000618529506027699	0.0421768426895142	0.0132808275520802
1199	4.90907573699951	0.311687350273132	-26.6294574737549	0.0022419011220336	0.00256657530553639	0.0262678004801273	0.0149041991680861
1200	4.90907573699951	-0.0129869729280472	-26.5645236968994	-0.00360223650932312	-0.00327756232582033	0.0152288740500808	-0.0295761823654175
1201	4.25972700119019	-0.0129869729280472	-26.4346542358398	-0.00295288790948689	0.000618529506027699	0.0512677207589149	-0.0302255302667618
1202	2.96102976799011	1.28571033477783	-27.1489372253418	0.00873538758605719	0.00808603875339031	0.102566264569759	-0.0175632312893867
1203	4.25972700119019	0.636361658573151	-27.0190677642822	0.00256657530553639	-0.00197886489331722	-0.00522560812532902	0.00191722682211548
1204	4.90907573699951	0.311687350273132	-26.694393157959	0.0116574559360743	-0.00490093370899558	-0.119835644960403	0.00548864435404539
1205	4.25972700119019	0.961035966873169	-26.694393157959	0.00354059832170606	-0.00490093370899558	-0.193212047219276	-0.0363943427801132
1206	4.25972700119019	-0.337661296129227	-26.3697185516357	0.00483929552137852	0.00613799272105098	-0.117562919855118	-0.0292515084147453
1207	5.55842447280884	-0.337661296129227	-26.3047828674316	0.00970941036939621	0.00873538758605719	-0.039641086012125	-0.0250307414680719
1208	4.25972700119019	-0.0129869729280472	-26.694393157959	-0.00165419070981443	0.00418994715437293	-0.0152905117720366	0.00678734155371785
1209	6.20777273178101	-0.337661296129227	-26.8242626190186	-0.00555028254166245	-0.00425158534198999	-0.149381011724472	0.00483929552137852
1210	3.61037826538086	0.636361658573151	-26.7593269348145	-0.00360223650932312	-0.00684897974133492	-0.135744690895081	-0.0318489037454128
1211	4.25972700119019	0.636361658573151	-26.7593269348145	0.00191722682211548	-0.00197886489331722	-0.12080966681242	-0.032173577696085
1212	4.25972700119019	-0.0129869729280472	-26.4346542358398	0.00483929552137852	-0.0026282137259841	0.011982130818069	-0.0204853005707264
1213	5.55842447280884	-0.0129869729280472	-26.4346542358398	0.0239950809627771	-0.00230353930965066	-0.0448358729481697	0.00483929552137852
1214	2.96102976799011	1.61038458347321	-27.0190677642822	-0.00652430532500148	-0.00327756232582033	-0.0935370251536369	0.0100340843200684
1215	4.90907573699951	-0.337661296129227	-27.4086761474609	-0.0110697457566857	-0.00814767740666866	-0.0922383219003677	-0.0471085943281651
1216	2.31168103218079	1.61038458347321	-27.4086761474609	-0.000355493422830477	0.00256657530553639	0.0269171483814716	-0.03444629535079
1217	5.55842447280884	-0.337661296129227	-27.1489372253418	-0.00749832857400179	-0.000355493422830477	0.0447742342948914	-0.0318489037454128
1218	4.25972700119019	0.311687350273132	-27.1489372253418	0.00548864435404539	-0.00749832857400179	-0.0750305876135826	-0.00360223650932312
1219	2.96102976799011	0.961035966873169	-26.7593269348145	-0.00652430532500148	0.000293855206109583	-0.0841214656829834	-0.0026282137259841
1220	2.96102976799011	0.961035966873169	-27.1489372253418	-0.0126931173726916	-0.00587495695799589	-0.0363943427801132	-0.0497059896588326
1221	3.61037826538086	0.636361658573151	-26.694393157959	0.00873538758605719	-0.00230353930965066	-0.028926832601428	-0.0409397818148136
1222	4.25972700119019	0.636361658573151	-26.4346542358398	-0.00555028254166245	-0.000355493422830477	0.0188002903014421	-0.0302255302667618
1223	4.90907573699951	-0.0129869729280472	-26.1749134063721	0.00126787810586393	-0.0026282137259841	-0.180225074291229	-0.00847235135734081
1224	4.25972700119019	0.636361658573151	-26.3697185516357	-0.00814767740666866	0.000293855206109583	-0.166264072060585	-0.00717365415766835
1225	1.66233253479004	0.636361658573151	-26.6294574737549	-0.00684897974133492	-0.000680167751852423	-0.242562532424927	-0.0490566417574883
1226	2.96102976799011	1.28571033477783	-26.9541320800781	0.00678734155371785	0.00191722682211548	-0.143212199211121	-0.0425631552934647
1227	2.96102976799011	0.636361658573151	-26.9541320800781	0.00841071270406246	0.00678734155371785	-0.106199324131012	-0.0201606266200542
1228	3.61037826538086	1.28571033477783	-26.9541320800781	-0.00555028254166245	0.00418994715437293	-0.197108134627342	-0.0156151866540313
1229	2.96102976799011	0.961035966873169	-26.694393157959	0.00516396993771195	-0.00100484199356288	-0.182822465896606	-0.00717365415766835
1230	4.90907573699951	0.636361658573151	-26.4995880126953	-0.00912170019000769	-0.00587495695799589	-0.153277099132538	-0.039641086012125
1231	2.96102976799011	0.961035966873169	-26.9541320800781	0.0113327819854021	0.00126787810586393	-0.0519787110388279	-0.0221086721867323
1232	2.96102976799011	1.28571033477783	-27.0840015411377	0.00646266713738441	0.00418994715437293	0.01100810803473	-0.023407369852066
1233	4.90907573699951	-0.337661296129227	-26.7593269348145	0.00970941036939621	-0.00490093370899558	0.0149041991680861	0.00386527273803949
1234	3.61037826538086	1.28571033477783	-26.8242626190186	-0.00522560812532902	-0.00587495695799589	-0.0243813935667276	0.0142548503354192
1235	4.90907573699951	-0.337661296129227	-26.0450439453125	0.00451462110504508	-0.00555028254166245	-0.0221086721867323	0.000293855206109583
1236	3.61037826538086	1.28571033477783	-26.694393157959	0.0171769186854362	0.00159255252219737	0.105813004076481	-0.0389917381107807
1237	2.31168103218079	0.961035966873169	-26.8891983032227	-0.000355493422830477	-0.00327756232582033	0.174643963575363	-0.0292515084147453
1238	2.96102976799011	0.636361658573151	-26.7593269348145	0.00938473641872406	-0.00100484199356288	0.168799817562103	0.0022419011220336
1239	2.31168103218079	0.636361658573151	-26.5645236968994	-0.0136671401560307	-0.00327756232582033	0.045423585921526	-0.00132951640989631
1240	2.96102976799011	0.961035966873169	-26.8242626190186	0.00126787810586393	-0.00522560812532902	0.0317872650921345	-0.0428878292441368
1241	2.96102976799011	0.961035966873169	-26.694393157959	-0.00490093370899558	0.00191722682211548	0.0778910145163536	-0.02697878703475
1242	5.55842447280884	-0.337661296129227	-26.7593269348145	0.0194496400654316	0.00808603875339031	0.163605034351349	-0.0243813935667276
1243	4.90907573699951	-0.0129869729280472	-26.8242626190186	0.0317872650921345	-0.00847235135734081	0.0720468759536743	-0.0117190945893526
1244	3.61037826538086	0.961035966873169	-26.9541320800781	0.0178262684494257	-0.00165419070981443	-0.0724331885576248	-0.00295288790948689
1245	4.25972700119019	-0.662335574626923	-26.6294574737549	0.00451462110504508	-0.00684897974133492	-0.0971084386110306	-0.0568488240242004
1246	2.96102976799011	0.961035966873169	-26.8891983032227	0.00873538758605719	0.000943203864153475	-0.0454852245748043	-0.0286021586507559
1247	2.31168103218079	0.636361658573151	-26.6294574737549	0.00418994715437293	-0.00425158534198999	0.00159255252219737	-0.0315242260694504
1248	3.61037826538086	-0.337661296129227	-26.4346542358398	0.00711201597005129	-0.00392691092565656	-0.125355109572411	-0.00587495695799589
1249	2.96102976799011	-0.0129869729280472	-26.8242626190186	-0.0120437685400248	-0.00132951640989631	-0.0912643000483513	0.00581331877037883
1250	4.25972700119019	0.636361658573151	-26.7593269348145	-0.00749832857400179	-0.00977104809135199	-0.0724331885576248	-0.000680167751852423
1251	2.31168103218079	0.961035966873169	-27.0840015411377	-0.00912170019000769	0.000943203864153475	0.000943203864153475	-0.0295761823654175
1252	4.90907573699951	-0.0129869729280472	-26.8891983032227	0.0298392176628113	-0.00327756232582033	0.0733455792069435	-0.0273034609854221
1253	2.96102976799011	0.311687350273132	-26.4346542358398	-0.0113944197073579	0.00126787810586393	-0.0357449948787689	0.00483929552137852
1254	4.90907573699951	0.961035966873169	-26.9541320800781	-0.00555028254166245	-0.00749832857400179	0.0899039655923843	0.0113327819854021
1255	4.90907573699951	-0.337661296129227	-26.7593269348145	0.00354059832170606	-0.00132951640989631	0.103864960372448	0.0191249661147594
1256	6.20777273178101	-0.662335574626923	-26.8891983032227	0.0103587592020631	0.00126787810586393	0.236332073807716	-0.0182125810533762
1257	2.96102976799011	0.636361658573151	-26.9541320800781	0.0116574559360743	0.00678734155371785	0.219449013471603	-0.0182125810533762
1258	4.25972700119019	0.636361658573151	-26.8891983032227	-0.00782300252467394	-0.00522560812532902	0.123345419764519	0.00841071270406246
1259	2.31168103218079	0.636361658573151	-26.694393157959	-0.00360223650932312	-0.00555028254166245	0.143150553107262	0.0194496400654316
1260	4.25972700119019	-0.337661296129227	-27.0840015411377	0.00483929552137852	-3.08191010844894e-05	0.134384348988533	0.000943203864153475
1261	5.55842447280884	-0.0129869729280472	-27.2138710021973	0.0213976856321096	-0.00555028254166245	0.184384182095528	-0.0221086721867323
1262	5.55842447280884	-0.662335574626923	-26.5645236968994	0.00841071270406246	-0.00360223650932312	0.232435986399651	-0.0204853005707264
1263	2.96102976799011	-0.0129869729280472	-27.0190677642822	-0.00457625929266214	-0.00392691092565656	0.161332309246063	0.00483929552137852
1264	4.90907573699951	0.311687350273132	-27.2788066864014	-0.00425158534198999	-0.0026282137259841	-0.017887907102704	0.0162028968334198
1265	2.96102976799011	-0.0129869729280472	-27.0190677642822	-0.00165419070981443	-0.00879702530801296	-0.055874802172184	-0.0311995539814234
1266	6.20777273178101	-0.987009942531586	-26.7593269348145	-0.0191866029053926	-0.00522560812532902	0.000943203864153475	-0.0165892094373703
1267	3.61037826538086	0.636361658573151	-27.0190677642822	0.00646266713738441	-0.00587495695799589	0.0457482598721981	-0.00587495695799589
1268	4.90907573699951	0.311687350273132	-27.473611831665	0.00906006153672934	-0.00230353930965066	-0.0850954875349998	0.00808603875339031
1269	3.61037826538086	0.961035966873169	-27.473611831665	0.0145795252174139	-0.00490093370899558	-0.0552254542708397	0.0285405199974775
1270	3.61037826538086	-0.0129869729280472	-26.694393157959	-0.00814767740666866	-0.00717365415766835	-0.0243813935667276	0.0106834331527352
1271	4.90907573699951	-0.0129869729280472	-26.6294574737549	-0.00814767740666866	-0.00522560812532902	0.0288651939481497	-0.0126931173726916
1272	5.55842447280884	-1.63635849952698	-27.3437423706055	-0.0120437685400248	0.00126787810586393	0.0976961478590965	-0.0224333461374044
1273	2.96102976799011	0.636361658573151	-27.5385456085205	0.0136055024340749	-0.00944637414067984	-0.0477579422295094	0.0116574559360743
1274	4.90907573699951	-0.987009942531586	-27.2788066864014	0.00581331877037883	-0.00944637414067984	0.0554884895682335	0.00873538758605719
1275	3.61037826538086	0.311687350273132	-27.3437423706055	-0.00749832857400179	-0.0107450718060136	0.0645793676376343	-0.0256800893694162
1276	6.20777273178101	-1.63635849952698	-26.8891983032227	0.012956153601408	-0.00847235135734081	0.227241203188896	-0.00717365415766835
1277	3.61037826538086	-0.0129869729280472	-27.5385456085205	0.000618529506027699	-0.00522560812532902	0.271721571683884	0.00256657530553639
1278	2.96102976799011	-0.337661296129227	-27.6034812927246	-0.0026282137259841	0.00354059832170606	0.262306034564972	0.0249691028147936
1279	4.25972700119019	0.636361658573151	-27.473611831665	0.00321592413820326	-0.00295288790948689	0.131137609481812	0.0207483377307653
1280	4.90907573699951	-0.987009942531586	-27.3437423706055	0.00159255252219737	-0.00587495695799589	0.0827611312270164	-0.0182125810533762
1281	4.90907573699951	-0.987009942531586	-27.1489372253418	-0.00425158534198999	-0.00879702530801296	0.136332392692566	0.0145795252174139
1282	3.61037826538086	-0.662335574626923	-26.8891983032227	0.000943203864153475	0.000943203864153475	0.201916605234146	0.0113327819854021
1283	2.96102976799011	0.311687350273132	-27.5385456085205	0.0126314787194133	-0.00295288790948689	0.135683044791222	0.0308132413774729
1284	5.55842447280884	-0.662335574626923	-27.2788066864014	0.00906006153672934	-0.0113944197073579	-0.0487319678068161	0.0415274947881699
1285	2.96102976799011	0.636361658573151	-27.473611831665	0.00613799272105098	-0.00457625929266214	-0.0909396260976791	0.0165275707840919
1286	4.25972700119019	-0.987009942531586	-27.1489372253418	0.000293855206109583	0.000618529506027699	-0.0409397818148136	-0.00717365415766835
1287	4.90907573699951	-0.662335574626923	-26.3047828674316	-0.0026282137259841	0.00256657530553639	0.0480209775269032	-0.0237320438027382
1288	5.55842447280884	-1.3116842508316	-26.3047828674316	0.00873538758605719	-0.00879702530801296	-0.0792513489723206	0.00906006153672934
1289	5.55842447280884	-0.987009942531586	-26.8242626190186	-0.000680167751852423	-0.00392691092565656	-0.0399657599627972	0.0259431265294552
1290	4.25972700119019	-1.63635849952698	-26.8242626190186	-0.00879702530801296	-0.00619963090866804	-0.0581475235521793	0.020423661917448
1291	3.61037826538086	-0.337661296129227	-26.694393157959	0.00743668992072344	0.000618529506027699	0.0317872650921345	-0.0221086721867323
1292	2.96102976799011	-0.0129869729280472	-27.1489372253418	-0.00360223650932312	0.00256657530553639	0.0360080301761627	-0.0175632312893867
1293	4.90907573699951	-0.0129869729280472	-27.2788066864014	0.000618529506027699	-0.00684897974133492	-0.0607449151575565	0.0142548503354192
1294	4.90907573699951	-0.987009942531586	-26.8891983032227	0.000943203864153475	-0.0100957229733467	-0.00555028254166245	0.0308132413774729
1295	3.61037826538086	0.311687350273132	-27.2138710021973	0.00906006153672934	-0.00977104809135199	0.0483456552028656	0.0106834331527352
1296	2.96102976799011	-0.662335574626923	-26.6294574737549	0.00354059832170606	-0.00392691092565656	0.154514148831367	-0.000355493422830477
1297	5.55842447280884	-0.662335574626923	-27.2788066864014	0.0145795252174139	-0.00490093370899558	0.223994448781013	-0.0139918150380254
1298	4.90907573699951	-0.987009942531586	-27.0190677642822	0.00841071270406246	-0.00522560812532902	0.152890786528587	0.0207483377307653
1299	4.90907573699951	-0.662335574626923	-27.0190677642822	-0.00684897974133492	-0.00749832857400179	0.0171769186854362	0.0272418223321438
1300	4.25972700119019	-0.662335574626923	-26.8242626190186	-0.00230353930965066	-0.00619963090866804	-0.0445111989974976	-0.00360223650932312
1301	4.25972700119019	-0.662335574626923	-27.2788066864014	0.013930176384747	-0.00230353930965066	0.0278911720961332	0.000943203864153475
1302	3.61037826538086	-0.337661296129227	-27.4086761474609	-0.00847235135734081	0.00483929552137852	0.0175015944987535	0.00646266713738441
1303	5.55842447280884	-0.987009942531586	-26.8242626190186	0.000618529506027699	-0.00392691092565656	-0.118212267756462	0.0246444288641214
1304	3.61037826538086	-0.987009942531586	-26.4346542358398	-0.00132951640989631	-0.00522560812532902	-0.181848436594009	0.0499690249562263
1305	4.90907573699951	-0.662335574626923	-27.0840015411377	0.000943203864153475	-0.00717365415766835	-0.187692582607269	-0.0263294391334057
1306	2.96102976799011	0.636361658573151	-27.3437423706055	-0.00814767740666866	0.00256657530553639	-0.173082232475281	0.00321592413820326
1307	3.61037826538086	-0.337661296129227	-27.3437423706055	0.00841071270406246	0.00354059832170606	-0.0652903541922569	0.00126787810586393
1308	4.25972700119019	-0.337661296129227	-27.2138710021973	-0.0120437685400248	0.00581331877037883	-0.233146980404854	0.0236704051494598
1309	4.90907573699951	-0.987009942531586	-27.1489372253418	-0.00132951640989631	-0.00587495695799589	-0.140939474105835	0.036657378077507
1310	3.61037826538086	-0.337661296129227	-26.9541320800781	0.0022419011220336	-0.0126931173726916	-0.183471813797951	-0.0188619289547205
1311	4.25972700119019	0.961035966873169	-27.2138710021973	0.00581331877037883	0.000618529506027699	-0.0578228458762169	-0.0107450718060136
1312	3.61037826538086	0.636361658573151	-27.4086761474609	0.00159255252219737	-0.00165419070981443	-0.0474332682788372	-0.00230353930965066
1313	4.25972700119019	-0.337661296129227	-27.2138710021973	0.00776136433705688	0.00191722682211548	-0.0292515084147453	0.0175015944987535
1314	2.96102976799011	-0.0129869729280472	-27.2138710021973	-0.023407369852066	-0.00425158534198999	-0.0860695168375969	0.0444495603442192
1315	5.55842447280884	-0.662335574626923	-27.473611831665	-0.0149658378213644	-0.00100484199356288	-0.0675630792975426	-0.00360223650932312
1316	2.96102976799011	0.636361658573151	-27.2788066864014	0.0236704051494598	0.00126787810586393	0.0431508645415306	0.0123068047687411
1317	4.90907573699951	-0.0129869729280472	-27.2138710021973	0.0116574559360743	-0.000355493422830477	0.0343846566975117	0.0220470335334539
1318	4.90907573699951	0.311687350273132	-27.2788066864014	-0.00100484199356288	-0.00392691092565656	-0.0724331885576248	0.0373067259788513
1319	4.90907573699951	0.311687350273132	-27.2788066864014	-0.0110697457566857	-0.000680167751852423	-0.063342310488224	0.0460729338228703
1320	4.90907573699951	-0.0129869729280472	-27.1489372253418	0.0136055024340749	-0.000355493422830477	-0.0678877532482147	-0.0026282137259841
1321	4.25972700119019	1.28571033477783	-27.1489372253418	0.00321592413820326	-0.00230353930965066	-0.00197886489331722	0.0123068047687411
1322	3.61037826538086	0.961035966873169	-27.2138710021973	-0.00457625929266214	0.00516396993771195	0.0808130875229836	0.012956153601408
1323	4.90907573699951	-0.337661296129227	-27.1489372253418	0.00256657530553639	-0.00197886489331722	0.00191722682211548	0.0314625911414623
1324	2.96102976799011	1.28571033477783	-27.6034812927246	-0.0139918150380254	-0.00652430532500148	-0.158147215843201	0.0551638156175613
1325	6.20777273178101	-0.337661296129227	-27.2788066864014	0.00483929552137852	-0.0026282137259841	-0.233146980404854	-0.00717365415766835
1326	4.25972700119019	1.28571033477783	-27.4086761474609	-3.08191010844894e-05	-3.08191010844894e-05	-0.124381080269814	-0.00555028254166245
1327	2.96102976799011	1.28571033477783	-27.3437423706055	-0.00717365415766835	0.00386527273803949	-0.0776279792189598	0.0165275707840919
1328	2.31168103218079	1.28571033477783	-27.2138710021973	0.00841071270406246	-0.00295288790948689	-0.0230826959013939	0.0217223595827818
1329	4.25972700119019	0.961035966873169	-27.6034812927246	-0.00100484199356288	0.00451462110504508	-0.172432884573936	0.0509430468082428
1330	2.31168103218079	1.61038458347321	-27.0190677642822	-0.00555028254166245	0.00516396993771195	-0.128601849079132	-0.0110697457566857
1331	6.20777273178101	-0.0129869729280472	-26.9541320800781	0.00289124972186983	0.00321592413820326	-0.129575878381729	0.00191722682211548
1332	4.25972700119019	0.961035966873169	-27.2788066864014	-0.00717365415766835	0.00321592413820326	-0.0539267547428608	0.011982130818069
1333	6.20777273178101	0.311687350273132	-26.4995880126953	0.00159255252219737	0.000618529506027699	-0.207173034548759	0.0200989879667759
1334	2.31168103218079	1.28571033477783	-27.2138710021973	0.0132808275520802	-0.00360223650932312	-0.10295257717371	0.0285405199974775
1335	6.85712146759033	0.311687350273132	-27.2788066864014	0.0136055024340749	0.00418994715437293	-0.0480826161801815	-0.0188619289547205
1336	2.96102976799011	1.28571033477783	-27.6034812927246	0.00354059832170606	0.00483929552137852	0.0606832765042782	0.0155535480007529
1337	4.25972700119019	0.961035966873169	-27.2788066864014	0.0175015944987535	0.00418994715437293	0.0801637396216393	0.0136055024340749
1338	4.25972700119019	0.636361658573151	-27.1489372253418	0.0113327819854021	-0.00132951640989631	-0.050680011510849	0.0243197549134493
1339	6.20777273178101	-0.0129869729280472	-26.3697185516357	0.0155535480007529	-0.00360223650932312	-0.0604202412068844	0.040228795260191
1340	4.25972700119019	0.311687350273132	-26.9541320800781	-0.00879702530801296	-3.08191010844894e-05	-0.0516540370881557	-0.0172385573387146
1341	4.25972700119019	1.28571033477783	-27.473611831665	-0.000355493422830477	0.00808603875339031	0.0103587592020631	-0.00684897974133492
1342	2.96102976799011	1.28571033477783	-27.7982864379883	0.00873538758605719	0.00711201597005129	-0.00360223650932312	-0.00360223650932312
1343	2.96102976799011	1.28571033477783	-27.0190677642822	-0.00327756232582033	0.000618529506027699	-0.177627667784691	0.00516396993771195
1344	3.61037826538086	1.61038458347321	-26.8891983032227	0.00548864435404539	0.00548864435404539	-0.220484688878059	0.025618452578783
1345	3.61037826538086	0.636361658573151	-26.5645236968994	-0.0100957229733467	0.00159255252219737	-0.242237865924835	-0.028926832601428
1346	3.61037826538086	0.311687350273132	-26.694393157959	-0.00392691092565656	0.00386527273803949	-0.149705678224564	-0.0117190945893526
1347	4.90907573699951	0.311687350273132	-26.9541320800781	0.000943203864153475	0.00516396993771195	-0.103277251124382	-0.00587495695799589
1348	4.25972700119019	0.961035966873169	-27.0840015411377	0.0149041991680861	-0.00392691092565656	-0.116913571953773	-0.00230353930965066
1349	6.20777273178101	0.311687350273132	-26.8891983032227	-0.0133424662053585	-0.00327756232582033	-0.210419774055481	0.0210730116814375
1350	4.90907573699951	1.28571033477783	-26.4995880126953	0.00386527273803949	0.0022419011220336	-0.227302849292755	-0.0419138073921204
1351	5.55842447280884	0.311687350273132	-26.5645236968994	-0.00490093370899558	0.00191722682211548	-0.144186213612556	-0.0169138833880424
1352	4.90907573699951	0.636361658573151	-26.7593269348145	0.00646266713738441	0.00711201597005129	-0.0675630792975426	-0.0185372550040483
1353	4.25972700119019	0.311687350273132	-26.9541320800781	0.00516396993771195	0.00256657530553639	-0.0292515084147453	-0.00197886489331722
1354	3.61037826538086	2.25973320007324	-27.2138710021973	-0.0172385573387146	0.00289124972186983	-0.0922383219003677	0.0249691028147936
1355	5.55842447280884	0.636361658573151	-27.0840015411377	0.00451462110504508	0.000293855206109583	-0.0711344927549362	-0.0341216214001179
1356	2.96102976799011	1.61038458347321	-27.0840015411377	0.00808603875339031	0.0145795252174139	0.0265924744307995	-0.0208099745213985
1357	4.25972700119019	1.28571033477783	-26.8242626190186	0.00808603875339031	0.0022419011220336	0.128215536475182	-0.00944637414067984
1358	4.25972700119019	0.961035966873169	-26.694393157959	0.00548864435404539	-0.00132951640989631	0.069124810397625	0.000943203864153475
1359	6.20777273178101	0.311687350273132	-26.9541320800781	-0.00425158534198999	-0.000355493422830477	-0.0799007043242455	0.0327612869441509
1360	4.90907573699951	0.636361658573151	-26.8891983032227	-0.00197886489331722	-0.00457625929266214	-0.0844461396336555	-0.0299008563160896
1361	4.25972700119019	1.28571033477783	-26.9541320800781	0.00906006153672934	-3.08191010844894e-05	-0.0311995539814234	-0.017887907102704
1362	2.96102976799011	1.93505895137787	-27.1489372253418	-0.0136671401560307	0.00159255252219737	0.000943203864153475	-0.0123684434220195
1363	3.61037826538086	1.61038458347321	-26.694393157959	-0.00197886489331722	0.00159255252219737	-0.148082315921783	0.00613799272105098
1364	3.61037826538086	0.636361658573151	-27.0840015411377	0.0155535480007529	0.00126787810586393	-0.201653569936752	0.0308132413774729
1365	2.96102976799011	1.61038458347321	-27.0840015411377	-0.00555028254166245	-0.0026282137259841	-0.199705526232719	-0.0217839982360601
1366	4.90907573699951	0.636361658573151	-26.8891983032227	0.0123068047687411	0.00483929552137852	-0.169835492968559	-0.0156151866540313
1367	6.20777273178101	0.311687350273132	-26.8242626190186	0.00970941036939621	0.00191722682211548	-0.114316180348396	0.0188002903014421
1368	4.90907573699951	0.961035966873169	-26.6294574737549	0.0126314787194133	-0.000355493422830477	-0.275029987096786	0.0149041991680861
1369	5.55842447280884	-0.0129869729280472	-26.6294574737549	-0.00555028254166245	0.000943203864153475	-0.23249763250351	0.0360080301761627
1370	4.25972700119019	0.961035966873169	-27.0840015411377	0.000943203864153475	-0.00165419070981443	-0.181199088692665	-0.02697878703475
1371	2.96102976799011	1.61038458347321	-27.2138710021973	-0.00944637414067984	0.00483929552137852	-0.0721085146069527	-0.00977104809135199
1372	3.61037826538086	0.311687350273132	-26.9541320800781	0.00418994715437293	0.00516396993771195	-0.032173577696085	0.00548864435404539
1373	3.61037826538086	-0.337661296129227	-26.5645236968994	0.00451462110504508	0.00256657530553639	-0.0350956469774246	0.01100810803473
1374	2.96102976799011	2.25973320007324	-26.9541320800781	-0.00555028254166245	-0.00100484199356288	-0.0792513489723206	0.0278911720961332
1375	4.90907573699951	-0.337661296129227	-26.6294574737549	-0.00879702530801296	-0.00425158534198999	-0.0493813157081604	-0.0292515084147453
1376	2.96102976799011	1.61038458347321	-27.473611831665	0.00289124972186983	0.00354059832170606	0.0571118593215942	-0.0162645354866982
1377	3.61037826538086	0.961035966873169	-27.1489372253418	0.00191722682211548	0.00873538758605719	0.156137526035309	0.00711201597005129
1378	4.25972700119019	0.636361658573151	-26.8242626190186	-0.00392691092565656	0.00516396993771195	0.0999688655138016	0.0106834331527352
1379	4.90907573699951	-0.0129869729280472	-26.6294574737549	0.01100810803473	0.00191722682211548	-0.039641086012125	0.0489950031042099
1380	4.25972700119019	0.636361658573151	-26.5645236968994	0.00743668992072344	-0.00295288790948689	-0.0318489037454128	-0.0175632312893867
1381	2.96102976799011	1.28571033477783	-26.9541320800781	-0.00197886489331722	0.00548864435404539	0.0587352328002453	0.00126787810586393
1382	2.96102976799011	1.61038458347321	-27.2138710021973	0.00808603875339031	0.00126787810586393	0.1191246509552	0.00743668992072344
1383	3.61037826538086	1.61038458347321	-26.8242626190186	0.00581331877037883	0.00418994715437293	-0.0204853005707264	0.00938473641872406
1384	4.25972700119019	0.636361658573151	-26.9541320800781	0.00776136433705688	0.00386527273803949	-0.0620436146855354	0.0486703291535378
1385	3.61037826538086	1.28571033477783	-26.6294574737549	-0.00782300252467394	0.000618529506027699	-0.0841214656829834	-0.0217839982360601
1386	2.31168103218079	0.636361658573151	-26.1099796295166	-0.0110697457566857	-0.00197886489331722	-0.032173577696085	-0.0113944197073579
1387	4.90907573699951	-0.0129869729280472	-26.7593269348145	0.00483929552137852	0.00483929552137852	0.0246444288641214	0.00646266713738441
1388	4.90907573699951	-0.0129869729280472	-26.8242626190186	0.00938473641872406	0.0022419011220336	-0.0925630033016205	0.0103587592020631
1389	3.61037826538086	-0.0129869729280472	-26.8891983032227	0.00483929552137852	-0.00100484199356288	-0.0513293594121933	0.0304885655641556
1390	2.96102976799011	-0.0129869729280472	-26.8891983032227	-0.00425158534198999	0.00126787810586393	-0.0682124271988869	-0.0191866029053926
1391	2.96102976799011	1.28571033477783	-26.8891983032227	0.0220470335334539	0.0022419011220336	0.0282158460468054	-0.00717365415766835
1392	2.96102976799011	0.961035966873169	-26.4346542358398	0.031137915328145	0.00386527273803949	0.0834104791283607	0.00516396993771195
1393	3.61037826538086	0.311687350273132	-26.4995880126953	-0.0100957229733467	0.00451462110504508	0.0960727781057358	0.0191249661147594
1394	3.61037826538086	1.61038458347321	-26.7593269348145	0.0152288740500808	0.000943203864153475	0.040228795260191	0.0441248863935471
1395	4.25972700119019	0.311687350273132	-26.694393157959	-0.017887907102704	0.00191722682211548	0.0434755384922028	-0.00749832857400179
1396	4.90907573699951	0.961035966873169	-26.7593269348145	-0.00457625929266214	0.00256657530553639	0.155488178133965	-0.00490093370899558
1397	3.61037826538086	1.28571033477783	-26.3697185516357	0.0168522447347641	0.00678734155371785	0.257760584354401	0.00646266713738441
1398	3.61037826538086	0.311687350273132	-26.4995880126953	-0.00619963090866804	0.00191722682211548	0.214903578162193	0.000293855206109583
1399	4.90907573699951	-0.0129869729280472	-26.6294574737549	-0.00360223650932312	-0.00165419070981443	0.11457921564579	0.0308132413774729
1400	3.61037826538086	0.311687350273132	-26.5645236968994	-0.0130177913233638	-0.00197886489331722	0.0856831967830658	-0.0360696688294411
1401	2.96102976799011	1.28571033477783	-26.6294574737549	0.0022419011220336	0.000943203864153475	0.152890786528587	-0.0136671401560307
1402	2.96102976799011	1.28571033477783	-27.0190677642822	0.00386527273803949	0.00386527273803949	0.196721807122231	0.00354059832170606
1403	2.31168103218079	1.28571033477783	-26.3697185516357	0.0106834331527352	-0.000355493422830477	0.134384348988533	0.011982130818069
1404	4.25972700119019	0.311687350273132	-26.3697185516357	0.00581331877037883	-0.00295288790948689	-0.0461345724761486	0.0347093306481838
1405	2.31168103218079	1.28571033477783	-26.7593269348145	0.00776136433705688	0.00386527273803949	-0.0792513489723206	-0.0299008563160896
1406	2.96102976799011	1.28571033477783	-26.7593269348145	0.0136055024340749	-0.00392691092565656	-0.0146411629393697	-0.0191866029053926
1407	4.25972700119019	0.636361658573151	-26.3047828674316	-0.00619963090866804	0.00938473641872406	0.0389300994575024	-0.00587495695799589
1408	4.90907573699951	0.311687350273132	-26.3697185516357	0.00548864435404539	-0.00555028254166245	-0.0678877532482147	-0.00457625929266214
1409	3.61037826538086	0.636361658573151	-26.4346542358398	0.00970941036939621	0.0022419011220336	-0.0383423902094364	0.036657378077507
1410	2.96102976799011	1.28571033477783	-27.0190677642822	0.0113327819854021	-0.00360223650932312	-0.0143164889886975	-0.0318489037454128
1411	2.96102976799011	1.28571033477783	-27.0840015411377	-0.00977104809135199	0.0100340843200684	0.0600339286029339	-0.0126931173726916
1412	2.96102976799011	1.28571033477783	-26.6294574737549	0.0223717093467712	0.00548864435404539	0.117176607251167	-0.0110697457566857
1413	2.96102976799011	1.28571033477783	-26.4346542358398	0.011982130818069	0.00646266713738441	-0.00749832857400179	-0.00197886489331722
1414	3.61037826538086	0.961035966873169	-26.5645236968994	0.0113327819854021	-0.00490093370899558	0.0756182968616486	0.0382807515561581
1415	4.25972700119019	0.311687350273132	-26.4995880126953	0.00451462110504508	0.00451462110504508	0.0957481041550636	-0.0165892094373703
1416	4.90907573699951	0.311687350273132	-27.0840015411377	0.0181509424000978	0.00159255252219737	0.248994380235672	-0.00814767740666866
1417	4.25972700119019	1.28571033477783	-27.0190677642822	-0.00749832857400179	0.00354059832170606	0.267176151275635	0.00126787810586393
1418	4.25972700119019	1.28571033477783	-26.7593269348145	-0.00619963090866804	-0.00165419070981443	0.141202509403229	0.00646266713738441
1419	4.25972700119019	0.311687350273132	-26.694393157959	-0.00587495695799589	-0.00522560812532902	0.130163580179214	0.0343846566975117
1420	4.25972700119019	0.636361658573151	-26.3697185516357	0.0116574559360743	0.00126787810586393	0.116527259349823	-0.0204853005707264
1421	2.31168103218079	1.61038458347321	-26.8242626190186	-0.00327756232582033	0.00548864435404539	0.176916673779488	-0.0139918150380254
1422	4.25972700119019	1.28571033477783	-27.1489372253418	-0.00295288790948689	0.00418994715437293	0.237955451011658	0.00451462110504508
1423	2.96102976799011	1.61038458347321	-27.2138710021973	0.0200989879667759	0.00354059832170606	0.166202425956726	0.0213976856321096
1424	6.20777273178101	-0.337661296129227	-26.6294574737549	0.00321592413820326	-0.00132951640989631	0.0223717093467712	0.025618452578783
1425	4.25972700119019	1.61038458347321	-27.4086761474609	-0.00295288790948689	0.00321592413820326	-0.0549007803201675	-0.0315242260694504
1426	4.25972700119019	1.28571033477783	-26.694393157959	-0.00425158534198999	0.00711201597005129	0.040228795260191	-0.0198359526693821
1427	2.96102976799011	1.28571033477783	-26.8242626190186	0.0100340843200684	-0.00197886489331722	0.0665274113416672	-0.00327756232582033
1428	3.61037826538086	1.28571033477783	-27.0190677642822	0.0243197549134493	0.01100810803473	-0.000680167751852423	0.00386527273803949
1429	2.96102976799011	1.61038458347321	-27.0840015411377	0.0136055024340749	-0.00684897974133492	-0.0276281367987394	0.0340599827468395
1430	4.25972700119019	0.961035966873169	-27.5385456085205	-0.0188619289547205	-0.00912170019000769	0.0230210572481155	-0.0130177913233638
1431	4.25972700119019	0.311687350273132	-26.6294574737549	0.0278911720961332	0.0100340843200684	0.011982130818069	-0.00782300252467394
1432	4.25972700119019	1.28571033477783	-27.1489372253418	-0.0191866029053926	0.00191722682211548	0.0950987562537193	-0.00652430532500148
1433	3.61037826538086	1.93505895137787	-27.3437423706055	0.0155535480007529	0.00646266713738441	-0.0565241500735283	0.011982130818069
1434	6.20777273178101	0.636361658573151	-27.5385456085205	-3.08191010844894e-05	-0.00197886489331722	0.0395794473588467	0.0522417463362217
1435	2.31168103218079	1.93505895137787	-27.4086761474609	0.00516396993771195	0.00256657530553639	0.0496443510055542	-0.0188619289547205
1436	4.25972700119019	-0.0129869729280472	-27.2138710021973	-0.00360223650932312	0.00191722682211548	0.200293228030205	0.00126787810586393
1437	2.96102976799011	1.61038458347321	-27.3437423706055	-0.00230353930965066	0.00126787810586393	0.252890467643738	-0.00100484199356288
1438	3.61037826538086	1.28571033477783	-26.4346542358398	0.000943203864153475	-0.00165419070981443	0.212306186556816	0.01847561635077
1439	2.96102976799011	1.61038458347321	-27.0840015411377	-0.00230353930965066	0.000293855206109583	0.116851933300495	0.0379560738801956
1440	3.61037826538086	1.28571033477783	-27.0840015411377	-0.0156151866540313	-0.00197886489331722	0.0921766832470894	-0.0227580219507217
1441	2.96102976799011	2.25973320007324	-27.5385456085205	-0.00197886489331722	0.0022419011220336	0.140553161501884	-0.0172385573387146
1442	4.25972700119019	0.636361658573151	-27.3437423706055	0.0162028968334198	0.00354059832170606	0.204189315438271	0.00159255252219737
1443	4.25972700119019	1.28571033477783	-27.2138710021973	0.000293855206109583	0.00451462110504508	0.146397292613983	0.00321592413820326
1444	4.25972700119019	0.636361658573151	-26.9541320800781	-0.0026282137259841	-0.00100484199356288	-0.0188619289547205	0.0392547734081745
1445	2.31168103218079	1.93505895137787	-27.1489372253418	-0.00847235135734081	-0.00392691092565656	-0.0536020807921886	-0.0208099745213985
1446	2.96102976799011	1.61038458347321	-27.6034812927246	-0.00912170019000769	-0.000680167751852423	0.00289124972186983	-0.00684897974133492
1447	2.31168103218079	1.61038458347321	-27.2788066864014	0.00418994715437293	0.00126787810586393	0.0541897900402546	0.00126787810586393
1448	3.61037826538086	0.636361658573151	-27.0840015411377	0.00159255252219737	0.00613799272105098	-0.0678877532482147	0.0126314787194133
1449	2.31168103218079	1.28571033477783	-26.9541320800781	0.0100340843200684	-0.00457625929266214	-0.043212503194809	0.0246444288641214
1450	2.96102976799011	1.28571033477783	-27.1489372253418	-0.0185372550040483	-0.00587495695799589	-0.0311995539814234	-0.0165892094373703
1451	1.66233253479004	1.61038458347321	-27.1489372253418	-0.00847235135734081	0.00483929552137852	0.0327612869441509	-0.00652430532500148
1452	1.66233253479004	0.961035966873169	-27.473611831665	-0.0172385573387146	-0.00230353930965066	0.0899039655923843	-0.00132951640989631
1453	1.01298391819	1.61038458347321	-27.0190677642822	0.000618529506027699	0.0123068047687411	-0.0480826161801815	0.0230210572481155
1454	2.31168103218079	0.636361658573151	-27.2788066864014	-3.08191010844894e-05	-3.08191010844894e-05	0.0587352328002453	0.0399041213095188
1455	1.01298391819	1.61038458347321	-27.0840015411377	-0.0117190945893526	-0.00197886489331722	0.0808130875229836	-0.0204853005707264
1456	2.96102976799011	0.636361658573151	-27.0190677642822	-0.00555028254166245	0.00678734155371785	0.193799749016762	-0.00814767740666866
1457	0.363635241985321	1.61038458347321	-27.7333507537842	-0.000355493422830477	-0.000355493422830477	0.226591855287552	0.00321592413820326
1458	1.66233253479004	0.961035966873169	-27.6684150695801	0.0181509424000978	0.00581331877037883	0.211007475852966	0.0152288740500808
1459	1.01298391819	1.93505895137787	-27.473611831665	0.0106834331527352	0.00321592413820326	0.0886052697896957	0.0350340083241463
1460	1.01298391819	1.28571033477783	-27.2138710021973	-0.0126931173726916	-0.00490093370899558	0.0434755384922028	-0.0230826959013939
1461	0.363635241985321	1.93505895137787	-27.0840015411377	-0.0169138833880424	0.00873538758605719	0.100618220865726	-0.032173577696085
1462	2.31168103218079	0.636361658573151	-27.2788066864014	-0.00977104809135199	0.00354059832170606	0.171072542667389	-0.0159398596733809
1463	2.96102976799011	0.636361658573151	-27.473611831665	-0.00749832857400179	0.0022419011220336	0.0918520092964172	-0.00912170019000769
1464	1.01298391819	-0.0129869729280472	-27.2788066864014	-0.00587495695799589	0.00256657530553639	-0.0591215454041958	0.0275664981454611
1465	2.31168103218079	0.961035966873169	-27.4086761474609	-0.0208099745213985	-0.00100484199356288	-0.117238245904446	-0.0337969474494457
1466	0.363635241985321	1.28571033477783	-26.8242626190186	-0.00490093370899558	-3.08191010844894e-05	-0.0539267547428608	-0.0204853005707264
1467	1.01298391819	1.93505895137787	-27.0840015411377	0.00970941036939621	0.00646266713738441	-0.0149658378213644	-0.0175632312893867
1468	1.01298391819	1.28571033477783	-27.2138710021973	-0.00360223650932312	0.000943203864153475	-0.135420009493828	-0.00100484199356288
1469	1.01298391819	1.28571033477783	-27.5385456085205	-0.00749832857400179	-0.00327756232582033	-0.129900544881821	0.0226963832974434
1470	0.363635241985321	1.61038458347321	-26.8242626190186	-0.00782300252467394	0.00126787810586393	-0.136069357395172	-0.0266541130840778
1471	2.31168103218079	-0.0129869729280472	-27.0190677642822	-0.0143164889886975	0.00548864435404539	-0.0587968714535236	-0.0211346503347158
1472	1.01298391819	1.28571033477783	-26.7593269348145	-0.00100484199356288	0.00581331877037883	0.029189869761467	-0.0104203969240189
1473	-0.285713404417038	1.93505895137787	-27.0840015411377	-0.00912170019000769	0.00321592413820326	0.00483929552137852	-0.00782300252467394
1474	2.31168103218079	-0.0129869729280472	-26.9541320800781	-0.0149658378213644	-0.000680167751852423	-0.0328229255974293	0.0288651939481497
1475	1.66233253479004	1.61038458347321	-27.0190677642822	0.00548864435404539	-0.00490093370899558	-0.0571734979748726	-0.0334722734987736
1476	2.96102976799011	0.311687350273132	-26.694393157959	-0.0110697457566857	0.00321592413820326	0.0756182968616486	-0.0198359526693821
1477	2.31168103218079	1.61038458347321	-27.0190677642822	-0.00295288790948689	0.00743668992072344	0.16522841155529	-0.00912170019000769
1478	1.66233253479004	1.28571033477783	-26.694393157959	-0.00814767740666866	0.00938473641872406	0.138605117797852	0.0210730116814375
1479	1.66233253479004	1.28571033477783	-26.5645236968994	-0.00490093370899558	0.0022419011220336	0.0181509424000978	0.0389300994575024
1480	1.01298391819	0.961035966873169	-27.473611831665	-0.0191866029053926	0.00354059832170606	-0.00879702530801296	-0.0204853005707264
1481	1.66233253479004	1.28571033477783	-27.6034812927246	-0.00360223650932312	-3.08191010844894e-05	0.00776136433705688	-0.0162645354866982
1482	2.96102976799011	0.311687350273132	-27.4086761474609	0.00256657530553639	0.00678734155371785	0.0616573020815849	-0.00749832857400179
1483	3.61037826538086	-0.0129869729280472	-27.2138710021973	-0.0100957229733467	-3.08191010844894e-05	-0.072757862508297	0.00256657530553639
1484	1.66233253479004	0.311687350273132	-26.8891983032227	-0.00587495695799589	-0.00327756232582033	-0.103601925075054	0.0272418223321438
1485	4.25972700119019	0.311687350273132	-26.694393157959	-0.00555028254166245	-0.00295288790948689	-0.112043462693691	-0.0324982516467571
1486	2.96102976799011	0.961035966873169	-26.8891983032227	-0.0139918150380254	0.00256657530553639	-0.0565241500735283	-0.0123684434220195
1487	3.61037826538086	0.961035966873169	-27.6034812927246	0.00711201597005129	0.0116574559360743	-0.0182125810533762	-0.0149658378213644
1488	3.61037826538086	0.961035966873169	-27.2788066864014	0.0207483377307653	0.000943203864153475	-0.158147215843201	-0.00230353930965066
1489	2.96102976799011	1.61038458347321	-26.9541320800781	0.0175015944987535	0.000943203864153475	-0.103926599025726	0.0347093306481838
1490	2.31168103218079	1.61038458347321	-26.7593269348145	0.0155535480007529	0.000293855206109583	-0.0909396260976791	-0.0305502042174339
1491	4.25972700119019	-0.337661296129227	-26.694393157959	0.0126314787194133	0.00483929552137852	-0.0159398596733809	-0.0191866029053926
1492	4.25972700119019	0.636361658573151	-26.8891983032227	0.00451462110504508	0.00938473641872406	0.0399041213095188	-0.0123684434220195
1493	4.25972700119019	1.28571033477783	-27.0190677642822	0.00191722682211548	0.000293855206109583	0.0512677207589149	-0.00132951640989631
1494	3.61037826538086	0.311687350273132	-26.7593269348145	-0.00165419070981443	0.00126787810586393	0.00841071270406246	0.0301638916134834
1495	2.31168103218079	1.28571033477783	-27.0190677642822	-0.00879702530801296	-0.00132951640989631	0.0295145437121391	-0.0266541130840778
1496	4.25972700119019	-0.0129869729280472	-26.3697185516357	0.00613799272105098	0.013930176384747	0.1324363052845	-0.00944637414067984
1497	2.96102976799011	1.28571033477783	-26.5645236968994	0.00289124972186983	0.01100810803473	0.185033544898033	-0.0026282137259841
1498	2.31168103218079	1.28571033477783	-26.8891983032227	0.00321592413820326	0.00613799272105098	0.168150469660759	0.0132808275520802
1499	4.90907573699951	-0.0129869729280472	-26.8242626190186	-0.00197886489331722	-3.08191010844894e-05	0.0551638156175613	0.036657378077507
1500	3.61037826538086	-0.0129869729280472	-26.7593269348145	-0.00295288790948689	-0.00522560812532902	0.0233457311987877	-0.0123684434220195
1501	2.96102976799011	0.311687350273132	-26.6294574737549	0.0149041991680861	0.00938473641872406	0.0561378374695778	-0.000355493422830477
1502	2.96102976799011	1.28571033477783	-26.4995880126953	-0.00392691092565656	0.00873538758605719	0.086981900036335	0.0210730116814375
1503	3.61037826538086	0.961035966873169	-26.4995880126953	-0.00944637414067984	0.0022419011220336	-0.0587968714535236	0.0207483377307653
1504	2.96102976799011	0.961035966873169	-27.0840015411377	0.00808603875339031	-0.0026282137259841	-0.119186297059059	0.0441248863935471
1505	4.90907573699951	-0.0129869729280472	-26.8891983032227	-0.0026282137259841	-0.00587495695799589	-0.131523922085762	-0.00392691092565656
1506	4.25972700119019	0.311687350273132	-26.3697185516357	0.00386527273803949	0.00581331877037883	-0.0834721177816391	-0.0104203969240189
1507	5.55842447280884	-0.0129869729280472	-26.4995880126953	0.0158782228827477	0.00191722682211548	-0.00912170019000769	0.00581331877037883
1508	4.90907573699951	0.636361658573151	-26.4346542358398	0.0217223595827818	0.0022419011220336	-0.0393164120614529	0.00970941036939621
1509	4.90907573699951	-0.0129869729280472	-26.3047828674316	0.00321592413820326	-0.0107450718060136	-0.101653881371021	0.0239950809627771
1510	3.61037826538086	-0.0129869729280472	-26.6294574737549	0.0188002903014421	0.00126787810586393	-0.148406982421875	-0.0250307414680719
1511	2.96102976799011	0.636361658573151	-26.9541320800781	0.00906006153672934	0.00938473641872406	-0.0422384813427925	-0.0237320438027382
1512	2.96102976799011	0.961035966873169	-26.8242626190186	0.0113327819854021	0.0022419011220336	0.00483929552137852	-0.0136671401560307
1513	3.61037826538086	0.636361658573151	-26.8242626190186	0.0191249661147594	-0.00912170019000769	0.0213976856321096	-0.000355493422830477
1514	4.25972700119019	-0.337661296129227	-26.6294574737549	-0.0146411629393697	-0.000680167751852423	-0.072757862508297	0.0249691028147936
1515	4.25972700119019	-0.0129869729280472	-27.0190677642822	-0.0152905117720366	-0.00425158534198999	-0.0376930385828018	-0.0250307414680719
1516	4.25972700119019	0.636361658573151	-27.473611831665	-0.0130177913233638	0.00354059832170606	0.0571118593215942	-0.0182125810533762
1517	4.90907573699951	-0.0129869729280472	-27.0840015411377	-0.000355493422830477	0.00159255252219737	0.176267325878143	-0.0175632312893867
1518	5.55842447280884	-0.662335574626923	-26.8242626190186	0.0175015944987535	-0.00360223650932312	0.106787025928497	0.000293855206109583
1519	6.20777273178101	-0.662335574626923	-26.6294574737549	-0.00327756232582033	-3.08191010844894e-05	0.00613799272105098	0.0334106348454952
1520	5.55842447280884	-0.337661296129227	-26.4346542358398	0.00873538758605719	-0.00749832857400179	-0.0581475235521793	-0.0266541130840778
1521	5.55842447280884	-0.662335574626923	-26.7593269348145	-0.00847235135734081	-0.000355493422830477	0.0340599827468395	-0.0240567177534103
1522	4.25972700119019	-0.987009942531586	-26.8891983032227	0.00159255252219737	0.00321592413820326	0.0902286395430565	-0.0117190945893526
1523	4.90907573699951	-0.0129869729280472	-27.473611831665	-0.00912170019000769	-0.00132951640989631	0.0327612869441509	-0.00684897974133492
1524	2.96102976799011	0.311687350273132	-27.1489372253418	-0.00555028254166245	-0.00847235135734081	-0.141588822007179	0.00743668992072344
1525	4.90907573699951	-1.3116842508316	-26.694393157959	0.00418994715437293	-0.00522560812532902	-0.177952349185944	-0.0441865250468254
1526	2.31168103218079	0.311687350273132	-26.694393157959	-0.00587495695799589	0.000943203864153475	-0.135095342993736	-0.0256800893694162
1527	3.61037826538086	-0.0129869729280472	-27.0190677642822	0.011982130818069	-0.00425158534198999	-0.0678877532482147	-0.0185372550040483
1528	3.61037826538086	0.311687350273132	-26.9541320800781	0.0113327819854021	-0.00847235135734081	-0.158147215843201	0.00516396993771195
1529	5.55842447280884	-0.0129869729280472	-27.0190677642822	-0.00847235135734081	-0.017887907102704	-0.130874574184418	0.0145795252174139
1530	4.90907573699951	-0.662335574626923	-26.694393157959	0.0181509424000978	-0.0130177913233638	-0.119835644960403	-0.0334722734987736
1531	6.20777273178101	-0.662335574626923	-26.6294574737549	-0.00522560812532902	-0.00230353930965066	-0.0500306636095047	-0.0227580219507217
1532	4.25972700119019	-0.662335574626923	-26.4346542358398	0.00386527273803949	0.0022419011220336	0.0223717093467712	-0.0162645354866982
1533	4.25972700119019	-0.662335574626923	-26.7593269348145	0.00841071270406246	-0.00295288790948689	-0.112368136644363	-3.08191010844894e-05
1534	3.61037826538086	-0.337661296129227	-27.0840015411377	-0.0026282137259841	-0.00587495695799589	-0.028926832601428	0.0259431265294552
1535	4.25972700119019	-0.662335574626923	-26.694393157959	-0.00197886489331722	-0.00912170019000769	0.00808603875339031	-0.0315242260694504
1536	4.25972700119019	-0.0129869729280472	-26.3697185516357	-0.0104203969240189	-0.00684897974133492	0.132760971784592	-0.00879702530801296
1537	3.61037826538086	0.636361658573151	-26.4346542358398	0.00516396993771195	-0.0100957229733467	0.138605117797852	-3.08191010844894e-05
1538	1.66233253479004	0.636361658573151	-26.4346542358398	0.00678734155371785	-0.00619963090866804	0.0265924744307995	0.00906006153672934
1539	3.61037826538086	-0.0129869729280472	-27.1489372253418	-0.00944637414067984	-0.00555028254166245	0.00906006153672934	0.0285405199974775
1540	2.96102976799011	0.636361658573151	-27.0840015411377	0.00451462110504508	-0.00912170019000769	0.00548864435404539	-0.0276281367987394
1541	3.61037826538086	-0.662335574626923	-27.0840015411377	0.01847561635077	0.000293855206109583	0.0688001364469528	-0.00684897974133492
1542	4.90907573699951	-0.662335574626923	-26.3697185516357	0.0145795252174139	0.000293855206109583	0.159059599041939	-0.000355493422830477
1543	4.25972700119019	0.311687350273132	-26.3697185516357	-0.00295288790948689	0.000618529506027699	0.036657378077507	0.0181509424000978
1544	4.25972700119019	-0.0129869729280472	-26.4995880126953	-0.0026282137259841	-0.00814767740666866	-0.0688617751002312	0.0246444288641214
1545	3.61037826538086	0.636361658573151	-26.9541320800781	0.0210730116814375	-0.00814767740666866	-0.161069288849831	-0.0230826959013939
1546	5.55842447280884	-0.0129869729280472	-26.694393157959	0.0022419011220336	-0.00522560812532902	-0.0623682886362076	-0.0117190945893526
1547	4.90907573699951	-0.662335574626923	-26.4995880126953	-0.0113944197073579	0.00678734155371785	-0.0756799355149269	-0.00230353930965066
1548	4.25972700119019	-0.337661296129227	-26.5645236968994	-0.0139918150380254	0.00321592413820326	-0.133147284388542	0.0175015944987535
1549	4.90907573699951	-0.0129869729280472	-26.4995880126953	0.00548864435404539	-0.00132951640989631	-0.151978403329849	0.0142548503354192
1550	5.55842447280884	-0.337661296129227	-26.694393157959	-0.00425158534198999	-0.00392691092565656	-0.0419138073921204	-0.0292515084147453
1551	4.25972700119019	-0.337661296129227	-26.694393157959	-0.00490093370899558	-0.00100484199356288	-0.0305502042174339	-0.0149658378213644
1552	2.96102976799011	0.961035966873169	-26.694393157959	0.00678734155371785	0.00776136433705688	0.0756182968616486	-0.0026282137259841
1553	2.31168103218079	0.961035966873169	-26.8242626190186	0.00906006153672934	0.0022419011220336	-0.0662643760442734	0.0181509424000978
1554	5.55842447280884	-0.0129869729280472	-26.7593269348145	0.00613799272105098	-0.00717365415766835	0.0272418223321438	0.0369820520281792
1555	2.96102976799011	0.961035966873169	-26.6294574737549	0.000293855206109583	-0.00392691092565656	0.0704235062003136	-0.0113944197073579
1556	5.55842447280884	-0.0129869729280472	-26.7593269348145	-0.00392691092565656	0.00418994715437293	0.190877676010132	-0.00555028254166245
1557	4.90907573699951	0.311687350273132	-26.8891983032227	0.00581331877037883	-0.0026282137259841	0.188929632306099	0.0123068047687411
1558	2.96102976799011	0.961035966873169	-26.9541320800781	0.011982130818069	0.00159255252219737	0.0671767666935921	0.0275664981454611
1559	2.96102976799011	0.961035966873169	-26.8242626190186	-0.000680167751852423	-0.00912170019000769	0.0574365332722664	0.0470469556748867
1560	4.25972700119019	0.636361658573151	-26.8242626190186	0.0113327819854021	-0.00100484199356288	0.0538651160895824	0.0162028968334198
1561	3.61037826538086	0.311687350273132	-26.3697185516357	-0.0104203969240189	-0.00295288790948689	0.109059751033783	0.0103587592020631
1562	4.90907573699951	-0.0129869729280472	-26.7593269348145	-0.00360223650932312	0.00191722682211548	0.18470886349678	-0.0250307414680719
1563	4.90907573699951	0.636361658573151	-26.8891983032227	0.00159255252219737	0.000293855206109583	0.0999688655138016	0.0175015944987535
1564	3.61037826538086	-0.0129869729280472	-26.7593269348145	-0.000680167751852423	0.00451462110504508	-0.00847235135734081	0.0217223595827818
1565	3.61037826538086	1.28571033477783	-26.7593269348145	0.00808603875339031	-0.00165419070981443	-0.114316180348396	0.0181509424000978
1566	2.96102976799011	1.28571033477783	-26.7593269348145	0.00386527273803949	0.00321592413820326	-0.0584721975028515	-0.0299008563160896
1567	4.25972700119019	0.311687350273132	-26.3047828674316	0.00938473641872406	0.00159255252219737	-0.0367190167307854	-0.0279528107494116
1568	5.55842447280884	-0.0129869729280472	-26.8242626190186	-0.0159398596733809	0.00743668992072344	-0.106523998081684	-0.00457625929266214
1569	4.25972700119019	0.311687350273132	-26.8242626190186	0.000618529506027699	-0.00327756232582033	-0.139640778303146	0.031137915328145
1570	4.90907573699951	-0.337661296129227	-26.694393157959	0.00289124972186983	-0.00230353930965066	-0.0581475235521793	0.00483929552137852
1571	2.96102976799011	1.28571033477783	-26.9541320800781	-0.0182125810533762	0.00776136433705688	-0.0578228458762169	-0.00847235135734081
1572	3.61037826538086	0.961035966873169	-26.8242626190186	-0.00165419070981443	-3.08191010844894e-05	0.0694494843482971	-0.0305502042174339
1573	3.61037826538086	-0.337661296129227	-26.8891983032227	0.00938473641872406	0.00126787810586393	-0.0893162563443184	0.00159255252219737
1574	4.90907573699951	-0.337661296129227	-27.3437423706055	0.00711201597005129	0.0022419011220336	0.0213976856321096	-0.000355493422830477
1575	2.96102976799011	1.61038458347321	-27.5385456085205	-0.00165419070981443	-0.000680167751852423	0.0220470335334539	0.0165275707840919
1576	4.90907573699951	0.311687350273132	-26.6294574737549	0.00126787810586393	0.00126787810586393	0.168799817562103	-0.0162645354866982
1577	4.90907573699951	-0.337661296129227	-26.6294574737549	0.00646266713738441	-0.00230353930965066	0.158734917640686	-0.0295761823654175
1578	4.25972700119019	0.961035966873169	-26.694393157959	-0.00522560812532902	0.0022419011220336	0.0688001364469528	-0.00197886489331722
1579	2.96102976799011	1.61038458347321	-27.2788066864014	-0.00327756232582033	0.00191722682211548	0.0288651939481497	0.0236704051494598
1580	4.90907573699951	1.61038458347321	-27.5385456085205	0.00808603875339031	0.00256657530553639	0.0295145437121391	0.0175015944987535
1581	2.96102976799011	1.61038458347321	-27.473611831665	0.0136055024340749	0.00126787810586393	0.0558131635189056	-0.0130177913233638
1582	4.90907573699951	0.311687350273132	-27.2138710021973	-0.00165419070981443	0.00678734155371785	0.114903889596462	-0.0243813935667276
1583	4.90907573699951	0.636361658573151	-27.0840015411377	-0.00392691092565656	0.00289124972186983	0.00321592413820326	0.00451462110504508
1584	4.90907573699951	1.61038458347321	-27.3437423706055	-0.0162645354866982	0.00126787810586393	-0.131199240684509	0.0317872650921345
1585	3.61037826538086	0.636361658573151	-26.5645236968994	0.00126787810586393	-0.00100484199356288	-0.251653432846069	-0.0026282137259841
1586	6.20777273178101	0.636361658573151	-26.8242626190186	0.00321592413820326	0.0022419011220336	-0.159445911645889	-0.0117190945893526
1587	4.25972700119019	0.636361658573151	-27.2788066864014	0.00743668992072344	0.00418994715437293	-0.127952501177788	-0.0308748781681061
1588	4.90907573699951	0.311687350273132	-27.2138710021973	0.0155535480007529	0.00256657530553639	-0.222432732582092	0.00126787810586393
1589	5.55842447280884	1.28571033477783	-26.694393157959	0.013930176384747	-0.000680167751852423	-0.25490015745163	0.0269171483814716
1590	5.55842447280884	-0.0129869729280472	-26.8891983032227	0.0103587592020631	-0.00360223650932312	-0.174705609679222	0.012956153601408
1591	3.61037826538086	1.93505895137787	-27.5385456085205	0.00646266713738441	0.00451462110504508	-0.157497867941856	-0.0230826959013939
1592	4.25972700119019	1.61038458347321	-27.6684150695801	-0.0026282137259841	-0.000680167751852423	-0.0721085146069527	-0.0260047651827335
1593	4.90907573699951	0.961035966873169	-27.0190677642822	0.00516396993771195	0.00678734155371785	-0.215614572167397	-0.0026282137259841
1594	3.61037826538086	-0.0129869729280472	-26.694393157959	0.00451462110504508	-0.00165419070981443	-0.121459014713764	0.0178262684494257
1595	4.90907573699951	0.961035966873169	-27.3437423706055	-0.00619963090866804	0.00159255252219737	-0.100355185568333	0.0197743140161037
1596	4.25972700119019	1.28571033477783	-26.8242626190186	0.020423661917448	-0.00197886489331722	0.047696303576231	-0.00944637414067984
1597	4.25972700119019	0.961035966873169	-26.8242626190186	0.0100340843200684	0.00743668992072344	0.0610079504549503	-0.0146411629393697
1598	4.90907573699951	0.636361658573151	-26.9541320800781	-0.00879702530801296	0.00678734155371785	0.0584105588495731	0.00451462110504508
1599	5.55842447280884	0.636361658573151	-26.694393157959	-0.00392691092565656	-0.00587495695799589	-0.0876928865909576	0.0155535480007529
1600	4.90907573699951	0.311687350273132	-27.2788066864014	0.00191722682211548	0.00256657530553639	-0.109446063637733	-0.023407369852066
1601	4.90907573699951	0.636361658573151	-27.2138710021973	-0.00944637414067984	0.00581331877037883	-0.055874802172184	-0.0263294391334057
1602	2.96102976799011	1.28571033477783	-27.4086761474609	0.0123068047687411	0.00873538758605719	0.00289124972186983	-0.00522560812532902
1603	4.25972700119019	0.961035966873169	-27.4086761474609	-0.00879702530801296	0.00776136433705688	-0.0363943427801132	0.000943203864153475
1604	3.61037826538086	0.961035966873169	-27.473611831665	-0.000355493422830477	-0.00490093370899558	-0.161393955349922	0.0295145437121391
1605	4.90907573699951	0.311687350273132	-27.3437423706055	0.0022419011220336	0.00289124972186983	-0.223406746983528	-0.0373683646321297
1606	3.61037826538086	1.28571033477783	-27.6034812927246	-0.00327756232582033	-3.08191010844894e-05	-0.157173186540604	-0.0191866029053926
1607	2.96102976799011	1.61038458347321	-27.473611831665	-0.00847235135734081	0.00613799272105098	-0.0594462193548679	-0.0198359526693821
1608	4.25972700119019	1.28571033477783	-26.7593269348145	0.0106834331527352	0.00191722682211548	-0.0529527328908443	0.00776136433705688
1609	4.25972700119019	1.61038458347321	-27.2138710021973	0.00289124972186983	-0.00197886489331722	-0.140614792704582	0.0145795252174139
1610	2.96102976799011	1.28571033477783	-27.0840015411377	-0.000680167751852423	0.00159255252219737	-0.131199240684509	-0.0324982516467571
1611	3.61037826538086	1.93505895137787	-27.6034812927246	0.00289124972186983	0.000943203864153475	-0.0536020807921886	-0.0315242260694504
1612	5.55842447280884	-0.0129869729280472	-27.2138710021973	0.00906006153672934	0.0106834331527352	0.0610079504549503	-0.00782300252467394
1613	4.25972700119019	0.636361658573151	-27.0190677642822	0.00938473641872406	-0.00132951640989631	0.0405534692108631	0.00159255252219737
1614	3.61037826538086	0.961035966873169	-27.473611831665	0.00841071270406246	0.000293855206109583	-0.0334722734987736	0.0301638916134834
1615	4.25972700119019	1.28571033477783	-27.1489372253418	-0.000680167751852423	-0.00197886489331722	-0.00522560812532902	-0.0256800893694162
1616	2.96102976799011	1.61038458347321	-27.1489372253418	0.00808603875339031	0.00321592413820326	0.105813004076481	-0.0117190945893526
1617	3.61037826538086	1.28571033477783	-26.7593269348145	0.0165275707840919	0.00451462110504508	0.130488246679306	-0.00165419070981443
1618	4.25972700119019	-0.0129869729280472	-26.694393157959	0.00776136433705688	0.00289124972186983	0.0188002903014421	0.00906006153672934
1619	4.90907573699951	0.636361658573151	-26.5645236968994	0.0116574559360743	0.00321592413820326	-0.0113944197073579	0.0389300994575024
1620	4.90907573699951	0.636361658573151	-26.8242626190186	-0.0172385573387146	0.00743668992072344	0.0295145437121391	-0.017887907102704
1621	4.25972700119019	0.636361658573151	-27.0840015411377	0.0171769186854362	0.00256657530553639	0.0655533894896507	-0.0107450718060136
1622	2.96102976799011	1.28571033477783	-27.473611831665	0.0136055024340749	0.00841071270406246	0.131462275981903	0.00159255252219737
1623	2.96102976799011	1.61038458347321	-27.6034812927246	-0.00100484199356288	-0.00100484199356288	-0.0607449151575565	0.00386527273803949
1624	2.96102976799011	1.28571033477783	-27.4086761474609	-0.00977104809135199	-3.08191010844894e-05	-0.0773033052682877	0.0330859608948231
1625	4.90907573699951	0.636361658573151	-27.2138710021973	-0.00847235135734081	0.00191722682211548	-0.134445980191231	-0.0204853005707264
1626	4.25972700119019	0.311687350273132	-26.8242626190186	0.00354059832170606	0.00126787810586393	-0.0451605506241322	-0.0123684434220195
1627	3.61037826538086	1.61038458347321	-27.2788066864014	0.0123068047687411	0.00906006153672934	0.00548864435404539	-0.00295288790948689
1628	2.31168103218079	1.28571033477783	-27.2138710021973	0.0165275707840919	-0.00230353930965066	-0.00490093370899558	0.0223717093467712
1629	4.25972700119019	1.61038458347321	-27.6684150695801	-0.0107450718060136	0.00418994715437293	-0.0961344167590141	0.0324366129934788
1630	2.31168103218079	1.61038458347321	-27.6034812927246	-0.00587495695799589	0.00159255252219737	-0.114965528249741	-0.0156151866540313
1631	4.90907573699951	0.311687350273132	-27.1489372253418	-0.0120437685400248	-0.000355493422830477	-0.0662643760442734	-0.0169138833880424
1632	4.25972700119019	0.311687350273132	-26.8891983032227	0.0246444288641214	-0.00295288790948689	0.0165275707840919	0.0022419011220336
1633	2.96102976799011	0.311687350273132	-27.5385456085205	-0.00652430532500148	-0.000680167751852423	0.07431960105896	0.0113327819854021
1634	3.61037826538086	0.961035966873169	-27.0840015411377	0.00808603875339031	-0.00230353930965066	0.0149041991680861	0.0389300994575024
1635	5.55842447280884	-0.0129869729280472	-26.9541320800781	0.0181509424000978	0.00613799272105098	0.0149041991680861	-0.0169138833880424
1636	3.61037826538086	1.28571033477783	-27.0190677642822	-0.000680167751852423	0.00256657530553639	0.0996441915631294	-0.00392691092565656
1637	2.96102976799011	1.28571033477783	-26.8242626190186	0.00483929552137852	0.00906006153672934	0.211981505155563	-0.00360223650932312
1638	2.31168103218079	0.311687350273132	-27.1489372253418	0.0152288740500808	0.00321592413820326	0.14899468421936	0.0213976856321096
1639	4.90907573699951	-0.337661296129227	-27.1489372253418	-0.00295288790948689	0.00159255252219737	0.0525664202868938	0.0369820520281792
1640	3.61037826538086	0.636361658573151	-27.1489372253418	-0.00230353930965066	0.00678734155371785	-0.0273034609854221	-0.0123684434220195
1641	2.96102976799011	1.61038458347321	-27.1489372253418	0.0113327819854021	0.00516396993771195	0.0697741582989693	-0.00327756232582033
1642	2.96102976799011	1.61038458347321	-26.8891983032227	0.00646266713738441	0.011982130818069	0.11457921564579	0.00548864435404539
1643	4.25972700119019	1.28571033477783	-27.0190677642822	0.00743668992072344	-0.00360223650932312	0.0921766832470894	0.01847561635077
1644	4.90907573699951	-0.0129869729280472	-27.3437423706055	0.00743668992072344	-0.00197886489331722	-0.0721085146069527	0.0369820520281792
1645	2.31168103218079	1.61038458347321	-27.2138710021973	-0.00847235135734081	0.000618529506027699	-0.105549976229668	-0.0191866029053926
1646	4.25972700119019	0.636361658573151	-26.9541320800781	0.00126787810586393	-0.00100484199356288	-0.0760046094655991	-0.00912170019000769
1647	5.55842447280884	0.311687350273132	-26.8891983032227	0.00191722682211548	0.00743668992072344	-0.0152905117720366	-0.00457625929266214
1648	4.90907573699951	-0.0129869729280472	-26.694393157959	0.00354059832170606	0.00386527273803949	-0.149381011724472	0.00483929552137852
1649	6.20777273178101	-0.0129869729280472	-26.8891983032227	-0.0130177913233638	-0.00522560812532902	-0.126978471875191	0.01100810803473
1650	4.90907573699951	-0.0129869729280472	-26.9541320800781	0.00418994715437293	0.000293855206109583	-0.0773033052682877	-0.0292515084147453
1651	2.96102976799011	0.311687350273132	-26.9541320800781	0.00386527273803949	-0.00132951640989631	-0.0211346503347158	-0.0201606266200542
1652	2.96102976799011	1.28571033477783	-26.9541320800781	-0.00230353930965066	0.00678734155371785	0.0399041213095188	-0.00912170019000769
1653	3.61037826538086	1.28571033477783	-27.0840015411377	0.0022419011220336	0.00126787810586393	-0.0909396260976791	0.0022419011220336
1654	3.61037826538086	1.61038458347321	-26.8242626190186	-0.00360223650932312	-0.00100484199356288	-0.00684897974133492	0.0233457311987877
1655	4.90907573699951	-0.0129869729280472	-26.694393157959	0.00938473641872406	0.00191722682211548	0.0450989119708538	-0.0243813935667276
1656	4.25972700119019	0.311687350273132	-27.6684150695801	-0.00619963090866804	0.00191722682211548	0.186007559299469	-0.0198359526693821
1657	2.96102976799011	0.961035966873169	-27.0840015411377	0.0223717093467712	0.00386527273803949	0.225293144583702	-0.00360223650932312
1658	2.96102976799011	1.28571033477783	-27.0190677642822	0.00743668992072344	0.00386527273803949	0.100293546915054	0.00418994715437293
1659	4.25972700119019	0.311687350273132	-26.8242626190186	0.0243197549134493	0.00191722682211548	0.0827611312270164	0.0295145437121391
1660	3.61037826538086	1.28571033477783	-26.4995880126953	0.00256657530553639	-0.0026282137259841	0.0782156884670258	-0.0276281367987394
1661	4.90907573699951	1.61038458347321	-27.1489372253418	-0.00132951640989631	0.0100340843200684	0.120748028159142	-0.0227580219507217
1662	3.61037826538086	1.61038458347321	-27.2788066864014	0.00711201597005129	0.00613799272105098	0.190228328108788	-0.00847235135734081
1663	2.96102976799011	1.28571033477783	-27.6684150695801	0.0022419011220336	0.00321592413820326	0.108410403132439	0.0100340843200684
1664	4.25972700119019	0.636361658573151	-26.8242626190186	0.0113327819854021	0.000293855206109583	-0.0383423902094364	0.0360080301761627
1665	3.61037826538086	0.961035966873169	-27.0840015411377	0.00743668992072344	0.0022419011220336	-0.122757710516453	-0.017887907102704
1666	2.96102976799011	2.25973320007324	-27.1489372253418	-0.00392691092565656	0.00126787810586393	-0.0513293594121933	-0.0198359526693821
1667	5.55842447280884	-0.0129869729280472	-26.8891983032227	0.00354059832170606	0.00711201597005129	-0.0393164120614529	-0.00392691092565656
1668	4.90907573699951	0.636361658573151	-26.8891983032227	0.00386527273803949	0.00483929552137852	-0.126329123973846	0.00678734155371785
1669	6.20777273178101	0.636361658573151	-26.8242626190186	-0.00652430532500148	-0.00165419070981443	-0.142238169908524	0.0347093306481838
1670	3.61037826538086	1.61038458347321	-26.694393157959	-0.00490093370899558	0.00126787810586393	-0.0626929625868797	-0.0224333461374044
1671	3.61037826538086	1.61038458347321	-26.7593269348145	0.00126787810586393	-0.000355493422830477	-0.0308748781681061	-0.0113944197073579
1672	2.96102976799011	1.93505895137787	-26.694393157959	0.00451462110504508	0.00581331877037883	0.0584105588495731	0.00906006153672934
1673	4.25972700119019	1.28571033477783	-26.9541320800781	0.00354059832170606	0.000293855206109583	-0.0467839203774929	0.00581331877037883
1674	4.25972700119019	0.961035966873169	-27.0190677642822	-0.00782300252467394	-0.00230353930965066	0.0181509424000978	0.0373067259788513
1675	3.61037826538086	1.61038458347321	-26.8242626190186	-0.00684897974133492	-0.00100484199356288	0.0353586822748184	-0.0117190945893526
1676	4.90907573699951	0.311687350273132	-26.6294574737549	0.00776136433705688	0.00191722682211548	0.131462275981903	-0.0117190945893526
1677	4.25972700119019	1.28571033477783	-26.7593269348145	0.00613799272105098	0.00841071270406246	0.140553161501884	0.0155535480007529
1678	3.61037826538086	1.61038458347321	-26.7593269348145	0.00613799272105098	0.000618529506027699	0.0191249661147594	0.0168522447347641
1679	2.31168103218079	1.61038458347321	-26.8891983032227	-0.00360223650932312	0.00126787810586393	0.0178262684494257	0.0249691028147936
1680	2.31168103218079	1.61038458347321	-27.1489372253418	-0.0026282137259841	0.00159255252219737	0.0353586822748184	-0.0208099745213985
1681	3.61037826538086	0.636361658573151	-27.0840015411377	0.0165275707840919	0.011982130818069	0.0752936229109764	-0.0136671401560307
1682	2.96102976799011	1.28571033477783	-26.8891983032227	-0.0100957229733467	0.00938473641872406	0.134384348988533	0.00451462110504508
1683	5.55842447280884	0.311687350273132	-26.4995880126953	0.0126314787194133	0.00354059832170606	0.0480209775269032	0.0298392176628113
1684	4.25972700119019	0.636361658573151	-26.4995880126953	-0.00197886489331722	-0.00295288790948689	-0.0844461396336555	0.0376313999295235
1685	4.90907573699951	0.961035966873169	-26.8891983032227	-0.0026282137259841	-0.00132951640989631	-0.182822465896606	-0.000355493422830477
1686	2.96102976799011	1.61038458347321	-26.7593269348145	-0.0165892094373703	0.00451462110504508	-0.0928876772522926	-0.0247060675173998
1687	2.96102976799011	1.28571033477783	-26.6294574737549	0.00159255252219737	0.000943203864153475	-0.0247060675173998	-0.0334722734987736
1688	3.61037826538086	0.961035966873169	-26.7593269348145	0.0340599827468395	0.00321592413820326	-0.0201606266200542	0.0168522447347641
1689	3.61037826538086	1.93505895137787	-26.694393157959	-0.000355493422830477	-0.00197886489331722	-0.138017401099205	0.0171769186854362
1690	3.61037826538086	1.93505895137787	-26.9541320800781	0.00418994715437293	-0.000680167751852423	-0.149705678224564	-0.00327756232582033
1691	3.61037826538086	0.961035966873169	-27.0840015411377	0.0145795252174139	0.00321592413820326	-0.0578228458762169	-0.0445111989974976
1692	2.96102976799011	1.93505895137787	-27.2138710021973	0.00386527273803949	0.00581331877037883	0.0730208978056908	-0.0376930385828018
1693	4.25972700119019	1.28571033477783	-27.0840015411377	0.0259431265294552	0.000618529506027699	0.0327612869441509	0.00126787810586393
1694	5.55842447280884	0.636361658573151	-26.7593269348145	0.0158782228827477	-0.00165419070981443	-0.00782300252467394	0.0181509424000978
1695	2.96102976799011	1.28571033477783	-26.694393157959	-0.00782300252467394	0.00191722682211548	0.00581331877037883	0.011982130818069
1696	4.25972700119019	0.636361658573151	-27.0190677642822	0.00938473641872406	0.00548864435404539	0.123994767665863	-0.0308748781681061
1697	4.25972700119019	0.961035966873169	-27.0840015411377	-0.00457625929266214	0.00808603875339031	0.12204672396183	-0.0266541130840778
1698	2.96102976799011	1.93505895137787	-27.1489372253418	-0.0139918150380254	0.00516396993771195	0.0369820520281792	-0.00522560812532902
1699	3.61037826538086	0.961035966873169	-26.8242626190186	0.00354059832170606	0.00159255252219737	0.00841071270406246	0.029189869761467
1700	3.61037826538086	1.61038458347321	-26.8891983032227	-0.0110697457566857	0.000943203864153475	0.0619819760322571	0.00581331877037883
1701	3.61037826538086	1.28571033477783	-26.694393157959	0.00873538758605719	0.00126787810586393	0.0866572186350822	-0.0217839982360601
1702	4.25972700119019	0.961035966873169	-27.0840015411377	0.00321592413820326	0.00159255252219737	0.165553078055382	-0.0185372550040483
1703	4.90907573699951	0.961035966873169	-26.8242626190186	0.00613799272105098	0.000293855206109583	0.0463976077735424	0.00938473641872406
1704	3.61037826538086	1.93505895137787	-26.8242626190186	-0.00360223650932312	-0.00165419070981443	-0.0549007803201675	0.0327612869441509
1705	4.25972700119019	0.636361658573151	-26.694393157959	-0.00944637414067984	-0.000355493422830477	-0.166913419961929	0.000618529506027699
1706	2.31168103218079	2.25973320007324	-26.9541320800781	0.00256657530553639	0.00354059832170606	-0.0893162563443184	-0.0243813935667276
1707	3.61037826538086	1.28571033477783	-26.5645236968994	-0.0165892094373703	0.00256657530553639	-0.0623682886362076	-0.0350956469774246
1708	2.96102976799011	1.93505895137787	-27.0840015411377	-0.00847235135734081	0.00256657530553639	-0.0428878292441368	-0.00522560812532902
1709	2.96102976799011	0.636361658573151	-27.0190677642822	-0.00230353930965066	-0.00847235135734081	-0.191913336515427	0.0178262684494257
1710	3.61037826538086	1.93505895137787	-27.0190677642822	-0.00230353930965066	-0.00749832857400179	-0.196783453226089	-0.00717365415766835
1711	4.25972700119019	-0.0129869729280472	-26.8242626190186	0.00451462110504508	0.01100810803473	-0.144186213612556	-0.0273034609854221
1712	3.61037826538086	1.61038458347321	-26.7593269348145	-0.00230353930965066	0.0100340843200684	-0.0292515084147453	-0.0302255302667618
1713	3.61037826538086	0.961035966873169	-26.694393157959	0.00808603875339031	0.00451462110504508	-0.0467839203774929	-0.00132951640989631
1714	4.90907573699951	0.311687350273132	-26.8242626190186	0.00483929552137852	-0.00100484199356288	-0.0815240740776062	0.0149041991680861
1715	2.96102976799011	1.28571033477783	-27.1489372253418	0.0103587592020631	-0.00555028254166245	-0.0912643000483513	0.00776136433705688
1716	4.90907573699951	0.311687350273132	-26.694393157959	0.00289124972186983	0.00386527273803949	0.00646266713738441	-0.0308748781681061
1717	4.25972700119019	-0.0129869729280472	-26.694393157959	0.00873538758605719	0.00613799272105098	0.0879559218883514	-0.0175632312893867
1718	2.31168103218079	1.93505895137787	-26.7593269348145	-0.00457625929266214	-0.000680167751852423	0.0415274947881699	0.00581331877037883
1719	2.96102976799011	1.61038458347321	-26.8242626190186	-0.00717365415766835	0.00256657530553639	-0.0721085146069527	0.0123068047687411
1720	2.96102976799011	1.28571033477783	-27.0190677642822	0.0022419011220336	-0.00165419070981443	-0.0925630033016205	-0.0169138833880424
1721	4.90907573699951	0.311687350273132	-26.9541320800781	0.0113327819854021	0.00386527273803949	-0.0480826161801815	-0.0315242260694504
1722	4.90907573699951	0.311687350273132	-26.694393157959	0.01100810803473	0.00613799272105098	-0.0594462193548679	-0.00684897974133492
1723	4.25972700119019	0.636361658573151	-26.6294574737549	-0.0110697457566857	0.00613799272105098	-0.183796480298042	0.000618529506027699
1724	2.31168103218079	1.61038458347321	-26.4995880126953	-0.0152905117720366	-0.00100484199356288	-0.211718484759331	0.0278911720961332
1725	4.90907573699951	0.636361658573151	-26.5645236968994	0.00548864435404539	-0.00197886489331722	-0.213341847062111	-0.0370436906814575
1726	3.61037826538086	1.61038458347321	-27.0840015411377	0.00938473641872406	0.00451462110504508	-0.187367901206017	-0.023407369852066
1727	2.96102976799011	1.28571033477783	-26.9541320800781	0.00776136433705688	-0.00197886489331722	-0.113017484545708	-0.00165419070981443
1728	3.61037826538086	1.28571033477783	-26.5645236968994	0.000943203864153475	0.00938473641872406	-0.235419705510139	0.0136055024340749
1729	2.96102976799011	1.61038458347321	-26.8242626190186	-0.00230353930965066	-3.08191010844894e-05	-0.208796411752701	0.012956153601408
1730	2.96102976799011	0.961035966873169	-26.6294574737549	0.000618529506027699	0.00646266713738441	-0.183796480298042	-0.0256800893694162
1731	2.96102976799011	1.28571033477783	-26.9541320800781	-0.00100484199356288	0.00646266713738441	-0.111394107341766	-0.0305502042174339
1732	4.25972700119019	0.961035966873169	-26.9541320800781	-0.00457625929266214	0.00289124972186983	-0.0113944197073579	-0.00782300252467394
1733	4.25972700119019	0.311687350273132	-27.4086761474609	0.0223717093467712	0.00289124972186983	0.0116574559360743	0.00386527273803949
1734	4.90907573699951	0.311687350273132	-27.1489372253418	-0.0146411629393697	-0.00522560812532902	-0.0247060675173998	0.0243197549134493
1735	2.31168103218079	1.61038458347321	-26.8242626190186	0.0162028968334198	-0.00392691092565656	-0.0182125810533762	-0.0133424662053585
1736	3.61037826538086	0.311687350273132	-26.4995880126953	0.0152288740500808	-0.00100484199356288	0.0791897103190422	-0.00944637414067984
1737	4.25972700119019	0.311687350273132	-26.7593269348145	0.00743668992072344	0.01100810803473	0.155488178133965	-0.00165419070981443
1738	5.55842447280884	1.28571033477783	-27.6034812927246	-0.0156151866540313	-0.00230353930965066	0.138605117797852	0.0126314787194133
1739	2.31168103218079	1.61038458347321	-27.6034812927246	-0.000680167751852423	-0.00457625929266214	0.0486703291535378	0.0337353087961674
1740	4.25972700119019	1.61038458347321	-27.473611831665	0.00451462110504508	-3.08191010844894e-05	0.025618452578783	-0.0117190945893526
1741	4.90907573699951	0.636361658573151	-27.3437423706055	0.00418994715437293	0.00613799272105098	0.108085729181767	-0.00684897974133492
1742	4.90907573699951	-0.0129869729280472	-26.8242626190186	0.000943203864153475	-0.00360223650932312	0.18178679049015	0.00841071270406246
1743	4.90907573699951	0.636361658573151	-26.8242626190186	0.00386527273803949	0.00646266713738441	0.110683120787144	0.0132808275520802
1744	4.25972700119019	1.93505895137787	-27.5385456085205	-0.00490093370899558	0.000618529506027699	-0.0487319678068161	0.0369820520281792
1745	3.61037826538086	0.636361658573151	-27.3437423706055	0.0165275707840919	0.00321592413820326	-0.104900620877743	-0.0133424662053585
1746	4.90907573699951	0.961035966873169	-27.3437423706055	0.00483929552137852	0.00256657530553639	-0.0529527328908443	-0.00944637414067984
1747	2.96102976799011	1.93505895137787	-26.7593269348145	0.00808603875339031	0.00321592413820326	-0.0204853005707264	0.00743668992072344
1748	4.90907573699951	1.28571033477783	-26.7593269348145	0.00873538758605719	0.00418994715437293	-0.0932123512029648	0.0246444288641214
1749	2.96102976799011	1.28571033477783	-27.2138710021973	-0.00684897974133492	-0.000680167751852423	-0.0724331885576248	0.029189869761467
1750	4.90907573699951	1.61038458347321	-27.5385456085205	0.00289124972186983	-0.00197886489331722	-0.0652903541922569	-0.0152905117720366
1751	4.90907573699951	0.636361658573151	-26.7593269348145	0.011982130818069	0.00678734155371785	-0.0133424662053585	-0.0263294391334057
1752	5.55842447280884	0.311687350273132	-26.8891983032227	0.00354059832170606	0.00646266713738441	0.0321119390428066	-0.00457625929266214
1753	4.90907573699951	0.636361658573151	-26.7593269348145	0.00256657530553639	0.00970941036939621	-0.0714591667056084	0.0103587592020631
1754	4.90907573699951	0.636361658573151	-26.3697185516357	-0.0120437685400248	0.000618529506027699	-0.00619963090866804	0.0392547734081745
1755	2.31168103218079	1.61038458347321	-27.0190677642822	-0.00165419070981443	-0.00165419070981443	0.0496443510055542	-0.0104203969240189
1756	3.61037826538086	-0.0129869729280472	-26.8242626190186	0.00191722682211548	0.00581331877037883	0.136332392692566	-0.00132951640989631
1757	4.90907573699951	0.636361658573151	-26.8891983032227	0.00613799272105098	0.0100340843200684	0.183734834194183	0.00646266713738441
1758	4.90907573699951	1.61038458347321	-26.9541320800781	-0.00360223650932312	0.000943203864153475	0.171397224068642	0.0330859608948231
1759	3.61037826538086	1.61038458347321	-26.8242626190186	0.0123068047687411	-0.00360223650932312	0.0684754624962807	0.0330859608948231
1760	4.90907573699951	0.961035966873169	-27.4086761474609	0.00808603875339031	-0.00295288790948689	0.0502936989068985	-0.00912170019000769
1761	4.25972700119019	0.961035966873169	-27.473611831665	0.00256657530553639	0.00354059832170606	0.0960727781057358	-0.00490093370899558
1762	4.90907573699951	0.311687350273132	-27.2138710021973	0.01100810803473	0.00483929552137852	0.147695988416672	0.0100340843200684
1763	4.25972700119019	0.961035966873169	-27.2788066864014	0.0126314787194133	0.00159255252219737	0.0925013571977615	0.0188002903014421
1764	3.61037826538086	1.28571033477783	-26.8891983032227	0.0171769186854362	-0.00165419070981443	-0.0805500522255898	0.0282158460468054
1765	4.90907573699951	0.636361658573151	-26.4995880126953	-0.00295288790948689	-0.00457625929266214	-0.154900476336479	-0.0260047651827335
1766	5.55842447280884	0.636361658573151	-27.4086761474609	-0.00295288790948689	0.00776136433705688	-0.102303229272366	-0.017887907102704
1767	3.61037826538086	2.25973320007324	-27.5385456085205	-0.00652430532500148	0.00776136433705688	-0.0026282137259841	0.00386527273803949
1768	2.96102976799011	1.61038458347321	-27.0840015411377	-0.0136671401560307	0.00548864435404539	-0.0549007803201675	0.00516396993771195
1769	2.31168103218079	1.28571033477783	-27.0190677642822	0.00711201597005129	0.00126787810586393	-0.138017401099205	0.0295145437121391
1770	6.20777273178101	1.28571033477783	-26.8242626190186	-0.0133424662053585	-0.00587495695799589	-0.181523770093918	-0.0250307414680719
1771	4.25972700119019	0.961035966873169	-26.8242626190186	0.01847561635077	-0.00392691092565656	-0.0587968714535236	-0.0188619289547205
1772	6.20777273178101	0.311687350273132	-27.2788066864014	-0.0133424662053585	0.00776136433705688	-0.0100957229733467	0.00256657530553639
1773	4.90907573699951	0.961035966873169	-27.4086761474609	0.0116574559360743	0.00451462110504508	-0.101978555321693	0.0158782228827477
1774	5.55842447280884	-0.0129869729280472	-27.2138710021973	0.0178262684494257	0.00516396993771195	-0.0545761026442051	0.0431508645415306
1775	2.96102976799011	2.25973320007324	-27.4086761474609	-0.00814767740666866	-0.00555028254166245	0.0278911720961332	-0.0182125810533762
1776	5.55842447280884	-0.0129869729280472	-26.6294574737549	0.013930176384747	0.00386527273803949	0.0918520092964172	-0.00652430532500148
1777	3.61037826538086	1.61038458347321	-26.694393157959	0.0103587592020631	0.00354059832170606	0.1564621925354	0.0116574559360743
1778	3.61037826538086	1.61038458347321	-27.4086761474609	0.00906006153672934	-0.000355493422830477	-0.00717365415766835	0.00418994715437293
1779	4.25972700119019	1.28571033477783	-27.4086761474609	-0.00392691092565656	-0.00555028254166245	0.00711201597005129	0.0324366129934788
1780	5.55842447280884	-0.337661296129227	-27.2138710021973	-0.00555028254166245	-0.0026282137259841	-0.0175632312893867	-0.0149658378213644
1781	4.25972700119019	0.636361658573151	-27.2138710021973	-0.0159398596733809	0.000943203864153475	0.0522417463362217	-0.00717365415766835
1782	3.61037826538086	1.28571033477783	-26.7593269348145	0.00354059832170606	0.00906006153672934	0.0668520927429199	0.00906006153672934
1783	2.96102976799011	1.93505895137787	-26.4995880126953	0.00354059832170606	-0.000680167751852423	0.0259431265294552	-0.00522560812532902
1784	3.61037826538086	1.28571033477783	-26.8891983032227	-0.00100484199356288	0.00516396993771195	-0.145484909415245	0.0162028968334198
1785	4.25972700119019	0.636361658573151	-27.3437423706055	-0.0136671401560307	-0.00132951640989631	-0.208796411752701	-0.0191866029053926
1786	4.90907573699951	0.311687350273132	-26.8242626190186	-0.00814767740666866	0.00646266713738441	-0.160744607448578	-0.0286021586507559
1787	4.90907573699951	0.636361658573151	-26.694393157959	-0.00425158534198999	0.00321592413820326	-0.0896409302949905	0.00483929552137852
1788	5.55842447280884	0.311687350273132	-26.9541320800781	-0.00782300252467394	0.00418994715437293	-0.0652903541922569	0.00938473641872406
1789	4.25972700119019	0.961035966873169	-26.9541320800781	0.0136055024340749	-0.0026282137259841	-0.152627751231194	0.0233457311987877
1790	2.96102976799011	1.28571033477783	-27.473611831665	-0.0185372550040483	0.00321592413820326	-0.154575794935226	-0.0256800893694162
1791	2.96102976799011	1.28571033477783	-27.4086761474609	-0.00912170019000769	0.000943203864153475	-0.101329207420349	-0.0302255302667618
1792	1.66233253479004	0.961035966873169	-27.4086761474609	0.0100340843200684	0.00613799272105098	-0.00392691092565656	0.000618529506027699
1793	2.96102976799011	1.61038458347321	-26.9541320800781	0.00613799272105098	0.00354059832170606	-0.0328229255974293	0.0188002903014421
1794	3.61037826538086	0.311687350273132	-26.4995880126953	-0.0120437685400248	0.00289124972186983	-0.0691864490509033	0.0412028171122074
1795	2.96102976799011	1.61038458347321	-27.2138710021973	0.00548864435404539	-0.00490093370899558	-0.0805500522255898	-0.017887907102704
1796	2.96102976799011	1.28571033477783	-27.3437423706055	-0.00782300252467394	0.00646266713738441	0.0470469556748867	-0.0208099745213985
1797	2.96102976799011	0.311687350273132	-26.7593269348145	0.0282158460468054	0.00613799272105098	0.152241438627243	0.00776136433705688
1798	4.25972700119019	0.311687350273132	-26.7593269348145	-0.00327756232582033	0.00451462110504508	0.117825955152512	0.0249691028147936
1799	4.25972700119019	0.636361658573151	-26.694393157959	0.00418994715437293	0.000293855206109583	-0.00425158534198999	0.036657378077507
1800	2.31168103218079	0.311687350273132	-26.3697185516357	-3.08191010844894e-05	-0.00327756232582033	-0.0448358729481697	0.0145795252174139
1801	1.66233253479004	1.28571033477783	-26.6294574737549	-0.00977104809135199	-3.08191010844894e-05	0.00354059832170606	-0.0341216214001179
1802	2.31168103218079	1.61038458347321	-26.8242626190186	-0.0026282137259841	0.00386527273803949	0.0483456552028656	-0.0240567177534103
1803	2.96102976799011	0.636361658573151	-27.0840015411377	-0.00295288790948689	0.00581331877037883	-0.0961344167590141	0.000618529506027699
1804	2.31168103218079	0.311687350273132	-26.5645236968994	0.00321592413820326	0.00256657530553639	-0.139640778303146	0.013930176384747
1805	1.01298391819	1.28571033477783	-26.8242626190186	-0.0156151866540313	0.000293855206109583	-0.167887449264526	-0.0169138833880424
1806	2.31168103218079	0.311687350273132	-26.3047828674316	-0.0172385573387146	0.00483929552137852	-0.119835644960403	-0.0217839982360601
1807	2.31168103218079	0.311687350273132	-26.7593269348145	0.00743668992072344	0.0126314787194133	-0.0243813935667276	0.0171769186854362
1808	1.01298391819	0.961035966873169	-27.0190677642822	-0.0100957229733467	0.00581331877037883	-0.0711344927549362	0.00581331877037883
1809	1.66233253479004	1.61038458347321	-26.8891983032227	-0.00879702530801296	0.00613799272105098	-0.116264224052429	0.0275664981454611
1810	1.01298391819	1.93505895137787	-27.4086761474609	0.0136055024340749	0.00321592413820326	-0.174380928277969	-0.0383423902094364
1811	2.96102976799011	-0.0129869729280472	-27.1489372253418	-0.000355493422830477	0.00743668992072344	-0.0708098188042641	-0.0386670641601086
1812	1.66233253479004	0.311687350273132	-26.3697185516357	-0.00100484199356288	0.00906006153672934	-0.00977104809135199	-0.00879702530801296
1813	2.31168103218079	-0.0129869729280472	-27.3437423706055	-0.00100484199356288	0.00483929552137852	0.00808603875339031	-0.0026282137259841
1814	1.01298391819	0.636361658573151	-26.7593269348145	-0.00490093370899558	-0.0026282137259841	-0.0922383219003677	0.0220470335334539
1815	2.31168103218079	0.311687350273132	-26.8891983032227	-0.00457625929266214	-0.00425158534198999	-0.0350956469774246	-0.0295761823654175
1816	-0.285713404417038	0.961035966873169	-26.8242626190186	-0.00684897974133492	0.00289124972186983	0.00841071270406246	-0.0221086721867323
1817	1.01298391819	1.93505895137787	-27.0190677642822	-0.0191866029053926	0.00191722682211548	0.14152717590332	0.00451462110504508
1818	1.01298391819	0.636361658573151	-26.8242626190186	0.000293855206109583	0.00451462110504508	0.0976961478590965	0.0230210572481155
1819	1.66233253479004	-0.0129869729280472	-26.8242626190186	0.00386527273803949	-0.00425158534198999	0.0162028968334198	0.0285405199974775
1820	0.363635241985321	1.28571033477783	-27.0840015411377	-0.0165892094373703	-0.00327756232582033	-0.0425631552934647	-0.0172385573387146
1821	1.66233253479004	0.961035966873169	-26.9541320800781	-0.0162645354866982	0.00354059832170606	0.0561378374695778	-0.0256800893694162
1822	2.31168103218079	0.961035966873169	-27.3437423706055	-0.00132951640989631	0.00418994715437293	0.148670017719269	0.00743668992072344
1823	1.66233253479004	0.311687350273132	-26.5645236968994	-0.000680167751852423	0.00548864435404539	0.0983454957604408	0.0168522447347641
1824	0.363635241985321	0.311687350273132	-26.8891983032227	-0.0292515084147453	-0.00165419070981443	-0.0721085146069527	0.0389300994575024
1825	1.01298391819	1.28571033477783	-27.0190677642822	0.000618529506027699	0.000618529506027699	-0.124381080269814	0.0175015944987535
1826	-0.285713404417038	0.961035966873169	-26.694393157959	-0.0136671401560307	-0.000355493422830477	-0.0763292834162712	-0.0328229255974293
1827	2.96102976799011	0.636361658573151	-26.7593269348145	0.0136055024340749	0.0100340843200684	0.00126787810586393	-0.0276281367987394
1828	0.363635241985321	1.93505895137787	-27.3437423706055	0.00451462110504508	0.00159255252219737	-0.102303229272366	0.0171769186854362
1829	0.363635241985321	1.28571033477783	-26.694393157959	0.00289124972186983	-0.00230353930965066	-0.0909396260976791	0.0217223595827818
1830	1.01298391819	1.93505895137787	-26.5645236968994	-0.00847235135734081	-0.00132951640989631	-0.0500306636095047	-0.0253554154187441
1831	1.01298391819	1.28571033477783	-27.0840015411377	-0.00457625929266214	0.00354059832170606	0.00743668992072344	-0.032173577696085
1832	2.96102976799011	0.636361658573151	-26.9541320800781	0.00354059832170606	0.013930176384747	0.07431960105896	0.0210730116814375
1833	2.96102976799011	-0.0129869729280472	-26.8242626190186	-0.0201606266200542	0.00126787810586393	-0.043212503194809	0.0191249661147594
1834	1.66233253479004	1.28571033477783	-27.0190677642822	0.00191722682211548	0.00289124972186983	0.0460729338228703	0.0356833562254906
1835	1.66233253479004	0.311687350273132	-26.4346542358398	-0.0123684434220195	-0.000355493422830477	0.0879559218883514	-0.00392691092565656
1836	2.31168103218079	0.311687350273132	-26.3697185516357	-0.0243813935667276	0.00191722682211548	0.180812776088715	-0.0143164889886975
1837	2.96102976799011	0.636361658573151	-26.8242626190186	-0.00587495695799589	0.00451462110504508	0.263929396867752	-0.0146411629393697
1838	2.31168103218079	0.636361658573151	-26.8242626190186	-0.00490093370899558	0.00256657530553639	0.280487775802612	0.0265924744307995
1839	2.96102976799011	0.311687350273132	-26.7593269348145	-0.00392691092565656	-0.00425158534198999	0.166202425956726	0.0376313999295235
1840	2.96102976799011	0.636361658573151	-26.7593269348145	-0.0123684434220195	-0.00360223650932312	0.125618144869804	0.0327612869441509
1841	2.31168103218079	1.93505895137787	-26.694393157959	-0.0100957229733467	0.00646266713738441	0.183085486292839	-0.0302255302667618
1842	2.31168103218079	0.636361658573151	-26.5645236968994	0.012956153601408	0.00126787810586393	0.29055267572403	-0.00977104809135199
1843	2.96102976799011	0.311687350273132	-26.694393157959	0.00678734155371785	0.0022419011220336	0.223345100879669	0.012956153601408
1844	2.31168103218079	0.636361658573151	-26.7593269348145	-0.00100484199356288	-3.08191010844894e-05	0.0538651160895824	0.0259431265294552
1845	2.31168103218079	1.28571033477783	-27.0190677642822	-0.0159398596733809	0.00289124972186983	-0.043212503194809	-0.023407369852066
1846	3.61037826538086	0.961035966873169	-26.7593269348145	0.00581331877037883	-0.000355493422830477	0.00581331877037883	-0.0324982516467571
1847	4.25972700119019	0.636361658573151	-26.7593269348145	0.000293855206109583	0.00548864435404539	0.0399041213095188	0.00516396993771195
1848	2.31168103218079	1.61038458347321	-26.7593269348145	-0.0130177913233638	0.0103587592020631	-0.0549007803201675	0.00516396993771195
1849	2.31168103218079	0.961035966873169	-27.0840015411377	-0.00132951640989631	-0.00587495695799589	-0.0474332682788372	0.0434755384922028
1850	2.31168103218079	0.961035966873169	-26.7593269348145	0.00289124972186983	-0.00295288790948689	-0.0172385573387146	0.01847561635077
1851	2.31168103218079	0.961035966873169	-26.8242626190186	-0.00360223650932312	0.00548864435404539	0.0434755384922028	-0.0276281367987394
1852	0.363635241985321	1.28571033477783	-26.8891983032227	0.00126787810586393	0.00516396993771195	0.0710728541016579	-0.0175632312893867
1853	4.90907573699951	0.636361658573151	-26.4995880126953	0.00256657530553639	0.00418994715437293	-0.048407293856144	0.0191249661147594
1854	1.01298391819	1.61038458347321	-26.8242626190186	0.00289124972186983	0.00289124972186983	0.0262678004801273	0.00808603875339031
1855	2.96102976799011	0.636361658573151	-26.7593269348145	-0.00165419070981443	-0.00100484199356288	0.0587352328002453	-0.0224333461374044
1856	2.96102976799011	0.961035966873169	-26.7593269348145	-0.00814767740666866	0.00191722682211548	0.17724135518074	-0.03444629535079
1857	4.25972700119019	0.311687350273132	-26.7593269348145	-0.00327756232582033	0.00646266713738441	0.193475067615509	0.00159255252219737
1858	3.61037826538086	0.636361658573151	-26.7593269348145	-0.00392691092565656	0.00548864435404539	0.060358602553606	0.00678734155371785
1859	4.25972700119019	0.636361658573151	-26.5645236968994	-0.00912170019000769	0.00191722682211548	0.0194496400654316	0.0441248863935471
1860	1.66233253479004	1.61038458347321	-26.5645236968994	0.0191249661147594	0.00191722682211548	0.0239950809627771	-0.00295288790948689
1861	2.96102976799011	1.28571033477783	-26.9541320800781	-0.000680167751852423	0.00418994715437293	0.049319677054882	-0.0247060675173998
1862	1.66233253479004	1.93505895137787	-26.8242626190186	0.0252937767654657	0.0116574559360743	0.118475303053856	-0.0305502042174339
1863	4.25972700119019	0.961035966873169	-26.694393157959	-0.00490093370899558	0.00418994715437293	0.0925013571977615	0.0295145437121391
1864	2.31168103218079	0.636361658573151	-26.2398490905762	-0.00360223650932312	0.00159255252219737	-0.0613942667841911	0.00970941036939621
1865	4.25972700119019	0.961035966873169	-26.6294574737549	-0.0130177913233638	0.00548864435404539	-0.152627751231194	0.0324366129934788
1866	1.66233253479004	1.93505895137787	-26.5645236968994	0.000293855206109583	-0.000680167751852423	-0.122757710516453	-0.0188619289547205
1867	4.90907573699951	0.636361658573151	-26.694393157959	0.01100810803473	0.0113327819854021	-0.0415891297161579	-0.0149658378213644
1868	3.61037826538086	0.636361658573151	-26.4995880126953	0.00159255252219737	-0.0026282137259841	-0.043212503194809	-3.08191010844894e-05
1869	4.90907573699951	0.311687350273132	-26.3047828674316	0.0178262684494257	0.000293855206109583	-0.153277099132538	0.0288651939481497
1870	4.25972700119019	0.311687350273132	-26.4995880126953	-0.00165419070981443	0.00159255252219737	-0.157173186540604	-3.08191010844894e-05
1871	2.96102976799011	0.636361658573151	-26.3697185516357	0.000293855206109583	0.00646266713738441	-0.0993811637163162	-0.021459324285388
1872	1.66233253479004	1.61038458347321	-26.9541320800781	0.00321592413820326	0.00906006153672934	0.0412028171122074	-0.0273034609854221
1873	3.61037826538086	0.311687350273132	-27.2788066864014	0.00321592413820326	0.00581331877037883	0.0502936989068985	0.00386527273803949
1874	4.25972700119019	1.28571033477783	-27.3437423706055	0.0191249661147594	0.00126787810586393	-0.0224333461374044	0.0288651939481497
1875	2.31168103218079	1.61038458347321	-26.9541320800781	0.00581331877037883	0.00711201597005129	-0.00652430532500148	0.0194496400654316
1876	1.66233253479004	1.93505895137787	-26.6294574737549	-0.00197886489331722	0.00159255252219737	0.123994767665863	-0.0211346503347158
1877	3.61037826538086	0.311687350273132	-26.3047828674316	0.0213976856321096	0.00906006153672934	0.231461957097054	-0.0182125810533762
1878	2.96102976799011	0.961035966873169	-26.5645236968994	0.0162028968334198	-0.00100484199356288	0.183085486292839	0.00841071270406246
1879	4.25972700119019	0.636361658573151	-27.0840015411377	-0.0113944197073579	0.00776136433705688	0.0649040415883064	0.0369820520281792
1880	4.90907573699951	0.961035966873169	-26.8242626190186	-0.00912170019000769	-0.00327756232582033	0.0145795252174139	0.0123068047687411
1881	4.25972700119019	0.636361658573151	-27.1489372253418	-0.0113944197073579	0.00711201597005129	0.0947740823030472	-0.0191866029053926
1882	2.96102976799011	1.93505895137787	-27.2138710021973	0.00451462110504508	0.0022419011220336	0.137631088495255	-0.0191866029053926
1883	4.25972700119019	0.311687350273132	-26.3697185516357	-0.00165419070981443	0.000618529506027699	0.0395794473588467	0.0152288740500808
1884	2.96102976799011	1.93505895137787	-26.694393157959	-0.00197886489331722	0.0022419011220336	-0.0113944197073579	0.0149041991680861
1885	4.90907573699951	0.311687350273132	-27.4086761474609	-0.00587495695799589	-0.00522560812532902	-0.0117190945893526	0.00483929552137852
1886	2.31168103218079	1.28571033477783	-27.3437423706055	0.0181509424000978	0.00451462110504508	0.0262678004801273	-0.0389917381107807
1887	3.61037826538086	1.28571033477783	-26.7593269348145	0.0200989879667759	0.00548864435404539	0.0769169926643372	-0.0237320438027382
1888	3.61037826538086	0.311687350273132	-27.0840015411377	0.0168522447347641	0.00483929552137852	-0.0532774068415165	-0.00457625929266214
1889	4.25972700119019	-0.0129869729280472	-26.8242626190186	-0.0182125810533762	-3.08191010844894e-05	-0.03444629535079	0.0262678004801273
1890	2.96102976799011	1.28571033477783	-27.1489372253418	-0.00587495695799589	-0.000355493422830477	-0.00327756232582033	0.00743668992072344
1891	2.96102976799011	1.61038458347321	-27.473611831665	0.0100340843200684	0.00646266713738441	0.0798390582203865	-0.0191866029053926
1892	2.31168103218079	1.28571033477783	-27.5385456085205	0.0142548503354192	0.00354059832170606	0.163605034351349	-0.0191866029053926
1893	4.25972700119019	0.311687350273132	-26.5645236968994	0.0132808275520802	0.000618529506027699	0.171721890568733	0.01100810803473
1894	3.61037826538086	1.93505895137787	-26.5645236968994	-0.00295288790948689	0.00743668992072344	0.110358446836472	0.0330859608948231
1895	4.90907573699951	0.311687350273132	-26.3697185516357	-0.0201606266200542	-0.00100484199356288	0.129189550876617	0.013930176384747
1896	2.31168103218079	2.25973320007324	-26.8891983032227	-0.00230353930965066	-0.000355493422830477	0.200293228030205	-0.00555028254166245
1897	3.61037826538086	0.311687350273132	-26.7593269348145	-0.00132951640989631	0.00548864435404539	0.303214997053146	-0.0139918150380254
1898	4.90907573699951	0.636361658573151	-26.7593269348145	0.00289124972186983	0.0022419011220336	0.281137138605118	0.0126314787194133
1899	4.90907573699951	-0.0129869729280472	-27.0840015411377	-0.00652430532500148	-0.00587495695799589	0.143475219607353	0.0389300994575024
1900	4.25972700119019	0.636361658573151	-27.0190677642822	-0.00652430532500148	0.00126787810586393	0.107436381280422	0.0126314787194133
1901	2.96102976799011	-0.0129869729280472	-26.3047828674316	-0.00165419070981443	0.00581331877037883	0.16230633854866	-0.0130177913233638
1902	2.96102976799011	0.961035966873169	-26.9541320800781	0.00646266713738441	0.00938473641872406	0.200617909431458	-0.0237320438027382
1903	3.61037826538086	0.961035966873169	-26.8891983032227	0.00711201597005129	0.00256657530553639	0.0587352328002453	0.0175015944987535
1904	2.96102976799011	1.28571033477783	-26.9541320800781	0.0123068047687411	-0.00230353930965066	-0.0149658378213644	0.0226963832974434
1905	4.90907573699951	-0.0129869729280472	-26.6294574737549	-0.00360223650932312	-0.00327756232582033	-0.0240567177534103	0.00418994715437293
1906	4.25972700119019	-0.0129869729280472	-26.8891983032227	-0.000680167751852423	0.00321592413820326	0.00711201597005129	-0.0373683646321297
1907	2.31168103218079	0.636361658573151	-26.4995880126953	0.00581331877037883	0.00516396993771195	0.103215612471104	-0.0363943427801132
1908	2.96102976799011	0.961035966873169	-26.9541320800781	0.00516396993771195	-0.000680167751852423	0.0733455792069435	-0.00230353930965066
1909	2.96102976799011	0.636361658573151	-26.9541320800781	-0.0133424662053585	-0.00132951640989631	-0.0152905117720366	0.0246444288641214
1910	3.61037826538086	0.961035966873169	-27.0190677642822	-0.00717365415766835	-0.00392691092565656	-0.0649656802415848	-0.00944637414067984
1911	4.25972700119019	0.636361658573151	-26.8891983032227	-0.00165419070981443	-0.00490093370899558	0.0165275707840919	-0.032173577696085
1912	5.55842447280884	-0.337661296129227	-26.6294574737549	0.00711201597005129	-0.00100484199356288	0.100618220865726	-0.0376930385828018
1913	2.96102976799011	-0.337661296129227	-26.1749134063721	0.00451462110504508	-0.0026282137259841	0.101592242717743	0.00126787810586393
1914	2.96102976799011	0.961035966873169	-26.9541320800781	-3.08191010844894e-05	-0.00392691092565656	0.0226963832974434	0.0324366129934788
1915	5.55842447280884	-0.0129869729280472	-26.694393157959	0.00159255252219737	0.0022419011220336	0.0558131635189056	0.0132808275520802
1916	2.96102976799011	0.961035966873169	-27.1489372253418	-0.00555028254166245	-0.00295288790948689	0.130163580179214	-0.0156151866540313
1917	3.61037826538086	0.636361658573151	-26.694393157959	0.0116574559360743	-0.00977104809135199	0.193475067615509	-0.0204853005707264
1918	5.55842447280884	-0.0129869729280472	-27.0190677642822	0.00126787810586393	-0.000355493422830477	0.049319677054882	0.0188002903014421
1919	4.25972700119019	-0.337661296129227	-26.2398490905762	-0.00847235135734081	-0.00814767740666866	0.0298392176628113	0.0369820520281792
1920	4.90907573699951	-0.662335574626923	-27.2788066864014	-0.00749832857400179	-0.00327756232582033	0.047696303576231	0.0236704051494598
1921	2.96102976799011	-0.337661296129227	-27.2138710021973	0.0262678004801273	0.000943203864153475	0.102566264569759	-0.0107450718060136
1922	2.96102976799011	0.636361658573151	-26.9541320800781	0.000293855206109583	-0.00100484199356288	0.15483883023262	-0.0123684434220195
1923	2.96102976799011	0.961035966873169	-26.8891983032227	0.00841071270406246	0.00256657530553639	0.0837351530790329	0.0230210572481155
1924	4.90907573699951	0.311687350273132	-27.3437423706055	-0.000680167751852423	-0.00684897974133492	-0.0646410062909126	0.0288651939481497
1925	2.96102976799011	0.311687350273132	-26.3697185516357	0.00354059832170606	-0.0136671401560307	-0.135420009493828	0.00841071270406246
1926	5.55842447280884	-0.987009942531586	-27.2138710021973	-0.000680167751852423	-0.00425158534198999	-0.0549007803201675	-0.0208099745213985
1927	4.90907573699951	-0.337661296129227	-27.473611831665	-0.00782300252467394	-0.000355493422830477	-0.0100957229733467	-0.0250307414680719
1928	3.61037826538086	-0.337661296129227	-27.473611831665	0.0499690249562263	-0.00457625929266214	-0.105225294828415	-3.08191010844894e-05
1929	2.96102976799011	0.636361658573151	-27.473611831665	0.00126787810586393	-0.00879702530801296	-0.115614876151085	0.0327612869441509
1930	5.55842447280884	-0.337661296129227	-27.2138710021973	-0.00912170019000769	-0.00912170019000769	-0.0714591667056084	0.0132808275520802
1931	4.90907573699951	-0.662335574626923	-26.2398490905762	0.00970941036939621	-0.00392691092565656	-0.0201606266200542	-0.0286021586507559
1932	3.61037826538086	-0.0129869729280472	-26.694393157959	-0.00360223650932312	0.00159255252219737	0.0425015166401863	-0.032173577696085
1933	2.96102976799011	0.636361658573151	-27.0840015411377	0.00743668992072344	-0.00684897974133492	-0.0763292834162712	0.00711201597005129
1934	4.90907573699951	0.636361658573151	-27.2138710021973	0.00646266713738441	-0.00295288790948689	0.0100340843200684	0.0340599827468395
1935	4.25972700119019	-0.987009942531586	-26.6294574737549	0.00646266713738441	-0.0107450718060136	0.0408781431615353	0.0158782228827477
1936	4.90907573699951	-0.337661296129227	-26.694393157959	-0.00392691092565656	-0.00490093370899558	0.149319365620613	-0.0143164889886975
1937	2.31168103218079	0.311687350273132	-26.6294574737549	-0.00165419070981443	-0.00197886489331722	0.198994532227516	-0.0172385573387146
1938	6.20777273178101	-1.3116842508316	-26.8242626190186	0.013930176384747	-0.00197886489331722	0.16230633854866	0.0142548503354192
1939	4.25972700119019	-0.987009942531586	-26.9541320800781	0.00776136433705688	-0.00879702530801296	0.040228795260191	0.0347093306481838
1940	6.20777273178101	-0.662335574626923	-26.694393157959	0.00581331877037883	-0.00782300252467394	-0.00100484199356288	0.0136055024340749
1941	5.55842447280884	-1.3116842508316	-27.0840015411377	-0.00652430532500148	-0.00490093370899558	0.0519170723855495	-0.0165892094373703
1942	4.25972700119019	-0.337661296129227	-27.0190677642822	-0.00230353930965066	0.000943203864153475	0.0973714739084244	-0.0169138833880424
1943	3.61037826538086	-0.0129869729280472	-27.2138710021973	0.000943203864153475	-0.0026282137259841	0.0580858811736107	0.000618529506027699
1944	4.25972700119019	-0.337661296129227	-27.4086761474609	0.00289124972186983	-0.00847235135734081	-0.140290126204491	0.01100810803473
1945	4.90907573699951	-0.0129869729280472	-27.0840015411377	0.00873538758605719	-0.00522560812532902	-0.183147132396698	-0.00782300252467394
1946	4.25972700119019	-0.0129869729280472	-26.9541320800781	0.0132808275520802	-0.00100484199356288	-0.162367984652519	-0.0370436906814575
1947	3.61037826538086	0.311687350273132	-26.8242626190186	-0.00879702530801296	0.00354059832170606	-0.0899656042456627	-0.032173577696085
1948	4.25972700119019	-0.337661296129227	-26.694393157959	0.00873538758605719	0.000618529506027699	-0.210095107555389	0.00483929552137852
1949	2.96102976799011	0.311687350273132	-26.7593269348145	-0.0107450718060136	-0.00587495695799589	-0.166588738560677	0.0106834331527352
1950	4.25972700119019	-0.337661296129227	-27.5385456085205	0.012956153601408	-0.00392691092565656	-0.171783536672592	-0.0198359526693821
1951	4.25972700119019	-0.662335574626923	-27.3437423706055	-0.00360223650932312	-0.00425158534198999	-0.0971084386110306	-0.0282774847000837
1952	3.61037826538086	0.311687350273132	-27.0190677642822	0.00516396993771195	-0.00457625929266214	-0.0571734979748726	-0.00782300252467394
1953	3.61037826538086	0.311687350273132	-26.8242626190186	0.00970941036939621	-0.00717365415766835	-0.140290126204491	-0.00912170019000769
1954	4.25972700119019	-0.662335574626923	-26.5645236968994	0.00581331877037883	-0.00912170019000769	-0.0760046094655991	0.0239950809627771
1955	4.25972700119019	-0.987009942531586	-26.4995880126953	-0.00684897974133492	-0.0172385573387146	-0.0026282137259841	-0.0311995539814234
1956	4.90907573699951	0.311687350273132	-27.5385456085205	-0.00619963090866804	-0.00197886489331722	0.123670093715191	-0.0243813935667276
1957	1.66233253479004	-0.662335574626923	-26.8242626190186	0.00581331877037883	-0.00165419070981443	0.149319365620613	-0.00425158534198999
1958	5.55842447280884	-0.662335574626923	-26.694393157959	0.00678734155371785	-0.0146411629393697	0.0200989879667759	0.0243197549134493
1959	4.90907573699951	-0.337661296129227	-26.694393157959	-0.0107450718060136	-0.00587495695799589	-0.0146411629393697	0.0376313999295235
1960	4.90907573699951	-0.0129869729280472	-26.694393157959	0.00256657530553639	-0.00425158534198999	-0.00165419070981443	-0.0156151866540313
1961	5.55842447280884	-0.337661296129227	-26.7593269348145	-0.00684897974133492	-0.00295288790948689	0.0399041213095188	-0.0139918150380254
1962	4.90907573699951	-0.662335574626923	-26.8891983032227	0.000943203864153475	-0.00360223650932312	0.105488330125809	0.00548864435404539
1963	2.31168103218079	-0.337661296129227	-26.7593269348145	-0.00392691092565656	-0.0026282137259841	0.0327612869441509	0.0149041991680861
1964	4.90907573699951	-1.63635849952698	-26.6294574737549	0.00516396993771195	-0.0113944197073579	-0.119510971009731	0.0441248863935471
1965	3.61037826538086	0.311687350273132	-26.9541320800781	-0.0162645354866982	-0.0143164889886975	-0.205549672245979	0.00516396993771195
1966	3.61037826538086	-0.662335574626923	-26.6294574737549	-0.00165419070981443	-0.000680167751852423	-0.127627819776535	-0.0169138833880424
1967	2.96102976799011	0.636361658573151	-26.8891983032227	0.00938473641872406	-0.00392691092565656	-0.0711344927549362	-0.0331475995481014
1968	2.96102976799011	-0.337661296129227	-26.9541320800781	0.0249691028147936	-0.00392691092565656	-0.182822465896606	0.00126787810586393
1969	2.96102976799011	-0.0129869729280472	-27.0840015411377	-0.0126931173726916	-0.00717365415766835	-0.183147132396698	0.0324366129934788
1970	4.25972700119019	-0.337661296129227	-26.9541320800781	-0.00165419070981443	-0.00847235135734081	-0.132497936487198	0.013930176384747
1971	4.90907573699951	-1.3116842508316	-27.2138710021973	0.011982130818069	-0.00490093370899558	-0.0561994761228561	-0.0318489037454128
1972	6.20777273178101	-0.662335574626923	-26.694393157959	-0.00132951640989631	-0.000680167751852423	-0.00717365415766835	-0.0279528107494116
1973	4.25972700119019	-0.337661296129227	-26.6294574737549	0.00354059832170606	-0.00587495695799589	-0.0971084386110306	-0.00327756232582033
1974	3.61037826538086	-0.0129869729280472	-26.9541320800781	-0.00392691092565656	-0.0162645354866982	-0.0286021586507559	0.0259431265294552
1975	4.25972700119019	-0.662335574626923	-26.7593269348145	-0.00132951640989631	-0.00587495695799589	-0.00100484199356288	-0.0230826959013939
1976	4.25972700119019	-1.63635849952698	-26.8242626190186	-0.00619963090866804	-0.00327756232582033	0.119449324905872	-0.0182125810533762
1977	2.96102976799011	0.636361658573151	-26.8242626190186	0.00126787810586393	-0.00360223650932312	0.161332309246063	-0.00587495695799589
1978	2.31168103218079	-0.0129869729280472	-26.5645236968994	0.00126787810586393	-0.00749832857400179	0.060358602553606	0.0132808275520802
1979	2.96102976799011	0.311687350273132	-26.8242626190186	0.00256657530553639	-0.0110697457566857	0.0480209775269032	0.0438002124428749
1980	2.96102976799011	0.311687350273132	-27.0840015411377	0.00516396993771195	-0.00652430532500148	0.0470469556748867	0.00776136433705688
1981	2.96102976799011	0.636361658573151	-26.9541320800781	-0.00619963090866804	-0.000680167751852423	0.0746442750096321	-0.0191866029053926
1982	5.55842447280884	0.311687350273132	-26.7593269348145	0.00321592413820326	-0.00522560812532902	0.191202342510223	-0.0185372550040483
1983	2.96102976799011	0.311687350273132	-26.7593269348145	0.00743668992072344	-0.00230353930965066	0.12951423227787	0.00970941036939621
1984	4.90907573699951	0.311687350273132	-26.5645236968994	-0.00327756232582033	-0.00392691092565656	-0.00555028254166245	0.00873538758605719
1985	2.96102976799011	0.636361658573151	-27.2788066864014	0.0162028968334198	-0.00132951640989631	-0.0769786313176155	-0.0149658378213644
1986	3.61037826538086	-0.987009942531586	-27.2138710021973	-0.00132951640989631	-0.000355493422830477	0.0171769186854362	-0.0120437685400248
1987	2.96102976799011	0.311687350273132	-27.0190677642822	0.0152288740500808	-0.00360223650932312	0.0837351530790329	-3.08191010844894e-05
1988	2.96102976799011	-0.0129869729280472	-26.8891983032227	0.029189869761467	-0.00392691092565656	0.0827611312270164	-0.00165419070981443
1989	3.61037826538086	0.961035966873169	-26.8891983032227	-0.00555028254166245	-0.00619963090866804	-0.039641086012125	0.0285405199974775
1990	4.25972700119019	0.636361658573151	-26.5645236968994	-0.00782300252467394	-0.00457625929266214	-0.0461345724761486	-0.0347709693014622
1991	3.61037826538086	-0.0129869729280472	-26.9541320800781	0.000943203864153475	0.00256657530553639	-0.00814767740666866	-0.0146411629393697
1992	4.90907573699951	-0.0129869729280472	-26.694393157959	0.0197743140161037	-0.00100484199356288	0.0580858811736107	-0.00684897974133492
1993	2.31168103218079	0.636361658573151	-26.9541320800781	0.00970941036939621	0.00483929552137852	-0.0419138073921204	0.00581331877037883
1994	4.90907573699951	-0.0129869729280472	-27.2138710021973	0.00970941036939621	-0.0104203969240189	0.0317872650921345	0.0324366129934788
1995	3.61037826538086	0.961035966873169	-27.2788066864014	-0.00522560812532902	-0.00392691092565656	0.104838982224464	-0.0217839982360601
1996	4.25972700119019	-0.337661296129227	-26.4346542358398	0.0126314787194133	-0.000680167751852423	0.213929548859596	-0.0165892094373703
1997	2.96102976799011	0.636361658573151	-27.5385456085205	-0.00457625929266214	0.000293855206109583	0.310033142566681	0.00776136433705688
1998	2.96102976799011	0.961035966873169	-26.8242626190186	0.00776136433705688	0.00418994715437293	0.275292992591858	0.0100340843200684
1999	3.61037826538086	1.61038458347321	-26.8891983032227	0.00970941036939621	-0.00490093370899558	0.172046571969986	0.0343846566975117
2000	2.31168103218079	0.961035966873169	-26.7593269348145	-0.0156151866540313	-0.00327756232582033	0.0999688655138016	-0.0159398596733809
[truncated: 6,060 more rows]
