# Supplementary material for: Precise instruction and consideration of the vertical and horizontal force component increases validity and reliability of the 90:20 Isometric Posterior Chain Test
Source: PLoS One. 2024 Oct 28;19(10):e0312843. doi: 10.1371/journal.pone.0312843 (PMC11515970; doi:10.1371/journal.pone.0312843)
Supplement: S1 File — (ZIP) [file pone.0312843.s001.zip › S1_Raw_Data/M1_P16_iso_2.csv]

1	0.44545316696167	0.311687350273132	-25.3307609558105	0.000618529506027699	-0.00100484199356288	0.00548864435404539	-0.00165419070981443
2	1.09480178356171	-0.662335574626923	-25.0060863494873	0.0100340843200684	0.00678734155371785	0.00159255252219737	0.0022419011220336
3	1.74415040016174	-0.0129869729280472	-25.0060863494873	-0.00295288790948689	0.00483929552137852	-0.00684897974133492	0.00451462110504508
4	-0.203895464539528	0.311687350273132	-25.3307609558105	-0.000680167751852423	-3.08191010844894e-05	-0.0113944197073579	-0.00132951640989631
5	1.74415040016174	-0.987009942531586	-25.8502388000488	-0.00100484199356288	0.00354059832170606	-0.00587495695799589	-0.00197886489331722
6	-0.203895464539528	0.636361658573151	-26.3047828674316	0.00711201597005129	0.00678734155371785	-0.00522560812532902	0.000618529506027699
7	0.44545316696167	0.311687350273132	-26.3697185516357	0.00548864435404539	0.00256657530553639	0.000293855206109583	-0.00197886489331722
8	-0.203895464539528	0.311687350273132	-26.1099796295166	0.00970941036939621	-0.0026282137259841	-0.00619963090866804	0.00743668992072344
9	-0.203895464539528	0.311687350273132	-25.7853050231934	-0.00587495695799589	0.000943203864153475	-0.0107450718060136	-0.00360223650932312
10	-0.853244125843048	0.636361658573151	-25.980110168457	0.00581331877037883	-0.00652430532500148	-0.0104203969240189	-0.00165419070981443
11	-0.853244125843048	0.961035966873169	-26.5645236968994	0.00126787810586393	-0.000355493422830477	-0.00522560812532902	-0.00230353930965066
12	1.74415040016174	-0.337661296129227	-26.3047828674316	-0.00295288790948689	0.00159255252219737	0.000293855206109583	-3.08191010844894e-05
13	1.09480178356171	-0.662335574626923	-26.1749134063721	-0.0172385573387146	0.00418994715437293	-0.00457625929266214	0.00483929552137852
14	0.44545316696167	-0.337661296129227	-25.9151744842529	0.00451462110504508	-0.00392691092565656	0.000943203864153475	-0.00360223650932312
15	1.74415040016174	0.311687350273132	-26.4346542358398	0.00354059832170606	-0.00490093370899558	-0.00587495695799589	-0.000680167751852423
16	0.44545316696167	0.311687350273132	-26.3047828674316	-0.000680167751852423	0.00808603875339031	0.00159255252219737	0.000293855206109583
17	1.09480178356171	-0.662335574626923	-26.5645236968994	0.0103587592020631	0.000618529506027699	0.00289124972186983	-0.00619963090866804
18	-0.853244125843048	0.311687350273132	-26.6294574737549	-0.00197886489331722	0.00516396993771195	-0.00327756232582033	0.00548864435404539
19	-0.853244125843048	0.636361658573151	-26.694393157959	0.00321592413820326	-0.0026282137259841	-0.00652430532500148	-0.00847235135734081
20	-0.203895464539528	0.636361658573151	-26.7593269348145	-0.00782300252467394	0.00516396993771195	0.00451462110504508	0.00289124972186983
21	-0.853244125843048	0.961035966873169	-26.6294574737549	-0.00684897974133492	0.00646266713738441	-0.00165419070981443	-0.000355493422830477
22	1.09480178356171	-0.662335574626923	-27.0840015411377	0.000293855206109583	0.00613799272105098	-0.00132951640989631	-0.00230353930965066
23	0.44545316696167	-0.337661296129227	-27.2788066864014	0.00159255252219737	0.000293855206109583	0.00646266713738441	-0.00295288790948689
24	-0.853244125843048	-0.0129869729280472	-27.4086761474609	0.00191722682211548	-0.000355493422830477	-0.00847235135734081	0.000293855206109583
25	1.09480178356171	0.311687350273132	-27.473611831665	-0.00165419070981443	0.00126787810586393	-0.00912170019000769	0.00191722682211548
26	-0.203895464539528	0.311687350273132	-27.5385456085205	-0.00522560812532902	0.00613799272105098	-0.00912170019000769	0.00548864435404539
27	-2.15194129943848	1.28571033477783	-27.5385456085205	-0.00490093370899558	-0.00360223650932312	0.00483929552137852	-0.00457625929266214
28	-2.15194129943848	1.28571033477783	-27.6684150695801	-0.00782300252467394	0.00483929552137852	-0.00847235135734081	0.00678734155371785
29	-2.15194129943848	0.961035966873169	-27.7982864379883	0.000618529506027699	0.00483929552137852	-0.0123684434220195	-0.00425158534198999
30	-2.15194129943848	0.636361658573151	-27.8632202148438	-0.0123684434220195	0.00159255252219737	-0.00749832857400179	0.00126787810586393
31	-2.15194129943848	1.61038458347321	-27.9930896759033	-0.00717365415766835	0.0116574559360743	-0.00587495695799589	0.00126787810586393
32	-0.853244125843048	-0.337661296129227	-27.5385456085205	-0.0149658378213644	0.00256657530553639	-0.00425158534198999	0.00159255252219737
33	-1.50259268283844	0.311687350273132	-27.4086761474609	-0.00197886489331722	0.00970941036939621	-0.00522560812532902	0.000293855206109583
34	-0.853244125843048	0.311687350273132	-27.7982864379883	-0.00847235135734081	0.00581331877037883	-0.0156151866540313	-3.08191010844894e-05
35	-0.853244125843048	0.636361658573151	-28.3826999664307	-0.00295288790948689	0.0022419011220336	-0.00197886489331722	0.000943203864153475
36	-0.853244125843048	0.961035966873169	-28.0580253601074	-0.00490093370899558	0.00938473641872406	-0.00327756232582033	-3.08191010844894e-05
37	0.44545316696167	-0.0129869729280472	-27.9930896759033	-0.00295288790948689	0.00841071270406246	-0.00165419070981443	-0.00197886489331722
38	1.09480178356171	0.961035966873169	-28.0580253601074	-0.00587495695799589	0.00321592413820326	-0.00652430532500148	0.00256657530553639
39	-0.853244125843048	1.61038458347321	-27.9281558990479	-0.00490093370899558	0.00321592413820326	-0.00912170019000769	-3.08191010844894e-05
40	-0.853244125843048	0.636361658573151	-29.0969829559326	0.00256657530553639	0.00159255252219737	-0.0143164889886975	0.000293855206109583
41	-0.203895464539528	0.961035966873169	-29.0320472717285	-0.00295288790948689	0.00776136433705688	0.000618529506027699	0.00321592413820326
42	1.74415040016174	-0.337661296129227	-28.7723083496094	-0.00619963090866804	0.00841071270406246	-0.0104203969240189	-0.00360223650932312
43	1.09480178356171	-0.662335574626923	-28.7073745727539	-0.00165419070981443	0.00516396993771195	0.00678734155371785	0.00159255252219737
44	1.09480178356171	0.311687350273132	-28.7723083496094	0.00256657530553639	-0.0026282137259841	-0.0130177913233638	-0.00197886489331722
45	1.09480178356171	-0.987009942531586	-28.5775032043457	0.000293855206109583	-0.00327756232582033	-0.00717365415766835	-0.000355493422830477
46	1.09480178356171	0.311687350273132	-29.0969829559326	-0.00165419070981443	0.00289124972186983	0.00191722682211548	0.00191722682211548
47	-0.203895464539528	-0.0129869729280472	-29.0969829559326	0.00126787810586393	-0.000355493422830477	-0.00327756232582033	-0.00230353930965066
48	1.09480178356171	-0.987009942531586	-27.9930896759033	0.0022419011220336	-0.00100484199356288	-0.0100957229733467	0.00354059832170606
49	1.09480178356171	-1.3116842508316	-27.9930896759033	-0.00522560812532902	0.00126787810586393	-0.00425158534198999	-0.000680167751852423
50	0.44545316696167	-0.987009942531586	-28.5125694274902	0.00646266713738441	-0.00522560812532902	-0.000680167751852423	-0.00490093370899558
51	0.44545316696167	-0.337661296129227	-28.7723083496094	-0.00717365415766835	-0.00295288790948689	0.000618529506027699	-0.000355493422830477
52	1.09480178356171	-0.987009942531586	-29.0969829559326	0.00191722682211548	-0.00197886489331722	-0.00100484199356288	0.000618529506027699
53	1.09480178356171	-1.3116842508316	-27.9930896759033	-0.0026282137259841	-0.00230353930965066	0.011982130818069	0.000618529506027699
54	1.09480178356171	-1.3116842508316	-27.9930896759033	0.00808603875339031	-0.00749832857400179	-0.00717365415766835	-0.00360223650932312
55	0.44545316696167	-0.0129869729280472	-28.2528305053711	0.00386527273803949	-0.00944637414067984	-0.00490093370899558	-0.00100484199356288
56	0.44545316696167	-0.662335574626923	-27.7333507537842	-0.00457625929266214	-0.0026282137259841	0.00581331877037883	0.00451462110504508
57	1.09480178356171	-0.987009942531586	-27.7982864379883	0.00613799272105098	-0.00619963090866804	0.00678734155371785	-0.00392691092565656
58	-0.203895464539528	-0.0129869729280472	-28.1229591369629	0.00256657530553639	-0.00814767740666866	-3.08191010844894e-05	0.00418994715437293
59	0.44545316696167	-0.0129869729280472	-28.0580253601074	0.00906006153672934	0.000293855206109583	-0.00749832857400179	-0.00197886489331722
60	-0.203895464539528	-0.0129869729280472	-27.9930896759033	0.00743668992072344	-0.00879702530801296	-0.00490093370899558	-0.000680167751852423
61	-0.203895464539528	0.311687350273132	-27.7333507537842	0.000293855206109583	0.000293855206109583	-0.00619963090866804	0.00289124972186983
62	1.74415040016174	-0.662335574626923	-27.473611831665	0.00646266713738441	-0.0110697457566857	-0.00165419070981443	0.000293855206109583
63	1.09480178356171	-0.0129869729280472	-27.5385456085205	0.00126787810586393	0.000293855206109583	-0.00490093370899558	0.00256657530553639
64	0.44545316696167	0.311687350273132	-27.9281558990479	0.00970941036939621	-0.00619963090866804	-0.000355493422830477	-0.00132951640989631
65	1.09480178356171	-0.337661296129227	-27.7982864379883	0.00418994715437293	0.00126787810586393	0.00808603875339031	-0.00132951640989631
66	-0.203895464539528	0.961035966873169	-27.9281558990479	-0.00490093370899558	-0.00652430532500148	0.00159255252219737	-0.00100484199356288
67	-0.853244125843048	0.636361658573151	-27.6684150695801	0.00191722682211548	0.00613799272105098	0.00613799272105098	0.000618529506027699
68	0.44545316696167	-0.0129869729280472	-27.473611831665	0.0116574559360743	0.000943203864153475	-0.00782300252467394	-0.00327756232582033
69	1.09480178356171	-0.662335574626923	-27.6034812927246	-0.00327756232582033	-3.08191010844894e-05	-0.00749832857400179	0.0022419011220336
70	-0.203895464539528	-0.662335574626923	-27.9281558990479	0.00386527273803949	-0.00879702530801296	0.00256657530553639	-0.00619963090866804
71	-0.203895464539528	0.636361658573151	-27.6684150695801	-0.0026282137259841	0.00581331877037883	0.00451462110504508	0.00126787810586393
72	-0.203895464539528	0.311687350273132	-27.8632202148438	0.00938473641872406	0.00516396993771195	0.00321592413820326	-0.00327756232582033
73	0.44545316696167	0.311687350273132	-27.1489372253418	-0.0026282137259841	0.00646266713738441	-0.00392691092565656	0.000943203864153475
74	1.09480178356171	-0.0129869729280472	-27.0190677642822	-0.0026282137259841	-0.000355493422830477	-0.00425158534198999	-0.00132951640989631
75	0.44545316696167	0.636361658573151	-27.6684150695801	0.00191722682211548	0.000618529506027699	-3.08191010844894e-05	-0.00360223650932312
76	-0.203895464539528	0.311687350273132	-27.5385456085205	-0.000355493422830477	0.00581331877037883	0.00970941036939621	-0.000680167751852423
77	1.74415040016174	-0.337661296129227	-26.8242626190186	-0.0026282137259841	0.00776136433705688	-0.00587495695799589	-0.000680167751852423
78	-0.203895464539528	0.961035966873169	-27.1489372253418	-0.00425158534198999	0.000618529506027699	-0.00652430532500148	-0.000680167751852423
79	-0.203895464539528	0.636361658573151	-26.8891983032227	0.00126787810586393	0.00516396993771195	-0.00652430532500148	-0.00132951640989631
80	-0.203895464539528	0.961035966873169	-26.9541320800781	0.000943203864153475	0.000293855206109583	-0.00457625929266214	-0.00749832857400179
81	-0.203895464539528	0.961035966873169	-26.8891983032227	0.000293855206109583	0.000943203864153475	-0.00425158534198999	0.00548864435404539
82	1.74415040016174	-0.337661296129227	-26.6294574737549	0.00483929552137852	-0.0026282137259841	-0.00100484199356288	-0.00457625929266214
83	1.74415040016174	-0.0129869729280472	-26.4995880126953	0.000293855206109583	-0.00230353930965066	0.000943203864153475	0.00321592413820326
84	-0.853244125843048	1.61038458347321	-26.7593269348145	0.00159255252219737	-0.00132951640989631	-0.0139918150380254	-0.00327756232582033
85	1.74415040016174	-0.662335574626923	-26.3047828674316	0.00970941036939621	-0.000680167751852423	-0.00717365415766835	0.00191722682211548
86	-0.203895464539528	1.61038458347321	-26.4346542358398	-0.00360223650932312	0.00354059832170606	-0.00652430532500148	0.00516396993771195
87	1.09480178356171	0.961035966873169	-26.5645236968994	0.0022419011220336	0.00386527273803949	-0.00879702530801296	-0.00100484199356288
88	0.44545316696167	-0.0129869729280472	-25.7853050231934	0.000943203864153475	-0.000680167751852423	0.00126787810586393	0.00159255252219737
89	3.04284763336182	-0.0129869729280472	-26.0450439453125	-0.0026282137259841	-0.00295288790948689	-0.00944637414067984	0.00354059832170606
90	1.09480178356171	0.311687350273132	-25.980110168457	0.00613799272105098	0.000293855206109583	0.00191722682211548	0.00159255252219737
91	-0.853244125843048	0.636361658573151	-25.8502388000488	-0.00587495695799589	0.000618529506027699	0.00451462110504508	0.000293855206109583
92	-0.203895464539528	1.61038458347321	-25.6554355621338	-0.000355493422830477	0.00938473641872406	0.000618529506027699	0.00354059832170606
93	1.09480178356171	-0.337661296129227	-25.7853050231934	-0.0026282137259841	0.00418994715437293	-0.00327756232582033	0.00418994715437293
94	-0.853244125843048	0.311687350273132	-26.0450439453125	0.000943203864153475	-0.00230353930965066	-0.00165419070981443	0.00321592413820326
95	0.44545316696167	0.311687350273132	-26.3047828674316	-0.000355493422830477	0.00321592413820326	-0.00132951640989631	-0.00197886489331722
96	-2.8012900352478	0.961035966873169	-25.980110168457	-0.00490093370899558	0.00418994715437293	-0.000355493422830477	0.000943203864153475
97	-0.203895464539528	-0.337661296129227	-25.5904998779297	-0.00782300252467394	0.00126787810586393	-3.08191010844894e-05	0.00548864435404539
98	-2.15194129943848	0.961035966873169	-25.7853050231934	-0.00652430532500148	0.00483929552137852	-0.000680167751852423	0.00191722682211548
99	-2.15194129943848	0.311687350273132	-26.1749134063721	-0.00392691092565656	0.0106834331527352	-0.00360223650932312	0.00191722682211548
100	-3.45063853263855	0.961035966873169	-26.1749134063721	-0.00587495695799589	-0.00652430532500148	0.00256657530553639	0.000943203864153475
101	-1.50259268283844	0.636361658573151	-26.2398490905762	-0.00879702530801296	0.00743668992072344	-0.0026282137259841	0.00451462110504508
102	-0.853244125843048	-0.662335574626923	-25.9151744842529	0.000293855206109583	-0.000680167751852423	0.00289124972186983	0.000943203864153475
103	-0.203895464539528	-0.662335574626923	-25.6554355621338	0.00418994715437293	-0.00100484199356288	0.000293855206109583	0.00321592413820326
104	-0.853244125843048	0.961035966873169	-26.2398490905762	0.0220470335334539	0.00256657530553639	-0.00360223650932312	0.00191722682211548
105	1.74415040016174	-0.337661296129227	-26.1749134063721	0.00126787810586393	0.00743668992072344	0.000618529506027699	0.00126787810586393
106	-1.50259268283844	0.636361658573151	-26.1749134063721	0.000293855206109583	0.00289124972186983	-0.00749832857400179	0.000293855206109583
107	-0.203895464539528	0.311687350273132	-25.9151744842529	0.00743668992072344	0.00321592413820326	-0.00295288790948689	0.00159255252219737
108	1.09480178356171	-0.337661296129227	-26.4995880126953	0.0191249661147594	0.00386527273803949	-0.00814767740666866	0.00289124972186983
109	1.74415040016174	-0.662335574626923	-26.2398490905762	-0.0123684434220195	0.00386527273803949	-0.00132951640989631	-0.000355493422830477
110	1.09480178356171	-0.0129869729280472	-26.4346542358398	0.0106834331527352	0.00256657530553639	0.00256657530553639	-0.00100484199356288
111	0.44545316696167	0.961035966873169	-26.7593269348145	0.01847561635077	0.00841071270406246	-0.00392691092565656	0.00321592413820326
112	-0.853244125843048	0.636361658573151	-26.2398490905762	0.00354059832170606	0.0022419011220336	0.0022419011220336	-0.00425158534198999
113	1.09480178356171	-0.662335574626923	-25.9151744842529	0.0103587592020631	-0.00230353930965066	-0.00619963090866804	-0.00165419070981443
114	1.09480178356171	-0.987009942531586	-25.7853050231934	0.0334106348454952	0.000293855206109583	-0.00425158534198999	0.00418994715437293
115	0.44545316696167	-0.0129869729280472	-25.7853050231934	0.0155535480007529	-0.00392691092565656	-0.00392691092565656	-0.000680167751852423
116	-0.203895464539528	-0.662335574626923	-25.9151744842529	-0.00360223650932312	0.00418994715437293	-0.00132951640989631	0.000943203864153475
117	1.09480178356171	-1.63635849952698	-26.1099796295166	-0.0182125810533762	-0.00457625929266214	-0.000680167751852423	0.000293855206109583
118	-1.50259268283844	-0.987009942531586	-26.694393157959	0.00354059832170606	-0.00490093370899558	-0.00327756232582033	-0.00457625929266214
119	-0.203895464539528	-0.337661296129227	-26.1749134063721	0.00938473641872406	-0.00132951640989631	-0.00944637414067984	-3.08191010844894e-05
120	-0.203895464539528	-0.337661296129227	-25.8502388000488	0.00516396993771195	-0.00977104809135199	-0.00392691092565656	0.000618529506027699
121	-0.853244125843048	-0.337661296129227	-26.4346542358398	0.00581331877037883	-0.00814767740666866	0.00516396993771195	-0.00230353930965066
122	1.74415040016174	-1.63635849952698	-26.5645236968994	0.00678734155371785	0.00354059832170606	0.00126787810586393	0.000618529506027699
123	1.09480178356171	-0.987009942531586	-26.6294574737549	0.00256657530553639	-0.00360223650932312	0.00159255252219737	-0.00295288790948689
124	-0.853244125843048	-0.0129869729280472	-26.4995880126953	0.0022419011220336	0.00159255252219737	-0.00555028254166245	-0.00197886489331722
125	1.74415040016174	-0.337661296129227	-26.3697185516357	0.00711201597005129	-0.00197886489331722	-0.00197886489331722	-0.00100484199356288
126	0.44545316696167	0.636361658573151	-26.3047828674316	0.00159255252219737	-0.00587495695799589	-0.00295288790948689	-0.00100484199356288
127	-0.203895464539528	0.961035966873169	-26.6294574737549	0.0022419011220336	-0.00555028254166245	0.00159255252219737	0.000293855206109583
128	0.44545316696167	-0.337661296129227	-26.8891983032227	0.00581331877037883	0.0022419011220336	0.000618529506027699	-0.00360223650932312
129	1.74415040016174	-0.337661296129227	-26.7593269348145	-0.00165419070981443	0.00159255252219737	-0.0026282137259841	-3.08191010844894e-05
130	1.09480178356171	-0.662335574626923	-27.0190677642822	0.00354059832170606	-0.0117190945893526	-0.00587495695799589	-0.00230353930965066
131	-0.203895464539528	0.961035966873169	-26.8891983032227	0.000943203864153475	0.00256657530553639	0.0022419011220336	-0.00327756232582033
132	-0.203895464539528	0.311687350273132	-26.6294574737549	0.00776136433705688	0.00354059832170606	0.000618529506027699	0.000943203864153475
133	1.74415040016174	-0.0129869729280472	-26.9541320800781	-0.000355493422830477	-0.00132951640989631	-0.00652430532500148	-0.00392691092565656
134	-0.853244125843048	-0.0129869729280472	-26.8891983032227	0.00711201597005129	0.0022419011220336	-0.00684897974133492	0.00483929552137852
135	1.09480178356171	0.961035966873169	-27.6684150695801	0.0168522447347641	0.0106834331527352	-0.00490093370899558	-0.00490093370899558
136	-0.203895464539528	0.636361658573151	-26.8891983032227	0.00159255252219737	0.00548864435404539	0.000943203864153475	0.00191722682211548
137	1.09480178356171	0.311687350273132	-26.8891983032227	-0.00327756232582033	0.00646266713738441	0.00418994715437293	0.000618529506027699
138	0.44545316696167	0.961035966873169	-26.8891983032227	0.000943203864153475	0.00159255252219737	-0.00132951640989631	0.000618529506027699
139	-0.853244125843048	0.961035966873169	-27.2138710021973	0.00126787810586393	-0.00522560812532902	-0.0107450718060136	0.00191722682211548
140	-0.853244125843048	0.961035966873169	-27.8632202148438	0.000618529506027699	0.00289124972186983	-0.0113944197073579	0.000293855206109583
141	-0.203895464539528	1.28571033477783	-27.6034812927246	-0.00457625929266214	0.00386527273803949	-0.00587495695799589	-0.00555028254166245
142	1.74415040016174	-0.0129869729280472	-26.694393157959	-0.00749832857400179	0.01100810803473	-0.00295288790948689	0.00451462110504508
143	1.74415040016174	-0.0129869729280472	-26.694393157959	0.00938473641872406	-0.00197886489331722	-0.00749832857400179	0.000293855206109583
144	-0.203895464539528	0.961035966873169	-26.5645236968994	-0.00327756232582033	-0.00619963090866804	-0.00879702530801296	0.000943203864153475
145	1.09480178356171	-0.0129869729280472	-26.8891983032227	0.00354059832170606	0.00711201597005129	-0.0107450718060136	0.000618529506027699
146	0.44545316696167	0.961035966873169	-27.0840015411377	0.00711201597005129	0.00256657530553639	-0.00814767740666866	0.00418994715437293
147	-0.203895464539528	0.636361658573151	-26.7593269348145	-0.000680167751852423	0.00906006153672934	0.00191722682211548	0.000618529506027699
148	1.74415040016174	-0.0129869729280472	-26.8242626190186	0.00678734155371785	0.00159255252219737	-0.0136671401560307	0.00646266713738441
149	0.44545316696167	-0.0129869729280472	-26.4346542358398	-0.00165419070981443	-0.00490093370899558	-0.0104203969240189	0.000943203864153475
150	1.09480178356171	-0.662335574626923	-26.4346542358398	-3.08191010844894e-05	-0.00197886489331722	-0.0100957229733467	0.0022419011220336
151	-2.15194129943848	0.636361658573151	-26.7593269348145	0.000293855206109583	0.00646266713738441	0.000293855206109583	0.00418994715437293
152	-0.203895464539528	0.636361658573151	-27.0190677642822	-0.00879702530801296	0.00970941036939621	-0.0104203969240189	0.00451462110504508
153	-2.8012900352478	1.28571033477783	-26.8242626190186	-0.00295288790948689	0.00126787810586393	0.00581331877037883	0.00256657530553639
154	-2.15194129943848	0.961035966873169	-26.4346542358398	-0.00132951640989631	-0.00197886489331722	-0.00847235135734081	0.00970941036939621
155	-0.853244125843048	0.961035966873169	-26.694393157959	-0.0117190945893526	-3.08191010844894e-05	0.00159255252219737	0.00451462110504508
156	-0.853244125843048	-0.0129869729280472	-26.5645236968994	-0.0100957229733467	0.00289124972186983	-3.08191010844894e-05	0.0022419011220336
157	-1.50259268283844	-0.987009942531586	-26.9541320800781	-0.00619963090866804	0.0100340843200684	-0.000355493422830477	-0.0026282137259841
158	-0.203895464539528	0.636361658573151	-26.8891983032227	0.0126314787194133	0.00289124972186983	-0.0113944197073579	0.00776136433705688
159	-0.853244125843048	0.636361658573151	-26.694393157959	-0.00977104809135199	-0.00165419070981443	-0.00197886489331722	0.00841071270406246
160	-0.203895464539528	-0.337661296129227	-26.3047828674316	0.00289124972186983	0.00646266713738441	-0.00522560812532902	-0.00457625929266214
161	-0.203895464539528	1.28571033477783	-26.1099796295166	0.00646266713738441	0.00289124972186983	-0.00392691092565656	-0.00555028254166245
162	0.44545316696167	0.311687350273132	-26.694393157959	-0.00944637414067984	0.00354059832170606	-0.00782300252467394	-0.0100957229733467
163	0.44545316696167	0.636361658573151	-26.7593269348145	0.00386527273803949	0.000943203864153475	0.00321592413820326	-0.00684897974133492
164	-0.203895464539528	1.28571033477783	-26.694393157959	0.00581331877037883	-0.00652430532500148	-0.00749832857400179	0.000943203864153475
165	1.09480178356171	-0.662335574626923	-26.4995880126953	0.0113327819854021	-0.00717365415766835	-0.00457625929266214	-0.00165419070981443
166	1.74415040016174	-0.987009942531586	-26.3697185516357	-0.0117190945893526	-0.00392691092565656	0.00289124972186983	-0.00490093370899558
167	-0.853244125843048	-0.0129869729280472	-26.4346542358398	-0.000355493422830477	-0.00555028254166245	-3.08191010844894e-05	0.000943203864153475
168	0.44545316696167	-0.337661296129227	-26.3047828674316	0.00646266713738441	-0.00749832857400179	-0.000355493422830477	0.00483929552137852
169	0.44545316696167	-0.0129869729280472	-26.1749134063721	0.00126787810586393	-0.0126931173726916	-0.00587495695799589	-0.00230353930965066
170	1.74415040016174	-1.3116842508316	-26.1749134063721	0.0168522447347641	-0.00847235135734081	-0.00392691092565656	-0.00490093370899558
171	1.74415040016174	-1.63635849952698	-25.8502388000488	-0.00100484199356288	-0.000680167751852423	-0.00327756232582033	-0.00132951640989631
172	1.09480178356171	-1.63635849952698	-25.8502388000488	0.00289124972186983	-0.000680167751852423	0.00159255252219737	0.000293855206109583
173	1.74415040016174	-0.987009942531586	-25.5904998779297	-0.0026282137259841	0.000618529506027699	-0.00100484199356288	0.00776136433705688
174	1.09480178356171	-0.337661296129227	-26.1099796295166	0.000943203864153475	-0.00327756232582033	-0.00749832857400179	-0.00360223650932312
175	-0.853244125843048	0.961035966873169	-26.1749134063721	-3.08191010844894e-05	0.00516396993771195	-0.000355493422830477	0.00321592413820326
176	-0.203895464539528	0.311687350273132	-26.0450439453125	0.0103587592020631	0.00321592413820326	-0.00197886489331722	-0.00392691092565656
177	1.09480178356171	-0.662335574626923	-25.5255661010742	0.000293855206109583	0.00581331877037883	-0.0026282137259841	-0.00165419070981443
178	0.44545316696167	1.28571033477783	-25.7203693389893	0.00483929552137852	0.00451462110504508	0.00354059832170606	0.0022419011220336
179	-0.853244125843048	0.636361658573151	-25.6554355621338	0.00191722682211548	0.000293855206109583	-0.00295288790948689	0.00418994715437293
180	-0.203895464539528	0.636361658573151	-26.1099796295166	0.00483929552137852	0.00289124972186983	-0.00132951640989631	0.00418994715437293
181	0.44545316696167	0.961035966873169	-26.2398490905762	0.00483929552137852	0.00581331877037883	-0.00100484199356288	-0.00197886489331722
182	1.74415040016174	-0.0129869729280472	-26.1099796295166	0.0149041991680861	0.00548864435404539	-0.00132951640989631	0.000618529506027699
183	1.09480178356171	-0.0129869729280472	-25.8502388000488	0.00256657530553639	0.00516396993771195	-0.0026282137259841	0.00841071270406246
184	0.44545316696167	0.961035966873169	-25.8502388000488	0.000293855206109583	0.00354059832170606	0.000618529506027699	-0.000680167751852423
185	1.09480178356171	0.311687350273132	-26.3697185516357	0.0106834331527352	0.00321592413820326	-0.00912170019000769	0.00256657530553639
186	-0.203895464539528	1.28571033477783	-26.5645236968994	0.00548864435404539	0.00678734155371785	-0.00944637414067984	-0.00814767740666866
187	1.74415040016174	-0.337661296129227	-25.9151744842529	-0.0169138833880424	0.00451462110504508	-0.00619963090866804	-0.00165419070981443
188	0.44545316696167	0.636361658573151	-25.9151744842529	0.011982130818069	-0.00132951640989631	-0.00522560812532902	-0.00360223650932312
189	1.09480178356171	-0.662335574626923	-26.0450439453125	0.00613799272105098	0.00159255252219737	-0.00879702530801296	-0.00490093370899558
190	1.74415040016174	-0.0129869729280472	-25.8502388000488	0.00289124972186983	0.00126787810586393	-0.00490093370899558	-0.00587495695799589
191	1.09480178356171	-0.0129869729280472	-26.1099796295166	0.00126787810586393	-0.0026282137259841	-0.00490093370899558	-0.00132951640989631
192	0.44545316696167	-0.0129869729280472	-25.7203693389893	-0.000355493422830477	0.00386527273803949	-0.00717365415766835	-0.00230353930965066
193	1.74415040016174	-0.337661296129227	-25.5904998779297	-0.000355493422830477	-0.00165419070981443	-0.000355493422830477	-3.08191010844894e-05
194	1.74415040016174	-0.0129869729280472	-25.6554355621338	0.00418994715437293	0.00678734155371785	-0.00230353930965066	-0.00327756232582033
195	0.44545316696167	0.311687350273132	-25.7203693389893	0.00938473641872406	0.00126787810586393	-0.00944637414067984	-0.00879702530801296
196	-0.203895464539528	0.636361658573151	-25.0060863494873	0.00938473641872406	0.00776136433705688	-0.00100484199356288	-0.00295288790948689
197	1.74415040016174	-0.0129869729280472	-25.3307609558105	0.00613799272105098	0.00808603875339031	-0.00490093370899558	-0.0026282137259841
198	0.44545316696167	1.28571033477783	-25.5255661010742	0.0220470335334539	0.00289124972186983	-0.00100484199356288	-0.00165419070981443
199	-0.203895464539528	0.636361658573151	-25.9151744842529	0.00289124972186983	-0.00165419070981443	-0.00295288790948689	0.00191722682211548
200	-0.853244125843048	0.961035966873169	-25.980110168457	-0.00522560812532902	-0.000355493422830477	-3.08191010844894e-05	-0.00327756232582033
201	-0.203895464539528	0.311687350273132	-25.2658252716064	0.00126787810586393	0.00159255252219737	-0.00522560812532902	-0.000355493422830477
202	-0.853244125843048	-0.0129869729280472	-25.1359558105469	-0.00879702530801296	0.0106834331527352	-0.00230353930965066	-0.00392691092565656
203	0.44545316696167	0.311687350273132	-25.2658252716064	-0.00360223650932312	-0.000680167751852423	-0.00165419070981443	-0.00165419070981443
204	-2.8012900352478	0.636361658573151	-25.200891494751	-0.00782300252467394	-0.00230353930965066	0.00159255252219737	-0.00132951640989631
205	-1.50259268283844	0.636361658573151	-25.4606304168701	-0.0113944197073579	0.00483929552137852	-0.00847235135734081	0.00126787810586393
206	-4.0999870300293	0.311687350273132	-25.395694732666	-0.00230353930965066	0.000943203864153475	0.00678734155371785	0.000293855206109583
207	-0.203895464539528	-0.337661296129227	-24.8762168884277	-0.0130177913233638	0.0106834331527352	-0.00392691092565656	-0.00587495695799589
208	-0.853244125843048	-0.337661296129227	-24.8762168884277	-0.0120437685400248	-0.00230353930965066	0.00289124972186983	-0.00100484199356288
209	0.44545316696167	-0.0129869729280472	-25.395694732666	-0.0026282137259841	-0.00100484199356288	-0.00684897974133492	-0.00749832857400179
210	-0.203895464539528	-0.0129869729280472	-25.200891494751	-0.00619963090866804	0.00776136433705688	0.000618529506027699	0.00126787810586393
211	1.74415040016174	-0.337661296129227	-25.1359558105469	-0.00165419070981443	0.00906006153672934	-0.00295288790948689	-0.000680167751852423
212	-0.853244125843048	-0.0129869729280472	-25.0710220336914	-0.000355493422830477	0.0103587592020631	-3.08191010844894e-05	0.0022419011220336
213	2.39349913597107	-0.662335574626923	-24.6814117431641	-0.00360223650932312	0.00776136433705688	0.00159255252219737	-0.0026282137259841
214	0.44545316696167	-0.337661296129227	-25.200891494751	0.00678734155371785	0.00256657530553639	0.00386527273803949	-0.00165419070981443
215	1.09480178356171	0.636361658573151	-25.980110168457	-0.0113944197073579	-0.00457625929266214	-0.00912170019000769	-0.00327756232582033
216	-0.853244125843048	-0.337661296129227	-25.7853050231934	0.00321592413820326	-0.000355493422830477	0.00581331877037883	0.00191722682211548
217	1.74415040016174	-0.987009942531586	-25.7203693389893	-0.00100484199356288	-0.00165419070981443	-0.00100484199356288	0.00126787810586393
218	-0.203895464539528	0.311687350273132	-25.5255661010742	-0.0026282137259841	-0.000355493422830477	0.000943203864153475	-0.00165419070981443
219	-0.203895464539528	0.311687350273132	-25.2658252716064	0.0181509424000978	-0.00717365415766835	-0.00165419070981443	-0.000680167751852423
220	-0.203895464539528	-0.662335574626923	-25.5255661010742	-0.00522560812532902	-0.00847235135734081	-0.00749832857400179	-0.00327756232582033
221	0.44545316696167	-0.0129869729280472	-25.5904998779297	-0.000680167751852423	-0.00555028254166245	0.00289124972186983	-0.0026282137259841
222	1.74415040016174	-1.63635849952698	-25.1359558105469	-0.00587495695799589	0.00321592413820326	0.000293855206109583	0.00321592413820326
223	1.74415040016174	-1.63635849952698	-25.0060863494873	-0.00132951640989631	-0.00749832857400179	0.00483929552137852	-0.000680167751852423
224	0.44545316696167	-0.662335574626923	-24.8762168884277	-0.00197886489331722	-0.00555028254166245	0.00548864435404539	0.00191722682211548
225	1.09480178356171	-0.337661296129227	-25.395694732666	0.00354059832170606	-0.00619963090866804	-0.00587495695799589	-0.00100484199356288
226	-0.203895464539528	0.311687350273132	-25.5255661010742	0.00613799272105098	-0.0117190945893526	0.000618529506027699	0.00256657530553639
227	1.09480178356171	-0.662335574626923	-25.2658252716064	0.000618529506027699	0.00386527273803949	-0.00457625929266214	0.00808603875339031
228	1.74415040016174	-0.337661296129227	-25.0060863494873	0.00126787810586393	-3.08191010844894e-05	0.00386527273803949	0.0113327819854021
229	1.74415040016174	-0.662335574626923	-25.200891494751	0.00451462110504508	0.00386527273803949	0.0022419011220336	0.0106834331527352
230	0.44545316696167	-0.662335574626923	-25.395694732666	-0.000680167751852423	0.00386527273803949	-0.00457625929266214	0.0265924744307995
231	1.74415040016174	-0.337661296129227	-25.8502388000488	-0.00295288790948689	0.00516396993771195	0.00321592413820326	-0.00360223650932312
232	-1.50259268283844	-0.337661296129227	-25.7203693389893	0.00126787810586393	-0.000680167751852423	0.00126787810586393	0.000618529506027699
233	1.09480178356171	-0.662335574626923	-25.7203693389893	0.00386527273803949	0.00191722682211548	0.0022419011220336	0.0116574559360743
234	1.09480178356171	-0.337661296129227	-25.6554355621338	0.0132808275520802	-0.00132951640989631	-0.00392691092565656	0.0171769186854362
235	-1.50259268283844	0.636361658573151	-25.395694732666	0.000293855206109583	-0.000680167751852423	-0.0026282137259841	-0.000355493422830477
236	0.44545316696167	-0.0129869729280472	-25.4606304168701	0.000943203864153475	0.00354059832170606	-0.00457625929266214	-3.08191010844894e-05
237	0.44545316696167	0.311687350273132	-26.1099796295166	-0.00100484199356288	-0.00327756232582033	-0.00132951640989631	-0.00912170019000769
238	-0.203895464539528	0.636361658573151	-26.4995880126953	-0.00392691092565656	0.00516396993771195	-0.00165419070981443	0.00256657530553639
239	-0.203895464539528	0.961035966873169	-26.2398490905762	-0.0026282137259841	0.000943203864153475	-0.00912170019000769	-0.00230353930965066
240	-0.203895464539528	0.636361658573151	-26.0450439453125	0.0123068047687411	-3.08191010844894e-05	-0.00814767740666866	-0.00327756232582033
241	0.44545316696167	1.61038458347321	-26.2398490905762	-0.00132951640989631	-0.000355493422830477	-0.00879702530801296	-0.00327756232582033
242	0.44545316696167	-0.337661296129227	-26.1099796295166	0.012956153601408	0.00743668992072344	-0.00912170019000769	-0.000680167751852423
243	1.74415040016174	-0.337661296129227	-26.3697185516357	-0.00230353930965066	0.00354059832170606	-0.00619963090866804	-0.00132951640989631
244	-0.203895464539528	0.961035966873169	-26.2398490905762	0.0171769186854362	-0.000680167751852423	-0.0136671401560307	-0.00555028254166245
245	-0.203895464539528	0.961035966873169	-26.4346542358398	0.0106834331527352	-3.08191010844894e-05	-0.00360223650932312	-0.00425158534198999
246	-0.203895464539528	0.636361658573151	-25.980110168457	-0.00132951640989631	0.00289124972186983	-0.00717365415766835	0.00126787810586393
247	1.09480178356171	0.636361658573151	-25.8502388000488	-0.00457625929266214	0.00289124972186983	-0.00425158534198999	-0.00295288790948689
248	0.44545316696167	-0.337661296129227	-25.8502388000488	0.00386527273803949	0.00743668992072344	-0.00295288790948689	0.00354059832170606
249	1.74415040016174	-0.0129869729280472	-26.3697185516357	0.00938473641872406	0.00126787810586393	-0.00457625929266214	-0.0026282137259841
250	0.44545316696167	-0.337661296129227	-26.4995880126953	0.00321592413820326	0.000943203864153475	-0.00587495695799589	0.00354059832170606
251	1.74415040016174	0.311687350273132	-26.4346542358398	-0.00555028254166245	0.00548864435404539	-0.00165419070981443	-0.00230353930965066
252	0.44545316696167	-0.0129869729280472	-25.7853050231934	0.0022419011220336	0.00321592413820326	-0.00295288790948689	0.00938473641872406
253	1.74415040016174	-0.0129869729280472	-25.7203693389893	-0.00782300252467394	0.0022419011220336	-0.00457625929266214	0.00386527273803949
254	1.09480178356171	-0.662335574626923	-26.5645236968994	-0.00100484199356288	0.00126787810586393	-0.00522560812532902	0.0132808275520802
255	-0.853244125843048	1.28571033477783	-26.7593269348145	0.00970941036939621	-0.000355493422830477	0.00451462110504508	-3.08191010844894e-05
256	-0.203895464539528	-0.662335574626923	-26.4995880126953	0.0132808275520802	0.00581331877037883	0.00451462110504508	0.0100340843200684
257	-0.853244125843048	0.311687350273132	-26.694393157959	-0.0182125810533762	0.00451462110504508	0.00776136433705688	0.00418994715437293
258	-1.50259268283844	0.636361658573151	-26.6294574737549	0.000293855206109583	0.00386527273803949	0.000943203864153475	0.00808603875339031
259	-4.0999870300293	1.61038458347321	-26.4995880126953	-0.00717365415766835	-0.00652430532500148	-0.0026282137259841	-0.000680167751852423
260	-2.15194129943848	0.311687350273132	-26.7593269348145	-0.00295288790948689	0.00159255252219737	-0.00100484199356288	-3.08191010844894e-05
261	-2.8012900352478	1.93505895137787	-26.694393157959	-3.08191010844894e-05	0.00159255252219737	-0.00490093370899558	0.00906006153672934
262	-0.853244125843048	0.636361658573151	-26.7593269348145	0.00516396993771195	0.00321592413820326	0.00483929552137852	0.00289124972186983
263	-0.853244125843048	-0.337661296129227	-26.4346542358398	-0.00782300252467394	0.00581331877037883	-0.00132951640989631	0.0100340843200684
264	-0.203895464539528	0.311687350273132	-26.2398490905762	0.00256657530553639	-0.00132951640989631	-0.00425158534198999	0.00354059832170606
265	-0.853244125843048	0.961035966873169	-26.6294574737549	-0.00490093370899558	-0.00295288790948689	-0.0026282137259841	0.0022419011220336
266	-0.203895464539528	0.311687350273132	-26.7593269348145	0.0217223595827818	0.00451462110504508	-0.00295288790948689	0.000293855206109583
267	1.09480178356171	-0.337661296129227	-26.4995880126953	-0.00425158534198999	0.000618529506027699	-0.00327756232582033	-0.00392691092565656
268	1.74415040016174	-0.987009942531586	-25.980110168457	-0.00165419070981443	0.00126787810586393	0.000618529506027699	0.00970941036939621
269	1.09480178356171	0.636361658573151	-26.694393157959	0.00321592413820326	-0.00425158534198999	-0.00717365415766835	0.000618529506027699
270	2.39349913597107	-0.0129869729280472	-26.1099796295166	0.0116574559360743	-0.00392691092565656	0.00386527273803949	-0.00619963090866804
271	1.09480178356171	-0.0129869729280472	-26.3047828674316	0.025618452578783	0.00581331877037883	-0.00555028254166245	0.00646266713738441
272	0.44545316696167	-0.0129869729280472	-25.980110168457	-0.0126931173726916	0.00289124972186983	0.00191722682211548	0.00613799272105098
273	1.09480178356171	-0.987009942531586	-25.980110168457	-0.00555028254166245	0.00386527273803949	0.000618529506027699	0.00678734155371785
274	3.04284763336182	-0.987009942531586	-26.0450439453125	0.000618529506027699	0.000293855206109583	-0.00619963090866804	0.00548864435404539
275	-1.50259268283844	-0.0129869729280472	-26.1099796295166	-0.00230353930965066	-0.00360223650932312	-0.000355493422830477	0.00743668992072344
276	2.39349913597107	-0.987009942531586	-25.5904998779297	0.00321592413820326	-0.00652430532500148	-0.00360223650932312	0.00548864435404539
277	1.09480178356171	-0.662335574626923	-26.0450439453125	0.0022419011220336	-0.00392691092565656	0.00191722682211548	0.00289124972186983
278	0.44545316696167	-0.0129869729280472	-26.3047828674316	0.0149041991680861	-3.08191010844894e-05	0.000943203864153475	0.0188002903014421
279	-0.853244125843048	-0.0129869729280472	-26.3697185516357	-0.00360223650932312	-0.0100957229733467	-0.00977104809135199	0.00873538758605719
280	-0.203895464539528	-0.987009942531586	-26.694393157959	-0.000680167751852423	-0.0120437685400248	-0.00977104809135199	0.0126314787194133
281	-0.203895464539528	-0.987009942531586	-25.8502388000488	0.0106834331527352	-0.000680167751852423	-0.00684897974133492	-0.00197886489331722
282	1.74415040016174	-1.63635849952698	-26.4995880126953	-0.00912170019000769	-0.00652430532500148	0.00808603875339031	0.000943203864153475
283	1.74415040016174	-1.63635849952698	-26.5645236968994	0.0142548503354192	0.000943203864153475	-0.00100484199356288	0.00126787810586393
284	-0.203895464539528	-0.662335574626923	-26.4995880126953	-0.0026282137259841	-0.00197886489331722	0.000293855206109583	-0.00100484199356288
285	0.44545316696167	-0.0129869729280472	-26.5645236968994	0.00646266713738441	-3.08191010844894e-05	-0.00165419070981443	-0.00132951640989631
286	-0.203895464539528	0.636361658573151	-25.7203693389893	0.00451462110504508	0.00354059832170606	-0.00425158534198999	0.000293855206109583
287	0.44545316696167	-0.987009942531586	-25.5904998779297	-0.000680167751852423	-3.08191010844894e-05	0.00289124972186983	0.00126787810586393
288	1.74415040016174	-0.0129869729280472	-25.980110168457	0.000293855206109583	0.00256657530553639	-0.00587495695799589	-0.00165419070981443
289	2.39349913597107	-0.0129869729280472	-26.2398490905762	0.00743668992072344	-0.00717365415766835	-0.00132951640989631	-0.00327756232582033
290	2.39349913597107	-0.337661296129227	-26.2398490905762	-0.000680167751852423	0.0022419011220336	-0.00847235135734081	-0.00295288790948689
291	1.09480178356171	-0.987009942531586	-26.2398490905762	0.0022419011220336	-0.00100484199356288	-0.00100484199356288	0.00418994715437293
292	1.09480178356171	-0.662335574626923	-26.3697185516357	-0.00327756232582033	0.00646266713738441	-0.00392691092565656	0.000943203864153475
293	1.09480178356171	-0.662335574626923	-25.980110168457	0.000943203864153475	-0.00230353930965066	0.000618529506027699	0.00386527273803949
294	1.74415040016174	-0.337661296129227	-26.4995880126953	-0.0026282137259841	-3.08191010844894e-05	-0.00132951640989631	-0.00360223650932312
295	-0.853244125843048	0.961035966873169	-26.8242626190186	-0.00490093370899558	-0.00457625929266214	-0.00555028254166245	-0.000680167751852423
296	1.74415040016174	-0.337661296129227	-26.4995880126953	-0.00490093370899558	0.000618529506027699	0.00483929552137852	-0.00392691092565656
297	1.09480178356171	-0.337661296129227	-26.6294574737549	0.000943203864153475	-0.000680167751852423	0.00776136433705688	0.000943203864153475
298	-0.853244125843048	0.636361658573151	-26.7593269348145	-0.000680167751852423	0.00256657530553639	-0.00197886489331722	-0.00587495695799589
299	-0.203895464539528	1.61038458347321	-26.4995880126953	0.00354059832170606	-0.00879702530801296	-0.00490093370899558	0.000293855206109583
300	-0.853244125843048	0.961035966873169	-27.0840015411377	0.0022419011220336	0.00126787810586393	-0.00165419070981443	-0.00522560812532902
301	-0.853244125843048	0.636361658573151	-26.8891983032227	-0.00295288790948689	0.00646266713738441	-0.00619963090866804	0.00159255252219737
302	1.74415040016174	-0.0129869729280472	-26.8891983032227	0.00354059832170606	0.00646266713738441	0.00873538758605719	-0.00197886489331722
303	1.09480178356171	-0.337661296129227	-26.5645236968994	-0.00165419070981443	0.00159255252219737	-0.00684897974133492	-0.000680167751852423
304	0.44545316696167	0.961035966873169	-26.5645236968994	0.00289124972186983	0.000943203864153475	0.000943203864153475	-0.00360223650932312
305	0.44545316696167	0.961035966873169	-26.5645236968994	0.0103587592020631	0.00159255252219737	-0.00132951640989631	-0.000680167751852423
306	0.44545316696167	1.28571033477783	-26.6294574737549	0.0226963832974434	0.00776136433705688	-0.0026282137259841	-0.00392691092565656
307	0.44545316696167	-0.337661296129227	-26.4995880126953	-0.00652430532500148	0.00159255252219737	0.00483929552137852	-0.000355493422830477
308	1.74415040016174	-0.0129869729280472	-26.4995880126953	-0.00425158534198999	-0.00197886489331722	-0.000355493422830477	0.00289124972186983
309	1.09480178356171	-0.337661296129227	-26.6294574737549	0.00483929552137852	-0.00197886489331722	-0.00392691092565656	-0.00132951640989631
310	1.09480178356171	0.311687350273132	-26.3697185516357	0.00289124972186983	0.00256657530553639	0.00126787810586393	-0.0104203969240189
311	1.74415040016174	-0.337661296129227	-26.4995880126953	0.00613799272105098	0.00516396993771195	-0.00165419070981443	0.00418994715437293
312	-0.853244125843048	0.311687350273132	-26.8242626190186	0.000943203864153475	0.0103587592020631	0.0106834331527352	-0.00457625929266214
313	1.74415040016174	-0.662335574626923	-26.5645236968994	0.000943203864153475	0.00321592413820326	-0.00295288790948689	0.0022419011220336
314	0.44545316696167	0.636361658573151	-26.4995880126953	0.00711201597005129	0.00743668992072344	-0.00100484199356288	0.00354059832170606
315	1.09480178356171	0.961035966873169	-26.4995880126953	-0.00392691092565656	-0.00619963090866804	-0.00100484199356288	0.00386527273803949
316	1.09480178356171	0.311687350273132	-26.1099796295166	-0.00749832857400179	0.00516396993771195	-0.00100484199356288	-0.00100484199356288
317	1.09480178356171	-0.0129869729280472	-26.6294574737549	-0.00457625929266214	0.00613799272105098	0.0022419011220336	0.00418994715437293
318	-0.853244125843048	1.28571033477783	-26.8891983032227	-0.0126931173726916	0.00159255252219737	0.00581331877037883	0.00191722682211548
319	-0.853244125843048	0.636361658573151	-26.2398490905762	0.000293855206109583	0.00191722682211548	-0.00360223650932312	0.00776136433705688
320	-1.50259268283844	1.28571033477783	-26.2398490905762	-0.00327756232582033	0.0100340843200684	-0.00295288790948689	-0.00132951640989631
321	-0.853244125843048	0.636361658573151	-25.9151744842529	-0.00749832857400179	0.00743668992072344	-0.00230353930965066	-0.00165419070981443
322	-2.8012900352478	1.28571033477783	-26.4995880126953	0.000293855206109583	0.00743668992072344	0.00808603875339031	0.0022419011220336
323	-1.50259268283844	-0.662335574626923	-26.6294574737549	0.000618529506027699	-0.00295288790948689	-0.00555028254166245	-0.00717365415766835
324	-2.8012900352478	0.961035966873169	-26.1749134063721	-0.00684897974133492	-0.00132951640989631	0.0022419011220336	0.0171769186854362
325	-0.853244125843048	0.961035966873169	-26.3047828674316	-0.00684897974133492	-0.00100484199356288	-0.00392691092565656	0.025618452578783
326	-2.15194129943848	1.28571033477783	-26.0450439453125	-0.00360223650932312	0.00938473641872406	-0.00230353930965066	0.00256657530553639
327	-0.853244125843048	-0.337661296129227	-25.5904998779297	-0.00652430532500148	-0.0026282137259841	0.00613799272105098	0.00516396993771195
328	0.44545316696167	0.311687350273132	-25.8502388000488	-0.00522560812532902	0.00906006153672934	0.000293855206109583	0.0103587592020631
329	0.44545316696167	-0.0129869729280472	-26.0450439453125	-0.00197886489331722	0.00483929552137852	-0.00782300252467394	0.00581331877037883
330	-0.203895464539528	-0.0129869729280472	-25.7853050231934	0.000618529506027699	0.00289124972186983	-0.00425158534198999	0.00613799272105098
331	0.44545316696167	-0.662335574626923	-25.5904998779297	-0.00132951640989631	0.0022419011220336	-3.08191010844894e-05	0.00548864435404539
332	-0.203895464539528	0.961035966873169	-25.7203693389893	0.00678734155371785	0.00451462110504508	-0.00197886489331722	-0.00100484199356288
333	2.39349913597107	-0.0129869729280472	-25.5904998779297	-0.00717365415766835	-0.00197886489331722	-0.0107450718060136	0.0145795252174139
334	1.09480178356171	-0.0129869729280472	-25.7203693389893	-0.00977104809135199	0.00548864435404539	-0.00360223650932312	0.0145795252174139
335	1.09480178356171	0.636361658573151	-25.980110168457	0.0142548503354192	-0.000680167751852423	-0.00425158534198999	-0.00295288790948689
336	1.09480178356171	-0.662335574626923	-25.200891494751	0.00159255252219737	0.000943203864153475	-0.00490093370899558	-0.00132951640989631
337	1.74415040016174	-0.0129869729280472	-25.395694732666	0.0100340843200684	-0.000680167751852423	0.00159255252219737	-0.00327756232582033
338	-2.15194129943848	-0.0129869729280472	-25.395694732666	-3.08191010844894e-05	-0.00100484199356288	-0.00197886489331722	0.0314625911414623
339	0.44545316696167	-0.0129869729280472	-25.200891494751	0.00191722682211548	-0.00360223650932312	0.00386527273803949	0.00841071270406246
340	0.44545316696167	-0.337661296129227	-25.980110168457	-0.00230353930965066	-0.0120437685400248	0.000943203864153475	0.00646266713738441
341	0.44545316696167	-0.662335574626923	-25.3307609558105	0.00613799272105098	-0.00847235135734081	-0.00814767740666866	-0.00425158534198999
342	-0.853244125843048	-0.337661296129227	-25.395694732666	0.00451462110504508	-0.00587495695799589	0.0100340843200684	-0.00457625929266214
343	1.09480178356171	-2.2857072353363	-25.200891494751	-0.00522560812532902	-0.00555028254166245	-0.00360223650932312	0.000293855206109583
344	-0.853244125843048	-0.0129869729280472	-25.2658252716064	0.000618529506027699	-0.00132951640989631	0.000293855206109583	-0.00100484199356288
345	1.09480178356171	-0.0129869729280472	-25.0710220336914	0.00321592413820326	-0.0026282137259841	0.000943203864153475	-0.00457625929266214
346	-0.853244125843048	-0.0129869729280472	-25.395694732666	-0.00230353930965066	0.00191722682211548	0.000618529506027699	-0.00684897974133492
347	0.44545316696167	-0.987009942531586	-25.0060863494873	0.00126787810586393	0.00159255252219737	0.000293855206109583	-0.000355493422830477
348	1.74415040016174	-0.987009942531586	-24.9411506652832	-0.000680167751852423	-0.00197886489331722	0.00678734155371785	0.0022419011220336
349	2.39349913597107	-0.337661296129227	-25.1359558105469	-0.00360223650932312	-0.00197886489331722	0.00126787810586393	0.00191722682211548
350	1.09480178356171	-0.337661296129227	-24.8762168884277	0.00483929552137852	-0.00360223650932312	-0.0026282137259841	0.00191722682211548
351	1.74415040016174	-0.337661296129227	-24.8112812042236	-0.00425158534198999	-0.00132951640989631	-0.00619963090866804	-0.00165419070981443
352	0.44545316696167	0.961035966873169	-24.6814117431641	-0.000680167751852423	-0.00132951640989631	0.0100340843200684	-0.00100484199356288
353	1.74415040016174	-0.662335574626923	-25.0060863494873	0.00418994715437293	0.00191722682211548	0.0106834331527352	-0.0026282137259841
354	1.09480178356171	-0.337661296129227	-24.4216728210449	-0.00717365415766835	0.00646266713738441	-0.00327756232582033	0.000618529506027699
355	-0.203895464539528	0.636361658573151	-24.5515422821045	0.00646266713738441	-0.00425158534198999	-0.000680167751852423	-0.00587495695799589
356	0.44545316696167	-0.662335574626923	-24.1619338989258	-0.00197886489331722	0.00451462110504508	0.00191722682211548	-0.0100957229733467
357	1.09480178356171	0.636361658573151	-24.6814117431641	0.00581331877037883	0.0106834331527352	0.00613799272105098	-0.00814767740666866
358	-0.203895464539528	0.961035966873169	-24.8112812042236	-0.00814767740666866	0.00386527273803949	0.00678734155371785	0.000618529506027699
359	-0.203895464539528	0.311687350273132	-24.8762168884277	0.00548864435404539	-3.08191010844894e-05	-0.00587495695799589	0.00386527273803949
360	-0.203895464539528	0.636361658573151	-24.6814117431641	0.0100340843200684	-0.000355493422830477	-0.00555028254166245	-0.0026282137259841
361	0.44545316696167	0.636361658573151	-24.8762168884277	0.00776136433705688	0.00613799272105098	0.00126787810586393	-0.00555028254166245
362	-0.853244125843048	0.961035966873169	-24.4866065979004	0.00938473641872406	-3.08191010844894e-05	0.00126787810586393	-0.00360223650932312
363	0.44545316696167	-0.662335574626923	-24.4216728210449	0.0200989879667759	0.00191722682211548	0.00581331877037883	0.000618529506027699
364	-1.50259268283844	0.961035966873169	-24.8112812042236	0.025618452578783	0.0100340843200684	-0.00100484199356288	-0.00555028254166245
365	1.09480178356171	0.311687350273132	-25.3307609558105	0.00191722682211548	-0.0026282137259841	-0.00490093370899558	-0.0188619289547205
366	-0.203895464539528	0.961035966873169	-24.6814117431641	0.00386527273803949	-0.000355493422830477	-0.000355493422830477	-3.08191010844894e-05
367	1.74415040016174	0.311687350273132	-24.2918033599854	0.000293855206109583	0.00678734155371785	0.00126787810586393	-0.0123684434220195
368	2.39349913597107	-0.337661296129227	-23.707389831543	0.00516396993771195	-0.00652430532500148	0.00386527273803949	-0.000355493422830477
369	1.09480178356171	-0.0129869729280472	-24.2268676757813	0.00354059832170606	0.00159255252219737	-0.00392691092565656	-0.00132951640989631
370	1.74415040016174	-0.337661296129227	-24.1619338989258	0.00354059832170606	-0.00197886489331722	-0.00230353930965066	-0.00457625929266214
371	0.44545316696167	0.311687350273132	-24.2918033599854	0.00451462110504508	0.00711201597005129	0.00711201597005129	-0.00197886489331722
372	-0.853244125843048	0.311687350273132	-24.2268676757813	-3.08191010844894e-05	0.00321592413820326	0.00289124972186983	0.00126787810586393
373	1.09480178356171	-0.0129869729280472	-23.9671287536621	-0.00295288790948689	0.00906006153672934	0.00613799272105098	-0.00749832857400179
374	1.09480178356171	-0.0129869729280472	-23.902193069458	-0.00522560812532902	-0.00327756232582033	-0.00457625929266214	0.00126787810586393
375	-0.203895464539528	0.636361658573151	-24.6164779663086	0.00451462110504508	-3.08191010844894e-05	0.00906006153672934	-0.00425158534198999
376	-0.853244125843048	-0.337661296129227	-24.2268676757813	0.0022419011220336	0.00743668992072344	-0.000680167751852423	-0.000680167751852423
377	-2.15194129943848	1.28571033477783	-24.4866065979004	-0.00587495695799589	0.00354059832170606	-0.00295288790948689	0.00386527273803949
378	-1.50259268283844	-0.0129869729280472	-24.0320625305176	-0.00684897974133492	-0.00100484199356288	-0.00360223650932312	-0.00132951640989631
379	-0.853244125843048	0.311687350273132	-23.8372592926025	-0.0026282137259841	-0.00360223650932312	0.000293855206109583	0.00873538758605719
380	-2.15194129943848	-0.337661296129227	-23.9671287536621	-0.00684897974133492	0.000618529506027699	-0.00847235135734081	-0.00295288790948689
381	-1.50259268283844	0.311687350273132	-24.2268676757813	-0.0107450718060136	0.00354059832170606	0.00191722682211548	-0.00684897974133492
382	-0.203895464539528	-0.337661296129227	-24.1619338989258	0.00711201597005129	0.00191722682211548	-0.000680167751852423	0.00776136433705688
383	-2.15194129943848	0.636361658573151	-24.0969982147217	-0.0113944197073579	0.00808603875339031	0.0103587592020631	0.00321592413820326
384	-1.50259268283844	1.28571033477783	-24.2918033599854	0.00938473641872406	-0.00132951640989631	-0.00684897974133492	0.00386527273803949
385	0.44545316696167	-0.0129869729280472	-23.902193069458	0.012956153601408	0.00159255252219737	-0.00717365415766835	0.00191722682211548
386	-0.203895464539528	0.961035966873169	-24.4866065979004	-0.00879702530801296	0.0113327819854021	-0.00814767740666866	-0.00100484199356288
387	-0.853244125843048	1.61038458347321	-24.2918033599854	-0.00392691092565656	0.00386527273803949	-0.00749832857400179	-0.00295288790948689
388	0.44545316696167	0.636361658573151	-24.4216728210449	0.00354059832170606	0.00646266713738441	-0.00132951640989631	-0.00230353930965066
389	-1.50259268283844	0.961035966873169	-24.3567371368408	0.00841071270406246	-0.000355493422830477	-0.00847235135734081	-0.00132951640989631
390	0.44545316696167	1.28571033477783	-24.4866065979004	0.00159255252219737	0.00678734155371785	-0.00360223650932312	-0.00457625929266214
391	0.44545316696167	0.636361658573151	-24.2268676757813	-0.00977104809135199	0.011982130818069	-0.00749832857400179	0.00256657530553639
392	-0.203895464539528	0.636361658573151	-24.4216728210449	0.013930176384747	-0.00197886489331722	-0.00717365415766835	0.00483929552137852
393	-0.853244125843048	0.961035966873169	-24.6164779663086	-0.000355493422830477	0.00256657530553639	-0.00392691092565656	0.00354059832170606
394	1.74415040016174	-1.3116842508316	-24.4216728210449	0.000618529506027699	-0.00684897974133492	-0.0165892094373703	0.0022419011220336
395	-0.853244125843048	-0.337661296129227	-24.5515422821045	0.00418994715437293	-0.00230353930965066	-0.00457625929266214	0.00321592413820326
396	2.39349913597107	-1.63635849952698	-24.0969982147217	-0.00977104809135199	-0.00749832857400179	-0.00327756232582033	0.000618529506027699
397	0.44545316696167	-0.337661296129227	-24.3567371368408	-0.00197886489331722	-0.0026282137259841	-0.00230353930965066	0.00126787810586393
398	0.44545316696167	-0.337661296129227	-24.6814117431641	0.000943203864153475	-0.00749832857400179	-0.00425158534198999	0.0022419011220336
399	-0.203895464539528	0.311687350273132	-24.6814117431641	0.00548864435404539	-0.00814767740666866	-0.00197886489331722	0.00678734155371785
400	1.09480178356171	-0.0129869729280472	-24.7463474273682	0.00808603875339031	-0.00132951640989631	-0.00230353930965066	0.000943203864153475
401	-0.203895464539528	-0.0129869729280472	-24.6164779663086	-0.00100484199356288	-0.00587495695799589	-0.00425158534198999	0.00386527273803949
402	1.74415040016174	0.636361658573151	-24.3567371368408	0.00613799272105098	0.00418994715437293	-0.0104203969240189	0.00354059832170606
403	1.09480178356171	-0.0129869729280472	-24.4216728210449	0.00191722682211548	-0.00392691092565656	0.00289124972186983	0.00841071270406246
404	1.74415040016174	-0.987009942531586	-24.5515422821045	-0.00619963090866804	0.00256657530553639	-0.0156151866540313	0.00646266713738441
405	-1.50259268283844	0.311687350273132	-24.6164779663086	0.0168522447347641	-0.0026282137259841	0.00191722682211548	-0.00944637414067984
406	2.39349913597107	-0.337661296129227	-24.2918033599854	-0.00295288790948689	0.00418994715437293	-0.00782300252467394	-0.00132951640989631
407	0.44545316696167	0.636361658573151	-24.5515422821045	-0.00132951640989631	0.00646266713738441	-0.00360223650932312	-0.0026282137259841
408	1.74415040016174	0.961035966873169	-24.2268676757813	-0.0165892094373703	0.00289124972186983	-0.00392691092565656	-0.00522560812532902
409	-0.203895464539528	0.961035966873169	-24.4216728210449	0.00743668992072344	-3.08191010844894e-05	-0.00490093370899558	0.00159255252219737
410	1.09480178356171	0.961035966873169	-24.8112812042236	0.000293855206109583	0.00191722682211548	-0.00100484199356288	-0.00490093370899558
411	-0.203895464539528	0.961035966873169	-24.8112812042236	0.013930176384747	0.00873538758605719	0.000943203864153475	-0.00522560812532902
412	1.09480178356171	0.636361658573151	-24.6164779663086	-0.00457625929266214	0.00483929552137852	-0.00457625929266214	-0.00327756232582033
413	-0.853244125843048	0.961035966873169	-24.7463474273682	0.0022419011220336	0.00191722682211548	-0.00587495695799589	0.00191722682211548
414	1.09480178356171	-0.0129869729280472	-24.9411506652832	0.020423661917448	0.00191722682211548	-0.000680167751852423	-0.00457625929266214
415	0.44545316696167	0.636361658573151	-25.2658252716064	0.00159255252219737	-0.00555028254166245	-0.00490093370899558	-0.000680167751852423
416	2.39349913597107	-0.0129869729280472	-25.6554355621338	-3.08191010844894e-05	0.000943203864153475	0.00191722682211548	0.000293855206109583
417	-0.203895464539528	0.961035966873169	-25.5904998779297	0.00354059832170606	0.00776136433705688	-3.08191010844894e-05	-0.00782300252467394
418	1.09480178356171	0.311687350273132	-25.200891494751	0.00548864435404539	-0.00100484199356288	0.00191722682211548	-0.00652430532500148
419	1.09480178356171	-0.337661296129227	-25.0060863494873	-0.00132951640989631	0.00678734155371785	0.00354059832170606	-0.00295288790948689
420	1.74415040016174	-0.662335574626923	-24.9411506652832	0.00613799272105098	-0.00555028254166245	-0.00782300252467394	-0.00749832857400179
421	-0.203895464539528	0.961035966873169	-25.4606304168701	0.00711201597005129	0.00808603875339031	-0.00555028254166245	-0.00360223650932312
422	0.44545316696167	0.311687350273132	-25.4606304168701	-0.00165419070981443	0.00386527273803949	-0.00587495695799589	-0.00197886489331722
423	-0.203895464539528	0.961035966873169	-25.7853050231934	-0.00782300252467394	0.00289124972186983	-0.00327756232582033	-0.00782300252467394
424	1.09480178356171	-0.337661296129227	-25.980110168457	0.00354059832170606	-0.00392691092565656	-0.00977104809135199	-0.00555028254166245
425	-0.203895464539528	0.311687350273132	-25.7203693389893	-0.000680167751852423	0.00321592413820326	-0.00522560812532902	-0.00879702530801296
426	0.44545316696167	-0.0129869729280472	-25.8502388000488	-0.00425158534198999	0.0022419011220336	-0.00392691092565656	-0.00587495695799589
427	-1.50259268283844	0.636361658573151	-26.0450439453125	-0.00295288790948689	0.00483929552137852	0.000293855206109583	0.00159255252219737
428	-0.853244125843048	0.311687350273132	-25.8502388000488	-0.00652430532500148	0.00159255252219737	-0.00197886489331722	-3.08191010844894e-05
429	-3.45063853263855	0.961035966873169	-25.7853050231934	-0.00782300252467394	0.000618529506027699	-0.00619963090866804	-3.08191010844894e-05
430	-2.8012900352478	0.311687350273132	-26.0450439453125	0.0022419011220336	0.00126787810586393	-0.00847235135734081	-0.00587495695799589
431	-3.45063853263855	0.636361658573151	-26.3047828674316	-0.0136671401560307	0.00711201597005129	-0.00230353930965066	0.00321592413820326
432	-2.15194129943848	0.636361658573151	-26.5645236968994	-0.00814767740666866	-3.08191010844894e-05	0.000293855206109583	-0.00814767740666866
433	-3.45063853263855	0.961035966873169	-27.0190677642822	-0.0117190945893526	0.000943203864153475	-0.00619963090866804	-0.00327756232582033
434	-0.853244125843048	-0.337661296129227	-26.7593269348145	0.0022419011220336	0.00354059832170606	-0.0107450718060136	-0.00360223650932312
435	-1.50259268283844	-0.0129869729280472	-26.2398490905762	-0.00392691092565656	0.00191722682211548	-0.00425158534198999	-0.00132951640989631
436	-0.203895464539528	0.311687350273132	-26.7593269348145	-0.00132951640989631	-0.000680167751852423	0.00483929552137852	-0.00327756232582033
437	-1.50259268283844	0.311687350273132	-26.9541320800781	-0.00327756232582033	-0.000680167751852423	-0.00490093370899558	-0.00100484199356288
438	-0.203895464539528	-0.0129869729280472	-27.2788066864014	0.0233457311987877	-0.0026282137259841	0.00548864435404539	-0.00522560812532902
439	1.09480178356171	-0.337661296129227	-27.2138710021973	-0.0107450718060136	0.00776136433705688	-0.00912170019000769	-0.00587495695799589
440	1.74415040016174	-0.337661296129227	-27.473611831665	0.00906006153672934	0.00126787810586393	-0.00555028254166245	-0.00847235135734081
441	-0.853244125843048	-0.337661296129227	-27.3437423706055	-0.00847235135734081	0.00743668992072344	0.000293855206109583	-3.08191010844894e-05
442	-0.203895464539528	0.961035966873169	-27.6684150695801	-0.00555028254166245	0.0022419011220336	0.00159255252219737	-0.00749832857400179
443	-0.203895464539528	0.311687350273132	-27.4086761474609	-0.00165419070981443	0.000293855206109583	0.000618529506027699	-0.000355493422830477
444	1.09480178356171	-0.987009942531586	-27.5385456085205	0.0175015944987535	0.00386527273803949	0.00126787810586393	-0.00587495695799589
445	-0.203895464539528	-0.987009942531586	-27.473611831665	-0.00100484199356288	-0.00684897974133492	-0.0123684434220195	-0.00490093370899558
446	1.74415040016174	-0.662335574626923	-27.5385456085205	-0.000355493422830477	-0.00814767740666866	-0.00522560812532902	-0.00717365415766835
447	0.44545316696167	-0.337661296129227	-27.6684150695801	-0.00814767740666866	-0.00425158534198999	-0.00555028254166245	-0.00230353930965066
448	-0.203895464539528	-0.337661296129227	-27.6034812927246	-0.00197886489331722	-0.0126931173726916	-0.00392691092565656	-0.00587495695799589
449	0.44545316696167	-0.662335574626923	-27.2788066864014	0.0022419011220336	-0.00944637414067984	-0.00392691092565656	-0.00522560812532902
450	0.44545316696167	0.636361658573151	-27.7333507537842	0.0022419011220336	-0.00912170019000769	-0.0110697457566857	-0.00522560812532902
451	0.44545316696167	0.311687350273132	-27.5385456085205	0.000943203864153475	-0.00425158534198999	-0.00652430532500148	0.000618529506027699
452	0.44545316696167	-0.337661296129227	-27.7982864379883	-0.00587495695799589	-0.00100484199356288	-0.00132951640989631	-0.00165419070981443
453	1.74415040016174	-0.987009942531586	-27.6034812927246	-0.00327756232582033	0.000943203864153475	-0.0110697457566857	-0.00425158534198999
454	1.09480178356171	-0.337661296129227	-27.2138710021973	0.00516396993771195	0.00483929552137852	-0.00684897974133492	-0.00425158534198999
455	1.09480178356171	-0.987009942531586	-27.2138710021973	0.00776136433705688	-0.00197886489331722	-0.00392691092565656	-0.0026282137259841
456	1.09480178356171	0.311687350273132	-27.9930896759033	-0.00652430532500148	0.0123068047687411	0.00289124972186983	-0.0026282137259841
457	-0.853244125843048	0.636361658573151	-27.9930896759033	0.0022419011220336	0.00581331877037883	-0.00197886489331722	-0.00100484199356288
458	1.09480178356171	-0.0129869729280472	-27.7982864379883	0.00646266713738441	0.000618529506027699	0.000943203864153475	-3.08191010844894e-05
459	2.39349913597107	-0.662335574626923	-27.6684150695801	-0.00490093370899558	0.000293855206109583	-0.00814767740666866	-0.00100484199356288
460	1.74415040016174	0.311687350273132	-27.4086761474609	-0.00392691092565656	-0.00587495695799589	-0.00197886489331722	-3.08191010844894e-05
461	2.39349913597107	-0.337661296129227	-27.7333507537842	-0.00230353930965066	0.00321592413820326	-0.00457625929266214	-0.00295288790948689
462	3.04284763336182	-0.0129869729280472	-27.9930896759033	-0.00197886489331722	0.000943203864153475	-0.00327756232582033	-0.00100484199356288
463	0.44545316696167	0.636361658573151	-28.2528305053711	-0.0026282137259841	0.000618529506027699	-0.0110697457566857	-0.00132951640989631
464	-0.203895464539528	0.311687350273132	-27.8632202148438	0.00613799272105098	0.00613799272105098	-0.00814767740666866	-0.00360223650932312
465	0.44545316696167	0.636361658573151	-27.9930896759033	-0.00490093370899558	-0.00165419070981443	-0.00652430532500148	-0.000680167751852423
466	-0.203895464539528	0.636361658573151	-27.6034812927246	-0.00100484199356288	0.00191722682211548	-0.000680167751852423	-0.00197886489331722
467	2.39349913597107	-0.337661296129227	-28.1229591369629	-0.00522560812532902	0.00451462110504508	-0.00684897974133492	-0.00197886489331722
468	1.74415040016174	0.636361658573151	-28.0580253601074	0.0022419011220336	-0.00230353930965066	-0.0100957229733467	-0.00197886489331722
469	2.39349913597107	-0.337661296129227	-27.9281558990479	-0.00782300252467394	0.00776136433705688	-0.000680167751852423	-0.00619963090866804
470	1.74415040016174	-0.0129869729280472	-27.9281558990479	0.00483929552137852	0.00516396993771195	-0.00327756232582033	-0.00197886489331722
471	-0.203895464539528	-0.337661296129227	-27.8632202148438	-0.00490093370899558	0.00581331877037883	0.00321592413820326	-0.00587495695799589
472	-0.203895464539528	0.961035966873169	-28.0580253601074	-0.00327756232582033	0.00711201597005129	0.0022419011220336	-3.08191010844894e-05
473	0.44545316696167	1.28571033477783	-28.187894821167	0.00191722682211548	-0.00295288790948689	0.000618529506027699	-0.00555028254166245
474	-0.203895464539528	0.636361658573151	-27.9930896759033	-0.000355493422830477	0.000943203864153475	-0.00327756232582033	0.00126787810586393
475	1.09480178356171	-0.337661296129227	-27.5385456085205	0.00321592413820326	0.00159255252219737	-0.00490093370899558	-0.00230353930965066
476	0.44545316696167	0.636361658573151	-27.9281558990479	0.00418994715437293	0.00678734155371785	0.00451462110504508	-0.00392691092565656
477	1.09480178356171	0.636361658573151	-27.7333507537842	-3.08191010844894e-05	-0.000680167751852423	-0.00522560812532902	0.000943203864153475
478	1.09480178356171	-0.0129869729280472	-27.2138710021973	-0.00522560812532902	0.00548864435404539	0.0103587592020631	-0.00197886489331722
479	0.44545316696167	-0.337661296129227	-27.9281558990479	0.00841071270406246	0.00159255252219737	0.00289124972186983	-0.00392691092565656
480	-0.203895464539528	-0.0129869729280472	-27.7982864379883	-0.00684897974133492	0.00386527273803949	0.00516396993771195	0.00191722682211548
481	0.44545316696167	-0.0129869729280472	-27.7333507537842	-0.00392691092565656	0.00711201597005129	0.0106834331527352	-0.00295288790948689
482	-0.853244125843048	-0.662335574626923	-27.2788066864014	-0.000355493422830477	0.00159255252219737	-0.00392691092565656	0.00321592413820326
483	-2.8012900352478	0.311687350273132	-27.4086761474609	-0.00327756232582033	-0.00425158534198999	-0.000355493422830477	-0.00847235135734081
484	-2.15194129943848	-0.662335574626923	-27.2138710021973	-0.00457625929266214	0.00159255252219737	0.000943203864153475	-3.08191010844894e-05
485	-2.8012900352478	1.28571033477783	-27.6684150695801	-0.00652430532500148	0.00483929552137852	-0.00392691092565656	-0.00230353930965066
486	-0.853244125843048	-0.337661296129227	-27.2138710021973	-0.00132951640989631	0.00191722682211548	0.00613799272105098	-0.000355493422830477
487	-0.853244125843048	0.311687350273132	-26.7593269348145	0.000943203864153475	0.00126787810586393	-0.00587495695799589	-0.00425158534198999
488	-0.853244125843048	0.311687350273132	-26.7593269348145	0.0022419011220336	0.00256657530553639	-0.00132951640989631	0.000943203864153475
489	-0.853244125843048	0.961035966873169	-26.7593269348145	-0.00197886489331722	-0.00295288790948689	0.000618529506027699	-0.00684897974133492
490	1.74415040016174	0.311687350273132	-26.7593269348145	0.00321592413820326	-0.00197886489331722	0.00159255252219737	0.00321592413820326
491	1.09480178356171	-0.0129869729280472	-26.8242626190186	0.00321592413820326	0.00126787810586393	0.00678734155371785	-0.00814767740666866
492	1.09480178356171	-0.0129869729280472	-26.6294574737549	-0.00490093370899558	0.00289124972186983	-0.00555028254166245	0.00289124972186983
493	-0.853244125843048	0.961035966873169	-26.9541320800781	-0.00295288790948689	0.00321592413820326	-0.00555028254166245	-0.00295288790948689
494	-0.203895464539528	0.961035966873169	-26.4346542358398	0.00321592413820326	0.00126787810586393	-0.00230353930965066	-0.00392691092565656
495	1.74415040016174	-0.337661296129227	-26.1749134063721	0.00386527273803949	0.00256657530553639	0.000943203864153475	-0.00230353930965066
496	-0.203895464539528	0.636361658573151	-26.4995880126953	0.00126787810586393	0.000618529506027699	0.00289124972186983	-0.000355493422830477
497	-0.203895464539528	-0.337661296129227	-26.4995880126953	-0.00327756232582033	0.000293855206109583	0.000618529506027699	-0.00295288790948689
498	1.74415040016174	-1.3116842508316	-26.4346542358398	0.0022419011220336	0.0022419011220336	-0.00522560812532902	0.00159255252219737
499	1.09480178356171	-0.987009942531586	-26.5645236968994	-0.00360223650932312	-0.0100957229733467	-0.000680167751852423	-0.00165419070981443
500	2.39349913597107	-0.987009942531586	-26.6294574737549	-0.00425158534198999	0.00256657530553639	-0.00490093370899558	0.000618529506027699
501	1.09480178356171	-0.662335574626923	-26.2398490905762	0.00776136433705688	-3.08191010844894e-05	0.00289124972186983	-0.00392691092565656
502	2.39349913597107	-1.63635849952698	-26.3047828674316	0.00289124972186983	-0.00392691092565656	-0.00522560812532902	0.00159255252219737
503	-0.203895464539528	-0.987009942531586	-26.1749134063721	0.00938473641872406	-0.000355493422830477	0.00126787810586393	0.00126787810586393
504	3.04284763336182	-1.63635849952698	-26.0450439453125	0.00646266713738441	-0.00490093370899558	-0.00652430532500148	-3.08191010844894e-05
505	-0.203895464539528	0.311687350273132	-26.1099796295166	0.00256657530553639	-0.00360223650932312	0.00256657530553639	0.00354059832170606
506	2.39349913597107	-1.3116842508316	-25.8502388000488	0.00613799272105098	-0.00425158534198999	-0.00457625929266214	-0.0026282137259841
507	1.74415040016174	-0.0129869729280472	-25.4606304168701	0.00418994715437293	0.00126787810586393	0.00354059832170606	0.00126787810586393
508	-0.203895464539528	-0.0129869729280472	-25.9151744842529	0.000943203864153475	0.00126787810586393	-0.00912170019000769	-0.0026282137259841
509	-0.203895464539528	0.636361658573151	-26.0450439453125	0.00678734155371785	-0.00132951640989631	0.00191722682211548	-0.00100484199356288
510	1.09480178356171	0.311687350273132	-26.0450439453125	0.0226963832974434	-0.000355493422830477	-0.000680167751852423	-0.000680167751852423
511	1.09480178356171	-0.0129869729280472	-25.6554355621338	-3.08191010844894e-05	0.00159255252219737	0.000618529506027699	-0.00619963090866804
512	1.74415040016174	-0.337661296129227	-25.4606304168701	0.0022419011220336	0.0022419011220336	-0.00360223650932312	0.00289124972186983
513	0.44545316696167	0.636361658573151	-25.5904998779297	0.00938473641872406	0.00191722682211548	-0.00782300252467394	-0.00327756232582033
514	1.09480178356171	0.961035966873169	-26.0450439453125	0.00938473641872406	0.00126787810586393	0.000618529506027699	-0.00100484199356288
515	1.74415040016174	-0.0129869729280472	-26.0450439453125	-0.0136671401560307	-0.00230353930965066	0.00321592413820326	0.0022419011220336
516	0.44545316696167	0.636361658573151	-25.980110168457	0.000293855206109583	-3.08191010844894e-05	0.00289124972186983	-0.00425158534198999
517	1.09480178356171	-0.337661296129227	-25.2658252716064	-0.00457625929266214	0.00354059832170606	-0.00360223650932312	-0.000355493422830477
518	1.74415040016174	-0.662335574626923	-25.3307609558105	0.00516396993771195	0.00906006153672934	-0.00165419070981443	-0.00100484199356288
519	-0.203895464539528	0.311687350273132	-25.395694732666	0.0314625911414623	0.00418994715437293	-0.00619963090866804	0.00289124972186983
520	-0.853244125843048	0.961035966873169	-25.8502388000488	0.00126787810586393	0.000943203864153475	-0.00425158534198999	0.00516396993771195
521	-1.50259268283844	0.311687350273132	-25.4606304168701	0.00646266713738441	0.0022419011220336	-0.000355493422830477	-0.000355493422830477
522	1.74415040016174	-0.337661296129227	-25.2658252716064	0.000293855206109583	0.00354059832170606	-0.00814767740666866	-0.00132951640989631
523	0.44545316696167	-0.337661296129227	-25.3307609558105	0.000943203864153475	0.00613799272105098	-0.00327756232582033	0.00159255252219737
524	1.74415040016174	-0.337661296129227	-24.8762168884277	0.00873538758605719	-0.00197886489331722	-0.00295288790948689	-0.0026282137259841
525	0.44545316696167	-0.0129869729280472	-24.9411506652832	0.00321592413820326	-0.00100484199356288	-0.00230353930965066	0.00191722682211548
526	1.74415040016174	-0.662335574626923	-25.200891494751	0.00191722682211548	0.00451462110504508	0.00289124972186983	-0.00717365415766835
527	-0.203895464539528	0.636361658573151	-25.0710220336914	0.00256657530553639	-0.00100484199356288	-0.00295288790948689	0.00354059832170606
528	-0.203895464539528	0.961035966873169	-25.1359558105469	0.00483929552137852	0.00906006153672934	-0.00587495695799589	-3.08191010844894e-05
529	-0.203895464539528	0.636361658573151	-25.0060863494873	0.00743668992072344	-0.00425158534198999	-0.00165419070981443	-0.00165419070981443
530	-1.50259268283844	1.28571033477783	-25.0060863494873	-0.00132951640989631	-0.00197886489331722	-0.000680167751852423	-0.000355493422830477
531	1.09480178356171	-0.0129869729280472	-25.0060863494873	0.00191722682211548	0.00581331877037883	0.00418994715437293	-0.000355493422830477
532	1.09480178356171	-0.0129869729280472	-24.9411506652832	-0.00165419070981443	0.0022419011220336	-0.00327756232582033	0.00483929552137852
533	-1.50259268283844	1.28571033477783	-24.8112812042236	-0.00619963090866804	0.00289124972186983	-0.00100484199356288	0.000943203864153475
534	-0.853244125843048	0.636361658573151	-25.200891494751	0.00191722682211548	-0.00197886489331722	-0.00327756232582033	0.00126787810586393
535	-0.203895464539528	-0.662335574626923	-24.8762168884277	-0.00392691092565656	-0.00717365415766835	-0.000355493422830477	-0.00132951640989631
536	-2.8012900352478	0.636361658573151	-24.8762168884277	-0.00327756232582033	0.00451462110504508	0.00354059832170606	-0.0026282137259841
537	-0.853244125843048	-0.662335574626923	-24.2918033599854	-0.0117190945893526	0.000618529506027699	-0.00717365415766835	0.00418994715437293
538	-0.853244125843048	0.636361658573151	-24.8112812042236	-0.00132951640989631	-0.000355493422830477	-0.00490093370899558	-0.00100484199356288
539	-2.8012900352478	0.636361658573151	-25.200891494751	-0.00977104809135199	0.00548864435404539	-3.08191010844894e-05	-0.000355493422830477
540	-2.8012900352478	0.636361658573151	-25.200891494751	-0.00847235135734081	0.00289124972186983	-0.00425158534198999	0.0022419011220336
541	-2.8012900352478	0.961035966873169	-24.4866065979004	-0.0104203969240189	0.00418994715437293	0.000293855206109583	-0.00197886489331722
542	-1.50259268283844	0.961035966873169	-24.1619338989258	-0.00619963090866804	0.000293855206109583	-0.00457625929266214	-3.08191010844894e-05
543	-1.50259268283844	-0.0129869729280472	-24.5515422821045	-0.0130177913233638	0.00159255252219737	-0.00100484199356288	-0.00100484199356288
544	-0.853244125843048	0.636361658573151	-24.8762168884277	-0.00944637414067984	0.000618529506027699	-0.000680167751852423	0.00451462110504508
545	0.44545316696167	-0.337661296129227	-25.0060863494873	-3.08191010844894e-05	0.00873538758605719	-0.00555028254166245	0.000943203864153475
546	-0.853244125843048	0.961035966873169	-25.0710220336914	0.000618529506027699	0.00743668992072344	0.00191722682211548	-3.08191010844894e-05
547	-0.203895464539528	0.961035966873169	-24.4866065979004	-0.00457625929266214	0.00256657530553639	0.000293855206109583	-3.08191010844894e-05
548	-0.853244125843048	0.636361658573151	-24.9411506652832	-0.000355493422830477	0.00483929552137852	-0.00555028254166245	0.00418994715437293
549	1.09480178356171	0.311687350273132	-25.200891494751	0.00808603875339031	-0.00425158534198999	-0.0026282137259841	0.00159255252219737
550	-0.203895464539528	1.61038458347321	-25.1359558105469	0.00159255252219737	-0.00197886489331722	-0.00132951640989631	0.00386527273803949
551	0.44545316696167	0.311687350273132	-25.1359558105469	0.0116574559360743	0.00191722682211548	-0.00197886489331722	0.00159255252219737
552	1.74415040016174	0.311687350273132	-24.9411506652832	-0.00360223650932312	0.000943203864153475	0.00483929552137852	0.00191722682211548
553	1.09480178356171	-0.337661296129227	-24.7463474273682	0.0022419011220336	0.00451462110504508	-0.00490093370899558	0.00191722682211548
554	-0.203895464539528	1.28571033477783	-24.8112812042236	0.000618529506027699	0.0022419011220336	0.00159255252219737	0.00321592413820326
555	1.74415040016174	0.311687350273132	-25.200891494751	0.00970941036939621	-0.00295288790948689	-0.00977104809135199	0.00711201597005129
556	-0.203895464539528	0.311687350273132	-25.0710220336914	-0.00490093370899558	0.00321592413820326	0.00483929552137852	-0.00132951640989631
557	2.39349913597107	-0.987009942531586	-25.0710220336914	-0.00295288790948689	-0.00392691092565656	0.000618529506027699	0.000293855206109583
558	-0.203895464539528	0.636361658573151	-25.1359558105469	-0.00132951640989631	-0.00230353930965066	-0.00327756232582033	-0.00165419070981443
559	1.09480178356171	-0.337661296129227	-25.0060863494873	0.00743668992072344	0.000943203864153475	0.000618529506027699	0.00289124972186983
560	-0.853244125843048	-0.337661296129227	-25.0710220336914	0.00159255252219737	-0.00555028254166245	-0.00165419070981443	0.00256657530553639
561	1.09480178356171	-0.337661296129227	-25.2658252716064	0.00483929552137852	-0.00165419070981443	-0.00425158534198999	-0.00132951640989631
562	-0.853244125843048	-0.662335574626923	-25.3307609558105	0.000618529506027699	-0.0026282137259841	-0.00944637414067984	-0.00100484199356288
563	1.74415040016174	-2.2857072353363	-25.200891494751	-0.000680167751852423	-0.00230353930965066	-0.000680167751852423	0.00354059832170606
564	-0.203895464539528	-0.337661296129227	-25.0060863494873	0.0113327819854021	-0.00652430532500148	0.00483929552137852	-0.00425158534198999
565	2.39349913597107	-1.3116842508316	-24.7463474273682	-0.00100484199356288	-0.00360223650932312	-0.00132951640989631	0.00289124972186983
566	-0.203895464539528	-0.337661296129227	-25.200891494751	0.00516396993771195	-3.08191010844894e-05	-0.00197886489331722	0.00126787810586393
567	0.44545316696167	-0.0129869729280472	-25.6554355621338	-0.00230353930965066	-0.00619963090866804	-0.00197886489331722	-3.08191010844894e-05
568	0.44545316696167	-0.0129869729280472	-25.2658252716064	0.00548864435404539	-0.00652430532500148	-0.000355493422830477	0.00841071270406246
569	-0.203895464539528	-0.337661296129227	-25.0710220336914	0.00743668992072344	-0.00977104809135199	-0.00619963090866804	0.00289124972186983
570	0.44545316696167	0.636361658573151	-25.200891494751	-0.00230353930965066	0.00386527273803949	-0.00197886489331722	-0.00132951640989631
571	-0.203895464539528	0.636361658573151	-25.2658252716064	0.0178262684494257	0.00386527273803949	-0.00165419070981443	0.000293855206109583
572	0.44545316696167	-0.337661296129227	-25.4606304168701	-0.00847235135734081	-3.08191010844894e-05	0.00289124972186983	0.00256657530553639
573	-0.203895464539528	0.961035966873169	-25.1359558105469	0.00451462110504508	0.00256657530553639	0.000293855206109583	0.00126787810586393
574	-1.50259268283844	0.961035966873169	-25.0710220336914	0.0022419011220336	-0.00230353930965066	0.0022419011220336	-0.00230353930965066
575	-0.203895464539528	0.961035966873169	-25.4606304168701	0.00418994715437293	-0.00392691092565656	-0.00230353930965066	-0.00230353930965066
576	1.09480178356171	-0.0129869729280472	-25.0060863494873	0.00126787810586393	-0.000355493422830477	0.00256657530553639	0.00126787810586393
577	-0.203895464539528	0.961035966873169	-24.9411506652832	0.00354059832170606	0.00483929552137852	-0.000680167751852423	0.00159255252219737
578	-0.203895464539528	0.311687350273132	-25.4606304168701	0.00906006153672934	0.00711201597005129	-0.00782300252467394	0.00354059832170606
579	1.74415040016174	-0.0129869729280472	-25.3307609558105	0.000618529506027699	-0.00392691092565656	0.000618529506027699	-0.00619963090866804
580	1.09480178356171	-0.337661296129227	-25.2658252716064	0.00321592413820326	-0.00197886489331722	-0.00619963090866804	0.00451462110504508
581	1.09480178356171	-0.0129869729280472	-25.9151744842529	0.00386527273803949	0.00289124972186983	-0.00457625929266214	-0.00132951640989631
582	1.09480178356171	-0.0129869729280472	-25.0710220336914	0.00451462110504508	0.00808603875339031	-0.00327756232582033	-0.00230353930965066
583	-0.203895464539528	0.961035966873169	-25.200891494751	0.00386527273803949	0.00321592413820326	0.000618529506027699	0.000943203864153475
584	-0.203895464539528	0.961035966873169	-25.6554355621338	0.00711201597005129	-3.08191010844894e-05	-0.00555028254166245	-0.00197886489331722
585	1.09480178356171	0.311687350273132	-25.4606304168701	-0.00295288790948689	-0.00100484199356288	0.00191722682211548	-0.00360223650932312
586	1.74415040016174	-0.662335574626923	-25.5904998779297	0.00451462110504508	0.00451462110504508	-0.00425158534198999	0.00159255252219737
587	-0.203895464539528	1.61038458347321	-25.5904998779297	-0.00132951640989631	0.00159255252219737	-0.00684897974133492	-0.00490093370899558
588	0.44545316696167	0.636361658573151	-25.2658252716064	0.0106834331527352	-0.00457625929266214	-0.00360223650932312	0.00191722682211548
589	-0.203895464539528	1.28571033477783	-25.4606304168701	0.00354059832170606	-0.00555028254166245	-0.00392691092565656	-0.00327756232582033
590	0.44545316696167	0.311687350273132	-25.5255661010742	0.00451462110504508	-0.00490093370899558	-0.00132951640989631	0.000618529506027699
591	1.09480178356171	0.311687350273132	-25.2658252716064	0.000943203864153475	0.0126314787194133	0.00289124972186983	0.000943203864153475
592	1.74415040016174	-0.0129869729280472	-25.4606304168701	0.000293855206109583	-0.00360223650932312	-0.0130177913233638	0.00516396993771195
593	1.74415040016174	0.636361658573151	-25.3307609558105	-0.00717365415766835	0.00483929552137852	0.000618529506027699	0.00289124972186983
594	2.39349913597107	-0.662335574626923	-25.0060863494873	0.0194496400654316	0.0022419011220336	-0.00555028254166245	-0.00197886489331722
595	-0.853244125843048	0.961035966873169	-25.395694732666	-0.00327756232582033	-0.00230353930965066	-0.00295288790948689	-0.00425158534198999
596	2.39349913597107	-0.662335574626923	-25.1359558105469	0.00354059832170606	0.00451462110504508	0.000943203864153475	0.00548864435404539
597	0.44545316696167	0.311687350273132	-25.2658252716064	-0.00165419070981443	-0.00197886489331722	-0.00457625929266214	-0.000355493422830477
598	0.44545316696167	0.636361658573151	-25.395694732666	0.00126787810586393	0.00354059832170606	-0.0107450718060136	0.00678734155371785
599	-0.853244125843048	0.961035966873169	-25.4606304168701	-0.0026282137259841	0.00483929552137852	-0.00132951640989631	0.0022419011220336
600	-0.203895464539528	0.961035966873169	-25.0710220336914	0.0155535480007529	0.00483929552137852	-0.00295288790948689	-3.08191010844894e-05
601	-2.15194129943848	0.961035966873169	-25.395694732666	0.00159255252219737	0.00321592413820326	0.00354059832170606	0.00516396993771195
602	1.09480178356171	-0.0129869729280472	-25.5255661010742	-0.0104203969240189	0.00191722682211548	0.00256657530553639	0.00321592413820326
603	-2.15194129943848	-0.337661296129227	-25.3307609558105	-0.0104203969240189	0.00678734155371785	-0.00619963090866804	0.000618529506027699
604	0.44545316696167	-0.337661296129227	-25.2658252716064	-0.00749832857400179	0.000943203864153475	-0.00327756232582033	0.00386527273803949
605	-2.8012900352478	0.636361658573151	-25.2658252716064	-0.000680167751852423	0.00159255252219737	-0.0026282137259841	0.00256657530553639
606	-0.203895464539528	-0.337661296129227	-24.8112812042236	-0.000355493422830477	0.0022419011220336	-3.08191010844894e-05	0.00873538758605719
607	-0.853244125843048	0.636361658573151	-25.5255661010742	-0.00782300252467394	0.000293855206109583	0.00126787810586393	-0.00100484199356288
608	-0.853244125843048	0.311687350273132	-25.980110168457	-0.0195112787187099	0.00386527273803949	-0.00132951640989631	0.00581331877037883
609	-2.15194129943848	0.636361658573151	-25.395694732666	-0.00619963090866804	0.00548864435404539	0.00808603875339031	-0.00165419070981443
610	-0.203895464539528	0.311687350273132	-25.7203693389893	0.00873538758605719	0.00191722682211548	-0.00327756232582033	-0.00100484199356288
611	-0.853244125843048	0.636361658573151	-25.0710220336914	-0.00360223650932312	0.0103587592020631	0.00159255252219737	-0.00100484199356288
612	-0.203895464539528	0.636361658573151	-25.200891494751	-0.00327756232582033	0.00191722682211548	-0.00132951640989631	0.00126787810586393
613	1.09480178356171	-0.662335574626923	-25.2658252716064	0.000293855206109583	0.00808603875339031	-0.00555028254166245	-0.00100484199356288
614	1.09480178356171	-0.662335574626923	-25.3307609558105	0.00938473641872406	0.00483929552137852	-0.00100484199356288	-0.00522560812532902
615	0.44545316696167	0.636361658573151	-25.2658252716064	0.000293855206109583	-0.00652430532500148	0.00191722682211548	-0.00132951640989631
616	1.09480178356171	-0.987009942531586	-24.9411506652832	0.00516396993771195	-0.00132951640989631	0.00159255252219737	-0.00360223650932312
617	1.09480178356171	0.636361658573151	-25.0060863494873	0.00386527273803949	-0.00100484199356288	0.00289124972186983	-0.00425158534198999
618	-0.203895464539528	0.636361658573151	-25.9151744842529	0.00646266713738441	0.00548864435404539	0.00126787810586393	0.0022419011220336
619	-0.203895464539528	0.311687350273132	-26.0450439453125	0.0162028968334198	-0.00522560812532902	0.00159255252219737	-0.000355493422830477
620	-0.853244125843048	-0.0129869729280472	-25.980110168457	0.00321592413820326	-0.00684897974133492	0.0022419011220336	-0.00522560812532902
621	-0.203895464539528	-0.0129869729280472	-25.6554355621338	-0.000355493422830477	-0.00782300252467394	-0.00165419070981443	0.00386527273803949
622	-0.203895464539528	-0.337661296129227	-25.2658252716064	-0.000355493422830477	-0.00522560812532902	-0.00295288790948689	-0.00522560812532902
623	1.74415040016174	-1.63635849952698	-24.8112812042236	-0.00684897974133492	-0.00717365415766835	-0.0026282137259841	0.00191722682211548
624	1.74415040016174	-1.3116842508316	-25.3307609558105	0.00126787810586393	-0.00587495695799589	-0.0026282137259841	-0.00522560812532902
625	-0.203895464539528	-0.337661296129227	-25.980110168457	0.000618529506027699	-0.00490093370899558	0.00289124972186983	0.000943203864153475
626	1.74415040016174	-0.662335574626923	-25.1359558105469	0.00970941036939621	-0.00100484199356288	-0.00295288790948689	0.00126787810586393
627	1.09480178356171	-0.337661296129227	-25.8502388000488	-0.00360223650932312	-0.00814767740666866	-0.00457625929266214	0.00191722682211548
628	-0.853244125843048	0.311687350273132	-25.200891494751	-0.000680167751852423	0.00191722682211548	-0.00457625929266214	-0.00360223650932312
629	0.44545316696167	-0.0129869729280472	-25.7203693389893	-0.00230353930965066	-0.00197886489331722	-0.00977104809135199	0.00354059832170606
630	-0.853244125843048	0.961035966873169	-25.980110168457	0.00321592413820326	0.00418994715437293	-0.00230353930965066	-0.00457625929266214
631	0.44545316696167	0.311687350273132	-25.9151744842529	0.000618529506027699	0.00354059832170606	0.000293855206109583	0.00354059832170606
632	-0.203895464539528	0.961035966873169	-25.980110168457	0.00646266713738441	0.00646266713738441	-0.00619963090866804	-0.00490093370899558
633	1.74415040016174	-0.337661296129227	-25.5904998779297	-0.00717365415766835	0.000293855206109583	-0.00295288790948689	0.00581331877037883
634	1.74415040016174	-0.337661296129227	-25.4606304168701	0.00289124972186983	0.00451462110504508	-0.00490093370899558	-0.000680167751852423
635	0.44545316696167	0.311687350273132	-25.7853050231934	0.00938473641872406	-0.00132951640989631	-0.00782300252467394	-0.0026282137259841
636	1.74415040016174	0.311687350273132	-25.8502388000488	0.00418994715437293	0.00418994715437293	-3.08191010844894e-05	0.00191722682211548
637	1.74415040016174	0.311687350273132	-26.0450439453125	0.00613799272105098	0.00451462110504508	-0.00360223650932312	-0.00100484199356288
638	-0.203895464539528	1.28571033477783	-25.5255661010742	-0.00749832857400179	0.000618529506027699	0.000293855206109583	0.000943203864153475
639	1.09480178356171	0.961035966873169	-26.0450439453125	0.00418994715437293	-0.00490093370899558	-0.0130177913233638	-0.00425158534198999
640	-0.853244125843048	0.961035966873169	-25.7203693389893	-0.00132951640989631	0.000618529506027699	0.00289124972186983	-0.00165419070981443
641	0.44545316696167	0.636361658573151	-26.1749134063721	-0.00392691092565656	0.00386527273803949	-0.00425158534198999	0.00126787810586393
642	1.74415040016174	0.961035966873169	-26.2398490905762	-0.00587495695799589	0.00418994715437293	0.00256657530553639	-3.08191010844894e-05
643	1.74415040016174	-0.337661296129227	-25.9151744842529	0.0116574559360743	0.000293855206109583	-0.000355493422830477	0.000943203864153475
644	1.74415040016174	0.311687350273132	-26.0450439453125	0.0022419011220336	-0.00197886489331722	-0.00230353930965066	0.00386527273803949
645	0.44545316696167	0.636361658573151	-25.6554355621338	0.013930176384747	-0.00327756232582033	-0.0143164889886975	0.00126787810586393
646	1.09480178356171	-0.662335574626923	-25.7203693389893	-0.0133424662053585	0.00776136433705688	-0.0143164889886975	0.0022419011220336
647	1.09480178356171	0.636361658573151	-26.2398490905762	0.0022419011220336	0.00159255252219737	-0.0117190945893526	-0.00295288790948689
648	1.09480178356171	1.61038458347321	-26.3047828674316	-0.000680167751852423	-0.00360223650932312	-0.0172385573387146	0.00256657530553639
649	1.09480178356171	0.961035966873169	-26.3047828674316	0.000293855206109583	-0.00197886489331722	-0.0130177913233638	-0.000355493422830477
650	-0.853244125843048	0.961035966873169	-25.980110168457	0.000943203864153475	0.000618529506027699	-0.0107450718060136	-0.0026282137259841
651	0.44545316696167	0.961035966873169	-25.7853050231934	0.00451462110504508	0.00451462110504508	-0.0123684434220195	0.00678734155371785
652	-0.203895464539528	0.961035966873169	-25.980110168457	0.00873538758605719	0.00678734155371785	-0.00392691092565656	0.00548864435404539
653	1.74415040016174	-0.987009942531586	-26.1099796295166	0.00743668992072344	-0.00522560812532902	-0.0136671401560307	0.000293855206109583
654	1.09480178356171	-0.337661296129227	-25.395694732666	0.00613799272105098	0.00743668992072344	-0.0120437685400248	-0.00100484199356288
655	0.44545316696167	0.311687350273132	-25.9151744842529	0.00841071270406246	0.00516396993771195	-0.00879702530801296	-0.00165419070981443
656	1.74415040016174	-0.662335574626923	-25.7203693389893	-0.00295288790948689	0.00483929552137852	0.000618529506027699	0.00354059832170606
657	1.74415040016174	0.311687350273132	-25.6554355621338	0.000943203864153475	0.00581331877037883	-0.00392691092565656	-3.08191010844894e-05
658	0.44545316696167	0.961035966873169	-25.9151744842529	0.00451462110504508	-0.00619963090866804	-0.00847235135734081	0.000943203864153475
659	0.44545316696167	0.311687350273132	-26.1749134063721	0.00289124972186983	0.00354059832170606	-0.0117190945893526	0.000293855206109583
660	-0.853244125843048	0.961035966873169	-25.5904998779297	0.00256657530553639	0.00548864435404539	-0.0113944197073579	0.00256657530553639
661	0.44545316696167	0.636361658573151	-25.9151744842529	0.00418994715437293	0.00711201597005129	-0.00717365415766835	0.00321592413820326
662	1.74415040016174	0.961035966873169	-25.8502388000488	-0.00295288790948689	0.00289124972186983	-0.000680167751852423	0.00159255252219737
663	1.74415040016174	-0.662335574626923	-25.5904998779297	0.00256657530553639	0.00646266713738441	0.00289124972186983	0.0022419011220336
664	-0.203895464539528	-0.662335574626923	-25.8502388000488	0.00516396993771195	-3.08191010844894e-05	-0.00197886489331722	-3.08191010844894e-05
665	-0.203895464539528	0.636361658573151	-25.980110168457	0.000943203864153475	-0.0026282137259841	-0.00944637414067984	-0.000680167751852423
666	-0.203895464539528	-0.337661296129227	-25.7853050231934	-0.00652430532500148	0.00418994715437293	-0.0139918150380254	0.00613799272105098
667	-0.853244125843048	0.636361658573151	-25.980110168457	-0.0159398596733809	-0.00295288790948689	-0.00360223650932312	0.000618529506027699
668	-1.50259268283844	0.961035966873169	-25.200891494751	-0.00327756232582033	-0.000355493422830477	-0.000355493422830477	0.000943203864153475
669	-1.50259268283844	0.636361658573151	-25.0060863494873	-0.00165419070981443	-0.000355493422830477	-0.0107450718060136	-0.00327756232582033
670	-2.8012900352478	0.636361658573151	-25.5904998779297	-0.00490093370899558	0.0022419011220336	-0.00717365415766835	0.000293855206109583
671	-2.8012900352478	0.961035966873169	-25.980110168457	-0.0156151866540313	-0.00490093370899558	-0.00749832857400179	0.00386527273803949
672	-2.8012900352478	0.311687350273132	-25.9151744842529	0.000943203864153475	0.00678734155371785	0.00386527273803949	0.000943203864153475
673	-2.8012900352478	-0.0129869729280472	-25.9151744842529	-0.00652430532500148	-0.00230353930965066	0.00483929552137852	-0.000355493422830477
674	-2.15194129943848	-0.337661296129227	-25.4606304168701	-0.00100484199356288	0.00354059832170606	-0.00230353930965066	0.0022419011220336
675	-2.8012900352478	0.961035966873169	-25.5904998779297	-0.00587495695799589	0.00613799272105098	-0.00619963090866804	-0.00230353930965066
676	-0.853244125843048	-0.662335574626923	-25.0710220336914	0.011982130818069	0.00516396993771195	0.00126787810586393	0.00451462110504508
677	-0.853244125843048	0.636361658573151	-25.6554355621338	-0.00619963090866804	0.000943203864153475	-3.08191010844894e-05	-0.0026282137259841
678	-0.853244125843048	0.961035966873169	-25.7853050231934	-0.00425158534198999	-3.08191010844894e-05	0.00516396993771195	0.00321592413820326
679	-1.50259268283844	0.961035966873169	-25.7853050231934	-0.00490093370899558	0.00159255252219737	0.00451462110504508	-0.00165419070981443
680	-1.50259268283844	0.636361658573151	-25.5904998779297	0.00516396993771195	-0.00360223650932312	-0.00132951640989631	-3.08191010844894e-05
681	-1.50259268283844	0.636361658573151	-25.7853050231934	-0.00847235135734081	0.00743668992072344	-0.00490093370899558	-0.00230353930965066
682	-0.203895464539528	0.961035966873169	-25.980110168457	0.00743668992072344	-0.00425158534198999	-0.00457625929266214	-0.00230353930965066
683	1.09480178356171	-0.337661296129227	-25.980110168457	0.00321592413820326	0.0100340843200684	-0.000355493422830477	0.000618529506027699
684	1.09480178356171	-0.662335574626923	-25.395694732666	0.0103587592020631	-0.00392691092565656	-0.00327756232582033	0.0022419011220336
685	-0.853244125843048	0.961035966873169	-25.7853050231934	0.000293855206109583	0.00126787810586393	0.000293855206109583	-0.00230353930965066
686	1.09480178356171	-0.987009942531586	-25.6554355621338	0.00906006153672934	0.00386527273803949	-0.00619963090866804	-0.00230353930965066
687	1.09480178356171	0.961035966873169	-26.0450439453125	-0.00522560812532902	0.00418994715437293	0.000943203864153475	-0.00587495695799589
688	0.44545316696167	-0.0129869729280472	-26.0450439453125	-0.00652430532500148	-0.000355493422830477	-0.00814767740666866	0.00483929552137852
689	-0.203895464539528	0.961035966873169	-25.8502388000488	0.00418994715437293	0.000293855206109583	-0.00392691092565656	-0.00132951640989631
690	-0.203895464539528	-0.0129869729280472	-25.980110168457	0.00418994715437293	0.00126787810586393	-0.0104203969240189	0.000293855206109583
691	-0.203895464539528	-0.0129869729280472	-25.8502388000488	-0.000355493422830477	0.000943203864153475	-0.00230353930965066	-0.00197886489331722
692	1.09480178356171	-0.337661296129227	-25.7203693389893	0.00841071270406246	-0.00165419070981443	-0.0026282137259841	0.00386527273803949
693	1.74415040016174	-0.662335574626923	-25.7203693389893	-0.00717365415766835	-0.0130177913233638	0.000293855206109583	0.000293855206109583
694	2.39349913597107	-1.63635849952698	-25.5255661010742	0.0113327819854021	-0.00814767740666866	-0.00132951640989631	0.00159255252219737
695	-0.853244125843048	0.311687350273132	-25.980110168457	0.00256657530553639	-0.00912170019000769	-0.0110697457566857	-0.000680167751852423
696	2.39349913597107	-1.3116842508316	-25.7203693389893	-0.00652430532500148	0.00354059832170606	-0.00197886489331722	0.00256657530553639
697	-0.203895464539528	0.636361658573151	-25.980110168457	-0.00197886489331722	0.000618529506027699	-3.08191010844894e-05	-0.00230353930965066
698	1.09480178356171	-0.337661296129227	-25.6554355621338	0.0100340843200684	-0.00587495695799589	0.00354059832170606	-0.000680167751852423
699	-0.203895464539528	0.636361658573151	-25.6554355621338	-0.00197886489331722	0.00743668992072344	-3.08191010844894e-05	0.000943203864153475
700	0.44545316696167	-0.337661296129227	-25.8502388000488	0.00321592413820326	-0.000680167751852423	0.000293855206109583	-0.000355493422830477
701	-0.203895464539528	0.636361658573151	-26.1099796295166	-0.000355493422830477	-0.0026282137259841	-0.00100484199356288	0.00159255252219737
702	1.09480178356171	0.961035966873169	-26.0450439453125	0.00483929552137852	0.00906006153672934	0.000943203864153475	0.000618529506027699
703	1.09480178356171	0.636361658573151	-25.7853050231934	0.00386527273803949	-0.00230353930965066	0.000943203864153475	0.00256657530553639
704	1.74415040016174	-0.662335574626923	-25.3307609558105	-3.08191010844894e-05	0.00386527273803949	-0.00944637414067984	-0.00490093370899558
705	-0.203895464539528	0.961035966873169	-26.0450439453125	0.00776136433705688	0.000293855206109583	-0.00587495695799589	0.000943203864153475
706	1.74415040016174	-0.337661296129227	-25.9151744842529	-0.00360223650932312	0.000293855206109583	-0.00652430532500148	-0.000355493422830477
707	1.09480178356171	0.961035966873169	-26.1099796295166	0.00289124972186983	0.00548864435404539	-0.00100484199356288	0.00354059832170606
708	-0.203895464539528	0.961035966873169	-26.1749134063721	-0.00327756232582033	0.00678734155371785	-0.00847235135734081	0.000293855206109583
709	0.44545316696167	0.961035966873169	-25.980110168457	-0.000355493422830477	0.00126787810586393	-0.0143164889886975	-0.000680167751852423
710	1.09480178356171	0.961035966873169	-25.9151744842529	0.00159255252219737	-0.00100484199356288	-0.00782300252467394	-0.00295288790948689
711	-0.853244125843048	0.961035966873169	-26.3047828674316	-0.00360223650932312	-0.000355493422830477	-0.00879702530801296	-0.000355493422830477
712	2.39349913597107	0.311687350273132	-26.2398490905762	0.0022419011220336	0.00678734155371785	-0.00165419070981443	0.000618529506027699
713	1.09480178356171	-0.337661296129227	-26.0450439453125	0.00743668992072344	0.00418994715437293	0.00386527273803949	-0.00100484199356288
714	3.04284763336182	-0.0129869729280472	-25.8502388000488	0.00418994715437293	0.00386527273803949	-0.00879702530801296	0.0022419011220336
715	-0.853244125843048	0.311687350273132	-25.9151744842529	0.00126787810586393	0.0100340843200684	-0.00360223650932312	-0.00490093370899558
716	2.39349913597107	-0.662335574626923	-25.8502388000488	0.00289124972186983	-0.00652430532500148	0.000293855206109583	-3.08191010844894e-05
717	-0.203895464539528	0.636361658573151	-26.3697185516357	-0.00327756232582033	0.000943203864153475	0.00418994715437293	0.00256657530553639
718	1.09480178356171	0.311687350273132	-26.1749134063721	0.00418994715437293	0.00711201597005129	-3.08191010844894e-05	0.00256657530553639
719	0.44545316696167	0.961035966873169	-25.6554355621338	0.012956153601408	0.0106834331527352	-0.00360223650932312	0.00386527273803949
720	0.44545316696167	0.311687350273132	-25.5904998779297	-0.00555028254166245	-0.00360223650932312	0.0022419011220336	-0.00327756232582033
721	-0.203895464539528	0.636361658573151	-25.6554355621338	0.00386527273803949	0.0113327819854021	-0.00165419070981443	0.000618529506027699
722	-0.203895464539528	0.636361658573151	-26.1099796295166	0.00256657530553639	0.00191722682211548	0.00613799272105098	-3.08191010844894e-05
723	1.74415040016174	0.636361658573151	-25.9151744842529	-0.00360223650932312	-0.000355493422830477	0.0022419011220336	-0.00230353930965066
724	2.39349913597107	-0.337661296129227	-25.7853050231934	0.0106834331527352	0.00321592413820326	-0.00197886489331722	0.00483929552137852
725	-0.853244125843048	0.961035966873169	-25.9151744842529	0.0155535480007529	0.00256657530553639	0.0022419011220336	-0.00327756232582033
726	1.74415040016174	-0.662335574626923	-25.6554355621338	-0.00360223650932312	0.00126787810586393	0.000293855206109583	-0.00490093370899558
727	1.09480178356171	1.28571033477783	-25.6554355621338	0.00451462110504508	0.00873538758605719	0.000618529506027699	0.000943203864153475
728	-1.50259268283844	0.636361658573151	-26.0450439453125	-0.00100484199356288	0.00548864435404539	0.00548864435404539	0.00159255252219737
729	-1.50259268283844	0.311687350273132	-25.980110168457	0.0022419011220336	0.00354059832170606	-0.00425158534198999	0.00126787810586393
730	-1.50259268283844	0.961035966873169	-25.980110168457	-0.00100484199356288	-0.000355493422830477	-0.00100484199356288	-0.00132951640989631
731	-2.8012900352478	0.311687350273132	-25.2658252716064	-0.0123684434220195	0.00289124972186983	-3.08191010844894e-05	0.000943203864153475
732	-0.853244125843048	-0.337661296129227	-25.200891494751	-0.0211346503347158	-0.000680167751852423	0.00646266713738441	0.00126787810586393
733	-1.50259268283844	0.311687350273132	-25.0710220336914	0.00613799272105098	0.00386527273803949	0.000618529506027699	0.00191722682211548
734	-0.853244125843048	-0.337661296129227	-25.2658252716064	0.00159255252219737	0.00289124972186983	-0.00392691092565656	0.00191722682211548
735	-3.45063853263855	0.311687350273132	-25.200891494751	-0.00652430532500148	0.00646266713738441	-3.08191010844894e-05	0.00126787810586393
736	-0.203895464539528	-0.0129869729280472	-25.1359558105469	-0.00717365415766835	-0.00360223650932312	-0.00555028254166245	-0.00100484199356288
737	-2.8012900352478	0.636361658573151	-25.1359558105469	-0.00879702530801296	0.00191722682211548	-0.000355493422830477	-0.000355493422830477
738	-1.50259268283844	0.961035966873169	-24.8762168884277	0.00159255252219737	-0.000355493422830477	-0.00197886489331722	0.000293855206109583
739	0.44545316696167	-0.337661296129227	-24.8762168884277	0.000293855206109583	0.00256657530553639	-0.00360223650932312	0.00451462110504508
740	0.44545316696167	-0.337661296129227	-25.395694732666	0.00289124972186983	-3.08191010844894e-05	0.00191722682211548	-0.00782300252467394
741	-0.203895464539528	-0.337661296129227	-25.200891494751	-0.00555028254166245	-3.08191010844894e-05	-0.0026282137259841	0.0022419011220336
742	-0.203895464539528	0.961035966873169	-25.2658252716064	0.00354059832170606	0.0022419011220336	0.00873538758605719	0.000618529506027699
743	-0.203895464539528	0.636361658573151	-25.1359558105469	0.00256657530553639	0.00386527273803949	0.00646266713738441	0.0022419011220336
744	0.44545316696167	-0.0129869729280472	-24.8762168884277	0.00256657530553639	0.00191722682211548	-0.00619963090866804	0.000293855206109583
745	-0.203895464539528	0.311687350273132	-25.200891494751	-0.00392691092565656	0.00289124972186983	0.000618529506027699	-0.00360223650932312
746	1.09480178356171	-0.0129869729280472	-25.2658252716064	0.00678734155371785	0.00808603875339031	-0.00132951640989631	-0.000680167751852423
747	1.09480178356171	-0.0129869729280472	-25.200891494751	-0.00165419070981443	0.00289124972186983	-0.00425158534198999	0.00159255252219737
748	-1.50259268283844	0.311687350273132	-25.7853050231934	0.00256657530553639	-0.00652430532500148	0.00289124972186983	-0.00684897974133492
749	-0.203895464539528	0.311687350273132	-25.2658252716064	0.00516396993771195	-0.00555028254166245	-0.0117190945893526	0.00256657530553639
750	-0.853244125843048	0.636361658573151	-25.0710220336914	0.00289124972186983	-0.0100957229733467	-0.00360223650932312	-0.00587495695799589
751	-0.853244125843048	-0.0129869729280472	-25.3307609558105	0.00841071270406246	-0.00652430532500148	-0.0026282137259841	-0.000680167751852423
752	1.74415040016174	-0.662335574626923	-25.1359558105469	0.00191722682211548	0.00451462110504508	-0.00165419070981443	-3.08191010844894e-05
753	1.74415040016174	-1.3116842508316	-25.200891494751	-0.00295288790948689	0.0022419011220336	-0.00165419070981443	0.00386527273803949
754	1.09480178356171	-1.3116842508316	-25.1359558105469	0.00776136433705688	-0.00490093370899558	-0.00230353930965066	-0.000680167751852423
755	-0.203895464539528	-0.337661296129227	-25.200891494751	0.0145795252174139	-0.00457625929266214	-0.00717365415766835	-0.00392691092565656
756	1.09480178356171	-1.3116842508316	-24.8762168884277	-0.00619963090866804	-3.08191010844894e-05	-0.00295288790948689	-0.00360223650932312
757	-0.203895464539528	-0.0129869729280472	-25.3307609558105	0.00938473641872406	-0.00230353930965066	-0.00132951640989631	-0.000355493422830477
758	-0.853244125843048	-0.0129869729280472	-25.200891494751	0.000618529506027699	-0.00360223650932312	0.00289124972186983	-0.00327756232582033
759	1.74415040016174	-1.3116842508316	-25.0060863494873	0.000943203864153475	-0.00392691092565656	-0.0026282137259841	0.00646266713738441
760	1.74415040016174	-0.337661296129227	-24.9411506652832	0.00808603875339031	-0.00230353930965066	-0.000355493422830477	-0.00197886489331722
761	0.44545316696167	-0.662335574626923	-25.0060863494873	0.00418994715437293	-0.00555028254166245	-0.00782300252467394	0.00256657530553639
762	-0.203895464539528	1.28571033477783	-24.6814117431641	-0.000355493422830477	-0.00295288790948689	-0.000680167751852423	0.000293855206109583
763	1.09480178356171	0.961035966873169	-25.200891494751	0.0126314787194133	-3.08191010844894e-05	-3.08191010844894e-05	0.000943203864153475
764	1.09480178356171	-0.0129869729280472	-25.3307609558105	-0.00360223650932312	-0.00230353930965066	-0.00197886489331722	0.00126787810586393
765	0.44545316696167	0.961035966873169	-25.395694732666	0.00808603875339031	-3.08191010844894e-05	-0.00555028254166245	0.00191722682211548
766	1.09480178356171	0.636361658573151	-25.200891494751	0.00126787810586393	0.000943203864153475	0.00159255252219737	-0.00165419070981443
767	2.39349913597107	0.311687350273132	-25.0710220336914	-0.00879702530801296	0.0022419011220336	-0.0113944197073579	0.0022419011220336
768	-0.203895464539528	1.61038458347321	-25.200891494751	-0.00165419070981443	-0.00425158534198999	0.0022419011220336	-0.00230353930965066
769	1.09480178356171	0.961035966873169	-25.6554355621338	-0.00295288790948689	-0.00327756232582033	-0.00392691092565656	0.000943203864153475
770	-0.853244125843048	0.961035966873169	-25.4606304168701	0.0152288740500808	-0.000680167751852423	-0.00587495695799589	-0.00749832857400179
771	0.44545316696167	0.311687350273132	-25.395694732666	-0.00360223650932312	0.000943203864153475	-0.00782300252467394	0.000943203864153475
772	1.09480178356171	0.311687350273132	-25.395694732666	-0.00327756232582033	0.0106834331527352	-0.00327756232582033	-0.00100484199356288
773	2.39349913597107	-0.0129869729280472	-25.200891494751	0.0022419011220336	-0.00197886489331722	-0.00652430532500148	-3.08191010844894e-05
774	1.74415040016174	-0.0129869729280472	-25.3307609558105	-0.00165419070981443	-0.00360223650932312	-0.00295288790948689	-0.00100484199356288
775	0.44545316696167	0.311687350273132	-25.7203693389893	0.00581331877037883	0.000618529506027699	-0.00944637414067984	0.00126787810586393
776	1.09480178356171	0.311687350273132	-25.395694732666	-0.00100484199356288	0.00256657530553639	-0.00555028254166245	0.00159255252219737
777	1.09480178356171	0.636361658573151	-25.4606304168701	0.00776136433705688	0.00711201597005129	-0.00295288790948689	0.00289124972186983
778	-0.203895464539528	1.28571033477783	-25.3307609558105	0.00321592413820326	0.00159255252219737	0.00191722682211548	0.00289124972186983
779	2.39349913597107	-0.662335574626923	-24.8762168884277	0.00321592413820326	-0.000355493422830477	-0.0026282137259841	0.000618529506027699
780	1.09480178356171	-0.337661296129227	-25.3307609558105	0.00321592413820326	0.00711201597005129	-0.00425158534198999	-0.00197886489331722
781	0.44545316696167	-0.337661296129227	-25.2658252716064	0.00354059832170606	0.00613799272105098	-0.00295288790948689	0.000943203864153475
782	-0.203895464539528	0.961035966873169	-25.2658252716064	-3.08191010844894e-05	0.00159255252219737	-0.00392691092565656	0.00256657530553639
783	1.09480178356171	0.961035966873169	-25.200891494751	0.00613799272105098	0.00613799272105098	0.000293855206109583	0.0022419011220336
784	1.74415040016174	-0.337661296129227	-25.0060863494873	0.00646266713738441	0.00483929552137852	-0.00197886489331722	0.00256657530553639
785	0.44545316696167	0.636361658573151	-25.1359558105469	-0.0026282137259841	0.00289124972186983	-0.00360223650932312	-0.0026282137259841
786	0.44545316696167	-0.337661296129227	-25.3307609558105	0.0022419011220336	0.00548864435404539	-0.00490093370899558	0.00289124972186983
787	1.74415040016174	0.311687350273132	-25.395694732666	-3.08191010844894e-05	0.00678734155371785	-0.00230353930965066	-0.0026282137259841
788	-0.853244125843048	1.28571033477783	-25.4606304168701	-0.00425158534198999	0.00451462110504508	-0.000355493422830477	-0.00100484199356288
789	-0.853244125843048	0.636361658573151	-25.3307609558105	-0.00165419070981443	0.00548864435404539	0.0022419011220336	0.0022419011220336
790	-1.50259268283844	0.636361658573151	-25.200891494751	-0.00327756232582033	-0.00295288790948689	-0.00100484199356288	-0.00490093370899558
791	-0.853244125843048	0.636361658573151	-25.2658252716064	-0.00912170019000769	0.00451462110504508	-0.00587495695799589	0.000943203864153475
792	-0.203895464539528	-0.0129869729280472	-25.0060863494873	-0.00977104809135199	0.00970941036939621	-0.0026282137259841	0.000943203864153475
793	-0.853244125843048	-0.0129869729280472	-25.2658252716064	0.0022419011220336	0.000943203864153475	0.00581331877037883	0.00386527273803949
794	-0.203895464539528	-0.662335574626923	-25.1359558105469	-3.08191010844894e-05	0.00289124972186983	-0.00132951640989631	0.00321592413820326
795	-2.8012900352478	0.636361658573151	-25.2658252716064	-0.00165419070981443	-0.0026282137259841	0.00159255252219737	-0.000355493422830477
796	-1.50259268283844	-0.0129869729280472	-24.8762168884277	-0.00490093370899558	-0.0026282137259841	-0.00327756232582033	-3.08191010844894e-05
797	-2.15194129943848	0.961035966873169	-24.9411506652832	-0.0107450718060136	0.000943203864153475	-0.00360223650932312	-0.000355493422830477
798	-2.15194129943848	0.311687350273132	-24.8762168884277	-0.00100484199356288	0.00321592413820326	-3.08191010844894e-05	-0.00295288790948689
799	-0.203895464539528	-0.662335574626923	-25.0060863494873	0.00256657530553639	-0.000680167751852423	-0.00197886489331722	0.00159255252219737
800	-0.203895464539528	-0.0129869729280472	-25.1359558105469	0.00159255252219737	-0.00165419070981443	-0.00684897974133492	-0.00165419070981443
801	1.74415040016174	-0.337661296129227	-25.0060863494873	-0.00197886489331722	0.00516396993771195	-0.00230353930965066	-3.08191010844894e-05
802	-0.853244125843048	0.636361658573151	-24.6814117431641	-0.00490093370899558	0.00776136433705688	-0.00165419070981443	0.000293855206109583
803	-0.853244125843048	0.636361658573151	-25.2658252716064	-0.000355493422830477	-3.08191010844894e-05	0.00289124972186983	-0.00360223650932312
804	-0.203895464539528	0.311687350273132	-25.200891494751	0.00581331877037883	-0.00165419070981443	0.00126787810586393	0.00191722682211548
805	-0.203895464539528	1.28571033477783	-25.4606304168701	-0.00132951640989631	0.00321592413820326	-0.00230353930965066	-0.00425158534198999
806	1.09480178356171	-0.662335574626923	-24.8762168884277	0.00548864435404539	0.000293855206109583	-0.00522560812532902	-0.00100484199356288
807	1.74415040016174	-0.337661296129227	-25.4606304168701	-0.00165419070981443	-0.00100484199356288	-0.00619963090866804	0.000618529506027699
808	0.44545316696167	0.636361658573151	-25.5904998779297	0.00873538758605719	-0.000355493422830477	-0.00165419070981443	-0.00165419070981443
809	-0.203895464539528	0.636361658573151	-25.5255661010742	-0.00360223650932312	-0.0100957229733467	-0.00100484199356288	-0.00165419070981443
810	-0.853244125843048	0.311687350273132	-25.4606304168701	0.000618529506027699	-0.00847235135734081	-0.0120437685400248	-0.00132951640989631
811	1.74415040016174	-0.337661296129227	-25.395694732666	0.0217223595827818	-0.00197886489331722	-0.000355493422830477	-0.00327756232582033
812	1.74415040016174	-1.3116842508316	-25.0710220336914	-0.00425158534198999	-0.00230353930965066	-0.00847235135734081	0.00321592413820326
813	1.09480178356171	-0.987009942531586	-25.395694732666	0.00613799272105098	-0.00782300252467394	0.00451462110504508	-0.00197886489331722
814	2.39349913597107	-1.3116842508316	-25.6554355621338	0.000618529506027699	-0.00749832857400179	-0.00457625929266214	0.000618529506027699
815	-0.203895464539528	-0.337661296129227	-26.0450439453125	-0.00132951640989631	-0.00555028254166245	-0.00392691092565656	-0.00165419070981443
816	1.74415040016174	-1.63635849952698	-25.1359558105469	-0.000680167751852423	-0.00230353930965066	-0.00392691092565656	-0.000680167751852423
817	-0.203895464539528	-0.0129869729280472	-25.3307609558105	-0.000355493422830477	0.00256657530553639	-0.00230353930965066	0.000618529506027699
818	0.44545316696167	-0.337661296129227	-25.0060863494873	0.00321592413820326	0.000293855206109583	-0.00392691092565656	-0.00425158534198999
819	1.09480178356171	-0.337661296129227	-25.3307609558105	0.0022419011220336	-0.00490093370899558	0.000618529506027699	0.00159255252219737
820	1.74415040016174	-0.337661296129227	-25.7203693389893	0.00256657530553639	0.00483929552137852	-0.00425158534198999	0.00321592413820326
821	1.74415040016174	-0.0129869729280472	-25.7853050231934	0.00646266713738441	0.00321592413820326	0.00548864435404539	0.000618529506027699
822	0.44545316696167	0.636361658573151	-25.4606304168701	-0.00555028254166245	0.00743668992072344	-0.00490093370899558	-0.000680167751852423
823	-0.203895464539528	1.93505895137787	-25.3307609558105	0.00256657530553639	-0.00230353930965066	0.00256657530553639	-0.000680167751852423
824	1.74415040016174	-0.0129869729280472	-24.8762168884277	0.00906006153672934	0.000293855206109583	-0.00555028254166245	0.000293855206109583
825	-0.203895464539528	1.28571033477783	-25.200891494751	-0.000355493422830477	0.00126787810586393	-0.00490093370899558	-0.000355493422830477
826	2.39349913597107	-0.337661296129227	-25.3307609558105	0.0213976856321096	-0.0026282137259841	-0.00814767740666866	-0.00132951640989631
827	1.09480178356171	0.636361658573151	-25.3307609558105	-0.00782300252467394	0.00321592413820326	-0.00132951640989631	-0.00230353930965066
828	1.74415040016174	0.636361658573151	-25.6554355621338	0.00873538758605719	-0.00490093370899558	-0.0026282137259841	-0.00295288790948689
829	-0.203895464539528	1.28571033477783	-25.980110168457	0.000293855206109583	0.00159255252219737	-0.00165419070981443	0.000293855206109583
830	0.44545316696167	1.28571033477783	-25.8502388000488	0.00159255252219737	0.00126787810586393	-0.00522560812532902	-0.000355493422830477
831	1.09480178356171	-0.0129869729280472	-25.9151744842529	0.00776136433705688	0.00581331877037883	-0.00165419070981443	-0.00522560812532902
832	1.74415040016174	-0.337661296129227	-26.0450439453125	-0.00100484199356288	0.00191722682211548	-0.00879702530801296	0.00386527273803949
833	0.44545316696167	-0.337661296129227	-25.980110168457	0.00191722682211548	0.00841071270406246	0.000618529506027699	0.000943203864153475
834	3.04284763336182	-0.0129869729280472	-25.8502388000488	-0.000680167751852423	-0.00295288790948689	-0.00652430532500148	-0.00165419070981443
835	-0.203895464539528	0.961035966873169	-25.7853050231934	-3.08191010844894e-05	0.00191722682211548	-0.00230353930965066	0.00289124972186983
836	2.39349913597107	-0.337661296129227	-25.6554355621338	0.00418994715437293	0.00711201597005129	-0.00555028254166245	0.000618529506027699
837	-0.203895464539528	0.961035966873169	-26.1749134063721	0.00126787810586393	0.00613799272105098	-0.00652430532500148	-0.000355493422830477
838	1.74415040016174	-0.662335574626923	-25.8502388000488	0.00938473641872406	0.00191722682211548	0.00126787810586393	-0.00132951640989631
839	-0.203895464539528	-0.337661296129227	-26.0450439453125	0.00743668992072344	0.00613799272105098	-0.00360223650932312	-0.00392691092565656
840	1.74415040016174	-0.337661296129227	-25.980110168457	0.00386527273803949	0.000293855206109583	-0.00230353930965066	0.00613799272105098
841	1.74415040016174	-0.0129869729280472	-25.7853050231934	0.00678734155371785	-3.08191010844894e-05	-3.08191010844894e-05	-3.08191010844894e-05
842	1.74415040016174	-0.337661296129227	-25.4606304168701	0.00418994715437293	0.00256657530553639	-0.00295288790948689	-0.00392691092565656
843	-0.853244125843048	1.28571033477783	-26.0450439453125	0.00613799272105098	0.00581331877037883	-0.00100484199356288	0.00516396993771195
844	1.09480178356171	-0.337661296129227	-26.1749134063721	0.00808603875339031	-0.00360223650932312	0.00159255252219737	-0.00100484199356288
845	-0.853244125843048	0.961035966873169	-25.980110168457	-3.08191010844894e-05	0.00159255252219737	-0.00684897974133492	-0.00132951640989631
846	1.09480178356171	-0.337661296129227	-25.4606304168701	0.00483929552137852	0.00548864435404539	-0.000680167751852423	-0.000680167751852423
847	-0.203895464539528	-0.662335574626923	-25.5255661010742	0.000618529506027699	0.00191722682211548	-0.00295288790948689	-0.00100484199356288
848	-0.853244125843048	0.311687350273132	-25.8502388000488	-0.00327756232582033	0.00548864435404539	-0.00100484199356288	-0.000355493422830477
849	-2.15194129943848	0.961035966873169	-26.1099796295166	-0.0107450718060136	-0.00522560812532902	0.00159255252219737	0.00159255252219737
850	-2.15194129943848	0.311687350273132	-25.9151744842529	0.00321592413820326	-0.0026282137259841	-0.00555028254166245	0.00289124972186983
851	-0.853244125843048	-0.337661296129227	-25.5255661010742	-3.08191010844894e-05	0.00483929552137852	-3.08191010844894e-05	0.00289124972186983
852	-0.853244125843048	-0.337661296129227	-25.4606304168701	-0.0126931173726916	0.00711201597005129	-0.00360223650932312	-0.000355493422830477
853	-0.853244125843048	-0.337661296129227	-25.5255661010742	-0.00425158534198999	-0.00425158534198999	-0.00132951640989631	0.00581331877037883
854	-1.50259268283844	-0.0129869729280472	-26.1099796295166	-0.000680167751852423	0.000618529506027699	-0.00132951640989631	-0.00295288790948689
855	-2.8012900352478	0.636361658573151	-25.9151744842529	-0.00360223650932312	0.00191722682211548	-0.00587495695799589	0.00386527273803949
856	-0.853244125843048	0.636361658573151	-26.2398490905762	-0.00132951640989631	0.00808603875339031	0.00321592413820326	-0.00555028254166245
857	-2.15194129943848	0.636361658573151	-25.5904998779297	-0.00295288790948689	0.0123068047687411	-0.00230353930965066	0.00418994715437293
858	0.44545316696167	-0.662335574626923	-25.5255661010742	0.0152288740500808	0.00678734155371785	0.00126787810586393	-0.0026282137259841
859	0.44545316696167	0.961035966873169	-25.980110168457	0.000618529506027699	0.000618529506027699	-0.00652430532500148	0.000293855206109583
860	-0.853244125843048	0.961035966873169	-26.4346542358398	0.00581331877037883	0.00516396993771195	0.000618529506027699	0.000618529506027699
861	-0.203895464539528	1.28571033477783	-26.1749134063721	0.00386527273803949	0.00256657530553639	-0.00327756232582033	-3.08191010844894e-05
862	1.09480178356171	0.636361658573151	-26.2398490905762	-0.00749832857400179	0.000943203864153475	-0.00165419070981443	-0.00197886489331722
863	0.44545316696167	-0.0129869729280472	-25.5255661010742	0.00581331877037883	0.00159255252219737	-0.00392691092565656	0.000618529506027699
864	0.44545316696167	-0.337661296129227	-25.6554355621338	0.00776136433705688	-0.000680167751852423	0.0022419011220336	-0.00457625929266214
865	1.74415040016174	0.636361658573151	-25.7853050231934	-0.00425158534198999	-0.00717365415766835	0.00321592413820326	0.00159255252219737
866	-0.203895464539528	0.311687350273132	-26.3697185516357	0.00516396993771195	0.00289124972186983	0.00289124972186983	-0.00717365415766835
867	0.44545316696167	-0.662335574626923	-25.8502388000488	-0.00587495695799589	0.00354059832170606	0.00678734155371785	-0.00132951640989631
868	1.09480178356171	-0.337661296129227	-25.7853050231934	0.00483929552137852	-0.0026282137259841	-0.00230353930965066	-0.00165419070981443
869	1.09480178356171	-1.63635849952698	-25.4606304168701	-0.00165419070981443	-0.00782300252467394	-3.08191010844894e-05	-0.00230353930965066
870	-0.203895464539528	-0.662335574626923	-25.3307609558105	0.00386527273803949	-0.00360223650932312	0.00191722682211548	0.000943203864153475
871	-0.853244125843048	-0.0129869729280472	-25.9151744842529	0.00159255252219737	-0.00457625929266214	0.00191722682211548	-0.00457625929266214
872	-0.853244125843048	-0.337661296129227	-26.1099796295166	-0.00425158534198999	-0.00749832857400179	-0.000680167751852423	-0.00360223650932312
873	0.44545316696167	-0.337661296129227	-25.8502388000488	-0.00100484199356288	-0.00360223650932312	-0.00295288790948689	0.00483929552137852
874	0.44545316696167	-0.0129869729280472	-25.9151744842529	0.00906006153672934	-0.00197886489331722	0.0022419011220336	-0.00684897974133492
875	1.09480178356171	-0.987009942531586	-24.8112812042236	-0.00684897974133492	-0.00879702530801296	-0.00360223650932312	0.00418994715437293
876	-0.203895464539528	0.311687350273132	-25.2658252716064	0.0022419011220336	-0.00912170019000769	0.000943203864153475	-0.00619963090866804
877	-0.853244125843048	-0.987009942531586	-25.395694732666	-0.000680167751852423	-0.00165419070981443	-0.00684897974133492	0.00159255252219737
878	1.74415040016174	-0.662335574626923	-25.7853050231934	0.00678734155371785	0.00581331877037883	-0.00197886489331722	0.00354059832170606
879	2.39349913597107	-0.987009942531586	-25.7853050231934	-0.00132951640989631	-0.00717365415766835	-0.00100484199356288	-0.00230353930965066
880	1.74415040016174	-0.337661296129227	-25.7203693389893	0.0207483377307653	-0.00295288790948689	-0.00457625929266214	0.00126787810586393
881	2.39349913597107	-0.662335574626923	-25.0060863494873	0.00256657530553639	0.00678734155371785	-0.00165419070981443	-0.000355493422830477
882	1.09480178356171	-0.337661296129227	-25.5255661010742	-0.00197886489331722	-0.00197886489331722	0.00159255252219737	-0.00230353930965066
883	1.09480178356171	0.636361658573151	-25.5255661010742	0.00581331877037883	0.00711201597005129	-0.00457625929266214	0.00289124972186983
884	-0.203895464539528	-0.0129869729280472	-25.7853050231934	0.00581331877037883	-0.00100484199356288	0.00289124972186983	-0.00457625929266214
885	1.74415040016174	-0.0129869729280472	-25.6554355621338	0.00581331877037883	-0.00100484199356288	0.00126787810586393	0.00191722682211548
886	1.09480178356171	0.311687350273132	-25.7203693389893	0.00451462110504508	0.00386527273803949	-0.00360223650932312	-0.00392691092565656
887	0.44545316696167	0.636361658573151	-25.6554355621338	0.00289124972186983	-0.00230353930965066	0.000943203864153475	0.00321592413820326
888	-0.853244125843048	1.28571033477783	-25.3307609558105	-0.00327756232582033	0.00548864435404539	-0.00392691092565656	0.0022419011220336
889	1.09480178356171	0.961035966873169	-25.4606304168701	0.00418994715437293	-0.00490093370899558	0.0022419011220336	-0.000680167751852423
890	0.44545316696167	0.636361658573151	-25.5904998779297	0.00159255252219737	-0.00295288790948689	0.00126787810586393	-3.08191010844894e-05
891	-0.203895464539528	0.311687350273132	-25.5904998779297	-0.00619963090866804	0.0022419011220336	-3.08191010844894e-05	-0.00327756232582033
892	-0.203895464539528	0.961035966873169	-25.980110168457	0.00289124972186983	0.000943203864153475	0.000943203864153475	0.00418994715437293
893	1.74415040016174	0.636361658573151	-25.7203693389893	-0.00100484199356288	0.00548864435404539	-0.00360223650932312	0.00581331877037883
894	1.09480178356171	-0.337661296129227	-25.6554355621338	0.0136055024340749	0.00451462110504508	-0.00360223650932312	0.00191722682211548
895	2.39349913597107	-0.662335574626923	-25.5255661010742	-0.00360223650932312	-0.00197886489331722	0.00256657530553639	0.00191722682211548
896	0.44545316696167	0.311687350273132	-25.7203693389893	0.00289124972186983	0.00256657530553639	-0.00652430532500148	-0.000355493422830477
897	0.44545316696167	0.311687350273132	-25.6554355621338	0.0022419011220336	0.000943203864153475	0.000943203864153475	0.000943203864153475
898	1.09480178356171	-0.0129869729280472	-25.2658252716064	-3.08191010844894e-05	0.0113327819854021	-0.00587495695799589	0.00581331877037883
899	2.39349913597107	-0.337661296129227	-25.0710220336914	0.00451462110504508	0.00159255252219737	-0.0026282137259841	-0.00392691092565656
900	1.09480178356171	-0.0129869729280472	-25.395694732666	0.00581331877037883	-0.000680167751852423	0.00256657530553639	0.00321592413820326
901	2.39349913597107	-0.987009942531586	-25.395694732666	0.00581331877037883	0.00646266713738441	-0.00684897974133492	-0.00165419070981443
902	0.44545316696167	-0.662335574626923	-25.7203693389893	-0.00295288790948689	-0.00197886489331722	0.000293855206109583	-0.00165419070981443
903	1.09480178356171	0.636361658573151	-26.0450439453125	0.00873538758605719	0.000618529506027699	-0.00555028254166245	-3.08191010844894e-05
904	1.74415040016174	-0.337661296129227	-25.0060863494873	0.000618529506027699	0.00126787810586393	-0.00230353930965066	-0.00132951640989631
905	0.44545316696167	0.961035966873169	-25.1359558105469	0.00256657530553639	-0.00132951640989631	0.00126787810586393	0.0022419011220336
906	1.74415040016174	-0.0129869729280472	-25.0060863494873	-0.00490093370899558	0.00451462110504508	0.00126787810586393	-0.000355493422830477
907	-0.203895464539528	0.961035966873169	-25.3307609558105	-0.00814767740666866	0.00321592413820326	0.000943203864153475	-0.00165419070981443
908	-0.853244125843048	0.961035966873169	-25.4606304168701	-0.00814767740666866	0.00451462110504508	-0.00490093370899558	0.00126787810586393
909	-0.853244125843048	0.636361658573151	-25.3307609558105	-0.000355493422830477	-0.00652430532500148	0.00548864435404539	-0.00522560812532902
910	-1.50259268283844	0.961035966873169	-24.9411506652832	-0.00522560812532902	0.00386527273803949	-3.08191010844894e-05	0.00354059832170606
911	-0.853244125843048	0.961035966873169	-25.5255661010742	0.00321592413820326	0.00906006153672934	-0.00295288790948689	-0.00360223650932312
912	-0.203895464539528	-0.0129869729280472	-25.395694732666	-0.00490093370899558	0.000943203864153475	0.00354059832170606	-0.00230353930965066
913	-0.203895464539528	0.311687350273132	-25.395694732666	-0.0113944197073579	0.00743668992072344	-0.00197886489331722	0.00321592413820326
914	-0.853244125843048	-0.662335574626923	-25.200891494751	0.0022419011220336	0.00159255252219737	-0.00327756232582033	0.00159255252219737
915	-1.50259268283844	-0.0129869729280472	-25.0060863494873	-0.00879702530801296	-0.000355493422830477	0.00321592413820326	0.00354059832170606
916	-0.853244125843048	0.636361658573151	-25.0060863494873	-0.00327756232582033	0.00613799272105098	-0.00230353930965066	0.00418994715437293
917	-2.8012900352478	0.961035966873169	-25.5255661010742	-0.00165419070981443	-0.00132951640989631	-0.00327756232582033	-0.00619963090866804
918	-1.50259268283844	-0.337661296129227	-25.200891494751	-0.00912170019000769	-0.00230353930965066	-0.00392691092565656	0.00451462110504508
919	-0.203895464539528	-0.0129869729280472	-25.2658252716064	-0.00360223650932312	0.00191722682211548	0.00256657530553639	-0.00327756232582033
920	-0.853244125843048	-0.337661296129227	-25.0710220336914	-0.00619963090866804	-0.00652430532500148	0.00548864435404539	0.00581331877037883
921	-0.853244125843048	0.311687350273132	-24.9411506652832	-0.00717365415766835	0.00646266713738441	-0.00132951640989631	-0.00197886489331722
922	0.44545316696167	-0.337661296129227	-24.5515422821045	-0.00457625929266214	0.00289124972186983	-0.000680167751852423	0.00289124972186983
923	-1.50259268283844	1.28571033477783	-25.5255661010742	-0.00360223650932312	0.00516396993771195	0.000618529506027699	-0.00197886489331722
924	0.44545316696167	-0.0129869729280472	-25.200891494751	0.00159255252219737	-0.00652430532500148	-0.00165419070981443	-0.000680167751852423
925	-0.203895464539528	1.28571033477783	-25.3307609558105	0.000618529506027699	0.000618529506027699	0.00418994715437293	0.000618529506027699
926	1.09480178356171	-0.337661296129227	-25.0060863494873	0.00970941036939621	0.00386527273803949	-0.00717365415766835	-0.00100484199356288
927	1.09480178356171	0.636361658573151	-25.1359558105469	-3.08191010844894e-05	-0.0026282137259841	-0.00165419070981443	-0.00392691092565656
928	0.44545316696167	0.636361658573151	-25.2658252716064	-0.00165419070981443	0.00483929552137852	-0.000680167751852423	0.00289124972186983
929	0.44545316696167	1.61038458347321	-25.5255661010742	0.00159255252219737	0.00191722682211548	-0.00197886489331722	-0.00197886489331722
930	0.44545316696167	0.636361658573151	-25.5255661010742	0.00808603875339031	0.00191722682211548	-0.00230353930965066	0.000943203864153475
931	1.74415040016174	0.636361658573151	-25.4606304168701	-0.00360223650932312	-3.08191010844894e-05	-0.00619963090866804	-0.000355493422830477
932	2.39349913597107	-0.337661296129227	-25.0060863494873	0.00354059832170606	0.00516396993771195	-0.00425158534198999	-0.00522560812532902
933	1.74415040016174	0.311687350273132	-25.0710220336914	-0.000355493422830477	0.00776136433705688	-0.00132951640989631	0.00256657530553639
934	1.74415040016174	-0.662335574626923	-25.3307609558105	0.00354059832170606	-0.00197886489331722	-0.00782300252467394	0.0022419011220336
935	1.74415040016174	-0.662335574626923	-25.200891494751	-0.000355493422830477	-0.0100957229733467	0.00906006153672934	0.000618529506027699
936	1.09480178356171	-0.662335574626923	-25.5255661010742	-0.00392691092565656	0.00516396993771195	-0.00555028254166245	-0.000680167751852423
937	-0.203895464539528	-0.0129869729280472	-25.2658252716064	0.00321592413820326	0.000943203864153475	-0.00360223650932312	-0.000680167751852423
938	3.04284763336182	-1.63635849952698	-24.9411506652832	0.000943203864153475	-0.0026282137259841	-0.0026282137259841	0.00126787810586393
939	1.74415040016174	-1.63635849952698	-25.395694732666	0.00483929552137852	-0.00912170019000769	-0.00457625929266214	-0.00392691092565656
940	2.39349913597107	-1.63635849952698	-25.395694732666	0.00711201597005129	-0.00977104809135199	0.00386527273803949	0.00386527273803949
941	1.09480178356171	-0.987009942531586	-25.2658252716064	0.00678734155371785	0.00581331877037883	-0.00132951640989631	0.000618529506027699
942	1.74415040016174	-0.987009942531586	-25.2658252716064	0.00289124972186983	-0.00132951640989631	-0.00490093370899558	0.0022419011220336
943	-0.853244125843048	-0.0129869729280472	-25.200891494751	-0.00100484199356288	0.00191722682211548	0.00678734155371785	0.000618529506027699
944	3.04284763336182	-1.3116842508316	-24.8762168884277	0.0106834331527352	-0.00295288790948689	-0.00295288790948689	-0.000355493422830477
945	-0.853244125843048	0.636361658573151	-25.2658252716064	0.00354059832170606	-0.00977104809135199	0.00451462110504508	0.00126787810586393
946	3.04284763336182	-0.662335574626923	-25.395694732666	-0.00132951640989631	0.00386527273803949	-0.00165419070981443	0.00191722682211548
947	1.09480178356171	-0.0129869729280472	-25.4606304168701	0.00841071270406246	0.00516396993771195	-0.00392691092565656	-0.00165419070981443
948	0.44545316696167	0.636361658573151	-25.4606304168701	-0.00165419070981443	0.00678734155371785	-0.00555028254166245	0.000618529506027699
949	-1.50259268283844	1.28571033477783	-25.2658252716064	0.00711201597005129	0.00159255252219737	-0.000680167751852423	0.000618529506027699
950	0.44545316696167	0.636361658573151	-25.1359558105469	0.0106834331527352	0.00321592413820326	0.00646266713738441	0.00159255252219737
951	1.74415040016174	-0.0129869729280472	-26.0450439453125	-0.00814767740666866	0.00776136433705688	-0.00555028254166245	0.00418994715437293
952	1.74415040016174	-0.337661296129227	-25.3307609558105	0.00548864435404539	0.00483929552137852	-0.00619963090866804	0.000618529506027699
953	-0.203895464539528	0.961035966873169	-25.5255661010742	0.00354059832170606	-0.000355493422830477	-3.08191010844894e-05	0.00126787810586393
954	1.09480178356171	0.311687350273132	-25.5904998779297	0.00289124972186983	-3.08191010844894e-05	0.000618529506027699	0.000943203864153475
955	1.09480178356171	-0.662335574626923	-25.1359558105469	-0.00132951640989631	0.00841071270406246	0.000293855206109583	-0.000680167751852423
956	0.44545316696167	0.311687350273132	-25.4606304168701	-0.0113944197073579	0.0103587592020631	-0.00652430532500148	0.00386527273803949
957	-1.50259268283844	0.311687350273132	-25.5255661010742	0.0100340843200684	0.00516396993771195	-0.00230353930965066	-0.00457625929266214
958	1.09480178356171	-0.0129869729280472	-25.5255661010742	0.0168522447347641	0.00354059832170606	-0.00295288790948689	-0.00230353930965066
959	1.09480178356171	-0.0129869729280472	-25.5255661010742	0.000293855206109583	0.00581331877037883	-0.00555028254166245	-0.00360223650932312
960	1.74415040016174	0.636361658573151	-25.395694732666	0.00808603875339031	0.00289124972186983	0.00256657530553639	-0.00295288790948689
961	1.09480178356171	-0.662335574626923	-25.3307609558105	0.00451462110504508	0.00289124972186983	-0.00555028254166245	0.00321592413820326
962	1.09480178356171	-0.0129869729280472	-25.1359558105469	0.000293855206109583	0.0022419011220336	-0.0026282137259841	-0.00717365415766835
963	-0.203895464539528	-0.337661296129227	-25.3307609558105	-0.00490093370899558	0.00808603875339031	-3.08191010844894e-05	-0.000680167751852423
964	1.09480178356171	-0.337661296129227	-25.7853050231934	0.00289124972186983	0.00289124972186983	0.00321592413820326	-0.000355493422830477
965	-0.853244125843048	0.636361658573151	-25.8502388000488	-0.00912170019000769	0.00776136433705688	0.00191722682211548	-0.00197886489331722
966	1.74415040016174	-0.0129869729280472	-25.200891494751	0.0136055024340749	0.00159255252219737	-3.08191010844894e-05	-0.00360223650932312
967	1.09480178356171	0.636361658573151	-24.8762168884277	-0.000355493422830477	-0.00230353930965066	-0.00652430532500148	-0.00425158534198999
968	-0.203895464539528	0.961035966873169	-25.200891494751	0.00516396993771195	0.00386527273803949	0.00418994715437293	0.00191722682211548
969	-0.203895464539528	0.311687350273132	-25.3307609558105	0.000618529506027699	-0.00197886489331722	-0.00457625929266214	0.000943203864153475
970	-2.15194129943848	1.28571033477783	-25.4606304168701	0.000618529506027699	0.000618529506027699	0.00256657530553639	-0.000680167751852423
971	0.44545316696167	0.311687350273132	-25.395694732666	-0.00100484199356288	0.00126787810586393	-0.00587495695799589	0.00418994715437293
972	-0.203895464539528	-0.337661296129227	-25.0060863494873	-0.000355493422830477	-0.000355493422830477	-0.00360223650932312	-0.00392691092565656
973	-2.15194129943848	0.636361658573151	-25.1359558105469	-0.00652430532500148	0.00743668992072344	-0.000680167751852423	0.00418994715437293
974	-2.15194129943848	1.28571033477783	-25.2658252716064	-0.00847235135734081	0.00191722682211548	-0.00295288790948689	-0.00100484199356288
975	-1.50259268283844	-0.337661296129227	-25.2658252716064	0.00256657530553639	-0.000355493422830477	0.000618529506027699	-0.000355493422830477
976	-3.45063853263855	0.961035966873169	-25.395694732666	-0.00977104809135199	0.00743668992072344	0.000293855206109583	0.000618529506027699
977	-0.853244125843048	-0.0129869729280472	-25.200891494751	-0.00555028254166245	0.00516396993771195	-0.0100957229733467	0.000618529506027699
978	-1.50259268283844	0.311687350273132	-24.8762168884277	-0.000355493422830477	0.00581331877037883	0.00191722682211548	0.00386527273803949
979	-2.15194129943848	0.636361658573151	-24.9411506652832	-0.00327756232582033	0.00289124972186983	-0.00944637414067984	0.00126787810586393
980	-2.15194129943848	1.28571033477783	-25.5904998779297	-0.00360223650932312	0.00354059832170606	0.00613799272105098	0.000293855206109583
981	-0.853244125843048	0.311687350273132	-25.5904998779297	-0.00295288790948689	-0.000355493422830477	-0.00425158534198999	0.00516396993771195
982	-0.853244125843048	0.311687350273132	-25.3307609558105	-0.00132951640989631	0.0022419011220336	-0.00197886489331722	-0.00295288790948689
983	0.44545316696167	-0.987009942531586	-25.0710220336914	-0.00230353930965066	0.000293855206109583	-0.00327756232582033	0.0022419011220336
984	0.44545316696167	-0.0129869729280472	-24.7463474273682	0.00451462110504508	-0.00100484199356288	-0.00360223650932312	-0.00132951640989631
985	-0.203895464539528	0.961035966873169	-25.2658252716064	0.00321592413820326	-0.000355493422830477	-0.00100484199356288	-0.00490093370899558
986	0.44545316696167	0.311687350273132	-25.3307609558105	0.00191722682211548	0.00548864435404539	0.00386527273803949	0.00548864435404539
987	0.44545316696167	0.636361658573151	-25.6554355621338	-0.000680167751852423	0.00581331877037883	-0.00977104809135199	-0.00295288790948689
988	-0.203895464539528	0.961035966873169	-25.980110168457	-0.000355493422830477	-0.00295288790948689	0.000943203864153475	0.00191722682211548
989	1.09480178356171	0.961035966873169	-25.6554355621338	0.00646266713738441	0.000943203864153475	-0.00327756232582033	0.00159255252219737
990	-0.853244125843048	0.961035966873169	-25.0710220336914	-0.00165419070981443	-0.00555028254166245	-0.00132951640989631	-0.000355493422830477
991	1.74415040016174	0.636361658573151	-25.5255661010742	0.00451462110504508	-0.00425158534198999	0.00321592413820326	0.00678734155371785
992	1.09480178356171	-0.337661296129227	-25.0710220336914	0.00451462110504508	-0.00360223650932312	-0.00847235135734081	-0.000680167751852423
993	0.44545316696167	0.636361658573151	-25.4606304168701	-0.00490093370899558	0.000943203864153475	0.00776136433705688	0.00581331877037883
994	0.44545316696167	0.961035966873169	-25.2658252716064	-0.00295288790948689	-0.00327756232582033	-0.00132951640989631	0.00159255252219737
995	2.39349913597107	-0.662335574626923	-24.9411506652832	0.00418994715437293	-0.00295288790948689	0.00354059832170606	-0.00392691092565656
996	-0.203895464539528	0.311687350273132	-25.2658252716064	-0.000680167751852423	0.00386527273803949	-0.00327756232582033	0.00289124972186983
997	1.74415040016174	-1.3116842508316	-25.395694732666	-3.08191010844894e-05	-0.00197886489331722	-0.000355493422830477	-0.00100484199356288
998	1.74415040016174	-0.987009942531586	-25.5255661010742	0.00646266713738441	-0.00327756232582033	0.00418994715437293	0.00126787810586393
999	0.44545316696167	-0.662335574626923	-25.8502388000488	0.0152288740500808	-0.00165419070981443	-0.00555028254166245	-3.08191010844894e-05
1000	-0.853244125843048	-0.0129869729280472	-25.7853050231934	-0.00197886489331722	-0.00977104809135199	0.00126787810586393	-0.00165419070981443
1001	-0.203895464539528	-0.337661296129227	-25.7203693389893	0.00354059832170606	-0.00684897974133492	0.00516396993771195	0.00321592413820326
1002	0.44545316696167	-0.662335574626923	-25.980110168457	0.00483929552137852	-0.00295288790948689	-0.00327756232582033	-0.00197886489331722
1003	1.74415040016174	-1.96103286743164	-25.3307609558105	-0.00230353930965066	-0.000680167751852423	0.00256657530553639	0.00191722682211548
1004	1.74415040016174	-0.662335574626923	-25.200891494751	0.00191722682211548	-0.00977104809135199	-0.00327756232582033	0.00159255252219737
1005	0.44545316696167	-0.987009942531586	-25.1359558105469	0.000943203864153475	-0.00749832857400179	0.00743668992072344	-0.00652430532500148
1006	1.09480178356171	-0.662335574626923	-25.6554355621338	0.00548864435404539	0.00548864435404539	-3.08191010844894e-05	0.00613799272105098
1007	-0.853244125843048	0.636361658573151	-25.7203693389893	0.000293855206109583	-0.000680167751852423	-0.00944637414067984	-0.00684897974133492
1008	-0.203895464539528	-0.0129869729280472	-25.9151744842529	0.00418994715437293	0.00191722682211548	0.000943203864153475	0.00581331877037883
1009	-0.203895464539528	0.636361658573151	-26.0450439453125	0.0162028968334198	0.000293855206109583	0.000618529506027699	-0.00165419070981443
1010	-0.203895464539528	0.311687350273132	-25.7203693389893	0.00321592413820326	0.000618529506027699	-0.0026282137259841	-3.08191010844894e-05
1011	-0.203895464539528	0.311687350273132	-25.395694732666	-0.00360223650932312	-0.00100484199356288	0.00516396993771195	0.00159255252219737
1012	1.74415040016174	-0.337661296129227	-25.3307609558105	0.00483929552137852	0.00126787810586393	-0.00717365415766835	0.000618529506027699
1013	-0.853244125843048	0.961035966873169	-25.7203693389893	0.00321592413820326	-0.00165419070981443	0.00386527273803949	0.00289124972186983
1014	-0.853244125843048	0.961035966873169	-26.0450439453125	0.0103587592020631	0.000618529506027699	-0.00652430532500148	0.00451462110504508
1015	1.09480178356171	-0.0129869729280472	-25.3307609558105	0.00418994715437293	0.00386527273803949	-0.00100484199356288	-0.0110697457566857
1016	0.44545316696167	0.961035966873169	-25.7853050231934	-0.0100957229733467	0.00548864435404539	0.00581331877037883	0.00191722682211548
1017	1.09480178356171	-0.0129869729280472	-25.7853050231934	0.00256657530553639	0.00646266713738441	-0.00490093370899558	-0.00717365415766835
1018	-0.203895464539528	0.636361658573151	-25.1359558105469	-0.00847235135734081	0.00321592413820326	-3.08191010844894e-05	0.00159255252219737
1019	-0.853244125843048	1.28571033477783	-26.1099796295166	0.00159255252219737	0.00159255252219737	-0.00652430532500148	-0.00230353930965066
1020	-0.853244125843048	0.961035966873169	-26.1099796295166	-0.00100484199356288	0.00256657530553639	-0.00360223650932312	-0.00132951640989631
1021	-0.203895464539528	1.28571033477783	-26.1099796295166	-0.00295288790948689	-0.00132951640989631	0.00126787810586393	0.000293855206109583
1022	0.44545316696167	0.636361658573151	-25.980110168457	-0.00132951640989631	0.00516396993771195	-0.00522560812532902	-0.00425158534198999
1023	1.09480178356171	0.311687350273132	-25.9151744842529	0.0136055024340749	0.00613799272105098	-0.00165419070981443	-0.00457625929266214
1024	1.09480178356171	0.311687350273132	-25.7853050231934	0.00646266713738441	0.00256657530553639	-0.00749832857400179	0.00256657530553639
1025	1.74415040016174	-0.337661296129227	-26.0450439453125	0.0145795252174139	0.00776136433705688	-0.00360223650932312	-0.00490093370899558
1026	1.09480178356171	0.311687350273132	-26.1749134063721	-3.08191010844894e-05	0.00451462110504508	-0.00100484199356288	0.00483929552137852
1027	-0.853244125843048	1.61038458347321	-26.1749134063721	0.0213976856321096	0.000943203864153475	-0.00652430532500148	-0.00555028254166245
1028	0.44545316696167	0.311687350273132	-25.9151744842529	0.000293855206109583	0.00354059832170606	-0.00522560812532902	0.000943203864153475
1029	0.44545316696167	0.311687350273132	-25.6554355621338	0.00841071270406246	0.00386527273803949	-0.00295288790948689	-0.00132951640989631
1030	0.44545316696167	0.636361658573151	-25.4606304168701	-3.08191010844894e-05	-0.00100484199356288	0.000618529506027699	-0.00360223650932312
1031	0.44545316696167	1.61038458347321	-26.2398490905762	0.0188002903014421	0.00613799272105098	0.00418994715437293	0.000293855206109583
1032	1.74415040016174	0.636361658573151	-25.3307609558105	-0.00619963090866804	-0.00295288790948689	-0.0149658378213644	0.000293855206109583
1033	-0.203895464539528	1.28571033477783	-25.4606304168701	0.00159255252219737	0.00159255252219737	0.000618529506027699	0.00256657530553639
1034	-0.203895464539528	0.636361658573151	-25.395694732666	-0.00132951640989631	0.00548864435404539	-0.00879702530801296	0.000618529506027699
1035	1.09480178356171	-0.0129869729280472	-25.2658252716064	0.0100340843200684	0.00841071270406246	0.00289124972186983	-0.00490093370899558
1036	-0.203895464539528	0.636361658573151	-25.7203693389893	-0.00360223650932312	0.00256657530553639	0.000943203864153475	0.00321592413820326
1037	1.09480178356171	-0.0129869729280472	-25.8502388000488	-0.000355493422830477	0.00938473641872406	-0.000680167751852423	-0.000680167751852423
1038	0.44545316696167	0.961035966873169	-25.980110168457	-3.08191010844894e-05	0.00613799272105098	0.00126787810586393	0.00483929552137852
1039	-1.50259268283844	1.28571033477783	-25.395694732666	-0.017887907102704	0.000293855206109583	-0.00749832857400179	-0.000355493422830477
1040	-0.853244125843048	0.311687350273132	-25.3307609558105	0.00873538758605719	-0.000355493422830477	-0.00327756232582033	-0.0026282137259841
1041	-2.8012900352478	1.28571033477783	-25.1359558105469	-0.0123684434220195	0.00289124972186983	0.00678734155371785	0.00581331877037883
1042	-1.50259268283844	0.636361658573151	-25.3307609558105	0.00841071270406246	0.00354059832170606	-0.00749832857400179	0.00289124972186983
1043	-1.50259268283844	-0.0129869729280472	-25.8502388000488	-0.00165419070981443	0.00321592413820326	-0.000355493422830477	0.00159255252219737
1044	-2.15194129943848	0.311687350273132	-25.980110168457	-0.000355493422830477	0.00191722682211548	-0.00717365415766835	0.00483929552137852
1045	-0.853244125843048	-0.337661296129227	-25.7203693389893	-0.00230353930965066	0.00191722682211548	0.0022419011220336	-0.00360223650932312
1046	-1.50259268283844	0.311687350273132	-25.9151744842529	0.00354059832170606	0.00256657530553639	-3.08191010844894e-05	0.00159255252219737
1047	-1.50259268283844	1.28571033477783	-25.5255661010742	0.00581331877037883	0.00873538758605719	0.000293855206109583	-3.08191010844894e-05
1048	-0.203895464539528	-0.0129869729280472	-25.6554355621338	0.00191722682211548	0.00678734155371785	0.00516396993771195	0.000293855206109583
1049	-0.203895464539528	-0.0129869729280472	-25.8502388000488	-0.0026282137259841	0.00776136433705688	-0.000680167751852423	0.00191722682211548
1050	0.44545316696167	-0.337661296129227	-25.7853050231934	0.00581331877037883	0.000943203864153475	0.00613799272105098	-0.000355493422830477
1051	-0.853244125843048	0.961035966873169	-25.3307609558105	0.00873538758605719	0.011982130818069	0.00613799272105098	0.00386527273803949
1052	1.09480178356171	0.961035966873169	-25.200891494751	0.00581331877037883	0.00159255252219737	0.00191722682211548	-0.00100484199356288
1053	-0.203895464539528	-0.0129869729280472	-25.395694732666	0.012956153601408	0.00418994715437293	-0.000680167751852423	-0.00230353930965066
1054	0.44545316696167	0.311687350273132	-25.7853050231934	-0.00684897974133492	0.00873538758605719	-0.00197886489331722	0.00191722682211548
1055	-0.853244125843048	0.636361658573151	-25.5904998779297	0.00451462110504508	0.00289124972186983	0.00516396993771195	-3.08191010844894e-05
1056	-0.203895464539528	-0.662335574626923	-25.7203693389893	0.00256657530553639	-0.00327756232582033	0.000943203864153475	-0.00197886489331722
1057	1.74415040016174	-0.337661296129227	-25.7853050231934	-0.00360223650932312	0.00126787810586393	-0.00619963090866804	0.0022419011220336
1058	0.44545316696167	-0.337661296129227	-25.2658252716064	-0.00360223650932312	-0.00360223650932312	0.00159255252219737	0.000618529506027699
1059	-0.853244125843048	-0.0129869729280472	-25.200891494751	0.000943203864153475	-0.00165419070981443	-0.00392691092565656	0.00483929552137852
1060	-0.203895464539528	-0.337661296129227	-25.1359558105469	0.00321592413820326	-0.00327756232582033	-0.000355493422830477	-0.0026282137259841
1061	0.44545316696167	-0.0129869729280472	-25.4606304168701	-3.08191010844894e-05	-0.00230353930965066	0.00321592413820326	0.00191722682211548
1062	0.44545316696167	-0.662335574626923	-25.4606304168701	-0.00684897974133492	0.000293855206109583	-0.00587495695799589	0.0022419011220336
1063	1.09480178356171	-0.987009942531586	-25.3307609558105	0.0022419011220336	-0.00425158534198999	0.000943203864153475	0.00386527273803949
1064	-0.203895464539528	-0.662335574626923	-25.1359558105469	0.000943203864153475	-0.00717365415766835	-0.00295288790948689	0.000943203864153475
1065	1.09480178356171	-1.3116842508316	-24.9411506652832	0.00451462110504508	-0.00392691092565656	0.00289124972186983	-0.000680167751852423
1066	-0.203895464539528	-0.0129869729280472	-26.0450439453125	-0.00165419070981443	-0.00587495695799589	0.00386527273803949	-0.00360223650932312
1067	-0.203895464539528	-0.987009942531586	-25.200891494751	0.00289124972186983	0.00126787810586393	-0.00360223650932312	-0.00197886489331722
1068	1.09480178356171	-0.662335574626923	-25.1359558105469	0.00159255252219737	0.00386527273803949	0.00256657530553639	-0.00684897974133492
1069	1.74415040016174	-0.337661296129227	-25.0060863494873	0.000293855206109583	-0.00619963090866804	-0.00684897974133492	0.00159255252219737
1070	1.74415040016174	-0.337661296129227	-25.3307609558105	0.00711201597005129	0.000618529506027699	0.00776136433705688	-0.00587495695799589
1071	-0.203895464539528	-0.0129869729280472	-25.7203693389893	0.00321592413820326	0.00970941036939621	-3.08191010844894e-05	0.00321592413820326
1072	-0.203895464539528	0.961035966873169	-26.1099796295166	-0.00717365415766835	0.00483929552137852	-0.00392691092565656	-0.00457625929266214
1073	0.44545316696167	-0.0129869729280472	-25.1359558105469	0.000293855206109583	0.00743668992072344	0.00354059832170606	0.000293855206109583
1074	1.09480178356171	0.311687350273132	-25.1359558105469	-0.00295288790948689	-0.00717365415766835	-0.00425158534198999	-0.0026282137259841
1075	-0.203895464539528	0.961035966873169	-25.2658252716064	0.00776136433705688	0.00191722682211548	-0.00165419070981443	-0.00230353930965066
1076	1.09480178356171	-0.337661296129227	-24.8112812042236	0.0155535480007529	0.00289124972186983	0.00386527273803949	-0.00295288790948689
1077	-0.203895464539528	0.961035966873169	-25.4606304168701	-0.00749832857400179	0.0022419011220336	-0.00555028254166245	0.000293855206109583
1078	-0.853244125843048	0.961035966873169	-25.6554355621338	0.013930176384747	0.00289124972186983	-0.00457625929266214	-0.00425158534198999
1079	0.44545316696167	-0.0129869729280472	-25.2658252716064	0.000943203864153475	0.00483929552137852	-0.00425158534198999	0.00581331877037883
1080	1.09480178356171	-0.0129869729280472	-25.3307609558105	0.00581331877037883	-0.00490093370899558	-0.00132951640989631	-0.00392691092565656
1081	1.09480178356171	-0.337661296129227	-24.9411506652832	-0.00197886489331722	0.00126787810586393	-0.000680167751852423	-0.000680167751852423
1082	-0.203895464539528	0.961035966873169	-25.1359558105469	-0.00197886489331722	0.00678734155371785	-0.00555028254166245	-0.000680167751852423
1083	-0.853244125843048	0.636361658573151	-25.7203693389893	0.00906006153672934	0.00613799272105098	-0.00425158534198999	-0.000355493422830477
1084	-0.853244125843048	0.636361658573151	-25.8502388000488	0.0165275707840919	-0.00197886489331722	-0.00132951640989631	0.00126787810586393
1085	1.09480178356171	-0.337661296129227	-25.980110168457	0.0022419011220336	-0.00392691092565656	-0.00684897974133492	-0.000680167751852423
1086	0.44545316696167	1.28571033477783	-26.1749134063721	0.0022419011220336	-3.08191010844894e-05	-0.000355493422830477	-0.00230353930965066
1087	1.09480178356171	-0.0129869729280472	-24.9411506652832	0.0188002903014421	-0.00360223650932312	-0.00749832857400179	0.00418994715437293
1088	0.44545316696167	-0.0129869729280472	-25.2658252716064	-0.00522560812532902	-3.08191010844894e-05	-0.000680167751852423	-0.00425158534198999
1089	1.74415040016174	-0.337661296129227	-25.395694732666	0.0022419011220336	-0.0026282137259841	-0.00522560812532902	0.00581331877037883
1090	2.39349913597107	-0.0129869729280472	-25.3307609558105	-0.00165419070981443	0.0022419011220336	0.000618529506027699	-0.00165419070981443
1091	-0.203895464539528	-0.0129869729280472	-25.200891494751	0.00321592413820326	0.00516396993771195	-0.00327756232582033	-0.00197886489331722
1092	0.44545316696167	0.961035966873169	-25.395694732666	-0.000680167751852423	0.00289124972186983	0.000618529506027699	0.00159255252219737
1093	2.39349913597107	-0.662335574626923	-25.395694732666	0.00483929552137852	-0.00132951640989631	-0.0026282137259841	-3.08191010844894e-05
1094	1.09480178356171	0.311687350273132	-25.7203693389893	0.00451462110504508	-0.000355493422830477	-0.00230353930965066	-0.000355493422830477
1095	-0.203895464539528	0.961035966873169	-26.0450439453125	-0.00100484199356288	0.00321592413820326	-0.000680167751852423	0.000293855206109583
1096	1.74415040016174	0.311687350273132	-25.9151744842529	-0.00457625929266214	0.00743668992072344	0.00581331877037883	-0.00230353930965066
1097	-0.203895464539528	0.636361658573151	-25.980110168457	-0.00425158534198999	0.00906006153672934	-0.00684897974133492	0.00548864435404539
1098	-0.853244125843048	1.28571033477783	-25.6554355621338	-0.0026282137259841	0.00321592413820326	0.00256657530553639	-0.00360223650932312
1099	2.39349913597107	-0.337661296129227	-25.3307609558105	0.00613799272105098	0.000293855206109583	-0.00295288790948689	0.00256657530553639
1100	-0.853244125843048	0.311687350273132	-25.7203693389893	0.000943203864153475	-0.00100484199356288	0.00159255252219737	0.00581331877037883
1101	-0.203895464539528	-0.337661296129227	-25.7203693389893	-0.00652430532500148	0.00613799272105098	-0.00197886489331722	-0.000355493422830477
1102	-2.15194129943848	0.961035966873169	-25.7853050231934	-0.00522560812532902	0.00841071270406246	-3.08191010844894e-05	0.00873538758605719
1103	-2.15194129943848	0.636361658573151	-25.8502388000488	-0.0126931173726916	0.000618529506027699	-0.00230353930965066	0.00321592413820326
1104	-2.8012900352478	0.961035966873169	-25.2658252716064	-0.00327756232582033	-0.00684897974133492	0.00191722682211548	0.00451462110504508
1105	-0.853244125843048	0.636361658573151	-25.1359558105469	-0.00912170019000769	-3.08191010844894e-05	-0.00587495695799589	0.00126787810586393
1106	-3.45063853263855	0.636361658573151	-26.0450439453125	0.0155535480007529	0.0116574559360743	0.00321592413820326	0.00321592413820326
1107	-0.203895464539528	-0.0129869729280472	-25.8502388000488	-0.0110697457566857	0.00613799272105098	-0.00132951640989631	0.00159255252219737
1108	-0.203895464539528	-0.337661296129227	-25.200891494751	-3.08191010844894e-05	0.00321592413820326	0.0022419011220336	-0.00100484199356288
1109	1.09480178356171	-0.662335574626923	-25.1359558105469	0.000293855206109583	0.000618529506027699	-0.00100484199356288	0.00613799272105098
1110	-0.203895464539528	-0.337661296129227	-24.9411506652832	0.00581331877037883	0.00483929552137852	0.00354059832170606	0.00126787810586393
1111	1.74415040016174	-0.662335574626923	-24.9411506652832	0.0113327819854021	0.00386527273803949	0.00516396993771195	0.0022419011220336
1112	-0.853244125843048	0.961035966873169	-25.5904998779297	-0.00197886489331722	0.00321592413820326	0.00354059832170606	0.00646266713738441
1113	1.74415040016174	-0.337661296129227	-25.6554355621338	0.0136055024340749	0.000943203864153475	0.00191722682211548	0.000943203864153475
1114	1.09480178356171	-0.337661296129227	-25.0060863494873	0.00418994715437293	-0.00749832857400179	-0.00360223650932312	0.00613799272105098
1115	0.44545316696167	0.636361658573151	-25.3307609558105	0.00678734155371785	-0.000355493422830477	-0.00392691092565656	0.00126787810586393
1116	1.74415040016174	-0.337661296129227	-24.9411506652832	0.00613799272105098	-0.00165419070981443	0.0022419011220336	-0.00327756232582033
1117	-0.853244125843048	0.311687350273132	-25.395694732666	-0.00490093370899558	-0.000680167751852423	-0.00652430532500148	0.00776136433705688
1118	0.44545316696167	-0.337661296129227	-25.3307609558105	0.00548864435404539	0.00256657530553639	0.00354059832170606	-0.0026282137259841
1119	1.09480178356171	-0.337661296129227	-25.1359558105469	-0.00197886489331722	-0.0113944197073579	-0.00587495695799589	0.00159255252219737
1120	0.44545316696167	-0.987009942531586	-25.5904998779297	-0.00587495695799589	0.000943203864153475	0.00191722682211548	0.00256657530553639
1121	1.74415040016174	-1.63635849952698	-25.6554355621338	-0.00132951640989631	-0.00295288790948689	0.00418994715437293	-0.00490093370899558
1122	-0.203895464539528	-1.3116842508316	-25.6554355621338	-0.00327756232582033	-0.000355493422830477	-0.0026282137259841	0.00678734155371785
1123	-0.203895464539528	-0.662335574626923	-26.1099796295166	0.000293855206109583	-0.00652430532500148	-3.08191010844894e-05	-0.00360223650932312
1124	-0.203895464539528	0.311687350273132	-25.7203693389893	0.00678734155371785	-0.0126931173726916	-0.00392691092565656	0.00289124972186983
1125	-0.853244125843048	-0.662335574626923	-26.3047828674316	0.00613799272105098	-0.00619963090866804	-0.00295288790948689	-0.000680167751852423
1126	-0.203895464539528	-1.3116842508316	-25.5904998779297	0.00808603875339031	-0.00619963090866804	-0.0026282137259841	-0.00100484199356288
1127	1.74415040016174	-1.3116842508316	-25.5904998779297	0.0022419011220336	-0.00782300252467394	0.000293855206109583	0.0022419011220336
1128	1.74415040016174	-0.662335574626923	-25.3307609558105	0.00289124972186983	-0.00912170019000769	-0.00295288790948689	-0.00165419070981443
1129	1.74415040016174	-0.987009942531586	-26.0450439453125	0.00126787810586393	-0.00295288790948689	-3.08191010844894e-05	0.00289124972186983
1130	1.09480178356171	-0.662335574626923	-25.6554355621338	0.01100810803473	0.000293855206109583	-0.00327756232582033	0.000943203864153475
1131	2.39349913597107	-0.337661296129227	-25.7203693389893	-0.000355493422830477	0.00386527273803949	0.00678734155371785	-0.00165419070981443
1132	-0.203895464539528	0.636361658573151	-25.6554355621338	-0.00392691092565656	0.00483929552137852	-0.00457625929266214	0.00646266713738441
1133	1.74415040016174	-0.0129869729280472	-25.5904998779297	-0.00132951640989631	0.00678734155371785	0.00191722682211548	-0.00879702530801296
1134	0.44545316696167	-0.662335574626923	-25.4606304168701	-0.00457625929266214	-0.00230353930965066	-0.00295288790948689	0.00776136433705688
1135	-0.203895464539528	0.961035966873169	-26.0450439453125	0.00906006153672934	-0.00197886489331722	0.00581331877037883	-0.00230353930965066
1136	1.09480178356171	-0.0129869729280472	-25.0710220336914	0.000293855206109583	0.000618529506027699	-0.00295288790948689	-0.00360223650932312
1137	-0.853244125843048	1.61038458347321	-25.4606304168701	0.00418994715437293	-0.00490093370899558	0.00159255252219737	0.00191722682211548
1138	1.09480178356171	-0.662335574626923	-25.6554355621338	-0.00165419070981443	-0.00230353930965066	-0.00457625929266214	-0.00100484199356288
1139	1.09480178356171	-0.0129869729280472	-25.9151744842529	0.000293855206109583	0.000943203864153475	-0.00132951640989631	-0.000355493422830477
1140	0.44545316696167	0.961035966873169	-25.395694732666	0.000293855206109583	0.00289124972186983	-0.00522560812532902	0.00646266713738441
1141	-0.203895464539528	1.61038458347321	-25.5904998779297	0.00321592413820326	-0.000355493422830477	0.000293855206109583	-0.00392691092565656
1142	1.74415040016174	0.311687350273132	-25.7203693389893	-0.00425158534198999	0.00776136433705688	-0.00327756232582033	0.000943203864153475
1143	1.09480178356171	-0.0129869729280472	-25.5255661010742	-0.00749832857400179	0.00711201597005129	-0.00425158534198999	-0.00360223650932312
1144	1.74415040016174	0.311687350273132	-25.395694732666	-0.00100484199356288	-0.00782300252467394	-0.00392691092565656	0.000293855206109583
1145	1.74415040016174	0.311687350273132	-25.1359558105469	0.00126787810586393	-0.00132951640989631	-0.0026282137259841	0.00159255252219737
1146	0.44545316696167	0.636361658573151	-25.5904998779297	-0.00490093370899558	0.011982130818069	-3.08191010844894e-05	-0.00587495695799589
1147	0.44545316696167	0.311687350273132	-25.980110168457	-0.000355493422830477	0.00321592413820326	-0.000680167751852423	0.00548864435404539
1148	1.74415040016174	-0.662335574626923	-25.8502388000488	0.00483929552137852	-0.00132951640989631	0.00256657530553639	0.000618529506027699
1149	1.09480178356171	0.311687350273132	-25.8502388000488	0.00256657530553639	-0.00295288790948689	-0.00327756232582033	0.00386527273803949
1150	0.44545316696167	0.636361658573151	-25.7853050231934	-3.08191010844894e-05	0.00776136433705688	-3.08191010844894e-05	0.00321592413820326
1151	-0.853244125843048	1.28571033477783	-25.2658252716064	0.000293855206109583	0.0022419011220336	0.000618529506027699	-0.00522560812532902
1152	1.09480178356171	1.28571033477783	-26.0450439453125	0.0158782228827477	0.0022419011220336	-0.00197886489331722	0.00808603875339031
1153	0.44545316696167	0.961035966873169	-26.0450439453125	-0.000355493422830477	0.00354059832170606	-0.000355493422830477	-0.00197886489331722
1154	1.74415040016174	-0.0129869729280472	-25.8502388000488	0.00581331877037883	-0.00197886489331722	-0.00749832857400179	0.00516396993771195
1155	-0.853244125843048	0.636361658573151	-25.8502388000488	0.00159255252219737	0.00126787810586393	0.000618529506027699	0.00516396993771195
1156	3.04284763336182	-0.337661296129227	-25.7203693389893	-0.00165419070981443	-0.00360223650932312	0.000293855206109583	-3.08191010844894e-05
1157	-2.15194129943848	0.636361658573151	-25.2658252716064	-0.00425158534198999	0.00126787810586393	-0.000355493422830477	0.00418994715437293
1158	-0.203895464539528	0.636361658573151	-25.1359558105469	-0.0123684434220195	0.00678734155371785	-0.00522560812532902	-3.08191010844894e-05
1159	-0.853244125843048	-0.337661296129227	-25.200891494751	0.0022419011220336	-0.00165419070981443	-0.00165419070981443	0.00516396993771195
1160	-0.203895464539528	-0.0129869729280472	-25.7203693389893	0.0152288740500808	0.000618529506027699	-0.00555028254166245	-0.000355493422830477
1161	-2.8012900352478	-0.0129869729280472	-25.1359558105469	-0.0130177913233638	0.00678734155371785	0.000293855206109583	-0.00165419070981443
1162	-1.50259268283844	0.636361658573151	-25.1359558105469	0.0145795252174139	0.00483929552137852	-0.00100484199356288	0.00386527273803949
1163	-2.8012900352478	1.28571033477783	-25.3307609558105	-0.0156151866540313	0.000943203864153475	0.000943203864153475	0.00159255252219737
1164	-0.853244125843048	-0.337661296129227	-25.395694732666	0.00256657530553639	0.00483929552137852	0.00516396993771195	0.00126787810586393
1165	-2.15194129943848	-0.0129869729280472	-25.2658252716064	-0.0188619289547205	-0.00197886489331722	-0.00425158534198999	0.00581331877037883
1166	-0.853244125843048	-0.337661296129227	-25.395694732666	0.00386527273803949	0.00451462110504508	0.00418994715437293	0.000943203864153475
1167	-2.8012900352478	0.636361658573151	-25.2658252716064	0.00516396993771195	0.00516396993771195	-0.00717365415766835	0.00418994715437293
1168	-0.203895464539528	-0.0129869729280472	-24.9411506652832	0.0106834331527352	-0.00132951640989631	0.000293855206109583	-0.00230353930965066
1169	-0.853244125843048	-0.0129869729280472	-24.8762168884277	-0.00879702530801296	0.00126787810586393	0.000943203864153475	-0.00132951640989631
1170	0.44545316696167	-0.0129869729280472	-25.3307609558105	0.00289124972186983	0.000293855206109583	-0.00522560812532902	0.000618529506027699
1171	0.44545316696167	-0.0129869729280472	-25.1359558105469	-0.00490093370899558	0.00451462110504508	0.00841071270406246	-0.00132951640989631
1172	-0.203895464539528	-0.662335574626923	-25.200891494751	0.000618529506027699	0.00483929552137852	-0.00327756232582033	0.00451462110504508
1173	-0.203895464539528	0.636361658573151	-25.200891494751	-3.08191010844894e-05	0.00483929552137852	0.00191722682211548	0.000943203864153475
1174	0.44545316696167	-0.662335574626923	-24.9411506652832	0.00613799272105098	0.01100810803473	-0.00230353930965066	-0.00522560812532902
1175	-0.203895464539528	0.311687350273132	-25.1359558105469	0.00256657530553639	0.00191722682211548	-0.00587495695799589	0.00613799272105098
1176	1.09480178356171	0.311687350273132	-25.2658252716064	0.0272418223321438	0.00289124972186983	0.00418994715437293	-0.00652430532500148
1177	-0.203895464539528	0.961035966873169	-25.3307609558105	-0.00749832857400179	0.00483929552137852	-0.00100484199356288	0.0100340843200684
1178	0.44545316696167	-0.0129869729280472	-25.200891494751	0.000943203864153475	-0.000680167751852423	0.000293855206109583	0.00126787810586393
1179	0.44545316696167	-0.662335574626923	-24.8112812042236	0.00516396993771195	-0.00879702530801296	0.00126787810586393	0.00386527273803949
1180	1.74415040016174	-0.987009942531586	-25.0060863494873	-0.00360223650932312	-0.00327756232582033	0.00191722682211548	0.00418994715437293
1181	-0.203895464539528	-0.662335574626923	-25.200891494751	0.000618529506027699	-0.0026282137259841	-0.00392691092565656	0.000943203864153475
1182	0.44545316696167	-0.337661296129227	-25.4606304168701	0.00678734155371785	-0.00619963090866804	0.00386527273803949	0.0100340843200684
1183	-0.853244125843048	-0.337661296129227	-25.0060863494873	-0.00619963090866804	-0.00555028254166245	-0.00555028254166245	0.0168522447347641
1184	1.09480178356171	-1.63635849952698	-24.8112812042236	0.0022419011220336	-0.0113944197073579	0.00289124972186983	-0.0026282137259841
1185	-0.203895464539528	-1.3116842508316	-24.7463474273682	0.0220470335334539	-0.00360223650932312	-0.00100484199356288	0.0103587592020631
1186	-0.203895464539528	-1.3116842508316	-25.4606304168701	0.00743668992072344	-0.00295288790948689	-0.000355493422830477	0.00711201597005129
1187	-0.853244125843048	-0.337661296129227	-25.395694732666	0.00126787810586393	-0.00100484199356288	-0.00587495695799589	0.00711201597005129
1188	-0.203895464539528	-0.987009942531586	-25.200891494751	-0.00457625929266214	-0.00457625929266214	-0.0026282137259841	0.01100810803473
1189	1.74415040016174	-1.3116842508316	-25.0060863494873	0.00548864435404539	-0.00490093370899558	-0.00425158534198999	-0.00100484199356288
1190	2.39349913597107	-0.662335574626923	-25.1359558105469	-0.00295288790948689	-0.00749832857400179	-0.00132951640989631	0.00386527273803949
1191	1.74415040016174	-1.63635849952698	-24.8762168884277	-0.000355493422830477	0.00191722682211548	0.000293855206109583	0.0136055024340749
1192	-0.853244125843048	0.636361658573151	-25.395694732666	0.00711201597005129	-0.000355493422830477	0.00126787810586393	0.00873538758605719
1193	-0.203895464539528	0.636361658573151	-25.395694732666	-0.00132951640989631	0.0022419011220336	-0.00100484199356288	0.00354059832170606
1194	1.74415040016174	-0.0129869729280472	-25.2658252716064	0.00321592413820326	-0.000355493422830477	-0.00327756232582033	-0.000680167751852423
1195	-0.203895464539528	0.636361658573151	-25.200891494751	0.00289124972186983	0.000293855206109583	-0.00555028254166245	0.00906006153672934
1196	0.44545316696167	0.311687350273132	-24.9411506652832	0.000293855206109583	0.00548864435404539	-3.08191010844894e-05	0.0113327819854021
1197	-0.203895464539528	0.636361658573151	-25.200891494751	0.00191722682211548	-0.00132951640989631	-0.00295288790948689	0.00548864435404539
1198	0.44545316696167	0.961035966873169	-25.3307609558105	0.000618529506027699	0.000293855206109583	-0.00295288790948689	0.00386527273803949
1199	2.39349913597107	-0.337661296129227	-25.200891494751	0.00386527273803949	-0.00230353930965066	-0.00132951640989631	-0.000680167751852423
1200	1.09480178356171	0.311687350273132	-25.3307609558105	0.000293855206109583	-0.00425158534198999	-0.00295288790948689	0.0103587592020631
1201	0.44545316696167	-0.0129869729280472	-25.1359558105469	0.00516396993771195	0.01100810803473	0.00126787810586393	0.01100810803473
1202	-0.853244125843048	1.28571033477783	-25.0710220336914	-0.00132951640989631	0.00451462110504508	0.00321592413820326	-0.00165419070981443
1203	-0.203895464539528	0.961035966873169	-25.5904998779297	0.000293855206109583	0.00516396993771195	-0.0104203969240189	0.00581331877037883
1204	1.74415040016174	0.311687350273132	-25.980110168457	0.0243197549134493	-0.00197886489331722	-0.000355493422830477	0.00386527273803949
1205	1.09480178356171	1.61038458347321	-26.2398490905762	-0.00555028254166245	-0.00652430532500148	-0.00619963090866804	0.00873538758605719
1206	1.74415040016174	-0.662335574626923	-25.395694732666	0.01100810803473	0.012956153601408	-0.00619963090866804	0.0123068047687411
1207	1.09480178356171	0.311687350273132	-25.395694732666	-0.0100957229733467	0.00516396993771195	-0.00457625929266214	0.00191722682211548
1208	-0.203895464539528	0.636361658573151	-25.6554355621338	0.00289124972186983	0.00646266713738441	-0.00522560812532902	0.00483929552137852
1209	3.04284763336182	-0.337661296129227	-26.1099796295166	0.0132808275520802	-0.00392691092565656	-0.000680167751852423	0.00808603875339031
1210	0.44545316696167	0.311687350273132	-25.980110168457	0.00873538758605719	-0.00652430532500148	-0.00425158534198999	0.0136055024340749
1211	2.39349913597107	-0.987009942531586	-26.2398490905762	0.0246444288641214	0.00613799272105098	0.000293855206109583	0.00841071270406246
1212	1.09480178356171	-0.0129869729280472	-26.0450439453125	0.00126787810586393	-0.00165419070981443	-0.00132951640989631	-0.00360223650932312
1213	0.44545316696167	0.961035966873169	-25.7853050231934	-0.00197886489331722	0.00516396993771195	-0.00165419070981443	0.00776136433705688
1214	-0.203895464539528	0.636361658573151	-25.9151744842529	0.00289124972186983	0.0022419011220336	-0.00360223650932312	0.00321592413820326
1215	0.44545316696167	0.636361658573151	-26.1749134063721	-0.0026282137259841	-0.00132951640989631	-0.00619963090866804	0.0259431265294552
1216	0.44545316696167	-0.337661296129227	-25.7203693389893	-3.08191010844894e-05	0.0022419011220336	-0.00197886489331722	0.00483929552137852
1217	1.74415040016174	-0.0129869729280472	-25.7853050231934	0.00808603875339031	0.00289124972186983	-0.00197886489331722	-0.00944637414067984
1218	1.74415040016174	0.961035966873169	-25.9151744842529	0.00289124972186983	0.00613799272105098	-0.00327756232582033	-0.00684897974133492
1219	0.44545316696167	0.961035966873169	-25.4606304168701	0.00613799272105098	-0.00295288790948689	-0.000355493422830477	-0.0110697457566857
1220	0.44545316696167	0.636361658573151	-25.9151744842529	-3.08191010844894e-05	-0.000355493422830477	-0.00230353930965066	-0.00847235135734081
1221	1.74415040016174	-0.0129869729280472	-25.8502388000488	0.000618529506027699	0.00256657530553639	-0.00360223650932312	-0.00944637414067984
1222	1.09480178356171	-0.0129869729280472	-25.3307609558105	0.00516396993771195	0.00970941036939621	0.00678734155371785	-0.00977104809135199
1223	0.44545316696167	-0.662335574626923	-25.7203693389893	-0.00814767740666866	-0.00490093370899558	-0.00165419070981443	-0.00457625929266214
1224	-0.203895464539528	-0.0129869729280472	-25.395694732666	0.000293855206109583	-0.00295288790948689	-3.08191010844894e-05	-0.00425158534198999
1225	-2.15194129943848	-0.0129869729280472	-24.8762168884277	-0.00457625929266214	0.00159255252219737	-0.00457625929266214	-0.00944637414067984
1226	-0.853244125843048	-0.0129869729280472	-25.9151744842529	-0.00327756232582033	0.00483929552137852	-0.00619963090866804	-0.00782300252467394
1227	-2.15194129943848	0.636361658573151	-25.980110168457	-0.00782300252467394	-0.00197886489331722	0.00678734155371785	-0.0107450718060136
1228	-0.853244125843048	-0.0129869729280472	-25.6554355621338	-0.0130177913233638	0.00841071270406246	-0.00360223650932312	-0.00360223650932312
1229	-0.203895464539528	-0.337661296129227	-25.4606304168701	-0.00327756232582033	0.00289124972186983	-0.000680167751852423	-0.00295288790948689
1230	-1.50259268283844	-0.0129869729280472	-25.0060863494873	0.00289124972186983	0.00354059832170606	-0.00425158534198999	-0.00522560812532902
1231	-1.50259268283844	-0.0129869729280472	-25.5904998779297	0.00354059832170606	-0.00197886489331722	-0.00457625929266214	-0.0120437685400248
1232	-0.853244125843048	-0.0129869729280472	-25.200891494751	-0.00847235135734081	0.000618529506027699	0.00354059832170606	-0.00879702530801296
1233	-1.50259268283844	-0.337661296129227	-25.2658252716064	-0.000680167751852423	0.00321592413820326	0.000293855206109583	-0.00912170019000769
1234	-0.203895464539528	-0.337661296129227	-25.4606304168701	-0.000355493422830477	0.00354059832170606	-0.00392691092565656	-0.00197886489331722
1235	-2.15194129943848	1.28571033477783	-25.7853050231934	-0.00425158534198999	-0.00490093370899558	-0.00100484199356288	-0.0107450718060136
1236	0.44545316696167	-0.0129869729280472	-25.2658252716064	-3.08191010844894e-05	0.00776136433705688	-0.00522560812532902	-0.00360223650932312
1237	1.09480178356171	-0.0129869729280472	-25.7853050231934	0.011982130818069	0.00678734155371785	-0.000355493422830477	-0.0126931173726916
1238	0.44545316696167	0.311687350273132	-25.980110168457	-0.00230353930965066	0.00289124972186983	-0.000680167751852423	-0.00392691092565656
1239	-0.203895464539528	0.961035966873169	-25.5255661010742	0.00321592413820326	0.000943203864153475	-0.00197886489331722	-0.0104203969240189
1240	0.44545316696167	0.636361658573151	-25.3307609558105	0.00970941036939621	0.0103587592020631	-0.00327756232582033	-0.00977104809135199
1241	1.74415040016174	-0.0129869729280472	-25.0710220336914	-0.00522560812532902	0.0116574559360743	-0.00327756232582033	-0.0149658378213644
1242	1.09480178356171	-0.0129869729280472	-24.6814117431641	0.00776136433705688	0.000293855206109583	0.00548864435404539	-0.00749832857400179
1243	1.09480178356171	-0.0129869729280472	-25.5255661010742	-0.0146411629393697	0.00516396993771195	-0.00457625929266214	-0.00814767740666866
1244	1.09480178356171	-0.662335574626923	-25.395694732666	0.0301638916134834	-3.08191010844894e-05	-0.00425158534198999	-0.00360223650932312
1245	0.44545316696167	-0.337661296129227	-25.200891494751	0.00548864435404539	-0.00327756232582033	-0.00197886489331722	-0.0107450718060136
1246	1.09480178356171	-0.662335574626923	-25.395694732666	0.00289124972186983	0.00256657530553639	-0.00749832857400179	-0.00814767740666866
1247	-0.203895464539528	0.636361658573151	-24.8112812042236	0.000943203864153475	-0.000355493422830477	0.00321592413820326	-0.00392691092565656
1248	1.74415040016174	-1.3116842508316	-25.395694732666	-0.00165419070981443	-0.00197886489331722	-0.00749832857400179	-0.0120437685400248
1249	1.09480178356171	-1.3116842508316	-25.980110168457	0.0272418223321438	-0.00847235135734081	-3.08191010844894e-05	0.00841071270406246
1250	0.44545316696167	-0.337661296129227	-25.8502388000488	0.00191722682211548	-0.00977104809135199	-0.00555028254166245	0.00873538758605719
1251	0.44545316696167	-0.337661296129227	-25.4606304168701	0.00159255252219737	0.00159255252219737	-0.00555028254166245	-0.00132951640989631
1252	1.09480178356171	-1.3116842508316	-25.0060863494873	-0.00132951640989631	-0.00847235135734081	0.00354059832170606	0.00191722682211548
1253	2.39349913597107	-0.987009942531586	-24.8762168884277	-0.00490093370899558	-0.00197886489331722	-0.00360223650932312	0.00126787810586393
1254	1.74415040016174	-1.3116842508316	-25.2658252716064	0.0022419011220336	-0.00230353930965066	-0.00814767740666866	0.00418994715437293
1255	-0.203895464539528	0.636361658573151	-25.4606304168701	-0.000355493422830477	0.00126787810586393	-0.00230353930965066	-0.00100484199356288
1256	1.74415040016174	-0.987009942531586	-25.200891494751	0.00386527273803949	0.00808603875339031	-0.00327756232582033	-3.08191010844894e-05
1257	1.09480178356171	0.636361658573151	-25.4606304168701	-0.00457625929266214	0.00159255252219737	-0.00100484199356288	-0.00165419070981443
1258	0.44545316696167	0.311687350273132	-25.3307609558105	0.0142548503354192	0.00711201597005129	-0.00555028254166245	-0.00165419070981443
1259	-0.203895464539528	0.636361658573151	-25.200891494751	-0.00555028254166245	-0.00230353930965066	-0.00555028254166245	-0.00230353930965066
1260	0.44545316696167	0.636361658573151	-25.5255661010742	0.00678734155371785	-3.08191010844894e-05	0.0022419011220336	-0.00197886489331722
1261	-0.203895464539528	1.28571033477783	-25.4606304168701	0.000618529506027699	0.00321592413820326	-0.00522560812532902	0.00613799272105098
1262	2.39349913597107	-0.0129869729280472	-25.200891494751	0.0106834331527352	-3.08191010844894e-05	0.00483929552137852	0.000618529506027699
1263	-0.203895464539528	0.636361658573151	-25.395694732666	-0.00165419070981443	0.00289124972186983	0.00256657530553639	0.000618529506027699
1264	0.44545316696167	0.636361658573151	-25.1359558105469	-0.00619963090866804	0.00256657530553639	-0.00782300252467394	-0.000355493422830477
1265	1.09480178356171	-0.0129869729280472	-25.0060863494873	0.00159255252219737	0.00191722682211548	0.0022419011220336	0.000618529506027699
1266	1.09480178356171	0.961035966873169	-25.395694732666	0.0262678004801273	0.00516396993771195	-0.0136671401560307	0.00321592413820326
1267	0.44545316696167	0.311687350273132	-25.2658252716064	-0.00230353930965066	0.000943203864153475	0.00451462110504508	-0.00165419070981443
1268	3.04284763336182	-0.337661296129227	-25.2658252716064	0.0252937767654657	0.00906006153672934	-0.00652430532500148	0.00354059832170606
1269	0.44545316696167	1.28571033477783	-25.4606304168701	0.00873538758605719	-0.00165419070981443	-0.00782300252467394	0.00126787810586393
1270	1.09480178356171	0.636361658573151	-25.3307609558105	0.00191722682211548	0.00321592413820326	-0.00100484199356288	0.00386527273803949
1271	0.44545316696167	0.961035966873169	-25.4606304168701	0.0106834331527352	0.00126787810586393	-0.00425158534198999	0.000943203864153475
1272	2.39349913597107	-0.337661296129227	-25.5904998779297	0.0288651939481497	0.00678734155371785	0.00191722682211548	0.00646266713738441
1273	1.09480178356171	-0.0129869729280472	-25.4606304168701	-0.00717365415766835	0.00516396993771195	-0.00197886489331722	0.00613799272105098
1274	3.04284763336182	0.311687350273132	-25.5255661010742	0.00126787810586393	0.000943203864153475	-0.00619963090866804	0.00483929552137852
1275	-0.853244125843048	0.961035966873169	-25.395694732666	0.0132808275520802	-0.00295288790948689	0.00256657530553639	-0.00100484199356288
1276	1.74415040016174	-0.337661296129227	-25.5904998779297	-0.00197886489331722	0.00354059832170606	-0.00522560812532902	0.00386527273803949
1277	-0.203895464539528	0.961035966873169	-26.1749134063721	-0.00425158534198999	0.00841071270406246	0.000943203864153475	0.00776136433705688
1278	1.09480178356171	0.961035966873169	-26.1749134063721	0.0350340083241463	-0.00717365415766835	0.000618529506027699	0.00386527273803949
1279	-1.50259268283844	0.311687350273132	-25.980110168457	-0.00360223650932312	0.00516396993771195	-0.00100484199356288	0.012956153601408
1280	0.44545316696167	0.311687350273132	-25.980110168457	0.00646266713738441	-0.00132951640989631	-3.08191010844894e-05	0.00451462110504508
1281	-0.203895464539528	0.961035966873169	-25.7853050231934	-0.00197886489331722	0.00289124972186983	-0.00717365415766835	0.00970941036939621
1282	1.74415040016174	0.636361658573151	-25.6554355621338	0.00321592413820326	0.0022419011220336	0.00289124972186983	0.00613799272105098
1283	-0.203895464539528	0.636361658573151	-25.980110168457	0.0106834331527352	0.00126787810586393	0.00256657530553639	0.00808603875339031
1284	-0.203895464539528	0.961035966873169	-26.1099796295166	-0.00132951640989631	0.00483929552137852	-0.00327756232582033	0.00776136433705688
1285	1.09480178356171	-0.337661296129227	-25.7203693389893	0.00548864435404539	0.00548864435404539	0.00386527273803949	0.0126314787194133
1286	-0.203895464539528	0.961035966873169	-25.5255661010742	-0.00230353930965066	0.00451462110504508	-0.00555028254166245	-0.00360223650932312
1287	0.44545316696167	-0.337661296129227	-24.9411506652832	0.0210730116814375	0.00516396993771195	0.00191722682211548	0.00548864435404539
1288	1.09480178356171	-0.0129869729280472	-25.3307609558105	0.00678734155371785	-0.00165419070981443	-0.00425158534198999	0.00321592413820326
1289	-2.15194129943848	0.961035966873169	-25.980110168457	-0.00977104809135199	0.00126787810586393	-0.000680167751852423	0.00613799272105098
1290	-2.15194129943848	0.636361658573151	-26.1099796295166	-0.00814767740666866	-0.00132951640989631	0.00191722682211548	-0.0120437685400248
1291	-3.45063853263855	0.961035966873169	-25.395694732666	-0.00944637414067984	0.00581331877037883	-0.00295288790948689	-0.00165419070981443
1292	-0.203895464539528	-0.337661296129227	-25.3307609558105	-0.0117190945893526	0.00646266713738441	-0.00100484199356288	-0.00814767740666866
1293	-1.50259268283844	-0.0129869729280472	-24.9411506652832	-0.0113944197073579	0.00451462110504508	0.00126787810586393	0.00970941036939621
1294	-1.50259268283844	-0.662335574626923	-25.3307609558105	-0.00782300252467394	-0.00132951640989631	-0.00100484199356288	0.00191722682211548
1295	-2.15194129943848	-0.337661296129227	-25.6554355621338	-0.0188619289547205	0.000293855206109583	-0.000680167751852423	-0.00197886489331722
1296	-0.853244125843048	-0.0129869729280472	-26.0450439453125	0.00289124972186983	0.00256657530553639	-0.00392691092565656	-0.00295288790948689
1297	-2.8012900352478	0.636361658573151	-25.8502388000488	-0.00782300252467394	0.00743668992072344	0.000618529506027699	0.00256657530553639
1298	-1.50259268283844	1.28571033477783	-25.1359558105469	-0.00100484199356288	-0.00879702530801296	0.000293855206109583	-0.00749832857400179
1299	-0.203895464539528	-0.0129869729280472	-24.8762168884277	-0.00165419070981443	0.00970941036939621	-0.0143164889886975	0.00581331877037883
1300	-0.853244125843048	-0.0129869729280472	-24.8762168884277	0.000293855206109583	-0.00360223650932312	0.00516396993771195	-0.00814767740666866
1301	-0.203895464539528	0.961035966873169	-25.4606304168701	-0.00717365415766835	0.00970941036939621	-0.0104203969240189	0.000293855206109583
1302	-1.50259268283844	1.28571033477783	-25.980110168457	-0.00457625929266214	-0.00132951640989631	-0.00295288790948689	-0.00490093370899558
1303	1.09480178356171	1.28571033477783	-25.7853050231934	0.00548864435404539	-0.00165419070981443	0.00159255252219737	-0.00327756232582033
1304	-0.203895464539528	1.28571033477783	-25.3307609558105	-0.00490093370899558	0.0022419011220336	-0.0026282137259841	-0.0026282137259841
1305	1.09480178356171	-0.337661296129227	-25.5255661010742	-0.0152905117720366	0.00159255252219737	0.000293855206109583	-0.00360223650932312
1306	-0.853244125843048	1.28571033477783	-25.7853050231934	0.00711201597005129	0.000943203864153475	-0.00490093370899558	-0.00782300252467394
1307	1.74415040016174	-0.337661296129227	-25.200891494751	0.00581331877037883	0.0022419011220336	0.000618529506027699	0.000618529506027699
1308	1.74415040016174	-0.0129869729280472	-25.3307609558105	-0.000355493422830477	-0.00522560812532902	-0.00587495695799589	-0.00392691092565656
1309	-0.203895464539528	0.311687350273132	-25.3307609558105	0.000943203864153475	-0.00132951640989631	-0.0104203969240189	0.000618529506027699
1310	-0.853244125843048	0.636361658573151	-25.3307609558105	0.00613799272105098	-0.00717365415766835	0.00289124972186983	-0.00425158534198999
1311	-0.853244125843048	0.311687350273132	-25.2658252716064	-0.0130177913233638	-0.00522560812532902	-0.00425158534198999	0.0022419011220336
1312	1.74415040016174	-0.987009942531586	-25.3307609558105	0.00256657530553639	-0.00522560812532902	-0.00392691092565656	-0.00490093370899558
1313	3.69219636917114	-1.63635849952698	-25.5255661010742	0.000618529506027699	-0.00912170019000769	-0.00165419070981443	-0.00165419070981443
1314	1.74415040016174	-1.3116842508316	-25.3307609558105	-0.00100484199356288	-0.00879702530801296	-0.00490093370899558	0.000943203864153475
1315	3.04284763336182	-1.63635849952698	-25.5255661010742	0.000293855206109583	-0.00295288790948689	-0.000355493422830477	-0.00425158534198999
1316	0.44545316696167	-0.337661296129227	-25.9151744842529	-3.08191010844894e-05	-0.0100957229733467	-0.00522560812532902	-0.00295288790948689
1317	1.09480178356171	-0.987009942531586	-25.7203693389893	0.000618529506027699	-0.00814767740666866	-0.00814767740666866	-0.000355493422830477
1318	0.44545316696167	-0.987009942531586	-25.7203693389893	-0.00555028254166245	-0.00814767740666866	0.00451462110504508	-0.00392691092565656
1319	2.39349913597107	-0.987009942531586	-25.200891494751	0.00938473641872406	-0.00230353930965066	-0.00425158534198999	0.00613799272105098
1320	1.74415040016174	-0.662335574626923	-25.0710220336914	0.01847561635077	-0.00522560812532902	-0.00360223650932312	-0.000355493422830477
1321	0.44545316696167	-0.0129869729280472	-25.200891494751	-0.00425158534198999	0.00418994715437293	-0.00522560812532902	0.000293855206109583
1322	-0.203895464539528	0.311687350273132	-25.3307609558105	-0.00652430532500148	0.00873538758605719	-0.000355493422830477	0.00126787810586393
1323	1.09480178356171	0.311687350273132	-25.1359558105469	-0.00555028254166245	0.00256657530553639	0.000943203864153475	0.00743668992072344
1324	-0.203895464539528	0.961035966873169	-25.5255661010742	0.0178262684494257	0.00516396993771195	-0.00619963090866804	0.0145795252174139
1325	2.39349913597107	-0.337661296129227	-25.1359558105469	-0.000680167751852423	-0.00392691092565656	0.0022419011220336	-0.00295288790948689
1326	-0.203895464539528	0.636361658573151	-26.0450439453125	0.00321592413820326	-0.00197886489331722	-0.0026282137259841	0.00159255252219737
1327	3.04284763336182	-0.337661296129227	-25.7203693389893	-0.00944637414067984	0.00289124972186983	0.000293855206109583	-0.00782300252467394
1328	1.09480178356171	-0.0129869729280472	-25.7853050231934	0.00159255252219737	-0.00132951640989631	0.00613799272105098	0.00548864435404539
1329	1.09480178356171	0.636361658573151	-25.7203693389893	-0.000680167751852423	0.00646266713738441	-0.00132951640989631	0.0123068047687411
1330	-0.203895464539528	0.961035966873169	-25.5255661010742	-0.000355493422830477	0.00191722682211548	-0.00197886489331722	-0.00425158534198999
1331	0.44545316696167	0.636361658573151	-25.5904998779297	0.0194496400654316	0.0132808275520802	-0.00847235135734081	-0.0026282137259841
1332	0.44545316696167	0.311687350273132	-25.5255661010742	-0.0136671401560307	0.00776136433705688	0.000943203864153475	0.000618529506027699
1333	1.09480178356171	-0.0129869729280472	-25.2658252716064	0.0022419011220336	0.00289124972186983	0.00418994715437293	-0.0165892094373703
1334	2.39349913597107	-0.337661296129227	-25.3307609558105	-0.00360223650932312	-3.08191010844894e-05	-0.00165419070981443	0.00873538758605719
1335	3.04284763336182	-0.0129869729280472	-25.200891494751	-0.000355493422830477	-0.00197886489331722	-0.00522560812532902	0.00256657530553639
1336	-0.853244125843048	0.636361658573151	-25.7203693389893	-0.00360223650932312	0.00678734155371785	-0.00555028254166245	-0.00814767740666866
1337	0.44545316696167	0.311687350273132	-26.2398490905762	-0.00132951640989631	0.00289124972186983	-0.00717365415766835	-0.00879702530801296
1338	1.74415040016174	-0.662335574626923	-25.9151744842529	-0.00197886489331722	0.00256657530553639	0.000618529506027699	-3.08191010844894e-05
1339	1.74415040016174	-0.337661296129227	-25.8502388000488	0.00321592413820326	0.00126787810586393	-0.00522560812532902	-0.00847235135734081
1340	1.09480178356171	-0.0129869729280472	-25.0060863494873	-3.08191010844894e-05	0.000943203864153475	0.000293855206109583	-0.0110697457566857
1341	0.44545316696167	-0.337661296129227	-25.9151744842529	0.00126787810586393	0.0103587592020631	-0.00490093370899558	-0.00749832857400179
1342	-0.203895464539528	0.636361658573151	-26.1749134063721	0.0142548503354192	0.00159255252219737	-0.00425158534198999	-0.00912170019000769
1343	-0.853244125843048	0.961035966873169	-25.5904998779297	-0.00944637414067984	0.00126787810586393	0.00354059832170606	-0.00295288790948689
1344	-0.203895464539528	0.636361658573151	-25.4606304168701	-0.00425158534198999	0.00581331877037883	-0.00100484199356288	-0.00522560812532902
1345	1.74415040016174	-0.337661296129227	-25.2658252716064	0.00159255252219737	0.00483929552137852	0.00126787810586393	-0.00392691092565656
1346	-0.203895464539528	0.961035966873169	-25.0710220336914	-0.00327756232582033	0.00159255252219737	-0.00165419070981443	-0.00814767740666866
1347	1.74415040016174	-0.337661296129227	-25.8502388000488	0.000293855206109583	0.00548864435404539	-0.00457625929266214	-0.00814767740666866
1348	0.44545316696167	0.311687350273132	-25.980110168457	-0.00522560812532902	0.0022419011220336	0.00451462110504508	-0.00425158534198999
1349	-0.203895464539528	0.636361658573151	-25.5255661010742	0.0197743140161037	-0.00165419070981443	0.00191722682211548	-0.00165419070981443
1350	-0.853244125843048	1.28571033477783	-25.2658252716064	-0.00749832857400179	0.00613799272105098	-0.000680167751852423	0.000943203864153475
1351	0.44545316696167	0.961035966873169	-25.1359558105469	-0.00684897974133492	0.00159255252219737	0.000618529506027699	-0.00619963090866804
1352	0.44545316696167	0.311687350273132	-25.0710220336914	-0.0026282137259841	0.00646266713738441	-0.00717365415766835	-0.0026282137259841
1353	1.09480178356171	0.311687350273132	-25.8502388000488	-0.000680167751852423	0.00548864435404539	0.00516396993771195	-0.00977104809135199
1354	0.44545316696167	0.311687350273132	-25.9151744842529	-0.00814767740666866	0.00126787810586393	0.000618529506027699	0.00938473641872406
1355	0.44545316696167	0.636361658573151	-25.6554355621338	0.00354059832170606	-0.00425158534198999	-0.00360223650932312	-0.00100484199356288
1356	-0.853244125843048	0.961035966873169	-25.7853050231934	-0.00425158534198999	0.00581331877037883	0.000293855206109583	-0.00782300252467394
1357	-1.50259268283844	1.28571033477783	-25.6554355621338	0.00548864435404539	0.0100340843200684	-0.00295288790948689	-0.000680167751852423
1358	-0.853244125843048	-0.0129869729280472	-25.5904998779297	-0.0126931173726916	0.00548864435404539	0.00613799272105098	0.01100810803473
1359	-0.203895464539528	-0.0129869729280472	-25.9151744842529	-0.00782300252467394	-3.08191010844894e-05	-0.00165419070981443	-0.00197886489331722
1360	-0.853244125843048	-0.337661296129227	-25.6554355621338	0.00191722682211548	0.00126787810586393	-0.00522560812532902	0.000293855206109583
1361	-1.50259268283844	-0.0129869729280472	-25.5904998779297	-0.0126931173726916	0.00646266713738441	0.000943203864153475	-0.0107450718060136
1362	-3.45063853263855	0.636361658573151	-25.3307609558105	-0.00652430532500148	0.012956153601408	-0.00392691092565656	-0.00749832857400179
1363	-1.50259268283844	1.28571033477783	-25.1359558105469	-0.00425158534198999	0.000618529506027699	0.000618529506027699	-0.00652430532500148
1364	-2.8012900352478	0.636361658573151	-25.4606304168701	-0.00490093370899558	0.000293855206109583	0.0022419011220336	-0.00230353930965066
1365	-0.203895464539528	-0.0129869729280472	-26.0450439453125	-0.00977104809135199	0.00256657530553639	-0.00425158534198999	0.000293855206109583
1366	-0.853244125843048	0.636361658573151	-25.9151744842529	-0.000355493422830477	0.00256657530553639	0.00321592413820326	-0.00295288790948689
1367	1.09480178356171	-0.0129869729280472	-25.8502388000488	-0.00425158534198999	0.00418994715437293	-0.00197886489331722	-0.0026282137259841
1368	-0.853244125843048	0.636361658573151	-25.1359558105469	0.000618529506027699	0.00938473641872406	0.00386527273803949	0.000618529506027699
1369	0.44545316696167	0.961035966873169	-25.5904998779297	0.00386527273803949	-0.00490093370899558	-0.00197886489331722	-0.00360223650932312
1370	-0.203895464539528	1.28571033477783	-25.980110168457	0.00483929552137852	0.000293855206109583	-0.00555028254166245	0.00126787810586393
1371	-0.203895464539528	0.636361658573151	-26.0450439453125	0.00581331877037883	0.011982130818069	0.000943203864153475	-0.00717365415766835
1372	1.09480178356171	0.636361658573151	-25.5255661010742	-0.00879702530801296	-0.00165419070981443	-0.00717365415766835	-0.00295288790948689
1373	1.74415040016174	0.636361658573151	-25.8502388000488	0.00191722682211548	-0.00100484199356288	0.00938473641872406	0.000293855206109583
1374	1.74415040016174	-0.0129869729280472	-25.6554355621338	-0.000680167751852423	0.00386527273803949	-0.00392691092565656	0.00418994715437293
1375	1.09480178356171	-0.0129869729280472	-25.200891494751	0.00191722682211548	-0.000680167751852423	-0.00360223650932312	-0.00295288790948689
1376	0.44545316696167	0.311687350273132	-25.5255661010742	0.00191722682211548	-0.000355493422830477	-0.00457625929266214	-0.000355493422830477
1377	-0.853244125843048	0.311687350273132	-26.1099796295166	0.00581331877037883	-0.00555028254166245	-0.000355493422830477	-0.000680167751852423
1378	1.09480178356171	-0.987009942531586	-25.0710220336914	-0.00522560812532902	-0.00197886489331722	-0.00100484199356288	-0.000355493422830477
1379	1.09480178356171	-0.987009942531586	-25.4606304168701	0.0275664981454611	-0.0104203969240189	0.000943203864153475	-0.00425158534198999
1380	2.39349913597107	-1.3116842508316	-25.3307609558105	0.0126314787194133	-0.00879702530801296	-0.00717365415766835	-0.00295288790948689
1381	-0.203895464539528	-0.987009942531586	-25.7203693389893	-0.00392691092565656	-0.000680167751852423	0.000293855206109583	-0.00392691092565656
1382	0.44545316696167	-0.337661296129227	-26.1099796295166	0.00613799272105098	-0.00782300252467394	-0.00327756232582033	0.00321592413820326
1383	-0.203895464539528	-0.337661296129227	-25.395694732666	0.00743668992072344	-0.00879702530801296	0.000943203864153475	-0.0026282137259841
1384	1.74415040016174	-0.337661296129227	-25.4606304168701	-0.0117190945893526	-0.0152905117720366	-0.00295288790948689	0.00483929552137852
1385	1.09480178356171	-0.337661296129227	-25.9151744842529	-0.0104203969240189	-0.00717365415766835	-0.00392691092565656	0.00321592413820326
1386	1.74415040016174	-1.63635849952698	-25.395694732666	0.00776136433705688	-0.00360223650932312	0.00289124972186983	-0.00425158534198999
1387	1.09480178356171	-0.337661296129227	-26.1749134063721	-0.00100484199356288	-0.00295288790948689	-0.00295288790948689	0.00321592413820326
1388	0.44545316696167	-0.0129869729280472	-26.0450439453125	-0.00165419070981443	-0.00425158534198999	0.00548864435404539	0.00159255252219737
1389	1.09480178356171	-0.662335574626923	-25.200891494751	0.013930176384747	-0.00165419070981443	-0.000680167751852423	0.00743668992072344
1390	2.39349913597107	-0.987009942531586	-25.200891494751	0.00289124972186983	-0.00327756232582033	-0.00684897974133492	-0.000680167751852423
1391	1.09480178356171	-0.337661296129227	-24.9411506652832	0.000293855206109583	0.000618529506027699	0.00483929552137852	0.00256657530553639
1392	2.39349913597107	-0.0129869729280472	-25.0710220336914	-0.00782300252467394	-0.000355493422830477	-0.00619963090866804	0.000293855206109583
1393	0.44545316696167	-0.0129869729280472	-25.8502388000488	-0.00295288790948689	0.00191722682211548	0.00646266713738441	0.000618529506027699
1394	1.09480178356171	0.636361658573151	-25.9151744842529	-0.00847235135734081	-0.000355493422830477	0.00483929552137852	0.00321592413820326
1395	0.44545316696167	-0.337661296129227	-25.5904998779297	0.0171769186854362	-0.00295288790948689	-0.00457625929266214	0.00483929552137852
1396	2.39349913597107	0.636361658573151	-25.3307609558105	-0.000680167751852423	0.00159255252219737	0.0022419011220336	0.000943203864153475
1397	-0.203895464539528	0.961035966873169	-25.2658252716064	-0.00490093370899558	0.00418994715437293	0.000293855206109583	-0.00652430532500148
1398	-0.203895464539528	0.636361658573151	-25.9151744842529	0.00906006153672934	0.000943203864153475	0.00678734155371785	0.00516396993771195
1399	-0.203895464539528	0.961035966873169	-25.980110168457	0.0175015944987535	0.00126787810586393	-0.000355493422830477	0.0236704051494598
1400	0.44545316696167	0.636361658573151	-26.0450439453125	0.0200989879667759	0.00386527273803949	-0.00360223650932312	-0.00717365415766835
1401	0.44545316696167	0.961035966873169	-25.4606304168701	0.00711201597005129	0.00873538758605719	-3.08191010844894e-05	0.00776136433705688
1402	2.39349913597107	0.311687350273132	-25.7203693389893	-0.0104203969240189	-0.0026282137259841	-0.00684897974133492	-0.00555028254166245
1403	1.74415040016174	-0.0129869729280472	-25.395694732666	0.000943203864153475	0.00516396993771195	0.000943203864153475	0.000943203864153475
1404	1.74415040016174	-0.337661296129227	-25.395694732666	-0.00165419070981443	-0.00327756232582033	-0.00522560812532902	0.00776136433705688
1405	-0.853244125843048	0.311687350273132	-25.7203693389893	0.0126314787194133	-0.00327756232582033	-0.00457625929266214	-0.00912170019000769
1406	1.09480178356171	-0.662335574626923	-25.5255661010742	0.000293855206109583	-0.00652430532500148	-0.0026282137259841	0.000293855206109583
1407	1.74415040016174	0.961035966873169	-25.6554355621338	-0.0113944197073579	0.011982130818069	-0.00490093370899558	0.00418994715437293
1408	-0.203895464539528	0.311687350273132	-25.980110168457	0.00743668992072344	0.00808603875339031	-0.000680167751852423	-0.00132951640989631
1409	0.44545316696167	0.961035966873169	-25.7853050231934	0.00126787810586393	-0.000355493422830477	0.000293855206109583	0.00581331877037883
1410	-0.203895464539528	0.636361658573151	-26.1099796295166	0.00354059832170606	0.0100340843200684	-0.00587495695799589	0.000293855206109583
1411	0.44545316696167	0.636361658573151	-26.1099796295166	-0.00392691092565656	0.00321592413820326	0.00191722682211548	0.000618529506027699
1412	-0.203895464539528	0.961035966873169	-26.2398490905762	-0.00132951640989631	0.00516396993771195	-0.0100957229733467	-0.00295288790948689
1413	1.74415040016174	0.636361658573151	-25.8502388000488	0.025618452578783	0.00386527273803949	0.00321592413820326	0.00386527273803949
1414	-0.203895464539528	0.961035966873169	-25.7203693389893	0.00159255252219737	-0.00457625929266214	0.00581331877037883	-0.00327756232582033
1415	-0.853244125843048	0.636361658573151	-25.8502388000488	0.00386527273803949	0.00873538758605719	-0.00879702530801296	-0.00197886489331722
1416	1.09480178356171	-0.662335574626923	-25.9151744842529	0.00159255252219737	0.00159255252219737	0.00321592413820326	0.00354059832170606
1417	1.74415040016174	-0.337661296129227	-25.7203693389893	-0.00457625929266214	0.0100340843200684	-0.00392691092565656	0.00256657530553639
1418	-0.203895464539528	0.961035966873169	-25.9151744842529	0.00256657530553639	0.00159255252219737	-0.00392691092565656	-0.00100484199356288
1419	-0.853244125843048	0.311687350273132	-25.6554355621338	-0.00814767740666866	-0.00197886489331722	0.000618529506027699	0.00126787810586393
1420	-0.203895464539528	0.961035966873169	-25.5904998779297	0.00906006153672934	0.00418994715437293	-0.00327756232582033	-0.00230353930965066
1421	-0.853244125843048	0.311687350273132	-25.8502388000488	-0.00100484199356288	0.0100340843200684	0.00386527273803949	0.000943203864153475
1422	1.74415040016174	0.636361658573151	-26.2398490905762	-0.0107450718060136	0.00126787810586393	-0.00295288790948689	0.000943203864153475
1423	1.74415040016174	-0.337661296129227	-25.6554355621338	0.00743668992072344	0.00126787810586393	-0.00100484199356288	0.00386527273803949
1424	-0.853244125843048	0.961035966873169	-25.6554355621338	0.00321592413820326	0.00548864435404539	0.00548864435404539	-0.00132951640989631
1425	-1.50259268283844	0.961035966873169	-25.6554355621338	0.000293855206109583	0.00289124972186983	-0.00652430532500148	0.00678734155371785
1426	0.44545316696167	-0.337661296129227	-25.5255661010742	-0.000680167751852423	0.00548864435404539	0.00321592413820326	-0.00360223650932312
1427	-1.50259268283844	1.28571033477783	-26.1749134063721	0.00548864435404539	0.00418994715437293	-0.0113944197073579	0.00548864435404539
1428	-2.8012900352478	0.961035966873169	-25.9151744842529	-0.00977104809135199	0.00743668992072344	-0.00230353930965066	0.00841071270406246
1429	-2.15194129943848	0.636361658573151	-25.5904998779297	0.00256657530553639	-0.00522560812532902	0.00354059832170606	0.0145795252174139
1430	-3.45063853263855	0.636361658573151	-25.5904998779297	-0.0130177913233638	0.00354059832170606	-0.00587495695799589	0.00418994715437293
1431	-2.8012900352478	0.961035966873169	-25.5255661010742	-0.000355493422830477	0.00386527273803949	-0.00327756232582033	0.0022419011220336
1432	-3.45063853263855	1.28571033477783	-26.0450439453125	-0.00132951640989631	0.00646266713738441	0.000293855206109583	-0.00230353930965066
1433	-0.853244125843048	-0.0129869729280472	-25.8502388000488	-0.0224333461374044	0.00321592413820326	-0.00295288790948689	0.00418994715437293
1434	-2.15194129943848	1.61038458347321	-25.8502388000488	0.00873538758605719	0.000618529506027699	-0.00165419070981443	0.0165275707840919
1435	-2.8012900352478	0.961035966873169	-25.8502388000488	-0.00814767740666866	0.00808603875339031	-0.0107450718060136	0.00646266713738441
1436	-1.50259268283844	0.311687350273132	-25.5255661010742	0.00386527273803949	-0.000355493422830477	0.00483929552137852	-0.00327756232582033
1437	-0.203895464539528	-0.337661296129227	-25.6554355621338	-0.00814767740666866	0.00548864435404539	-0.00814767740666866	-3.08191010844894e-05
1438	-1.50259268283844	1.61038458347321	-25.9151744842529	-0.00814767740666866	0.00289124972186983	0.00159255252219737	0.00516396993771195
1439	-0.853244125843048	-0.0129869729280472	-25.9151744842529	-0.00749832857400179	-3.08191010844894e-05	-0.00197886489331722	-0.00165419070981443
1440	-0.853244125843048	0.961035966873169	-25.980110168457	-0.00295288790948689	-0.00197886489331722	-0.00619963090866804	0.00289124972186983
1441	0.44545316696167	-0.0129869729280472	-25.9151744842529	-0.00230353930965066	0.00159255252219737	-0.00652430532500148	0.0022419011220336
1442	1.09480178356171	0.636361658573151	-25.7203693389893	-0.00717365415766835	0.000943203864153475	-0.00425158534198999	-0.00165419070981443
1443	2.39349913597107	-0.337661296129227	-25.6554355621338	0.00548864435404539	-0.000680167751852423	-0.00230353930965066	0.0022419011220336
1444	-0.203895464539528	1.28571033477783	-25.7853050231934	0.00808603875339031	0.000293855206109583	0.0022419011220336	0.00159255252219737
1445	-0.203895464539528	0.961035966873169	-25.9151744842529	-0.00132951640989631	0.00386527273803949	-0.00392691092565656	0.000618529506027699
1446	0.44545316696167	-0.0129869729280472	-25.7853050231934	0.011982130818069	0.00516396993771195	-0.000680167751852423	-0.00295288790948689
1447	1.74415040016174	-0.0129869729280472	-26.1099796295166	-0.00327756232582033	0.00256657530553639	-0.00327756232582033	-0.00522560812532902
1448	-0.853244125843048	0.636361658573151	-25.7853050231934	0.00613799272105098	0.00191722682211548	-0.00132951640989631	0.0136055024340749
1449	0.44545316696167	-0.0129869729280472	-25.8502388000488	0.00516396993771195	-0.00457625929266214	-0.00327756232582033	0.00548864435404539
1450	-0.853244125843048	0.311687350273132	-25.7203693389893	0.000943203864153475	-0.00457625929266214	-0.00392691092565656	0.00938473641872406
1451	1.09480178356171	0.311687350273132	-25.980110168457	0.00841071270406246	0.000943203864153475	-0.00490093370899558	0.00159255252219737
1452	-0.853244125843048	0.311687350273132	-25.9151744842529	0.00873538758605719	-0.000680167751852423	0.00191722682211548	0.00970941036939621
1453	2.39349913597107	-1.96103286743164	-25.6554355621338	-0.0026282137259841	-0.00619963090866804	-0.00425158534198999	0.0136055024340749
1454	-0.853244125843048	-0.987009942531586	-25.8502388000488	0.00418994715437293	-0.00652430532500148	0.00581331877037883	0.0022419011220336
1455	0.44545316696167	-0.987009942531586	-26.3697185516357	-0.00522560812532902	-0.00847235135734081	-0.00360223650932312	0.00191722682211548
1456	0.44545316696167	-1.63635849952698	-25.7203693389893	-3.08191010844894e-05	0.00126787810586393	-0.0026282137259841	0.00418994715437293
1457	2.39349913597107	-1.63635849952698	-25.7203693389893	-3.08191010844894e-05	-0.00295288790948689	-0.0026282137259841	-0.00652430532500148
1458	-1.50259268283844	-0.0129869729280472	-26.0450439453125	0.00418994715437293	-0.00652430532500148	0.000943203864153475	0.011982130818069
1459	0.44545316696167	-0.0129869729280472	-25.7853050231934	0.00256657530553639	-0.00522560812532902	0.00321592413820326	0.00906006153672934
1460	-1.50259268283844	-0.0129869729280472	-26.1099796295166	0.00289124972186983	-0.00522560812532902	-0.00619963090866804	-0.0126931173726916
1461	0.44545316696167	-0.0129869729280472	-26.0450439453125	0.00418994715437293	-0.00100484199356288	0.000618529506027699	0.00581331877037883
1462	0.44545316696167	-0.337661296129227	-25.9151744842529	-0.00425158534198999	0.00418994715437293	-0.000680167751852423	-0.00717365415766835
1463	2.39349913597107	-0.987009942531586	-25.6554355621338	0.00321592413820326	0.000943203864153475	-0.0026282137259841	0.00321592413820326
1464	-0.853244125843048	0.311687350273132	-25.395694732666	0.0126314787194133	-0.000680167751852423	0.00548864435404539	0.00646266713738441
1465	-0.853244125843048	0.311687350273132	-25.5255661010742	-0.00522560812532902	-0.00457625929266214	0.000618529506027699	0.0022419011220336
1466	1.74415040016174	-0.987009942531586	-25.6554355621338	0.00191722682211548	0.000943203864153475	-0.00327756232582033	-0.00782300252467394
1467	1.74415040016174	0.311687350273132	-26.1099796295166	-0.00684897974133492	-0.00100484199356288	-0.00392691092565656	-0.0130177913233638
1468	-1.50259268283844	0.311687350273132	-26.0450439453125	-0.00522560812532902	0.0022419011220336	-0.00230353930965066	-0.00782300252467394
1469	-0.203895464539528	0.636361658573151	-25.7853050231934	0.000943203864153475	-0.00360223650932312	-0.000355493422830477	-0.0110697457566857
1470	-0.203895464539528	0.311687350273132	-25.4606304168701	-0.00587495695799589	-3.08191010844894e-05	-0.0026282137259841	-0.00425158534198999
1471	0.44545316696167	0.636361658573151	-25.8502388000488	0.00581331877037883	0.00678734155371785	-0.000355493422830477	-0.0123684434220195
1472	-0.853244125843048	0.961035966873169	-26.1099796295166	-0.00230353930965066	-0.00457625929266214	-0.00555028254166245	-0.00782300252467394
1473	1.09480178356171	0.636361658573151	-25.980110168457	0.00191722682211548	0.00483929552137852	-0.00749832857400179	-0.00814767740666866
1474	-0.203895464539528	0.961035966873169	-25.8502388000488	0.00548864435404539	-3.08191010844894e-05	0.00548864435404539	-0.00555028254166245
1475	0.44545316696167	0.961035966873169	-26.2398490905762	-0.00619963090866804	0.00776136433705688	-0.00425158534198999	-0.00490093370899558
1476	0.44545316696167	-0.662335574626923	-25.7853050231934	0.000293855206109583	0.00646266713738441	-0.00327756232582033	-0.000680167751852423
1477	1.74415040016174	-0.0129869729280472	-26.4346542358398	0.00646266713738441	0.00256657530553639	-0.00749832857400179	-0.00197886489331722
1478	-0.203895464539528	1.28571033477783	-26.3697185516357	0.00776136433705688	-3.08191010844894e-05	-0.0100957229733467	-0.000680167751852423
1479	-0.203895464539528	0.961035966873169	-26.2398490905762	0.00938473641872406	-3.08191010844894e-05	0.00289124972186983	0.00938473641872406
1480	-0.203895464539528	0.311687350273132	-26.1099796295166	0.000943203864153475	0.00808603875339031	-0.00879702530801296	-0.00587495695799589
1481	0.44545316696167	0.961035966873169	-26.3697185516357	-0.0026282137259841	-0.00132951640989631	-0.00814767740666866	0.0181509424000978
1482	1.09480178356171	0.636361658573151	-26.1099796295166	-0.0026282137259841	-3.08191010844894e-05	-0.00522560812532902	0.0282158460468054
1483	1.09480178356171	-0.0129869729280472	-25.980110168457	-0.0026282137259841	-0.0026282137259841	-0.0100957229733467	0.0259431265294552
1484	-0.203895464539528	0.636361658573151	-26.4346542358398	0.00483929552137852	0.00191722682211548	-0.00197886489331722	0.0272418223321438
1485	-0.203895464539528	0.961035966873169	-26.4346542358398	-0.0026282137259841	0.000943203864153475	0.00159255252219737	0.0252937767654657
1486	1.09480178356171	-0.337661296129227	-25.980110168457	-0.00782300252467394	0.000943203864153475	-0.00879702530801296	0.01847561635077
1487	1.09480178356171	0.311687350273132	-26.2398490905762	0.013930176384747	0.00548864435404539	0.0022419011220336	-0.00555028254166245
1488	-0.853244125843048	0.961035966873169	-25.5904998779297	-3.08191010844894e-05	0.00451462110504508	-0.00977104809135199	0.00386527273803949
1489	-0.203895464539528	0.961035966873169	-25.980110168457	0.00256657530553639	0.00483929552137852	-0.000680167751852423	-0.00132951640989631
1490	0.44545316696167	0.311687350273132	-26.0450439453125	0.011982130818069	0.00581331877037883	-0.00230353930965066	-0.0026282137259841
1491	-0.203895464539528	1.28571033477783	-25.4606304168701	0.000293855206109583	-3.08191010844894e-05	-0.00717365415766835	-0.00555028254166245
1492	-0.203895464539528	1.28571033477783	-25.9151744842529	-0.00197886489331722	0.0100340843200684	-0.00652430532500148	-0.00522560812532902
1493	1.09480178356171	-0.0129869729280472	-25.5255661010742	-0.0104203969240189	0.00126787810586393	-0.00555028254166245	-0.00425158534198999
1494	-0.203895464539528	0.636361658573151	-25.5255661010742	0.000293855206109583	-0.00652430532500148	0.00289124972186983	-3.08191010844894e-05
1495	0.44545316696167	1.28571033477783	-26.1099796295166	0.00354059832170606	0.00743668992072344	0.000943203864153475	-0.00717365415766835
1496	-0.853244125843048	-0.337661296129227	-25.7853050231934	-0.000355493422830477	0.0022419011220336	-0.00717365415766835	0.000293855206109583
1497	1.74415040016174	-0.0129869729280472	-25.3307609558105	0.00159255252219737	-0.000355493422830477	0.00159255252219737	-0.00522560812532902
1498	-0.853244125843048	0.636361658573151	-25.2658252716064	-0.00944637414067984	0.00678734155371785	-0.00749832857400179	-0.00230353930965066
1499	-2.15194129943848	0.961035966873169	-25.1359558105469	-0.00197886489331722	-0.00425158534198999	-3.08191010844894e-05	-0.000680167751852423
1500	-2.15194129943848	0.636361658573151	-25.980110168457	-0.0136671401560307	0.00548864435404539	-0.00197886489331722	0.00646266713738441
1501	-3.45063853263855	0.961035966873169	-26.0450439453125	-0.00360223650932312	0.00483929552137852	-0.00100484199356288	-0.00522560812532902
1502	-0.203895464539528	-0.0129869729280472	-26.0450439453125	-0.0113944197073579	0.00743668992072344	-0.00749832857400179	0.00321592413820326
1503	-0.853244125843048	0.311687350273132	-25.7203693389893	-0.0100957229733467	-0.00165419070981443	-0.00587495695799589	0.000618529506027699
1504	-1.50259268283844	0.961035966873169	-25.6554355621338	-0.00100484199356288	-0.000680167751852423	-0.00132951640989631	0.0123068047687411
1505	-3.45063853263855	1.61038458347321	-25.5255661010742	-0.00360223650932312	0.000618529506027699	0.000943203864153475	-0.00847235135734081
1506	0.44545316696167	-0.662335574626923	-25.8502388000488	-0.00457625929266214	0.00678734155371785	-0.00587495695799589	0.000943203864153475
1507	-0.203895464539528	-0.0129869729280472	-25.5904998779297	0.00451462110504508	0.000618529506027699	0.0022419011220336	-0.00425158534198999
1508	-0.853244125843048	0.636361658573151	-25.3307609558105	-0.00684897974133492	0.00873538758605719	-0.0104203969240189	0.00678734155371785
1509	0.44545316696167	1.28571033477783	-25.2658252716064	-0.00100484199356288	0.000618529506027699	-0.00132951640989631	0.00938473641872406
1510	0.44545316696167	0.636361658573151	-25.1359558105469	-0.00912170019000769	0.00191722682211548	-0.00457625929266214	-0.00814767740666866
1511	-0.853244125843048	0.961035966873169	-25.200891494751	0.00354059832170606	0.00483929552137852	-0.00490093370899558	-0.00782300252467394
1512	-0.203895464539528	0.961035966873169	-26.1099796295166	-0.00457625929266214	0.000293855206109583	-0.00749832857400179	-0.00360223650932312
1513	0.44545316696167	-0.0129869729280472	-25.9151744842529	0.000618529506027699	0.0126314787194133	-0.00392691092565656	0.000943203864153475
1514	-0.203895464539528	0.636361658573151	-25.7853050231934	0.00613799272105098	-0.0026282137259841	0.00321592413820326	-0.00457625929266214
1515	0.44545316696167	0.636361658573151	-25.3307609558105	0.00191722682211548	-0.00295288790948689	-0.000680167751852423	0.00289124972186983
1516	0.44545316696167	0.311687350273132	-24.9411506652832	0.0197743140161037	0.00646266713738441	-0.00522560812532902	-0.00522560812532902
1517	1.09480178356171	-0.0129869729280472	-25.1359558105469	0.0106834331527352	-0.00977104809135199	-3.08191010844894e-05	-0.00749832857400179
1518	1.09480178356171	-0.337661296129227	-25.5255661010742	0.00126787810586393	0.00548864435404539	-0.00684897974133492	0.00516396993771195
1519	0.44545316696167	0.311687350273132	-25.2658252716064	-0.00132951640989631	-0.00295288790948689	-0.000680167751852423	0.011982130818069
1520	1.09480178356171	-0.0129869729280472	-25.4606304168701	-0.00327756232582033	-0.00814767740666866	0.00581331877037883	0.0155535480007529
1521	-0.203895464539528	-0.0129869729280472	-25.395694732666	0.00321592413820326	-0.00977104809135199	-0.00652430532500148	0.00191722682211548
1522	1.09480178356171	-1.63635849952698	-25.0710220336914	-0.000680167751852423	-0.00912170019000769	-0.00619963090866804	0.00613799272105098
1523	0.44545316696167	-1.63635849952698	-25.2658252716064	-0.00327756232582033	-0.00944637414067984	-0.00555028254166245	0.0142548503354192
1524	1.09480178356171	-0.337661296129227	-25.3307609558105	0.000943203864153475	-0.0104203969240189	0.00516396993771195	0.00191722682211548
1525	1.09480178356171	-0.987009942531586	-25.395694732666	0.0158782228827477	-0.00814767740666866	-0.00100484199356288	-0.00197886489331722
1526	1.74415040016174	-0.662335574626923	-25.0060863494873	0.00516396993771195	-0.00522560812532902	-0.00392691092565656	-0.00425158534198999
1527	1.09480178356171	-0.662335574626923	-24.6814117431641	-0.00295288790948689	-0.00749832857400179	-0.00522560812532902	-0.00522560812532902
1528	0.44545316696167	0.311687350273132	-25.200891494751	-0.00879702530801296	-0.00944637414067984	-0.00100484199356288	0.0103587592020631
1529	-0.203895464539528	0.636361658573151	-25.395694732666	0.00678734155371785	-0.00165419070981443	-0.00230353930965066	-0.00100484199356288
1530	-0.203895464539528	0.636361658573151	-25.4606304168701	0.00191722682211548	-0.00230353930965066	-0.00230353930965066	-0.00457625929266214
1531	0.44545316696167	0.636361658573151	-25.395694732666	0.0022419011220336	0.00321592413820326	-0.0113944197073579	-0.00392691092565656
1532	0.44545316696167	0.636361658573151	-25.0710220336914	-0.00327756232582033	0.00289124972186983	0.000943203864153475	-3.08191010844894e-05
1533	0.44545316696167	-0.0129869729280472	-24.8112812042236	0.01847561635077	0.00970941036939621	-0.00327756232582033	0.000293855206109583
1534	1.09480178356171	0.636361658573151	-25.200891494751	0.00159255252219737	0.00418994715437293	0.00451462110504508	0.00191722682211548
1535	0.44545316696167	-0.0129869729280472	-25.1359558105469	0.00613799272105098	0.00418994715437293	0.00289124972186983	0.000293855206109583
1536	-0.203895464539528	0.636361658573151	-25.5904998779297	0.00354059832170606	0.00743668992072344	-0.00782300252467394	-0.00652430532500148
1537	-0.853244125843048	0.961035966873169	-25.4606304168701	-0.00100484199356288	0.00613799272105098	-0.00327756232582033	-0.000680167751852423
1538	1.74415040016174	-0.337661296129227	-25.2658252716064	-0.000355493422830477	0.00548864435404539	-0.00814767740666866	0.00126787810586393
1539	1.74415040016174	-0.662335574626923	-24.9411506652832	-0.00749832857400179	-3.08191010844894e-05	0.00191722682211548	0.00451462110504508
1540	0.44545316696167	-0.337661296129227	-25.4606304168701	0.00776136433705688	-0.00555028254166245	-0.00490093370899558	-0.0107450718060136
1541	1.09480178356171	-0.0129869729280472	-25.4606304168701	0.00386527273803949	0.00646266713738441	-0.00717365415766835	0.00289124972186983
1542	-0.203895464539528	0.961035966873169	-25.8502388000488	-0.00197886489331722	0.00516396993771195	-0.00490093370899558	-0.0152905117720366
1543	-0.203895464539528	0.961035966873169	-25.5904998779297	-0.00684897974133492	0.00581331877037883	-0.00782300252467394	0.00906006153672934
1544	-0.203895464539528	1.28571033477783	-25.395694732666	-0.00490093370899558	0.00321592413820326	0.00191722682211548	-0.00230353930965066
1545	0.44545316696167	0.311687350273132	-25.200891494751	0.00418994715437293	-0.00100484199356288	0.00159255252219737	-0.00425158534198999
1546	0.44545316696167	0.636361658573151	-25.980110168457	-0.0104203969240189	-0.00100484199356288	-0.00879702530801296	-0.00619963090866804
1547	1.09480178356171	0.311687350273132	-25.2658252716064	0.00483929552137852	0.00126787810586393	-3.08191010844894e-05	-0.000680167751852423
1548	-0.853244125843048	0.961035966873169	-25.5255661010742	0.000293855206109583	0.00386527273803949	-0.00295288790948689	-0.00490093370899558
1549	-0.203895464539528	0.961035966873169	-25.395694732666	0.00191722682211548	0.00126787810586393	0.00743668992072344	0.00743668992072344
1550	-0.853244125843048	0.636361658573151	-25.1359558105469	0.000943203864153475	-0.00522560812532902	-0.000680167751852423	0.0022419011220336
1551	-0.203895464539528	0.961035966873169	-25.3307609558105	0.00159255252219737	0.00581331877037883	-0.0113944197073579	-0.00587495695799589
1552	-0.853244125843048	1.28571033477783	-25.5255661010742	-3.08191010844894e-05	0.00678734155371785	0.000293855206109583	-0.0123684434220195
1553	0.44545316696167	0.961035966873169	-25.395694732666	0.000943203864153475	-0.00165419070981443	-0.00132951640989631	-0.00132951640989631
1554	1.09480178356171	0.636361658573151	-25.4606304168701	0.00581331877037883	-0.00327756232582033	0.00711201597005129	-0.0117190945893526
1555	1.09480178356171	-0.337661296129227	-24.8762168884277	0.0142548503354192	0.00711201597005129	-0.00392691092565656	0.00613799272105098
1556	-0.203895464539528	0.311687350273132	-25.1359558105469	-3.08191010844894e-05	0.0022419011220336	-0.00749832857400179	-0.00425158534198999
1557	-1.50259268283844	-0.337661296129227	-25.200891494751	0.00159255252219737	0.00321592413820326	-0.00132951640989631	-0.00392691092565656
1558	0.44545316696167	-0.0129869729280472	-25.3307609558105	-0.00360223650932312	0.00126787810586393	-0.00197886489331722	0.00126787810586393
1559	0.44545316696167	-0.0129869729280472	-25.200891494751	-3.08191010844894e-05	0.00483929552137852	-0.00587495695799589	0.01100810803473
1560	-0.203895464539528	-0.337661296129227	-25.2658252716064	-0.00295288790948689	0.000943203864153475	-0.00165419070981443	-0.0136671401560307
1561	-0.203895464539528	-0.337661296129227	-24.7463474273682	-0.00457625929266214	0.00418994715437293	-0.00555028254166245	-0.000680167751852423
1562	-2.8012900352478	0.961035966873169	-25.0060863494873	0.00126787810586393	-0.000680167751852423	0.000293855206109583	-0.00425158534198999
1563	-2.15194129943848	0.636361658573151	-25.1359558105469	-0.0126931173726916	0.00841071270406246	-0.00555028254166245	0.00321592413820326
1564	-2.15194129943848	0.961035966873169	-25.5255661010742	-0.00619963090866804	0.00646266713738441	-0.000355493422830477	0.00159255252219737
1565	-1.50259268283844	0.636361658573151	-25.395694732666	0.00646266713738441	-0.00165419070981443	-0.000680167751852423	-0.00230353930965066
1566	-2.8012900352478	0.636361658573151	-24.9411506652832	0.0162028968334198	0.00516396993771195	-0.00684897974133492	0.000943203864153475
1567	-0.853244125843048	-0.337661296129227	-25.0060863494873	-0.0139918150380254	0.00289124972186983	-0.00165419070981443	-0.0026282137259841
1568	-2.8012900352478	0.961035966873169	-25.9151744842529	-0.00717365415766835	0.00126787810586393	-0.00490093370899558	-0.00555028254166245
1569	-1.50259268283844	0.311687350273132	-25.6554355621338	-0.00100484199356288	0.000618529506027699	-0.00132951640989631	0.0149041991680861
1570	-1.50259268283844	0.311687350273132	-25.1359558105469	0.00516396993771195	0.00548864435404539	0.00321592413820326	-0.00749832857400179
1571	-0.203895464539528	-0.0129869729280472	-25.1359558105469	-0.00587495695799589	0.00289124972186983	-0.0117190945893526	-0.00100484199356288
1572	-1.50259268283844	1.28571033477783	-25.2658252716064	0.00159255252219737	0.000618529506027699	0.00418994715437293	-0.00490093370899558
1573	-0.203895464539528	0.961035966873169	-25.200891494751	-0.00814767740666866	0.00451462110504508	-0.0113944197073579	0.0126314787194133
1574	-0.853244125843048	1.28571033477783	-25.4606304168701	0.00191722682211548	-0.000680167751852423	0.0022419011220336	-0.00100484199356288
1575	2.39349913597107	-0.0129869729280472	-25.2658252716064	-0.00749832857400179	0.00776136433705688	0.000293855206109583	-3.08191010844894e-05
1576	-1.50259268283844	1.28571033477783	-25.5904998779297	-0.00619963090866804	0.00191722682211548	-0.00587495695799589	-0.00197886489331722
1577	1.74415040016174	-0.337661296129227	-25.0710220336914	0.00126787810586393	-3.08191010844894e-05	-0.00425158534198999	0.00354059832170606
1578	1.09480178356171	-0.337661296129227	-24.8762168884277	0.00321592413820326	0.000293855206109583	-0.000680167751852423	0.00354059832170606
1579	1.09480178356171	0.311687350273132	-24.9411506652832	0.00581331877037883	-0.00197886489331722	-0.00230353930965066	-0.000355493422830477
1580	0.44545316696167	-0.0129869729280472	-25.7853050231934	0.0165275707840919	-0.00425158534198999	0.00126787810586393	0.00613799272105098
1581	2.39349913597107	-0.337661296129227	-25.9151744842529	0.00451462110504508	0.00906006153672934	-0.00782300252467394	0.00418994715437293
1582	-0.203895464539528	-0.337661296129227	-25.1359558105469	-0.00490093370899558	-0.0026282137259841	0.00386527273803949	0.00159255252219737
1583	0.44545316696167	-0.662335574626923	-25.200891494751	0.0175015944987535	0.00516396993771195	-0.0139918150380254	0.00483929552137852
1584	-0.853244125843048	0.311687350273132	-25.1359558105469	0.00418994715437293	-0.00490093370899558	0.000618529506027699	0.00970941036939621
1585	1.09480178356171	-0.337661296129227	-25.3307609558105	-3.08191010844894e-05	-0.00749832857400179	-0.00360223650932312	0.00581331877037883
1586	-0.203895464539528	-1.3116842508316	-25.395694732666	-0.00295288790948689	0.00581331877037883	-0.00327756232582033	-0.000680167751852423
1587	2.39349913597107	-0.987009942531586	-25.4606304168701	-0.000355493422830477	-0.0026282137259841	-0.00360223650932312	-0.0104203969240189
1588	-0.203895464539528	-0.337661296129227	-25.395694732666	-0.00425158534198999	-0.00782300252467394	0.00256657530553639	0.0243197549134493
1589	0.44545316696167	-0.337661296129227	-25.6554355621338	-0.000355493422830477	-0.00392691092565656	-0.00392691092565656	0.00841071270406246
1590	0.44545316696167	-1.63635849952698	-25.3307609558105	0.0022419011220336	-0.00522560812532902	-0.00197886489331722	0.0022419011220336
1591	1.74415040016174	-1.3116842508316	-25.200891494751	-0.00230353930965066	-3.08191010844894e-05	-0.00425158534198999	-0.00360223650932312
1592	0.44545316696167	0.311687350273132	-25.5904998779297	-0.00100484199356288	0.000618529506027699	-3.08191010844894e-05	-3.08191010844894e-05
1593	0.44545316696167	0.311687350273132	-25.395694732666	-0.00100484199356288	-0.00814767740666866	-0.00295288790948689	0.0100340843200684
1594	-1.50259268283844	0.311687350273132	-25.395694732666	0.00873538758605719	-0.00457625929266214	-0.00587495695799589	-0.00619963090866804
1595	1.74415040016174	-0.662335574626923	-25.0060863494873	-0.00587495695799589	-0.00132951640989631	0.00483929552137852	-0.00425158534198999
1596	-0.203895464539528	0.636361658573151	-25.0710220336914	0.00354059832170606	0.000618529506027699	-0.00425158534198999	0.000618529506027699
1597	1.74415040016174	-0.662335574626923	-25.3307609558105	-0.000355493422830477	-0.00132951640989631	0.000943203864153475	-0.00749832857400179
1598	1.09480178356171	-0.337661296129227	-25.3307609558105	-0.00165419070981443	-0.00132951640989631	-0.00132951640989631	-0.00587495695799589
1599	2.39349913597107	-0.662335574626923	-25.3307609558105	0.00646266713738441	-0.00165419070981443	-0.00360223650932312	0.00548864435404539
1600	1.09480178356171	-0.662335574626923	-25.7203693389893	0.0113327819854021	0.00256657530553639	0.0022419011220336	0.00159255252219737
1601	2.39349913597107	-0.337661296129227	-25.4606304168701	0.00581331877037883	0.00841071270406246	-0.00100484199356288	-0.00587495695799589
1602	1.09480178356171	-0.337661296129227	-25.0710220336914	0.00776136433705688	0.00906006153672934	-0.00132951640989631	-0.00100484199356288
1603	1.09480178356171	0.636361658573151	-25.3307609558105	0.0220470335334539	-0.00230353930965066	-0.00782300252467394	-0.00360223650932312
1604	-0.853244125843048	0.636361658573151	-26.1099796295166	0.00191722682211548	-0.0026282137259841	0.0022419011220336	0.00516396993771195
1605	-0.203895464539528	0.311687350273132	-25.5255661010742	0.00516396993771195	-0.00165419070981443	0.00483929552137852	-0.00197886489331722
1606	1.09480178356171	-0.0129869729280472	-25.8502388000488	0.00483929552137852	0.00289124972186983	-0.00425158534198999	-3.08191010844894e-05
1607	-0.203895464539528	0.311687350273132	-25.3307609558105	0.000618529506027699	-0.00360223650932312	-0.00165419070981443	-0.00457625929266214
1608	0.44545316696167	0.636361658573151	-25.2658252716064	-0.00684897974133492	-0.00230353930965066	-0.00619963090866804	0.0145795252174139
1609	1.74415040016174	-0.0129869729280472	-25.5255661010742	-0.00879702530801296	0.00418994715437293	-0.00392691092565656	0.0175015944987535
1610	1.09480178356171	-0.662335574626923	-25.9151744842529	-0.00522560812532902	-0.000680167751852423	0.000618529506027699	0.000943203864153475
1611	1.09480178356171	-0.0129869729280472	-25.980110168457	-0.00360223650932312	0.00516396993771195	-0.00522560812532902	0.00418994715437293
1612	1.74415040016174	-0.337661296129227	-25.7203693389893	-0.0026282137259841	0.00743668992072344	-0.00132951640989631	-0.00132951640989631
1613	1.74415040016174	-0.662335574626923	-25.5904998779297	-0.00197886489331722	-0.00684897974133492	-0.00879702530801296	0.00743668992072344
1614	-0.203895464539528	0.636361658573151	-25.980110168457	0.00418994715437293	-0.00197886489331722	-0.00230353930965066	0.0162028968334198
1615	1.09480178356171	-0.987009942531586	-25.9151744842529	0.00191722682211548	0.00289124972186983	0.00256657530553639	-0.00717365415766835
1616	-0.203895464539528	0.636361658573151	-25.980110168457	0.00354059832170606	0.00873538758605719	-0.00360223650932312	0.000618529506027699
1617	-0.203895464539528	-0.0129869729280472	-25.9151744842529	-0.00295288790948689	-0.0026282137259841	0.000618529506027699	-0.00295288790948689
1618	1.09480178356171	-0.337661296129227	-25.4606304168701	0.00613799272105098	0.00256657530553639	-0.00295288790948689	0.0165275707840919
1619	1.09480178356171	-0.337661296129227	-25.4606304168701	-0.00360223650932312	0.0022419011220336	-0.00360223650932312	0.00678734155371785
1620	-0.853244125843048	-0.337661296129227	-25.7853050231934	0.00354059832170606	0.00386527273803949	0.00191722682211548	-0.00977104809135199
1621	-0.203895464539528	0.961035966873169	-25.9151744842529	0.0171769186854362	0.00256657530553639	-0.00295288790948689	0.00711201597005129
1622	-0.203895464539528	0.961035966873169	-25.395694732666	-0.00197886489331722	0.00483929552137852	-0.00327756232582033	0.00483929552137852
1623	1.74415040016174	-0.0129869729280472	-25.7853050231934	0.00126787810586393	0.00191722682211548	-0.00684897974133492	0.00354059832170606
1624	1.09480178356171	-0.662335574626923	-25.395694732666	-0.00717365415766835	0.00483929552137852	-0.00457625929266214	0.00646266713738441
1625	0.44545316696167	1.28571033477783	-25.7203693389893	-0.0139918150380254	-0.00392691092565656	0.00289124972186983	0.00483929552137852
1626	-0.203895464539528	-0.337661296129227	-25.6554355621338	-0.00814767740666866	0.00418994715437293	-0.000680167751852423	0.00841071270406246
1627	-1.50259268283844	1.61038458347321	-26.0450439453125	-0.00944637414067984	0.00418994715437293	0.00418994715437293	0.000293855206109583
1628	-2.15194129943848	-0.0129869729280472	-25.5904998779297	-0.00912170019000769	-0.00132951640989631	-0.00360223650932312	0.012956153601408
1629	-1.50259268283844	0.636361658573151	-25.6554355621338	-0.00782300252467394	-0.0026282137259841	0.00126787810586393	0.00873538758605719
1630	-1.50259268283844	-0.662335574626923	-25.3307609558105	-0.00360223650932312	0.000293855206109583	-0.000680167751852423	0.00970941036939621
1631	-1.50259268283844	-0.337661296129227	-25.4606304168701	-0.0100957229733467	0.00418994715437293	-0.00587495695799589	0.00418994715437293
1632	-2.15194129943848	0.311687350273132	-25.7203693389893	0.00256657530553639	0.000293855206109583	-0.00522560812532902	-0.00814767740666866
1633	-3.45063853263855	0.961035966873169	-25.980110168457	-0.00555028254166245	-0.0026282137259841	-0.00100484199356288	-0.00587495695799589
1634	-2.8012900352478	0.311687350273132	-25.6554355621338	-0.00749832857400179	0.00938473641872406	-0.00879702530801296	0.01100810803473
1635	-2.15194129943848	0.636361658573151	-25.2658252716064	-0.00392691092565656	0.00646266713738441	0.00808603875339031	-0.00944637414067984
1636	0.44545316696167	-0.662335574626923	-25.3307609558105	-0.00912170019000769	0.00808603875339031	-0.00522560812532902	0.00191722682211548
1637	-0.853244125843048	0.311687350273132	-25.9151744842529	-0.00132951640989631	0.00289124972186983	-0.00197886489331722	-0.00879702530801296
1638	-0.853244125843048	0.636361658573151	-26.0450439453125	0.000943203864153475	-0.00490093370899558	-0.000680167751852423	0.00938473641872406
1639	-0.853244125843048	0.961035966873169	-25.980110168457	0.000293855206109583	-3.08191010844894e-05	-0.00490093370899558	0.00256657530553639
1640	-0.853244125843048	0.961035966873169	-25.7853050231934	0.00418994715437293	0.00451462110504508	0.00548864435404539	-0.00555028254166245
1641	-0.853244125843048	1.28571033477783	-25.7203693389893	-3.08191010844894e-05	-0.00197886489331722	-0.000680167751852423	0.00386527273803949
1642	1.74415040016174	0.311687350273132	-25.6554355621338	-0.0100957229733467	0.00613799272105098	-0.0026282137259841	0.00126787810586393
1643	1.74415040016174	0.311687350273132	-25.7853050231934	-0.00100484199356288	0.00191722682211548	0.000293855206109583	0.00191722682211548
1644	2.39349913597107	-0.0129869729280472	-25.7203693389893	0.00126787810586393	0.00483929552137852	-0.0104203969240189	0.00516396993771195
1645	-0.203895464539528	0.961035966873169	-25.9151744842529	0.000943203864153475	0.00191722682211548	0.00289124972186983	0.00354059832170606
1646	2.39349913597107	-0.662335574626923	-25.0710220336914	0.00743668992072344	0.01100810803473	-0.00652430532500148	-3.08191010844894e-05
1647	-0.203895464539528	0.961035966873169	-25.1359558105469	-0.00165419070981443	0.00126787810586393	-0.00555028254166245	-0.000680167751852423
1648	0.44545316696167	-0.662335574626923	-25.0710220336914	0.000943203864153475	0.000293855206109583	-3.08191010844894e-05	-0.00165419070981443
1649	1.74415040016174	-0.662335574626923	-25.7203693389893	0.00386527273803949	-0.00100484199356288	-0.00587495695799589	0.00776136433705688
1650	2.39349913597107	-1.63635849952698	-25.7853050231934	0.00581331877037883	-0.00327756232582033	-3.08191010844894e-05	0.00451462110504508
1651	1.74415040016174	-0.987009942531586	-25.200891494751	0.00126787810586393	-0.00587495695799589	-0.00555028254166245	0.00159255252219737
1652	1.09480178356171	-1.3116842508316	-25.0710220336914	0.00159255252219737	0.000293855206109583	-0.0110697457566857	-0.0195112787187099
1653	-0.203895464539528	-0.662335574626923	-25.5904998779297	0.00354059832170606	-0.00295288790948689	-0.00165419070981443	-0.00587495695799589
1654	1.09480178356171	-0.987009942531586	-25.5904998779297	0.0142548503354192	-0.00977104809135199	-0.00814767740666866	0.0191249661147594
1655	-0.203895464539528	-0.0129869729280472	-25.980110168457	0.0249691028147936	-0.000355493422830477	0.00354059832170606	0.00613799272105098
1656	2.39349913597107	-0.987009942531586	-25.7853050231934	-0.00619963090866804	0.0022419011220336	-0.00360223650932312	-0.00814767740666866
1657	2.39349913597107	-0.987009942531586	-25.5904998779297	0.0123068047687411	0.00256657530553639	-0.00132951640989631	0.00159255252219737
1658	0.44545316696167	-0.0129869729280472	-25.3307609558105	0.0152288740500808	0.00711201597005129	0.000618529506027699	-0.00100484199356288
1659	-0.203895464539528	-0.0129869729280472	-25.0060863494873	0.00711201597005129	0.00159255252219737	-0.00197886489331722	-0.000355493422830477
1660	0.44545316696167	0.636361658573151	-25.9151744842529	0.013930176384747	-3.08191010844894e-05	0.00646266713738441	-0.00782300252467394
1661	0.44545316696167	0.311687350273132	-26.0450439453125	-0.00457625929266214	-0.00327756232582033	-0.00782300252467394	-0.00360223650932312
1662	1.09480178356171	0.636361658573151	-26.1099796295166	0.0285405199974775	0.00581331877037883	-0.00230353930965066	-0.00327756232582033
1663	1.09480178356171	-0.337661296129227	-25.7203693389893	-0.00977104809135199	0.000618529506027699	-0.00360223650932312	-0.00197886489331722
1664	2.39349913597107	-0.662335574626923	-24.9411506652832	0.00354059832170606	0.00126787810586393	-0.000680167751852423	-0.00100484199356288
1665	-1.50259268283844	0.961035966873169	-25.0060863494873	0.00126787810586393	0.00613799272105098	-0.00197886489331722	0.00126787810586393
1666	2.39349913597107	-0.662335574626923	-25.2658252716064	-0.00165419070981443	-0.00684897974133492	-0.00230353930965066	-0.00327756232582033
1667	-0.203895464539528	0.961035966873169	-25.6554355621338	0.00808603875339031	0.00938473641872406	-0.00360223650932312	-0.00360223650932312
1668	0.44545316696167	-0.337661296129227	-25.8502388000488	0.00289124972186983	-3.08191010844894e-05	0.00289124972186983	-3.08191010844894e-05
1669	1.74415040016174	-0.662335574626923	-25.2658252716064	-0.00197886489331722	-0.00197886489331722	-0.00717365415766835	0.00321592413820326
1670	1.74415040016174	-0.0129869729280472	-25.7203693389893	0.011982130818069	0.00386527273803949	-0.00165419070981443	-0.00295288790948689
1671	1.74415040016174	-0.987009942531586	-25.5904998779297	0.0191249661147594	-0.00132951640989631	0.00191722682211548	-0.00392691092565656
1672	1.09480178356171	-0.337661296129227	-25.5255661010742	0.000943203864153475	0.000293855206109583	-0.0123684434220195	-0.00490093370899558
1673	-0.853244125843048	0.636361658573151	-25.5904998779297	0.0022419011220336	0.00516396993771195	0.000293855206109583	0.00126787810586393
1674	1.09480178356171	-0.337661296129227	-25.395694732666	0.00548864435404539	-0.00360223650932312	-0.00392691092565656	-0.00100484199356288
1675	-0.203895464539528	0.961035966873169	-26.1099796295166	0.0022419011220336	0.00646266713738441	0.000618529506027699	-0.000355493422830477
1676	2.39349913597107	-0.662335574626923	-25.8502388000488	0.00126787810586393	0.00581331877037883	0.00613799272105098	0.000618529506027699
1677	-0.853244125843048	0.636361658573151	-25.980110168457	0.0022419011220336	0.00548864435404539	-0.00425158534198999	-0.00100484199356288
1678	-0.203895464539528	0.961035966873169	-26.2398490905762	-0.00230353930965066	-0.000680167751852423	0.000293855206109583	-0.00360223650932312
1679	-0.853244125843048	0.961035966873169	-25.7203693389893	0.00548864435404539	0.00418994715437293	0.000618529506027699	0.00386527273803949
1680	-0.203895464539528	-0.0129869729280472	-25.395694732666	0.00906006153672934	0.00418994715437293	-0.00392691092565656	0.0100340843200684
1681	-0.203895464539528	0.636361658573151	-25.980110168457	-0.000355493422830477	0.000618529506027699	0.000943203864153475	-0.00847235135734081
1682	-0.853244125843048	0.636361658573151	-25.9151744842529	0.00321592413820326	0.00711201597005129	-0.00879702530801296	-0.00944637414067984
1683	1.09480178356171	0.311687350273132	-25.7853050231934	0.00191722682211548	0.00386527273803949	-0.00360223650932312	-0.00425158534198999
1684	2.39349913597107	-0.0129869729280472	-25.2658252716064	0.00646266713738441	0.000618529506027699	0.00289124972186983	-0.00944637414067984
1685	-0.203895464539528	0.961035966873169	-25.3307609558105	0.0022419011220336	0.00776136433705688	0.00354059832170606	-0.00587495695799589
1686	1.09480178356171	-0.662335574626923	-25.2658252716064	0.00808603875339031	-0.000355493422830477	-0.00197886489331722	-0.00749832857400179
1687	-0.203895464539528	1.28571033477783	-25.4606304168701	0.0230210572481155	0.00451462110504508	-0.00587495695799589	-0.00782300252467394
1688	-0.203895464539528	0.311687350273132	-24.9411506652832	-0.00392691092565656	0.00711201597005129	-0.000680167751852423	-0.00684897974133492
1689	2.39349913597107	-0.337661296129227	-25.0060863494873	-0.00392691092565656	0.0022419011220336	-0.00457625929266214	-0.0026282137259841
1690	0.44545316696167	0.311687350273132	-25.4606304168701	0.0113327819854021	0.00646266713738441	0.00321592413820326	-0.0026282137259841
1691	1.09480178356171	-0.662335574626923	-25.200891494751	-0.00360223650932312	0.000618529506027699	0.00126787810586393	-0.00490093370899558
1692	-0.853244125843048	0.311687350273132	-25.2658252716064	0.00808603875339031	0.0113327819854021	-0.00814767740666866	-0.00522560812532902
1693	-2.15194129943848	0.961035966873169	-25.1359558105469	-0.00555028254166245	-0.00132951640989631	-0.00100484199356288	0.000618529506027699
1694	-1.50259268283844	0.636361658573151	-24.8112812042236	-0.00879702530801296	-0.00197886489331722	-0.00295288790948689	0.00873538758605719
1695	-2.8012900352478	0.636361658573151	-25.3307609558105	-0.00327756232582033	0.00354059832170606	-0.0107450718060136	0.0106834331527352
1696	-0.203895464539528	-0.0129869729280472	-25.3307609558105	-0.00392691092565656	0.00289124972186983	-0.000680167751852423	-0.00944637414067984
1697	-3.45063853263855	0.961035966873169	-25.5255661010742	0.00159255252219737	0.00321592413820326	-0.00457625929266214	-0.00327756232582033
1698	-1.50259268283844	1.28571033477783	-25.3307609558105	-0.0126931173726916	0.00678734155371785	0.00159255252219737	-0.00327756232582033
1699	-2.8012900352478	-0.0129869729280472	-25.0060863494873	-0.00555028254166245	0.00256657530553639	-0.00619963090866804	0.000293855206109583
1700	-2.8012900352478	0.636361658573151	-24.8112812042236	0.00451462110504508	0.000943203864153475	-0.0026282137259841	-0.00490093370899558
1701	-2.15194129943848	0.311687350273132	-25.7203693389893	0.0100340843200684	0.00483929552137852	-0.00132951640989631	-0.00684897974133492
1702	-2.15194129943848	0.961035966873169	-26.1749134063721	-0.00944637414067984	0.00938473641872406	-0.00425158534198999	-0.00360223650932312
1703	-0.853244125843048	0.311687350273132	-25.9151744842529	0.00321592413820326	0.00159255252219737	-0.00295288790948689	-0.00132951640989631
1704	-0.203895464539528	-0.0129869729280472	-25.5255661010742	0.00289124972186983	0.00256657530553639	-0.00197886489331722	-0.00392691092565656
1705	-1.50259268283844	0.636361658573151	-25.7203693389893	-0.00360223650932312	0.00906006153672934	-0.00619963090866804	-0.00457625929266214
1706	1.09480178356171	-0.0129869729280472	-25.4606304168701	0.0142548503354192	0.00776136433705688	-0.00100484199356288	-0.00360223650932312
1707	-0.203895464539528	0.636361658573151	-26.0450439453125	0.000943203864153475	0.00613799272105098	-0.00782300252467394	-0.00490093370899558
1708	-0.203895464539528	0.961035966873169	-25.7853050231934	-0.00165419070981443	0.00321592413820326	0.00289124972186983	-0.00587495695799589
1709	1.74415040016174	-0.337661296129227	-25.5904998779297	0.000293855206109583	-0.00132951640989631	-0.00522560812532902	-0.00132951640989631
1710	0.44545316696167	0.311687350273132	-25.200891494751	-0.00522560812532902	-0.00132951640989631	-0.00522560812532902	-0.00717365415766835
1711	3.04284763336182	-0.662335574626923	-25.5255661010742	0.0220470335334539	0.00321592413820326	-0.00230353930965066	-0.00230353930965066
1712	-0.203895464539528	0.636361658573151	-25.5255661010742	-0.00619963090866804	0.000618529506027699	-0.0026282137259841	-0.00327756232582033
1713	-0.203895464539528	0.311687350273132	-25.4606304168701	-0.000680167751852423	-0.00295288790948689	-0.00652430532500148	-0.00197886489331722
1714	0.44545316696167	-0.662335574626923	-25.6554355621338	-0.00879702530801296	-0.00522560812532902	0.00483929552137852	-0.000355493422830477
1715	0.44545316696167	-0.0129869729280472	-25.8502388000488	0.000618529506027699	0.0022419011220336	-0.00457625929266214	-3.08191010844894e-05
1716	1.09480178356171	-0.987009942531586	-25.7853050231934	0.00321592413820326	-0.00132951640989631	0.00354059832170606	-0.00392691092565656
1717	1.09480178356171	-0.662335574626923	-25.7853050231934	-0.00425158534198999	-0.00977104809135199	-0.00360223650932312	-3.08191010844894e-05
1718	-0.203895464539528	-0.337661296129227	-25.6554355621338	0.00906006153672934	-0.00977104809135199	-0.00230353930965066	0.00418994715437293
1719	1.09480178356171	-1.3116842508316	-25.200891494751	0.00516396993771195	-0.00425158534198999	-0.00619963090866804	0.00354059832170606
1720	1.09480178356171	-0.987009942531586	-25.2658252716064	0.00126787810586393	-0.0026282137259841	-0.000680167751852423	-0.00847235135734081
1721	1.09480178356171	-1.3116842508316	-25.200891494751	-0.00132951640989631	-0.0107450718060136	0.00548864435404539	0.00581331877037883
1722	-0.203895464539528	-0.337661296129227	-25.3307609558105	0.00321592413820326	-0.00197886489331722	-0.00295288790948689	0.00548864435404539
1723	1.09480178356171	-0.337661296129227	-25.7203693389893	0.00191722682211548	-0.00230353930965066	-0.00717365415766835	-0.00295288790948689
1724	1.74415040016174	-0.662335574626923	-25.5904998779297	-0.00814767740666866	-0.0026282137259841	0.00191722682211548	0.00776136433705688
1725	1.09480178356171	0.311687350273132	-26.0450439453125	0.00191722682211548	0.00386527273803949	0.000618529506027699	0.00613799272105098
1726	1.09480178356171	-0.337661296129227	-25.8502388000488	-0.00132951640989631	-0.0026282137259841	0.00321592413820326	0.000943203864153475
1727	-0.203895464539528	0.636361658573151	-25.9151744842529	-0.00360223650932312	-0.00230353930965066	0.00126787810586393	-0.00197886489331722
1728	-0.203895464539528	0.636361658573151	-25.5255661010742	0.013930176384747	-0.00684897974133492	-0.0026282137259841	-0.00197886489331722
1729	2.39349913597107	-0.337661296129227	-25.3307609558105	-0.00327756232582033	0.00548864435404539	0.00386527273803949	0.0233457311987877
1730	1.74415040016174	-0.337661296129227	-25.8502388000488	0.01847561635077	-0.000355493422830477	-0.000355493422830477	0.00159255252219737
1731	2.39349913597107	-0.662335574626923	-25.8502388000488	0.00776136433705688	0.00808603875339031	0.00126787810586393	-0.00327756232582033
1732	-0.203895464539528	0.636361658573151	-26.1099796295166	-0.00522560812532902	0.00483929552137852	-0.00295288790948689	-0.00100484199356288
1733	0.44545316696167	0.311687350273132	-26.1749134063721	0.0168522447347641	-3.08191010844894e-05	-0.00652430532500148	-0.0104203969240189
1734	1.09480178356171	-0.0129869729280472	-25.8502388000488	-0.00360223650932312	0.00321592413820326	0.000618529506027699	-0.00522560812532902
1735	-0.203895464539528	0.311687350273132	-25.980110168457	0.00970941036939621	0.00191722682211548	-0.00912170019000769	0.00354059832170606
1736	1.74415040016174	-0.662335574626923	-26.1749134063721	-0.00522560812532902	-0.0026282137259841	-0.000355493422830477	-0.00425158534198999
1737	0.44545316696167	0.961035966873169	-26.5645236968994	-0.00879702530801296	0.00938473641872406	-0.00912170019000769	0.00906006153672934
1738	0.44545316696167	0.961035966873169	-26.3047828674316	-0.0100957229733467	0.00191722682211548	-0.0026282137259841	0.012956153601408
1739	2.39349913597107	-0.0129869729280472	-26.1749134063721	-0.00197886489331722	0.00289124972186983	-0.00425158534198999	0.00776136433705688
1740	1.74415040016174	-0.337661296129227	-26.0450439453125	0.000618529506027699	0.00354059832170606	-0.00425158534198999	-0.00100484199356288
1741	-0.203895464539528	-0.0129869729280472	-26.0450439453125	-0.00165419070981443	0.00289124972186983	-0.00360223650932312	-0.00425158534198999
1742	-0.853244125843048	1.28571033477783	-27.0190677642822	-0.00522560812532902	0.00548864435404539	-0.00360223650932312	0.00516396993771195
1743	0.44545316696167	-0.0129869729280472	-26.9541320800781	0.0106834331527352	0.00289124972186983	-0.00782300252467394	0.00451462110504508
1744	0.44545316696167	-0.337661296129227	-26.2398490905762	0.00678734155371785	-0.00165419070981443	-0.00132951640989631	0.00548864435404539
1745	-0.853244125843048	0.961035966873169	-26.2398490905762	-0.00197886489331722	-0.00100484199356288	-0.00587495695799589	0.0106834331527352
1746	1.09480178356171	-0.337661296129227	-25.7853050231934	-0.00327756232582033	0.000293855206109583	-0.00100484199356288	0.00159255252219737
1747	-0.853244125843048	0.961035966873169	-26.1099796295166	0.0905533134937286	0.00581331877037883	-0.00327756232582033	0.00418994715437293
1748	-0.203895464539528	0.311687350273132	-26.0450439453125	-0.00522560812532902	0.00159255252219737	-0.00847235135734081	0.00970941036939621
1749	1.09480178356171	-0.0129869729280472	-26.0450439453125	-0.000680167751852423	0.00159255252219737	0.0022419011220336	0.00548864435404539
1750	1.09480178356171	-0.0129869729280472	-25.8502388000488	0.00743668992072344	0.00678734155371785	-0.00619963090866804	0.01100810803473
1751	2.39349913597107	-0.337661296129227	-26.3047828674316	-0.000680167751852423	0.00613799272105098	-0.00165419070981443	-0.00132951640989631
1752	-0.203895464539528	-0.0129869729280472	-25.5904998779297	0.00743668992072344	-3.08191010844894e-05	-0.0026282137259841	-0.00814767740666866
1753	-1.50259268283844	0.636361658573151	-26.1749134063721	-0.00360223650932312	0.0022419011220336	-0.00100484199356288	-0.0107450718060136
1754	1.09480178356171	-0.337661296129227	-25.9151744842529	0.00321592413820326	0.00126787810586393	-0.00327756232582033	0.00743668992072344
1755	-0.853244125843048	0.961035966873169	-26.3047828674316	0.00418994715437293	0.00548864435404539	-0.00652430532500148	-0.00652430532500148
1756	0.44545316696167	-0.0129869729280472	-25.8502388000488	0.00321592413820326	0.0103587592020631	-0.00392691092565656	-0.00327756232582033
1757	-0.853244125843048	0.961035966873169	-26.1099796295166	-0.00717365415766835	0.00451462110504508	-0.00490093370899558	0.00516396993771195
1758	-1.50259268283844	-0.0129869729280472	-25.395694732666	-0.00425158534198999	-0.00490093370899558	-0.0104203969240189	0.0155535480007529
1759	-0.853244125843048	-0.0129869729280472	-25.7203693389893	-0.00652430532500148	-0.0026282137259841	-0.00230353930965066	0.00678734155371785
1760	-1.50259268283844	-0.337661296129227	-26.0450439453125	-0.0113944197073579	0.00808603875339031	-0.00619963090866804	0.000618529506027699
1761	-0.853244125843048	-0.0129869729280472	-26.0450439453125	0.00970941036939621	0.000943203864153475	0.0022419011220336	-0.0104203969240189
1762	-3.45063853263855	0.961035966873169	-26.0450439453125	-0.00977104809135199	0.012956153601408	-0.00165419070981443	0.000943203864153475
1763	-3.45063853263855	0.636361658573151	-26.0450439453125	0.00516396993771195	0.00451462110504508	-0.00555028254166245	0.00483929552137852
1764	-2.15194129943848	-0.662335574626923	-25.5904998779297	-0.0113944197073579	-0.00230353930965066	-0.00587495695799589	0.00711201597005129
1765	-3.45063853263855	0.636361658573151	-26.3047828674316	-0.0156151866540313	-0.00230353930965066	-0.00392691092565656	-0.00717365415766835
1766	-0.853244125843048	-0.337661296129227	-25.7853050231934	-0.0026282137259841	0.00289124972186983	-0.00522560812532902	-0.00295288790948689
1767	-3.45063853263855	1.28571033477783	-26.2398490905762	-0.0107450718060136	0.00354059832170606	0.000618529506027699	-0.00684897974133492
1768	-1.50259268283844	0.636361658573151	-25.8502388000488	-0.00684897974133492	0.00354059832170606	-0.00490093370899558	-3.08191010844894e-05
1769	0.44545316696167	-0.0129869729280472	-25.5255661010742	0.00256657530553639	-0.000355493422830477	-0.00230353930965066	0.000293855206109583
1770	1.74415040016174	-0.987009942531586	-25.7853050231934	0.00418994715437293	0.00451462110504508	-0.00944637414067984	0.00289124972186983
1771	0.44545316696167	-0.0129869729280472	-25.7853050231934	-0.00132951640989631	0.00289124972186983	-0.00100484199356288	-0.0107450718060136
1772	-0.203895464539528	0.636361658573151	-25.9151744842529	-0.00522560812532902	-0.00327756232582033	-0.00490093370899558	-0.000355493422830477
1773	-0.853244125843048	0.636361658573151	-25.8502388000488	-0.00684897974133492	-0.00652430532500148	-0.0120437685400248	-0.00132951640989631
1774	1.74415040016174	-0.337661296129227	-24.9411506652832	-0.000355493422830477	-0.00165419070981443	0.000293855206109583	-0.00587495695799589
1775	-0.853244125843048	0.961035966873169	-25.0710220336914	0.00970941036939621	-0.00619963090866804	-0.00230353930965066	0.00191722682211548
1776	1.74415040016174	-0.662335574626923	-25.200891494751	-3.08191010844894e-05	-0.00295288790948689	-0.00587495695799589	-0.00230353930965066
1777	-0.203895464539528	1.28571033477783	-26.1099796295166	-0.000355493422830477	0.00191722682211548	0.000943203864153475	0.0188002903014421
1778	1.09480178356171	-0.662335574626923	-25.6554355621338	0.00451462110504508	-0.00392691092565656	-0.00977104809135199	0.00289124972186983
1779	1.74415040016174	-0.987009942531586	-25.0060863494873	-0.00100484199356288	-0.00652430532500148	-0.00132951640989631	0.0100340843200684
1780	1.74415040016174	-0.987009942531586	-25.0710220336914	0.00159255252219737	-3.08191010844894e-05	-0.00457625929266214	-0.00392691092565656
1781	2.39349913597107	-0.987009942531586	-25.395694732666	0.00581331877037883	-0.00522560812532902	-0.00295288790948689	-0.00555028254166245
1782	1.09480178356171	-1.3116842508316	-25.2658252716064	-0.00684897974133492	-0.00977104809135199	-0.000355493422830477	0.00256657530553639
1783	0.44545316696167	-0.0129869729280472	-25.5904998779297	0.00386527273803949	0.00159255252219737	-0.00684897974133492	0.0100340843200684
1784	3.04284763336182	-1.63635849952698	-25.1359558105469	0.00354059832170606	-0.00652430532500148	-0.00652430532500148	0.00841071270406246
1785	-0.203895464539528	0.311687350273132	-25.395694732666	-3.08191010844894e-05	-0.00457625929266214	-0.000355493422830477	-0.00587495695799589
1786	1.74415040016174	-0.987009942531586	-25.0710220336914	0.000943203864153475	-0.00717365415766835	-0.0026282137259841	0.00354059832170606
1787	-0.203895464539528	-0.337661296129227	-25.1359558105469	-0.0139918150380254	0.00159255252219737	-0.00522560812532902	-0.00132951640989631
1788	0.44545316696167	-0.337661296129227	-25.5904998779297	0.000293855206109583	-0.0026282137259841	-0.00490093370899558	0.00613799272105098
1789	1.09480178356171	-0.662335574626923	-25.2658252716064	0.012956153601408	-0.00165419070981443	0.00386527273803949	0.00321592413820326
1790	2.39349913597107	-0.987009942531586	-25.200891494751	0.00613799272105098	-0.00684897974133492	-0.00684897974133492	0.0132808275520802
1791	0.44545316696167	-0.662335574626923	-25.200891494751	-0.00360223650932312	-0.00165419070981443	-0.00230353930965066	-0.00977104809135199
1792	1.09480178356171	0.636361658573151	-25.0710220336914	-0.0120437685400248	0.00386527273803949	0.00451462110504508	-0.00879702530801296
1793	0.44545316696167	0.961035966873169	-25.2658252716064	-0.0026282137259841	0.000618529506027699	-0.00490093370899558	0.00906006153672934
1794	2.39349913597107	-0.662335574626923	-25.0060863494873	0.00906006153672934	-0.00132951640989631	-0.00295288790948689	0.00970941036939621
1795	-0.853244125843048	0.311687350273132	-25.395694732666	0.00418994715437293	-0.000680167751852423	-0.0026282137259841	0.0155535480007529
1796	2.39349913597107	-0.337661296129227	-25.2658252716064	0.00776136433705688	0.00516396993771195	0.000293855206109583	-0.00749832857400179
1797	-0.203895464539528	0.311687350273132	-25.0710220336914	-0.0123684434220195	-0.00425158534198999	-0.00360223650932312	-0.00652430532500148
1798	2.39349913597107	-0.662335574626923	-24.8112812042236	0.00256657530553639	0.00126787810586393	-0.00684897974133492	-0.00165419070981443
1799	1.74415040016174	-0.337661296129227	-25.395694732666	0.00191722682211548	-0.00555028254166245	0.00451462110504508	0.00126787810586393
1800	1.74415040016174	-0.337661296129227	-25.4606304168701	0.0181509424000978	0.00321592413820326	-0.00295288790948689	-0.00230353930965066
1801	2.39349913597107	-0.337661296129227	-25.3307609558105	-0.00360223650932312	0.00906006153672934	-0.00295288790948689	-0.000680167751852423
1802	1.09480178356171	-0.662335574626923	-25.3307609558105	0.00776136433705688	0.000618529506027699	-0.00684897974133492	0.00256657530553639
1803	1.09480178356171	0.961035966873169	-25.5255661010742	-0.00879702530801296	0.00191722682211548	-0.00490093370899558	-0.00977104809135199
1804	1.09480178356171	-0.0129869729280472	-25.200891494751	0.0113327819854021	0.00126787810586393	-0.00392691092565656	0.011982130818069
1805	-0.203895464539528	1.28571033477783	-25.7203693389893	-0.00684897974133492	0.00191722682211548	-0.00587495695799589	-0.00425158534198999
1806	2.39349913597107	-0.337661296129227	-25.3307609558105	0.00841071270406246	0.00646266713738441	-0.00295288790948689	-0.0117190945893526
1807	-0.203895464539528	0.636361658573151	-25.7203693389893	0.000293855206109583	0.00776136433705688	0.00418994715437293	-0.00652430532500148
1808	-0.203895464539528	0.311687350273132	-25.5255661010742	0.011982130818069	0.00938473641872406	-0.00587495695799589	-0.0126931173726916
1809	-1.50259268283844	0.636361658573151	-25.2658252716064	0.00776136433705688	0.00159255252219737	-0.00132951640989631	0.0197743140161037
1810	-0.203895464539528	-0.0129869729280472	-25.6554355621338	0.0191249661147594	0.00613799272105098	-0.0113944197073579	0.00938473641872406
1811	-0.203895464539528	0.636361658573151	-25.5255661010742	-0.00977104809135199	0.00938473641872406	-0.0026282137259841	-0.00879702530801296
1812	0.44545316696167	0.961035966873169	-25.5255661010742	0.0123068047687411	0.0022419011220336	-0.0026282137259841	-0.0100957229733467
1813	1.09480178356171	0.311687350273132	-25.395694732666	-0.00555028254166245	0.00938473641872406	-0.00457625929266214	0.0103587592020631
1814	1.74415040016174	-0.0129869729280472	-25.200891494751	0.0188002903014421	0.00354059832170606	-0.00100484199356288	0.00386527273803949
1815	0.44545316696167	0.961035966873169	-24.9411506652832	-0.00457625929266214	0.0022419011220336	0.00191722682211548	-0.00587495695799589
1816	1.74415040016174	-0.662335574626923	-25.1359558105469	0.00256657530553639	0.00548864435404539	-0.00587495695799589	0.0142548503354192
1817	-1.50259268283844	0.636361658573151	-25.4606304168701	-3.08191010844894e-05	0.0100340843200684	-0.00327756232582033	-0.0139918150380254
1818	0.44545316696167	-0.0129869729280472	-25.1359558105469	0.00483929552137852	0.00354059832170606	-0.00457625929266214	0.00841071270406246
1819	1.09480178356171	-0.662335574626923	-25.0710220336914	-0.00684897974133492	-0.000355493422830477	-0.00619963090866804	-0.0143164889886975
1820	-0.203895464539528	-0.0129869729280472	-25.0710220336914	-0.00132951640989631	-0.000355493422830477	-0.00392691092565656	0.00256657530553639
1821	-0.203895464539528	-0.337661296129227	-24.8112812042236	0.00191722682211548	0.00646266713738441	-0.00327756232582033	-0.00847235135734081
1822	-0.203895464539528	-0.337661296129227	-25.200891494751	0.00386527273803949	0.0113327819854021	-0.00295288790948689	-0.00522560812532902
1823	-2.8012900352478	0.311687350273132	-25.395694732666	0.000293855206109583	0.00451462110504508	-0.00814767740666866	0.00126787810586393
1824	-1.50259268283844	-0.337661296129227	-25.3307609558105	0.00451462110504508	0.00548864435404539	0.00321592413820326	-0.00165419070981443
1825	-2.8012900352478	0.311687350273132	-24.9411506652832	-0.00522560812532902	-0.00555028254166245	-0.00522560812532902	-0.00295288790948689
1826	-1.50259268283844	-0.337661296129227	-24.7463474273682	-0.0117190945893526	0.00483929552137852	0.00126787810586393	-0.00912170019000769
1827	-3.45063853263855	0.961035966873169	-25.0060863494873	-0.0110697457566857	0.000293855206109583	0.000943203864153475	0.000618529506027699
1828	-2.8012900352478	0.961035966873169	-26.0450439453125	-0.00944637414067984	0.00256657530553639	-0.00360223650932312	-0.00230353930965066
1829	-2.15194129943848	-0.0129869729280472	-25.1359558105469	-0.00327756232582033	-0.00587495695799589	-0.00522560812532902	0.00711201597005129
1830	-1.50259268283844	-0.0129869729280472	-25.200891494751	-0.0172385573387146	-0.00457625929266214	-0.00490093370899558	-0.0120437685400248
1831	-2.15194129943848	0.961035966873169	-25.1359558105469	-0.00197886489331722	0.00873538758605719	-0.00165419070981443	0.0155535480007529
1832	-2.15194129943848	0.961035966873169	-25.2658252716064	0.00483929552137852	0.00354059832170606	-0.00197886489331722	0.0210730116814375
1833	0.44545316696167	0.636361658573151	-25.1359558105469	-0.0188619289547205	0.000293855206109583	-0.00457625929266214	0.0262678004801273
1834	1.09480178356171	-0.0129869729280472	-25.2658252716064	0.0314625911414623	-0.00197886489331722	0.000293855206109583	0.0239950809627771
1835	-0.853244125843048	0.311687350273132	-25.3307609558105	-0.0110697457566857	0.000943203864153475	-0.00327756232582033	0.0246444288641214
1836	0.44545316696167	-0.0129869729280472	-24.8762168884277	0.01100810803473	0.00483929552137852	-0.00295288790948689	0.0226963832974434
1837	-0.203895464539528	0.311687350273132	-24.9411506652832	0.0239950809627771	0.00159255252219737	-0.00457625929266214	-0.00814767740666866
1838	-0.203895464539528	-0.337661296129227	-24.7463474273682	0.01100810803473	0.00483929552137852	-0.00457625929266214	-0.017887907102704
1839	1.74415040016174	-0.337661296129227	-24.8762168884277	0.00418994715437293	-0.00100484199356288	-0.00912170019000769	0.00646266713738441
1840	1.09480178356171	-0.0129869729280472	-25.3307609558105	-0.00782300252467394	-0.00165419070981443	0.000943203864153475	-0.0026282137259841
1841	2.39349913597107	-0.987009942531586	-25.200891494751	-0.00814767740666866	0.00483929552137852	-0.00847235135734081	-0.00522560812532902
1842	1.74415040016174	-0.337661296129227	-24.9411506652832	0.00451462110504508	0.000618529506027699	-0.0026282137259841	-0.00717365415766835
1843	-0.853244125843048	-0.662335574626923	-25.0060863494873	0.0194496400654316	-0.00425158534198999	-0.00327756232582033	-0.00230353930965066
1844	-0.203895464539528	-0.662335574626923	-24.6164779663086	-0.00619963090866804	-0.0104203969240189	-0.00295288790948689	-0.000355493422830477
1845	-0.203895464539528	-0.0129869729280472	-25.395694732666	-0.000355493422830477	-0.00782300252467394	-0.00879702530801296	-0.00587495695799589
1846	0.44545316696167	-0.987009942531586	-25.395694732666	-0.00360223650932312	-3.08191010844894e-05	-0.00490093370899558	-0.00879702530801296
1847	-0.203895464539528	-0.662335574626923	-25.5255661010742	0.00581331877037883	-0.00132951640989631	-0.00165419070981443	-0.00879702530801296
1848	-0.203895464539528	-0.337661296129227	-25.3307609558105	-0.00684897974133492	-0.00847235135734081	0.00386527273803949	-0.000680167751852423
1849	0.44545316696167	-0.662335574626923	-24.9411506652832	0.00581331877037883	-0.0110697457566857	-0.00327756232582033	0.00678734155371785
1850	-0.203895464539528	-0.662335574626923	-24.9411506652832	0.00354059832170606	-0.00457625929266214	0.0022419011220336	0.00516396993771195
1851	1.09480178356171	-0.0129869729280472	-25.395694732666	0.00418994715437293	-0.00392691092565656	-0.00847235135734081	-0.0026282137259841
1852	-0.203895464539528	-0.0129869729280472	-25.395694732666	0.00386527273803949	0.000618529506027699	0.00321592413820326	-0.0100957229733467
1853	1.74415040016174	-0.337661296129227	-25.3307609558105	-0.0146411629393697	-0.00295288790948689	-0.00717365415766835	-0.00360223650932312
1854	0.44545316696167	-0.0129869729280472	-24.9411506652832	0.00711201597005129	-0.00555028254166245	-0.00165419070981443	-0.00522560812532902
1855	-0.203895464539528	-0.0129869729280472	-24.8112812042236	0.0100340843200684	-0.00165419070981443	-0.00717365415766835	-0.0113944197073579
1856	1.09480178356171	-0.662335574626923	-25.1359558105469	-0.00165419070981443	0.00126787810586393	-0.00165419070981443	-0.00197886489331722
1857	0.44545316696167	0.636361658573151	-25.5255661010742	-0.00392691092565656	0.00354059832170606	-0.00555028254166245	-0.00490093370899558
1858	1.74415040016174	-0.337661296129227	-25.200891494751	-0.00327756232582033	0.00386527273803949	0.00126787810586393	-0.00100484199356288
1859	2.39349913597107	-0.987009942531586	-25.2658252716064	0.00256657530553639	0.000618529506027699	-0.000680167751852423	0.000943203864153475
1860	1.74415040016174	-0.337661296129227	-25.0710220336914	0.00711201597005129	0.00418994715437293	0.00289124972186983	0.000293855206109583
1861	3.04284763336182	-0.337661296129227	-24.8762168884277	-0.00327756232582033	0.00678734155371785	-0.00684897974133492	0.00354059832170606
1862	1.09480178356171	-0.337661296129227	-25.200891494751	-0.00425158534198999	0.00418994715437293	-0.00197886489331722	-0.00490093370899558
1863	2.39349913597107	0.311687350273132	-25.5904998779297	0.0155535480007529	0.00159255252219737	-0.00555028254166245	0.00191722682211548
1864	0.44545316696167	-0.0129869729280472	-25.8502388000488	0.00126787810586393	0.00386527273803949	-0.00749832857400179	-0.00360223650932312
1865	1.09480178356171	0.311687350273132	-25.980110168457	0.00646266713738441	0.000618529506027699	-0.00360223650932312	0.0022419011220336
1866	2.39349913597107	-0.0129869729280472	-25.5904998779297	0.00516396993771195	0.00516396993771195	-0.00295288790948689	-0.00619963090866804
1867	1.74415040016174	0.636361658573151	-25.8502388000488	0.00126787810586393	0.000943203864153475	-0.00165419070981443	-0.00197886489331722
1868	-1.50259268283844	0.636361658573151	-25.7203693389893	-0.00425158534198999	-3.08191010844894e-05	-0.00165419070981443	-0.00165419070981443
1869	-0.203895464539528	0.636361658573151	-26.3047828674316	0.00743668992072344	0.00581331877037883	-0.00360223650932312	-3.08191010844894e-05
1870	0.44545316696167	1.28571033477783	-26.2398490905762	0.00386527273803949	0.00354059832170606	-0.00197886489331722	-3.08191010844894e-05
1871	0.44545316696167	0.961035966873169	-25.980110168457	-0.00132951640989631	-0.00490093370899558	-0.00457625929266214	-0.0026282137259841
1872	-0.203895464539528	0.961035966873169	-25.980110168457	0.00483929552137852	0.000943203864153475	-0.00555028254166245	-0.00197886489331722
1873	2.39349913597107	-0.662335574626923	-26.0450439453125	-0.00425158534198999	0.00646266713738441	-0.00165419070981443	0.00516396993771195
1874	1.09480178356171	-0.337661296129227	-25.980110168457	0.00678734155371785	0.00256657530553639	-0.00360223650932312	0.0116574559360743
1875	0.44545316696167	0.636361658573151	-26.0450439453125	0.00418994715437293	-0.00619963090866804	-0.000355493422830477	0.000293855206109583
1876	1.09480178356171	-0.337661296129227	-25.8502388000488	-0.00425158534198999	0.00581331877037883	-0.00457625929266214	-0.00587495695799589
1877	0.44545316696167	1.28571033477783	-26.0450439453125	0.00354059832170606	0.00483929552137852	0.000943203864153475	-0.00555028254166245
1878	1.09480178356171	-0.337661296129227	-25.5904998779297	0.00548864435404539	0.0106834331527352	-0.00165419070981443	0.00256657530553639
1879	1.09480178356171	-0.0129869729280472	-25.8502388000488	0.000618529506027699	0.00321592413820326	-0.00555028254166245	0.0142548503354192
1880	1.74415040016174	-0.337661296129227	-25.9151744842529	0.00483929552137852	-3.08191010844894e-05	-0.00684897974133492	-0.0136671401560307
1881	1.09480178356171	-0.0129869729280472	-25.7853050231934	-0.00490093370899558	0.00613799272105098	-0.0026282137259841	-0.00782300252467394
1882	1.09480178356171	-0.662335574626923	-25.6554355621338	-0.00490093370899558	0.0100340843200684	0.00646266713738441	-0.00230353930965066
1883	-0.203895464539528	-0.0129869729280472	-25.980110168457	-0.00360223650932312	-0.000355493422830477	-0.000680167751852423	-0.0107450718060136
1884	0.44545316696167	0.636361658573151	-25.2658252716064	0.00159255252219737	0.00289124972186983	-0.00165419070981443	-0.00327756232582033
1885	-0.203895464539528	0.636361658573151	-25.980110168457	-0.00100484199356288	0.000293855206109583	-0.00782300252467394	-0.00879702530801296
1886	1.09480178356171	-0.337661296129227	-25.7203693389893	0.00191722682211548	0.00483929552137852	-0.00490093370899558	-0.00392691092565656
1887	1.09480178356171	0.636361658573151	-26.0450439453125	-0.00522560812532902	0.000943203864153475	-0.00717365415766835	-0.00717365415766835
1888	-0.203895464539528	0.311687350273132	-26.1749134063721	0.00126787810586393	-0.00165419070981443	0.00289124972186983	-0.00555028254166245
1889	-0.203895464539528	0.961035966873169	-26.0450439453125	0.000618529506027699	-0.00327756232582033	-0.00522560812532902	-0.00587495695799589
1890	-1.50259268283844	0.636361658573151	-25.8502388000488	-0.00977104809135199	0.00126787810586393	-0.00457625929266214	-0.0026282137259841
1891	-2.15194129943848	0.636361658573151	-26.3047828674316	-0.00295288790948689	0.00256657530553639	-0.00165419070981443	-0.00814767740666866
1892	-2.15194129943848	0.311687350273132	-26.1099796295166	-0.00100484199356288	0.00581331877037883	-0.00360223650932312	-0.00165419070981443
1893	-0.853244125843048	-0.337661296129227	-25.7853050231934	-0.0126931173726916	0.000618529506027699	0.00451462110504508	-0.00360223650932312
1894	-1.50259268283844	-0.337661296129227	-25.5904998779297	-0.0117190945893526	0.00646266713738441	-0.00490093370899558	0.00256657530553639
1895	-2.8012900352478	0.636361658573151	-25.395694732666	-0.000680167751852423	0.00159255252219737	-0.00360223650932312	-0.00230353930965066
1896	-0.853244125843048	-0.0129869729280472	-25.7203693389893	-0.00912170019000769	-0.00165419070981443	-0.00749832857400179	-0.00327756232582033
1897	-2.8012900352478	1.28571033477783	-26.0450439453125	-0.000680167751852423	-0.00327756232582033	0.00418994715437293	0.000943203864153475
1898	-0.853244125843048	-0.662335574626923	-25.7203693389893	-0.00717365415766835	0.00191722682211548	-0.0026282137259841	0.0022419011220336
1899	-1.50259268283844	-0.0129869729280472	-26.1099796295166	-0.00522560812532902	0.00159255252219737	0.00354059832170606	0.0126314787194133
1900	-0.203895464539528	0.311687350273132	-26.0450439453125	0.000618529506027699	0.000943203864153475	-0.00457625929266214	-3.08191010844894e-05
1901	-0.203895464539528	0.961035966873169	-26.0450439453125	-0.00977104809135199	0.0132808275520802	-0.00132951640989631	0.00516396993771195
1902	1.09480178356171	-0.337661296129227	-25.9151744842529	-0.00490093370899558	0.0113327819854021	0.00126787810586393	-0.00782300252467394
1903	1.09480178356171	0.636361658573151	-25.980110168457	-0.00197886489331722	0.00483929552137852	0.00418994715437293	0.00516396993771195
1904	1.74415040016174	-0.662335574626923	-26.0450439453125	0.000943203864153475	0.00386527273803949	-0.00295288790948689	0.0149041991680861
1905	-0.853244125843048	1.28571033477783	-25.980110168457	0.00159255252219737	0.0022419011220336	-0.000355493422830477	0.013930176384747
1906	1.74415040016174	-0.337661296129227	-25.5904998779297	-0.0104203969240189	0.00354059832170606	-0.00814767740666866	-0.00100484199356288
1907	0.44545316696167	0.961035966873169	-25.6554355621338	0.00354059832170606	0.000293855206109583	-0.00327756232582033	0.00711201597005129
1908	-0.203895464539528	0.961035966873169	-25.9151744842529	0.0022419011220336	0.00516396993771195	-0.00360223650932312	-0.0221086721867323
1909	-0.853244125843048	0.636361658573151	-25.980110168457	0.00256657530553639	-0.00555028254166245	-0.000355493422830477	0.0165275707840919
1910	1.09480178356171	0.311687350273132	-25.8502388000488	-0.00360223650932312	-0.00879702530801296	-0.00360223650932312	-0.00782300252467394
1911	-0.853244125843048	0.311687350273132	-25.9151744842529	0.0213976856321096	0.000618529506027699	-3.08191010844894e-05	0.000618529506027699
1912	1.09480178356171	-0.337661296129227	-25.980110168457	0.00354059832170606	0.00289124972186983	-0.00132951640989631	-0.00165419070981443
1913	1.09480178356171	-0.987009942531586	-25.5255661010742	0.00321592413820326	0.00321592413820326	-0.000680167751852423	-0.00425158534198999
1914	1.74415040016174	-1.3116842508316	-25.7853050231934	0.0175015944987535	-0.0120437685400248	-0.00230353930965066	-0.000680167751852423
1915	0.44545316696167	-1.3116842508316	-25.7853050231934	0.0321119390428066	-0.00619963090866804	-0.000680167751852423	-0.00392691092565656
1916	-0.203895464539528	-0.662335574626923	-25.980110168457	0.00159255252219737	0.000943203864153475	-0.0100957229733467	-0.00425158534198999
1917	-0.203895464539528	-0.662335574626923	-25.5904998779297	0.0226963832974434	-0.00327756232582033	-0.00197886489331722	-0.00197886489331722
1918	1.09480178356171	-1.63635849952698	-25.3307609558105	-0.000680167751852423	-0.00977104809135199	-0.00457625929266214	-0.00165419070981443
1919	-0.853244125843048	-0.337661296129227	-25.9151744842529	0.0103587592020631	0.000943203864153475	-0.00425158534198999	0.012956153601408
1920	1.09480178356171	-0.662335574626923	-26.0450439453125	0.000943203864153475	-0.0136671401560307	-0.00360223650932312	-0.0113944197073579
1921	-0.203895464539528	0.311687350273132	-25.980110168457	-0.00587495695799589	-0.00327756232582033	-0.00230353930965066	-3.08191010844894e-05
1922	1.74415040016174	-0.337661296129227	-25.980110168457	-3.08191010844894e-05	-0.00652430532500148	-0.00327756232582033	-0.00522560812532902
1923	1.09480178356171	-1.3116842508316	-25.395694732666	-0.0026282137259841	0.00548864435404539	-0.00132951640989631	0.0155535480007529
1924	1.74415040016174	-0.987009942531586	-25.395694732666	0.0022419011220336	0.00159255252219737	-0.00327756232582033	-0.00197886489331722
1925	-1.50259268283844	0.311687350273132	-25.9151744842529	0.00581331877037883	0.00581331877037883	-0.0026282137259841	0.00451462110504508
1926	1.74415040016174	-0.337661296129227	-25.8502388000488	0.00191722682211548	0.0103587592020631	-0.00490093370899558	-0.00555028254166245
1927	-0.203895464539528	0.961035966873169	-25.980110168457	-0.00295288790948689	0.00483929552137852	0.00516396993771195	-0.00684897974133492
1928	-0.203895464539528	1.28571033477783	-25.8502388000488	-0.0026282137259841	0.00386527273803949	-0.000680167751852423	-0.00684897974133492
1929	0.44545316696167	0.961035966873169	-25.7203693389893	0.0152288740500808	-0.00327756232582033	-0.00360223650932312	0.00581331877037883
1930	0.44545316696167	0.311687350273132	-25.7203693389893	0.0022419011220336	0.00321592413820326	-0.00230353930965066	-0.0100957229733467
1931	-0.203895464539528	0.961035966873169	-26.1099796295166	-0.00295288790948689	-0.00132951640989631	-0.00814767740666866	-0.0026282137259841
1932	-0.203895464539528	0.311687350273132	-26.1099796295166	-0.00587495695799589	-0.000680167751852423	0.000618529506027699	-0.00814767740666866
1933	1.74415040016174	0.311687350273132	-25.9151744842529	-0.00652430532500148	-0.00555028254166245	0.00126787810586393	-0.0159398596733809
1934	0.44545316696167	-0.337661296129227	-25.980110168457	-0.00912170019000769	0.00743668992072344	0.0022419011220336	0.000618529506027699
1935	1.74415040016174	-0.662335574626923	-25.6554355621338	0.00776136433705688	0.00483929552137852	-0.00457625929266214	0.00191722682211548
1936	-0.203895464539528	0.636361658573151	-25.980110168457	0.000943203864153475	0.00451462110504508	-0.00327756232582033	-0.0149658378213644
1937	1.09480178356171	-0.337661296129227	-25.980110168457	-0.00392691092565656	0.00483929552137852	-0.00295288790948689	-0.00457625929266214
1938	2.39349913597107	-0.0129869729280472	-25.980110168457	-0.0026282137259841	0.0022419011220336	-0.00230353930965066	0.00386527273803949
1939	-0.203895464539528	0.636361658573151	-26.0450439453125	0.00451462110504508	0.00191722682211548	-0.00814767740666866	0.00743668992072344
1940	0.44545316696167	1.28571033477783	-26.1099796295166	0.0103587592020631	-0.00360223650932312	-0.00490093370899558	-0.00360223650932312
1941	-0.203895464539528	0.636361658573151	-25.8502388000488	-0.00587495695799589	0.00256657530553639	-0.00555028254166245	-3.08191010844894e-05
1942	-0.853244125843048	0.636361658573151	-25.5904998779297	-0.00295288790948689	0.00711201597005129	0.000293855206109583	-0.0120437685400248
1943	1.74415040016174	-0.987009942531586	-25.7203693389893	0.00516396993771195	-3.08191010844894e-05	-0.00587495695799589	0.00678734155371785
1944	1.74415040016174	-0.0129869729280472	-25.8502388000488	0.0226963832974434	-3.08191010844894e-05	-0.00100484199356288	-0.00132951640989631
1945	-0.203895464539528	0.311687350273132	-25.6554355621338	-0.0026282137259841	0.00386527273803949	-0.00100484199356288	-0.00327756232582033
1946	1.09480178356171	0.311687350273132	-25.9151744842529	0.0168522447347641	0.00451462110504508	-0.00197886489331722	-0.00295288790948689
1947	0.44545316696167	0.961035966873169	-25.4606304168701	-0.00490093370899558	-0.000680167751852423	-0.00490093370899558	-0.00327756232582033
1948	-0.853244125843048	0.961035966873169	-25.7853050231934	0.00191722682211548	0.00873538758605719	-0.00197886489331722	-0.0110697457566857
1949	1.09480178356171	-0.337661296129227	-25.0710220336914	0.00191722682211548	0.00386527273803949	-0.00684897974133492	0.00743668992072344
1950	1.09480178356171	-0.0129869729280472	-25.2658252716064	0.00386527273803949	-0.00392691092565656	0.00386527273803949	-0.00230353930965066
1951	-0.853244125843048	0.636361658573151	-25.2658252716064	-0.00587495695799589	0.00418994715437293	-0.00782300252467394	-0.00847235135734081
1952	-0.203895464539528	1.28571033477783	-25.2658252716064	-0.00457625929266214	0.00483929552137852	-0.00230353930965066	-0.00782300252467394
1953	0.44545316696167	0.636361658573151	-25.0710220336914	-0.00555028254166245	-3.08191010844894e-05	-3.08191010844894e-05	-0.0149658378213644
1954	-0.203895464539528	0.311687350273132	-25.4606304168701	0.00126787810586393	0.00321592413820326	-0.0026282137259841	-0.00425158534198999
1955	0.44545316696167	-0.337661296129227	-25.2658252716064	0.00451462110504508	0.00386527273803949	-0.0026282137259841	0.0194496400654316
1956	-3.45063853263855	0.961035966873169	-25.395694732666	-0.00327756232582033	0.00289124972186983	-0.00360223650932312	-0.00652430532500148
1957	-0.853244125843048	-0.337661296129227	-25.0710220336914	-0.00749832857400179	0.00451462110504508	-0.00684897974133492	0.000943203864153475
1958	-2.8012900352478	1.61038458347321	-25.0710220336914	-0.00360223650932312	0.000943203864153475	0.00613799272105098	-0.00295288790948689
1959	-1.50259268283844	0.636361658573151	-25.0710220336914	-0.00879702530801296	-0.00652430532500148	-0.00717365415766835	0.0152288740500808
1960	-1.50259268283844	0.311687350273132	-25.2658252716064	0.000943203864153475	-0.00555028254166245	-0.00327756232582033	-0.00652430532500148
1961	-0.203895464539528	-0.0129869729280472	-25.200891494751	-0.0117190945893526	-0.00230353930965066	-0.00197886489331722	-0.00165419070981443
1962	0.44545316696167	-0.337661296129227	-25.200891494751	-0.00295288790948689	0.00191722682211548	0.00289124972186983	-0.0133424662053585
1963	-0.203895464539528	-0.0129869729280472	-24.9411506652832	-0.0100957229733467	0.00321592413820326	-0.00100484199356288	-0.00197886489331722
1964	-1.50259268283844	0.961035966873169	-25.1359558105469	0.00289124972186983	-0.00132951640989631	-0.00522560812532902	0.00678734155371785
1965	0.44545316696167	0.636361658573151	-25.980110168457	0.00321592413820326	0.00126787810586393	0.000943203864153475	0.012956153601408
1966	1.09480178356171	0.311687350273132	-25.395694732666	0.00126787810586393	0.00354059832170606	0.000293855206109583	0.000293855206109583
1967	1.09480178356171	0.311687350273132	-25.5255661010742	0.0136055024340749	0.00483929552137852	-0.0026282137259841	-0.0120437685400248
1968	-0.853244125843048	0.961035966873169	-25.2658252716064	-0.00684897974133492	0.00548864435404539	0.000943203864153475	0.00808603875339031
1969	0.44545316696167	0.961035966873169	-25.200891494751	0.00516396993771195	0.00256657530553639	-0.00132951640989631	0.00289124972186983
1970	-0.203895464539528	0.636361658573151	-25.1359558105469	0.00906006153672934	0.000618529506027699	-3.08191010844894e-05	-0.00165419070981443
1971	1.74415040016174	-0.662335574626923	-25.2658252716064	0.00126787810586393	0.00581331877037883	-0.0026282137259841	0.000293855206109583
1972	1.09480178356171	-0.987009942531586	-25.200891494751	0.00126787810586393	0.000618529506027699	0.00191722682211548	-0.00230353930965066
1973	0.44545316696167	0.311687350273132	-25.200891494751	0.00321592413820326	0.00256657530553639	0.00159255252219737	-0.00132951640989631
1974	-0.853244125843048	0.636361658573151	-25.3307609558105	0.0116574559360743	0.000293855206109583	0.00191722682211548	0.00159255252219737
1975	2.39349913597107	-0.662335574626923	-24.9411506652832	0.0113327819854021	0.000618529506027699	-0.00522560812532902	-0.00555028254166245
1976	-1.50259268283844	-0.0129869729280472	-25.2658252716064	-0.000355493422830477	-0.00360223650932312	-0.00197886489331722	-0.00717365415766835
1977	2.39349913597107	-0.662335574626923	-25.3307609558105	-0.00684897974133492	0.00256657530553639	-0.00197886489331722	-0.00749832857400179
1978	-0.203895464539528	-0.0129869729280472	-25.6554355621338	0.00159255252219737	-0.00587495695799589	0.00581331877037883	-0.00457625929266214
1979	0.44545316696167	-0.987009942531586	-25.4606304168701	-0.000680167751852423	-0.00555028254166245	-0.00132951640989631	0.0145795252174139
1980	-0.203895464539528	-0.662335574626923	-25.0710220336914	0.00191722682211548	-0.00814767740666866	-0.00230353930965066	-0.0113944197073579
1981	-0.203895464539528	-0.987009942531586	-25.1359558105469	0.00159255252219737	-0.00977104809135199	-0.00295288790948689	-3.08191010844894e-05
1982	-0.203895464539528	-0.662335574626923	-25.3307609558105	-0.00684897974133492	-0.00652430532500148	-0.00295288790948689	-0.000355493422830477
1983	1.74415040016174	-0.987009942531586	-25.395694732666	0.0194496400654316	-0.00100484199356288	-3.08191010844894e-05	0.00451462110504508
1984	-0.853244125843048	-0.337661296129227	-25.4606304168701	-0.00457625929266214	-0.00782300252467394	-0.000355493422830477	0.0220470335334539
1985	1.09480178356171	-1.3116842508316	-25.395694732666	0.013930176384747	-0.00619963090866804	-0.000355493422830477	-0.00879702530801296
1986	-0.853244125843048	-0.0129869729280472	-25.1359558105469	-0.00100484199356288	-0.0026282137259841	-0.00132951640989631	-0.00847235135734081
1987	2.39349913597107	-0.987009942531586	-25.0060863494873	0.00646266713738441	-0.000680167751852423	-0.00197886489331722	0.00289124972186983
1988	0.44545316696167	0.636361658573151	-25.5904998779297	0.00548864435404539	-0.00490093370899558	0.000293855206109583	-0.00944637414067984
1989	-0.203895464539528	0.636361658573151	-25.395694732666	-0.00100484199356288	-0.0120437685400248	0.00256657530553639	0.0152288740500808
1990	0.44545316696167	0.961035966873169	-25.980110168457	0.025618452578783	0.00191722682211548	-0.00230353930965066	0.0113327819854021
1991	-0.203895464539528	0.961035966873169	-25.3307609558105	0.00906006153672934	0.0022419011220336	-0.00295288790948689	-0.00295288790948689
1992	-0.203895464539528	0.636361658573151	-25.200891494751	0.0142548503354192	0.00418994715437293	-0.00360223650932312	0.00256657530553639
1993	1.09480178356171	0.311687350273132	-25.0710220336914	-0.00522560812532902	0.00126787810586393	-3.08191010844894e-05	-0.00912170019000769
1994	-0.853244125843048	0.961035966873169	-25.4606304168701	0.00451462110504508	0.000943203864153475	0.000293855206109583	0.00483929552137852
1995	1.74415040016174	-0.987009942531586	-25.395694732666	0.011982130818069	-0.00684897974133492	0.00126787810586393	-0.00457625929266214
1996	-0.203895464539528	0.311687350273132	-25.395694732666	-0.00684897974133492	0.00289124972186983	-0.00100484199356288	-0.00360223650932312
1997	1.74415040016174	-0.0129869729280472	-25.2658252716064	0.00548864435404539	0.0022419011220336	-0.00912170019000769	-0.00197886489331722
1998	-0.203895464539528	0.636361658573151	-25.7203693389893	0.00906006153672934	0.00354059832170606	-0.00197886489331722	0.00743668992072344
1999	-0.203895464539528	0.636361658573151	-25.6554355621338	0.00256657530553639	0.000618529506027699	-0.00197886489331722	0.0168522447347641
2000	0.44545316696167	0.636361658573151	-25.6554355621338	-0.00977104809135199	0.00289124972186983	-0.00587495695799589	0.0116574559360743
[truncated: 6,540 more rows]
