# Supplementary material for: Precise instruction and consideration of the vertical and horizontal force component increases validity and reliability of the 90:20 Isometric Posterior Chain Test
Source: PLoS One. 2024 Oct 28;19(10):e0312843. doi: 10.1371/journal.pone.0312843 (PMC11515970; doi:10.1371/journal.pone.0312843)
Supplement: S1 File — (ZIP) [file pone.0312843.s001.zip › S1_Raw_Data/M1_P16_iso_3.csv]

1	2.39349913597107	-0.987009942531586	-25.9151744842529	-0.00197886489331722	-3.08191010844894e-05	0.000618529506027699	0.0113327819854021
2	-0.203895464539528	0.636361658573151	-25.9151744842529	-0.00392691092565656	0.00159255252219737	-0.0100957229733467	-0.0188619289547205
3	1.09480178356171	-0.337661296129227	-26.0450439453125	-0.00717365415766835	0.00711201597005129	-0.00619963090866804	-0.00912170019000769
4	0.44545316696167	0.311687350273132	-26.1099796295166	0.011982130818069	0.00938473641872406	0.00321592413820326	-0.00522560812532902
5	1.09480178356171	-0.662335574626923	-26.2398490905762	-0.0185372550040483	0.00581331877037883	-0.00879702530801296	0.00743668992072344
6	-1.50259268283844	0.636361658573151	-26.1749134063721	0.00191722682211548	-0.00230353930965066	-0.00165419070981443	0.00938473641872406
7	0.44545316696167	-0.0129869729280472	-25.9151744842529	-0.0149658378213644	0.00159255252219737	-0.00197886489331722	-0.0198359526693821
8	-1.50259268283844	-0.337661296129227	-25.980110168457	-0.00782300252467394	0.00808603875339031	0.0022419011220336	-0.00652430532500148
9	-0.203895464539528	-0.987009942531586	-26.1099796295166	0.000943203864153475	0.00386527273803949	0.00451462110504508	0.00126787810586393
10	-0.853244125843048	-0.337661296129227	-25.980110168457	0.00613799272105098	0.00516396993771195	-0.00717365415766835	0.00289124972186983
11	-0.203895464539528	-1.3116842508316	-25.9151744842529	-0.0201606266200542	0.00289124972186983	-0.00295288790948689	0.00906006153672934
12	-2.8012900352478	0.636361658573151	-26.1749134063721	-0.00295288790948689	-0.00425158534198999	-0.00327756232582033	-0.0159398596733809
13	-0.203895464539528	-0.337661296129227	-25.7853050231934	-0.00652430532500148	0.00613799272105098	0.00418994715437293	0.00354059832170606
14	-0.203895464539528	0.961035966873169	-25.980110168457	-0.00197886489331722	0.00938473641872406	0.00678734155371785	0.00743668992072344
15	0.44545316696167	0.311687350273132	-26.1099796295166	0.00126787810586393	0.00841071270406246	-0.00327756232582033	0.013930176384747
16	-1.50259268283844	0.636361658573151	-26.1749134063721	-0.00295288790948689	-0.000680167751852423	-0.00912170019000769	0.00743668992072344
17	0.44545316696167	0.961035966873169	-26.1099796295166	-0.0026282137259841	0.00483929552137852	-0.00652430532500148	-0.0146411629393697
18	-0.853244125843048	0.961035966873169	-26.1099796295166	-0.00717365415766835	0.000943203864153475	-3.08191010844894e-05	-0.00392691092565656
19	1.09480178356171	0.636361658573151	-25.9151744842529	0.00451462110504508	0.0145795252174139	-0.00457625929266214	-0.00392691092565656
20	1.09480178356171	-0.0129869729280472	-26.0450439453125	-0.00295288790948689	0.0022419011220336	0.00418994715437293	0.0158782228827477
21	1.74415040016174	-0.662335574626923	-26.4995880126953	-0.000355493422830477	0.00711201597005129	-3.08191010844894e-05	0.013930176384747
22	-0.203895464539528	0.636361658573151	-26.8242626190186	-0.0026282137259841	-0.00197886489331722	-0.00619963090866804	0.00321592413820326
23	1.74415040016174	-0.0129869729280472	-26.4346542358398	-0.00944637414067984	0.00418994715437293	-0.00619963090866804	-0.0110697457566857
24	0.44545316696167	-0.0129869729280472	-25.7203693389893	0.00970941036939621	0.00451462110504508	0.0116574559360743	-0.0026282137259841
25	1.74415040016174	-0.337661296129227	-25.7203693389893	0.000618529506027699	0.00321592413820326	-0.00295288790948689	0.0197743140161037
26	0.44545316696167	-0.0129869729280472	-26.2398490905762	0.00711201597005129	0.00126787810586393	-0.00684897974133492	0.0136055024340749
27	1.74415040016174	-0.337661296129227	-26.3047828674316	-0.00749832857400179	-0.0136671401560307	-0.00717365415766835	0.00841071270406246
28	1.74415040016174	-0.987009942531586	-25.980110168457	0.00159255252219737	0.00354059832170606	-0.00132951640989631	-0.0172385573387146
29	3.04284763336182	-1.63635849952698	-26.3047828674316	0.000618529506027699	-0.0113944197073579	0.00191722682211548	-0.00944637414067984
30	2.39349913597107	-1.96103286743164	-26.4346542358398	0.00938473641872406	-0.00327756232582033	-0.00230353930965066	-0.00879702530801296
31	2.39349913597107	-1.96103286743164	-26.3047828674316	-0.00749832857400179	-0.0130177913233638	-0.000355493422830477	-0.0100957229733467
32	-0.853244125843048	-0.987009942531586	-26.3697185516357	-0.00522560812532902	-0.00717365415766835	-0.00165419070981443	-0.0117190945893526
33	1.74415040016174	-1.63635849952698	-26.0450439453125	0.000943203864153475	-0.00587495695799589	-0.00490093370899558	-0.0100957229733467
34	-0.203895464539528	-0.337661296129227	-26.2398490905762	0.00483929552137852	-0.00619963090866804	-0.00132951640989631	0.00321592413820326
35	1.09480178356171	-0.337661296129227	-26.5645236968994	0.00386527273803949	-0.00619963090866804	-0.00457625929266214	0.0181509424000978
36	0.44545316696167	-0.662335574626923	-25.6554355621338	0.0188002903014421	-0.00132951640989631	0.00581331877037883	0.0252937767654657
37	0.44545316696167	-0.987009942531586	-25.9151744842529	-0.000355493422830477	-0.000355493422830477	-0.00555028254166245	0.0113327819854021
38	0.44545316696167	0.311687350273132	-26.2398490905762	0.00256657530553639	0.0022419011220336	0.00289124972186983	0.00191722682211548
39	1.09480178356171	0.636361658573151	-26.2398490905762	0.0022419011220336	0.00321592413820326	-0.0026282137259841	0.00711201597005129
40	1.74415040016174	0.961035966873169	-26.3697185516357	0.0022419011220336	0.00516396993771195	-0.00132951640989631	0.0191249661147594
41	1.74415040016174	-0.662335574626923	-26.2398490905762	0.000943203864153475	0.00191722682211548	-0.00230353930965066	0.0100340843200684
42	-0.203895464539528	0.311687350273132	-26.3047828674316	-0.00522560812532902	-0.00360223650932312	-0.00360223650932312	0.00483929552137852
43	1.09480178356171	-0.337661296129227	-26.5645236968994	-3.08191010844894e-05	0.00354059832170606	-0.00425158534198999	-0.0185372550040483
44	1.74415040016174	-0.987009942531586	-26.5645236968994	0.00516396993771195	0.000618529506027699	0.000943203864153475	-0.0126931173726916
45	1.09480178356171	-0.337661296129227	-26.8891983032227	-0.00230353930965066	-0.00132951640989631	-0.00457625929266214	0.00191722682211548
46	0.44545316696167	-0.0129869729280472	-26.694393157959	0.00418994715437293	0.000618529506027699	-0.0026282137259841	0.00678734155371785
47	1.74415040016174	-0.662335574626923	-26.6294574737549	-0.00457625929266214	-0.00327756232582033	-0.00360223650932312	-0.00490093370899558
48	1.74415040016174	-0.0129869729280472	-26.4995880126953	-0.00327756232582033	0.00613799272105098	-0.0136671401560307	-0.0136671401560307
49	-0.203895464539528	-0.662335574626923	-26.8891983032227	0.00906006153672934	0.00906006153672934	-0.00100484199356288	-0.00619963090866804
50	1.74415040016174	0.636361658573151	-27.0190677642822	-0.00587495695799589	0.00418994715437293	0.00191722682211548	-0.00295288790948689
51	0.44545316696167	-0.662335574626923	-26.8242626190186	0.0233457311987877	-0.0026282137259841	-0.00425158534198999	-0.00230353930965066
52	-0.203895464539528	0.636361658573151	-26.1099796295166	-0.00879702530801296	-0.00619963090866804	-0.00295288790948689	-0.00197886489331722
53	1.74415040016174	-0.0129869729280472	-25.9151744842529	0.00159255252219737	0.00906006153672934	-0.000355493422830477	-0.00879702530801296
54	1.74415040016174	0.311687350273132	-26.8891983032227	0.00776136433705688	0.00256657530553639	-0.00587495695799589	-0.00425158534198999
55	0.44545316696167	0.636361658573151	-26.8891983032227	0.00970941036939621	0.0100340843200684	-0.00360223650932312	0.0126314787194133
56	0.44545316696167	-0.662335574626923	-26.4995880126953	0.00646266713738441	0.0022419011220336	-0.00132951640989631	0.0178262684494257
57	-0.203895464539528	-0.337661296129227	-26.0450439453125	0.00808603875339031	0.00191722682211548	-0.000680167751852423	0.01100810803473
58	-0.203895464539528	0.311687350273132	-26.4995880126953	0.00321592413820326	0.00191722682211548	-0.00522560812532902	0.00386527273803949
59	0.44545316696167	0.961035966873169	-26.3697185516357	0.0106834331527352	0.00354059832170606	0.00126787810586393	0.00418994715437293
60	0.44545316696167	-0.0129869729280472	-26.694393157959	0.01100810803473	-0.00100484199356288	-0.00197886489331722	0.01100810803473
61	1.09480178356171	-0.0129869729280472	-26.6294574737549	0.01100810803473	-0.00230353930965066	-0.00230353930965066	-0.00132951640989631
62	-0.853244125843048	0.636361658573151	-26.1749134063721	-0.00230353930965066	0.00159255252219737	-0.00327756232582033	0.00256657530553639
63	0.44545316696167	-0.337661296129227	-25.980110168457	0.00159255252219737	0.00354059832170606	0.00776136433705688	0.00321592413820326
64	-0.203895464539528	-0.987009942531586	-25.8502388000488	0.0171769186854362	0.00321592413820326	-0.0100957229733467	0.00126787810586393
65	-1.50259268283844	0.636361658573151	-25.980110168457	-0.0146411629393697	0.00159255252219737	0.00483929552137852	0.00873538758605719
66	-3.45063853263855	0.311687350273132	-26.2398490905762	-0.00684897974133492	0.00159255252219737	0.000943203864153475	-0.00132951640989631
67	-2.8012900352478	0.961035966873169	-26.3697185516357	-0.0201606266200542	-0.00587495695799589	-0.0100957229733467	0.00126787810586393
68	-1.50259268283844	-0.662335574626923	-26.5645236968994	-0.00490093370899558	0.00289124972186983	-0.00879702530801296	0.00289124972186983
69	-1.50259268283844	-0.0129869729280472	-26.0450439453125	0.0197743140161037	0.0022419011220336	0.0022419011220336	0.00289124972186983
70	-0.853244125843048	-0.0129869729280472	-25.9151744842529	-0.00132951640989631	0.00516396993771195	0.000293855206109583	0.00743668992072344
71	0.44545316696167	-0.0129869729280472	-25.8502388000488	-0.0243813935667276	-0.000680167751852423	-0.000355493422830477	-0.00132951640989631
72	-0.203895464539528	-0.0129869729280472	-25.980110168457	-0.00165419070981443	-0.00360223650932312	-0.00944637414067984	0.00289124972186983
73	0.44545316696167	-0.0129869729280472	-26.0450439453125	0.00548864435404539	0.00256657530553639	-0.00197886489331722	0.00354059832170606
74	-0.203895464539528	0.636361658573151	-26.2398490905762	-0.00522560812532902	0.00613799272105098	0.00613799272105098	0.00191722682211548
75	-0.203895464539528	0.961035966873169	-25.7853050231934	0.00126787810586393	-0.00847235135734081	-0.00132951640989631	0.0103587592020631
76	1.74415040016174	-0.0129869729280472	-25.4606304168701	0.0136055024340749	0.00516396993771195	-0.00100484199356288	0.00256657530553639
77	0.44545316696167	-0.337661296129227	-25.9151744842529	0.0200989879667759	0.000943203864153475	0.00873538758605719	-0.000680167751852423
78	1.09480178356171	-0.337661296129227	-26.1099796295166	0.00451462110504508	-0.00457625929266214	0.000618529506027699	-0.000680167751852423
79	0.44545316696167	0.961035966873169	-26.3047828674316	0.00776136433705688	0.00906006153672934	0.00516396993771195	-0.00197886489331722
80	1.09480178356171	-1.3116842508316	-26.1749134063721	-0.00230353930965066	-0.00652430532500148	-0.00100484199356288	0.0106834331527352
81	1.74415040016174	-1.3116842508316	-25.9151744842529	0.0191249661147594	-0.00165419070981443	-0.00717365415766835	0.00159255252219737
82	1.09480178356171	-0.987009942531586	-25.7853050231934	-0.00165419070981443	-0.0107450718060136	-0.00522560812532902	0.000943203864153475
83	1.74415040016174	-1.63635849952698	-25.7853050231934	0.000618529506027699	-0.0104203969240189	-0.00230353930965066	-0.00132951640989631
84	2.39349913597107	-1.3116842508316	-26.1099796295166	0.00906006153672934	-0.00782300252467394	-0.0104203969240189	0.00126787810586393
85	1.09480178356171	-0.662335574626923	-26.2398490905762	-0.0143164889886975	-0.00327756232582033	-0.00197886489331722	0.00873538758605719
86	1.09480178356171	-0.662335574626923	-26.3047828674316	-0.00132951640989631	0.00289124972186983	-0.00457625929266214	-0.00197886489331722
87	0.44545316696167	0.311687350273132	-25.7203693389893	0.00613799272105098	-0.00522560812532902	-0.00392691092565656	0.00159255252219737
88	3.04284763336182	-1.3116842508316	-25.8502388000488	-0.00132951640989631	0.00451462110504508	-0.00522560812532902	-0.00165419070981443
89	1.09480178356171	-0.662335574626923	-26.0450439453125	0.0123068047687411	0.0181509424000978	0.00873538758605719	-0.0026282137259841
90	1.09480178356171	-0.0129869729280472	-26.3047828674316	0.0210730116814375	-0.00295288790948689	-0.00327756232582033	0.00906006153672934
91	1.09480178356171	0.636361658573151	-26.1749134063721	-0.00944637414067984	0.00678734155371785	-0.00100484199356288	0.00191722682211548
92	2.39349913597107	-0.987009942531586	-25.9151744842529	0.000618529506027699	-0.00295288790948689	-0.00457625929266214	0.00581331877037883
93	1.09480178356171	-0.0129869729280472	-26.1749134063721	0.0233457311987877	0.00321592413820326	-0.00555028254166245	0.00418994715437293
94	1.74415040016174	-0.0129869729280472	-25.980110168457	0.029189869761467	0.00841071270406246	0.000293855206109583	0.000943203864153475
95	1.09480178356171	-0.337661296129227	-25.980110168457	0.0126314787194133	0.00808603875339031	-0.00295288790948689	0.00841071270406246
96	1.74415040016174	-0.987009942531586	-26.1099796295166	0.011982130818069	0.00191722682211548	-0.00847235135734081	0.0145795252174139
97	1.74415040016174	-0.662335574626923	-26.0450439453125	0.00451462110504508	0.000618529506027699	-0.00717365415766835	-0.000355493422830477
98	1.74415040016174	-0.337661296129227	-26.1749134063721	-0.00295288790948689	0.00191722682211548	-0.00782300252467394	-0.00132951640989631
99	0.44545316696167	0.311687350273132	-26.1099796295166	-0.00100484199356288	0.00581331877037883	-0.0104203969240189	-0.00360223650932312
100	1.09480178356171	0.311687350273132	-26.5645236968994	0.00418994715437293	-0.000680167751852423	-0.00327756232582033	0.00451462110504508
101	1.74415040016174	-0.337661296129227	-26.0450439453125	-0.00652430532500148	-0.00197886489331722	-0.00717365415766835	-0.00132951640989631
102	1.09480178356171	-0.0129869729280472	-26.3047828674316	-0.0143164889886975	-0.00295288790948689	-0.00814767740666866	-0.0026282137259841
103	1.74415040016174	-0.0129869729280472	-26.0450439453125	0.0168522447347641	0.00418994715437293	-0.00425158534198999	-0.0026282137259841
104	1.74415040016174	0.311687350273132	-26.0450439453125	0.013930176384747	-0.00230353930965066	0.00159255252219737	-0.0026282137259841
105	-0.853244125843048	0.961035966873169	-25.9151744842529	0.00906006153672934	0.00808603875339031	-0.000355493422830477	0.00646266713738441
106	1.09480178356171	0.311687350273132	-26.3697185516357	-0.00425158534198999	-0.00490093370899558	-0.00782300252467394	0.0188002903014421
107	1.09480178356171	0.311687350273132	-25.9151744842529	-0.00814767740666866	0.00256657530553639	-0.00100484199356288	0.011982130818069
108	2.39349913597107	0.311687350273132	-26.1099796295166	-0.00587495695799589	-0.00652430532500148	-0.000680167751852423	0.00256657530553639
109	1.09480178356171	-0.662335574626923	-25.7853050231934	-0.00425158534198999	0.00678734155371785	0.00256657530553639	0.0022419011220336
110	1.74415040016174	0.311687350273132	-26.1749134063721	-0.00977104809135199	0.00289124972186983	0.00711201597005129	0.00906006153672934
111	-0.203895464539528	0.636361658573151	-25.9151744842529	-0.00717365415766835	0.0022419011220336	0.00743668992072344	0.0152288740500808
112	2.39349913597107	-0.337661296129227	-26.5645236968994	-0.0126931173726916	0.00191722682211548	0.00451462110504508	0.0210730116814375
113	-0.853244125843048	0.636361658573151	-26.2398490905762	-0.00879702530801296	0.00191722682211548	0.00191722682211548	0.00873538758605719
114	-0.203895464539528	-0.0129869729280472	-26.1099796295166	-0.00457625929266214	0.00321592413820326	0.00451462110504508	-0.000355493422830477
115	-0.853244125843048	-0.0129869729280472	-25.9151744842529	-0.00392691092565656	-0.00360223650932312	-0.00197886489331722	0.0116574559360743
116	1.74415040016174	-0.662335574626923	-25.7853050231934	-0.00912170019000769	0.00256657530553639	-0.00295288790948689	-0.00132951640989631
117	-1.50259268283844	-0.662335574626923	-25.8502388000488	-0.0026282137259841	-0.00392691092565656	0.00126787810586393	0.00289124972186983
118	-0.853244125843048	-0.662335574626923	-26.0450439453125	-0.0143164889886975	-3.08191010844894e-05	-0.000355493422830477	0.00678734155371785
119	-2.15194129943848	-0.337661296129227	-26.0450439453125	0.0123068047687411	0.00646266713738441	0.00516396993771195	0.00548864435404539
120	-2.15194129943848	0.311687350273132	-26.1749134063721	-0.0130177913233638	0.00354059832170606	-0.00522560812532902	0.00743668992072344
121	-0.203895464539528	-0.662335574626923	-26.1099796295166	-0.0162645354866982	0.00516396993771195	0.00321592413820326	0.00191722682211548
122	-0.853244125843048	-0.662335574626923	-25.7853050231934	0.00191722682211548	-0.00360223650932312	-0.00522560812532902	0.000293855206109583
123	1.09480178356171	-0.987009942531586	-25.9151744842529	0.00938473641872406	0.00646266713738441	0.000618529506027699	0.00289124972186983
124	0.44545316696167	0.636361658573151	-26.2398490905762	-0.00814767740666866	0.00256657530553639	-0.000680167751852423	0.01100810803473
125	-0.203895464539528	0.311687350273132	-26.3047828674316	-3.08191010844894e-05	0.000293855206109583	-3.08191010844894e-05	0.0363327041268349
126	-0.853244125843048	0.311687350273132	-26.2398490905762	0.0022419011220336	0.00159255252219737	-0.00327756232582033	0.0236704051494598
127	-0.203895464539528	0.636361658573151	-26.2398490905762	0.00938473641872406	-0.00165419070981443	0.00321592413820326	-0.00392691092565656
128	1.74415040016174	-0.337661296129227	-25.9151744842529	-0.00814767740666866	0.00418994715437293	-3.08191010844894e-05	0.01100810803473
129	1.74415040016174	-0.337661296129227	-25.8502388000488	0.00354059832170606	-3.08191010844894e-05	-0.00132951640989631	0.00289124972186983
130	-0.203895464539528	-0.0129869729280472	-26.3697185516357	0.0136055024340749	-0.0123684434220195	0.00289124972186983	0.0301638916134834
131	-0.203895464539528	-0.662335574626923	-26.1749134063721	-0.00230353930965066	-0.00555028254166245	-0.00619963090866804	0.0308132413774729
132	2.39349913597107	-1.96103286743164	-26.0450439453125	-0.00197886489331722	-0.00619963090866804	0.00354059832170606	0.000618529506027699
133	-0.853244125843048	-1.3116842508316	-25.8502388000488	-0.000680167751852423	0.00126787810586393	0.00451462110504508	0.012956153601408
134	2.39349913597107	-1.96103286743164	-25.7203693389893	0.0158782228827477	0.000293855206109583	0.00451462110504508	0.01847561635077
135	1.74415040016174	-0.662335574626923	-26.3697185516357	-0.00457625929266214	-0.000680167751852423	0.00743668992072344	0.029189869761467
136	0.44545316696167	0.311687350273132	-26.3047828674316	-0.00392691092565656	-0.000680167751852423	-0.00555028254166245	0.0298392176628113
137	-0.203895464539528	0.636361658573151	-26.0450439453125	0.0168522447347641	-0.00425158534198999	-0.000355493422830477	0.000293855206109583
138	-0.203895464539528	0.311687350273132	-26.2398490905762	-0.0117190945893526	0.00678734155371785	-0.000355493422830477	0.00354059832170606
139	0.44545316696167	0.311687350273132	-25.6554355621338	0.0168522447347641	0.00321592413820326	-0.00360223650932312	0.0243197549134493
140	1.74415040016174	-0.987009942531586	-25.980110168457	0.00808603875339031	0.00418994715437293	0.00126787810586393	0.0210730116814375
141	3.04284763336182	-0.337661296129227	-26.0450439453125	0.00776136433705688	-0.00587495695799589	-0.0026282137259841	0.0278911720961332
142	0.44545316696167	0.311687350273132	-26.2398490905762	0.00256657530553639	-0.00165419070981443	-0.00555028254166245	-0.00165419070981443
143	1.74415040016174	-0.337661296129227	-26.1099796295166	0.00581331877037883	-0.00132951640989631	0.000618529506027699	0.0022419011220336
144	2.39349913597107	0.311687350273132	-26.1749134063721	0.0252937767654657	0.00711201597005129	0.00126787810586393	0.0113327819854021
145	1.74415040016174	-0.337661296129227	-25.980110168457	-0.0113944197073579	0.00483929552137852	-0.00360223650932312	0.0265924744307995
146	1.74415040016174	-0.987009942531586	-26.3047828674316	0.00938473641872406	0.0103587592020631	-0.00165419070981443	0.00873538758605719
147	0.44545316696167	-0.662335574626923	-26.3047828674316	-0.00717365415766835	0.000618529506027699	-0.00912170019000769	0.000293855206109583
148	1.09480178356171	-0.337661296129227	-26.3697185516357	0.00418994715437293	0.00841071270406246	0.00386527273803949	-0.00230353930965066
149	1.09480178356171	-0.337661296129227	-26.1749134063721	-0.00230353930965066	0.00516396993771195	-0.00425158534198999	0.0022419011220336
150	3.04284763336182	-0.662335574626923	-26.1099796295166	0.00159255252219737	-0.00165419070981443	-0.00100484199356288	0.0207483377307653
151	0.44545316696167	0.636361658573151	-25.7203693389893	-0.0152905117720366	-0.000680167751852423	0.00191722682211548	0.0132808275520802
152	1.74415040016174	-0.337661296129227	-26.3697185516357	-0.0133424662053585	-0.0026282137259841	0.00418994715437293	0.012956153601408
153	0.44545316696167	0.311687350273132	-26.3047828674316	0.00159255252219737	0.00646266713738441	0.00678734155371785	0.0142548503354192
154	2.39349913597107	-0.337661296129227	-26.1099796295166	-0.00327756232582033	0.0126314787194133	0.00386527273803949	-0.0026282137259841
155	1.74415040016174	-0.0129869729280472	-26.0450439453125	-0.00230353930965066	0.00354059832170606	0.00321592413820326	0.0239950809627771
156	1.09480178356171	0.961035966873169	-26.0450439453125	-3.08191010844894e-05	-0.00295288790948689	-0.00425158534198999	0.020423661917448
157	-0.203895464539528	0.961035966873169	-25.9151744842529	-0.00197886489331722	-3.08191010844894e-05	-0.00295288790948689	0.00711201597005129
158	1.74415040016174	0.311687350273132	-26.3697185516357	-0.00197886489331722	-0.000355493422830477	-0.00327756232582033	-0.0130177913233638
159	1.74415040016174	-0.0129869729280472	-25.980110168457	-0.0107450718060136	0.00516396993771195	-0.00360223650932312	0.00451462110504508
160	1.09480178356171	-0.662335574626923	-25.8502388000488	0.0171769186854362	0.00418994715437293	-0.000355493422830477	-0.00425158534198999
161	-0.853244125843048	0.311687350273132	-26.0450439453125	-0.00879702530801296	-0.000680167751852423	-0.00327756232582033	0.0210730116814375
162	-0.853244125843048	-0.0129869729280472	-25.6554355621338	-0.0107450718060136	-0.00230353930965066	-0.0104203969240189	0.00841071270406246
163	-0.853244125843048	0.311687350273132	-26.1099796295166	0.00841071270406246	0.00256657530553639	-0.0026282137259841	-0.00717365415766835
164	-2.8012900352478	0.311687350273132	-26.1099796295166	-0.0126931173726916	0.00808603875339031	-0.00295288790948689	-0.0126931173726916
165	-0.853244125843048	-0.662335574626923	-25.7853050231934	-0.00360223650932312	0.00548864435404539	-0.0026282137259841	-0.00652430532500148
166	-0.853244125843048	-0.337661296129227	-26.0450439453125	-0.0100957229733467	0.00159255252219737	-3.08191010844894e-05	0.0100340843200684
167	-0.203895464539528	-0.987009942531586	-25.8502388000488	-0.0130177913233638	-0.00425158534198999	-0.0139918150380254	0.00451462110504508
168	-1.50259268283844	0.961035966873169	-25.7203693389893	-0.00814767740666866	-0.00619963090866804	-0.00197886489331722	-0.0143164889886975
169	-1.50259268283844	0.311687350273132	-26.1099796295166	0.0022419011220336	0.00841071270406246	-3.08191010844894e-05	-0.0130177913233638
170	1.09480178356171	-0.0129869729280472	-26.1099796295166	0.00938473641872406	0.0100340843200684	0.00289124972186983	0.0126314787194133
171	1.74415040016174	-0.0129869729280472	-26.1099796295166	-0.00392691092565656	-0.0026282137259841	-0.00555028254166245	0.00678734155371785
172	0.44545316696167	0.636361658573151	-26.1749134063721	-0.00587495695799589	-0.00555028254166245	-0.00847235135734081	0.00970941036939621
173	1.09480178356171	-0.662335574626923	-26.1749134063721	-0.00814767740666866	0.00646266713738441	0.00289124972186983	-3.08191010844894e-05
174	1.74415040016174	-0.0129869729280472	-26.2398490905762	0.00256657530553639	0.00451462110504508	-0.0107450718060136	0.00126787810586393
175	-0.203895464539528	-0.0129869729280472	-26.7593269348145	-0.0120437685400248	0.00711201597005129	-0.0113944197073579	0.0126314787194133
176	-0.203895464539528	0.636361658573151	-26.3047828674316	0.0113327819854021	-0.00100484199356288	-0.00555028254166245	0.0162028968334198
177	-0.203895464539528	-0.337661296129227	-26.6294574737549	0.00646266713738441	-0.00555028254166245	-0.0130177913233638	0.0158782228827477
178	-0.203895464539528	-0.337661296129227	-26.6294574737549	-0.00425158534198999	-0.00197886489331722	-0.00100484199356288	0.000293855206109583
179	1.09480178356171	-1.3116842508316	-25.980110168457	0.0103587592020631	0.00159255252219737	-0.0110697457566857	0.00516396993771195
180	1.74415040016174	-0.987009942531586	-25.7853050231934	0.00321592413820326	-0.00392691092565656	0.00321592413820326	0.0165275707840919
181	-0.853244125843048	-0.662335574626923	-26.7593269348145	-0.000355493422830477	-0.00230353930965066	-0.00587495695799589	0.0152288740500808
182	1.74415040016174	-1.3116842508316	-26.2398490905762	0.00516396993771195	-0.0130177913233638	-0.0113944197073579	0.011982130818069
183	1.09480178356171	-1.3116842508316	-26.3047828674316	-0.00587495695799589	-0.00132951640989631	-0.00522560812532902	-0.00425158534198999
184	1.09480178356171	-0.987009942531586	-25.9151744842529	-0.00327756232582033	-0.000355493422830477	-0.00165419070981443	-0.0195112787187099
185	3.04284763336182	-1.63635849952698	-26.0450439453125	0.00743668992072344	-0.00360223650932312	0.0022419011220336	0.0197743140161037
186	1.09480178356171	-0.662335574626923	-25.980110168457	-0.00522560812532902	-0.00717365415766835	-0.00587495695799589	-0.00327756232582033
187	2.39349913597107	-1.63635849952698	-26.1749134063721	-0.00360223650932312	-0.00619963090866804	-0.00652430532500148	-0.00522560812532902
188	-0.853244125843048	0.311687350273132	-26.2398490905762	-0.00100484199356288	0.0022419011220336	-0.0026282137259841	0.00841071270406246
189	0.44545316696167	0.311687350273132	-26.3047828674316	0.00938473641872406	0.00483929552137852	-0.00100484199356288	-0.00425158534198999
190	2.39349913597107	-0.337661296129227	-25.7853050231934	-0.00132951640989631	-0.00457625929266214	0.00418994715437293	-0.00132951640989631
191	3.69219636917114	-0.987009942531586	-25.6554355621338	-0.00230353930965066	-0.00392691092565656	-0.00912170019000769	0.0188002903014421
192	0.44545316696167	0.636361658573151	-26.3697185516357	0.00743668992072344	-0.0026282137259841	0.00159255252219737	-0.00977104809135199
193	3.04284763336182	-0.337661296129227	-26.0450439453125	-0.00425158534198999	-3.08191010844894e-05	0.0022419011220336	-0.00327756232582033
194	1.74415040016174	0.636361658573151	-26.2398490905762	0.0106834331527352	0.00938473641872406	-0.00360223650932312	-0.0120437685400248
195	0.44545316696167	0.961035966873169	-26.2398490905762	-0.00619963090866804	0.00483929552137852	-0.00132951640989631	0.0116574559360743
196	-0.203895464539528	1.28571033477783	-26.1099796295166	-0.00100484199356288	0.0022419011220336	-0.0026282137259841	0.0223717093467712
197	1.74415040016174	0.636361658573151	-25.980110168457	-0.000680167751852423	-0.00522560812532902	-0.00879702530801296	-0.0139918150380254
198	-0.203895464539528	0.636361658573151	-26.4995880126953	0.00159255252219737	-0.000355493422830477	-0.00749832857400179	-0.00879702530801296
199	1.09480178356171	0.636361658573151	-26.4995880126953	-0.00425158534198999	0.00289124972186983	-0.00652430532500148	0.00873538758605719
200	3.04284763336182	-0.337661296129227	-26.2398490905762	0.0145795252174139	-0.00132951640989631	-0.00619963090866804	0.00743668992072344
201	1.74415040016174	0.311687350273132	-26.1749134063721	0.0100340843200684	0.00483929552137852	-0.00522560812532902	0.01847561635077
202	1.09480178356171	0.961035966873169	-26.7593269348145	-0.0117190945893526	0.00159255252219737	-0.00490093370899558	-0.0182125810533762
203	1.09480178356171	0.636361658573151	-26.7593269348145	0.00743668992072344	-0.000680167751852423	-0.00522560812532902	0.00516396993771195
204	1.74415040016174	-0.337661296129227	-26.3047828674316	0.01847561635077	0.00516396993771195	-0.0026282137259841	-0.00944637414067984
205	3.04284763336182	-0.662335574626923	-26.3697185516357	0.00548864435404539	-0.00132951640989631	0.00126787810586393	0.0113327819854021
206	1.74415040016174	-0.662335574626923	-26.0450439453125	0.0259431265294552	0.000943203864153475	0.000293855206109583	0.0100340843200684
207	3.69219636917114	-0.987009942531586	-25.9151744842529	-0.0117190945893526	-0.000680167751852423	0.000293855206109583	-0.0126931173726916
208	-0.203895464539528	-0.337661296129227	-25.6554355621338	0.00159255252219737	0.00321592413820326	0.00126787810586393	-0.00814767740666866
209	1.74415040016174	0.311687350273132	-26.3047828674316	0.0191249661147594	0.000293855206109583	-0.00295288790948689	0.00321592413820326
210	1.09480178356171	-0.0129869729280472	-26.1749134063721	0.0171769186854362	0.00191722682211548	-0.00425158534198999	0.012956153601408
211	3.04284763336182	-0.662335574626923	-26.6294574737549	-0.00684897974133492	0.00191722682211548	-0.00847235135734081	0.0158782228827477
212	-0.203895464539528	0.311687350273132	-26.7593269348145	0.00321592413820326	0.000293855206109583	-0.0100957229733467	-0.0130177913233638
213	1.74415040016174	-0.662335574626923	-25.8502388000488	0.0181509424000978	0.00483929552137852	0.00159255252219737	-0.000680167751852423
214	-0.853244125843048	0.311687350273132	-26.3697185516357	-0.00652430532500148	0.0100340843200684	-0.00457625929266214	0.00808603875339031
215	0.44545316696167	-0.662335574626923	-26.4995880126953	-0.00652430532500148	0.00516396993771195	0.00776136433705688	0.00970941036939621
216	0.44545316696167	-0.662335574626923	-26.1099796295166	-0.00490093370899558	-0.000355493422830477	-0.00132951640989631	0.0181509424000978
217	-0.203895464539528	-0.987009942531586	-26.0450439453125	-0.0133424662053585	-0.00490093370899558	-0.00100484199356288	-0.0191866029053926
218	-0.203895464539528	-0.337661296129227	-25.9151744842529	-0.0117190945893526	0.00418994715437293	0.000293855206109583	-0.00944637414067984
219	-0.203895464539528	-0.662335574626923	-25.6554355621338	-0.00619963090866804	0.00808603875339031	-0.00230353930965066	0.00191722682211548
220	-2.15194129943848	-0.0129869729280472	-25.7203693389893	-0.00425158534198999	0.00581331877037883	0.00711201597005129	0.0158782228827477
221	-2.15194129943848	0.311687350273132	-26.5645236968994	-0.0113944197073579	-0.00100484199356288	-3.08191010844894e-05	0.0136055024340749
222	-0.203895464539528	-0.662335574626923	-26.2398490905762	-0.0279528107494116	0.00354059832170606	-0.00944637414067984	-0.0026282137259841
223	-1.50259268283844	0.311687350273132	-25.980110168457	-3.08191010844894e-05	-0.00295288790948689	0.000618529506027699	-0.0182125810533762
224	-0.853244125843048	0.636361658573151	-26.1749134063721	-0.00944637414067984	0.00418994715437293	0.000943203864153475	0.00516396993771195
225	-0.853244125843048	0.636361658573151	-25.7853050231934	0.00354059832170606	0.00451462110504508	-0.00100484199356288	0.00159255252219737
226	-0.203895464539528	0.636361658573151	-25.9151744842529	0.01100810803473	-0.00392691092565656	-0.00100484199356288	0.0158782228827477
227	-0.853244125843048	-0.0129869729280472	-26.4346542358398	-0.00360223650932312	-0.00327756232582033	-0.00197886489331722	0.00191722682211548
228	1.09480178356171	-0.987009942531586	-26.2398490905762	0.00711201597005129	-0.00392691092565656	0.00159255252219737	-0.017887907102704
229	-0.203895464539528	0.636361658573151	-26.2398490905762	0.00581331877037883	0.00191722682211548	0.000293855206109583	-0.00165419070981443
230	0.44545316696167	0.311687350273132	-26.1099796295166	-0.0026282137259841	-0.00457625929266214	-0.00197886489331722	-0.00230353930965066
231	2.39349913597107	-0.987009942531586	-25.8502388000488	-0.00587495695799589	-0.00327756232582033	-0.00490093370899558	0.00646266713738441
232	0.44545316696167	-0.0129869729280472	-26.4995880126953	-0.00457625929266214	-0.00230353930965066	-0.00197886489331722	0.00776136433705688
233	2.39349913597107	-1.63635849952698	-26.6294574737549	-3.08191010844894e-05	-0.00717365415766835	0.00613799272105098	-0.00684897974133492
234	0.44545316696167	-0.987009942531586	-26.6294574737549	-0.00327756232582033	-0.00847235135734081	-3.08191010844894e-05	-0.0208099745213985
235	0.44545316696167	-1.3116842508316	-26.6294574737549	0.00548864435404539	-0.00977104809135199	0.0022419011220336	0.00841071270406246
236	0.44545316696167	-0.987009942531586	-26.4346542358398	-0.00587495695799589	-0.0107450718060136	0.00191722682211548	0.0178262684494257
237	-0.203895464539528	-0.662335574626923	-26.3697185516357	-3.08191010844894e-05	-0.0120437685400248	-0.00652430532500148	-0.00100484199356288
238	-0.203895464539528	-0.337661296129227	-26.5645236968994	0.00548864435404539	-0.00230353930965066	0.00289124972186983	-0.00912170019000769
239	1.09480178356171	0.311687350273132	-26.8242626190186	0.0132808275520802	0.00613799272105098	0.00159255252219737	-0.0123684434220195
240	-0.203895464539528	-0.0129869729280472	-26.7593269348145	0.0149041991680861	0.00743668992072344	-0.000355493422830477	0.00159255252219737
241	2.39349913597107	-0.337661296129227	-26.7593269348145	-0.00782300252467394	0.00256657530553639	0.00776136433705688	0.0113327819854021
242	0.44545316696167	-0.662335574626923	-26.1749134063721	0.0022419011220336	0.00256657530553639	-0.0120437685400248	0.00354059832170606
243	2.39349913597107	-0.0129869729280472	-26.6294574737549	-0.00555028254166245	0.000943203864153475	-0.00555028254166245	-0.0204853005707264
244	-0.203895464539528	0.636361658573151	-26.7593269348145	0.00873538758605719	0.00678734155371785	-0.000680167751852423	-0.017887907102704
245	0.44545316696167	0.961035966873169	-26.8242626190186	-0.00457625929266214	0.0022419011220336	-0.00522560812532902	0.00451462110504508
246	0.44545316696167	0.636361658573151	-26.4346542358398	-0.00360223650932312	0.00159255252219737	-0.00847235135734081	0.00451462110504508
247	-0.203895464539528	0.636361658573151	-26.7593269348145	-0.0227580219507217	0.00289124972186983	-0.0123684434220195	-0.0224333461374044
248	0.44545316696167	-0.0129869729280472	-26.6294574737549	-3.08191010844894e-05	0.00646266713738441	-0.00230353930965066	-0.00652430532500148
249	0.44545316696167	0.961035966873169	-26.8242626190186	-0.00425158534198999	0.00418994715437293	0.00548864435404539	-0.0159398596733809
250	-0.203895464539528	0.636361658573151	-26.4346542358398	-0.00619963090866804	0.00483929552137852	-0.00782300252467394	0.000293855206109583
251	1.74415040016174	-0.0129869729280472	-26.4995880126953	0.0116574559360743	0.00191722682211548	0.00159255252219737	0.013930176384747
252	0.44545316696167	-0.662335574626923	-26.2398490905762	-0.00132951640989631	0.00126787810586393	-0.00749832857400179	0.000293855206109583
253	1.74415040016174	-0.0129869729280472	-26.1099796295166	-0.00360223650932312	0.00386527273803949	0.0022419011220336	-0.00684897974133492
254	1.09480178356171	-0.0129869729280472	-25.980110168457	0.00126787810586393	0.0100340843200684	-0.00587495695799589	0.0363327041268349
255	-0.853244125843048	0.636361658573151	-26.3697185516357	0.0152288740500808	0.00646266713738441	-3.08191010844894e-05	-0.000680167751852423
256	0.44545316696167	-0.662335574626923	-26.1749134063721	0.000618529506027699	-3.08191010844894e-05	-0.000355493422830477	0.0165275707840919
257	0.44545316696167	0.961035966873169	-26.1749134063721	-0.00132951640989631	0.00126787810586393	0.00256657530553639	-0.0113944197073579
258	0.44545316696167	0.636361658573151	-26.2398490905762	0.000618529506027699	0.00743668992072344	0.000618529506027699	-0.00912170019000769
259	0.44545316696167	0.961035966873169	-26.0450439453125	0.0132808275520802	0.00581331877037883	0.00841071270406246	0.00418994715437293
260	1.09480178356171	0.311687350273132	-26.0450439453125	0.01100810803473	0.00678734155371785	0.00256657530553639	0.0100340843200684
261	1.74415040016174	1.28571033477783	-26.3047828674316	-0.00230353930965066	0.00613799272105098	0.00354059832170606	0.0175015944987535
262	1.74415040016174	-0.337661296129227	-26.4995880126953	-0.00457625929266214	-0.00652430532500148	-0.000355493422830477	-0.0182125810533762
263	1.74415040016174	-0.0129869729280472	-26.2398490905762	0.0155535480007529	0.00970941036939621	0.000293855206109583	-0.00717365415766835
264	-0.203895464539528	0.311687350273132	-26.2398490905762	0.00354059832170606	0.00321592413820326	-0.00230353930965066	0.00678734155371785
265	-2.15194129943848	1.28571033477783	-26.5645236968994	0.00743668992072344	0.00418994715437293	0.00289124972186983	0.00970941036939621
266	-0.853244125843048	-0.662335574626923	-26.0450439453125	-0.00230353930965066	0.00159255252219737	-0.00360223650932312	0.0136055024340749
267	-0.853244125843048	0.311687350273132	-26.0450439453125	-0.0195112787187099	-0.00230353930965066	-0.00197886489331722	-0.000680167751852423
268	-0.853244125843048	0.636361658573151	-26.3697185516357	-0.0130177913233638	0.00516396993771195	-0.00587495695799589	-0.0146411629393697
269	-3.45063853263855	0.961035966873169	-26.3047828674316	-0.00977104809135199	0.00873538758605719	0.00256657530553639	-0.0126931173726916
270	-2.15194129943848	0.961035966873169	-26.3047828674316	-0.0100957229733467	0.00743668992072344	-0.00360223650932312	-0.00165419070981443
271	-0.853244125843048	0.636361658573151	-25.980110168457	-0.00782300252467394	-0.00295288790948689	0.00451462110504508	-3.08191010844894e-05
272	0.44545316696167	-0.337661296129227	-25.7853050231934	-0.0201606266200542	-0.00619963090866804	0.00354059832170606	0.000618529506027699
273	-0.203895464539528	-0.662335574626923	-26.2398490905762	-0.00132951640989631	0.000293855206109583	0.00126787810586393	-0.0152905117720366
274	-0.853244125843048	0.311687350273132	-26.1749134063721	0.00159255252219737	0.00711201597005129	0.000943203864153475	-0.00782300252467394
275	-1.50259268283844	0.311687350273132	-25.980110168457	-0.0026282137259841	0.00581331877037883	0.000943203864153475	0.00743668992072344
276	1.74415040016174	-0.662335574626923	-25.7853050231934	0.00548864435404539	-0.00197886489331722	-0.00490093370899558	0.00159255252219737
277	0.44545316696167	-0.337661296129227	-25.7853050231934	0.00516396993771195	-0.00132951640989631	-0.00587495695799589	-0.0165892094373703
278	1.74415040016174	0.636361658573151	-26.0450439453125	0.00970941036939621	0.00386527273803949	-0.00392691092565656	0.00548864435404539
279	0.44545316696167	0.311687350273132	-26.2398490905762	-0.00132951640989631	0.00906006153672934	-0.00197886489331722	-0.00457625929266214
280	-0.203895464539528	0.636361658573151	-26.2398490905762	-0.00425158534198999	0.00451462110504508	-0.0026282137259841	-0.00425158534198999
281	1.74415040016174	0.311687350273132	-26.3047828674316	-0.00360223650932312	-0.00490093370899558	-0.000355493422830477	0.000618529506027699
282	1.74415040016174	-0.987009942531586	-25.9151744842529	-0.00392691092565656	-0.00619963090866804	-0.00717365415766835	-0.0113944197073579
283	1.09480178356171	-0.662335574626923	-25.6554355621338	0.00808603875339031	0.00354059832170606	-0.00360223650932312	-0.0146411629393697
284	1.09480178356171	-0.337661296129227	-26.2398490905762	-0.00197886489331722	-0.00977104809135199	-0.00684897974133492	-0.0191866029053926
285	-0.203895464539528	-0.337661296129227	-26.2398490905762	0.0171769186854362	0.00126787810586393	-0.0130177913233638	0.00126787810586393
286	0.44545316696167	-0.337661296129227	-25.980110168457	-0.0123684434220195	-0.00717365415766835	-0.000355493422830477	-3.08191010844894e-05
287	-0.853244125843048	-0.662335574626923	-26.0450439453125	-0.0026282137259841	-0.0165892094373703	-0.00587495695799589	-0.0273034609854221
288	1.09480178356171	-1.3116842508316	-25.7853050231934	0.00678734155371785	-0.00522560812532902	0.000293855206109583	-0.0110697457566857
289	1.09480178356171	-0.0129869729280472	-26.0450439453125	-0.000680167751852423	0.00354059832170606	0.00516396993771195	-0.00392691092565656
290	-0.853244125843048	-0.987009942531586	-26.3697185516357	0.036657378077507	-0.000355493422830477	0.00678734155371785	-0.00197886489331722
291	0.44545316696167	-0.337661296129227	-26.1749134063721	0.01100810803473	-0.00782300252467394	0.000618529506027699	0.0171769186854362
292	1.74415040016174	-1.3116842508316	-26.0450439453125	0.00581331877037883	-0.0133424662053585	0.0022419011220336	-0.00360223650932312
293	1.74415040016174	-0.337661296129227	-25.9151744842529	-0.00230353930965066	0.00191722682211548	0.00321592413820326	-0.0026282137259841
294	-0.203895464539528	-0.0129869729280472	-25.8502388000488	0.00646266713738441	0.00386527273803949	-0.00100484199356288	-0.0100957229733467
295	1.74415040016174	-0.662335574626923	-25.395694732666	0.00256657530553639	-0.00197886489331722	0.000943203864153475	0.0100340843200684
296	1.74415040016174	-0.337661296129227	-26.0450439453125	0.01100810803473	-0.00230353930965066	-0.00295288790948689	0.0116574559360743
297	1.74415040016174	-0.662335574626923	-25.980110168457	-0.0172385573387146	-0.00425158534198999	-0.000355493422830477	0.011982130818069
298	1.09480178356171	-0.337661296129227	-25.7203693389893	0.00354059832170606	0.00483929552137852	0.00289124972186983	-0.00587495695799589
299	-0.203895464539528	0.636361658573151	-25.7853050231934	-0.00230353930965066	-0.00360223650932312	-0.00717365415766835	-0.00717365415766835
300	0.44545316696167	0.636361658573151	-26.0450439453125	0.000293855206109583	-0.00490093370899558	0.00808603875339031	0.00613799272105098
301	1.09480178356171	-0.0129869729280472	-26.1749134063721	0.00289124972186983	0.00418994715437293	0.00386527273803949	0.0175015944987535
302	2.39349913597107	-0.662335574626923	-26.2398490905762	-0.0133424662053585	0.000618529506027699	-0.0110697457566857	0.000943203864153475
303	1.09480178356171	-0.662335574626923	-26.1099796295166	-0.00749832857400179	0.0022419011220336	-0.00295288790948689	-0.0182125810533762
304	1.09480178356171	0.311687350273132	-26.4995880126953	0.00873538758605719	0.00581331877037883	0.00159255252219737	-0.0169138833880424
305	1.09480178356171	0.311687350273132	-26.1099796295166	0.00418994715437293	0.00516396993771195	-0.0107450718060136	0.00711201597005129
306	0.44545316696167	-0.337661296129227	-25.980110168457	0.00483929552137852	-0.00100484199356288	-0.0026282137259841	0.00483929552137852
307	-0.853244125843048	-0.0129869729280472	-26.1749134063721	-0.00814767740666866	-0.00100484199356288	-0.00457625929266214	-0.00912170019000769
308	1.09480178356171	0.311687350273132	-26.3047828674316	-0.000680167751852423	-0.00587495695799589	-0.00782300252467394	-0.021459324285388
309	0.44545316696167	0.636361658573151	-26.2398490905762	0.00483929552137852	0.00776136433705688	-0.00100484199356288	-0.0107450718060136
310	0.44545316696167	0.636361658573151	-26.4346542358398	0.0132808275520802	-0.000355493422830477	-0.00132951640989631	-0.0126931173726916
311	0.44545316696167	0.636361658573151	-26.2398490905762	-0.000355493422830477	0.00418994715437293	-0.00295288790948689	-0.00944637414067984
312	1.74415040016174	-0.337661296129227	-25.7853050231934	-0.00555028254166245	-3.08191010844894e-05	-0.00165419070981443	-0.0126931173726916
313	0.44545316696167	0.311687350273132	-26.4995880126953	-0.00100484199356288	0.00938473641872406	-0.00717365415766835	-0.0133424662053585
314	1.09480178356171	0.636361658573151	-26.3047828674316	0.00483929552137852	0.00354059832170606	0.0022419011220336	-0.00392691092565656
315	3.69219636917114	-0.662335574626923	-25.5255661010742	0.00873538758605719	0.00191722682211548	-0.000355493422830477	0.011982130818069
316	3.04284763336182	-0.0129869729280472	-25.7203693389893	0.00256657530553639	0.000943203864153475	0.0022419011220336	0.00938473641872406
317	2.39349913597107	-0.662335574626923	-25.7853050231934	-0.00814767740666866	0.00646266713738441	-0.00749832857400179	0.00256657530553639
318	1.09480178356171	-0.0129869729280472	-25.4606304168701	-0.000355493422830477	0.00483929552137852	-0.00684897974133492	-0.0227580219507217
319	0.44545316696167	0.636361658573151	-25.980110168457	0.0113327819854021	0.0142548503354192	-0.00717365415766835	-0.00717365415766835
320	-0.203895464539528	0.961035966873169	-26.1099796295166	-0.00522560812532902	0.0022419011220336	-3.08191010844894e-05	-0.00977104809135199
321	0.44545316696167	0.311687350273132	-25.8502388000488	-0.00327756232582033	-3.08191010844894e-05	-0.00295288790948689	0.029189869761467
322	1.09480178356171	0.311687350273132	-25.7203693389893	-0.00749832857400179	-0.00879702530801296	-0.00457625929266214	-0.000355493422830477
323	1.09480178356171	0.311687350273132	-25.6554355621338	-0.00100484199356288	0.00159255252219737	-0.00684897974133492	-0.0149658378213644
324	-2.15194129943848	0.961035966873169	-26.1749134063721	0.0116574559360743	0.00613799272105098	0.000618529506027699	-0.00457625929266214
325	-0.853244125843048	0.636361658573151	-26.3047828674316	-0.0175632312893867	0.00581331877037883	-0.0110697457566857	0.000618529506027699
326	-2.15194129943848	-0.0129869729280472	-26.0450439453125	-0.00684897974133492	0.00321592413820326	-0.00587495695799589	0.0249691028147936
327	-0.853244125843048	-0.0129869729280472	-25.9151744842529	-0.0113944197073579	0.00321592413820326	-0.0133424662053585	0.0103587592020631
328	-2.8012900352478	1.28571033477783	-26.1749134063721	0.012956153601408	0.00646266713738441	-0.00100484199356288	-0.0191866029053926
329	-0.203895464539528	0.311687350273132	-25.6554355621338	0.0165275707840919	0.00548864435404539	-0.00100484199356288	-0.00392691092565656
330	-0.203895464539528	1.28571033477783	-26.1749134063721	-0.00295288790948689	0.00191722682211548	-0.00684897974133492	0.0132808275520802
331	0.44545316696167	0.311687350273132	-26.3047828674316	-3.08191010844894e-05	0.00191722682211548	-0.00912170019000769	0.00516396993771195
332	1.74415040016174	-0.337661296129227	-25.980110168457	-0.0120437685400248	-0.00165419070981443	0.000293855206109583	-0.00165419070981443
333	1.09480178356171	0.961035966873169	-26.1749134063721	0.00516396993771195	-0.000355493422830477	-0.0136671401560307	-0.00944637414067984
334	-0.203895464539528	0.311687350273132	-25.9151744842529	0.0100340843200684	0.00289124972186983	0.00354059832170606	-0.0146411629393697
335	2.39349913597107	-0.987009942531586	-25.395694732666	0.00159255252219737	0.00581331877037883	-0.00230353930965066	0.00646266713738441
336	1.09480178356171	-0.662335574626923	-26.0450439453125	0.0243197549134493	-0.00360223650932312	-0.00912170019000769	0.00678734155371785
337	3.69219636917114	-0.987009942531586	-26.1099796295166	-0.00425158534198999	-0.00684897974133492	-0.00295288790948689	0.00516396993771195
338	1.74415040016174	-1.3116842508316	-26.0450439453125	0.00711201597005129	0.000618529506027699	-0.00782300252467394	-0.0107450718060136
339	2.39349913597107	-0.662335574626923	-25.9151744842529	0.0317872650921345	-0.000680167751852423	-0.000355493422830477	-0.00814767740666866
340	-0.203895464539528	-0.337661296129227	-26.0450439453125	0.000293855206109583	0.000293855206109583	-0.00327756232582033	0.00159255252219737
341	1.09480178356171	-0.987009942531586	-26.1099796295166	0.00841071270406246	-0.00717365415766835	-0.00684897974133492	0.00191722682211548
342	1.09480178356171	-1.96103286743164	-26.694393157959	-0.00912170019000769	-0.0104203969240189	-0.00490093370899558	-0.0143164889886975
343	2.39349913597107	-1.3116842508316	-26.2398490905762	-0.00425158534198999	-0.00619963090866804	-0.00490093370899558	-0.0188619289547205
344	0.44545316696167	-0.337661296129227	-26.1749134063721	0.0301638916134834	-0.00230353930965066	0.00159255252219737	-0.0172385573387146
345	0.44545316696167	-0.0129869729280472	-26.0450439453125	0.00289124972186983	0.00289124972186983	-0.00295288790948689	0.00289124972186983
346	1.09480178356171	-0.662335574626923	-25.6554355621338	0.00126787810586393	-0.00230353930965066	-0.00392691092565656	-0.0113944197073579
347	0.44545316696167	-0.337661296129227	-26.1749134063721	-0.00749832857400179	-0.00132951640989631	-0.00360223650932312	-0.00619963090866804
348	-0.203895464539528	0.311687350273132	-26.4346542358398	0.0103587592020631	0.00776136433705688	-0.0026282137259841	-0.0230826959013939
349	1.74415040016174	-0.0129869729280472	-25.9151744842529	0.00678734155371785	0.00548864435404539	0.00321592413820326	-0.0175632312893867
350	-0.853244125843048	-0.0129869729280472	-26.0450439453125	0.00548864435404539	0.00354059832170606	0.00516396993771195	-0.00197886489331722
351	0.44545316696167	-0.0129869729280472	-26.1749134063721	0.0246444288641214	0.00289124972186983	-0.00295288790948689	0.0155535480007529
352	1.09480178356171	-0.662335574626923	-25.5904998779297	-0.00360223650932312	0.00386527273803949	0.00289124972186983	0.00646266713738441
353	-0.203895464539528	-0.0129869729280472	-26.1749134063721	-0.00360223650932312	0.00613799272105098	0.00711201597005129	-0.0175632312893867
354	1.09480178356171	-0.662335574626923	-26.0450439453125	0.00873538758605719	0.000293855206109583	-0.00295288790948689	-0.0149658378213644
355	1.09480178356171	-0.987009942531586	-26.2398490905762	0.000293855206109583	0.00841071270406246	0.00548864435404539	-0.00684897974133492
356	0.44545316696167	-0.987009942531586	-26.0450439453125	0.000293855206109583	-0.00165419070981443	-0.00132951640989631	0.000618529506027699
357	1.74415040016174	-0.662335574626923	-26.1749134063721	-0.00555028254166245	0.00191722682211548	0.00354059832170606	-0.0169138833880424
358	2.39349913597107	-0.987009942531586	-25.9151744842529	0.0152288740500808	0.00451462110504508	-0.000680167751852423	-0.0113944197073579
359	2.39349913597107	-0.337661296129227	-26.8242626190186	0.000293855206109583	0.00711201597005129	0.00354059832170606	-0.00457625929266214
360	-0.203895464539528	-0.0129869729280472	-26.1749134063721	0.00289124972186983	-0.00100484199356288	-0.00100484199356288	0.0155535480007529
361	-0.203895464539528	0.311687350273132	-26.3697185516357	-0.00100484199356288	0.0022419011220336	0.000293855206109583	-0.0143164889886975
362	1.09480178356171	-0.337661296129227	-26.1749134063721	-0.00717365415766835	0.00126787810586393	-0.00879702530801296	-0.0136671401560307
363	1.09480178356171	0.636361658573151	-26.3697185516357	0.00548864435404539	-0.00522560812532902	-0.000355493422830477	-0.00360223650932312
364	-0.853244125843048	0.636361658573151	-26.5645236968994	-0.00425158534198999	0.00321592413820326	-0.00619963090866804	0.000943203864153475
365	-0.853244125843048	0.636361658573151	-26.8242626190186	-0.0026282137259841	-3.08191010844894e-05	-0.00619963090866804	-0.00132951640989631
366	0.44545316696167	-0.0129869729280472	-26.5645236968994	0.0223717093467712	0.00126787810586393	-0.000680167751852423	-0.00587495695799589
367	0.44545316696167	0.636361658573151	-26.5645236968994	-0.00652430532500148	0.00126787810586393	-0.0110697457566857	-0.00425158534198999
368	0.44545316696167	-0.0129869729280472	-26.0450439453125	-0.00360223650932312	0.000293855206109583	-0.00977104809135199	0.0022419011220336
369	0.44545316696167	0.311687350273132	-26.0450439453125	0.01100810803473	0.00646266713738441	-0.00165419070981443	-0.000680167751852423
370	-0.203895464539528	-0.0129869729280472	-25.7853050231934	0.00159255252219737	-0.00392691092565656	-0.000680167751852423	0.00289124972186983
371	0.44545316696167	0.961035966873169	-26.8891983032227	0.000618529506027699	-0.00360223650932312	-0.00132951640989631	-0.00847235135734081
372	1.74415040016174	-0.337661296129227	-26.5645236968994	-0.00295288790948689	0.000618529506027699	-0.00490093370899558	-0.000680167751852423
373	-0.203895464539528	0.961035966873169	-26.5645236968994	-0.00555028254166245	0.00386527273803949	-0.00652430532500148	0.000293855206109583
374	1.74415040016174	-0.662335574626923	-26.3697185516357	0.0252937767654657	0.00581331877037883	-0.00619963090866804	0.000293855206109583
375	1.09480178356171	-0.337661296129227	-26.3047828674316	-0.00132951640989631	0.00191722682211548	0.000943203864153475	0.00321592413820326
376	-1.50259268283844	-0.0129869729280472	-26.2398490905762	-0.00944637414067984	-0.00197886489331722	-0.00457625929266214	-0.00230353930965066
377	-1.50259268283844	0.961035966873169	-26.8242626190186	-0.00717365415766835	-0.00165419070981443	-0.00197886489331722	0.00321592413820326
378	-0.203895464539528	-0.662335574626923	-26.4995880126953	-0.0100957229733467	0.00743668992072344	-0.00619963090866804	0.00289124972186983
379	-0.853244125843048	-0.337661296129227	-26.4346542358398	-0.00619963090866804	0.000618529506027699	-0.00327756232582033	-0.0100957229733467
380	-0.203895464539528	-0.987009942531586	-26.2398490905762	-0.00522560812532902	0.000293855206109583	-3.08191010844894e-05	0.0126314787194133
381	-2.8012900352478	0.636361658573151	-26.4346542358398	-0.0026282137259841	-0.0026282137259841	-0.00879702530801296	0.00808603875339031
382	0.44545316696167	-0.987009942531586	-26.4995880126953	-0.00814767740666866	-0.00132951640989631	-0.00977104809135199	-0.00327756232582033
383	-2.15194129943848	1.28571033477783	-27.0190677642822	-0.0110697457566857	0.00126787810586393	-0.00684897974133492	0.00678734155371785
384	-0.853244125843048	0.311687350273132	-26.7593269348145	0.00126787810586393	0.00711201597005129	-0.00490093370899558	0.00711201597005129
385	-0.203895464539528	-0.0129869729280472	-26.3047828674316	-0.000355493422830477	0.00386527273803949	-0.00327756232582033	0.0152288740500808
386	1.09480178356171	-0.662335574626923	-26.2398490905762	-0.000355493422830477	0.00289124972186983	-0.0104203969240189	0.013930176384747
387	0.44545316696167	-0.0129869729280472	-25.7203693389893	0.00548864435404539	0.000618529506027699	-0.00327756232582033	0.00970941036939621
388	-0.203895464539528	0.636361658573151	-26.3697185516357	-0.00132951640989631	0.00483929552137852	-0.00717365415766835	-0.00100484199356288
389	0.44545316696167	0.961035966873169	-26.8242626190186	0.00159255252219737	0.00548864435404539	0.00516396993771195	-0.0188619289547205
390	3.04284763336182	-0.337661296129227	-26.3697185516357	-0.00165419070981443	0.00256657530553639	-0.00782300252467394	-0.0113944197073579
391	-0.203895464539528	-0.0129869729280472	-25.9151744842529	0.00581331877037883	0.00613799272105098	-0.00392691092565656	-0.0113944197073579
392	3.04284763336182	0.311687350273132	-25.9151744842529	-0.000680167751852423	-0.00619963090866804	-0.00879702530801296	-0.0126931173726916
393	0.44545316696167	0.636361658573151	-25.980110168457	-0.00197886489331722	0.00126787810586393	-0.00165419070981443	-0.0117190945893526
394	3.69219636917114	-1.63635849952698	-26.4995880126953	0.000943203864153475	-0.00197886489331722	-0.00360223650932312	-0.00555028254166245
395	1.74415040016174	-0.0129869729280472	-26.2398490905762	-0.0130177913233638	0.00126787810586393	-0.00457625929266214	0.00191722682211548
396	1.09480178356171	-0.337661296129227	-26.7593269348145	0.00808603875339031	-0.00522560812532902	-0.00327756232582033	0.0217223595827818
397	-0.203895464539528	-0.337661296129227	-26.5645236968994	-0.00619963090866804	-0.0113944197073579	-0.000355493422830477	0.00126787810586393
398	3.04284763336182	-1.3116842508316	-25.8502388000488	0.0022419011220336	-0.00587495695799589	-0.00295288790948689	-0.0162645354866982
399	1.74415040016174	-1.3116842508316	-25.980110168457	0.00354059832170606	-0.00457625929266214	0.00354059832170606	-0.0113944197073579
400	1.74415040016174	-2.2857072353363	-26.1749134063721	0.0113327819854021	-0.00944637414067984	0.00126787810586393	0.00548864435404539
401	-0.203895464539528	-0.662335574626923	-26.3047828674316	0.00321592413820326	-0.00847235135734081	-0.00847235135734081	0.00906006153672934
402	3.04284763336182	-1.63635849952698	-26.0450439453125	-0.00847235135734081	-0.00814767740666866	-0.00100484199356288	0.00776136433705688
403	-0.203895464539528	-0.662335574626923	-26.5645236968994	-0.00327756232582033	0.00386527273803949	0.00126787810586393	-0.0120437685400248
404	1.09480178356171	-0.987009942531586	-26.1749134063721	-0.000680167751852423	-0.00879702530801296	0.00126787810586393	-0.00717365415766835
405	1.74415040016174	-0.987009942531586	-26.7593269348145	-0.00327756232582033	-0.00100484199356288	-0.00977104809135199	0.00938473641872406
406	2.39349913597107	-0.662335574626923	-26.1099796295166	-0.00749832857400179	-0.00230353930965066	-0.00132951640989631	-0.00782300252467394
407	1.74415040016174	-0.987009942531586	-25.9151744842529	-0.00132951640989631	-0.0026282137259841	0.00256657530553639	0.000943203864153475
408	0.44545316696167	-0.662335574626923	-25.9151744842529	-0.00100484199356288	0.0022419011220336	-0.00230353930965066	-0.0149658378213644
409	1.74415040016174	0.311687350273132	-25.980110168457	0.00321592413820326	0.00386527273803949	0.00938473641872406	-0.00912170019000769
410	2.39349913597107	-0.662335574626923	-25.980110168457	0.00678734155371785	0.000618529506027699	-0.00132951640989631	0.013930176384747
411	1.09480178356171	-0.987009942531586	-26.0450439453125	0.00159255252219737	0.00126787810586393	-0.00100484199356288	-0.00749832857400179
412	0.44545316696167	0.636361658573151	-26.1749134063721	-0.00814767740666866	-0.00295288790948689	-0.00652430532500148	-0.0162645354866982
413	1.09480178356171	-0.662335574626923	-25.8502388000488	-0.00165419070981443	-0.00360223650932312	-0.00392691092565656	-0.0152905117720366
414	3.04284763336182	-0.662335574626923	-25.980110168457	0.00354059832170606	0.00873538758605719	-0.00392691092565656	-0.00295288790948689
415	0.44545316696167	0.311687350273132	-25.980110168457	0.000293855206109583	0.00289124972186983	-0.00197886489331722	0.000293855206109583
416	0.44545316696167	-0.0129869729280472	-26.3697185516357	0.00646266713738441	0.00581331877037883	-0.00652430532500148	0.0116574559360743
417	-0.853244125843048	0.311687350273132	-26.4995880126953	-0.00555028254166245	0.00743668992072344	0.00289124972186983	-0.0149658378213644
418	-0.853244125843048	0.311687350273132	-26.4995880126953	-0.00425158534198999	0.00289124972186983	-0.00490093370899558	-0.0146411629393697
419	1.09480178356171	-0.662335574626923	-26.2398490905762	0.00451462110504508	0.00581331877037883	0.000293855206109583	-0.00879702530801296
420	3.04284763336182	-0.662335574626923	-26.1099796295166	0.00191722682211548	-0.00490093370899558	0.00289124972186983	-0.00100484199356288
421	0.44545316696167	0.311687350273132	-25.9151744842529	-0.00165419070981443	-3.08191010844894e-05	-3.08191010844894e-05	0.0142548503354192
422	1.74415040016174	0.311687350273132	-26.5645236968994	0.00581331877037883	-0.00360223650932312	-0.00295288790948689	-0.0172385573387146
423	0.44545316696167	0.311687350273132	-26.4995880126953	-0.0201606266200542	0.00126787810586393	-0.00360223650932312	-0.00360223650932312
424	2.39349913597107	-0.987009942531586	-26.1749134063721	0.013930176384747	0.00646266713738441	-3.08191010844894e-05	-0.0117190945893526
425	1.74415040016174	-0.662335574626923	-26.4346542358398	-0.00392691092565656	0.0132808275520802	0.0022419011220336	0.00906006153672934
426	3.04284763336182	-0.662335574626923	-26.4346542358398	-0.00165419070981443	0.00418994715437293	0.00191722682211548	0.013930176384747
427	2.39349913597107	-0.0129869729280472	-26.3047828674316	0.00354059832170606	-0.00457625929266214	0.00548864435404539	-0.0165892094373703
428	1.74415040016174	-0.662335574626923	-26.5645236968994	-3.08191010844894e-05	-0.000355493422830477	0.00321592413820326	-0.00295288790948689
429	-0.853244125843048	0.311687350273132	-26.7593269348145	0.01100810803473	0.00581331877037883	0.0100340843200684	0.013930176384747
430	1.09480178356171	-0.337661296129227	-26.4995880126953	-0.00327756232582033	-0.00100484199356288	0.00516396993771195	-3.08191010844894e-05
431	1.09480178356171	-0.662335574626923	-26.3697185516357	-0.00132951640989631	0.00321592413820326	0.00191722682211548	0.0197743140161037
432	-0.203895464539528	0.636361658573151	-26.4346542358398	0.00613799272105098	0.000618529506027699	-0.00132951640989631	-0.00944637414067984
433	1.74415040016174	-0.662335574626923	-26.3047828674316	-0.00165419070981443	0.00289124972186983	-0.00555028254166245	-0.00619963090866804
434	1.09480178356171	0.636361658573151	-26.3697185516357	0.00906006153672934	0.00386527273803949	-0.00587495695799589	-0.0139918150380254
435	-1.50259268283844	0.311687350273132	-26.6294574737549	0.00646266713738441	0.00743668992072344	0.0022419011220336	-0.00457625929266214
436	-1.50259268283844	0.961035966873169	-26.5645236968994	-0.00490093370899558	0.00581331877037883	-0.00879702530801296	-0.0110697457566857
437	-2.15194129943848	0.311687350273132	-25.980110168457	0.0116574559360743	0.00126787810586393	0.00386527273803949	-0.00619963090866804
438	-2.15194129943848	0.961035966873169	-25.9151744842529	-0.0169138833880424	0.00516396993771195	0.00483929552137852	-0.00587495695799589
439	-2.8012900352478	0.311687350273132	-26.694393157959	0.000943203864153475	-3.08191010844894e-05	0.00256657530553639	-0.00392691092565656
440	-1.50259268283844	-0.337661296129227	-26.5645236968994	-0.00165419070981443	-0.00425158534198999	0.00743668992072344	-0.0026282137259841
441	-2.15194129943848	-0.337661296129227	-26.4346542358398	-0.0100957229733467	0.00354059832170606	-0.00360223650932312	-0.00392691092565656
442	-2.8012900352478	0.636361658573151	-26.1099796295166	0.00516396993771195	-0.00392691092565656	-0.00295288790948689	-0.00782300252467394
443	-1.50259268283844	0.636361658573151	-25.7853050231934	-3.08191010844894e-05	0.00516396993771195	-0.0110697457566857	-0.00327756232582033
444	-0.203895464539528	-0.0129869729280472	-26.1099796295166	0.00418994715437293	0.00289124972186983	-0.00684897974133492	-0.0110697457566857
445	1.74415040016174	-0.662335574626923	-26.4995880126953	0.00646266713738441	0.00548864435404539	0.00678734155371785	0.00159255252219737
446	0.44545316696167	-0.0129869729280472	-26.0450439453125	-0.00684897974133492	0.00516396993771195	-0.00425158534198999	0.00483929552137852
447	1.09480178356171	-0.987009942531586	-25.7203693389893	-0.00230353930965066	0.000943203864153475	-0.00944637414067984	0.00191722682211548
448	1.74415040016174	-0.0129869729280472	-25.980110168457	-0.00100484199356288	-0.0026282137259841	-0.0110697457566857	-0.0188619289547205
449	0.44545316696167	0.636361658573151	-25.980110168457	0.00743668992072344	0.00418994715437293	-0.00295288790948689	-0.00717365415766835
450	1.74415040016174	-0.0129869729280472	-25.7203693389893	0.0175015944987535	-0.00587495695799589	-0.00327756232582033	-0.00230353930965066
451	2.39349913597107	-0.662335574626923	-26.0450439453125	-0.0117190945893526	-0.00327756232582033	-0.00457625929266214	0.0152288740500808
452	-0.203895464539528	0.636361658573151	-26.3047828674316	0.00418994715437293	-0.00327756232582033	-0.00327756232582033	-0.00165419070981443
453	3.04284763336182	-0.987009942531586	-26.1099796295166	0.0100340843200684	-0.00457625929266214	-0.00392691092565656	-0.0204853005707264
454	-0.203895464539528	0.636361658573151	-26.1749134063721	0.000618529506027699	0.000943203864153475	0.00451462110504508	-0.0117190945893526
455	0.44545316696167	-0.0129869729280472	-25.7853050231934	0.00126787810586393	-0.00782300252467394	-0.00684897974133492	0.00354059832170606
456	-0.203895464539528	-0.0129869729280472	-26.0450439453125	-0.0026282137259841	-0.00100484199356288	-0.00457625929266214	0.0126314787194133
457	1.74415040016174	-0.987009942531586	-26.1099796295166	-0.00392691092565656	-0.00814767740666866	-0.0175632312893867	0.0178262684494257
458	0.44545316696167	-0.337661296129227	-26.2398490905762	-0.00197886489331722	-0.0120437685400248	-0.00457625929266214	-0.0100957229733467
459	1.09480178356171	-0.987009942531586	-26.1099796295166	0.0158782228827477	-0.00197886489331722	-0.00749832857400179	-0.00230353930965066
460	1.09480178356171	-1.3116842508316	-26.0450439453125	0.00159255252219737	-0.00879702530801296	-0.00100484199356288	0.00483929552137852
461	3.04284763336182	-0.987009942531586	-26.1749134063721	0.00711201597005129	-0.00879702530801296	-0.00847235135734081	0.00581331877037883
462	-0.203895464539528	-0.337661296129227	-26.8242626190186	-0.0110697457566857	0.00906006153672934	-0.0100957229733467	-0.0139918150380254
463	1.09480178356171	-0.662335574626923	-26.0450439453125	0.000293855206109583	0.00451462110504508	-0.00782300252467394	-0.0237320438027382
464	1.74415040016174	-0.662335574626923	-25.9151744842529	0.00548864435404539	0.00613799272105098	-0.00360223650932312	-0.0188619289547205
465	2.39349913597107	-0.662335574626923	-25.980110168457	0.00191722682211548	-0.000355493422830477	-0.00522560812532902	-0.0130177913233638
466	1.09480178356171	-0.662335574626923	-25.7203693389893	0.0106834331527352	0.000943203864153475	-0.00944637414067984	-0.0156151866540313
467	2.39349913597107	-0.662335574626923	-25.6554355621338	0.0178262684494257	0.00483929552137852	-0.00684897974133492	-0.0195112787187099
468	1.09480178356171	-0.662335574626923	-26.1099796295166	-0.00490093370899558	0.000943203864153475	-0.00360223650932312	-0.0143164889886975
469	2.39349913597107	-0.0129869729280472	-26.3697185516357	0.00970941036939621	0.011982130818069	-0.00522560812532902	-0.0113944197073579
470	2.39349913597107	-0.662335574626923	-26.1099796295166	-0.00425158534198999	0.00354059832170606	0.00841071270406246	-0.000355493422830477
471	3.04284763336182	-0.987009942531586	-25.980110168457	0.0113327819854021	0.00646266713738441	-0.0126931173726916	-0.00165419070981443
472	0.44545316696167	0.311687350273132	-26.0450439453125	-0.00684897974133492	0.00646266713738441	0.00418994715437293	-0.00295288790948689
473	3.04284763336182	-0.662335574626923	-26.4995880126953	0.0149041991680861	0.00321592413820326	0.00126787810586393	-0.0195112787187099
474	1.74415040016174	0.636361658573151	-27.0840015411377	0.00483929552137852	0.00808603875339031	0.000618529506027699	-0.0191866029053926
475	1.09480178356171	-0.662335574626923	-26.7593269348145	0.0022419011220336	0.00581331877037883	0.00256657530553639	-0.0182125810533762
476	1.74415040016174	-0.662335574626923	-26.8242626190186	-0.00327756232582033	-0.00100484199356288	-0.00749832857400179	-0.0152905117720366
477	2.39349913597107	-0.662335574626923	-26.8242626190186	-0.0026282137259841	-0.00100484199356288	-0.00100484199356288	-0.0204853005707264
478	1.09480178356171	-0.662335574626923	-26.3697185516357	-0.00100484199356288	0.00256657530553639	0.00126787810586393	-0.0139918150380254
479	1.09480178356171	-0.337661296129227	-26.3047828674316	-0.00327756232582033	0.00743668992072344	-3.08191010844894e-05	-0.0162645354866982
480	-0.203895464539528	0.961035966873169	-26.4346542358398	0.00321592413820326	0.00613799272105098	-0.000355493422830477	-0.0123684434220195
481	0.44545316696167	0.311687350273132	-26.6294574737549	0.0236704051494598	-0.00360223650932312	0.00159255252219737	-0.00977104809135199
482	1.74415040016174	-0.0129869729280472	-27.0190677642822	-0.00619963090866804	-3.08191010844894e-05	-0.0026282137259841	-0.0126931173726916
483	0.44545316696167	0.311687350273132	-26.8242626190186	0.00873538758605719	0.00613799272105098	-0.00684897974133492	-0.0159398596733809
484	0.44545316696167	0.636361658573151	-26.2398490905762	0.00548864435404539	0.00483929552137852	0.00548864435404539	-0.000680167751852423
485	1.09480178356171	-0.337661296129227	-26.4995880126953	0.00646266713738441	0.00321592413820326	0.00386527273803949	0.0194496400654316
486	0.44545316696167	-0.0129869729280472	-26.4995880126953	0.000293855206109583	0.00451462110504508	-0.00360223650932312	0.0165275707840919
487	-0.203895464539528	0.311687350273132	-27.1489372253418	0.00743668992072344	-0.00360223650932312	-0.0159398596733809	0.0103587592020631
488	-1.50259268283844	0.311687350273132	-26.8242626190186	-3.08191010844894e-05	0.0022419011220336	-3.08191010844894e-05	-0.00522560812532902
489	-2.15194129943848	0.311687350273132	-26.694393157959	-0.0130177913233638	-3.08191010844894e-05	-0.00392691092565656	-0.00977104809135199
490	-3.45063853263855	0.961035966873169	-26.5645236968994	-0.0146411629393697	0.00256657530553639	-0.00522560812532902	-0.00490093370899558
491	-0.853244125843048	-0.337661296129227	-27.0840015411377	-0.00782300252467394	-0.00327756232582033	-0.00392691092565656	-3.08191010844894e-05
492	-1.50259268283844	-0.0129869729280472	-26.8242626190186	-0.0117190945893526	-0.00522560812532902	-0.00587495695799589	-0.00100484199356288
493	-0.853244125843048	-0.987009942531586	-26.8891983032227	-3.08191010844894e-05	0.00808603875339031	-0.0113944197073579	-0.00717365415766835
494	-2.15194129943848	0.636361658573151	-26.7593269348145	-0.00295288790948689	0.0103587592020631	-0.00230353930965066	0.0103587592020631
495	-3.45063853263855	-0.337661296129227	-26.6294574737549	0.00354059832170606	0.00516396993771195	0.00159255252219737	0.0265924744307995
496	1.09480178356171	-0.662335574626923	-26.3697185516357	0.00256657530553639	-0.000680167751852423	-0.00522560812532902	0.0308132413774729
497	0.44545316696167	-0.337661296129227	-26.8891983032227	-0.000680167751852423	0.00646266713738441	-0.0026282137259841	-0.00652430532500148
498	0.44545316696167	-0.337661296129227	-26.7593269348145	-0.00555028254166245	0.00776136433705688	0.000618529506027699	0.00646266713738441
499	-0.203895464539528	0.636361658573151	-26.9541320800781	0.00386527273803949	0.00841071270406246	0.00191722682211548	0.00678734155371785
500	-0.203895464539528	0.636361658573151	-26.7593269348145	0.0285405199974775	-0.00132951640989631	0.00548864435404539	0.00970941036939621
501	1.74415040016174	-0.337661296129227	-26.5645236968994	0.01847561635077	0.00451462110504508	0.00516396993771195	0.00841071270406246
502	-0.203895464539528	-0.0129869729280472	-26.5645236968994	0.00646266713738441	0.000618529506027699	-0.00555028254166245	0.00873538758605719
503	1.74415040016174	-0.662335574626923	-26.5645236968994	0.00126787810586393	0.00743668992072344	-0.00717365415766835	0.00581331877037883
504	2.39349913597107	-0.662335574626923	-26.3047828674316	0.00938473641872406	0.00613799272105098	0.000618529506027699	0.0106834331527352
505	-0.853244125843048	0.636361658573151	-26.9541320800781	0.00289124972186983	-0.000680167751852423	-0.000355493422830477	0.00841071270406246
506	1.09480178356171	-0.662335574626923	-26.6294574737549	0.0175015944987535	-0.00879702530801296	-0.00457625929266214	0.0149041991680861
507	1.09480178356171	-0.662335574626923	-26.4995880126953	-0.00100484199356288	-0.00717365415766835	0.00743668992072344	0.00386527273803949
508	1.74415040016174	-2.2857072353363	-25.7853050231934	-0.000680167751852423	-0.0026282137259841	-0.00230353930965066	0.00938473641872406
509	1.09480178356171	-1.63635849952698	-26.5645236968994	0.00613799272105098	-0.000680167751852423	0.0106834331527352	0.00386527273803949
510	-0.203895464539528	-0.987009942531586	-26.694393157959	-0.00847235135734081	0.000618529506027699	-0.00392691092565656	0.0149041991680861
511	0.44545316696167	-0.662335574626923	-26.7593269348145	0.00516396993771195	-0.0136671401560307	0.00581331877037883	0.0103587592020631
512	1.74415040016174	-1.3116842508316	-26.3047828674316	-0.00587495695799589	-0.00392691092565656	0.00451462110504508	0.00743668992072344
513	1.74415040016174	0.311687350273132	-26.3047828674316	-0.000680167751852423	-0.00425158534198999	-0.000680167751852423	0.00289124972186983
514	1.74415040016174	-0.337661296129227	-26.8242626190186	0.00321592413820326	0.00386527273803949	0.000943203864153475	0.0113327819854021
515	1.74415040016174	-0.662335574626923	-26.5645236968994	-3.08191010844894e-05	-0.00230353930965066	0.00646266713738441	0.0197743140161037
516	3.69219636917114	-0.337661296129227	-26.4995880126953	-0.00457625929266214	-0.00619963090866804	-0.00457625929266214	0.0265924744307995
517	1.09480178356171	-0.337661296129227	-26.4346542358398	-0.00652430532500148	-0.00197886489331722	-0.00879702530801296	0.0152288740500808
518	3.04284763336182	-0.662335574626923	-26.3047828674316	-0.00230353930965066	0.00516396993771195	0.00126787810586393	0.00159255252219737
519	1.09480178356171	0.636361658573151	-26.5645236968994	0.00159255252219737	0.00581331877037883	0.00646266713738441	0.00256657530553639
520	0.44545316696167	0.311687350273132	-26.4346542358398	0.000943203864153475	0.00321592413820326	-0.00522560812532902	0.00289124972186983
521	1.74415040016174	-0.0129869729280472	-26.0450439453125	-0.00197886489331722	0.00418994715437293	-0.0110697457566857	-0.000680167751852423
522	1.09480178356171	0.636361658573151	-26.2398490905762	-0.00295288790948689	0.00191722682211548	-0.0139918150380254	0.00418994715437293
523	1.09480178356171	-0.337661296129227	-26.694393157959	-0.000355493422830477	0.000943203864153475	0.000293855206109583	0.000293855206109583
524	1.09480178356171	0.636361658573151	-26.3697185516357	0.00970941036939621	0.011982130818069	-0.00717365415766835	0.00159255252219737
525	-0.203895464539528	0.636361658573151	-26.2398490905762	-0.000355493422830477	0.00321592413820326	0.00256657530553639	0.0022419011220336
526	1.74415040016174	-0.0129869729280472	-26.3697185516357	-0.00197886489331722	0.00159255252219737	-0.0104203969240189	0.00418994715437293
527	-0.203895464539528	0.636361658573151	-26.1749134063721	-0.00360223650932312	-0.000355493422830477	-0.00230353930965066	0.0106834331527352
528	3.69219636917114	-0.0129869729280472	-26.1099796295166	-0.00425158534198999	0.00256657530553639	-0.00295288790948689	0.00321592413820326
529	1.74415040016174	-0.0129869729280472	-25.980110168457	0.00289124972186983	0.00646266713738441	0.00256657530553639	-0.00457625929266214
530	0.44545316696167	0.311687350273132	-26.1099796295166	0.00743668992072344	0.00126787810586393	-0.00490093370899558	0.0100340843200684
531	0.44545316696167	0.636361658573151	-26.2398490905762	0.00548864435404539	-0.00100484199356288	-0.00132951640989631	0.0223717093467712
532	2.39349913597107	-0.662335574626923	-26.1749134063721	-0.0110697457566857	-0.00295288790948689	-0.00912170019000769	0.00289124972186983
533	0.44545316696167	0.961035966873169	-25.9151744842529	0.000293855206109583	0.00516396993771195	-0.00100484199356288	-0.00392691092565656
534	-0.203895464539528	-0.337661296129227	-25.980110168457	-0.00814767740666866	0.00711201597005129	0.00126787810586393	0.00321592413820326
535	1.74415040016174	-0.987009942531586	-25.980110168457	0.00808603875339031	0.00646266713738441	0.00354059832170606	0.0207483377307653
536	2.39349913597107	-0.0129869729280472	-25.7203693389893	0.0022419011220336	0.000293855206109583	-0.00912170019000769	0.0347093306481838
537	1.74415040016174	-0.337661296129227	-25.6554355621338	0.00126787810586393	-0.00425158534198999	0.000618529506027699	0.0210730116814375
538	2.39349913597107	-0.662335574626923	-25.9151744842529	-0.00132951640989631	-0.00457625929266214	0.0022419011220336	0.00516396993771195
539	1.09480178356171	-0.337661296129227	-25.9151744842529	0.0149041991680861	0.00873538758605719	0.0113327819854021	-0.00327756232582033
540	-0.853244125843048	-0.0129869729280472	-25.9151744842529	0.0100340843200684	0.00159255252219737	-0.0026282137259841	0.0145795252174139
541	0.44545316696167	-0.662335574626923	-25.5904998779297	0.00743668992072344	-0.00392691092565656	0.00159255252219737	0.0314625911414623
542	-0.203895464539528	-0.337661296129227	-25.395694732666	0.00386527273803949	-0.00425158534198999	-0.00652430532500148	0.00938473641872406
543	-0.203895464539528	-0.337661296129227	-25.9151744842529	-0.00977104809135199	0.00613799272105098	0.000943203864153475	-0.0026282137259841
544	-1.50259268283844	-0.0129869729280472	-26.3697185516357	-0.00165419070981443	0.00256657530553639	0.00581331877037883	0.00126787810586393
545	-2.15194129943848	0.636361658573151	-25.8502388000488	0.00938473641872406	0.00418994715437293	0.00906006153672934	0.0152288740500808
546	-2.8012900352478	0.311687350273132	-25.8502388000488	-0.0136671401560307	-0.00652430532500148	0.00256657530553639	0.0265924744307995
547	-1.50259268283844	0.311687350273132	-25.9151744842529	-0.017887907102704	-0.0026282137259841	-0.0126931173726916	0.0145795252174139
548	-0.203895464539528	-0.662335574626923	-25.5255661010742	0.00256657530553639	0.00776136433705688	0.00548864435404539	-0.00619963090866804
549	-1.50259268283844	-0.662335574626923	-25.7203693389893	-0.00717365415766835	0.00548864435404539	0.00126787810586393	0.00354059832170606
550	-1.50259268283844	0.311687350273132	-26.1099796295166	-0.0172385573387146	0.00613799272105098	0.00613799272105098	-0.00132951640989631
551	-1.50259268283844	0.311687350273132	-25.8502388000488	0.00743668992072344	-0.00197886489331722	-0.00197886489331722	0.01847561635077
552	1.09480178356171	-0.0129869729280472	-25.6554355621338	0.00289124972186983	0.00418994715437293	-0.000355493422830477	0.011982130818069
553	-0.203895464539528	0.636361658573151	-25.7853050231934	0.00159255252219737	-0.00684897974133492	-0.00782300252467394	-0.00782300252467394
554	1.74415040016174	-0.662335574626923	-25.3307609558105	-0.00392691092565656	0.00354059832170606	0.00321592413820326	0.00581331877037883
555	0.44545316696167	-0.337661296129227	-26.0450439453125	0.00873538758605719	-0.0026282137259841	-0.00457625929266214	0.0188002903014421
556	-0.203895464539528	0.311687350273132	-26.1099796295166	-0.00717365415766835	0.000943203864153475	0.00191722682211548	0.0259431265294552
557	0.44545316696167	0.311687350273132	-25.7853050231934	0.0239950809627771	-0.00619963090866804	-0.00457625929266214	0.0142548503354192
558	2.39349913597107	0.311687350273132	-25.9151744842529	-0.00165419070981443	-0.00392691092565656	-0.00652430532500148	-0.00652430532500148
559	2.39349913597107	-1.3116842508316	-25.7203693389893	-0.00295288790948689	0.000293855206109583	0.000293855206109583	0.011982130818069
560	1.09480178356171	-1.63635849952698	-25.7853050231934	0.00743668992072344	-0.000355493422830477	-0.000355493422830477	0.0171769186854362
561	1.74415040016174	-0.987009942531586	-25.980110168457	-0.000355493422830477	-0.00490093370899558	-0.00392691092565656	0.0369820520281792
562	1.74415040016174	-1.3116842508316	-25.8502388000488	0.00711201597005129	-0.00132951640989631	-0.00749832857400179	0.00516396993771195
563	2.39349913597107	-2.2857072353363	-25.5904998779297	0.011982130818069	-0.00652430532500148	-0.00555028254166245	0.00906006153672934
564	0.44545316696167	-0.337661296129227	-25.980110168457	0.00483929552137852	-0.00425158534198999	-0.00132951640989631	0.0233457311987877
565	0.44545316696167	-0.662335574626923	-25.5255661010742	0.00841071270406246	-3.08191010844894e-05	0.00354059832170606	0.0343846566975117
566	-0.853244125843048	-0.662335574626923	-25.980110168457	0.0272418223321438	-0.0162645354866982	-0.00587495695799589	0.0373067259788513
567	0.44545316696167	-0.337661296129227	-26.0450439453125	0.000293855206109583	-0.00360223650932312	-0.00587495695799589	0.00873538758605719
568	1.74415040016174	-0.987009942531586	-25.8502388000488	0.0171769186854362	0.00386527273803949	-0.00132951640989631	0.0132808275520802
569	1.74415040016174	-0.987009942531586	-25.395694732666	0.000618529506027699	0.00191722682211548	0.00581331877037883	0.0116574559360743
570	0.44545316696167	0.311687350273132	-25.5904998779297	0.00159255252219737	-0.00100484199356288	0.0022419011220336	0.0145795252174139
571	1.74415040016174	0.311687350273132	-25.2658252716064	0.000293855206109583	-0.00360223650932312	-0.0104203969240189	0.0379560738801956
572	1.74415040016174	0.311687350273132	-26.0450439453125	-0.000355493422830477	-0.00132951640989631	-0.00619963090866804	0.0272418223321438
573	1.74415040016174	-0.662335574626923	-25.5904998779297	0.00126787810586393	0.00516396993771195	-0.00684897974133492	0.011982130818069
574	2.39349913597107	0.311687350273132	-26.0450439453125	-0.000680167751852423	0.000293855206109583	-0.00165419070981443	0.0132808275520802
575	0.44545316696167	0.636361658573151	-25.9151744842529	0.00159255252219737	0.01100810803473	-0.00392691092565656	0.0343846566975117
576	1.74415040016174	0.311687350273132	-25.4606304168701	-0.00100484199356288	-0.000680167751852423	0.00289124972186983	0.0347093306481838
577	2.39349913597107	-0.987009942531586	-25.5255661010742	-0.00977104809135199	-0.00392691092565656	-0.00944637414067984	0.0278911720961332
578	1.09480178356171	-0.0129869729280472	-26.0450439453125	-0.00392691092565656	0.000618529506027699	-0.00100484199356288	0.000943203864153475
579	1.09480178356171	-0.337661296129227	-25.9151744842529	-0.0026282137259841	0.00841071270406246	-0.00490093370899558	0.011982130818069
580	-0.203895464539528	0.961035966873169	-26.1749134063721	-0.00490093370899558	0.00321592413820326	-0.00814767740666866	0.0217223595827818
581	1.09480178356171	0.636361658573151	-26.1749134063721	-0.00100484199356288	0.000943203864153475	-0.00425158534198999	0.0236704051494598
582	0.44545316696167	-0.662335574626923	-25.6554355621338	-0.0162645354866982	0.00581331877037883	-0.00912170019000769	0.00776136433705688
583	3.04284763336182	-0.337661296129227	-25.7203693389893	0.0213976856321096	0.00386527273803949	-0.00392691092565656	-0.00782300252467394
584	1.74415040016174	-0.0129869729280472	-26.2398490905762	0.0207483377307653	0.0103587592020631	-0.00392691092565656	0.000293855206109583
585	2.39349913597107	-0.0129869729280472	-26.1099796295166	-0.0175632312893867	-0.00230353930965066	-0.00522560812532902	0.00483929552137852
586	1.74415040016174	-0.0129869729280472	-25.9151744842529	-0.00360223650932312	0.00191722682211548	0.0022419011220336	0.0175015944987535
587	2.39349913597107	-0.987009942531586	-25.7203693389893	0.00418994715437293	-0.00619963090866804	-0.0104203969240189	-0.00555028254166245
588	1.74415040016174	0.311687350273132	-25.3307609558105	0.00938473641872406	0.000293855206109583	0.00159255252219737	-0.00295288790948689
589	1.74415040016174	0.311687350273132	-26.3047828674316	0.0496443510055542	0.00289124972186983	0.000943203864153475	-0.000355493422830477
590	0.44545316696167	0.311687350273132	-26.4995880126953	-0.00782300252467394	0.00873538758605719	-0.00944637414067984	0.00516396993771195
591	3.04284763336182	-0.662335574626923	-25.980110168457	0.00483929552137852	0.000943203864153475	-0.00165419070981443	0.00678734155371785
592	-0.203895464539528	0.311687350273132	-25.9151744842529	0.0106834331527352	0.00191722682211548	0.000943203864153475	-0.0217839982360601
593	0.44545316696167	-0.337661296129227	-25.6554355621338	0.00386527273803949	0.00159255252219737	-0.000680167751852423	-0.000355493422830477
594	1.74415040016174	-0.662335574626923	-25.4606304168701	-0.0130177913233638	0.00841071270406246	-0.000355493422830477	0.00386527273803949
595	1.74415040016174	-0.987009942531586	-26.0450439453125	-0.00522560812532902	0.00321592413820326	-0.000355493422830477	0.0188002903014421
596	1.09480178356171	-0.0129869729280472	-26.3047828674316	0.0126314787194133	-0.00457625929266214	0.00256657530553639	0.0152288740500808
597	1.74415040016174	-0.337661296129227	-26.2398490905762	-0.00912170019000769	-0.00230353930965066	-0.00295288790948689	0.00483929552137852
598	-0.203895464539528	0.311687350273132	-25.980110168457	-0.0123684434220195	0.00386527273803949	0.00678734155371785	-0.0120437685400248
599	1.09480178356171	-0.662335574626923	-25.6554355621338	-0.00879702530801296	0.0022419011220336	0.000943203864153475	-0.00619963090866804
600	-1.50259268283844	-0.337661296129227	-25.980110168457	-0.00782300252467394	0.00354059832170606	0.00289124972186983	0.0100340843200684
601	-0.203895464539528	-0.662335574626923	-26.1099796295166	-0.00879702530801296	-0.00197886489331722	-0.00132951640989631	0.0103587592020631
602	-2.15194129943848	0.636361658573151	-26.7593269348145	-0.0126931173726916	-0.00100484199356288	-0.00555028254166245	0.00126787810586393
603	-0.203895464539528	-0.337661296129227	-26.4995880126953	-0.00132951640989631	-3.08191010844894e-05	-0.00295288790948689	-0.0204853005707264
604	-2.8012900352478	0.311687350273132	-26.6294574737549	0.00451462110504508	0.00646266713738441	0.0106834331527352	-0.0295761823654175
605	-1.50259268283844	0.311687350273132	-26.0450439453125	-0.00782300252467394	0.00808603875339031	0.00321592413820326	-0.000355493422830477
606	-0.853244125843048	0.311687350273132	-26.1749134063721	-0.00619963090866804	-0.000355493422830477	-0.00197886489331722	-0.00197886489331722
607	-0.203895464539528	0.636361658573151	-26.1749134063721	-0.00782300252467394	0.00386527273803949	-0.00392691092565656	-0.00555028254166245
608	-1.50259268283844	0.636361658573151	-26.2398490905762	-0.0104203969240189	-0.000680167751852423	-0.00652430532500148	-0.0256800893694162
609	0.44545316696167	0.311687350273132	-26.2398490905762	0.0022419011220336	0.00711201597005129	0.00451462110504508	-0.0240567177534103
610	1.74415040016174	0.961035966873169	-26.1099796295166	0.000293855206109583	0.00743668992072344	0.00354059832170606	0.000943203864153475
611	1.09480178356171	-0.987009942531586	-25.6554355621338	0.00289124972186983	-0.00360223650932312	-0.00132951640989631	0.00613799272105098
612	-0.203895464539528	-0.0129869729280472	-26.6294574737549	-0.0100957229733467	-0.00132951640989631	-0.00619963090866804	-0.00165419070981443
613	1.74415040016174	-1.3116842508316	-26.5645236968994	0.00613799272105098	-0.00360223650932312	-0.00132951640989631	-0.0299008563160896
614	2.39349913597107	-1.63635849952698	-26.694393157959	0.00159255252219737	-0.000680167751852423	-0.0026282137259841	0.00776136433705688
615	-0.203895464539528	-0.337661296129227	-26.694393157959	0.00776136433705688	0.00191722682211548	0.00126787810586393	-0.00522560812532902
616	0.44545316696167	-0.662335574626923	-26.3697185516357	-0.00295288790948689	-0.00360223650932312	0.00126787810586393	0.011982130818069
617	-0.203895464539528	-0.987009942531586	-26.5645236968994	-0.000355493422830477	-0.0123684434220195	0.000618529506027699	-0.00230353930965066
618	1.74415040016174	-1.3116842508316	-26.3047828674316	0.00256657530553639	-0.00977104809135199	0.00548864435404539	-0.0204853005707264
619	1.74415040016174	-1.96103286743164	-25.9151744842529	0.00646266713738441	-0.00392691092565656	-0.00652430532500148	-0.0136671401560307
620	1.74415040016174	-1.3116842508316	-26.1749134063721	-0.00684897974133492	-0.000355493422830477	0.00126787810586393	0.00548864435404539
621	2.39349913597107	-1.3116842508316	-26.4346542358398	0.00289124972186983	-0.00619963090866804	-0.00327756232582033	0.00711201597005129
622	-0.203895464539528	0.311687350273132	-26.3047828674316	0.00516396993771195	-0.00749832857400179	-0.000680167751852423	0.00581331877037883
623	1.09480178356171	-0.662335574626923	-26.3697185516357	0.013930176384747	-0.0026282137259841	-0.00619963090866804	-0.0224333461374044
624	0.44545316696167	0.311687350273132	-26.3047828674316	0.00191722682211548	0.000618529506027699	0.00451462110504508	-0.00912170019000769
625	-0.203895464539528	0.636361658573151	-26.7593269348145	-0.0133424662053585	0.00678734155371785	0.00678734155371785	-0.00847235135734081
626	0.44545316696167	-0.0129869729280472	-26.5645236968994	0.00126787810586393	-0.000355493422830477	-0.00490093370899558	-0.00165419070981443
627	-0.203895464539528	0.636361658573151	-26.694393157959	0.00191722682211548	-3.08191010844894e-05	-0.00522560812532902	-0.00165419070981443
628	0.44545316696167	0.311687350273132	-26.3697185516357	-0.00684897974133492	-0.00197886489331722	-0.00100484199356288	-0.0201606266200542
629	1.74415040016174	0.311687350273132	-27.0190677642822	0.00483929552137852	0.00289124972186983	0.00613799272105098	-0.0266541130840778
630	1.74415040016174	-0.0129869729280472	-26.694393157959	0.00126787810586393	0.012956153601408	-0.00457625929266214	-0.0165892094373703
631	1.74415040016174	-0.337661296129227	-26.4995880126953	0.00354059832170606	-0.00100484199356288	-0.00197886489331722	-0.00522560812532902
632	1.09480178356171	0.311687350273132	-27.0190677642822	-0.0104203969240189	-0.00490093370899558	-0.00847235135734081	-0.017887907102704
633	1.74415040016174	-0.662335574626923	-26.8891983032227	0.00808603875339031	0.0113327819854021	-0.00425158534198999	-0.0227580219507217
634	1.74415040016174	-0.0129869729280472	-26.5645236968994	0.0116574559360743	0.0022419011220336	-0.00522560812532902	-0.0224333461374044
635	-0.203895464539528	0.961035966873169	-27.0190677642822	0.0191249661147594	0.00418994715437293	-0.00392691092565656	-0.00912170019000769
636	0.44545316696167	0.636361658573151	-27.0190677642822	0.00483929552137852	0.0022419011220336	-0.00425158534198999	0.00126787810586393
637	0.44545316696167	0.961035966873169	-27.0190677642822	0.00159255252219737	0.00548864435404539	-0.00327756232582033	-0.0130177913233638
638	1.09480178356171	0.311687350273132	-26.5645236968994	0.00483929552137852	-0.00197886489331722	-0.00522560812532902	-0.0247060675173998
639	1.09480178356171	-0.0129869729280472	-26.4346542358398	0.00159255252219737	0.00451462110504508	0.00159255252219737	-0.0240567177534103
640	3.04284763336182	0.311687350273132	-26.8242626190186	0.00289124972186983	0.00613799272105098	-0.00360223650932312	0.00159255252219737
641	1.74415040016174	-0.0129869729280472	-26.9541320800781	0.00256657530553639	-0.00230353930965066	-0.00587495695799589	0.00159255252219737
642	0.44545316696167	0.311687350273132	-26.8242626190186	-0.00197886489331722	0.00516396993771195	-0.00230353930965066	-0.00490093370899558
643	1.74415040016174	-0.337661296129227	-26.6294574737549	-0.00749832857400179	-0.00132951640989631	-0.00425158534198999	-0.0292515084147453
644	1.09480178356171	0.311687350273132	-26.6294574737549	0.00451462110504508	0.00743668992072344	0.000293855206109583	-0.0185372550040483
645	-0.203895464539528	0.636361658573151	-26.4346542358398	0.00678734155371785	0.00938473641872406	-0.00392691092565656	0.00159255252219737
646	1.09480178356171	0.636361658573151	-26.5645236968994	0.0113327819854021	0.00321592413820326	-0.0117190945893526	0.00808603875339031
647	-0.203895464539528	0.636361658573151	-26.8242626190186	-0.00652430532500148	0.00354059832170606	0.000293855206109583	-0.0120437685400248
648	0.44545316696167	0.311687350273132	-26.9541320800781	-0.00619963090866804	0.0113327819854021	-0.0156151866540313	-0.0182125810533762
649	-0.853244125843048	0.311687350273132	-26.0450439453125	0.000293855206109583	0.00321592413820326	0.00678734155371785	-0.0217839982360601
650	-0.203895464539528	-0.0129869729280472	-26.4995880126953	-0.00360223650932312	0.00678734155371785	-0.0100957229733467	-0.00717365415766835
651	-0.853244125843048	-0.337661296129227	-25.6554355621338	-0.00457625929266214	-0.00197886489331722	-0.00457625929266214	0.00711201597005129
652	-1.50259268283844	0.636361658573151	-26.2398490905762	-0.0130177913233638	0.00191722682211548	-0.0146411629393697	-0.00327756232582033
653	-0.853244125843048	-0.337661296129227	-26.1749134063721	-0.0182125810533762	0.00321592413820326	0.00483929552137852	-0.0250307414680719
654	-1.50259268283844	0.311687350273132	-26.2398490905762	-0.0120437685400248	0.00256657530553639	-0.000355493422830477	-0.0165892094373703
655	-1.50259268283844	0.636361658573151	-26.694393157959	0.0165275707840919	0.000618529506027699	0.00548864435404539	-0.00814767740666866
656	-0.203895464539528	0.311687350273132	-26.5645236968994	0.0145795252174139	-0.00295288790948689	-0.00360223650932312	0.0103587592020631
657	-2.15194129943848	0.636361658573151	-26.4346542358398	-0.00132951640989631	-0.00652430532500148	-0.00522560812532902	0.0106834331527352
658	-0.853244125843048	0.311687350273132	-27.0840015411377	-0.000355493422830477	0.00581331877037883	-0.00457625929266214	-0.0159398596733809
659	0.44545316696167	-0.337661296129227	-26.8891983032227	-0.00392691092565656	0.00776136433705688	0.000943203864153475	-0.00847235135734081
660	2.39349913597107	0.311687350273132	-26.7593269348145	0.0265924744307995	0.00483929552137852	0.00289124972186983	0.00548864435404539
661	1.74415040016174	-0.0129869729280472	-25.8502388000488	0.0191249661147594	-0.000680167751852423	-0.000680167751852423	0.0145795252174139
662	1.74415040016174	-0.0129869729280472	-25.8502388000488	0.00451462110504508	-0.00197886489331722	-0.00684897974133492	-0.00912170019000769
663	1.09480178356171	-0.662335574626923	-25.7853050231934	-0.00555028254166245	-0.00327756232582033	-0.00912170019000769	-0.0100957229733467
664	2.39349913597107	-0.0129869729280472	-26.7593269348145	0.00126787810586393	0.00743668992072344	-0.00490093370899558	-0.00684897974133492
665	-0.203895464539528	0.311687350273132	-26.4346542358398	0.00581331877037883	0.00354059832170606	0.000943203864153475	0.01100810803473
666	1.09480178356171	-0.0129869729280472	-26.2398490905762	0.00711201597005129	-0.00490093370899558	-0.00165419070981443	0.00483929552137852
667	-0.203895464539528	-0.0129869729280472	-26.5645236968994	0.00646266713738441	-0.00619963090866804	-0.00360223650932312	0.00159255252219737
668	0.44545316696167	-0.662335574626923	-26.0450439453125	0.0123068047687411	-0.00555028254166245	0.000293855206109583	-0.0162645354866982
669	1.74415040016174	-1.63635849952698	-25.980110168457	0.011982130818069	-0.000680167751852423	-0.00165419070981443	-0.0146411629393697
670	2.39349913597107	-1.3116842508316	-26.8242626190186	0.0116574559360743	-0.000680167751852423	-0.00327756232582033	-0.000355493422830477
671	1.09480178356171	-1.63635849952698	-26.0450439453125	0.0022419011220336	-0.00879702530801296	-0.00360223650932312	0.00581331877037883
672	0.44545316696167	-1.3116842508316	-26.6294574737549	-0.00425158534198999	-0.0107450718060136	0.00386527273803949	0.00678734155371785
673	2.39349913597107	-1.3116842508316	-25.7853050231934	0.00386527273803949	-0.00717365415766835	0.000943203864153475	-0.0211346503347158
674	0.44545316696167	-0.662335574626923	-25.980110168457	0.00289124972186983	-0.00360223650932312	0.0106834331527352	-0.00749832857400179
675	-1.50259268283844	-0.0129869729280472	-26.2398490905762	0.01847561635077	0.0022419011220336	-0.00944637414067984	-0.00944637414067984
676	1.09480178356171	-0.337661296129227	-26.3047828674316	0.00906006153672934	-0.00555028254166245	-0.00425158534198999	0.0158782228827477
677	-0.203895464539528	-0.0129869729280472	-25.980110168457	-0.0110697457566857	-0.00814767740666866	-0.0026282137259841	0.00906006153672934
678	-0.853244125843048	0.311687350273132	-26.2398490905762	0.00289124972186983	-0.00977104809135199	-0.00684897974133492	-0.0133424662053585
679	1.74415040016174	0.311687350273132	-25.9151744842529	0.0136055024340749	0.00613799272105098	0.00418994715437293	-0.0123684434220195
680	0.44545316696167	0.311687350273132	-25.980110168457	0.00841071270406246	0.0116574559360743	-0.00360223650932312	0.00970941036939621
681	2.39349913597107	-0.662335574626923	-26.0450439453125	0.00451462110504508	-0.00230353930965066	0.0022419011220336	0.00613799272105098
682	0.44545316696167	-0.0129869729280472	-26.1749134063721	0.000293855206109583	-0.00457625929266214	-0.00555028254166245	-0.0107450718060136
683	2.39349913597107	-0.662335574626923	-25.9151744842529	-0.00457625929266214	0.00743668992072344	-0.00782300252467394	-0.0188619289547205
684	2.39349913597107	0.636361658573151	-26.1749134063721	-0.00490093370899558	0.0103587592020631	-0.0026282137259841	-0.0165892094373703
685	-0.203895464539528	0.311687350273132	-26.0450439453125	0.00873538758605719	0.00548864435404539	0.0022419011220336	0.000943203864153475
686	-0.203895464539528	0.636361658573151	-26.1749134063721	-0.00944637414067984	0.00776136433705688	-0.00392691092565656	0.0022419011220336
687	-0.203895464539528	0.636361658573151	-26.5645236968994	-0.0113944197073579	-0.000355493422830477	-0.00684897974133492	-0.00197886489331722
688	0.44545316696167	0.961035966873169	-26.9541320800781	-3.08191010844894e-05	0.00256657530553639	0.000293855206109583	-0.0198359526693821
689	1.74415040016174	-0.337661296129227	-26.0450439453125	-0.00879702530801296	0.00256657530553639	-0.00684897974133492	-0.0165892094373703
690	0.44545316696167	0.636361658573151	-26.1749134063721	-0.000680167751852423	0.00289124972186983	0.00776136433705688	-0.00392691092565656
691	1.74415040016174	-0.0129869729280472	-26.2398490905762	0.00159255252219737	0.01100810803473	-0.00749832857400179	0.00191722682211548
692	0.44545316696167	-0.0129869729280472	-26.0450439453125	-0.0188619289547205	0.000293855206109583	0.000618529506027699	-0.0159398596733809
693	1.74415040016174	-0.662335574626923	-26.2398490905762	0.00678734155371785	0.00191722682211548	-0.0126931173726916	-0.00360223650932312
694	-0.203895464539528	0.636361658573151	-26.3047828674316	-0.00295288790948689	0.000618529506027699	-0.00684897974133492	-0.00912170019000769
695	0.44545316696167	0.311687350273132	-26.1749134063721	0.00321592413820326	-0.00392691092565656	-0.00392691092565656	0.00321592413820326
696	1.74415040016174	-0.337661296129227	-25.7853050231934	-0.00782300252467394	-0.00327756232582033	-0.00782300252467394	0.00418994715437293
697	1.09480178356171	-0.662335574626923	-25.5255661010742	-0.000680167751852423	-0.000680167751852423	-0.00652430532500148	-0.0182125810533762
698	-0.203895464539528	0.636361658573151	-25.7853050231934	0.0175015944987535	0.00256657530553639	-0.00230353930965066	-0.0143164889886975
699	1.09480178356171	0.636361658573151	-26.4346542358398	-0.0139918150380254	0.00776136433705688	0.000943203864153475	-0.0133424662053585
700	-0.853244125843048	1.28571033477783	-26.2398490905762	0.0298392176628113	0.00418994715437293	-0.00555028254166245	-0.00457625929266214
701	2.39349913597107	-0.337661296129227	-26.0450439453125	-0.00360223650932312	0.00354059832170606	-0.00360223650932312	0.0103587592020631
702	-0.203895464539528	0.636361658573151	-25.980110168457	-0.00977104809135199	0.00451462110504508	0.0022419011220336	-0.0156151866540313
703	1.09480178356171	-0.987009942531586	-25.7203693389893	-0.00392691092565656	0.00516396993771195	-0.00684897974133492	-0.0104203969240189
704	-1.50259268283844	0.961035966873169	-26.2398490905762	0.00483929552137852	0.000943203864153475	0.00289124972186983	0.00516396993771195
705	-1.50259268283844	0.961035966873169	-26.0450439453125	0.0100340843200684	0.00418994715437293	0.00386527273803949	0.0155535480007529
706	-1.50259268283844	0.961035966873169	-25.9151744842529	-0.0120437685400248	0.00354059832170606	-0.00522560812532902	0.020423661917448
707	-2.8012900352478	0.636361658573151	-25.9151744842529	-0.0182125810533762	0.000618529506027699	-0.00295288790948689	0.00711201597005129
708	-2.15194129943848	0.636361658573151	-26.1749134063721	0.00256657530553639	0.000293855206109583	0.000943203864153475	-0.00652430532500148
709	-0.203895464539528	-0.337661296129227	-25.7203693389893	-0.00197886489331722	0.00613799272105098	-0.00425158534198999	-0.0113944197073579
710	-1.50259268283844	0.636361658573151	-26.2398490905762	-0.00197886489331722	0.000943203864153475	0.00256657530553639	0.00289124972186983
711	-0.853244125843048	0.311687350273132	-26.4346542358398	-0.00100484199356288	0.00126787810586393	-0.00425158534198999	0.0103587592020631
712	0.44545316696167	-0.337661296129227	-26.0450439453125	-0.00912170019000769	0.0022419011220336	0.00289124972186983	-0.00165419070981443
713	1.09480178356171	0.311687350273132	-26.1099796295166	-0.000355493422830477	0.00256657530553639	-0.0026282137259841	-0.0208099745213985
714	-0.853244125843048	0.311687350273132	-26.1099796295166	-0.00132951640989631	0.00321592413820326	-0.00457625929266214	-0.0107450718060136
715	2.39349913597107	-0.662335574626923	-25.395694732666	-0.00749832857400179	0.00548864435404539	-0.00132951640989631	-0.00490093370899558
716	1.09480178356171	-0.337661296129227	-25.7853050231934	-0.00587495695799589	0.00646266713738441	-0.00230353930965066	0.0168522447347641
717	2.39349913597107	-0.987009942531586	-26.0450439453125	0.000293855206109583	0.000618529506027699	-0.00360223650932312	-0.00360223650932312
718	2.39349913597107	-0.662335574626923	-25.980110168457	-0.00652430532500148	0.00646266713738441	-0.00490093370899558	-0.00782300252467394
719	1.09480178356171	0.636361658573151	-26.2398490905762	0.00321592413820326	0.00613799272105098	0.00451462110504508	-0.0139918150380254
720	0.44545316696167	0.311687350273132	-26.1099796295166	0.00873538758605719	0.00451462110504508	0.000293855206109583	0.00581331877037883
721	2.39349913597107	-1.3116842508316	-25.6554355621338	0.00418994715437293	-0.00295288790948689	-0.00425158534198999	0.0106834331527352
722	-0.853244125843048	-1.3116842508316	-26.1749134063721	0.00548864435404539	-0.00749832857400179	-0.00165419070981443	0.00613799272105098
723	3.04284763336182	-1.3116842508316	-26.1099796295166	-0.0117190945893526	-0.00360223650932312	-0.0117190945893526	-0.00587495695799589
724	0.44545316696167	-0.987009942531586	-26.2398490905762	-0.00197886489331722	-0.00490093370899558	0.00548864435404539	-0.0143164889886975
725	0.44545316696167	-0.662335574626923	-26.1099796295166	0.00678734155371785	0.00126787810586393	-0.0026282137259841	0.000293855206109583
726	1.09480178356171	-0.987009942531586	-25.8502388000488	0.0136055024340749	-0.00392691092565656	-0.00814767740666866	0.0106834331527352
727	0.44545316696167	-0.987009942531586	-26.0450439453125	-0.00522560812532902	-0.0159398596733809	0.00126787810586393	0.00841071270406246
728	-0.203895464539528	-0.987009942531586	-26.3697185516357	-0.00457625929266214	-3.08191010844894e-05	-0.00230353930965066	-0.00749832857400179
729	2.39349913597107	-2.2857072353363	-26.0450439453125	-0.00782300252467394	-0.00425158534198999	-3.08191010844894e-05	-0.0156151866540313
730	-0.203895464539528	-0.337661296129227	-26.0450439453125	0.00354059832170606	-0.000680167751852423	-3.08191010844894e-05	0.0113327819854021
731	-0.203895464539528	-0.662335574626923	-26.1749134063721	0.00386527273803949	-0.00165419070981443	-0.00814767740666866	0.0149041991680861
732	1.74415040016174	-1.3116842508316	-25.6554355621338	0.0152288740500808	-0.00165419070981443	-0.00425158534198999	0.00418994715437293
733	-0.203895464539528	0.311687350273132	-26.1749134063721	-0.00587495695799589	-0.00522560812532902	0.000618529506027699	-0.0133424662053585
734	0.44545316696167	0.311687350273132	-26.1749134063721	-0.00360223650932312	-0.00230353930965066	-0.00490093370899558	-0.00490093370899558
735	2.39349913597107	-0.662335574626923	-25.980110168457	0.00418994715437293	0.011982130818069	-0.00230353930965066	0.00873538758605719
736	1.74415040016174	-0.662335574626923	-25.9151744842529	0.000618529506027699	-0.00457625929266214	-0.00165419070981443	0.0152288740500808
737	1.74415040016174	-0.0129869729280472	-26.0450439453125	0.0145795252174139	0.000293855206109583	-0.00619963090866804	0.000943203864153475
738	2.39349913597107	-0.337661296129227	-25.5904998779297	-0.000680167751852423	0.00743668992072344	-0.00847235135734081	-0.0123684434220195
739	0.44545316696167	0.311687350273132	-26.2398490905762	0.00386527273803949	-3.08191010844894e-05	0.00386527273803949	-0.017887907102704
740	1.09480178356171	0.311687350273132	-26.3047828674316	-0.00425158534198999	0.00159255252219737	0.00256657530553639	0.00808603875339031
741	2.39349913597107	-0.0129869729280472	-26.4346542358398	-0.00879702530801296	0.00646266713738441	-0.00230353930965066	0.00808603875339031
742	0.44545316696167	-0.662335574626923	-26.1749134063721	0.000943203864153475	0.00321592413820326	-0.00392691092565656	0.0126314787194133
743	1.09480178356171	-0.337661296129227	-26.2398490905762	-0.00749832857400179	-0.00295288790948689	-0.00197886489331722	-0.0146411629393697
744	-0.853244125843048	0.636361658573151	-26.1099796295166	0.00256657530553639	0.00418994715437293	-0.00360223650932312	-0.0143164889886975
745	1.09480178356171	0.636361658573151	-26.6294574737549	0.00646266713738441	-0.00132951640989631	0.00418994715437293	-0.00392691092565656
746	0.44545316696167	-0.0129869729280472	-26.4346542358398	-0.00425158534198999	-0.00392691092565656	-0.00555028254166245	0.0152288740500808
747	-0.203895464539528	0.961035966873169	-26.0450439453125	0.00483929552137852	0.00191722682211548	-0.00717365415766835	0.00873538758605719
748	-0.853244125843048	0.311687350273132	-25.9151744842529	-0.0130177913233638	0.00873538758605719	-0.00100484199356288	-0.00392691092565656
749	3.04284763336182	-0.0129869729280472	-25.9151744842529	0.00516396993771195	0.0106834331527352	-0.00132951640989631	-0.0191866029053926
750	0.44545316696167	0.311687350273132	-25.8502388000488	0.0207483377307653	0.00873538758605719	0.000943203864153475	0.011982130818069
751	-0.203895464539528	0.961035966873169	-26.3697185516357	-0.00360223650932312	-0.00132951640989631	0.00873538758605719	0.0106834331527352
752	1.74415040016174	-0.662335574626923	-25.9151744842529	0.0152288740500808	-3.08191010844894e-05	-0.00879702530801296	0.000618529506027699
753	-0.203895464539528	0.961035966873169	-26.3697185516357	-0.000355493422830477	-3.08191010844894e-05	0.00126787810586393	-0.0123684434220195
754	-0.853244125843048	-0.0129869729280472	-25.980110168457	0.00191722682211548	-0.000680167751852423	0.00289124972186983	-0.0113944197073579
755	-0.203895464539528	-0.0129869729280472	-25.9151744842529	-0.00295288790948689	-0.00132951640989631	0.00548864435404539	0.0126314787194133
756	1.09480178356171	-0.662335574626923	-25.8502388000488	-0.00717365415766835	-0.000680167751852423	-0.00652430532500148	0.0191249661147594
757	-0.853244125843048	-0.337661296129227	-26.1099796295166	-0.00295288790948689	-0.00425158534198999	-0.0162645354866982	-0.0123684434220195
758	0.44545316696167	-0.987009942531586	-26.0450439453125	-0.0130177913233638	0.00418994715437293	-0.00814767740666866	-0.00425158534198999
759	-2.15194129943848	-0.0129869729280472	-26.0450439453125	0.000618529506027699	0.00841071270406246	0.00159255252219737	0.00159255252219737
760	-2.15194129943848	0.311687350273132	-26.1099796295166	-0.00230353930965066	0.00321592413820326	-0.000680167751852423	0.0100340843200684
761	-0.203895464539528	0.311687350273132	-26.0450439453125	0.013930176384747	-0.000355493422830477	-0.00457625929266214	0.0158782228827477
762	0.44545316696167	-1.3116842508316	-25.9151744842529	-0.00392691092565656	0.00808603875339031	-0.00684897974133492	-0.00684897974133492
763	0.44545316696167	-0.337661296129227	-26.694393157959	-0.0120437685400248	-0.00230353930965066	-0.00587495695799589	-0.0110697457566857
764	-0.203895464539528	0.636361658573151	-26.694393157959	0.00451462110504508	0.00451462110504508	-0.0110697457566857	-0.0162645354866982
765	-0.203895464539528	1.28571033477783	-26.1099796295166	-0.00749832857400179	0.00354059832170606	-0.00522560812532902	0.00159255252219737
766	1.09480178356171	0.311687350273132	-26.1099796295166	-0.000680167751852423	0.00289124972186983	0.000618529506027699	0.000943203864153475
767	-1.50259268283844	0.311687350273132	-26.4346542358398	0.00159255252219737	0.000943203864153475	-0.0104203969240189	0.00938473641872406
768	1.09480178356171	0.311687350273132	-26.5645236968994	0.0022419011220336	0.00321592413820326	-0.00555028254166245	-0.0191866029053926
769	1.09480178356171	-0.662335574626923	-26.1099796295166	-0.00197886489331722	0.011982130818069	0.00256657530553639	-0.00879702530801296
770	1.74415040016174	-0.0129869729280472	-26.2398490905762	-0.00165419070981443	-0.00425158534198999	-3.08191010844894e-05	-0.000680167751852423
771	-0.203895464539528	-0.662335574626923	-26.694393157959	-3.08191010844894e-05	-0.00457625929266214	-0.00165419070981443	0.00808603875339031
772	3.69219636917114	-1.3116842508316	-26.3697185516357	0.00289124972186983	-0.0126931173726916	-0.00360223650932312	-0.0133424662053585
773	-0.203895464539528	-0.662335574626923	-25.8502388000488	-0.00847235135734081	0.00548864435404539	-0.00360223650932312	-0.00555028254166245
774	1.09480178356171	-1.63635849952698	-26.1749134063721	0.000618529506027699	-3.08191010844894e-05	0.00418994715437293	0.0022419011220336
775	1.74415040016174	-1.96103286743164	-25.980110168457	-0.00587495695799589	-0.0026282137259841	0.00321592413820326	0.00386527273803949
776	3.04284763336182	-1.96103286743164	-26.0450439453125	0.00289124972186983	-0.00782300252467394	0.00841071270406246	0.0152288740500808
777	2.39349913597107	-1.63635849952698	-26.4346542358398	-0.0100957229733467	-0.00814767740666866	-0.00100484199356288	-0.0224333461374044
778	1.74415040016174	-1.3116842508316	-25.8502388000488	0.00581331877037883	-0.00522560812532902	-0.00197886489331722	-0.0204853005707264
779	1.09480178356171	-0.987009942531586	-25.7203693389893	0.00841071270406246	-0.00197886489331722	0.00321592413820326	-0.00652430532500148
780	-0.203895464539528	-0.0129869729280472	-26.3697185516357	0.012956153601408	0.00159255252219737	0.00354059832170606	0.00191722682211548
781	2.39349913597107	-0.0129869729280472	-26.8242626190186	-0.00360223650932312	0.00159255252219737	-0.00132951640989631	0.00938473641872406
782	2.39349913597107	-0.987009942531586	-26.4346542358398	0.00776136433705688	-0.00587495695799589	-0.0026282137259841	-0.0227580219507217
783	3.04284763336182	-0.337661296129227	-26.3697185516357	0.00386527273803949	-0.000355493422830477	-0.00295288790948689	-0.00814767740666866
784	-0.203895464539528	0.636361658573151	-25.980110168457	0.00483929552137852	0.00581331877037883	0.000293855206109583	-0.00132951640989631
785	0.44545316696167	0.311687350273132	-26.0450439453125	0.0149041991680861	-0.00230353930965066	0.00126787810586393	0.00873538758605719
786	0.44545316696167	0.311687350273132	-26.7593269348145	0.0217223595827818	-0.00295288790948689	-0.00197886489331722	0.00776136433705688
787	-0.203895464539528	0.311687350273132	-26.694393157959	-0.00522560812532902	0.00191722682211548	-0.00165419070981443	-0.0188619289547205
788	1.09480178356171	0.961035966873169	-26.3047828674316	-0.00684897974133492	0.00354059832170606	-0.00555028254166245	-0.0221086721867323
789	1.09480178356171	-0.337661296129227	-25.7853050231934	-0.0110697457566857	0.00613799272105098	-0.000355493422830477	-0.00165419070981443
790	-0.203895464539528	0.311687350273132	-25.980110168457	0.00938473641872406	-0.000680167751852423	-0.000680167751852423	-0.00814767740666866
791	-0.853244125843048	0.636361658573151	-26.4346542358398	0.0230210572481155	-0.00197886489331722	-0.00360223650932312	0.0123068047687411
792	1.74415040016174	-0.987009942531586	-26.3047828674316	-0.00327756232582033	-0.00360223650932312	-0.00684897974133492	-0.0299008563160896
793	-0.853244125843048	0.311687350273132	-26.4995880126953	0.000293855206109583	0.00159255252219737	-0.00717365415766835	-0.0136671401560307
794	1.74415040016174	-0.337661296129227	-26.1749134063721	0.000618529506027699	0.0022419011220336	0.00386527273803949	0.000618529506027699
795	2.39349913597107	-0.662335574626923	-26.1749134063721	-0.00652430532500148	0.00581331877037883	-0.00749832857400179	0.00646266713738441
796	0.44545316696167	0.636361658573151	-26.1749134063721	0.00289124972186983	0.000943203864153475	-0.00327756232582033	0.0210730116814375
797	-0.203895464539528	0.636361658573151	-26.3697185516357	-0.0026282137259841	-0.00587495695799589	-0.00197886489331722	0.00646266713738441
798	0.44545316696167	0.961035966873169	-26.4995880126953	0.00906006153672934	0.00418994715437293	-0.00392691092565656	-0.00977104809135199
799	1.74415040016174	-0.0129869729280472	-26.2398490905762	0.00289124972186983	0.00548864435404539	-0.00327756232582033	-0.00814767740666866
800	1.74415040016174	-0.337661296129227	-25.8502388000488	0.00906006153672934	0.00581331877037883	0.0022419011220336	-0.00132951640989631
801	3.04284763336182	-0.987009942531586	-25.4606304168701	-0.00944637414067984	-0.00522560812532902	-0.00230353930965066	0.00678734155371785
802	0.44545316696167	0.961035966873169	-25.5904998779297	-0.00749832857400179	-0.00197886489331722	0.00321592413820326	-0.00977104809135199
803	1.74415040016174	-0.337661296129227	-25.980110168457	-3.08191010844894e-05	0.00451462110504508	-0.00425158534198999	-0.0149658378213644
804	2.39349913597107	-0.0129869729280472	-26.2398490905762	0.013930176384747	0.00776136433705688	-0.00327756232582033	-0.0175632312893867
805	1.74415040016174	-0.337661296129227	-25.9151744842529	0.0200989879667759	0.00516396993771195	-0.00782300252467394	-0.00360223650932312
806	1.09480178356171	-0.0129869729280472	-25.7203693389893	-0.0175632312893867	-0.000355493422830477	-0.00392691092565656	0.00418994715437293
807	1.09480178356171	-0.662335574626923	-25.7853050231934	-0.00457625929266214	-0.00132951640989631	-0.0113944197073579	-0.00814767740666866
808	-2.15194129943848	0.961035966873169	-26.4995880126953	-0.00847235135734081	-3.08191010844894e-05	0.00191722682211548	-0.0136671401560307
809	-0.853244125843048	-0.337661296129227	-26.1099796295166	0.00191722682211548	-0.000680167751852423	0.00418994715437293	-0.0152905117720366
810	-1.50259268283844	0.311687350273132	-26.1749134063721	-0.00912170019000769	0.000293855206109583	-0.00555028254166245	0.00808603875339031
811	-1.50259268283844	-0.0129869729280472	-26.1099796295166	0.0100340843200684	0.000618529506027699	-0.00619963090866804	0.00483929552137852
812	-0.853244125843048	0.636361658573151	-25.980110168457	-0.0159398596733809	-0.0026282137259841	-0.00847235135734081	0.00613799272105098
813	0.44545316696167	-0.0129869729280472	-25.7203693389893	0.0103587592020631	-0.00814767740666866	-0.00555028254166245	-0.00717365415766835
814	1.09480178356171	-0.337661296129227	-25.7203693389893	-0.00944637414067984	0.00808603875339031	0.00678734155371785	-0.00749832857400179
815	0.44545316696167	0.636361658573151	-26.3697185516357	0.00483929552137852	0.00321592413820326	0.00321592413820326	0.01100810803473
816	0.44545316696167	0.636361658573151	-26.2398490905762	-0.00197886489331722	0.000943203864153475	0.00159255252219737	0.0194496400654316
817	1.09480178356171	-0.0129869729280472	-26.0450439453125	-0.00847235135734081	0.00483929552137852	-0.00814767740666866	-0.0107450718060136
818	-0.203895464539528	-0.337661296129227	-25.9151744842529	0.00256657530553639	-0.00587495695799589	-0.00132951640989631	-0.00814767740666866
819	0.44545316696167	-0.0129869729280472	-26.0450439453125	0.00678734155371785	0.00711201597005129	0.00418994715437293	-0.00132951640989631
820	0.44545316696167	-0.0129869729280472	-26.1099796295166	-0.00555028254166245	0.00321592413820326	0.00289124972186983	0.00938473641872406
821	1.74415040016174	-0.337661296129227	-26.1749134063721	0.00613799272105098	-0.0026282137259841	-0.00652430532500148	0.0210730116814375
822	1.74415040016174	-1.3116842508316	-25.980110168457	-0.00619963090866804	-0.00749832857400179	-0.00425158534198999	-0.0146411629393697
823	3.04284763336182	-1.63635849952698	-25.980110168457	0.0162028968334198	-0.00912170019000769	-0.00652430532500148	-0.00522560812532902
824	1.09480178356171	-0.337661296129227	-26.2398490905762	0.000618529506027699	-0.000680167751852423	-0.00100484199356288	-0.0026282137259841
825	0.44545316696167	-0.987009942531586	-25.980110168457	0.0126314787194133	-0.00555028254166245	0.00191722682211548	-0.000355493422830477
826	1.74415040016174	-0.987009942531586	-26.1749134063721	-0.00132951640989631	-0.0104203969240189	0.0022419011220336	0.0207483377307653
827	2.39349913597107	-1.63635849952698	-26.1749134063721	-0.0126931173726916	-0.00717365415766835	-0.00749832857400179	-0.0143164889886975
828	1.74415040016174	-1.63635849952698	-26.4995880126953	0.000943203864153475	-0.00100484199356288	-0.0026282137259841	-0.00749832857400179
829	1.09480178356171	-0.337661296129227	-26.1749134063721	-0.00587495695799589	-0.00100484199356288	0.00548864435404539	-0.00132951640989631
830	0.44545316696167	0.311687350273132	-26.1099796295166	0.00516396993771195	0.00126787810586393	-0.00457625929266214	-0.00327756232582033
831	3.04284763336182	-0.662335574626923	-25.8502388000488	0.0100340843200684	0.00841071270406246	-0.00749832857400179	0.0175015944987535
832	0.44545316696167	0.636361658573151	-26.3047828674316	0.00256657530553639	0.000618529506027699	-0.0100957229733467	-0.0159398596733809
833	1.74415040016174	-0.987009942531586	-25.980110168457	-0.00555028254166245	-0.0026282137259841	0.000618529506027699	-0.0156151866540313
834	1.09480178356171	-0.662335574626923	-25.980110168457	-0.00457625929266214	0.00386527273803949	-0.00197886489331722	0.00256657530553639
835	0.44545316696167	-0.0129869729280472	-26.2398490905762	0.0272418223321438	0.00418994715437293	0.000293855206109583	0.00613799272105098
836	-0.203895464539528	0.311687350273132	-26.1099796295166	-0.00490093370899558	0.00256657530553639	-0.000355493422830477	0.0236704051494598
837	0.44545316696167	0.311687350273132	-26.2398490905762	0.00776136433705688	0.000618529506027699	-0.0130177913233638	0.00451462110504508
838	1.74415040016174	0.311687350273132	-26.3697185516357	-0.0026282137259841	-0.00327756232582033	0.000943203864153475	-0.00879702530801296
839	3.04284763336182	-0.662335574626923	-26.3697185516357	-0.00132951640989631	0.00581331877037883	-0.000355493422830477	-0.0120437685400248
840	1.74415040016174	-0.662335574626923	-26.1749134063721	-0.00100484199356288	0.00289124972186983	0.0022419011220336	0.0116574559360743
841	1.74415040016174	-0.662335574626923	-26.1099796295166	-0.00652430532500148	-0.00165419070981443	-0.00522560812532902	0.00776136433705688
842	0.44545316696167	0.311687350273132	-25.980110168457	0.0178262684494257	-0.00360223650932312	-0.00360223650932312	-0.00132951640989631
843	0.44545316696167	-0.337661296129227	-26.2398490905762	-0.00879702530801296	-0.000355493422830477	-0.0026282137259841	-0.0113944197073579
844	1.74415040016174	-0.987009942531586	-26.0450439453125	0.00483929552137852	0.00938473641872406	-0.00100484199356288	0.00646266713738441
845	1.74415040016174	-0.0129869729280472	-26.3047828674316	0.00906006153672934	0.00678734155371785	-0.0146411629393697	0.000943203864153475
846	0.44545316696167	0.961035966873169	-26.2398490905762	-0.00100484199356288	-0.00555028254166245	-0.00749832857400179	0.0230210572481155
847	1.74415040016174	0.636361658573151	-26.1749134063721	0.00418994715437293	-0.00132951640989631	-0.00684897974133492	-0.00295288790948689
848	1.09480178356171	-0.662335574626923	-25.5904998779297	0.00646266713738441	0.0022419011220336	-0.00782300252467394	-0.00392691092565656
849	1.74415040016174	-0.0129869729280472	-26.0450439453125	0.00743668992072344	0.00354059832170606	-3.08191010844894e-05	-0.00587495695799589
850	1.74415040016174	-0.987009942531586	-26.0450439453125	-0.000680167751852423	0.00191722682211548	-0.00490093370899558	0.00873538758605719
851	0.44545316696167	-0.337661296129227	-26.0450439453125	-0.0026282137259841	-0.00295288790948689	0.00646266713738441	0.0194496400654316
852	-1.50259268283844	0.311687350273132	-25.980110168457	-0.0133424662053585	-3.08191010844894e-05	-0.00944637414067984	0.0213976856321096
853	-1.50259268283844	-0.0129869729280472	-25.7203693389893	-0.00814767740666866	-0.000680167751852423	-0.00392691092565656	-0.0126931173726916
854	0.44545316696167	-0.987009942531586	-25.8502388000488	0.00386527273803949	0.00451462110504508	0.0022419011220336	-0.00749832857400179
855	-1.50259268283844	0.961035966873169	-26.2398490905762	-0.00230353930965066	0.00548864435404539	-0.00392691092565656	0.00678734155371785
856	-2.15194129943848	0.636361658573151	-26.2398490905762	-0.00847235135734081	-0.00165419070981443	-0.00197886489331722	0.00841071270406246
857	-3.45063853263855	0.961035966873169	-26.1099796295166	-0.00327756232582033	0.00159255252219737	-0.0149658378213644	-0.0104203969240189
858	-1.50259268283844	0.311687350273132	-26.1749134063721	-0.00490093370899558	0.00256657530553639	-0.00717365415766835	-0.00814767740666866
859	-0.203895464539528	-0.662335574626923	-25.8502388000488	0.00711201597005129	0.00483929552137852	0.000943203864153475	-0.00684897974133492
860	-0.203895464539528	-0.662335574626923	-25.7853050231934	-0.00327756232582033	0.00711201597005129	-0.00749832857400179	0.0158782228827477
861	1.09480178356171	-0.337661296129227	-26.1099796295166	0.00321592413820326	-0.00457625929266214	0.00581331877037883	0.0149041991680861
862	1.09480178356171	0.636361658573151	-26.4995880126953	-0.0126931173726916	-0.000355493422830477	-0.00847235135734081	-0.0188619289547205
863	0.44545316696167	0.311687350273132	-25.980110168457	0.000943203864153475	0.000618529506027699	-0.00425158534198999	-0.0133424662053585
864	2.39349913597107	-0.0129869729280472	-25.9151744842529	0.00159255252219737	0.00451462110504508	0.00256657530553639	0.00516396993771195
865	0.44545316696167	0.961035966873169	-25.9151744842529	0.00321592413820326	0.00321592413820326	-0.00749832857400179	0.012956153601408
866	1.09480178356171	0.311687350273132	-26.1749134063721	0.000293855206109583	-0.00197886489331722	0.00289124972186983	0.0243197549134493
867	-0.203895464539528	0.311687350273132	-26.3697185516357	0.00581331877037883	0.00159255252219737	-0.00522560812532902	0.00841071270406246
868	2.39349913597107	-1.3116842508316	-25.8502388000488	0.00581331877037883	-0.00490093370899558	-0.00197886489331722	-0.000355493422830477
869	3.69219636917114	-1.3116842508316	-26.0450439453125	0.01100810803473	0.0022419011220336	0.00516396993771195	0.000293855206109583
870	3.04284763336182	-1.63635849952698	-25.7853050231934	-0.00295288790948689	-0.0026282137259841	-0.00555028254166245	0.00743668992072344
871	2.39349913597107	-1.96103286743164	-25.7203693389893	0.0259431265294552	-0.00912170019000769	0.0142548503354192	0.0226963832974434
872	1.09480178356171	-0.987009942531586	-26.2398490905762	-0.0139918150380254	-0.0120437685400248	-0.00944637414067984	0.0126314787194133
873	1.74415040016174	-1.96103286743164	-26.0450439453125	0.00418994715437293	-0.00425158534198999	0.00808603875339031	-0.00717365415766835
874	3.04284763336182	-2.2857072353363	-26.3697185516357	0.00808603875339031	-0.00684897974133492	0.00841071270406246	0.00613799272105098
875	0.44545316696167	-0.662335574626923	-26.1099796295166	0.0022419011220336	-0.000355493422830477	0.00386527273803949	0.00906006153672934
876	1.09480178356171	-0.662335574626923	-25.9151744842529	0.00191722682211548	-0.00587495695799589	-0.000355493422830477	0.0233457311987877
877	0.44545316696167	0.961035966873169	-26.5645236968994	-0.00490093370899558	0.000618529506027699	-0.00327756232582033	0.00321592413820326
878	1.74415040016174	0.636361658573151	-26.8891983032227	0.0155535480007529	-0.00327756232582033	-3.08191010844894e-05	-0.0185372550040483
879	1.09480178356171	-0.662335574626923	-26.0450439453125	0.0113327819854021	0.000618529506027699	-0.000355493422830477	-0.00847235135734081
880	2.39349913597107	-1.3116842508316	-25.980110168457	0.0171769186854362	0.00873538758605719	-3.08191010844894e-05	-0.00295288790948689
881	2.39349913597107	-0.337661296129227	-25.9151744842529	0.00126787810586393	-3.08191010844894e-05	-0.00684897974133492	0.0246444288641214
882	0.44545316696167	0.636361658573151	-25.980110168457	0.00159255252219737	0.00126787810586393	-0.00944637414067984	0.000618529506027699
883	-0.203895464539528	-0.337661296129227	-25.8502388000488	-0.00425158534198999	0.00321592413820326	-0.00392691092565656	-0.0172385573387146
884	1.09480178356171	-0.337661296129227	-26.1749134063721	0.00711201597005129	0.01100810803473	0.00289124972186983	-0.00619963090866804
885	2.39349913597107	-0.337661296129227	-26.3697185516357	-0.00132951640989631	0.00516396993771195	0.00159255252219737	-0.00100484199356288
886	1.09480178356171	-0.0129869729280472	-26.5645236968994	0.00581331877037883	0.00289124972186983	0.00191722682211548	0.00354059832170606
887	2.39349913597107	-0.337661296129227	-26.2398490905762	0.00354059832170606	-0.00132951640989631	-0.00392691092565656	-0.00717365415766835
888	1.74415040016174	-0.337661296129227	-26.3047828674316	0.000943203864153475	0.000618529506027699	-0.00814767740666866	-0.0204853005707264
889	1.74415040016174	-0.987009942531586	-26.694393157959	0.00808603875339031	0.00483929552137852	0.0022419011220336	-0.0191866029053926
890	2.39349913597107	-0.987009942531586	-26.4346542358398	0.00841071270406246	0.00743668992072344	0.00354059832170606	-0.00132951640989631
891	2.39349913597107	-0.662335574626923	-26.0450439453125	0.00451462110504508	0.0022419011220336	-0.00100484199356288	0.00711201597005129
892	0.44545316696167	0.311687350273132	-26.2398490905762	-0.021459324285388	0.00516396993771195	-0.00684897974133492	0.0022419011220336
893	1.74415040016174	-0.662335574626923	-26.2398490905762	-3.08191010844894e-05	0.0106834331527352	-0.00132951640989631	-0.00457625929266214
894	1.74415040016174	-0.662335574626923	-26.4995880126953	-0.00457625929266214	0.00548864435404539	-0.00684897974133492	-0.00912170019000769
895	1.09480178356171	0.311687350273132	-26.2398490905762	0.00970941036939621	0.00516396993771195	0.000618529506027699	0.00970941036939621
896	0.44545316696167	0.961035966873169	-26.3047828674316	0.0022419011220336	0.00451462110504508	0.00126787810586393	-0.0026282137259841
897	0.44545316696167	0.311687350273132	-26.694393157959	-0.00132951640989631	-3.08191010844894e-05	-0.00457625929266214	-0.0136671401560307
898	-0.203895464539528	0.961035966873169	-27.0190677642822	-0.00132951640989631	0.000943203864153475	-0.00327756232582033	-0.0172385573387146
899	-1.50259268283844	0.311687350273132	-26.4346542358398	-0.0191866029053926	0.000618529506027699	-0.00490093370899558	0.00159255252219737
900	1.09480178356171	-0.337661296129227	-26.3697185516357	-0.0211346503347158	0.00256657530553639	-0.00587495695799589	0.00191722682211548
901	-2.15194129943848	-0.0129869729280472	-26.8242626190186	-0.00717365415766835	-0.00522560812532902	-0.00360223650932312	0.00873538758605719
902	-1.50259268283844	-0.337661296129227	-26.4995880126953	-0.00392691092565656	-0.00100484199356288	-0.00165419070981443	-0.0227580219507217
903	-2.8012900352478	0.961035966873169	-26.6294574737549	-0.00977104809135199	-0.00132951640989631	-0.00749832857400179	-0.0152905117720366
904	-3.45063853263855	0.636361658573151	-26.5645236968994	-0.00230353930965066	-0.0026282137259841	0.0022419011220336	-0.00197886489331722
905	-2.8012900352478	-0.337661296129227	-26.2398490905762	-0.00457625929266214	0.0022419011220336	0.00256657530553639	0.00159255252219737
906	-2.15194129943848	-0.0129869729280472	-26.5645236968994	0.00126787810586393	-0.00555028254166245	-0.00132951640989631	-0.00522560812532902
907	0.44545316696167	0.311687350273132	-26.694393157959	-0.00652430532500148	0.00354059832170606	-0.00490093370899558	-0.00749832857400179
908	-0.853244125843048	0.636361658573151	-26.7593269348145	-0.00717365415766835	0.00970941036939621	-0.00197886489331722	-0.0211346503347158
909	1.09480178356171	-0.662335574626923	-26.6294574737549	0.00289124972186983	0.0100340843200684	-0.00197886489331722	-0.00165419070981443
910	0.44545316696167	-0.0129869729280472	-26.694393157959	0.00289124972186983	0.00873538758605719	-0.00555028254166245	-0.00197886489331722
911	1.74415040016174	-0.662335574626923	-26.1099796295166	0.000618529506027699	-0.000680167751852423	-0.00197886489331722	0.0188002903014421
912	-0.203895464539528	0.961035966873169	-26.7593269348145	-0.00619963090866804	-0.000680167751852423	-0.000680167751852423	-0.0149658378213644
913	1.74415040016174	-0.337661296129227	-26.4995880126953	0.0162028968334198	0.00678734155371785	-0.00944637414067984	-0.00944637414067984
914	-0.203895464539528	0.961035966873169	-26.3047828674316	-0.00360223650932312	0.00548864435404539	0.00321592413820326	0.00548864435404539
915	1.74415040016174	-0.662335574626923	-25.8502388000488	0.011982130818069	0.00646266713738441	-0.00425158534198999	0.00321592413820326
916	1.09480178356171	-0.662335574626923	-25.8502388000488	-0.00392691092565656	-0.00522560812532902	-0.00425158534198999	0.0191249661147594
917	1.74415040016174	-1.3116842508316	-25.9151744842529	0.000943203864153475	-0.00360223650932312	-0.0100957229733467	-0.0107450718060136
918	1.09480178356171	-0.662335574626923	-26.6294574737549	0.00418994715437293	-0.00587495695799589	0.00516396993771195	-0.00944637414067984
919	3.04284763336182	-1.63635849952698	-26.4995880126953	0.00256657530553639	-0.00490093370899558	-0.0117190945893526	-0.00587495695799589
920	-0.853244125843048	-0.987009942531586	-26.4346542358398	0.00126787810586393	0.000293855206109583	-0.00555028254166245	0.00581331877037883
921	2.39349913597107	-0.987009942531586	-26.5645236968994	0.000293855206109583	-0.00392691092565656	0.00483929552137852	0.0249691028147936
922	1.09480178356171	-1.63635849952698	-26.1749134063721	0.00159255252219737	0.0022419011220336	-0.00522560812532902	-0.0201606266200542
923	1.09480178356171	-0.337661296129227	-26.0450439453125	-0.00619963090866804	-0.0026282137259841	-0.000355493422830477	-0.00847235135734081
924	-0.203895464539528	0.311687350273132	-26.1749134063721	0.00646266713738441	-0.00132951640989631	-0.00619963090866804	0.00386527273803949
925	0.44545316696167	-0.0129869729280472	-26.3047828674316	-0.00230353930965066	-0.00100484199356288	-0.00327756232582033	0.00711201597005129
926	1.74415040016174	-0.0129869729280472	-26.3047828674316	0.0123068047687411	-0.00197886489331722	0.00159255252219737	0.0106834331527352
927	-0.203895464539528	-0.0129869729280472	-26.1099796295166	-0.00555028254166245	-0.00327756232582033	-0.00425158534198999	-0.0133424662053585
928	1.09480178356171	-0.662335574626923	-25.7853050231934	0.00256657530553639	-0.00165419070981443	-0.00360223650932312	-0.0126931173726916
929	1.74415040016174	0.311687350273132	-26.3047828674316	0.0188002903014421	-0.000355493422830477	-0.00717365415766835	0.000618529506027699
930	-0.203895464539528	0.636361658573151	-26.8891983032227	0.00386527273803949	0.000943203864153475	-0.00295288790948689	0.00191722682211548
931	3.04284763336182	-0.337661296129227	-26.2398490905762	0.011982130818069	-0.00230353930965066	-0.00360223650932312	0.0230210572481155
932	-0.203895464539528	0.311687350273132	-26.1099796295166	-0.0117190945893526	-0.00392691092565656	-0.00457625929266214	0.00646266713738441
933	2.39349913597107	-0.662335574626923	-26.0450439453125	0.0103587592020631	0.00646266713738441	-0.00684897974133492	-0.00360223650932312
934	1.09480178356171	0.636361658573151	-26.3047828674316	0.0165275707840919	0.0106834331527352	-0.00197886489331722	-0.00782300252467394
935	0.44545316696167	0.311687350273132	-26.4995880126953	-0.00392691092565656	-0.00327756232582033	-0.00749832857400179	0.00776136433705688
936	-0.853244125843048	0.311687350273132	-27.0190677642822	0.00938473641872406	0.00711201597005129	-0.00360223650932312	0.00418994715437293
937	1.74415040016174	0.311687350273132	-26.7593269348145	-0.00912170019000769	-0.00100484199356288	-0.00327756232582033	0.0103587592020631
938	-0.203895464539528	0.636361658573151	-26.2398490905762	0.000293855206109583	0.00451462110504508	-0.00490093370899558	-0.0172385573387146
939	0.44545316696167	0.636361658573151	-26.1099796295166	0.000293855206109583	0.00289124972186983	-0.0026282137259841	-0.00425158534198999
940	0.44545316696167	0.636361658573151	-26.1099796295166	0.00289124972186983	0.00808603875339031	-0.00230353930965066	0.0155535480007529
941	1.74415040016174	0.311687350273132	-26.3697185516357	-0.00132951640989631	-0.00230353930965066	-0.00457625929266214	0.0158782228827477
942	1.09480178356171	-0.337661296129227	-25.9151744842529	-0.0120437685400248	-0.00327756232582033	-0.00684897974133492	0.00451462110504508
943	2.39349913597107	-0.337661296129227	-25.980110168457	0.0155535480007529	0.00613799272105098	-0.00100484199356288	-0.0149658378213644
944	-0.203895464539528	0.961035966873169	-26.1749134063721	-0.0191866029053926	0.00451462110504508	0.00354059832170606	-0.00814767740666866
945	0.44545316696167	0.311687350273132	-25.980110168457	-0.00197886489331722	0.00354059832170606	0.00873538758605719	0.00776136433705688
946	-0.853244125843048	0.636361658573151	-25.7203693389893	-3.08191010844894e-05	0.00159255252219737	-0.000355493422830477	0.0171769186854362
947	0.44545316696167	0.636361658573151	-26.3047828674316	0.00711201597005129	0.00126787810586393	-0.00587495695799589	0.00938473641872406
948	-0.853244125843048	0.961035966873169	-26.2398490905762	-0.0146411629393697	0.00321592413820326	-0.00327756232582033	0.00126787810586393
949	-0.203895464539528	-0.0129869729280472	-25.980110168457	0.000618529506027699	0.00289124972186983	0.00516396993771195	0.000293855206109583
950	-1.50259268283844	0.636361658573151	-25.7853050231934	0.00451462110504508	0.00516396993771195	0.00451462110504508	0.00646266713738441
951	-0.853244125843048	0.311687350273132	-25.5904998779297	0.00354059832170606	-0.00165419070981443	-0.000355493422830477	0.0269171483814716
952	-2.15194129943848	-0.662335574626923	-25.980110168457	-0.0149658378213644	0.0022419011220336	-0.00555028254166245	0.0194496400654316
953	-0.203895464539528	-0.337661296129227	-26.1099796295166	-0.0110697457566857	0.00776136433705688	-0.00230353930965066	-0.0123684434220195
954	-1.50259268283844	-0.0129869729280472	-26.1749134063721	-0.00197886489331722	-0.000355493422830477	-0.00230353930965066	0.00613799272105098
955	-0.853244125843048	0.311687350273132	-26.1749134063721	-0.0211346503347158	0.00938473641872406	0.00321592413820326	0.0171769186854362
956	-0.203895464539528	-0.0129869729280472	-25.5904998779297	0.00483929552137852	0.00126787810586393	-0.00522560812532902	0.025618452578783
957	-1.50259268283844	0.636361658573151	-25.5255661010742	-0.0110697457566857	-0.00457625929266214	-0.00847235135734081	0.0022419011220336
958	-0.203895464539528	0.636361658573151	-26.0450439453125	-0.00814767740666866	0.00711201597005129	-0.00327756232582033	-0.00457625929266214
959	1.74415040016174	-0.662335574626923	-26.1099796295166	0.00354059832170606	0.00548864435404539	0.0022419011220336	-0.00977104809135199
960	-0.203895464539528	0.636361658573151	-25.8502388000488	-0.000355493422830477	0.000618529506027699	0.00159255252219737	0.01100810803473
961	0.44545316696167	0.636361658573151	-25.980110168457	0.00743668992072344	-3.08191010844894e-05	-0.00197886489331722	0.00873538758605719
962	1.74415040016174	-0.987009942531586	-25.4606304168701	-0.00619963090866804	-0.00100484199356288	-0.00392691092565656	0.00906006153672934
963	1.09480178356171	-0.337661296129227	-25.6554355621338	0.013930176384747	0.00776136433705688	-0.00197886489331722	-0.00619963090866804
964	-0.203895464539528	-0.0129869729280472	-25.8502388000488	0.00418994715437293	0.00289124972186983	-3.08191010844894e-05	-0.0182125810533762
965	0.44545316696167	-0.0129869729280472	-26.0450439453125	0.00646266713738441	-0.00165419070981443	0.000943203864153475	-0.00197886489331722
966	0.44545316696167	-1.3116842508316	-25.6554355621338	-0.000355493422830477	-0.0026282137259841	-0.00555028254166245	0.01847561635077
967	-0.203895464539528	-0.337661296129227	-25.7203693389893	-0.00132951640989631	-0.0146411629393697	-0.00295288790948689	0.011982130818069
968	-0.853244125843048	-0.987009942531586	-25.5904998779297	0.00548864435404539	-0.00717365415766835	-0.0162645354866982	-0.0104203969240189
969	0.44545316696167	-0.337661296129227	-26.3697185516357	0.00776136433705688	-0.00749832857400179	0.00548864435404539	-0.00944637414067984
970	-0.203895464539528	-1.3116842508316	-26.2398490905762	0.00581331877037883	-0.00749832857400179	-0.00165419070981443	0.0142548503354192
971	2.39349913597107	-0.662335574626923	-26.1099796295166	-0.0152905117720366	-0.00555028254166245	-0.0130177913233638	0.00743668992072344
972	1.09480178356171	-1.63635849952698	-25.8502388000488	-0.00684897974133492	-0.0130177913233638	-0.00684897974133492	-0.00392691092565656
973	1.74415040016174	-0.662335574626923	-25.6554355621338	-0.00814767740666866	0.00354059832170606	0.00581331877037883	-0.0026282137259841
974	1.09480178356171	-0.0129869729280472	-25.5904998779297	0.00938473641872406	0.000943203864153475	-0.00392691092565656	-0.00392691092565656
975	-0.203895464539528	0.961035966873169	-25.980110168457	0.0210730116814375	0.00451462110504508	-0.00100484199356288	0.00808603875339031
976	0.44545316696167	-0.337661296129227	-25.7853050231934	0.00354059832170606	0.00451462110504508	-0.00782300252467394	0.0188002903014421
977	1.09480178356171	0.636361658573151	-25.9151744842529	-0.00619963090866804	-0.00165419070981443	-0.000355493422830477	0.00711201597005129
978	1.09480178356171	0.311687350273132	-25.8502388000488	0.0233457311987877	-0.00132951640989631	-0.0172385573387146	-0.0136671401560307
979	1.09480178356171	0.636361658573151	-25.9151744842529	0.0171769186854362	0.00483929552137852	0.000293855206109583	-0.00749832857400179
980	1.09480178356171	-0.0129869729280472	-25.7203693389893	0.000293855206109583	0.000618529506027699	-0.00652430532500148	0.0103587592020631
981	1.09480178356171	0.311687350273132	-26.2398490905762	0.0142548503354192	0.000943203864153475	-0.0117190945893526	0.0132808275520802
982	3.04284763336182	-0.662335574626923	-25.7853050231934	0.0123068047687411	-0.00327756232582033	-0.0100957229733467	-0.0026282137259841
983	1.74415040016174	0.311687350273132	-26.1099796295166	0.00321592413820326	0.00126787810586393	-0.00684897974133492	-0.00717365415766835
984	-0.203895464539528	0.311687350273132	-26.0450439453125	0.011982130818069	0.00386527273803949	-0.000355493422830477	-0.00197886489331722
985	0.44545316696167	0.636361658573151	-26.1099796295166	-0.00555028254166245	0.00906006153672934	-0.00490093370899558	0.0217223595827818
986	1.74415040016174	-0.0129869729280472	-25.7203693389893	0.00873538758605719	0.00451462110504508	-0.00425158534198999	0.0142548503354192
987	0.44545316696167	1.28571033477783	-26.1099796295166	-0.0117190945893526	-0.00100484199356288	-0.00619963090866804	0.0168522447347641
988	0.44545316696167	0.636361658573151	-26.1749134063721	-0.0172385573387146	-0.000680167751852423	-0.00977104809135199	-0.0188619289547205
989	1.09480178356171	0.636361658573151	-26.2398490905762	0.00451462110504508	0.00159255252219737	-0.00100484199356288	-0.00814767740666866
990	0.44545316696167	0.961035966873169	-25.980110168457	0.00548864435404539	-3.08191010844894e-05	0.00873538758605719	0.0126314787194133
991	-0.203895464539528	0.636361658573151	-25.8502388000488	0.0188002903014421	0.000618529506027699	-0.00100484199356288	0.0132808275520802
992	2.39349913597107	-0.662335574626923	-25.6554355621338	0.0171769186854362	-0.00327756232582033	-0.00100484199356288	0.0188002903014421
993	1.09480178356171	-0.337661296129227	-26.1749134063721	-0.00619963090866804	0.00678734155371785	-0.00295288790948689	-0.0110697457566857
994	0.44545316696167	0.311687350273132	-26.0450439453125	-0.00814767740666866	0.00126787810586393	-0.00100484199356288	-0.00684897974133492
995	-0.203895464539528	0.311687350273132	-25.5904998779297	0.0230210572481155	0.00483929552137852	0.00613799272105098	0.00906006153672934
996	1.74415040016174	-0.0129869729280472	-25.5904998779297	-0.00360223650932312	0.00613799272105098	0.000293855206109583	0.0178262684494257
997	0.44545316696167	-0.0129869729280472	-25.7203693389893	0.01100810803473	-0.00652430532500148	-0.00587495695799589	0.0103587592020631
998	0.44545316696167	0.636361658573151	-26.3047828674316	-0.00782300252467394	-0.000355493422830477	-0.00684897974133492	-0.0182125810533762
999	-1.50259268283844	0.636361658573151	-26.1099796295166	0.00808603875339031	0.00418994715437293	0.00289124972186983	-0.00684897974133492
1000	-0.853244125843048	0.961035966873169	-26.0450439453125	0.0149041991680861	0.00841071270406246	-0.00425158534198999	0.01100810803473
1001	-1.50259268283844	0.636361658573151	-25.980110168457	0.0145795252174139	-0.000355493422830477	-0.00230353930965066	0.012956153601408
1002	-1.50259268283844	-0.987009942531586	-25.395694732666	-0.0169138833880424	-0.00392691092565656	-0.00457625929266214	-0.000680167751852423
1003	-1.50259268283844	-0.337661296129227	-25.4606304168701	-0.0172385573387146	0.0106834331527352	-0.00717365415766835	-0.0113944197073579
1004	-0.853244125843048	0.636361658573151	-26.1099796295166	0.01847561635077	0.00354059832170606	-0.00457625929266214	-0.0133424662053585
1005	-1.50259268283844	0.311687350273132	-26.1749134063721	-0.000355493422830477	-0.00295288790948689	0.00386527273803949	0.00256657530553639
1006	-0.853244125843048	0.636361658573151	-26.2398490905762	0.0022419011220336	0.00711201597005129	-0.00522560812532902	0.0132808275520802
1007	-0.203895464539528	0.311687350273132	-25.9151744842529	-0.00425158534198999	-0.00100484199356288	-0.00230353930965066	-0.00587495695799589
1008	-0.853244125843048	0.311687350273132	-25.6554355621338	-0.00879702530801296	0.00808603875339031	0.00386527273803949	-0.0182125810533762
1009	1.09480178356171	-0.987009942531586	-26.1749134063721	0.0236704051494598	0.00873538758605719	-0.00100484199356288	-0.0130177913233638
1010	-0.203895464539528	0.311687350273132	-26.0450439453125	-0.000355493422830477	-0.00457625929266214	-0.00457625929266214	-0.00230353930965066
1011	-0.203895464539528	-0.0129869729280472	-26.0450439453125	0.0116574559360743	0.00256657530553639	0.00841071270406246	0.0158782228827477
1012	1.74415040016174	-0.662335574626923	-25.7203693389893	0.0113327819854021	-0.00392691092565656	-0.00457625929266214	0.00678734155371785
1013	0.44545316696167	-0.0129869729280472	-26.1099796295166	-0.00587495695799589	-0.00295288790948689	-0.00197886489331722	-0.00944637414067984
1014	-0.203895464539528	-0.337661296129227	-25.8502388000488	0.00321592413820326	-0.00425158534198999	0.00289124972186983	-0.0208099745213985
1015	1.74415040016174	-1.63635849952698	-25.980110168457	0.0103587592020631	0.000293855206109583	0.00483929552137852	0.0126314787194133
1016	1.74415040016174	-1.63635849952698	-26.0450439453125	0.00451462110504508	-0.00944637414067984	-0.00197886489331722	0.01100810803473
1017	1.74415040016174	-1.96103286743164	-25.980110168457	0.0223717093467712	-0.00879702530801296	-3.08191010844894e-05	-0.00295288790948689
1018	0.44545316696167	-1.96103286743164	-25.9151744842529	-0.00879702530801296	-0.00619963090866804	-0.000355493422830477	-0.00749832857400179
1019	0.44545316696167	-0.987009942531586	-26.3697185516357	0.00646266713738441	-0.0026282137259841	0.000293855206109583	-0.00782300252467394
1020	0.44545316696167	-0.987009942531586	-25.8502388000488	0.00613799272105098	0.00256657530553639	0.00808603875339031	-0.000355493422830477
1021	0.44545316696167	-0.987009942531586	-25.980110168457	0.00126787810586393	-0.00912170019000769	-0.00295288790948689	0.00126787810586393
1022	1.09480178356171	-1.63635849952698	-25.980110168457	0.0282158460468054	-0.00230353930965066	0.00354059832170606	0.00841071270406246
1023	1.74415040016174	-1.3116842508316	-26.1749134063721	-0.0175632312893867	-0.00360223650932312	-0.0107450718060136	-0.0191866029053926
1024	1.09480178356171	0.636361658573151	-26.1749134063721	0.01100810803473	0.0022419011220336	0.000293855206109583	-0.0117190945893526
1025	0.44545316696167	0.636361658573151	-25.8502388000488	0.00548864435404539	0.00646266713738441	0.00126787810586393	0.00646266713738441
1026	-0.203895464539528	0.311687350273132	-26.1749134063721	0.0200989879667759	0.00613799272105098	-0.00555028254166245	0.00678734155371785
1027	-0.203895464539528	-0.0129869729280472	-26.2398490905762	-0.00425158534198999	0.000943203864153475	0.00256657530553639	0.00743668992072344
1028	-0.203895464539528	0.961035966873169	-26.2398490905762	-0.0110697457566857	0.00483929552137852	-0.00230353930965066	-0.0221086721867323
1029	1.09480178356171	-0.662335574626923	-26.1749134063721	0.0132808275520802	0.00938473641872406	0.00126787810586393	-0.0169138833880424
1030	-0.203895464539528	0.636361658573151	-26.2398490905762	0.00321592413820326	0.000293855206109583	0.00126787810586393	-0.0156151866540313
1031	-0.203895464539528	0.636361658573151	-25.980110168457	-3.08191010844894e-05	0.00581331877037883	-0.00749832857400179	0.00678734155371785
1032	1.74415040016174	-0.662335574626923	-26.5645236968994	0.00418994715437293	-0.00360223650932312	-0.00230353930965066	-0.00230353930965066
1033	1.09480178356171	0.636361658573151	-27.0840015411377	-0.0104203969240189	0.00906006153672934	-0.00652430532500148	-0.0191866029053926
1034	-0.203895464539528	0.961035966873169	-26.9541320800781	-0.00749832857400179	0.00678734155371785	-0.00100484199356288	-0.0175632312893867
1035	1.74415040016174	-0.337661296129227	-26.5645236968994	0.00841071270406246	0.00613799272105098	0.00289124972186983	0.00581331877037883
1036	2.39349913597107	-0.0129869729280472	-26.1099796295166	-0.00100484199356288	0.00418994715437293	-0.00230353930965066	-0.00490093370899558
1037	2.39349913597107	-0.662335574626923	-25.7853050231934	0.0103587592020631	0.00354059832170606	-0.00847235135734081	0.0022419011220336
1038	1.74415040016174	-0.662335574626923	-26.7593269348145	0.00354059832170606	0.00970941036939621	-0.00587495695799589	-0.0123684434220195
1039	0.44545316696167	0.636361658573151	-26.7593269348145	0.0275664981454611	0.00776136433705688	0.000943203864153475	-0.00879702530801296
1040	-0.203895464539528	0.961035966873169	-26.4346542358398	-0.00684897974133492	0.00256657530553639	0.00354059832170606	-0.000355493422830477
1041	1.74415040016174	0.311687350273132	-26.1099796295166	0.0116574559360743	-0.00522560812532902	-0.00457625929266214	0.0126314787194133
1042	1.74415040016174	-0.0129869729280472	-25.980110168457	-0.0100957229733467	-3.08191010844894e-05	-3.08191010844894e-05	-0.00717365415766835
1043	1.09480178356171	-0.337661296129227	-26.1749134063721	-0.0146411629393697	0.00256657530553639	-0.00392691092565656	-0.0188619289547205
1044	0.44545316696167	0.636361658573151	-26.8242626190186	0.00711201597005129	0.00451462110504508	0.00613799272105098	-0.0185372550040483
1045	0.44545316696167	0.311687350273132	-26.7593269348145	-0.0026282137259841	0.00418994715437293	-0.00132951640989631	0.00483929552137852
1046	0.44545316696167	0.636361658573151	-26.2398490905762	0.00646266713738441	0.00516396993771195	-3.08191010844894e-05	0.0191249661147594
1047	0.44545316696167	0.636361658573151	-26.2398490905762	-0.00425158534198999	-0.00165419070981443	-0.00944637414067984	0.0158782228827477
1048	-0.853244125843048	0.636361658573151	-26.0450439453125	-0.00977104809135199	-0.00197886489331722	0.00321592413820326	-0.0120437685400248
1049	-0.853244125843048	-0.662335574626923	-25.7203693389893	-0.00295288790948689	-0.000680167751852423	0.00126787810586393	-0.0113944197073579
1050	-2.8012900352478	0.636361658573151	-26.1749134063721	-0.0026282137259841	0.00678734155371785	0.00354059832170606	0.0126314787194133
1051	-1.50259268283844	0.636361658573151	-26.1749134063721	0.00256657530553639	0.0022419011220336	-0.00457625929266214	0.0217223595827818
1052	-0.203895464539528	-0.337661296129227	-25.980110168457	-0.00619963090866804	-0.00652430532500148	0.00743668992072344	-0.00132951640989631
1053	-0.203895464539528	0.311687350273132	-26.2398490905762	-0.00912170019000769	0.00483929552137852	-0.00392691092565656	0.0022419011220336
1054	-2.15194129943848	0.961035966873169	-26.0450439453125	0.00191722682211548	0.00743668992072344	0.000618529506027699	-0.0123684434220195
1055	1.09480178356171	-0.662335574626923	-25.7203693389893	-0.0026282137259841	0.0022419011220336	0.000943203864153475	0.00808603875339031
1056	0.44545316696167	-0.337661296129227	-26.694393157959	0.012956153601408	0.00321592413820326	-0.0026282137259841	0.00321592413820326
1057	2.39349913597107	-0.662335574626923	-25.980110168457	0.0252937767654657	0.00256657530553639	0.000618529506027699	0.00191722682211548
1058	1.09480178356171	-0.337661296129227	-25.9151744842529	-0.00457625929266214	0.00354059832170606	-3.08191010844894e-05	-0.0172385573387146
1059	1.09480178356171	0.636361658573151	-26.1749134063721	0.0171769186854362	0.00159255252219737	0.00451462110504508	-0.0169138833880424
1060	-0.203895464539528	0.311687350273132	-25.8502388000488	0.00581331877037883	0.00418994715437293	-0.00197886489331722	-0.000355493422830477
1061	1.74415040016174	-0.662335574626923	-26.1099796295166	-0.00814767740666866	0.00159255252219737	0.000293855206109583	0.00581331877037883
1062	0.44545316696167	-0.987009942531586	-26.6294574737549	-0.00100484199356288	0.00354059832170606	-0.00814767740666866	0.00970941036939621
1063	3.04284763336182	-1.3116842508316	-26.5645236968994	-0.00717365415766835	0.0022419011220336	-0.00295288790948689	-0.0201606266200542
1064	-0.853244125843048	-0.337661296129227	-26.3047828674316	0.0136055024340749	-0.00360223650932312	-0.00100484199356288	-0.0162645354866982
1065	1.09480178356171	-0.337661296129227	-25.980110168457	-0.00132951640989631	0.000293855206109583	0.00289124972186983	0.00451462110504508
1066	-0.853244125843048	-0.337661296129227	-25.8502388000488	-0.00392691092565656	-0.000680167751852423	-0.0026282137259841	0.00451462110504508
1067	1.09480178356171	-0.662335574626923	-26.3047828674316	-0.00684897974133492	-0.00847235135734081	-3.08191010844894e-05	-0.0149658378213644
1068	-0.203895464539528	-0.662335574626923	-26.3697185516357	-0.000680167751852423	-0.00814767740666866	-0.00457625929266214	-0.0126931173726916
1069	1.74415040016174	-1.96103286743164	-25.9151744842529	-0.00360223650932312	-0.00782300252467394	-0.00392691092565656	-0.00295288790948689
1070	1.09480178356171	-0.662335574626923	-26.1099796295166	0.0171769186854362	-0.00522560812532902	-0.0026282137259841	0.00841071270406246
1071	-0.203895464539528	-0.337661296129227	-26.5645236968994	-0.0120437685400248	-0.0133424662053585	-0.00165419070981443	0.00581331877037883
1072	2.39349913597107	-1.63635849952698	-25.5904998779297	0.00418994715437293	-0.0123684434220195	-0.00782300252467394	-0.0130177913233638
1073	-0.853244125843048	0.311687350273132	-26.4346542358398	-0.00197886489331722	-3.08191010844894e-05	0.00126787810586393	0.000293855206109583
1074	1.09480178356171	-0.987009942531586	-26.0450439453125	0.00743668992072344	0.00678734155371785	-0.00165419070981443	0.00191722682211548
1075	2.39349913597107	-0.662335574626923	-26.1099796295166	0.000293855206109583	0.00191722682211548	0.00938473641872406	0.00159255252219737
1076	1.09480178356171	-0.337661296129227	-26.3047828674316	-0.00912170019000769	0.00159255252219737	-0.00522560812532902	0.0126314787194133
1077	1.74415040016174	-0.337661296129227	-26.2398490905762	-0.00295288790948689	-0.00100484199356288	0.0022419011220336	-0.0149658378213644
1078	1.09480178356171	-0.0129869729280472	-25.5904998779297	0.00126787810586393	0.000293855206109583	-0.00522560812532902	-0.0104203969240189
1079	1.74415040016174	-0.337661296129227	-26.1749134063721	0.00516396993771195	0.00418994715437293	0.00126787810586393	-0.00230353930965066
1080	-0.203895464539528	-0.0129869729280472	-26.2398490905762	-3.08191010844894e-05	0.00321592413820326	0.000618529506027699	0.00841071270406246
1081	3.04284763336182	0.311687350273132	-26.3047828674316	0.000943203864153475	0.00159255252219737	0.00548864435404539	0.00581331877037883
1082	0.44545316696167	-0.987009942531586	-25.980110168457	-0.00587495695799589	0.00289124972186983	0.00191722682211548	-0.0113944197073579
1083	1.09480178356171	-0.337661296129227	-25.980110168457	-0.00847235135734081	-0.00457625929266214	-0.00977104809135199	-0.00782300252467394
1084	1.09480178356171	0.636361658573151	-26.3697185516357	0.00711201597005129	0.00808603875339031	-0.00944637414067984	-0.00132951640989631
1085	-0.203895464539528	0.636361658573151	-26.5645236968994	0.00743668992072344	0.00386527273803949	-0.00132951640989631	-0.00360223650932312
1086	-0.203895464539528	0.311687350273132	-26.1749134063721	-0.00392691092565656	-0.00782300252467394	-0.00360223650932312	0.0239950809627771
1087	1.09480178356171	0.636361658573151	-26.3047828674316	-0.00717365415766835	-0.00457625929266214	-0.0026282137259841	-0.00360223650932312
1088	2.39349913597107	-0.337661296129227	-25.9151744842529	0.00711201597005129	-0.00165419070981443	-0.00230353930965066	-0.00879702530801296
1089	2.39349913597107	-0.662335574626923	-25.8502388000488	0.00613799272105098	0.00841071270406246	0.00289124972186983	-0.0162645354866982
1090	-0.853244125843048	-0.662335574626923	-25.8502388000488	0.0165275707840919	-0.00100484199356288	-0.00457625929266214	0.00126787810586393
1091	0.44545316696167	0.636361658573151	-26.1099796295166	0.0275664981454611	-0.000680167751852423	-0.00327756232582033	0.0116574559360743
1092	1.09480178356171	-0.662335574626923	-26.1099796295166	-0.00132951640989631	0.00256657530553639	-0.0104203969240189	-0.00230353930965066
1093	0.44545316696167	0.636361658573151	-26.2398490905762	-0.00717365415766835	-0.00165419070981443	-0.000355493422830477	-0.0169138833880424
1094	1.74415040016174	-0.662335574626923	-25.6554355621338	0.000293855206109583	0.00613799272105098	0.000618529506027699	-0.0188619289547205
1095	1.09480178356171	-0.0129869729280472	-25.8502388000488	0.0152288740500808	0.00191722682211548	-0.00490093370899558	-0.00522560812532902
1096	0.44545316696167	0.311687350273132	-26.3697185516357	0.00256657530553639	-0.00555028254166245	-0.00749832857400179	0.01100810803473
1097	-0.203895464539528	0.961035966873169	-26.4346542358398	-0.0100957229733467	0.00548864435404539	-0.00619963090866804	0.000618529506027699
1098	1.09480178356171	-0.337661296129227	-26.1749134063721	-0.00555028254166245	0.00321592413820326	-0.00327756232582033	-0.00749832857400179
1099	0.44545316696167	-0.0129869729280472	-26.0450439453125	0.00743668992072344	0.00418994715437293	0.00191722682211548	-0.00749832857400179
1100	0.44545316696167	-0.662335574626923	-25.7203693389893	-0.00197886489331722	0.00418994715437293	-0.00522560812532902	-0.00392691092565656
1101	-1.50259268283844	1.28571033477783	-25.9151744842529	-0.0201606266200542	0.00743668992072344	0.000293855206109583	0.00873538758605719
1102	-0.853244125843048	-0.662335574626923	-25.980110168457	-0.0243813935667276	-0.00197886489331722	-0.00749832857400179	0.00646266713738441
1103	-1.50259268283844	-0.337661296129227	-26.2398490905762	0.00548864435404539	-0.00230353930965066	-0.00295288790948689	-0.0123684434220195
1104	-0.203895464539528	0.636361658573151	-26.2398490905762	-0.00814767740666866	-0.00295288790948689	-0.00782300252467394	-0.0113944197073579
1105	-1.50259268283844	1.28571033477783	-26.1099796295166	-0.00457625929266214	-0.00717365415766835	0.00256657530553639	-0.00944637414067984
1106	0.44545316696167	0.961035966873169	-25.9151744842529	0.0162028968334198	-0.00360223650932312	-0.00652430532500148	0.0123068047687411
1107	-0.853244125843048	0.961035966873169	-26.1749134063721	-0.00165419070981443	0.00289124972186983	-0.00327756232582033	-0.0026282137259841
1108	2.39349913597107	-0.662335574626923	-26.2398490905762	-0.00132951640989631	0.00256657530553639	-0.00230353930965066	-0.0100957229733467
1109	1.09480178356171	-0.0129869729280472	-26.1099796295166	0.00354059832170606	0.00678734155371785	0.00354059832170606	-0.0123684434220195
1110	1.74415040016174	-0.662335574626923	-25.9151744842529	0.0103587592020631	0.00418994715437293	0.00126787810586393	0.000943203864153475
1111	-0.203895464539528	-0.0129869729280472	-25.7203693389893	-0.00295288790948689	0.00159255252219737	-0.00165419070981443	0.00841071270406246
1112	2.39349913597107	0.636361658573151	-25.7203693389893	-0.00360223650932312	0.000618529506027699	-0.00230353930965066	-0.00457625929266214
1113	0.44545316696167	-0.0129869729280472	-25.5904998779297	0.00386527273803949	-0.00132951640989631	-0.000355493422830477	-0.00652430532500148
1114	3.04284763336182	-0.987009942531586	-26.1099796295166	0.00841071270406246	0.00354059832170606	-0.00295288790948689	-0.0120437685400248
1115	-0.203895464539528	0.636361658573151	-26.3047828674316	0.00581331877037883	-0.00132951640989631	0.00418994715437293	0.00386527273803949
1116	0.44545316696167	-0.0129869729280472	-25.9151744842529	-0.00652430532500148	-0.00132951640989631	0.00678734155371785	0.00613799272105098
1117	-0.203895464539528	-0.337661296129227	-25.7853050231934	-3.08191010844894e-05	-0.000355493422830477	-0.00392691092565656	-0.00782300252467394
1118	1.74415040016174	-0.662335574626923	-25.980110168457	-0.0117190945893526	-0.0159398596733809	0.00418994715437293	-0.0162645354866982
1119	1.74415040016174	-0.662335574626923	-26.3047828674316	0.0103587592020631	-0.00684897974133492	0.0106834331527352	0.000293855206109583
1120	3.04284763336182	-1.96103286743164	-25.980110168457	0.00970941036939621	-0.00619963090866804	0.00386527273803949	0.00126787810586393
1121	-0.853244125843048	-0.662335574626923	-26.2398490905762	0.00256657530553639	-0.00522560812532902	0.00418994715437293	0.0243197549134493
1122	3.04284763336182	-1.96103286743164	-25.980110168457	-0.00587495695799589	-0.0120437685400248	-0.00749832857400179	-0.0182125810533762
1123	-0.203895464539528	-0.662335574626923	-25.980110168457	0.00678734155371785	-0.00587495695799589	-0.000680167751852423	-0.00944637414067984
1124	1.09480178356171	-0.662335574626923	-26.0450439453125	-0.00782300252467394	-0.00652430532500148	0.00808603875339031	-0.000680167751852423
1125	1.74415040016174	-0.337661296129227	-26.4346542358398	0.00191722682211548	-0.00619963090866804	0.00354059832170606	0.00354059832170606
1126	0.44545316696167	-0.337661296129227	-26.1749134063721	0.0152288740500808	-0.00392691092565656	-0.00100484199356288	0.0100340843200684
1127	0.44545316696167	0.311687350273132	-26.1749134063721	-0.00100484199356288	0.00581331877037883	0.00776136433705688	-0.0221086721867323
1128	0.44545316696167	-0.0129869729280472	-26.0450439453125	0.00808603875339031	0.00126787810586393	0.0123068047687411	-0.00230353930965066
1129	1.74415040016174	-0.662335574626923	-25.5904998779297	0.00256657530553639	-3.08191010844894e-05	-3.08191010844894e-05	0.00516396993771195
1130	1.74415040016174	-0.987009942531586	-26.0450439453125	0.00321592413820326	0.00418994715437293	0.00711201597005129	0.00970941036939621
1131	1.09480178356171	-0.662335574626923	-26.0450439453125	-0.00165419070981443	0.000943203864153475	-0.000680167751852423	0.0178262684494257
1132	0.44545316696167	0.636361658573151	-26.2398490905762	-0.00295288790948689	-0.00392691092565656	-0.00847235135734081	-0.0117190945893526
1133	1.74415040016174	-0.662335574626923	-25.9151744842529	-0.00879702530801296	0.0022419011220336	0.00354059832170606	-0.00555028254166245
1134	0.44545316696167	0.311687350273132	-26.1749134063721	0.0142548503354192	0.0106834331527352	0.00159255252219737	0.00354059832170606
1135	-0.203895464539528	-0.337661296129227	-26.3697185516357	-0.0026282137259841	0.00354059832170606	0.00321592413820326	0.0113327819854021
1136	2.39349913597107	-0.662335574626923	-26.3047828674316	0.00678734155371785	-0.00132951640989631	0.00354059832170606	0.029189869761467
1137	2.39349913597107	-0.662335574626923	-26.3047828674316	0.00646266713738441	0.0022419011220336	-0.0120437685400248	0.0152288740500808
1138	1.09480178356171	-0.987009942531586	-26.2398490905762	-0.00522560812532902	-0.000355493422830477	-0.00327756232582033	-0.00717365415766835
1139	1.74415040016174	-0.662335574626923	-25.980110168457	0.0022419011220336	0.00906006153672934	-0.000680167751852423	-0.000680167751852423
1140	-0.203895464539528	0.636361658573151	-26.0450439453125	0.011982130818069	0.000293855206109583	-0.00197886489331722	0.00906006153672934
1141	1.74415040016174	0.636361658573151	-26.1749134063721	-0.0175632312893867	0.00386527273803949	-0.00457625929266214	0.0178262684494257
1142	2.39349913597107	-0.337661296129227	-26.6294574737549	0.000943203864153475	0.00483929552137852	-0.00457625929266214	0.000618529506027699
1143	1.09480178356171	0.636361658573151	-26.7593269348145	-0.00132951640989631	0.000943203864153475	-0.00912170019000769	-0.0182125810533762
1144	0.44545316696167	1.28571033477783	-26.8242626190186	-0.00230353930965066	0.00906006153672934	-0.00100484199356288	-0.0126931173726916
1145	0.44545316696167	0.311687350273132	-26.1099796295166	0.00191722682211548	0.00841071270406246	-0.00847235135734081	-0.000680167751852423
1146	0.44545316696167	0.961035966873169	-25.8502388000488	-0.00360223650932312	-0.000355493422830477	-0.0104203969240189	0.00808603875339031
1147	1.09480178356171	-0.337661296129227	-25.8502388000488	-0.0113944197073579	-0.00165419070981443	-0.0149658378213644	0.00743668992072344
1148	2.39349913597107	-0.662335574626923	-26.1749134063721	-0.00490093370899558	0.00418994715437293	-0.00100484199356288	-0.0165892094373703
1149	-0.853244125843048	0.311687350273132	-26.1099796295166	0.00256657530553639	0.00970941036939621	-0.0107450718060136	-0.0117190945893526
1150	-0.203895464539528	0.961035966873169	-26.694393157959	-0.00100484199356288	0.00159255252219737	-0.00360223650932312	-3.08191010844894e-05
1151	1.09480178356171	-0.662335574626923	-26.3697185516357	-0.00295288790948689	-0.00197886489331722	-0.00457625929266214	0.01100810803473
1152	-2.15194129943848	0.961035966873169	-25.8502388000488	-0.0126931173726916	-0.000355493422830477	0.00191722682211548	0.000293855206109583
1153	-0.853244125843048	-0.662335574626923	-25.980110168457	-0.00425158534198999	0.00289124972186983	0.000293855206109583	-0.0162645354866982
1154	-1.50259268283844	0.961035966873169	-26.3697185516357	-0.00425158534198999	0.00711201597005129	0.00159255252219737	-0.0143164889886975
1155	-2.8012900352478	0.311687350273132	-26.694393157959	-0.00555028254166245	0.00906006153672934	-0.00392691092565656	-0.00100484199356288
1156	-2.8012900352478	1.28571033477783	-26.694393157959	0.00516396993771195	-0.00457625929266214	0.00159255252219737	0.0191249661147594
1157	-2.15194129943848	0.636361658573151	-26.4346542358398	-0.0120437685400248	0.00289124972186983	-0.0130177913233638	0.00289124972186983
1158	-2.15194129943848	0.961035966873169	-26.6294574737549	-0.00100484199356288	0.000943203864153475	-0.00490093370899558	-0.0162645354866982
1159	0.44545316696167	-0.337661296129227	-26.5645236968994	0.0168522447347641	0.00418994715437293	-0.000680167751852423	-0.0104203969240189
1160	-0.203895464539528	0.961035966873169	-26.8242626190186	-0.000680167751852423	0.00808603875339031	-0.00425158534198999	-0.00327756232582033
1161	0.44545316696167	0.311687350273132	-26.7593269348145	0.000618529506027699	0.00354059832170606	-0.000355493422830477	0.00613799272105098
1162	0.44545316696167	-0.0129869729280472	-26.3697185516357	-0.00847235135734081	-0.000680167751852423	-0.00749832857400179	0.00126787810586393
1163	1.74415040016174	-0.337661296129227	-26.6294574737549	0.000293855206109583	-0.00100484199356288	-0.00490093370899558	-0.017887907102704
1164	-0.203895464539528	0.961035966873169	-26.9541320800781	0.000618529506027699	0.00678734155371785	0.00289124972186983	-0.0159398596733809
1165	1.09480178356171	0.311687350273132	-26.694393157959	-0.0026282137259841	0.00873538758605719	-0.0026282137259841	0.00256657530553639
1166	0.44545316696167	-0.0129869729280472	-26.5645236968994	-0.00197886489331722	0.00451462110504508	-0.00295288790948689	0.00906006153672934
1167	1.09480178356171	-0.337661296129227	-26.4995880126953	-0.00295288790948689	-0.0026282137259841	-0.0126931173726916	-0.0146411629393697
1168	-0.853244125843048	0.636361658573151	-26.6294574737549	-0.00197886489331722	-0.00814767740666866	-0.00392691092565656	-0.0146411629393697
1169	1.74415040016174	-0.337661296129227	-26.4346542358398	0.0142548503354192	0.00159255252219737	-0.000680167751852423	0.00451462110504508
1170	-0.203895464539528	0.311687350273132	-26.7593269348145	0.0022419011220336	0.00159255252219737	0.00613799272105098	0.00548864435404539
1171	3.04284763336182	-1.96103286743164	-26.7593269348145	-0.0110697457566857	-0.00522560812532902	0.00289124972186983	0.0191249661147594
1172	0.44545316696167	-0.662335574626923	-26.4346542358398	-0.00392691092565656	-0.0120437685400248	-0.00295288790948689	-0.0126931173726916
1173	1.74415040016174	-1.96103286743164	-26.4995880126953	0.000293855206109583	-0.00814767740666866	-0.00425158534198999	-0.00912170019000769
1174	0.44545316696167	-0.337661296129227	-26.6294574737549	0.0158782228827477	-0.000355493422830477	-3.08191010844894e-05	-0.00230353930965066
1175	1.09480178356171	-0.0129869729280472	-26.3697185516357	0.0113327819854021	-0.00197886489331722	-0.00782300252467394	0.00516396993771195
1176	-0.203895464539528	-0.337661296129227	-26.7593269348145	-0.00165419070981443	0.000943203864153475	0.000618529506027699	0.0116574559360743
1177	0.44545316696167	-0.337661296129227	-26.8242626190186	-0.00165419070981443	0.00126787810586393	-0.000355493422830477	-0.00587495695799589
1178	-0.853244125843048	0.311687350273132	-26.694393157959	0.0106834331527352	-0.00327756232582033	-0.00392691092565656	-0.00100484199356288
1179	3.04284763336182	-0.987009942531586	-26.4995880126953	0.00451462110504508	0.00354059832170606	-0.00100484199356288	0.00808603875339031
1180	-0.203895464539528	0.311687350273132	-26.6294574737549	0.0106834331527352	0.00678734155371785	-0.00197886489331722	0.0100340843200684
1181	1.74415040016174	-0.0129869729280472	-26.3697185516357	0.00776136433705688	0.000293855206109583	0.0106834331527352	0.0171769186854362
1182	-0.853244125843048	-0.662335574626923	-26.8891983032227	0.00191722682211548	0.00386527273803949	-0.00652430532500148	-0.00684897974133492
1183	2.39349913597107	-0.337661296129227	-26.9541320800781	0.00646266713738441	0.01100810803473	-0.00944637414067984	-0.0110697457566857
1184	-0.203895464539528	0.636361658573151	-26.9541320800781	0.00581331877037883	-0.00230353930965066	-0.0026282137259841	0.00711201597005129
1185	1.09480178356171	0.961035966873169	-27.0840015411377	0.0191249661147594	0.00256657530553639	-0.0026282137259841	0.00289124972186983
1186	-0.203895464539528	-0.0129869729280472	-26.5645236968994	0.0022419011220336	-0.00327756232582033	-0.00392691092565656	0.0223717093467712
1187	1.09480178356171	0.636361658573151	-26.5645236968994	0.00808603875339031	0.00289124972186983	-0.00392691092565656	0.00516396993771195
1188	1.09480178356171	-0.0129869729280472	-27.0840015411377	-0.00360223650932312	-0.00165419070981443	-0.00425158534198999	-0.00392691092565656
1189	1.09480178356171	0.636361658573151	-27.0840015411377	-0.00457625929266214	0.00451462110504508	0.000293855206109583	0.000293855206109583
1190	0.44545316696167	0.311687350273132	-26.9541320800781	-0.000680167751852423	0.00581331877037883	-0.0100957229733467	0.00776136433705688
1191	1.74415040016174	-0.987009942531586	-26.8242626190186	0.0142548503354192	0.0022419011220336	-0.00490093370899558	0.0200989879667759
1192	-0.203895464539528	0.311687350273132	-26.3047828674316	0.0405534692108631	0.00321592413820326	-0.00652430532500148	0.0116574559360743
1193	1.74415040016174	-0.662335574626923	-26.4995880126953	0.00451462110504508	-0.000355493422830477	-0.0104203969240189	-0.0156151866540313
1194	0.44545316696167	0.636361658573151	-26.5645236968994	0.00126787810586393	0.00581331877037883	0.00354059832170606	-0.00619963090866804
1195	-0.203895464539528	0.311687350273132	-26.3697185516357	0.00321592413820326	0.00646266713738441	-0.00944637414067984	0.00906006153672934
1196	0.44545316696167	0.961035966873169	-26.0450439453125	-0.0026282137259841	-0.00490093370899558	-0.00197886489331722	0.0298392176628113
1197	0.44545316696167	-0.0129869729280472	-26.1099796295166	-0.00619963090866804	0.00191722682211548	0.000943203864153475	0.00516396993771195
1198	0.44545316696167	0.311687350273132	-26.0450439453125	0.000293855206109583	-0.00295288790948689	0.000293855206109583	-0.00782300252467394
1199	1.74415040016174	-0.662335574626923	-25.980110168457	0.00743668992072344	0.00646266713738441	-0.00457625929266214	-0.00425158534198999
1200	-0.203895464539528	0.636361658573151	-26.3047828674316	-0.00132951640989631	0.0022419011220336	0.0022419011220336	0.00548864435404539
1201	0.44545316696167	0.311687350273132	-26.3047828674316	0.00678734155371785	0.00191722682211548	-0.00165419070981443	0.0259431265294552
1202	1.74415040016174	-0.662335574626923	-25.8502388000488	-0.00652430532500148	0.00321592413820326	-0.0026282137259841	0.00841071270406246
1203	0.44545316696167	-0.337661296129227	-25.8502388000488	-0.00717365415766835	-0.00295288790948689	-0.00392691092565656	-0.00587495695799589
1204	-2.15194129943848	0.311687350273132	-25.5904998779297	-3.08191010844894e-05	0.00711201597005129	-0.00717365415766835	-0.00295288790948689
1205	-0.853244125843048	0.961035966873169	-26.0450439453125	-0.00392691092565656	0.00678734155371785	-0.00717365415766835	-0.000355493422830477
1206	-2.8012900352478	-0.0129869729280472	-25.6554355621338	-0.00652430532500148	-0.00392691092565656	-0.00587495695799589	0.025618452578783
1207	-2.15194129943848	0.636361658573151	-25.980110168457	0.00321592413820326	-0.000355493422830477	-0.00619963090866804	0.00483929552137852
1208	-2.15194129943848	0.636361658573151	-26.0450439453125	-0.00555028254166245	-0.00100484199356288	-0.00522560812532902	-0.00717365415766835
1209	-2.8012900352478	0.636361658573151	-25.7853050231934	-0.00360223650932312	0.01100810803473	0.00256657530553639	-0.0110697457566857
1210	-2.15194129943848	0.311687350273132	-25.5904998779297	-0.000355493422830477	-0.00587495695799589	-0.00555028254166245	0.00354059832170606
1211	-0.853244125843048	0.636361658573151	-26.1749134063721	0.00873538758605719	-0.00457625929266214	-0.00100484199356288	0.00613799272105098
1212	-0.853244125843048	-0.662335574626923	-25.9151744842529	-0.00814767740666866	-0.00100484199356288	-0.00879702530801296	0.00646266713738441
1213	1.09480178356171	-0.0129869729280472	-25.9151744842529	0.00126787810586393	0.000943203864153475	-0.00425158534198999	-0.0149658378213644
1214	-2.15194129943848	0.311687350273132	-25.7203693389893	-0.00100484199356288	0.00548864435404539	-0.00165419070981443	-0.00912170019000769
1215	-1.50259268283844	0.636361658573151	-25.4606304168701	-0.00425158534198999	0.00678734155371785	-3.08191010844894e-05	-0.00555028254166245
1216	0.44545316696167	0.311687350273132	-25.5904998779297	-0.00197886489331722	-0.00100484199356288	0.00159255252219737	0.00808603875339031
1217	0.44545316696167	0.636361658573151	-26.0450439453125	-0.00684897974133492	-0.00847235135734081	-0.00847235135734081	0.00159255252219737
1218	-1.50259268283844	0.311687350273132	-26.0450439453125	0.00354059832170606	0.00808603875339031	-0.0113944197073579	-0.0159398596733809
1219	-0.203895464539528	0.636361658573151	-25.9151744842529	0.00126787810586393	-0.000680167751852423	0.0113327819854021	-0.0130177913233638
1220	1.09480178356171	-0.0129869729280472	-25.6554355621338	-0.00165419070981443	0.00678734155371785	-0.00587495695799589	0.00938473641872406
1221	0.44545316696167	0.636361658573151	-25.980110168457	0.00613799272105098	-0.00457625929266214	0.00289124972186983	0.00938473641872406
1222	1.09480178356171	-0.987009942531586	-26.0450439453125	-0.00814767740666866	0.000293855206109583	-0.0100957229733467	-0.0100957229733467
1223	1.09480178356171	-0.662335574626923	-25.9151744842529	0.000293855206109583	-0.0104203969240189	-0.00490093370899558	-0.00619963090866804
1224	1.09480178356171	-0.662335574626923	-26.0450439453125	0.000293855206109583	-0.00165419070981443	-0.00100484199356288	-0.00814767740666866
1225	-0.203895464539528	-0.337661296129227	-26.0450439453125	-0.00392691092565656	-0.00197886489331722	-0.000680167751852423	0.00386527273803949
1226	1.09480178356171	-0.337661296129227	-25.5255661010742	-0.00619963090866804	-0.00652430532500148	-0.00230353930965066	0.0123068047687411
1227	1.09480178356171	-0.337661296129227	-25.5904998779297	-0.0169138833880424	-0.00977104809135199	-0.00197886489331722	-0.00944637414067984
1228	1.09480178356171	-0.662335574626923	-25.980110168457	-0.000355493422830477	-0.00425158534198999	-0.00327756232582033	-0.000680167751852423
1229	1.09480178356171	-0.337661296129227	-26.1099796295166	0.0022419011220336	-0.00749832857400179	0.00289124972186983	-0.000680167751852423
1230	1.09480178356171	-0.0129869729280472	-25.9151744842529	0.0207483377307653	-0.00100484199356288	-0.00555028254166245	0.00678734155371785
1231	1.74415040016174	-0.662335574626923	-25.980110168457	-0.0110697457566857	-0.0120437685400248	0.00548864435404539	0.0113327819854021
1232	1.09480178356171	-0.662335574626923	-25.5255661010742	-0.0130177913233638	-0.00327756232582033	-0.0110697457566857	-0.00879702530801296
1233	1.09480178356171	-0.337661296129227	-24.9411506652832	-0.0130177913233638	0.00256657530553639	-0.00749832857400179	-0.000680167751852423
1234	1.09480178356171	-0.0129869729280472	-25.5255661010742	0.00256657530553639	0.00159255252219737	-0.00522560812532902	0.0142548503354192
1235	-0.203895464539528	0.636361658573151	-25.5255661010742	0.00548864435404539	-0.0026282137259841	-3.08191010844894e-05	0.020423661917448
1236	1.74415040016174	0.636361658573151	-25.7853050231934	0.00970941036939621	-0.00230353930965066	0.00126787810586393	0.0295145437121391
1237	-0.853244125843048	0.311687350273132	-25.9151744842529	-0.0152905117720366	0.000618529506027699	-0.000680167751852423	0.0126314787194133
1238	0.44545316696167	0.311687350273132	-25.6554355621338	0.00646266713738441	0.00191722682211548	0.00289124972186983	-0.00295288790948689
1239	2.39349913597107	0.636361658573151	-25.8502388000488	-0.00327756232582033	0.00873538758605719	-0.000355493422830477	-0.00295288790948689
1240	1.74415040016174	0.311687350273132	-26.1749134063721	0.0168522447347641	0.00743668992072344	-0.00165419070981443	0.00743668992072344
1241	2.39349913597107	-0.337661296129227	-26.1099796295166	-0.00814767740666866	-0.00295288790948689	0.00191722682211548	0.0272418223321438
1242	2.39349913597107	-0.337661296129227	-25.8502388000488	-0.00879702530801296	0.00451462110504508	-0.00782300252467394	0.0113327819854021
1243	1.74415040016174	-0.337661296129227	-25.9151744842529	0.00354059832170606	0.00613799272105098	-0.00684897974133492	-0.00230353930965066
1244	1.09480178356171	0.636361658573151	-25.9151744842529	0.00418994715437293	0.00613799272105098	0.00256657530553639	0.00354059832170606
1245	0.44545316696167	0.311687350273132	-26.1749134063721	0.00808603875339031	0.00256657530553639	-0.00522560812532902	0.0145795252174139
1246	1.09480178356171	0.311687350273132	-26.2398490905762	0.00906006153672934	-0.000680167751852423	-0.00587495695799589	0.0269171483814716
1247	0.44545316696167	0.636361658573151	-26.1749134063721	-0.0204853005707264	-0.00295288790948689	0.000943203864153475	0.0239950809627771
1248	1.09480178356171	0.636361658573151	-26.1099796295166	-0.00555028254166245	0.00841071270406246	-0.00230353930965066	0.00126787810586393
1249	1.74415040016174	-0.0129869729280472	-25.8502388000488	0.0200989879667759	0.0126314787194133	-0.000355493422830477	0.00354059832170606
1250	1.09480178356171	0.636361658573151	-25.7203693389893	-0.00425158534198999	0.00743668992072344	0.00321592413820326	0.0239950809627771
1251	1.74415040016174	-0.337661296129227	-26.1099796295166	-0.00425158534198999	-0.00879702530801296	0.000618529506027699	0.0181509424000978
1252	0.44545316696167	-0.0129869729280472	-25.8502388000488	-0.00425158534198999	0.000293855206109583	-0.00587495695799589	0.0220470335334539
1253	1.09480178356171	-0.337661296129227	-25.7203693389893	-0.0169138833880424	0.00711201597005129	0.00386527273803949	-0.00327756232582033
1254	0.44545316696167	0.311687350273132	-25.8502388000488	0.0103587592020631	0.00581331877037883	0.00418994715437293	-0.00490093370899558
1255	0.44545316696167	0.311687350273132	-25.8502388000488	-0.00165419070981443	0.000943203864153475	-0.00295288790948689	0.0145795252174139
1256	-0.203895464539528	-0.0129869729280472	-25.6554355621338	0.00483929552137852	0.00289124972186983	-0.00392691092565656	0.00970941036939621
1257	-0.853244125843048	0.311687350273132	-25.980110168457	-0.0107450718060136	0.00354059832170606	-0.00814767740666866	0.00970941036939621
1258	-0.203895464539528	0.311687350273132	-25.980110168457	-0.00327756232582033	0.00256657530553639	0.0022419011220336	-0.0120437685400248
1259	-0.203895464539528	-0.337661296129227	-25.9151744842529	-0.0026282137259841	0.00483929552137852	0.00516396993771195	-0.00100484199356288
1260	-0.203895464539528	0.961035966873169	-25.4606304168701	-0.00327756232582033	0.00159255252219737	-0.00295288790948689	0.00126787810586393
1261	-0.203895464539528	-0.337661296129227	-25.7203693389893	0.000293855206109583	-0.00230353930965066	-0.00165419070981443	0.00516396993771195
1262	-0.853244125843048	-0.337661296129227	-25.395694732666	-0.0191866029053926	-0.00360223650932312	-0.00555028254166245	0.0126314787194133
1263	-0.853244125843048	-0.662335574626923	-25.7853050231934	-0.0104203969240189	0.0103587592020631	-0.00814767740666866	-0.00749832857400179
1264	-2.8012900352478	0.636361658573151	-26.0450439453125	-0.00944637414067984	0.00548864435404539	-0.00684897974133492	-0.0104203969240189
1265	-2.8012900352478	-0.0129869729280472	-25.7853050231934	0.0022419011220336	0.000618529506027699	0.00159255252219737	0.011982130818069
1266	-2.8012900352478	0.961035966873169	-26.2398490905762	0.00970941036939621	-0.0026282137259841	-0.00490093370899558	0.00256657530553639
1267	-1.50259268283844	0.636361658573151	-25.5904998779297	-0.00717365415766835	-0.00555028254166245	-0.00295288790948689	-0.00977104809135199
1268	-2.15194129943848	0.961035966873169	-25.7203693389893	-0.00912170019000769	0.00483929552137852	-0.00490093370899558	-0.0126931173726916
1269	0.44545316696167	-0.662335574626923	-26.3047828674316	-0.00360223650932312	0.00289124972186983	0.0022419011220336	0.000943203864153475
1270	1.09480178356171	-0.0129869729280472	-26.3047828674316	-0.000680167751852423	0.00451462110504508	0.00256657530553639	-0.00132951640989631
1271	2.39349913597107	-0.0129869729280472	-25.980110168457	0.000618529506027699	0.000293855206109583	-0.00490093370899558	0.00516396993771195
1272	-0.203895464539528	0.961035966873169	-26.0450439453125	-0.00619963090866804	-0.00295288790948689	-0.00132951640989631	-0.0169138833880424
1273	0.44545316696167	-0.987009942531586	-25.7853050231934	-0.0139918150380254	-0.00360223650932312	-0.00847235135734081	-0.0159398596733809
1274	-0.203895464539528	1.28571033477783	-26.0450439453125	0.00256657530553639	0.00354059832170606	0.013930176384747	-0.00977104809135199
1275	0.44545316696167	0.311687350273132	-26.2398490905762	0.00126787810586393	0.0113327819854021	0.00126787810586393	-0.000680167751852423
1276	-0.203895464539528	-0.0129869729280472	-25.980110168457	0.0236704051494598	-0.00100484199356288	-0.00392691092565656	0.00126787810586393
1277	1.09480178356171	-0.987009942531586	-25.980110168457	-0.0123684434220195	-0.00327756232582033	-0.00457625929266214	-0.0191866029053926
1278	-0.203895464539528	0.311687350273132	-26.1749134063721	0.00191722682211548	-0.00165419070981443	-0.0100957229733467	-0.0204853005707264
1279	-0.203895464539528	-0.0129869729280472	-25.8502388000488	-0.000680167751852423	-0.00490093370899558	0.00256657530553639	-0.00457625929266214
1280	2.39349913597107	0.311687350273132	-26.1749134063721	0.00126787810586393	-0.00717365415766835	-3.08191010844894e-05	0.000618529506027699
1281	2.39349913597107	-1.63635849952698	-26.4995880126953	0.00321592413820326	-0.00197886489331722	-0.00327756232582033	0.0126314787194133
1282	0.44545316696167	-0.337661296129227	-26.694393157959	-0.000355493422830477	-0.00392691092565656	-0.00392691092565656	0.0022419011220336
1283	1.09480178356171	-1.3116842508316	-25.9151744842529	-0.00684897974133492	-0.00392691092565656	-0.00619963090866804	-0.0117190945893526
1284	1.74415040016174	-0.987009942531586	-25.9151744842529	0.00289124972186983	-0.00327756232582033	-0.00295288790948689	-0.0120437685400248
1285	1.74415040016174	-1.3116842508316	-25.7853050231934	-0.000680167751852423	-0.00555028254166245	0.00191722682211548	-0.00587495695799589
1286	2.39349913597107	-0.662335574626923	-26.0450439453125	-0.00587495695799589	0.000943203864153475	-0.00847235135734081	-0.00165419070981443
1287	2.39349913597107	-1.63635849952698	-26.5645236968994	0.00418994715437293	-0.00555028254166245	0.00386527273803949	-0.0204853005707264
1288	-0.203895464539528	-0.662335574626923	-26.0450439453125	0.0132808275520802	-0.00457625929266214	-0.00360223650932312	-0.0221086721867323
1289	1.09480178356171	-0.337661296129227	-26.694393157959	-0.00782300252467394	-0.00230353930965066	-0.00490093370899558	-0.00360223650932312
1290	-0.853244125843048	0.636361658573151	-26.6294574737549	0.00841071270406246	0.00451462110504508	-0.000355493422830477	-0.00522560812532902
1291	3.04284763336182	-0.987009942531586	-26.2398490905762	0.000293855206109583	0.00808603875339031	-0.00490093370899558	0.00613799272105098
1292	0.44545316696167	0.961035966873169	-26.7593269348145	-0.0026282137259841	-0.00165419070981443	-0.00230353930965066	-0.0256800893694162
1293	1.74415040016174	-0.662335574626923	-26.5645236968994	-0.00457625929266214	0.000293855206109583	-0.00944637414067984	-0.0120437685400248
1294	-0.203895464539528	0.636361658573151	-26.1749134063721	0.00808603875339031	0.00256657530553639	0.000943203864153475	-0.00425158534198999
1295	1.09480178356171	0.311687350273132	-26.4346542358398	0.00354059832170606	0.00159255252219737	0.00191722682211548	0.0126314787194133
1296	1.09480178356171	-0.337661296129227	-26.3697185516357	0.00321592413820326	0.000618529506027699	-0.00425158534198999	0.0239950809627771
1297	2.39349913597107	-0.337661296129227	-26.3047828674316	-0.00230353930965066	-0.00327756232582033	-0.00295288790948689	0.00321592413820326
1298	-0.203895464539528	0.311687350273132	-26.1749134063721	-0.0120437685400248	0.000618529506027699	-0.0107450718060136	-0.00457625929266214
1299	1.09480178356171	0.311687350273132	-26.4346542358398	0.0379560738801956	0.00678734155371785	0.00386527273803949	-0.00944637414067984
1300	0.44545316696167	0.636361658573151	-26.9541320800781	0.00873538758605719	0.00711201597005129	0.000293855206109583	0.00873538758605719
1301	2.39349913597107	-0.662335574626923	-26.7593269348145	-0.000355493422830477	0.00256657530553639	-0.00912170019000769	0.0155535480007529
1302	-0.203895464539528	0.961035966873169	-26.8891983032227	-0.00327756232582033	0.000618529506027699	-0.00360223650932312	0.00970941036939621
1303	0.44545316696167	-0.662335574626923	-25.980110168457	-0.00652430532500148	0.00841071270406246	-0.00522560812532902	-0.00490093370899558
1304	1.74415040016174	-0.662335574626923	-26.4995880126953	0.0022419011220336	-0.00197886489331722	0.000293855206109583	-0.00684897974133492
1305	2.39349913597107	-0.662335574626923	-26.7593269348145	0.00159255252219737	0.00289124972186983	-0.00197886489331722	0.00613799272105098
1306	1.74415040016174	-0.662335574626923	-26.7593269348145	0.00548864435404539	-0.00197886489331722	-0.00327756232582033	0.0223717093467712
1307	1.74415040016174	-0.662335574626923	-26.5645236968994	-0.00425158534198999	-0.00132951640989631	-0.00587495695799589	0.00678734155371785
1308	-0.203895464539528	-0.0129869729280472	-26.3697185516357	-0.00782300252467394	0.00516396993771195	-0.00717365415766835	-0.0146411629393697
1309	1.74415040016174	-0.0129869729280472	-26.5645236968994	0.000618529506027699	0.000293855206109583	-0.00490093370899558	-0.021459324285388
1310	0.44545316696167	0.961035966873169	-27.1489372253418	-0.00100484199356288	0.00354059832170606	-0.0026282137259841	-0.00230353930965066
1311	2.39349913597107	0.311687350273132	-27.1489372253418	0.0188002903014421	-3.08191010844894e-05	-0.00327756232582033	0.0217223595827818
1312	-0.203895464539528	-0.662335574626923	-26.7593269348145	-0.00717365415766835	0.00548864435404539	0.000293855206109583	-0.00457625929266214
1313	2.39349913597107	0.311687350273132	-26.6294574737549	-0.0026282137259841	0.000943203864153475	0.000293855206109583	-0.0139918150380254
1314	-0.203895464539528	0.311687350273132	-26.4346542358398	0.00418994715437293	0.0136055024340749	0.00483929552137852	-0.00814767740666866
1315	1.74415040016174	-0.662335574626923	-26.5645236968994	-0.000680167751852423	0.00548864435404539	-0.000355493422830477	0.00321592413820326
1316	1.09480178356171	-0.0129869729280472	-26.8242626190186	0.000293855206109583	0.00159255252219737	-0.00100484199356288	0.0220470335334539
1317	1.74415040016174	-0.987009942531586	-26.694393157959	-0.00522560812532902	-0.0100957229733467	0.00256657530553639	0.00938473641872406
1318	2.39349913597107	-0.337661296129227	-26.3697185516357	-0.00197886489331722	0.00678734155371785	-0.00879702530801296	-0.0113944197073579
1319	0.44545316696167	0.311687350273132	-25.9151744842529	0.00808603875339031	0.00938473641872406	0.00516396993771195	-0.0113944197073579
1320	-0.853244125843048	0.636361658573151	-26.4346542358398	-0.00100484199356288	0.00483929552137852	0.000293855206109583	-0.00100484199356288
1321	1.09480178356171	-0.662335574626923	-26.4995880126953	0.00711201597005129	-0.000355493422830477	0.00354059832170606	0.0113327819854021
1322	-1.50259268283844	0.311687350273132	-26.3047828674316	-0.0110697457566857	0.000618529506027699	0.00516396993771195	0.00126787810586393
1323	-0.853244125843048	-0.337661296129227	-26.6294574737549	-0.00879702530801296	0.00678734155371785	-0.00425158534198999	-0.0172385573387146
1324	0.44545316696167	-0.0129869729280472	-26.3697185516357	-0.0139918150380254	0.0103587592020631	0.00711201597005129	-0.0146411629393697
1325	-0.203895464539528	-0.337661296129227	-26.1749134063721	0.0103587592020631	0.000943203864153475	0.00321592413820326	-0.00619963090866804
1326	-2.15194129943848	-0.662335574626923	-26.1099796295166	0.00289124972186983	0.000618529506027699	-0.00490093370899558	0.00548864435404539
1327	-1.50259268283844	-0.337661296129227	-26.1099796295166	-0.00555028254166245	0.000293855206109583	-0.00230353930965066	0.00191722682211548
1328	-0.853244125843048	-0.662335574626923	-25.980110168457	-0.00327756232582033	0.00159255252219737	-0.00327756232582033	-0.0172385573387146
1329	-2.15194129943848	0.311687350273132	-26.4346542358398	-0.00457625929266214	0.00646266713738441	0.00386527273803949	-0.0250307414680719
1330	-1.50259268283844	0.636361658573151	-26.4346542358398	-0.0026282137259841	0.00191722682211548	-0.0026282137259841	-0.00555028254166245
1331	-2.8012900352478	0.311687350273132	-26.5645236968994	0.00321592413820326	-3.08191010844894e-05	-0.000355493422830477	0.00289124972186983
1332	0.44545316696167	-0.337661296129227	-25.6554355621338	0.011982130818069	-0.00814767740666866	-0.00814767740666866	-0.00522560812532902
1333	-0.853244125843048	0.636361658573151	-26.3697185516357	-0.00847235135734081	0.000618529506027699	0.00354059832170606	-0.0217839982360601
1334	-0.853244125843048	-0.662335574626923	-26.0450439453125	0.0152288740500808	0.00711201597005129	-0.00782300252467394	-0.0250307414680719
1335	2.39349913597107	-0.662335574626923	-26.1099796295166	0.000293855206109583	0.000618529506027699	-0.000680167751852423	-0.00684897974133492
1336	1.74415040016174	-0.662335574626923	-25.8502388000488	0.00191722682211548	-0.00100484199356288	0.00548864435404539	0.00808603875339031
1337	1.74415040016174	-0.0129869729280472	-25.6554355621338	-0.00847235135734081	0.0022419011220336	-0.00522560812532902	-0.00782300252467394
1338	1.09480178356171	-0.337661296129227	-25.7203693389893	0.0022419011220336	0.00516396993771195	-0.00490093370899558	-0.0227580219507217
1339	3.04284763336182	-0.0129869729280472	-26.1749134063721	0.00548864435404539	0.00191722682211548	-0.00327756232582033	-0.0198359526693821
1340	-0.853244125843048	0.636361658573151	-26.2398490905762	-0.00132951640989631	0.00841071270406246	0.011982130818069	-0.00295288790948689
1341	1.74415040016174	-0.662335574626923	-25.9151744842529	-0.00327756232582033	0.000618529506027699	-0.00977104809135199	-0.00457625929266214
1342	-0.203895464539528	-0.0129869729280472	-25.8502388000488	0.0106834331527352	-0.00912170019000769	-0.000355493422830477	-0.00944637414067984
1343	1.74415040016174	-0.987009942531586	-25.6554355621338	-0.00457625929266214	-0.00782300252467394	-0.000680167751852423	-0.0191866029053926
1344	1.09480178356171	-2.2857072353363	-25.8502388000488	0.00613799272105098	0.00256657530553639	-0.00684897974133492	-0.0237320438027382
1345	1.74415040016174	-0.337661296129227	-26.3047828674316	0.0200989879667759	-0.00652430532500148	0.00126787810586393	-0.0165892094373703
1346	1.74415040016174	-0.987009942531586	-26.2398490905762	0.0207483377307653	-0.00847235135734081	-0.00912170019000769	-0.00230353930965066
1347	1.09480178356171	-1.3116842508316	-26.1749134063721	-0.00619963090866804	-0.00717365415766835	-0.00555028254166245	-0.0113944197073579
1348	0.44545316696167	-2.2857072353363	-26.3047828674316	0.00581331877037883	-0.00490093370899558	0.000293855206109583	-0.0256800893694162
1349	1.09480178356171	-1.63635849952698	-25.5255661010742	0.0113327819854021	-0.00360223650932312	0.00159255252219737	-0.0266541130840778
1350	0.44545316696167	-1.63635849952698	-25.7853050231934	-0.00132951640989631	-0.00425158534198999	-0.00587495695799589	-0.00879702530801296
1351	0.44545316696167	-0.0129869729280472	-26.3697185516357	-0.00814767740666866	-0.000355493422830477	-0.00522560812532902	-0.00522560812532902
1352	2.39349913597107	-0.987009942531586	-26.0450439453125	-0.00197886489331722	-0.00392691092565656	-0.00977104809135199	-0.0117190945893526
1353	-0.203895464539528	0.311687350273132	-26.1749134063721	0.00256657530553639	0.00191722682211548	0.00159255252219737	-0.0198359526693821
1354	2.39349913597107	-0.662335574626923	-25.8502388000488	0.00451462110504508	-0.00197886489331722	-0.00295288790948689	-0.0143164889886975
1355	1.74415040016174	-0.337661296129227	-25.6554355621338	-0.00392691092565656	0.00354059832170606	0.00873538758605719	-0.00944637414067984
1356	1.74415040016174	-0.662335574626923	-26.2398490905762	0.000293855206109583	0.000293855206109583	-0.00814767740666866	0.00548864435404539
1357	1.74415040016174	0.311687350273132	-26.2398490905762	-0.00587495695799589	-0.00327756232582033	-0.000355493422830477	-3.08191010844894e-05
1358	1.74415040016174	-0.662335574626923	-25.8502388000488	-0.0169138833880424	-0.00652430532500148	-0.00425158534198999	-0.0256800893694162
1359	1.74415040016174	-0.337661296129227	-25.8502388000488	0.00191722682211548	0.00581331877037883	0.00451462110504508	-0.0165892094373703
1360	1.09480178356171	-0.337661296129227	-25.5904998779297	-0.00392691092565656	0.00256657530553639	-0.00327756232582033	-0.00749832857400179
1361	0.44545316696167	0.636361658573151	-25.9151744842529	0.0022419011220336	0.00678734155371785	0.00873538758605719	0.01847561635077
1362	1.09480178356171	-0.662335574626923	-26.0450439453125	-0.0123684434220195	-0.00100484199356288	-0.00392691092565656	-0.00327756232582033
1363	1.74415040016174	-0.0129869729280472	-26.0450439453125	-0.0110697457566857	0.0022419011220336	0.000293855206109583	-0.021459324285388
1364	1.09480178356171	0.636361658573151	-26.4995880126953	0.00646266713738441	-0.00230353930965066	-0.00684897974133492	-0.0139918150380254
1365	-0.203895464539528	0.636361658573151	-26.4346542358398	0.00289124972186983	0.00808603875339031	0.00289124972186983	-0.00912170019000769
1366	1.09480178356171	-0.0129869729280472	-26.2398490905762	0.00483929552137852	0.0022419011220336	-0.00490093370899558	0.0142548503354192
1367	-0.203895464539528	0.961035966873169	-26.1749134063721	0.0123068047687411	0.00581331877037883	-0.00587495695799589	0.000293855206109583
1368	2.39349913597107	-0.662335574626923	-26.3047828674316	0.00451462110504508	-0.00230353930965066	-0.00749832857400179	-0.0165892094373703
1369	1.74415040016174	-0.987009942531586	-26.3047828674316	-0.00360223650932312	0.00808603875339031	0.00678734155371785	-0.0136671401560307
1370	-0.203895464539528	-0.337661296129227	-26.1749134063721	0.020423661917448	-0.00197886489331722	-0.00684897974133492	-0.00392691092565656
1371	1.74415040016174	0.636361658573151	-26.1749134063721	-0.00295288790948689	-0.00392691092565656	0.00159255252219737	-3.08191010844894e-05
1372	2.39349913597107	-0.662335574626923	-26.1099796295166	0.0136055024340749	0.00126787810586393	-0.00879702530801296	0.00159255252219737
1373	1.09480178356171	0.311687350273132	-25.7203693389893	-0.00847235135734081	0.00386527273803949	-0.00230353930965066	-0.0152905117720366
1374	3.04284763336182	-0.0129869729280472	-26.1749134063721	0.00418994715437293	0.00581331877037883	-0.00847235135734081	-0.00977104809135199
1375	-0.853244125843048	0.961035966873169	-26.3697185516357	0.00516396993771195	0.00386527273803949	0.00776136433705688	-0.00165419070981443
1376	1.74415040016174	0.636361658573151	-26.0450439453125	0.01100810803473	0.000943203864153475	-0.00652430532500148	0.000618529506027699
1377	-0.853244125843048	0.636361658573151	-25.7203693389893	0.0210730116814375	0.00191722682211548	0.00289124972186983	-0.000355493422830477
1378	0.44545316696167	-0.0129869729280472	-25.9151744842529	-0.0126931173726916	0.00159255252219737	-0.00619963090866804	-0.00879702530801296
1379	-0.853244125843048	0.636361658573151	-25.6554355621338	-3.08191010844894e-05	0.00938473641872406	0.00289124972186983	-0.0162645354866982
1380	-0.203895464539528	0.311687350273132	-26.1749134063721	0.00451462110504508	0.00321592413820326	-0.00197886489331722	0.00451462110504508
1381	-0.853244125843048	0.636361658573151	-26.1749134063721	-0.00555028254166245	-0.00295288790948689	0.00159255252219737	0.00191722682211548
1382	-0.853244125843048	-0.662335574626923	-25.7203693389893	-0.00749832857400179	-0.00132951640989631	-0.00295288790948689	0.000618529506027699
1383	-0.203895464539528	-0.337661296129227	-25.8502388000488	-0.00814767740666866	0.00256657530553639	0.00516396993771195	-0.0143164889886975
1384	-0.203895464539528	-0.662335574626923	-25.5255661010742	-0.00555028254166245	-0.00295288790948689	-3.08191010844894e-05	-0.0136671401560307
1385	-0.203895464539528	-0.662335574626923	-25.8502388000488	-0.00684897974133492	0.00711201597005129	-0.00327756232582033	-0.00587495695799589
1386	0.44545316696167	-0.662335574626923	-25.9151744842529	-0.00360223650932312	0.00386527273803949	-0.0026282137259841	0.00159255252219737
1387	0.44545316696167	-0.662335574626923	-25.8502388000488	0.00873538758605719	-0.00230353930965066	-0.00197886489331722	0.00289124972186983
1388	-0.203895464539528	0.636361658573151	-26.0450439453125	-0.00490093370899558	-0.00165419070981443	-0.00782300252467394	-0.0123684434220195
1389	-0.203895464539528	0.636361658573151	-26.1749134063721	0.0197743140161037	0.00354059832170606	0.00418994715437293	-0.00360223650932312
1390	1.09480178356171	-0.0129869729280472	-25.980110168457	0.0158782228827477	0.00321592413820326	-0.00230353930965066	-3.08191010844894e-05
1391	1.74415040016174	-0.337661296129227	-25.9151744842529	0.00646266713738441	-0.00197886489331722	-0.00197886489331722	0.00873538758605719
1392	0.44545316696167	-0.0129869729280472	-26.3047828674316	-0.0026282137259841	-0.00100484199356288	-0.00197886489331722	0.00970941036939621
1393	0.44545316696167	0.311687350273132	-26.1099796295166	-0.00944637414067984	0.00191722682211548	-0.00619963090866804	-0.00425158534198999
1394	1.09480178356171	-0.987009942531586	-25.980110168457	-3.08191010844894e-05	0.000618529506027699	-0.00684897974133492	-0.00230353930965066
1395	1.74415040016174	-0.987009942531586	-25.8502388000488	0.00970941036939621	-0.0107450718060136	0.000618529506027699	0.00906006153672934
1396	2.39349913597107	-1.3116842508316	-25.5904998779297	0.0210730116814375	-0.00490093370899558	-0.00392691092565656	0.0126314787194133
1397	1.74415040016174	-1.63635849952698	-25.5255661010742	0.0162028968334198	0.00354059832170606	-0.00944637414067984	0.020423661917448
1398	1.74415040016174	-1.3116842508316	-26.1099796295166	-0.00749832857400179	-0.00295288790948689	-0.00490093370899558	-0.00749832857400179
1399	0.44545316696167	-0.662335574626923	-25.9151744842529	-0.000355493422830477	0.00418994715437293	-0.00814767740666866	-0.000680167751852423
1400	1.74415040016174	-1.96103286743164	-26.0450439453125	0.0171769186854362	-0.00619963090866804	-0.00522560812532902	0.01100810803473
1401	1.74415040016174	-2.2857072353363	-25.7853050231934	0.00970941036939621	-0.00977104809135199	-0.0104203969240189	0.0152288740500808
1402	0.44545316696167	-0.662335574626923	-25.9151744842529	-0.00684897974133492	-0.00944637414067984	-0.0100957229733467	0.0103587592020631
1403	1.74415040016174	-1.63635849952698	-26.4995880126953	-0.00100484199356288	-0.00425158534198999	-0.00717365415766835	0.000293855206109583
1404	1.74415040016174	-1.3116842508316	-26.3047828674316	0.0165275707840919	-0.00100484199356288	-0.00295288790948689	-0.000680167751852423
1405	-0.203895464539528	-0.0129869729280472	-26.1099796295166	0.00256657530553639	0.00354059832170606	-0.000355493422830477	0.00776136433705688
1406	0.44545316696167	-0.0129869729280472	-26.7593269348145	0.00548864435404539	-0.00100484199356288	-0.00977104809135199	0.011982130818069
1407	0.44545316696167	-0.0129869729280472	-26.4346542358398	-0.00392691092565656	-0.0107450718060136	-0.0123684434220195	0.0152288740500808
1408	-0.853244125843048	0.636361658573151	-26.5645236968994	-0.000355493422830477	0.000618529506027699	0.000943203864153475	-0.00879702530801296
1409	1.09480178356171	-0.662335574626923	-25.980110168457	-0.00360223650932312	0.00483929552137852	0.000618529506027699	-0.00684897974133492
1410	2.39349913597107	-0.0129869729280472	-26.0450439453125	0.000943203864153475	0.000943203864153475	0.00743668992072344	0.00873538758605719
1411	2.39349913597107	-0.987009942531586	-25.9151744842529	0.00938473641872406	0.00256657530553639	0.00126787810586393	0.0149041991680861
1412	0.44545316696167	0.636361658573151	-26.2398490905762	-3.08191010844894e-05	-0.00132951640989631	-0.00749832857400179	0.00970941036939621
1413	1.74415040016174	-0.662335574626923	-26.3047828674316	0.00159255252219737	-0.0026282137259841	-0.00879702530801296	-0.00652430532500148
1414	1.74415040016174	-0.337661296129227	-26.4346542358398	0.00906006153672934	0.00159255252219737	-0.0026282137259841	-0.0104203969240189
1415	1.09480178356171	0.636361658573151	-26.3047828674316	0.00191722682211548	0.000943203864153475	-0.00230353930965066	0.0152288740500808
1416	-0.203895464539528	0.636361658573151	-26.4995880126953	0.0298392176628113	0.00386527273803949	-0.00327756232582033	0.01847561635077
1417	1.09480178356171	0.311687350273132	-26.4346542358398	0.00159255252219737	0.00126787810586393	-0.0143164889886975	0.00191722682211548
1418	2.39349913597107	-0.337661296129227	-26.1749134063721	0.00126787810586393	0.00191722682211548	-0.00912170019000769	0.00126787810586393
1419	1.74415040016174	-0.987009942531586	-25.8502388000488	0.00256657530553639	0.00581331877037883	-0.0120437685400248	0.00873538758605719
1420	0.44545316696167	-0.0129869729280472	-26.3697185516357	0.01100810803473	0.00126787810586393	0.00646266713738441	0.013930176384747
1421	1.74415040016174	-0.662335574626923	-26.694393157959	0.0106834331527352	0.000618529506027699	0.000293855206109583	0.0434755384922028
1422	0.44545316696167	0.961035966873169	-26.4346542358398	-0.00782300252467394	-0.00847235135734081	-0.00782300252467394	-0.00684897974133492
1423	3.04284763336182	-0.337661296129227	-25.980110168457	-0.00684897974133492	-0.00295288790948689	-0.00457625929266214	0.00906006153672934
1424	1.09480178356171	-0.0129869729280472	-26.1099796295166	0.0162028968334198	0.00581331877037883	0.00321592413820326	0.011982130818069
1425	0.44545316696167	0.636361658573151	-25.980110168457	0.000618529506027699	0.00191722682211548	0.00191722682211548	0.0330859608948231
1426	-0.853244125843048	0.961035966873169	-26.3697185516357	-0.00749832857400179	0.000293855206109583	0.000943203864153475	0.0392547734081745
1427	0.44545316696167	0.636361658573151	-26.3047828674316	-0.00100484199356288	-0.00684897974133492	-0.00230353930965066	0.00289124972186983
1428	-0.853244125843048	0.961035966873169	-26.7593269348145	-0.0117190945893526	0.00548864435404539	-0.00327756232582033	0.00776136433705688
1429	1.74415040016174	-0.337661296129227	-25.980110168457	0.0165275707840919	0.00678734155371785	-0.00327756232582033	0.0213976856321096
1430	0.44545316696167	-0.337661296129227	-26.1749134063721	-0.0136671401560307	0.00354059832170606	0.00159255252219737	0.0265924744307995
1431	1.09480178356171	-0.662335574626923	-26.2398490905762	-0.00425158534198999	0.00776136433705688	-0.0107450718060136	0.0295145437121391
1432	-2.15194129943848	0.961035966873169	-26.694393157959	-0.00165419070981443	-0.00295288790948689	-0.00425158534198999	0.0145795252174139
1433	-0.203895464539528	-0.662335574626923	-26.4995880126953	0.00873538758605719	-0.00165419070981443	-0.00619963090866804	0.0188002903014421
1434	-0.203895464539528	-0.337661296129227	-25.980110168457	-0.0104203969240189	0.0142548503354192	-0.00327756232582033	0.0200989879667759
1435	-1.50259268283844	0.636361658573151	-26.2398490905762	-3.08191010844894e-05	0.00646266713738441	0.00126787810586393	0.0259431265294552
1436	-3.45063853263855	0.961035966873169	-26.0450439453125	-0.00132951640989631	-0.00652430532500148	-0.00392691092565656	0.0438002124428749
1437	-1.50259268283844	0.636361658573151	-26.4346542358398	0.00321592413820326	0.00256657530553639	-0.00230353930965066	0.00841071270406246
1438	-0.203895464539528	-0.337661296129227	-26.6294574737549	0.00548864435404539	0.00646266713738441	-0.00230353930965066	0.00938473641872406
1439	1.09480178356171	-0.662335574626923	-26.6294574737549	-0.0126931173726916	0.0126314787194133	-0.00360223650932312	0.031137915328145
1440	0.44545316696167	-0.337661296129227	-26.8242626190186	-0.00522560812532902	0.0103587592020631	-0.00327756232582033	0.0265924744307995
1441	3.04284763336182	-0.662335574626923	-25.980110168457	-0.00360223650932312	-0.00165419070981443	0.000618529506027699	0.0356833562254906
1442	0.44545316696167	0.961035966873169	-26.4346542358398	-0.00522560812532902	0.00483929552137852	-0.00392691092565656	0.01100810803473
1443	2.39349913597107	-0.662335574626923	-26.2398490905762	-0.00230353930965066	-0.00132951640989631	-0.00814767740666866	0.0116574559360743
1444	1.74415040016174	-0.0129869729280472	-26.8891983032227	-0.00782300252467394	0.0100340843200684	-0.00100484199356288	0.0155535480007529
1445	0.44545316696167	0.311687350273132	-26.7593269348145	-0.00327756232582033	-0.00230353930965066	0.00581331877037883	0.0282158460468054
1446	-0.203895464539528	-0.0129869729280472	-26.3047828674316	-0.00490093370899558	-0.00619963090866804	-0.00132951640989631	0.0431508645415306
1447	-0.203895464539528	0.311687350273132	-26.1749134063721	-0.00230353930965066	-0.00327756232582033	0.00386527273803949	0.00289124972186983
1448	-0.853244125843048	-0.337661296129227	-25.9151744842529	-0.00717365415766835	0.00386527273803949	-3.08191010844894e-05	0.020423661917448
1449	1.09480178356171	-1.3116842508316	-25.9151744842529	-0.00425158534198999	0.00256657530553639	-0.00197886489331722	0.0236704051494598
1450	1.09480178356171	-1.3116842508316	-26.3047828674316	0.00483929552137852	0.000293855206109583	-0.00555028254166245	0.0298392176628113
1451	2.39349913597107	-1.96103286743164	-25.980110168457	0.00126787810586393	-0.0133424662053585	-0.000680167751852423	0.0408781431615353
1452	-0.203895464539528	-0.987009942531586	-26.3047828674316	-0.0113944197073579	-0.00944637414067984	-0.00684897974133492	0.0116574559360743
1453	1.09480178356171	-1.96103286743164	-25.9151744842529	0.000293855206109583	-0.000355493422830477	-0.000680167751852423	0.013930176384747
1454	1.09480178356171	-1.63635849952698	-25.5904998779297	-0.00587495695799589	0.00256657530553639	0.0132808275520802	0.0376313999295235
1455	-0.203895464539528	-0.662335574626923	-26.8242626190186	0.00711201597005129	-0.000680167751852423	0.00483929552137852	0.0317872650921345
1456	-0.853244125843048	-0.337661296129227	-26.3047828674316	-0.00457625929266214	0.000293855206109583	-0.000355493422830477	0.0483456552028656
1457	-0.203895464539528	-0.337661296129227	-26.1749134063721	-0.00457625929266214	0.000293855206109583	-0.00522560812532902	0.0158782228827477
1458	3.04284763336182	-0.987009942531586	-25.980110168457	-0.00327756232582033	-3.08191010844894e-05	-0.000680167751852423	0.0220470335334539
1459	1.74415040016174	-0.987009942531586	-25.9151744842529	0.000943203864153475	-0.00197886489331722	-3.08191010844894e-05	0.0178262684494257
1460	1.74415040016174	-0.0129869729280472	-25.8502388000488	0.0022419011220336	0.00548864435404539	0.000293855206109583	0.0350340083241463
1461	1.74415040016174	-0.337661296129227	-26.0450439453125	0.00646266713738441	-0.00132951640989631	0.000618529506027699	0.0327612869441509
1462	-0.853244125843048	0.311687350273132	-26.1749134063721	-3.08191010844894e-05	0.00354059832170606	-0.00100484199356288	0.0347093306481838
1463	2.39349913597107	-0.987009942531586	-25.980110168457	-0.00782300252467394	-0.00230353930965066	0.000618529506027699	0.0165275707840919
1464	1.09480178356171	0.311687350273132	-26.2398490905762	0.0210730116814375	0.00678734155371785	0.00321592413820326	0.00906006153672934
1465	1.74415040016174	0.311687350273132	-26.4995880126953	0.00841071270406246	0.00354059832170606	-0.000355493422830477	0.0191249661147594
1466	-0.203895464539528	0.311687350273132	-25.8502388000488	0.00321592413820326	0.00418994715437293	0.00581331877037883	0.0285405199974775
1467	-0.853244125843048	0.636361658573151	-26.3697185516357	0.00808603875339031	-0.00490093370899558	-0.00619963090866804	0.0181509424000978
1468	0.44545316696167	-0.0129869729280472	-26.4995880126953	0.00386527273803949	0.00418994715437293	0.00386527273803949	0.000618529506027699
1469	1.74415040016174	-0.337661296129227	-26.3047828674316	-0.00555028254166245	0.00711201597005129	-3.08191010844894e-05	-0.00295288790948689
1470	1.09480178356171	0.311687350273132	-26.3697185516357	0.00646266713738441	0.0116574559360743	-0.00327756232582033	0.0207483377307653
1471	1.09480178356171	-0.337661296129227	-25.9151744842529	0.0226963832974434	-0.00197886489331722	-0.00555028254166245	0.025618452578783
1472	1.09480178356171	-0.0129869729280472	-26.2398490905762	-0.00327756232582033	-0.0123684434220195	-0.00327756232582033	0.01100810803473
1473	1.74415040016174	-0.662335574626923	-26.3697185516357	0.00159255252219737	0.00191722682211548	0.00548864435404539	-0.0191866029053926
1474	1.09480178356171	0.311687350273132	-26.3697185516357	0.0113327819854021	0.00581331877037883	0.00451462110504508	0.00256657530553639
1475	-0.203895464539528	0.636361658573151	-26.4346542358398	0.00354059832170606	0.00418994715437293	0.00289124972186983	0.00126787810586393
1476	0.44545316696167	0.311687350273132	-26.2398490905762	-0.0107450718060136	-0.00197886489331722	-0.00132951640989631	0.0252937767654657
1477	-0.203895464539528	0.311687350273132	-25.980110168457	-0.0169138833880424	0.00386527273803949	0.00289124972186983	-0.0110697457566857
1478	0.44545316696167	0.636361658573151	-26.1749134063721	0.00516396993771195	-0.00230353930965066	-3.08191010844894e-05	0.00159255252219737
1479	1.74415040016174	0.311687350273132	-26.0450439453125	0.00451462110504508	0.00646266713738441	-0.000680167751852423	-0.000680167751852423
1480	1.74415040016174	0.636361658573151	-26.3047828674316	-0.000355493422830477	-0.00100484199356288	-0.000355493422830477	-0.00490093370899558
1481	1.74415040016174	-0.0129869729280472	-26.0450439453125	0.00841071270406246	0.0022419011220336	0.00191722682211548	0.0210730116814375
1482	-1.50259268283844	-0.0129869729280472	-25.9151744842529	0.00646266713738441	0.000618529506027699	-0.0100957229733467	-0.00684897974133492
1483	1.09480178356171	0.311687350273132	-25.5904998779297	-0.0104203969240189	0.00516396993771195	0.000618529506027699	-0.00457625929266214
1484	-2.15194129943848	0.311687350273132	-26.7593269348145	-0.000680167751852423	0.0152288740500808	-0.00100484199356288	0.00613799272105098
1485	-1.50259268283844	0.636361658573151	-26.2398490905762	-0.00425158534198999	0.00548864435404539	0.00289124972186983	0.00483929552137852
1486	-1.50259268283844	0.636361658573151	-26.2398490905762	-0.0026282137259841	-0.00392691092565656	0.00256657530553639	0.0347093306481838
1487	-2.8012900352478	0.636361658573151	-26.1749134063721	-0.0126931173726916	-0.00197886489331722	0.00386527273803949	0.00418994715437293
1488	-2.15194129943848	0.636361658573151	-25.9151744842529	-0.0120437685400248	-0.00295288790948689	-0.00295288790948689	0.0022419011220336
1489	-1.50259268283844	0.311687350273132	-25.9151744842529	0.00191722682211548	0.00581331877037883	0.000943203864153475	-0.0123684434220195
1490	0.44545316696167	-0.0129869729280472	-26.3697185516357	-0.00165419070981443	0.00613799272105098	-0.00555028254166245	0.00516396993771195
1491	0.44545316696167	-0.0129869729280472	-26.1099796295166	-0.0117190945893526	0.000943203864153475	0.000943203864153475	0.00646266713738441
1492	-1.50259268283844	-0.0129869729280472	-26.1749134063721	-0.00360223650932312	0.00386527273803949	-0.00587495695799589	0.0106834331527352
1493	1.74415040016174	-0.337661296129227	-26.3697185516357	-0.00652430532500148	0.00159255252219737	-0.000355493422830477	-0.00619963090866804
1494	0.44545316696167	0.636361658573151	-26.4346542358398	-0.00295288790948689	0.000943203864153475	0.00191722682211548	0.00126787810586393
1495	-0.853244125843048	0.961035966873169	-26.2398490905762	0.00841071270406246	0.000618529506027699	-0.00100484199356288	0.0152288740500808
1496	0.44545316696167	0.636361658573151	-26.2398490905762	-0.00197886489331722	-0.000680167751852423	0.00418994715437293	0.0282158460468054
1497	1.09480178356171	0.636361658573151	-26.2398490905762	-0.00360223650932312	0.00126787810586393	0.00451462110504508	0.0165275707840919
1498	1.09480178356171	0.311687350273132	-26.1749134063721	-0.00132951640989631	0.00321592413820326	-0.00912170019000769	-0.0110697457566857
1499	1.74415040016174	-0.662335574626923	-25.9151744842529	0.00873538758605719	0.0113327819854021	-0.00230353930965066	-0.00749832857400179
1500	1.09480178356171	-0.337661296129227	-25.9151744842529	0.00289124972186983	-0.00230353930965066	-0.00457625929266214	0.00386527273803949
1501	1.09480178356171	-0.987009942531586	-25.980110168457	0.0191249661147594	-0.00684897974133492	0.00256657530553639	0.0265924744307995
1502	1.74415040016174	-0.987009942531586	-26.3047828674316	-0.00684897974133492	-0.0104203969240189	-0.0100957229733467	0.0126314787194133
1503	1.74415040016174	-1.63635849952698	-26.1749134063721	-0.00327756232582033	-0.00165419070981443	0.00613799272105098	-0.00944637414067984
1504	2.39349913597107	-0.987009942531586	-26.1749134063721	0.00418994715437293	-0.00490093370899558	0.000618529506027699	-0.00944637414067984
1505	0.44545316696167	-0.337661296129227	-25.9151744842529	0.00581331877037883	-0.00197886489331722	0.000293855206109583	0.0022419011220336
1506	0.44545316696167	-0.337661296129227	-25.8502388000488	-3.08191010844894e-05	-0.00814767740666866	-0.000355493422830477	0.00906006153672934
1507	-0.203895464539528	-0.0129869729280472	-26.3047828674316	0.00256657530553639	-0.00717365415766835	-0.00392691092565656	-0.0146411629393697
1508	1.74415040016174	0.311687350273132	-26.4346542358398	-0.000355493422830477	-0.00100484199356288	-0.000355493422830477	-0.023407369852066
1509	1.74415040016174	-0.662335574626923	-26.4346542358398	-0.00425158534198999	0.00873538758605719	-0.00425158534198999	0.00256657530553639
1510	0.44545316696167	0.311687350273132	-26.5645236968994	0.0106834331527352	-0.00587495695799589	0.00191722682211548	0.00418994715437293
1511	0.44545316696167	-0.337661296129227	-25.9151744842529	-0.00230353930965066	-3.08191010844894e-05	0.00873538758605719	0.0207483377307653
1512	1.74415040016174	-0.0129869729280472	-26.1099796295166	-0.00360223650932312	0.00386527273803949	-0.00360223650932312	-0.0120437685400248
1513	1.74415040016174	-0.337661296129227	-26.1749134063721	0.0126314787194133	-0.00295288790948689	-0.00295288790948689	0.00126787810586393
1514	0.44545316696167	0.636361658573151	-26.3047828674316	0.00808603875339031	-0.0104203969240189	-0.000355493422830477	-0.00100484199356288
1515	-0.203895464539528	0.636361658573151	-26.2398490905762	-0.00165419070981443	0.000618529506027699	-0.00327756232582033	0.00548864435404539
1516	0.44545316696167	0.636361658573151	-26.2398490905762	0.000618529506027699	-0.00360223650932312	-0.00587495695799589	0.0178262684494257
1517	1.09480178356171	0.311687350273132	-26.1749134063721	-0.00619963090866804	-0.00360223650932312	-0.00652430532500148	-0.0217839982360601
1518	0.44545316696167	0.311687350273132	-26.4346542358398	-0.00197886489331722	-0.00132951640989631	-0.00717365415766835	-0.00717365415766835
1519	1.74415040016174	-0.0129869729280472	-26.9541320800781	0.00354059832170606	0.00483929552137852	-0.00587495695799589	-0.00230353930965066
1520	0.44545316696167	-0.0129869729280472	-26.694393157959	0.00354059832170606	0.00191722682211548	-0.00684897974133492	0.00354059832170606
1521	2.39349913597107	-0.662335574626923	-26.1749134063721	0.000943203864153475	-0.0026282137259841	-0.0100957229733467	0.012956153601408
1522	-0.203895464539528	0.311687350273132	-26.1749134063721	-0.00295288790948689	-0.00295288790948689	-0.00814767740666866	-0.00295288790948689
1523	2.39349913597107	-0.337661296129227	-25.7203693389893	-0.00944637414067984	-0.000680167751852423	-0.00425158534198999	-0.0107450718060136
1524	1.74415040016174	0.311687350273132	-26.8891983032227	0.00191722682211548	0.00516396993771195	0.000293855206109583	-0.0152905117720366
1525	1.09480178356171	0.311687350273132	-26.8891983032227	0.00711201597005129	0.00548864435404539	0.00256657530553639	0.00159255252219737
1526	0.44545316696167	0.961035966873169	-26.1749134063721	0.000293855206109583	0.0022419011220336	0.00808603875339031	0.000943203864153475
1527	0.44545316696167	0.636361658573151	-26.5645236968994	-0.00555028254166245	0.000618529506027699	-0.00392691092565656	-3.08191010844894e-05
1528	-0.203895464539528	0.311687350273132	-26.0450439453125	0.0123068047687411	0.000618529506027699	-0.00749832857400179	-0.0100957229733467
1529	3.04284763336182	-0.337661296129227	-25.5904998779297	-0.00230353930965066	0.00516396993771195	-0.00197886489331722	-0.00425158534198999
1530	0.44545316696167	-0.0129869729280472	-26.4346542358398	0.000293855206109583	0.00418994715437293	-0.0100957229733467	-0.00132951640989631
1531	1.09480178356171	-0.0129869729280472	-26.2398490905762	0.00191722682211548	0.00159255252219737	0.00516396993771195	0.0113327819854021
1532	-1.50259268283844	-0.337661296129227	-25.8502388000488	0.0152288740500808	-0.00295288790948689	-0.00197886489331722	-0.00977104809135199
1533	-0.853244125843048	-0.662335574626923	-25.8502388000488	-0.00230353930965066	0.00191722682211548	-0.0026282137259841	-0.00912170019000769
1534	-2.8012900352478	0.636361658573151	-26.0450439453125	-0.00977104809135199	0.01100810803473	-0.00100484199356288	-0.00652430532500148
1535	-2.8012900352478	0.636361658573151	-25.980110168457	0.0145795252174139	0.00191722682211548	0.00289124972186983	-0.00197886489331722
1536	-2.8012900352478	-0.337661296129227	-26.0450439453125	-0.00879702530801296	-3.08191010844894e-05	0.00159255252219737	0.00321592413820326
1537	-2.15194129943848	0.636361658573151	-25.7853050231934	-0.00197886489331722	-0.0026282137259841	-0.00132951640989631	-0.0172385573387146
1538	-2.15194129943848	0.636361658573151	-25.9151744842529	0.000293855206109583	0.00613799272105098	-0.00392691092565656	-0.0169138833880424
1539	-0.853244125843048	-0.0129869729280472	-25.8502388000488	-3.08191010844894e-05	0.00321592413820326	-0.00652430532500148	-0.00555028254166245
1540	-0.853244125843048	1.28571033477783	-25.9151744842529	0.00256657530553639	-0.00652430532500148	0.00126787810586393	-0.00165419070981443
1541	1.09480178356171	-0.337661296129227	-26.1749134063721	-0.00749832857400179	0.00191722682211548	-0.00392691092565656	-0.00165419070981443
1542	1.09480178356171	0.636361658573151	-26.1749134063721	-0.00587495695799589	0.00646266713738441	0.00159255252219737	-0.00912170019000769
1543	0.44545316696167	-0.662335574626923	-26.4995880126953	-0.00230353930965066	0.00159255252219737	-0.000680167751852423	-0.0263294391334057
1544	-0.203895464539528	0.961035966873169	-26.5645236968994	0.00289124972186983	0.00159255252219737	0.00159255252219737	-0.0253554154187441
1545	-0.853244125843048	0.311687350273132	-25.980110168457	-0.00457625929266214	-0.000355493422830477	0.000293855206109583	-0.0130177913233638
1546	0.44545316696167	0.311687350273132	-25.9151744842529	0.00321592413820326	-0.00425158534198999	-0.00132951640989631	-0.000680167751852423
1547	0.44545316696167	0.311687350273132	-26.2398490905762	-0.0162645354866982	-0.00522560812532902	-0.00197886489331722	-0.0243813935667276
1548	1.09480178356171	0.311687350273132	-26.3047828674316	-0.00457625929266214	-0.00587495695799589	0.00159255252219737	-0.0328229255974293
1549	3.69219636917114	-1.3116842508316	-25.8502388000488	0.00483929552137852	0.00159255252219737	-0.00457625929266214	-0.00100484199356288
1550	-0.203895464539528	-0.337661296129227	-26.1749134063721	0.00289124972186983	-0.00652430532500148	-0.00100484199356288	-0.023407369852066
1551	1.74415040016174	-0.987009942531586	-25.9151744842529	-0.0026282137259841	-0.00619963090866804	-0.0104203969240189	0.00743668992072344
1552	0.44545316696167	-0.987009942531586	-25.8502388000488	-0.0026282137259841	-0.00944637414067984	-0.00230353930965066	-0.000355493422830477
1553	3.04284763336182	-1.63635849952698	-26.1749134063721	0.00159255252219737	-0.00814767740666866	-3.08191010844894e-05	-0.0149658378213644
1554	-0.203895464539528	-0.337661296129227	-26.3697185516357	0.00678734155371785	-0.00327756232582033	-0.00197886489331722	-0.0224333461374044
1555	1.09480178356171	-0.337661296129227	-26.1099796295166	0.00256657530553639	0.000293855206109583	-0.00197886489331722	-0.00197886489331722
1556	0.44545316696167	-0.662335574626923	-25.7203693389893	0.00581331877037883	-0.00165419070981443	0.00386527273803949	0.00321592413820326
1557	1.74415040016174	-0.662335574626923	-25.6554355621338	-0.00360223650932312	-0.0026282137259841	-0.00165419070981443	-0.0224333461374044
1558	-0.203895464539528	0.636361658573151	-25.980110168457	0.00548864435404539	0.000943203864153475	-3.08191010844894e-05	-0.00392691092565656
1559	1.09480178356171	0.636361658573151	-26.1099796295166	0.00386527273803949	0.00451462110504508	-0.00132951640989631	-0.000355493422830477
1560	-0.203895464539528	0.636361658573151	-26.2398490905762	0.0285405199974775	0.0022419011220336	0.00646266713738441	0.000618529506027699
1561	2.39349913597107	-0.662335574626923	-26.0450439453125	-0.00197886489331722	0.00159255252219737	-0.00360223650932312	0.0022419011220336
1562	-0.203895464539528	-0.0129869729280472	-25.8502388000488	0.0022419011220336	-0.00295288790948689	-0.00230353930965066	-0.0149658378213644
1563	2.39349913597107	-0.987009942531586	-25.4606304168701	-0.00197886489331722	-0.00619963090866804	-0.00100484199356288	-0.0136671401560307
1564	1.09480178356171	0.961035966873169	-26.5645236968994	0.00483929552137852	0.00841071270406246	0.00418994715437293	-0.0143164889886975
1565	0.44545316696167	-0.0129869729280472	-26.4346542358398	-0.00555028254166245	-0.000680167751852423	0.00841071270406246	0.000293855206109583
1566	-0.203895464539528	0.961035966873169	-26.4346542358398	0.00711201597005129	0.00191722682211548	-0.00425158534198999	0.011982130818069
1567	0.44545316696167	1.28571033477783	-26.3047828674316	0.012956153601408	-0.00587495695799589	0.00418994715437293	-0.0247060675173998
1568	0.44545316696167	0.961035966873169	-26.3047828674316	-0.000355493422830477	0.000943203864153475	-0.000680167751852423	-0.0204853005707264
1569	2.39349913597107	-0.337661296129227	-26.1749134063721	0.00938473641872406	0.00938473641872406	0.00483929552137852	-0.0182125810533762
1570	0.44545316696167	1.28571033477783	-26.6294574737549	0.000618529506027699	0.00743668992072344	0.00159255252219737	-0.0113944197073579
1571	1.74415040016174	0.636361658573151	-26.6294574737549	0.00256657530553639	-0.000680167751852423	-0.00165419070981443	-0.0026282137259841
1572	1.09480178356171	-0.337661296129227	-26.0450439453125	-0.00490093370899558	0.00354059832170606	-0.00847235135734081	-0.0146411629393697
1573	2.39349913597107	0.311687350273132	-26.1749134063721	0.00191722682211548	0.000618529506027699	-0.00782300252467394	-0.0247060675173998
1574	-0.203895464539528	0.961035966873169	-25.9151744842529	0.00483929552137852	0.00548864435404539	0.00159255252219737	-0.00749832857400179
1575	1.74415040016174	-0.337661296129227	-25.980110168457	0.00256657530553639	0.00516396993771195	0.00126787810586393	-0.00749832857400179
1576	1.09480178356171	-0.662335574626923	-26.1749134063721	0.00159255252219737	0.00126787810586393	-0.00230353930965066	0.0175015944987535
1577	2.39349913597107	-0.987009942531586	-25.7203693389893	-0.00295288790948689	0.00386527273803949	-0.00295288790948689	-0.0120437685400248
1578	-0.203895464539528	0.961035966873169	-25.7203693389893	-0.000680167751852423	0.00191722682211548	-0.00555028254166245	-0.00555028254166245
1579	1.09480178356171	0.311687350273132	-25.8502388000488	0.00483929552137852	-3.08191010844894e-05	0.00548864435404539	-0.00197886489331722
1580	-0.853244125843048	0.311687350273132	-25.5904998779297	0.00548864435404539	0.00451462110504508	-0.00100484199356288	-0.0156151866540313
1581	-0.203895464539528	0.311687350273132	-26.2398490905762	0.00711201597005129	0.00321592413820326	-0.00425158534198999	0.0181509424000978
1582	-0.853244125843048	-0.337661296129227	-25.7853050231934	-0.00587495695799589	-0.0026282137259841	0.00126787810586393	-0.0169138833880424
1583	-0.203895464539528	-0.662335574626923	-25.8502388000488	-0.00684897974133492	0.00646266713738441	0.0022419011220336	-0.00587495695799589
1584	-2.8012900352478	0.961035966873169	-26.2398490905762	-0.00912170019000769	-0.00100484199356288	0.00289124972186983	-0.0107450718060136
1585	-0.853244125843048	0.311687350273132	-25.8502388000488	0.000293855206109583	0.00938473641872406	0.000943203864153475	-0.00457625929266214
1586	-1.50259268283844	0.636361658573151	-25.980110168457	0.0123068047687411	0.00256657530553639	0.00808603875339031	0.0100340843200684
1587	-0.853244125843048	0.311687350273132	-26.0450439453125	-0.00749832857400179	-0.00392691092565656	-0.00619963090866804	-0.0198359526693821
1588	0.44545316696167	0.961035966873169	-26.4346542358398	-0.00230353930965066	0.00289124972186983	0.00191722682211548	-0.0130177913233638
1589	1.09480178356171	-0.0129869729280472	-26.0450439453125	0.00191722682211548	0.00191722682211548	-0.00490093370899558	-0.00749832857400179
1590	0.44545316696167	0.311687350273132	-26.0450439453125	0.000943203864153475	0.00678734155371785	-0.00132951640989631	0.00613799272105098
1591	0.44545316696167	0.311687350273132	-25.980110168457	0.00678734155371785	0.00159255252219737	0.000618529506027699	0.013930176384747
1592	1.74415040016174	-0.662335574626923	-25.8502388000488	-0.00230353930965066	0.000943203864153475	-0.00879702530801296	-0.0185372550040483
1593	-0.203895464539528	0.311687350273132	-26.3047828674316	-0.00587495695799589	-0.00619963090866804	-0.00490093370899558	-0.0162645354866982
1594	-0.203895464539528	0.311687350273132	-26.2398490905762	-0.00197886489331722	0.00581331877037883	0.00873538758605719	0.01100810803473
1595	1.74415040016174	-0.987009942531586	-25.9151744842529	0.00646266713738441	0.00678734155371785	-0.00522560812532902	0.00743668992072344
1596	2.39349913597107	-1.3116842508316	-25.7203693389893	-0.00230353930965066	-0.00360223650932312	-0.00392691092565656	0.00938473641872406
1597	1.74415040016174	-0.987009942531586	-25.7203693389893	-0.00197886489331722	-0.00814767740666866	-0.00652430532500148	-0.017887907102704
1598	1.09480178356171	-1.3116842508316	-25.8502388000488	0.000293855206109583	-0.0026282137259841	-0.000355493422830477	-0.0162645354866982
1599	1.74415040016174	-0.987009942531586	-26.2398490905762	0.00483929552137852	-0.00392691092565656	0.0022419011220336	-0.00912170019000769
1600	1.09480178356171	-0.987009942531586	-26.1099796295166	-0.0139918150380254	-0.00425158534198999	-0.00327756232582033	-0.00555028254166245
1601	2.39349913597107	-0.662335574626923	-26.2398490905762	0.00711201597005129	-0.0126931173726916	-0.00165419070981443	0.013930176384747
1602	1.09480178356171	-2.2857072353363	-25.7853050231934	-0.0026282137259841	-0.00749832857400179	-0.00717365415766835	-0.0250307414680719
1603	1.74415040016174	-1.3116842508316	-25.7203693389893	0.00613799272105098	-0.00587495695799589	-0.00879702530801296	-0.0195112787187099
1604	-0.203895464539528	-0.337661296129227	-26.2398490905762	0.0210730116814375	0.00646266713738441	-0.00295288790948689	-0.00457625929266214
1605	0.44545316696167	-0.662335574626923	-26.4346542358398	0.0145795252174139	0.00418994715437293	0.00483929552137852	0.00548864435404539
1606	0.44545316696167	0.311687350273132	-26.1749134063721	-0.00782300252467394	0.00289124972186983	-0.0107450718060136	0.00646266713738441
1607	0.44545316696167	-0.0129869729280472	-26.1749134063721	-0.00132951640989631	-0.00749832857400179	-0.00457625929266214	-0.0172385573387146
1608	1.09480178356171	0.311687350273132	-25.5255661010742	-0.00392691092565656	0.000943203864153475	-0.00197886489331722	-0.0195112787187099
1609	1.74415040016174	-0.662335574626923	-25.5904998779297	0.00776136433705688	0.00776136433705688	0.00256657530553639	-0.00197886489331722
1610	-0.203895464539528	0.311687350273132	-26.2398490905762	-0.00425158534198999	-0.00425158534198999	-0.0026282137259841	0.00483929552137852
1611	1.09480178356171	0.311687350273132	-26.3047828674316	0.00256657530553639	0.00159255252219737	-0.00360223650932312	0.0210730116814375
1612	2.39349913597107	-0.337661296129227	-25.9151744842529	-0.00360223650932312	-0.00132951640989631	-0.00197886489331722	0.0113327819854021
1613	-0.203895464539528	0.311687350273132	-26.2398490905762	-0.000355493422830477	0.00289124972186983	0.000618529506027699	-0.00295288790948689
1614	0.44545316696167	-0.0129869729280472	-25.7853050231934	-3.08191010844894e-05	0.00126787810586393	-0.000355493422830477	-0.0126931173726916
1615	1.09480178356171	-0.662335574626923	-26.0450439453125	0.00581331877037883	0.00321592413820326	0.00906006153672934	0.0162028968334198
1616	1.74415040016174	-0.662335574626923	-26.3047828674316	-0.000355493422830477	-0.000680167751852423	0.00126787810586393	0.0145795252174139
1617	2.39349913597107	-0.337661296129227	-26.4346542358398	0.000293855206109583	0.000943203864153475	-0.00587495695799589	0.00743668992072344
1618	0.44545316696167	-0.337661296129227	-26.1099796295166	0.00743668992072344	-0.0026282137259841	-0.00749832857400179	-0.021459324285388
1619	1.09480178356171	0.636361658573151	-26.3047828674316	0.00191722682211548	-3.08191010844894e-05	-0.00392691092565656	-0.0133424662053585
1620	0.44545316696167	0.961035966873169	-25.7853050231934	-3.08191010844894e-05	0.0100340843200684	-0.00392691092565656	-0.00490093370899558
1621	0.44545316696167	1.28571033477783	-26.3697185516357	0.0022419011220336	0.000943203864153475	-0.00912170019000769	0.00906006153672934
1622	1.09480178356171	-0.0129869729280472	-26.1099796295166	-0.00392691092565656	-0.00197886489331722	-0.00490093370899558	0.00126787810586393
1623	1.09480178356171	-0.337661296129227	-26.1749134063721	-0.00749832857400179	0.00548864435404539	-0.00392691092565656	-0.0120437685400248
1624	-0.203895464539528	0.311687350273132	-26.1749134063721	0.00711201597005129	-0.00295288790948689	-0.00814767740666866	-0.0133424662053585
1625	1.09480178356171	0.961035966873169	-26.0450439453125	0.00126787810586393	0.00678734155371785	0.00321592413820326	-0.0120437685400248
1626	0.44545316696167	0.311687350273132	-25.8502388000488	0.00159255252219737	-3.08191010844894e-05	-0.00782300252467394	-0.0110697457566857
1627	-0.203895464539528	0.961035966873169	-25.9151744842529	0.00126787810586393	-0.0107450718060136	0.00483929552137852	0.00126787810586393
1628	-0.203895464539528	0.311687350273132	-26.3047828674316	0.000293855206109583	0.00289124972186983	-0.00717365415766835	-0.0172385573387146
1629	1.74415040016174	-0.662335574626923	-26.1099796295166	0.000293855206109583	0.00841071270406246	0.00386527273803949	-0.0126931173726916
1630	-0.853244125843048	0.636361658573151	-26.1749134063721	-0.00327756232582033	-0.00360223650932312	-0.00814767740666866	-0.00197886489331722
1631	-1.50259268283844	0.636361658573151	-25.980110168457	-0.00457625929266214	0.000618529506027699	-0.00555028254166245	0.00159255252219737
1632	-0.203895464539528	-0.337661296129227	-25.4606304168701	0.000943203864153475	-0.00717365415766835	-0.00555028254166245	0.00613799272105098
1633	-2.15194129943848	0.636361658573151	-26.1749134063721	-0.00847235135734081	0.00581331877037883	-0.00977104809135199	-0.0152905117720366
1634	-2.15194129943848	0.636361658573151	-26.2398490905762	0.0113327819854021	0.00126787810586393	0.0022419011220336	-0.00392691092565656
1635	-1.50259268283844	-0.662335574626923	-26.0450439453125	-0.00230353930965066	0.00938473641872406	0.0022419011220336	-0.00490093370899558
1636	1.09480178356171	-0.987009942531586	-25.8502388000488	0.00743668992072344	0.00159255252219737	-0.00392691092565656	0.00938473641872406
1637	0.44545316696167	-0.0129869729280472	-25.7853050231934	0.00646266713738441	0.00159255252219737	-0.00717365415766835	0.00451462110504508
1638	2.39349913597107	-0.662335574626923	-25.8502388000488	-0.00814767740666866	0.00289124972186983	-0.00587495695799589	-0.00977104809135199
1639	-0.853244125843048	0.636361658573151	-26.3047828674316	0.00483929552137852	0.00873538758605719	0.00646266713738441	-0.0123684434220195
1640	1.09480178356171	0.311687350273132	-26.3697185516357	-0.00197886489331722	0.0123068047687411	-0.00197886489331722	0.00873538758605719
1641	0.44545316696167	1.28571033477783	-26.1749134063721	-0.0130177913233638	0.0022419011220336	-0.000680167751852423	0.00841071270406246
1642	3.04284763336182	-0.662335574626923	-25.8502388000488	0.00159255252219737	0.00191722682211548	-0.00749832857400179	-0.00684897974133492
1643	1.09480178356171	-0.662335574626923	-25.9151744842529	-0.00100484199356288	0.00516396993771195	-0.00360223650932312	-0.00879702530801296
1644	-0.203895464539528	0.311687350273132	-26.0450439453125	0.00483929552137852	0.00613799272105098	-0.00814767740666866	-0.0182125810533762
1645	0.44545316696167	-0.0129869729280472	-26.3697185516357	0.00256657530553639	0.00418994715437293	0.00354059832170606	-0.00457625929266214
1646	0.44545316696167	-0.0129869729280472	-26.3697185516357	-0.00132951640989631	0.00126787810586393	-0.00197886489331722	0.0155535480007529
1647	0.44545316696167	-0.662335574626923	-26.1749134063721	0.00321592413820326	-0.00457625929266214	-0.00555028254166245	-0.00360223650932312
1648	2.39349913597107	-0.662335574626923	-25.980110168457	-0.00977104809135199	-0.00360223650932312	-0.00782300252467394	-0.0146411629393697
1649	1.74415040016174	-1.63635849952698	-25.7203693389893	0.00711201597005129	0.0022419011220336	0.00581331877037883	-0.021459324285388
1650	1.09480178356171	-0.987009942531586	-26.4995880126953	0.00159255252219737	-0.00619963090866804	0.00191722682211548	-0.00425158534198999
1651	0.44545316696167	-0.337661296129227	-26.8242626190186	0.00354059832170606	-0.00717365415766835	-0.00977104809135199	-0.00392691092565656
1652	3.04284763336182	-1.63635849952698	-26.0450439453125	-0.0191866029053926	-0.00392691092565656	-0.00425158534198999	0.0142548503354192
1653	-0.203895464539528	0.636361658573151	-26.7593269348145	0.013930176384747	0.00126787810586393	0.00321592413820326	-0.0107450718060136
1654	1.74415040016174	-0.987009942531586	-26.3047828674316	0.00386527273803949	0.00451462110504508	0.00646266713738441	-0.0130177913233638
1655	2.39349913597107	-0.987009942531586	-25.5904998779297	0.00321592413820326	0.00256657530553639	0.00711201597005129	0.0136055024340749
1656	3.69219636917114	-0.662335574626923	-25.980110168457	0.011982130818069	-3.08191010844894e-05	0.00678734155371785	0.0123068047687411
1657	1.74415040016174	-0.662335574626923	-26.1099796295166	-0.00847235135734081	-0.0113944197073579	0.00191722682211548	-0.00879702530801296
1658	1.74415040016174	-0.662335574626923	-26.694393157959	0.00126787810586393	0.000293855206109583	-0.00619963090866804	-0.017887907102704
1659	1.09480178356171	-0.337661296129227	-25.9151744842529	0.00776136433705688	0.00873538758605719	0.0103587592020631	-0.0026282137259841
1660	1.74415040016174	-0.337661296129227	-25.7853050231934	0.00354059832170606	0.00451462110504508	0.000293855206109583	0.0116574559360743
1661	-0.203895464539528	0.311687350273132	-26.1749134063721	0.00321592413820326	0.00289124972186983	-0.00912170019000769	0.0188002903014421
1662	3.04284763336182	-0.987009942531586	-26.3697185516357	-0.000355493422830477	-0.00782300252467394	0.000293855206109583	-0.0126931173726916
1663	1.09480178356171	-0.337661296129227	-26.4346542358398	-0.00295288790948689	0.00906006153672934	-0.00100484199356288	0.00159255252219737
1664	-0.203895464539528	0.311687350273132	-27.0190677642822	0.0113327819854021	0.00581331877037883	-0.00132951640989631	-0.000680167751852423
1665	-0.203895464539528	0.636361658573151	-26.3047828674316	0.00321592413820326	0.00678734155371785	-0.00327756232582033	0.00678734155371785
1666	0.44545316696167	0.311687350273132	-26.1749134063721	-0.000680167751852423	-0.000355493422830477	-0.00555028254166245	0.0165275707840919
1667	-0.203895464539528	0.311687350273132	-26.2398490905762	-0.000680167751852423	0.00418994715437293	-0.00717365415766835	-0.0104203969240189
1668	1.09480178356171	0.636361658573151	-26.4346542358398	-0.00165419070981443	0.000943203864153475	-0.00425158534198999	-0.0172385573387146
1669	1.74415040016174	-0.662335574626923	-26.0450439453125	0.000618529506027699	0.00516396993771195	-0.00847235135734081	0.0213976856321096
1670	1.74415040016174	-0.987009942531586	-26.1099796295166	0.0113327819854021	0.00776136433705688	-0.0026282137259841	-0.0100957229733467
1671	-0.203895464539528	-0.337661296129227	-25.5904998779297	-0.00782300252467394	0.00418994715437293	-0.000355493422830477	0.0246444288641214
1672	2.39349913597107	-0.0129869729280472	-25.980110168457	0.00841071270406246	-0.0026282137259841	-0.00360223650932312	-0.0162645354866982
1673	0.44545316696167	0.636361658573151	-25.980110168457	0.0207483377307653	-0.00230353930965066	-0.00295288790948689	-0.00457625929266214
1674	3.04284763336182	-0.662335574626923	-25.980110168457	0.0022419011220336	0.00613799272105098	0.000618529506027699	-0.00717365415766835
1675	1.74415040016174	0.636361658573151	-26.3047828674316	0.00678734155371785	0.00743668992072344	0.0022419011220336	0.013930176384747
1676	-0.203895464539528	0.636361658573151	-26.6294574737549	0.00873538758605719	0.00483929552137852	-0.0120437685400248	0.0249691028147936
1677	-0.853244125843048	0.961035966873169	-25.980110168457	-0.00100484199356288	-0.00522560812532902	-0.00132951640989631	0.00711201597005129
1678	-0.203895464539528	0.636361658573151	-26.0450439453125	-0.0110697457566857	0.00354059832170606	-0.00847235135734081	0.00321592413820326
1679	0.44545316696167	-0.662335574626923	-25.980110168457	0.0188002903014421	0.00516396993771195	-0.00684897974133492	-0.00327756232582033
1680	0.44545316696167	-0.337661296129227	-26.1749134063721	-0.0100957229733467	0.000943203864153475	-0.00327756232582033	0.0152288740500808
1681	-2.15194129943848	0.636361658573151	-26.0450439453125	0.0220470335334539	-0.00132951640989631	-0.00782300252467394	0.00938473641872406
1682	-0.853244125843048	-0.337661296129227	-25.7203693389893	-0.00327756232582033	0.00418994715437293	-0.00522560812532902	-0.00847235135734081
1683	-2.15194129943848	0.311687350273132	-25.7853050231934	-0.00230353930965066	0.00289124972186983	-0.00684897974133492	-0.00100484199356288
1684	-2.8012900352478	0.636361658573151	-25.980110168457	-0.0120437685400248	0.00191722682211548	-0.00197886489331722	0.00678734155371785
1685	-0.853244125843048	0.311687350273132	-25.980110168457	0.0116574559360743	0.00938473641872406	-0.00230353930965066	0.0155535480007529
1686	-0.203895464539528	0.961035966873169	-26.1749134063721	-0.00522560812532902	-0.00327756232582033	-0.00555028254166245	0.0162028968334198
1687	-0.853244125843048	0.311687350273132	-26.1099796295166	0.0116574559360743	0.0022419011220336	-0.00360223650932312	-0.0130177913233638
1688	-0.203895464539528	0.961035966873169	-26.1099796295166	-0.00587495695799589	-0.00295288790948689	-0.00230353930965066	-0.00782300252467394
1689	1.74415040016174	-0.662335574626923	-25.8502388000488	0.00711201597005129	0.00873538758605719	-3.08191010844894e-05	-0.00165419070981443
1690	2.39349913597107	-0.0129869729280472	-26.0450439453125	0.025618452578783	0.0116574559360743	0.000293855206109583	0.0123068047687411
1691	1.09480178356171	-0.662335574626923	-25.980110168457	-0.00230353930965066	0.000943203864153475	-0.0107450718060136	0.0175015944987535
1692	-0.853244125843048	0.636361658573151	-26.2398490905762	-0.00749832857400179	-0.00944637414067984	-0.00587495695799589	-0.00490093370899558
1693	2.39349913597107	-0.337661296129227	-25.9151744842529	0.000943203864153475	0.00256657530553639	-0.00425158534198999	-0.0104203969240189
1694	1.74415040016174	0.311687350273132	-26.0450439453125	0.0239950809627771	0.00678734155371785	-0.0026282137259841	-0.00197886489331722
1695	0.44545316696167	-0.337661296129227	-25.980110168457	0.00386527273803949	-0.00717365415766835	-0.00132951640989631	0.00516396993771195
1696	0.44545316696167	0.311687350273132	-26.3047828674316	0.0123068047687411	0.00386527273803949	-0.00100484199356288	0.0207483377307653
1697	0.44545316696167	-0.662335574626923	-26.3047828674316	0.00289124972186983	-0.0120437685400248	-0.0159398596733809	-0.00944637414067984
1698	-0.203895464539528	-0.662335574626923	-26.1749134063721	-0.00100484199356288	-0.00555028254166245	-0.00165419070981443	-0.0120437685400248
1699	1.09480178356171	-0.662335574626923	-26.0450439453125	0.00483929552137852	0.00256657530553639	-0.00684897974133492	-0.00879702530801296
1700	2.39349913597107	-1.63635849952698	-25.7203693389893	0.0265924744307995	-0.00165419070981443	0.00191722682211548	0.00256657530553639
1701	1.74415040016174	-0.662335574626923	-26.0450439453125	0.000618529506027699	-0.00944637414067984	-0.00425158534198999	0.025618452578783
1702	1.09480178356171	-0.987009942531586	-26.4995880126953	-0.00132951640989631	-0.00165419070981443	-0.000680167751852423	-0.017887907102704
1703	0.44545316696167	-0.662335574626923	-26.3047828674316	-0.0026282137259841	-0.00619963090866804	-0.00197886489331722	-0.0139918150380254
1704	1.09480178356171	-0.0129869729280472	-25.9151744842529	0.0158782228827477	0.00191722682211548	-0.000355493422830477	-0.0126931173726916
1705	1.09480178356171	-0.987009942531586	-25.5904998779297	0.0113327819854021	0.00191722682211548	-0.00392691092565656	0.00159255252219737
1706	0.44545316696167	-0.0129869729280472	-25.7853050231934	-0.00749832857400179	0.00483929552137852	-0.00522560812532902	0.0210730116814375
1707	0.44545316696167	0.636361658573151	-25.9151744842529	-0.0175632312893867	-0.00295288790948689	-0.0130177913233638	0.00581331877037883
1708	-0.203895464539528	0.636361658573151	-26.4346542358398	-0.00197886489331722	0.000943203864153475	-0.00360223650932312	-0.00392691092565656
1709	1.74415040016174	0.636361658573151	-26.3697185516357	0.00159255252219737	-0.00132951640989631	-0.00327756232582033	-0.00522560812532902
1710	0.44545316696167	0.636361658573151	-26.2398490905762	0.00289124972186983	0.00678734155371785	0.00321592413820326	0.00516396993771195
1711	3.69219636917114	-0.662335574626923	-25.8502388000488	-0.00749832857400179	0.00548864435404539	-0.0107450718060136	0.0142548503354192
1712	-0.203895464539528	0.961035966873169	-26.0450439453125	-0.00197886489331722	-0.000680167751852423	-0.0159398596733809	0.00289124972186983
1713	2.39349913597107	-0.662335574626923	-26.3047828674316	-0.0113944197073579	-0.00100484199356288	-0.00555028254166245	-0.00652430532500148
1714	0.44545316696167	0.311687350273132	-26.694393157959	-0.00100484199356288	0.00451462110504508	-0.00360223650932312	0.00613799272105098
1715	1.09480178356171	0.311687350273132	-26.4346542358398	0.0022419011220336	-0.000680167751852423	-0.0133424662053585	0.00646266713738441
1716	1.09480178356171	-0.337661296129227	-25.8502388000488	-0.00490093370899558	0.000293855206109583	-0.00555028254166245	0.0171769186854362
1717	1.74415040016174	-0.337661296129227	-25.7853050231934	0.0191249661147594	-0.00230353930965066	-0.017887907102704	0.00483929552137852
1718	0.44545316696167	-0.0129869729280472	-26.1099796295166	-0.00652430532500148	-0.00555028254166245	-0.00197886489331722	-0.00165419070981443
1719	1.74415040016174	0.961035966873169	-26.3047828674316	0.00483929552137852	-0.00230353930965066	-0.0123684434220195	-0.00977104809135199
1720	1.09480178356171	0.311687350273132	-26.1099796295166	0.00159255252219737	0.00354059832170606	-0.00165419070981443	0.00321592413820326
1721	2.39349913597107	-0.662335574626923	-25.7203693389893	0.0223717093467712	-0.00425158534198999	-0.00425158534198999	0.00841071270406246
1722	0.44545316696167	0.636361658573151	-26.0450439453125	0.0106834331527352	0.000293855206109583	0.000293855206109583	0.00841071270406246
1723	1.09480178356171	0.636361658573151	-25.8502388000488	-0.0107450718060136	-0.00165419070981443	-0.00100484199356288	-0.00814767740666866
1724	0.44545316696167	-0.337661296129227	-25.9151744842529	0.00126787810586393	0.000293855206109583	0.00289124972186983	-0.0107450718060136
1725	2.39349913597107	-0.662335574626923	-25.8502388000488	0.00516396993771195	0.00418994715437293	0.00581331877037883	0.00483929552137852
1726	1.74415040016174	-0.337661296129227	-25.9151744842529	0.00646266713738441	-0.00165419070981443	0.000618529506027699	0.0116574559360743
1727	1.74415040016174	-0.662335574626923	-25.7203693389893	-0.00684897974133492	-0.00100484199356288	-0.0026282137259841	0.00613799272105098
1728	0.44545316696167	0.311687350273132	-25.7853050231934	0.00613799272105098	0.00548864435404539	-0.00490093370899558	-0.00749832857400179
1729	1.09480178356171	0.311687350273132	-25.8502388000488	-0.00912170019000769	0.00386527273803949	-0.00392691092565656	-0.0195112787187099
1730	-0.203895464539528	0.636361658573151	-26.3697185516357	-0.00360223650932312	-0.00392691092565656	0.00289124972186983	0.00581331877037883
1731	0.44545316696167	0.636361658573151	-26.4346542358398	-0.0133424662053585	0.00191722682211548	-0.000355493422830477	0.0149041991680861
1732	-0.203895464539528	-0.337661296129227	-26.1099796295166	-0.000680167751852423	0.000293855206109583	-0.00717365415766835	-0.0152905117720366
1733	-0.853244125843048	-0.662335574626923	-26.0450439453125	-0.0130177913233638	0.00126787810586393	0.00126787810586393	-0.00847235135734081
1734	-2.15194129943848	0.636361658573151	-25.6554355621338	-0.00912170019000769	0.0168522447347641	0.00256657530553639	-0.00100484199356288
1735	-1.50259268283844	-0.0129869729280472	-25.4606304168701	-3.08191010844894e-05	-0.000680167751852423	-0.00587495695799589	-0.00100484199356288
1736	-0.203895464539528	-0.337661296129227	-25.7853050231934	-0.0162645354866982	0.00418994715437293	0.00386527273803949	0.0165275707840919
1737	-0.203895464539528	-0.987009942531586	-26.0450439453125	-0.0156151866540313	-0.00132951640989631	-0.00587495695799589	0.00613799272105098
1738	-1.50259268283844	-0.337661296129227	-25.8502388000488	-0.0104203969240189	0.000293855206109583	-0.00619963090866804	-0.000355493422830477
1739	-1.50259268283844	0.311687350273132	-26.0450439453125	0.00256657530553639	-0.000680167751852423	0.000293855206109583	-0.00912170019000769
1740	-1.50259268283844	0.311687350273132	-25.7203693389893	-0.00814767740666866	0.00873538758605719	0.000293855206109583	0.0100340843200684
1741	1.09480178356171	-0.337661296129227	-25.5255661010742	0.00159255252219737	-0.00165419070981443	0.00321592413820326	0.0113327819854021
1742	0.44545316696167	0.311687350273132	-25.8502388000488	0.00126787810586393	0.00289124972186983	-0.00392691092565656	0.00483929552137852
1743	1.74415040016174	-0.0129869729280472	-26.1749134063721	0.000293855206109583	0.00581331877037883	-0.00197886489331722	-0.0162645354866982
1744	1.09480178356171	-0.0129869729280472	-26.1749134063721	-0.00197886489331722	0.0116574559360743	-0.00165419070981443	-0.00295288790948689
1745	0.44545316696167	-0.0129869729280472	-26.1099796295166	0.00126787810586393	0.00581331877037883	0.00548864435404539	-0.00977104809135199
1746	0.44545316696167	0.311687350273132	-25.8502388000488	0.00321592413820326	-0.00230353930965066	0.00191722682211548	0.0191249661147594
1747	-0.203895464539528	-0.0129869729280472	-26.0450439453125	0.0197743140161037	-0.00197886489331722	-0.00717365415766835	0.00321592413820326
1748	1.74415040016174	-0.987009942531586	-25.8502388000488	-0.0208099745213985	-0.00392691092565656	-0.000680167751852423	-0.0126931173726916
1749	1.09480178356171	-0.987009942531586	-25.9151744842529	0.00354059832170606	0.0022419011220336	0.00548864435404539	-0.00522560812532902
1750	0.44545316696167	-0.0129869729280472	-25.6554355621338	0.0103587592020631	0.00191722682211548	-0.000355493422830477	0.0113327819854021
1751	0.44545316696167	-0.337661296129227	-25.9151744842529	-0.00619963090866804	-0.00684897974133492	-0.00782300252467394	0.00906006153672934
1752	1.09480178356171	-1.96103286743164	-25.5904998779297	0.000293855206109583	-0.00652430532500148	-0.00977104809135199	0.0113327819854021
1753	-0.203895464539528	-0.662335574626923	-26.3697185516357	-0.00684897974133492	-0.00587495695799589	-0.00555028254166245	0.000618529506027699
1754	1.09480178356171	-0.987009942531586	-26.0450439453125	-0.00327756232582033	0.00516396993771195	-0.00100484199356288	-0.0146411629393697
1755	1.74415040016174	-1.96103286743164	-25.980110168457	0.0230210572481155	-0.00749832857400179	0.0022419011220336	0.00386527273803949
1756	1.74415040016174	-1.96103286743164	-25.7853050231934	0.0116574559360743	-0.00555028254166245	-0.000680167751852423	0.0123068047687411
1757	2.39349913597107	-2.2857072353363	-25.7203693389893	-0.00555028254166245	-0.00295288790948689	-0.00490093370899558	0.00289124972186983
1758	3.04284763336182	-1.3116842508316	-25.8502388000488	0.0145795252174139	-0.00197886489331722	-0.00295288790948689	-0.017887907102704
1759	1.74415040016174	-0.337661296129227	-26.2398490905762	0.000943203864153475	-0.00457625929266214	0.00159255252219737	-0.0149658378213644
1760	1.74415040016174	-0.337661296129227	-26.2398490905762	0.00938473641872406	0.000293855206109583	0.000293855206109583	0.0142548503354192
1761	1.74415040016174	-0.0129869729280472	-26.2398490905762	-0.000680167751852423	0.00159255252219737	-0.00327756232582033	0.00711201597005129
1762	1.09480178356171	-0.662335574626923	-25.7203693389893	0.013930176384747	0.0022419011220336	-0.00652430532500148	0.00483929552137852
1763	0.44545316696167	-0.662335574626923	-25.7203693389893	-0.00879702530801296	-0.00392691092565656	-0.00132951640989631	-0.0198359526693821
1764	0.44545316696167	0.311687350273132	-26.1749134063721	-0.000680167751852423	0.00678734155371785	0.000618529506027699	-0.0156151866540313
1765	0.44545316696167	0.636361658573151	-26.8891983032227	0.011982130818069	0.00191722682211548	0.00581331877037883	0.011982130818069
1766	-0.203895464539528	-0.0129869729280472	-26.1749134063721	-0.00197886489331722	-0.00425158534198999	-0.0110697457566857	0.0162028968334198
1767	0.44545316696167	0.636361658573151	-26.2398490905762	0.0162028968334198	0.00548864435404539	-0.0113944197073579	0.00873538758605719
1768	1.74415040016174	-0.337661296129227	-25.980110168457	-0.00132951640989631	-0.000680167751852423	-0.0139918150380254	-0.0172385573387146
1769	1.09480178356171	-0.662335574626923	-25.8502388000488	-0.00522560812532902	0.00386527273803949	0.00548864435404539	-0.0113944197073579
1770	-0.203895464539528	-0.337661296129227	-26.2398490905762	0.00418994715437293	0.01100810803473	-0.00165419070981443	0.00938473641872406
1771	0.44545316696167	0.636361658573151	-26.4995880126953	0.00354059832170606	0.000293855206109583	-0.00100484199356288	0.0126314787194133
1772	1.74415040016174	-0.337661296129227	-26.2398490905762	0.00191722682211548	0.000293855206109583	-0.0100957229733467	0.00516396993771195
1773	-0.203895464539528	0.961035966873169	-26.3697185516357	-0.00555028254166245	-0.00165419070981443	-0.0104203969240189	-0.0107450718060136
1774	1.09480178356171	-0.987009942531586	-25.8502388000488	0.0022419011220336	0.00386527273803949	-0.0026282137259841	0.00483929552137852
1775	1.09480178356171	-0.337661296129227	-26.1749134063721	-0.0136671401560307	0.00191722682211548	0.0022419011220336	0.00191722682211548
1776	2.39349913597107	-0.987009942531586	-26.3047828674316	0.00938473641872406	-0.00555028254166245	-0.00717365415766835	0.01847561635077
1777	1.74415040016174	-0.0129869729280472	-26.2398490905762	0.0162028968334198	-0.00197886489331722	-0.00652430532500148	0.00938473641872406
1778	1.74415040016174	-0.337661296129227	-26.0450439453125	0.00711201597005129	0.000293855206109583	-0.00457625929266214	0.00159255252219737
1779	1.74415040016174	-0.0129869729280472	-25.9151744842529	0.00938473641872406	0.00451462110504508	-0.0026282137259841	-0.0191866029053926
1780	-0.203895464539528	0.311687350273132	-25.6554355621338	0.00743668992072344	0.00613799272105098	0.000943203864153475	0.0100340843200684
1781	0.44545316696167	0.961035966873169	-26.3047828674316	-3.08191010844894e-05	-0.00392691092565656	0.000943203864153475	0.012956153601408
1782	3.04284763336182	-0.662335574626923	-26.1099796295166	-0.00555028254166245	0.00711201597005129	-0.00977104809135199	0.011982130818069
1783	1.09480178356171	0.311687350273132	-26.8891983032227	-0.000355493422830477	0.00613799272105098	-0.000680167751852423	-0.0217839982360601
1784	-0.203895464539528	0.311687350273132	-26.7593269348145	-0.00100484199356288	0.00354059832170606	0.00483929552137852	-0.0165892094373703
1785	0.44545316696167	0.311687350273132	-26.5645236968994	0.000943203864153475	0.00386527273803949	0.000943203864153475	-0.0026282137259841
1786	1.74415040016174	0.311687350273132	-25.7853050231934	-0.00132951640989631	0.00256657530553639	-0.00230353930965066	0.0158782228827477
1787	-1.50259268283844	1.28571033477783	-26.3047828674316	-0.0120437685400248	0.00191722682211548	-0.00457625929266214	-3.08191010844894e-05
1788	1.09480178356171	0.961035966873169	-26.4346542358398	-0.00360223650932312	-0.00652430532500148	-0.00132951640989631	-0.0130177913233638
1789	-0.853244125843048	-0.337661296129227	-26.1099796295166	0.0194496400654316	0.00451462110504508	-0.00165419070981443	-0.0130177913233638
1790	0.44545316696167	-0.662335574626923	-25.9151744842529	-0.00490093370899558	0.00841071270406246	-0.00230353930965066	0.0103587592020631
1791	-2.15194129943848	0.311687350273132	-25.7203693389893	-0.00392691092565656	-0.00100484199356288	0.000618529506027699	0.011982130818069
1792	-0.203895464539528	-0.662335574626923	-26.0450439453125	-0.017887907102704	0.000618529506027699	-0.00684897974133492	0.0113327819854021
1793	-2.8012900352478	0.636361658573151	-26.3047828674316	-0.0113944197073579	-3.08191010844894e-05	-0.00457625929266214	-0.0117190945893526
1794	0.44545316696167	-0.337661296129227	-26.5645236968994	-0.00912170019000769	0.00743668992072344	0.00743668992072344	0.00483929552137852
1795	0.44545316696167	-0.337661296129227	-26.6294574737549	-0.00587495695799589	0.00678734155371785	-0.00165419070981443	0.00418994715437293
1796	0.44545316696167	-0.0129869729280472	-26.3047828674316	-0.0120437685400248	0.00613799272105098	0.00386527273803949	0.00321592413820326
1797	1.09480178356171	0.311687350273132	-26.4995880126953	0.00581331877037883	0.00289124972186983	0.00321592413820326	0.00548864435404539
1798	1.74415040016174	-0.337661296129227	-26.2398490905762	-0.00490093370899558	-3.08191010844894e-05	-0.00392691092565656	-0.0152905117720366
1799	1.09480178356171	-0.662335574626923	-26.1099796295166	0.0116574559360743	0.0106834331527352	-0.00295288790948689	-0.0195112787187099
1800	3.04284763336182	-0.662335574626923	-25.7853050231934	0.0168522447347641	0.00483929552137852	-0.00490093370899558	-0.0143164889886975
1801	-0.853244125843048	0.636361658573151	-26.0450439453125	0.00711201597005129	0.00191722682211548	-0.00132951640989631	0.000293855206109583
1802	2.39349913597107	-0.662335574626923	-25.8502388000488	-0.00197886489331722	0.000618529506027699	-0.00619963090866804	0.00256657530553639
1803	0.44545316696167	0.311687350273132	-25.8502388000488	0.00418994715437293	-0.00522560812532902	0.00159255252219737	-0.0247060675173998
1804	1.74415040016174	-0.0129869729280472	-26.1099796295166	0.00289124972186983	0.00841071270406246	0.00873538758605719	-0.0156151866540313
1805	0.44545316696167	-0.337661296129227	-26.3047828674316	-0.00392691092565656	0.00321592413820326	-0.00132951640989631	-0.0107450718060136
1806	1.09480178356171	-0.337661296129227	-26.0450439453125	0.00289124972186983	-0.00912170019000769	-0.00197886489331722	0.00873538758605719
1807	0.44545316696167	-0.987009942531586	-26.1749134063721	0.00483929552137852	-0.00490093370899558	0.000618529506027699	0.00386527273803949
1808	0.44545316696167	-0.662335574626923	-26.1749134063721	0.0132808275520802	-0.0113944197073579	-0.00587495695799589	-0.0263294391334057
1809	2.39349913597107	-0.987009942531586	-25.7853050231934	-0.00522560812532902	-0.00295288790948689	0.00159255252219737	-0.0123684434220195
1810	1.74415040016174	-1.96103286743164	-25.9151744842529	0.00483929552137852	-0.00230353930965066	-0.00295288790948689	-0.00847235135734081
1811	1.74415040016174	-1.96103286743164	-26.1099796295166	0.00451462110504508	-0.0162645354866982	0.00581331877037883	0.00776136433705688
1812	-0.203895464539528	-0.987009942531586	-26.1749134063721	0.00548864435404539	-0.00619963090866804	-0.00847235135734081	-0.00944637414067984
1813	0.44545316696167	-1.3116842508316	-26.0450439453125	-0.00619963090866804	-0.000680167751852423	-0.00197886489331722	-0.0175632312893867
1814	1.74415040016174	-1.3116842508316	-26.3047828674316	0.013930176384747	0.00354059832170606	-0.0026282137259841	0.00613799272105098
1815	-0.203895464539528	-0.337661296129227	-25.9151744842529	0.0288651939481497	-0.00327756232582033	0.00483929552137852	-0.00749832857400179
1816	-0.203895464539528	0.311687350273132	-26.1099796295166	0.00743668992072344	-0.00360223650932312	-0.00490093370899558	0.01847561635077
1817	-0.203895464539528	0.311687350273132	-26.1749134063721	-0.0123684434220195	-0.00619963090866804	-0.00197886489331722	-0.017887907102704
1818	1.09480178356171	0.311687350273132	-26.3697185516357	-0.00132951640989631	0.00776136433705688	0.00418994715437293	-0.0201606266200542
1819	1.74415040016174	-0.662335574626923	-25.7853050231934	0.000618529506027699	0.00418994715437293	-0.00295288790948689	0.0103587592020631
1820	2.39349913597107	-1.3116842508316	-25.6554355621338	0.00548864435404539	0.00354059832170606	0.00516396993771195	-0.00555028254166245
1821	1.09480178356171	-0.0129869729280472	-25.7203693389893	-0.000355493422830477	-0.00879702530801296	-0.00457625929266214	0.0233457311987877
1822	3.04284763336182	-0.337661296129227	-26.2398490905762	0.01847561635077	0.00321592413820326	-0.0104203969240189	-0.00587495695799589
1823	-0.853244125843048	0.636361658573151	-26.2398490905762	0.00743668992072344	0.00418994715437293	-0.00522560812532902	-0.0133424662053585
1824	0.44545316696167	0.311687350273132	-26.2398490905762	0.0136055024340749	0.00256657530553639	0.00678734155371785	0.00354059832170606
1825	1.09480178356171	-0.0129869729280472	-26.4346542358398	-0.00457625929266214	0.00126787810586393	-0.00912170019000769	-0.00944637414067984
1826	1.74415040016174	-0.337661296129227	-25.980110168457	-0.00425158534198999	-0.00295288790948689	-0.000355493422830477	0.0136055024340749
1827	0.44545316696167	0.311687350273132	-25.8502388000488	-0.00847235135734081	-0.00425158534198999	-0.00684897974133492	-0.00360223650932312
1828	-0.853244125843048	0.961035966873169	-27.0840015411377	0.000293855206109583	-3.08191010844894e-05	-0.00230353930965066	-0.0107450718060136
1829	2.39349913597107	-0.0129869729280472	-26.9541320800781	0.0210730116814375	0.00970941036939621	0.00451462110504508	-0.00717365415766835
1830	2.39349913597107	-0.0129869729280472	-26.694393157959	0.0171769186854362	-0.00100484199356288	0.000293855206109583	-0.00392691092565656
1831	2.39349913597107	-0.662335574626923	-26.4995880126953	-0.00360223650932312	0.00386527273803949	-0.00490093370899558	0.0282158460468054
1832	0.44545316696167	0.961035966873169	-26.6294574737549	-0.00392691092565656	0.00191722682211548	-0.00197886489331722	0.00873538758605719
1833	1.09480178356171	-0.662335574626923	-26.3047828674316	0.000943203864153475	0.00548864435404539	-0.0182125810533762	0.00613799272105098
1834	0.44545316696167	1.28571033477783	-26.8891983032227	-0.00392691092565656	0.00743668992072344	-3.08191010844894e-05	-0.0136671401560307
1835	-0.203895464539528	0.311687350273132	-26.6294574737549	0.00906006153672934	-0.00392691092565656	-0.00490093370899558	0.01100810803473
1836	1.74415040016174	-0.337661296129227	-26.3697185516357	0.00354059832170606	-0.000355493422830477	-0.000355493422830477	0.0282158460468054
1837	3.04284763336182	-0.987009942531586	-26.4346542358398	0.00873538758605719	-3.08191010844894e-05	-0.00327756232582033	0.0223717093467712
1838	1.74415040016174	-0.337661296129227	-25.7203693389893	-0.00847235135734081	0.00256657530553639	-0.00652430532500148	-0.00132951640989631
1839	1.09480178356171	-0.662335574626923	-26.0450439453125	-0.00327756232582033	-3.08191010844894e-05	0.000943203864153475	-0.00522560812532902
1840	-0.203895464539528	0.961035966873169	-26.3697185516357	0.00970941036939621	0.00678734155371785	-0.000680167751852423	0.0103587592020631
1841	-0.203895464539528	0.636361658573151	-26.1749134063721	0.0123068047687411	0.000618529506027699	0.00159255252219737	0.01847561635077
1842	0.44545316696167	-0.0129869729280472	-25.980110168457	-0.0130177913233638	-0.000680167751852423	-0.00814767740666866	0.011982130818069
1843	0.44545316696167	0.311687350273132	-26.5645236968994	-0.00425158534198999	-0.00197886489331722	-0.00749832857400179	-0.000680167751852423
1844	-0.853244125843048	0.961035966873169	-26.3697185516357	0.00613799272105098	0.00289124972186983	0.0022419011220336	0.00483929552137852
1845	-0.853244125843048	0.636361658573151	-26.8891983032227	0.0252937767654657	0.00418994715437293	-0.00197886489331722	0.0136055024340749
1846	-2.15194129943848	0.961035966873169	-26.3047828674316	0.00386527273803949	0.00483929552137852	-0.000680167751852423	0.0200989879667759
1847	0.44545316696167	-0.0129869729280472	-26.2398490905762	-0.00457625929266214	0.00191722682211548	-0.00425158534198999	0.020423661917448
1848	-2.15194129943848	-0.337661296129227	-26.5645236968994	-0.0175632312893867	0.0022419011220336	-3.08191010844894e-05	-0.00749832857400179
1849	-2.15194129943848	-0.0129869729280472	-26.5645236968994	-0.0165892094373703	0.00646266713738441	0.00289124972186983	-0.00100484199356288
1850	-2.15194129943848	0.311687350273132	-26.6294574737549	0.00256657530553639	0.00548864435404539	0.00516396993771195	0.00873538758605719
1851	1.74415040016174	-0.662335574626923	-26.6294574737549	-0.0237320438027382	0.000293855206109583	-0.00295288790948689	0.0200989879667759
1852	-0.853244125843048	0.311687350273132	-26.7593269348145	-0.0165892094373703	0.00191722682211548	0.00386527273803949	0.013930176384747
1853	1.74415040016174	-0.337661296129227	-25.9151744842529	0.00581331877037883	0.00321592413820326	-0.00327756232582033	-0.00977104809135199
1854	0.44545316696167	0.636361658573151	-25.980110168457	-0.00912170019000769	0.00678734155371785	-0.00132951640989631	-0.0107450718060136
1855	-0.203895464539528	0.636361658573151	-25.7203693389893	0.00191722682211548	0.00548864435404539	0.000293855206109583	-0.00555028254166245
1856	1.74415040016174	0.311687350273132	-26.1099796295166	-0.00425158534198999	-0.00197886489331722	0.000293855206109583	0.0123068047687411
1857	1.09480178356171	0.311687350273132	-26.3047828674316	0.0103587592020631	-3.08191010844894e-05	-0.00717365415766835	0.0106834331527352
1858	0.44545316696167	0.636361658573151	-26.2398490905762	-0.0133424662053585	-0.00132951640989631	-0.00555028254166245	-0.0201606266200542
1859	2.39349913597107	-0.662335574626923	-25.9151744842529	0.00321592413820326	0.00159255252219737	-0.00165419070981443	-0.0126931173726916
1860	-0.203895464539528	0.636361658573151	-26.0450439453125	0.00483929552137852	0.00386527273803949	0.000293855206109583	-0.00555028254166245
1861	1.74415040016174	-0.662335574626923	-25.9151744842529	0.000618529506027699	-0.00295288790948689	-0.00684897974133492	0.00354059832170606
1862	1.09480178356171	-1.3116842508316	-26.1099796295166	-0.0130177913233638	-0.00522560812532902	-0.00652430532500148	-0.0175632312893867
1863	1.74415040016174	-1.96103286743164	-26.2398490905762	0.00418994715437293	-0.00132951640989631	-0.00230353930965066	-0.017887907102704
1864	-0.203895464539528	-0.662335574626923	-26.1749134063721	-0.00327756232582033	-0.00360223650932312	0.00613799272105098	0.00321592413820326
1865	0.44545316696167	-0.662335574626923	-26.1749134063721	-0.00684897974133492	-0.00717365415766835	-0.00100484199356288	-0.00717365415766835
1866	-0.203895464539528	-1.3116842508316	-25.6554355621338	0.00451462110504508	-0.00879702530801296	-0.00165419070981443	0.0162028968334198
1867	0.44545316696167	-0.662335574626923	-25.4606304168701	-0.00555028254166245	-0.00814767740666866	0.00581331877037883	-0.0026282137259841
1868	-0.203895464539528	-0.337661296129227	-25.980110168457	-0.00392691092565656	-0.00425158534198999	-0.00100484199356288	-0.0165892094373703
1869	0.44545316696167	-0.0129869729280472	-26.2398490905762	-0.00360223650932312	0.000618529506027699	0.00451462110504508	-0.0117190945893526
1870	-0.853244125843048	0.311687350273132	-26.1749134063721	0.0168522447347641	0.00354059832170606	0.00256657530553639	0.00418994715437293
1871	1.09480178356171	0.311687350273132	-25.980110168457	0.0223717093467712	-0.00132951640989631	-0.00100484199356288	0.00613799272105098
1872	1.74415040016174	-0.662335574626923	-25.4606304168701	-0.00295288790948689	-0.00100484199356288	-0.00392691092565656	-0.0113944197073579
1873	1.74415040016174	-0.662335574626923	-25.4606304168701	0.00159255252219737	0.00126787810586393	-0.00749832857400179	-0.0247060675173998
1874	0.44545316696167	0.311687350273132	-26.2398490905762	-0.00392691092565656	0.012956153601408	-0.00327756232582033	0.00970941036939621
1875	-0.203895464539528	0.311687350273132	-26.2398490905762	0.00289124972186983	0.0106834331527352	-0.00230353930965066	0.0022419011220336
1876	0.44545316696167	0.311687350273132	-25.7203693389893	0.00126787810586393	0.00613799272105098	-0.00360223650932312	0.0233457311987877
1877	1.09480178356171	0.636361658573151	-25.980110168457	-0.00879702530801296	-0.00717365415766835	-0.00327756232582033	-0.0113944197073579
1878	0.44545316696167	-0.337661296129227	-25.7853050231934	0.0152288740500808	-0.000680167751852423	-0.00457625929266214	-0.0126931173726916
1879	1.09480178356171	-0.0129869729280472	-25.9151744842529	-0.0126931173726916	0.00516396993771195	0.00191722682211548	0.00808603875339031
1880	-0.203895464539528	0.636361658573151	-26.1099796295166	0.00743668992072344	0.00516396993771195	-0.00847235135734081	0.0106834331527352
1881	1.09480178356171	0.636361658573151	-26.2398490905762	0.0181509424000978	-0.00749832857400179	-3.08191010844894e-05	0.0181509424000978
1882	1.74415040016174	-0.337661296129227	-25.8502388000488	-0.0117190945893526	-0.00782300252467394	0.00126787810586393	-0.0117190945893526
1883	1.74415040016174	0.636361658573151	-26.1099796295166	-0.00457625929266214	-0.00490093370899558	-0.00425158534198999	-0.0117190945893526
1884	-0.203895464539528	0.311687350273132	-25.8502388000488	0.0149041991680861	0.00808603875339031	-0.00197886489331722	0.00483929552137852
1885	-0.203895464539528	-0.0129869729280472	-25.980110168457	-0.00100484199356288	0.00289124972186983	-0.00782300252467394	0.00516396993771195
1886	1.09480178356171	-0.987009942531586	-25.980110168457	0.00711201597005129	0.00646266713738441	-0.00912170019000769	0.0162028968334198
1887	2.39349913597107	-0.0129869729280472	-26.2398490905762	-0.00814767740666866	-0.00490093370899558	-0.00879702530801296	-0.00847235135734081
1888	0.44545316696167	0.311687350273132	-25.980110168457	0.00646266713738441	-0.000680167751852423	-0.0100957229733467	-0.00652430532500148
1889	0.44545316696167	0.961035966873169	-25.980110168457	0.0022419011220336	0.00970941036939621	0.00354059832170606	0.0178262684494257
1890	0.44545316696167	0.311687350273132	-25.6554355621338	0.0022419011220336	0.00451462110504508	-0.00230353930965066	-0.00132951640989631
1891	0.44545316696167	0.961035966873169	-26.1099796295166	0.00613799272105098	-0.00295288790948689	-0.00197886489331722	0.0136055024340749
1892	1.74415040016174	-0.337661296129227	-25.8502388000488	0.0168522447347641	-0.00360223650932312	-0.00457625929266214	-0.0110697457566857
1893	1.74415040016174	0.311687350273132	-26.0450439453125	-0.0117190945893526	0.000618529506027699	-0.0100957229733467	-0.00555028254166245
1894	1.09480178356171	0.311687350273132	-25.5255661010742	0.00386527273803949	0.01100810803473	-0.00165419070981443	0.00256657530553639
1895	0.44545316696167	-0.0129869729280472	-25.5255661010742	0.0165275707840919	0.00548864435404539	0.00126787810586393	0.00321592413820326
1896	1.09480178356171	-0.987009942531586	-25.2658252716064	-0.00619963090866804	0.00289124972186983	-0.00912170019000769	0.0243197549134493
1897	-0.853244125843048	0.311687350273132	-25.8502388000488	-0.0139918150380254	-0.00392691092565656	0.000293855206109583	0.00126787810586393
1898	-0.853244125843048	0.311687350273132	-26.1099796295166	-0.0204853005707264	0.00516396993771195	-0.00684897974133492	-0.00132951640989631
1899	-3.45063853263855	0.636361658573151	-26.0450439453125	0.00581331877037883	0.00516396993771195	0.00354059832170606	0.00386527273803949
1900	-2.15194129943848	0.636361658573151	-25.9151744842529	-0.0156151866540313	0.0123068047687411	-0.00490093370899558	0.00126787810586393
1901	-2.15194129943848	0.961035966873169	-25.6554355621338	-0.00912170019000769	-0.000355493422830477	-0.000680167751852423	0.0213976856321096
1902	0.44545316696167	-0.662335574626923	-25.5255661010742	-0.00619963090866804	0.00126787810586393	0.000943203864153475	-0.00230353930965066
1903	-0.203895464539528	0.636361658573151	-26.2398490905762	-0.00457625929266214	-0.00165419070981443	-0.0104203969240189	-0.0169138833880424
1904	-1.50259268283844	0.636361658573151	-26.3047828674316	-0.00847235135734081	0.00354059832170606	0.00191722682211548	-0.00230353930965066
1905	-0.203895464539528	0.636361658573151	-26.1099796295166	0.00581331877037883	0.0113327819854021	-0.0026282137259841	0.00483929552137852
1906	1.09480178356171	-0.0129869729280472	-25.6554355621338	-0.00944637414067984	0.000618529506027699	-0.00717365415766835	0.0217223595827818
1907	-0.203895464539528	0.636361658573151	-25.5255661010742	-0.00295288790948689	-0.00165419070981443	-0.00749832857400179	-0.0224333461374044
1908	1.09480178356171	0.311687350273132	-25.7853050231934	-0.0120437685400248	0.00938473641872406	-0.0126931173726916	-0.0156151866540313
1909	0.44545316696167	0.636361658573151	-26.2398490905762	0.0123068047687411	0.00289124972186983	0.00516396993771195	-0.0201606266200542
1910	1.09480178356171	-0.0129869729280472	-25.8502388000488	-0.00782300252467394	0.00938473641872406	-0.0026282137259841	-0.00555028254166245
1911	-0.203895464539528	0.311687350273132	-25.980110168457	0.01847561635077	-0.00392691092565656	-0.00165419070981443	0.0162028968334198
1912	2.39349913597107	-0.987009942531586	-25.5904998779297	0.00808603875339031	0.000943203864153475	0.000943203864153475	-0.017887907102704
1913	0.44545316696167	0.311687350273132	-25.6554355621338	0.0171769186854362	-0.00165419070981443	-0.00749832857400179	-0.0159398596733809
1914	0.44545316696167	-0.337661296129227	-25.7853050231934	-0.00100484199356288	0.00354059832170606	0.00191722682211548	0.0022419011220336
1915	2.39349913597107	-1.3116842508316	-26.0450439453125	0.00711201597005129	0.00516396993771195	0.00256657530553639	0.00256657530553639
1916	2.39349913597107	-1.63635849952698	-26.1749134063721	0.000293855206109583	-0.00652430532500148	0.000618529506027699	0.00743668992072344
1917	2.39349913597107	-1.63635849952698	-25.980110168457	0.00678734155371785	-0.00684897974133492	0.00191722682211548	-0.00587495695799589
1918	2.39349913597107	-1.3116842508316	-25.7853050231934	-0.0139918150380254	-0.00132951640989631	-0.00879702530801296	-0.0204853005707264
1919	0.44545316696167	-0.337661296129227	-25.8502388000488	0.011982130818069	-0.00555028254166245	0.00548864435404539	-0.00100484199356288
1920	1.09480178356171	-0.662335574626923	-25.8502388000488	0.0123068047687411	-0.00522560812532902	-0.00295288790948689	-0.00555028254166245
1921	1.09480178356171	-0.987009942531586	-25.980110168457	-0.000355493422830477	-0.00944637414067984	0.000293855206109583	0.012956153601408
1922	3.04284763336182	-1.63635849952698	-25.980110168457	-0.0126931173726916	-0.00847235135734081	-0.00132951640989631	0.00808603875339031
1923	1.09480178356171	-0.337661296129227	-26.3047828674316	0.0149041991680861	-0.00912170019000769	-0.0100957229733467	0.00321592413820326
1924	1.09480178356171	-0.662335574626923	-25.8502388000488	0.0207483377307653	-0.00587495695799589	0.000943203864153475	-0.0204853005707264
1925	1.74415040016174	-1.3116842508316	-25.4606304168701	0.012956153601408	-0.00230353930965066	-0.00749832857400179	0.00841071270406246
1926	1.74415040016174	-1.3116842508316	-25.7203693389893	0.00256657530553639	-0.00327756232582033	-0.00392691092565656	0.00516396993771195
1927	1.74415040016174	-0.662335574626923	-25.6554355621338	0.00906006153672934	-0.00100484199356288	-0.00684897974133492	0.0168522447347641
1928	1.09480178356171	0.636361658573151	-26.1099796295166	-0.00100484199356288	-0.00230353930965066	-0.00652430532500148	-0.0026282137259841
1929	0.44545316696167	0.311687350273132	-25.7853050231934	0.0022419011220336	0.000943203864153475	-0.00360223650932312	-0.0169138833880424
1930	1.09480178356171	-0.987009942531586	-25.395694732666	0.00289124972186983	0.000943203864153475	-3.08191010844894e-05	-0.00847235135734081
1931	1.09480178356171	0.311687350273132	-25.7853050231934	0.0210730116814375	0.000618529506027699	-0.00684897974133492	0.00581331877037883
1932	1.74415040016174	-0.337661296129227	-25.9151744842529	-0.0182125810533762	-0.00490093370899558	0.000293855206109583	-0.0159398596733809
1933	1.09480178356171	0.636361658573151	-26.4346542358398	0.0103587592020631	0.00256657530553639	-0.00360223650932312	-0.0159398596733809
1934	0.44545316696167	-0.662335574626923	-25.7203693389893	0.0022419011220336	0.00776136433705688	-0.00100484199356288	0.000943203864153475
1935	1.74415040016174	-0.662335574626923	-25.8502388000488	0.000943203864153475	-0.00132951640989631	-0.00490093370899558	-0.00165419070981443
1936	3.04284763336182	-0.337661296129227	-25.8502388000488	-0.000355493422830477	0.000293855206109583	0.000293855206109583	0.0223717093467712
1937	1.74415040016174	-0.337661296129227	-25.8502388000488	0.00191722682211548	0.000618529506027699	-0.0152905117720366	0.00938473641872406
1938	3.04284763336182	-0.662335574626923	-26.1099796295166	-0.00165419070981443	-0.000355493422830477	-0.00782300252467394	-0.000355493422830477
1939	0.44545316696167	0.311687350273132	-26.3697185516357	-0.00295288790948689	0.00289124972186983	-0.000355493422830477	-0.00522560812532902
1940	0.44545316696167	-0.0129869729280472	-26.1099796295166	0.00548864435404539	0.00289124972186983	0.00159255252219737	0.00483929552137852
1941	0.44545316696167	0.636361658573151	-26.1099796295166	0.0162028968334198	-0.000355493422830477	-0.00977104809135199	0.01100810803473
1942	3.69219636917114	-0.337661296129227	-25.8502388000488	0.0223717093467712	0.000293855206109583	0.00418994715437293	0.0188002903014421
1943	0.44545316696167	0.636361658573151	-26.3697185516357	0.0022419011220336	0.00451462110504508	-0.00717365415766835	-0.00977104809135199
1944	-0.203895464539528	0.636361658573151	-26.1099796295166	0.00256657530553639	0.0103587592020631	-0.000680167751852423	-0.00100484199356288
1945	2.39349913597107	-0.337661296129227	-26.0450439453125	0.00613799272105098	0.0100340843200684	0.00256657530553639	0.00451462110504508
1946	3.04284763336182	-0.0129869729280472	-25.980110168457	-3.08191010844894e-05	0.00386527273803949	0.00191722682211548	0.01847561635077
1947	1.74415040016174	-0.662335574626923	-25.5904998779297	-0.00490093370899558	-3.08191010844894e-05	-0.00295288790948689	0.00841071270406246
1948	-0.203895464539528	0.311687350273132	-25.7203693389893	-0.000355493422830477	0.000293855206109583	-0.00230353930965066	-0.0198359526693821
1949	0.44545316696167	0.311687350273132	-26.3697185516357	-0.0110697457566857	0.00516396993771195	-0.00100484199356288	-0.0152905117720366
1950	0.44545316696167	-0.0129869729280472	-26.4995880126953	-0.000680167751852423	0.0106834331527352	0.0022419011220336	0.00906006153672934
1951	-1.50259268283844	0.961035966873169	-25.980110168457	-0.00977104809135199	-0.00132951640989631	-0.00814767740666866	0.0175015944987535
1952	-0.203895464539528	-0.0129869729280472	-26.0450439453125	-0.0120437685400248	0.00159255252219737	0.00159255252219737	0.00321592413820326
1953	-2.15194129943848	0.311687350273132	-25.9151744842529	-0.00684897974133492	-0.00230353930965066	0.0022419011220336	-0.00522560812532902
1954	-0.203895464539528	-0.337661296129227	-25.7853050231934	-0.00977104809135199	0.00711201597005129	-0.00165419070981443	-0.00392691092565656
1955	-0.853244125843048	-0.0129869729280472	-25.8502388000488	-0.0182125810533762	-0.00165419070981443	0.00321592413820326	0.00808603875339031
1956	-0.203895464539528	-0.337661296129227	-26.1099796295166	0.00451462110504508	0.00289124972186983	-0.00814767740666866	0.00646266713738441
1957	1.74415040016174	-0.987009942531586	-25.980110168457	-0.00912170019000769	-0.0026282137259841	-0.000355493422830477	0.00646266713738441
1958	0.44545316696167	-0.337661296129227	-25.9151744842529	-0.0217839982360601	0.00743668992072344	-0.00555028254166245	0.00678734155371785
1959	-0.203895464539528	0.311687350273132	-25.7203693389893	-0.00132951640989631	0.00548864435404539	0.0022419011220336	-0.00522560812532902
1960	1.09480178356171	-0.337661296129227	-25.8502388000488	-0.00230353930965066	0.00776136433705688	-0.00392691092565656	0.00386527273803949
1961	1.09480178356171	-0.0129869729280472	-26.0450439453125	0.0022419011220336	-0.00457625929266214	-0.00749832857400179	0.0197743140161037
1962	1.09480178356171	-0.0129869729280472	-26.1099796295166	-0.00652430532500148	-0.00100484199356288	0.000943203864153475	-0.00197886489331722
1963	1.74415040016174	0.311687350273132	-26.1099796295166	-0.00100484199356288	-3.08191010844894e-05	-0.00619963090866804	0.000943203864153475
1964	0.44545316696167	-0.337661296129227	-25.8502388000488	-0.00295288790948689	0.00159255252219737	-0.00197886489331722	-0.00327756232582033
1965	3.04284763336182	-0.662335574626923	-25.6554355621338	0.00191722682211548	0.00321592413820326	-0.00230353930965066	-0.00230353930965066
1966	1.74415040016174	-0.662335574626923	-25.980110168457	0.00386527273803949	0.000293855206109583	-0.00295288790948689	-0.00457625929266214
1967	3.04284763336182	-0.987009942531586	-26.0450439453125	0.00159255252219737	-0.0026282137259841	-0.00555028254166245	-0.0217839982360601
1968	1.09480178356171	-0.987009942531586	-26.0450439453125	-0.00619963090866804	0.00256657530553639	0.00256657530553639	-0.0250307414680719
1969	1.74415040016174	-0.987009942531586	-26.2398490905762	0.00581331877037883	0.00418994715437293	-0.000355493422830477	-0.017887907102704
1970	1.74415040016174	-1.63635849952698	-25.8502388000488	-0.000680167751852423	-0.00197886489331722	0.00321592413820326	-0.0149658378213644
1971	1.09480178356171	-1.96103286743164	-25.395694732666	0.0181509424000978	-0.0113944197073579	-0.000680167751852423	0.0100340843200684
1972	1.74415040016174	-1.3116842508316	-26.2398490905762	-0.00977104809135199	-0.00814767740666866	-0.00132951640989631	-0.0126931173726916
1973	1.09480178356171	-0.662335574626923	-26.3047828674316	-0.00100484199356288	-0.00684897974133492	0.00386527273803949	-0.0133424662053585
1974	1.74415040016174	-1.96103286743164	-26.1099796295166	-0.00327756232582033	0.00581331877037883	-0.00132951640989631	-0.0253554154187441
1975	2.39349913597107	-1.63635849952698	-25.9151744842529	-0.00100484199356288	0.00646266713738441	0.00289124972186983	-0.0123684434220195
1976	1.09480178356171	-1.3116842508316	-25.980110168457	-0.00295288790948689	-0.000355493422830477	-0.0026282137259841	-0.0026282137259841
1977	2.39349913597107	-0.987009942531586	-25.8502388000488	-0.00717365415766835	-0.00360223650932312	-0.00652430532500148	-0.0152905117720366
1978	1.09480178356171	-0.987009942531586	-26.0450439453125	-0.00197886489331722	-0.00132951640989631	-0.00814767740666866	-0.0224333461374044
1979	2.39349913597107	-0.337661296129227	-26.1099796295166	0.00646266713738441	0.00451462110504508	-0.00555028254166245	-0.0120437685400248
1980	2.39349913597107	-0.987009942531586	-25.9151744842529	0.00191722682211548	0.00289124972186983	0.00581331877037883	-0.00360223650932312
1981	1.09480178356171	0.311687350273132	-26.5645236968994	-0.000680167751852423	0.00873538758605719	0.000618529506027699	0.0149041991680861
1982	2.39349913597107	-0.662335574626923	-26.4995880126953	0.0175015944987535	0.00418994715437293	-0.00100484199356288	-0.0188619289547205
1983	1.74415040016174	0.311687350273132	-26.3697185516357	0.00483929552137852	0.00483929552137852	-0.00457625929266214	-0.0130177913233638
1984	1.09480178356171	-0.662335574626923	-26.1099796295166	0.000943203864153475	0.0103587592020631	-0.00717365415766835	-0.0126931173726916
1985	2.39349913597107	-0.662335574626923	-26.1749134063721	0.00743668992072344	0.00938473641872406	-0.000355493422830477	-0.0110697457566857
1986	0.44545316696167	-0.662335574626923	-26.3047828674316	0.000293855206109583	-3.08191010844894e-05	-0.00522560812532902	0.00841071270406246
1987	3.04284763336182	-0.662335574626923	-26.1749134063721	0.00483929552137852	-0.00327756232582033	-0.000680167751852423	-0.0172385573387146
1988	1.09480178356171	-0.337661296129227	-26.3047828674316	0.00483929552137852	0.00256657530553639	-0.00749832857400179	-0.0211346503347158
1989	0.44545316696167	-0.0129869729280472	-26.1749134063721	0.0100340843200684	0.00321592413820326	-3.08191010844894e-05	-0.00197886489331722
1990	2.39349913597107	-0.987009942531586	-26.3697185516357	0.00483929552137852	0.0100340843200684	-0.00132951640989631	0.000618529506027699
1991	1.74415040016174	-0.662335574626923	-26.3697185516357	0.0103587592020631	-0.00587495695799589	-0.00230353930965066	0.0136055024340749
1992	1.09480178356171	0.636361658573151	-26.4346542358398	0.0022419011220336	-0.00392691092565656	-0.00490093370899558	-0.0117190945893526
1993	-0.203895464539528	-0.0129869729280472	-25.9151744842529	-0.00717365415766835	0.00970941036939621	-0.000355493422830477	-0.0156151866540313
1994	1.09480178356171	-0.662335574626923	-25.7853050231934	0.00451462110504508	0.00516396993771195	0.00418994715437293	0.00516396993771195
1995	3.04284763336182	0.311687350273132	-26.0450439453125	-0.00197886489331722	0.00548864435404539	0.000293855206109583	0.00483929552137852
1996	-1.50259268283844	0.311687350273132	-26.2398490905762	0.0181509424000978	0.00289124972186983	-0.00360223650932312	0.0188002903014421
1997	-0.203895464539528	0.311687350273132	-26.3047828674316	0.0022419011220336	-0.00100484199356288	0.00289124972186983	-0.0107450718060136
1998	1.74415040016174	-0.662335574626923	-26.694393157959	-0.00944637414067984	0.00126787810586393	0.00159255252219737	-0.00912170019000769
1999	3.04284763336182	-0.337661296129227	-25.980110168457	0.000618529506027699	0.00289124972186983	0.00776136433705688	0.0100340843200684
2000	2.39349913597107	-0.987009942531586	-25.5255661010742	0.0149041991680861	0.00841071270406246	0.00613799272105098	0.00841071270406246
[truncated: 6,120 more rows]
