# Supplementary material for: Precise instruction and consideration of the vertical and horizontal force component increases validity and reliability of the 90:20 Isometric Posterior Chain Test
Source: PLoS One. 2024 Oct 28;19(10):e0312843. doi: 10.1371/journal.pone.0312843 (PMC11515970; doi:10.1371/journal.pone.0312843)
Supplement: S1 File — (ZIP) [file pone.0312843.s001.zip › S1_Raw_Data/M1_P16_vh_1.csv]

1	119.276252746582	-13.9739828109741	-7.6684775352478	-0.0026282137259841	0.00711201597005129	-0.0305502042174339	0.00711201597005129
2	118.626899719238	-13.9739828109741	-7.47367286682129	-0.00425158534198999	0.0288651939481497	-0.0260047651827335	0.0103587592020631
3	119.276252746582	-14.298656463623	-7.34380340576172	-0.00360223650932312	0.0512677207589149	-0.0123684434220195	-0.00230353930965066
4	119.276252746582	-14.6233310699463	-7.27886867523193	0.00126787810586393	0.0571118593215942	0.00646266713738441	-0.00814767740666866
5	118.626899719238	-14.6233310699463	-7.47367286682129	0.00386527273803949	0.047696303576231	0.0152288740500808	-0.0123684434220195
6	119.276252746582	-13.9739828109741	-7.47367286682129	0.00483929552137852	0.0502936989068985	0.00743668992072344	-0.0113944197073579
7	119.276252746582	-14.298656463623	-7.47367286682129	0.013930176384747	0.0428261905908585	0.0171769186854362	-0.0363943427801132
8	117.32820892334	-13.3246335983276	-7.14899873733521	0.0171769186854362	0.0532157681882381	0.0165275707840919	-0.0376930385828018
9	119.276252746582	-14.298656463623	-7.08406400680542	0.020423661917448	0.0525664202868938	0.0262678004801273	-0.0367190167307854
10	117.32820892334	-12.9999599456787	-6.95419406890869	0.00678734155371785	0.0619819760322571	0.00906006153672934	-0.0240567177534103
11	116.678855895996	-13.6493082046509	-7.01912927627563	0.0123068047687411	0.049319677054882	0.000293855206109583	-0.0191866029053926
12	119.925598144531	-14.298656463623	-6.69445466995239	-0.0162645354866982	0.0412028171122074	-0.0363943427801132	-0.00360223650932312
13	119.925598144531	-13.6493082046509	-6.82432460784912	-0.00100484199356288	0.0226963832974434	-0.0428878292441368	-0.0126931173726916
14	118.626899719238	-13.9739828109741	-6.62951993942261	0.00289124972186983	0.0162028968334198	-0.0204853005707264	-0.000355493422830477
15	117.32820892334	-12.6752853393555	-6.88925933837891	0.00289124972186983	0.00678734155371785	-0.00392691092565656	-0.00587495695799589
16	117.32820892334	-12.9999599456787	-7.08406400680542	-0.0104203969240189	0.00483929552137852	0.0168522447347641	0.0165275707840919
17	117.32820892334	-13.3246335983276	-7.01912927627563	-0.02697878703475	-0.00327756232582033	0.00256657530553639	0.0334106348454952
18	117.32820892334	-12.9999599456787	-7.01912927627563	-0.0263294391334057	-0.0198359526693821	-0.000355493422830477	0.0412028171122074
19	117.32820892334	-12.9999599456787	-6.95419406890869	-0.0211346503347158	-0.0360696688294411	0.0223717093467712	0.0259431265294552
20	119.276252746582	-13.6493082046509	-6.75938940048218	-0.00912170019000769	-0.0409397818148136	0.0324366129934788	0.0285405199974775
21	118.626899719238	-13.3246335983276	-6.75938940048218	0.00126787810586393	-0.0542514286935329	0.0675014406442642	-0.00457625929266214
22	118.626899719238	-14.298656463623	-6.82432460784912	-0.00100484199356288	-0.0571734979748726	0.0623066499829292	0.00938473641872406
23	119.276252746582	-13.3246335983276	-6.95419406890869	0.000943203864153475	-0.0448358729481697	0.0217223595827818	-0.00100484199356288
24	117.977554321289	-13.9739828109741	-6.95419406890869	0.00743668992072344	-0.0474332682788372	0.00289124972186983	-0.00230353930965066
25	117.32820892334	-12.0259370803833	-7.21393346786499	0.000943203864153475	-0.0474332682788372	0.025618452578783	0.000618529506027699
26	118.626899719238	-13.6493082046509	-7.01912927627563	0.00711201597005129	-0.0510046854615211	0.0636053457856178	-0.00912170019000769
27	118.626899719238	-12.9999599456787	-6.95419406890869	0.0259431265294552	-0.0730825439095497	0.0837351530790329	-0.0331475995481014
28	117.32820892334	-12.3506107330322	-7.08406400680542	0.0220470335334539	-0.068537101149559	0.0652287155389786	-0.0393164120614529
29	117.977554321289	-12.6752853393555	-7.73341274261475	0.01847561635077	-0.0565241500735283	0.0126314787194133	-0.0318489037454128
30	117.32820892334	-12.3506107330322	-7.47367286682129	0.0233457311987877	-0.0571734979748726	-0.048407293856144	-0.0247060675173998
31	116.029510498047	-11.3765878677368	-7.21393346786499	0.0116574559360743	-0.0490566417574883	-0.0747059136629105	-0.00912170019000769
32	119.925598144531	-13.3246335983276	-6.95419406890869	0.0106834331527352	-0.0260047651827335	-0.085420161485672	-0.00522560812532902
33	118.626899719238	-12.3506107330322	-6.56458520889282	0.00808603875339031	-0.0185372550040483	-0.104251272976398	0.00126787810586393
34	119.276252746582	-12.9999599456787	-6.88925933837891	0.00711201597005129	0.00776136433705688	-0.112368136644363	0.00256657530553639
35	116.678855895996	-11.7012624740601	-7.79834747314453	0.0149041991680861	0.01100810803473	-0.0792513489723206	-3.08191010844894e-05
36	117.977554321289	-11.7012624740601	-7.79834747314453	-0.0104203969240189	-0.000680167751852423	-0.050680011510849	0.0194496400654316
37	117.32820892334	-12.0259370803833	-6.88925933837891	-0.0227580219507217	0.00256657530553639	-0.0331475995481014	0.0282158460468054
38	118.626899719238	-11.7012624740601	-7.34380340576172	-0.0143164889886975	0.00191722682211548	-0.0386670641601086	0.0360080301761627
39	116.678855895996	-11.0519132614136	-7.14899873733521	-0.00132951640989631	-0.00977104809135199	-0.0357449948787689	0.0252937767654657
40	119.276252746582	-13.3246335983276	-7.27886867523193	-0.0110697457566857	0.00906006153672934	-0.0188619289547205	0.0233457311987877
41	117.977554321289	-12.3506107330322	-7.53860807418823	-0.00717365415766835	-0.00847235135734081	-0.00360223650932312	0.00678734155371785
42	119.276252746582	-12.6752853393555	-6.95419406890869	-0.00587495695799589	-0.0130177913233638	0.00841071270406246	0.00841071270406246
43	118.626899719238	-12.3506107330322	-6.75938940048218	-0.00197886489331722	0.0162028968334198	0.0181509424000978	0.00678734155371785
44	118.626899719238	-12.9999599456787	-6.69445466995239	0.0103587592020631	0.0136055024340749	0.01100810803473	-0.000680167751852423
45	116.029510498047	-11.0519132614136	-6.75938940048218	0.0213976856321096	0.0106834331527352	0.013930176384747	-0.00944637414067984
46	118.626899719238	-12.0259370803833	-7.21393346786499	0.00256657530553639	0.00808603875339031	0.00743668992072344	-0.0130177913233638
47	116.678855895996	-12.0259370803833	-6.95419406890869	0.0194496400654316	-0.00360223650932312	0.0246444288641214	-0.0282774847000837
48	116.678855895996	-12.0259370803833	-7.01912927627563	0.0272418223321438	-0.0133424662053585	0.0265924744307995	-0.0393164120614529
49	116.678855895996	-12.3506107330322	-6.82432460784912	0.0197743140161037	-0.00100484199356288	0.0239950809627771	-0.0318489037454128
50	115.380157470703	-11.7012624740601	-6.95419406890869	0.0113327819854021	0.0022419011220336	0.0275664981454611	-0.0191866029053926
51	114.08145904541	-12.0259370803833	-7.08406400680542	0.00159255252219737	0.00289124972186983	0.00678734155371785	-0.00619963090866804
52	116.029510498047	-12.3506107330322	-6.82432460784912	-0.00327756232582033	0.00841071270406246	0.00906006153672934	-0.0110697457566857
53	114.730812072754	-12.3506107330322	-6.82432460784912	-0.0159398596733809	0.0188002903014421	0.000618529506027699	-0.00295288790948689
54	115.380157470703	-12.3506107330322	-6.82432460784912	0.00354059832170606	0.0213976856321096	0.0022419011220336	0.00418994715437293
55	113.432113647461	-11.0519132614136	-7.34380340576172	-0.00814767740666866	0.0314625911414623	-0.00847235135734081	0.00743668992072344
56	114.08145904541	-10.7272396087646	-7.53860807418823	-0.0113944197073579	0.0308132413774729	-0.0143164889886975	0.0188002903014421
57	114.08145904541	-12.3506107330322	-6.56458520889282	-0.0308748781681061	0.0499690249562263	-0.0415891297161579	0.036657378077507
58	114.08145904541	-11.0519132614136	-7.14899873733521	-0.0305502042174339	0.0574365332722664	-0.0565241500735283	0.0408781431615353
59	114.730812072754	-11.7012624740601	-6.88925933837891	-0.0172385573387146	0.0665274113416672	-0.0428878292441368	0.0360080301761627
60	117.32820892334	-12.0259370803833	-6.82432460784912	-0.0120437685400248	0.0704235062003136	-0.0227580219507217	0.0236704051494598
61	116.678855895996	-12.0259370803833	-6.88925933837891	-0.0139918150380254	0.0652287155389786	-0.0263294391334057	0.0142548503354192
62	116.678855895996	-12.0259370803833	-7.21393346786499	-0.0110697457566857	0.0600339286029339	-0.00847235135734081	0.0100340843200684
63	116.678855895996	-11.7012624740601	-7.01912927627563	-0.0026282137259841	0.0629559978842735	-0.0104203969240189	0.000618529506027699
64	117.32820892334	-12.3506107330322	-7.47367286682129	0.00386527273803949	0.0457482598721981	-0.00197886489331722	0.00386527273803949
65	115.380157470703	-11.0519132614136	-7.73341274261475	0.00581331877037883	0.020423661917448	0.00548864435404539	-0.00392691092565656
66	117.32820892334	-11.3765878677368	-7.73341274261475	0.0113327819854021	0.0152288740500808	0.0191249661147594	-0.00684897974133492
67	116.678855895996	-12.0259370803833	-7.47367286682129	0.013930176384747	-0.0198359526693821	0.0207483377307653	-0.0282774847000837
68	116.029510498047	-10.7272396087646	-7.27886867523193	0.0285405199974775	-0.0302255302667618	0.049319677054882	-0.0422384813427925
69	116.029510498047	-12.0259370803833	-7.21393346786499	0.012956153601408	-0.0373683646321297	0.0515923984348774	-0.0292515084147453
70	115.380157470703	-11.0519132614136	-7.6684775352478	0.01100810803473	-0.0545761026442051	0.0567871853709221	-0.021459324285388
71	116.678855895996	-11.7012624740601	-7.21393346786499	0.00873538758605719	-0.0678877532482147	0.0532157681882381	-0.00782300252467394
72	116.029510498047	-11.7012624740601	-7.4087381362915	-0.00165419070981443	-0.0743812397122383	0.0506183728575706	-0.00652430532500148
73	116.678855895996	-12.0259370803833	-7.27886867523193	0.013930176384747	-0.0639916583895683	0.0376313999295235	0.00808603875339031
74	116.029510498047	-12.3506107330322	-6.69445466995239	0.00841071270406246	-0.0630176365375519	0.0233457311987877	0.00418994715437293
75	115.380157470703	-12.6752853393555	-6.49965000152588	0.0116574559360743	-0.0500306636095047	0.0100340843200684	-0.00132951640989631
76	114.08145904541	-11.3765878677368	-7.14899873733521	-0.00197886489331722	-0.0363943427801132	-0.0113944197073579	0.00321592413820326
77	115.380157470703	-12.9999599456787	-6.88925933837891	-0.00327756232582033	-0.017887907102704	-0.0175632312893867	0.0347093306481838
78	112.782768249512	-11.7012624740601	-7.14899873733521	0.00289124972186983	0.0142548503354192	-0.0253554154187441	0.0272418223321438
79	114.730812072754	-13.3246335983276	-6.69445466995239	0.00776136433705688	0.0246444288641214	-0.0162645354866982	0.0301638916134834
80	114.730812072754	-13.6493082046509	-6.62951993942261	0.00613799272105098	0.0220470335334539	-0.00555028254166245	0.0155535480007529
81	114.730812072754	-12.9999599456787	-6.62951993942261	-0.00749832857400179	0.00970941036939621	0.000618529506027699	0.00711201597005129
82	114.730812072754	-12.9999599456787	-7.6684775352478	-0.00944637414067984	0.00646266713738441	-0.0113944197073579	0.00581331877037883
83	114.08145904541	-13.6493082046509	-6.82432460784912	-0.00230353930965066	0.0126314787194133	-0.00587495695799589	-0.000680167751852423
84	115.380157470703	-12.9999599456787	-6.95419406890869	0.011982130818069	0.0100340843200684	0.00906006153672934	-0.0156151866540313
85	112.782768249512	-11.7012624740601	-6.75938940048218	0.00354059832170606	0.0230210572481155	0.0181509424000978	-0.00814767740666866
86	113.432113647461	-11.0519132614136	-6.69445466995239	-0.00522560812532902	-0.00197886489331722	0.012956153601408	-0.0159398596733809
87	114.08145904541	-12.0259370803833	-6.88925933837891	0.020423661917448	-0.00847235135734081	0.0103587592020631	-0.0224333461374044
88	113.432113647461	-11.7012624740601	-7.01912927627563	0.00970941036939621	-0.0253554154187441	-0.00165419070981443	-0.0331475995481014
89	113.432113647461	-12.3506107330322	-7.08406400680542	0.0149041991680861	-0.0130177913233638	0.00386527273803949	-0.0237320438027382
90	112.133415222168	-11.0519132614136	-6.88925933837891	0.0152288740500808	-0.0204853005707264	0.00354059832170606	-0.0175632312893867
91	114.730812072754	-12.0259370803833	-6.69445466995239	0.00841071270406246	-0.0198359526693821	-0.00944637414067984	0.00386527273803949
92	113.432113647461	-11.3765878677368	-6.49965000152588	0.00906006153672934	-0.0188619289547205	-0.0100957229733467	-0.00132951640989631
93	113.432113647461	-11.7012624740601	-6.69445466995239	0.012956153601408	-0.00425158534198999	-0.0201606266200542	0.012956153601408
94	114.08145904541	-11.7012624740601	-7.47367286682129	0.00191722682211548	0.00483929552137852	-0.00977104809135199	-0.000355493422830477
95	113.432113647461	-11.0519132614136	-6.69445466995239	0.0145795252174139	-0.00165419070981443	-0.00555028254166245	0.00354059832170606
96	112.133415222168	-10.4025650024414	-7.08406400680542	-0.00522560812532902	-3.08191010844894e-05	-0.000355493422830477	0.0288651939481497
97	113.432113647461	-11.7012624740601	-7.14899873733521	-0.0195112787187099	0.00386527273803949	-0.0152905117720366	0.0412028171122074
98	112.133415222168	-10.0778903961182	-7.21393346786499	-0.0191866029053926	0.00581331877037883	-0.0253554154187441	0.040228795260191
99	113.432113647461	-11.7012624740601	-7.34380340576172	-0.00717365415766835	0.00711201597005129	-0.0165892094373703	0.036657378077507
100	112.782768249512	-11.3765878677368	-7.47367286682129	-0.00847235135734081	0.00126787810586393	-0.0104203969240189	0.0207483377307653
101	114.08145904541	-10.7272396087646	-7.6684775352478	-0.0146411629393697	-0.00490093370899558	-0.00490093370899558	0.0175015944987535
102	112.133415222168	-10.0778903961182	-7.6684775352478	-0.00490093370899558	-0.00490093370899558	-0.0126931173726916	0.0175015944987535
103	113.432113647461	-10.7272396087646	-7.47367286682129	-0.000680167751852423	0.00159255252219737	-0.0146411629393697	-0.00327756232582033
104	113.432113647461	-11.7012624740601	-7.27886867523193	0.0132808275520802	-0.00522560812532902	-0.00457625929266214	-0.00360223650932312
105	111.484069824219	-11.0519132614136	-7.6684775352478	-0.00555028254166245	-0.0175632312893867	-0.00912170019000769	-0.00327756232582033
106	112.782768249512	-11.0519132614136	-7.27886867523193	-0.00652430532500148	0.000943203864153475	-0.00360223650932312	-0.0110697457566857
107	112.782768249512	-12.0259370803833	-7.6684775352478	0.0220470335334539	-0.00555028254166245	-0.00230353930965066	-0.0373683646321297
108	111.484069824219	-10.7272396087646	-7.47367286682129	0.0152288740500808	-0.00522560812532902	0.00873538758605719	-0.0441865250468254
109	112.133415222168	-10.4025650024414	-7.01912927627563	0.0168522447347641	0.0301638916134834	0.0285405199974775	-0.043212503194809
110	110.834716796875	-10.4025650024414	-6.75938940048218	0.00873538758605719	0.0386054255068302	0.0447742342948914	-0.0247060675173998
111	112.782768249512	-11.7012624740601	-7.21393346786499	-0.00132951640989631	0.0545144639909267	0.0395794473588467	-0.0117190945893526
112	111.484069824219	-9.75321674346924	-7.4087381362915	0.000293855206109583	0.0577612072229385	0.0434755384922028	-0.00555028254166245
113	112.133415222168	-11.0519132614136	-7.34380340576172	0.00354059832170606	0.0590599067509174	0.0324366129934788	-0.00619963090866804
114	110.834716796875	-10.0778903961182	-7.08406400680542	0.000618529506027699	0.0684754624962807	0.0295145437121391	0.00159255252219737
115	112.782768249512	-10.4025650024414	-7.4087381362915	-0.00132951640989631	0.0658780634403229	-0.0100957229733467	-0.00295288790948689
116	112.782768249512	-10.7272396087646	-7.27886867523193	-0.0117190945893526	0.0473716296255589	-0.0292515084147453	0.00906006153672934
117	114.08145904541	-11.3765878677368	-7.08406400680542	-0.0240567177534103	0.0379560738801956	-0.0672384053468704	0.0369820520281792
118	110.834716796875	-9.75321674346924	-7.21393346786499	-0.0204853005707264	0.0392547734081745	-0.0750305876135826	0.0412028171122074
119	112.133415222168	-10.4025650024414	-7.6684775352478	-0.0146411629393697	0.0470469556748867	-0.0802253782749176	0.0282158460468054
120	112.133415222168	-11.0519132614136	-7.34380340576172	-0.00652430532500148	0.0425015166401863	-0.0526280589401722	0.0191249661147594
121	112.782768249512	-11.3765878677368	-7.08406400680542	-0.0159398596733809	-0.00457625929266214	-0.0256800893694162	0.011982130818069
122	111.484069824219	-11.0519132614136	-7.14899873733521	-0.00652430532500148	-0.0175632312893867	-0.0139918150380254	0.00451462110504508
123	112.133415222168	-10.4025650024414	-7.60354280471802	-0.00230353930965066	-0.0461345724761486	-0.0107450718060136	-0.00782300252467394
124	110.834716796875	-10.0778903961182	-7.73341274261475	0.00451462110504508	-0.0419138073921204	0.01847561635077	-0.00587495695799589
125	110.834716796875	-10.4025650024414	-7.60354280471802	-0.00555028254166245	-0.0519787110388279	0.0142548503354192	-0.00295288790948689
126	110.834716796875	-10.0778903961182	-6.95419406890869	0.0123068047687411	-0.0617189407348633	0.0103587592020631	-0.0113944197073579
127	112.133415222168	-10.4025650024414	-7.27886867523193	0.0126314787194133	-0.0753552615642548	0.0217223595827818	-0.0295761823654175
128	111.484069824219	-10.7272396087646	-7.34380340576172	0.012956153601408	-0.0704851448535919	0.0213976856321096	-0.0461345724761486
129	111.484069824219	-10.7272396087646	-7.21393346786499	0.0223717093467712	-0.0652903541922569	0.011982130818069	-0.0350956469774246
130	109.536026000977	-9.75321674346924	-7.21393346786499	0.0126314787194133	-0.0656150281429291	0.0158782228827477	-0.043212503194809
131	111.484069824219	-11.0519132614136	-6.82432460784912	0.0116574559360743	-0.0581475235521793	0.0178262684494257	-0.017887907102704
132	110.834716796875	-10.7272396087646	-6.69445466995239	0.00386527273803949	-0.0454852245748043	0.00321592413820326	-0.00165419070981443
133	110.834716796875	-10.7272396087646	-6.69445466995239	0.00841071270406246	-0.0331475995481014	0.0116574559360743	-3.08191010844894e-05
134	110.834716796875	-11.0519132614136	-6.82432460784912	0.013930176384747	-0.0224333461374044	0.01847561635077	0.00126787810586393
135	109.536026000977	-11.0519132614136	-7.08406400680542	-0.00327756232582033	-0.0104203969240189	0.00548864435404539	0.00289124972186983
136	107.58797454834	-10.0778903961182	-7.73341274261475	-0.0110697457566857	-0.00944637414067984	0.00418994715437293	0.0136055024340749
137	110.185371398926	-11.0519132614136	-7.47367286682129	-0.0204853005707264	0.00646266713738441	-0.00327756232582033	0.0415274947881699
138	108.237327575684	-10.7272396087646	-7.27886867523193	-0.0204853005707264	0.013930176384747	-0.0159398596733809	0.0412028171122074
139	110.185371398926	-11.3765878677368	-6.56458520889282	-0.0113944197073579	0.011982130818069	-0.0104203969240189	0.0321119390428066
140	107.58797454834	-9.428542137146	-7.21393346786499	-0.00977104809135199	0.00386527273803949	-0.0107450718060136	0.0282158460468054
141	108.237327575684	-10.4025650024414	-7.14899873733521	-0.00912170019000769	0.00321592413820326	-0.00782300252467394	0.0152288740500808
142	106.938629150391	-10.4025650024414	-6.95419406890869	-0.0117190945893526	0.00191722682211548	-0.00295288790948689	0.00581331877037883
143	106.938629150391	-10.0778903961182	-6.75938940048218	-0.00360223650932312	0.0142548503354192	-0.00619963090866804	-0.000680167751852423
144	105.639930725098	-10.0778903961182	-6.88925933837891	-0.00684897974133492	0.020423661917448	-0.00360223650932312	-0.00165419070981443
145	106.938629150391	-9.75321674346924	-6.82432460784912	-0.00944637414067984	0.0132808275520802	-0.00230353930965066	-0.00490093370899558
146	106.289276123047	-9.75321674346924	-7.73341274261475	0.000943203864153475	0.0155535480007529	0.00873538758605719	-0.00782300252467394
147	108.237327575684	-10.0778903961182	-7.79834747314453	0.01100810803473	0.00581331877037883	0.00970941036939621	-0.0260047651827335
148	106.938629150391	-10.7272396087646	-7.27886867523193	0.013930176384747	0.00126787810586393	0.00678734155371785	-0.0318489037454128
149	108.237327575684	-10.4025650024414	-7.01912927627563	0.0162028968334198	0.00841071270406246	0.00548864435404539	-0.0286021586507559
150	105.639930725098	-10.0778903961182	-6.69445466995239	0.00776136433705688	0.01847561635077	0.0100340843200684	-0.0221086721867323
151	108.237327575684	-10.7272396087646	-6.56458520889282	0.00126787810586393	0.0213976856321096	-0.0117190945893526	-0.00814767740666866
152	108.237327575684	-10.7272396087646	-7.47367286682129	-0.00425158534198999	0.0236704051494598	-0.0250307414680719	-0.00977104809135199
153	108.886672973633	-10.7272396087646	-7.4087381362915	0.00743668992072344	0.0272418223321438	-0.0188619289547205	-0.000680167751852423
154	108.886672973633	-10.7272396087646	-7.14899873733521	-0.00522560812532902	0.0295145437121391	0.00581331877037883	0.0022419011220336
155	106.938629150391	-9.428542137146	-7.47367286682129	-0.00165419070981443	0.0272418223321438	0.0152288740500808	0.013930176384747
156	107.58797454834	-9.75321674346924	-7.21393346786499	-0.0165892094373703	0.0116574559360743	0.0168522447347641	0.0181509424000978
157	108.886672973633	-11.0519132614136	-6.82432460784912	-0.0276281367987394	0.0213976856321096	0.00776136433705688	0.0412028171122074
158	107.58797454834	-10.0778903961182	-6.82432460784912	-0.0139918150380254	0.0239950809627771	0.00354059832170606	0.0412028171122074
159	110.185371398926	-11.0519132614136	-7.01912927627563	-0.0182125810533762	0.013930176384747	0.00711201597005129	0.0272418223321438
160	108.886672973633	-10.0778903961182	-6.88925933837891	-0.00684897974133492	0.00808603875339031	0.00516396993771195	0.0340599827468395
161	108.886672973633	-9.75321674346924	-7.01912927627563	-0.00522560812532902	0.0168522447347641	0.011982130818069	0.0226963832974434
162	108.886672973633	-10.7272396087646	-6.69445466995239	-0.00814767740666866	0.0356833562254906	0.000618529506027699	0.0239950809627771
163	108.237327575684	-10.0778903961182	-6.95419406890869	0.000293855206109583	0.0434755384922028	-0.0117190945893526	-0.00295288790948689
164	108.237327575684	-10.7272396087646	-7.60354280471802	0.00354059832170606	0.0623066499829292	-0.0123684434220195	-0.00100484199356288
165	110.185371398926	-10.7272396087646	-7.60354280471802	-0.00100484199356288	0.045423585921526	-0.0172385573387146	-0.00425158534198999
166	108.886672973633	-10.7272396087646	-7.53860807418823	0.00159255252219737	0.00743668992072344	-0.00587495695799589	-0.00619963090866804
167	110.834716796875	-11.3765878677368	-7.08406400680542	0.0168522447347641	-0.0308748781681061	0.0171769186854362	-0.0370436906814575
168	108.886672973633	-11.3765878677368	-6.88925933837891	0.0259431265294552	-0.0347709693014622	0.0330859608948231	-0.0412644557654858
169	110.834716796875	-11.0519132614136	-7.53860807418823	0.0213976856321096	-0.0454852245748043	0.0314625911414623	-0.0347709693014622
170	109.536026000977	-10.7272396087646	-7.47367286682129	0.0162028968334198	-0.043212503194809	0.0467222817242146	-0.0221086721867323
171	108.886672973633	-11.3765878677368	-7.4087381362915	0.00776136433705688	-0.0279528107494116	0.00418994715437293	-0.0185372550040483
172	109.536026000977	-11.7012624740601	-7.27886867523193	0.00581331877037883	-0.0139918150380254	-0.00522560812532902	-0.0026282137259841
173	110.185371398926	-12.0259370803833	-7.27886867523193	0.0207483377307653	-0.000680167751852423	-0.00977104809135199	-0.00132951640989631
174	111.484069824219	-12.9999599456787	-6.88925933837891	0.011982130818069	0.0103587592020631	-0.0126931173726916	0.00256657530553639
175	109.536026000977	-11.0519132614136	-7.6684775352478	-0.00587495695799589	0.00970941036939621	-0.0175632312893867	-0.00295288790948689
176	108.886672973633	-12.0259370803833	-7.6684775352478	-0.00522560812532902	0.0262678004801273	-0.0211346503347158	0.0132808275520802
177	110.185371398926	-12.9999599456787	-7.47367286682129	-0.0185372550040483	0.036657378077507	-0.0286021586507559	0.0233457311987877
178	108.886672973633	-12.0259370803833	-7.34380340576172	-0.0172385573387146	0.0386054255068302	-0.0305502042174339	0.0428261905908585
179	110.185371398926	-12.9999599456787	-6.69445466995239	-0.00132951640989631	0.0321119390428066	-0.0295761823654175	0.0285405199974775
180	108.886672973633	-12.0259370803833	-6.62951993942261	-0.0175632312893867	0.0100340843200684	-0.0337969474494457	0.0223717093467712
181	108.237327575684	-11.7012624740601	-7.08406400680542	-0.0026282137259841	0.00970941036939621	-0.0201606266200542	0.01847561635077
182	109.536026000977	-12.9999599456787	-7.08406400680542	-0.000355493422830477	0.00191722682211548	-0.0201606266200542	0.00743668992072344
183	109.536026000977	-12.0259370803833	-7.60354280471802	0.00711201597005129	-0.00230353930965066	-0.00587495695799589	-0.00295288790948689
184	108.886672973633	-12.9999599456787	-6.95419406890869	0.00191722682211548	-0.00847235135734081	-0.00652430532500148	-0.00652430532500148
185	110.834716796875	-13.3246335983276	-6.82432460784912	-0.00132951640989631	-0.0341216214001179	0.00938473641872406	-0.00197886489331722
186	110.834716796875	-12.6752853393555	-6.69445466995239	0.0100340843200684	-0.0610695891082287	0.00711201597005129	-0.0100957229733467
187	110.834716796875	-12.9999599456787	-7.08406400680542	0.0197743140161037	-0.0753552615642548	0.0243197549134493	-0.0324982516467571
188	108.886672973633	-12.3506107330322	-6.88925933837891	0.0259431265294552	-0.0763292834162712	0.0259431265294552	-0.038017712533474
189	110.185371398926	-12.9999599456787	-6.36978054046631	0.0210730116814375	-0.0704851448535919	0.0243197549134493	-0.039641086012125
190	110.185371398926	-12.6752853393555	-6.43471527099609	0.011982130818069	-0.0594462193548679	0.0369820520281792	-0.0299008563160896
191	108.237327575684	-12.3506107330322	-6.56458520889282	0.00743668992072344	-0.0555501282215118	0.0158782228827477	-0.00814767740666866
192	110.834716796875	-13.3246335983276	-7.08406400680542	0.00483929552137852	-0.0383423902094364	0.00581331877037883	-0.00295288790948689
193	109.536026000977	-12.9999599456787	-7.6684775352478	0.0126314787194133	-0.021459324285388	-0.00100484199356288	-0.00230353930965066
194	109.536026000977	-12.0259370803833	-6.88925933837891	-0.0117190945893526	-0.00230353930965066	-0.00490093370899558	0.00191722682211548
195	108.886672973633	-11.7012624740601	-6.95419406890869	0.00906006153672934	0.013930176384747	-0.00912170019000769	0.000293855206109583
196	109.536026000977	-11.7012624740601	-7.53860807418823	-0.00782300252467394	-0.00814767740666866	-0.00457625929266214	0.0158782228827477
197	110.834716796875	-13.3246335983276	-7.08406400680542	-0.0250307414680719	0.013930176384747	-0.0250307414680719	0.0408781431615353
198	110.185371398926	-12.3506107330322	-7.53860807418823	-0.00847235135734081	0.0207483377307653	-0.0230826959013939	0.0444495603442192
199	110.185371398926	-12.9999599456787	-7.53860807418823	-0.00814767740666866	0.0233457311987877	-0.0136671401560307	0.0369820520281792
200	111.484069824219	-12.3506107330322	-7.01912927627563	-0.00425158534198999	0.0142548503354192	-0.0126931173726916	0.0236704051494598
201	108.237327575684	-11.7012624740601	-7.08406400680542	-0.00555028254166245	0.011982130818069	-0.0123684434220195	0.00906006153672934
202	109.536026000977	-12.6752853393555	-6.95419406890869	-0.00555028254166245	0.00516396993771195	-0.0162645354866982	0.00191722682211548
203	108.886672973633	-12.0259370803833	-6.75938940048218	0.00743668992072344	0.0123068047687411	-0.00912170019000769	0.00191722682211548
204	110.185371398926	-12.3506107330322	-7.6684775352478	0.00548864435404539	0.012956153601408	-0.0113944197073579	-0.00165419070981443
205	110.185371398926	-12.9999599456787	-7.47367286682129	0.0197743140161037	0.0142548503354192	0.00191722682211548	-0.00132951640989631
206	111.484069824219	-13.3246335983276	-7.6684775352478	0.00581331877037883	0.00418994715437293	-0.00295288790948689	-0.0133424662053585
207	110.185371398926	-13.9739828109741	-7.47367286682129	0.013930176384747	-0.0204853005707264	0.00159255252219737	-0.0386670641601086
208	110.185371398926	-12.6752853393555	-7.60354280471802	0.0262678004801273	-0.00230353930965066	0.00841071270406246	-0.0347709693014622
209	110.185371398926	-12.9999599456787	-6.69445466995239	0.0194496400654316	-0.00555028254166245	0.00841071270406246	-0.039641086012125
210	110.185371398926	-12.6752853393555	-7.27886867523193	0.0200989879667759	-3.08191010844894e-05	0.0152288740500808	-0.0260047651827335
211	108.886672973633	-12.9999599456787	-7.27886867523193	0.00776136433705688	-0.00165419070981443	-0.00295288790948689	-0.0133424662053585
212	111.484069824219	-13.3246335983276	-7.08406400680542	0.00191722682211548	0.00483929552137852	-0.00327756232582033	0.00451462110504508
213	110.834716796875	-13.6493082046509	-7.21393346786499	0.00516396993771195	0.00938473641872406	-0.00652430532500148	0.00159255252219737
214	109.536026000977	-12.9999599456787	-6.88925933837891	0.01100810803473	0.0200989879667759	-0.00100484199356288	-0.00684897974133492
215	108.886672973633	-12.6752853393555	-7.08406400680542	-0.00619963090866804	0.0152288740500808	-0.00944637414067984	0.00289124972186983
216	110.185371398926	-12.9999599456787	-7.4087381362915	-0.00652430532500148	0.0298392176628113	-0.00425158534198999	0.01100810803473
217	110.185371398926	-14.298656463623	-7.73341274261475	-0.0276281367987394	0.0499690249562263	-0.0221086721867323	0.0272418223321438
218	110.185371398926	-12.9999599456787	-7.4087381362915	-0.0133424662053585	0.0600339286029339	-0.0250307414680719	0.0330859608948231
219	110.834716796875	-13.9739828109741	-7.21393346786499	-0.0152905117720366	0.0710728541016579	-0.0204853005707264	0.0330859608948231
220	112.782768249512	-13.9739828109741	-7.01912927627563	-0.0133424662053585	0.0782156884670258	-0.0299008563160896	0.0217223595827818
221	108.886672973633	-12.9999599456787	-7.53860807418823	-0.0204853005707264	0.086981900036335	-0.028926832601428	0.00711201597005129
222	110.834716796875	-12.9999599456787	-7.99315214157104	-0.00652430532500148	0.101267568767071	-0.0295761823654175	0.00418994715437293
223	108.886672973633	-12.9999599456787	-7.86328220367432	-0.0117190945893526	0.106137678027153	-0.0224333461374044	-0.00977104809135199
224	111.484069824219	-14.298656463623	-7.79834747314453	-0.0120437685400248	0.109059751033783	-0.0221086721867323	-0.000355493422830477
225	111.484069824219	-13.6493082046509	-7.01912927627563	-0.00847235135734081	0.102566264569759	-0.0185372550040483	0.00159255252219737
226	110.834716796875	-13.9739828109741	-6.82432460784912	0.00321592413820326	0.0947740823030472	-0.0175632312893867	-0.000355493422830477
227	112.133415222168	-14.298656463623	-7.14899873733521	-0.00490093370899558	0.07431960105896	-0.0107450718060136	-0.023407369852066
228	110.185371398926	-13.3246335983276	-7.6684775352478	0.00646266713738441	0.0795143842697144	-0.0104203969240189	-0.039641086012125
229	111.484069824219	-14.298656463623	-7.47367286682129	0.00548864435404539	0.0756182968616486	0.00191722682211548	-0.0286021586507559
230	109.536026000977	-13.3246335983276	-7.6684775352478	0.00418994715437293	0.0730208978056908	0.0022419011220336	-0.0211346503347158
231	109.536026000977	-12.9999599456787	-7.53860807418823	0.00256657530553639	0.0655533894896507	0.0132808275520802	-0.00490093370899558
232	110.185371398926	-14.298656463623	-7.21393346786499	-0.0130177913233638	-0.03444629535079	0.00321592413820326	0.000618529506027699
233	111.484069824219	-14.298656463623	-6.88925933837891	0.0155535480007529	-0.128601849079132	0.012956153601408	0.00808603875339031
234	109.536026000977	-13.3246335983276	-7.60354280471802	0.0194496400654316	-0.131523922085762	0.0285405199974775	0.000293855206109583
235	109.536026000977	-13.3246335983276	-7.60354280471802	0.00841071270406246	-0.159121230244637	0.0304885655641556	0.00483929552137852
236	110.185371398926	-13.3246335983276	-7.6684775352478	-0.00425158534198999	-0.160095259547234	0.0262678004801273	0.0288651939481497
237	111.484069824219	-14.298656463623	-7.14899873733521	-0.0156151866540313	-0.140614792704582	0.0149041991680861	0.0444495603442192
238	110.185371398926	-12.9999599456787	-6.82432460784912	-0.00717365415766835	-0.110095411539078	0.0103587592020631	0.0441248863935471
239	110.185371398926	-14.298656463623	-6.56458520889282	0.000293855206109583	-0.101653881371021	-0.000680167751852423	0.0314625911414623
240	112.133415222168	-13.9739828109741	-7.01912927627563	0.0106834331527352	-0.0734072178602219	0.00159255252219737	0.0145795252174139
241	112.133415222168	-13.9739828109741	-7.01912927627563	-0.0113944197073579	-0.0763292834162712	0.011982130818069	0.0171769186854362
242	110.834716796875	-12.9999599456787	-6.56458520889282	-0.00490093370899558	-0.0565241500735283	0.00289124972186983	0.0113327819854021
243	111.484069824219	-13.6493082046509	-6.49965000152588	-3.08191010844894e-05	-0.0419138073921204	0.00354059832170606	0.0347093306481838
244	110.834716796875	-13.9739828109741	-6.17497587203979	0.00256657530553639	-0.0279528107494116	-0.00327756232582033	0.0022419011220336
245	111.484069824219	-14.6233310699463	-6.17497587203979	0.000618529506027699	-0.0146411629393697	-0.00360223650932312	-0.00457625929266214
246	110.834716796875	-13.6493082046509	-6.43471527099609	0.00873538758605719	-0.0175632312893867	0.000943203864153475	-0.021459324285388
247	110.185371398926	-14.6233310699463	-6.75938940048218	0.0162028968334198	-0.0221086721867323	0.00289124972186983	-0.032173577696085
248	108.237327575684	-12.9999599456787	-7.08406400680542	0.0275664981454611	-0.0221086721867323	0.00418994715437293	-0.0461345724761486
249	109.536026000977	-14.6233310699463	-6.69445466995239	0.01100810803473	-0.0130177913233638	0.0165275707840919	-0.0299008563160896
250	108.886672973633	-13.3246335983276	-7.27886867523193	0.00581331877037883	-0.00944637414067984	0.00516396993771195	-0.0247060675173998
251	108.237327575684	-13.3246335983276	-7.4087381362915	-0.0026282137259841	0.012956153601408	-0.000680167751852423	-0.00847235135734081
252	109.536026000977	-13.9739828109741	-7.34380340576172	-0.0292515084147453	-0.00977104809135199	0.0022419011220336	0.00126787810586393
253	110.185371398926	-14.298656463623	-7.21393346786499	0.00516396993771195	-0.00295288790948689	-0.00132951640989631	0.00289124972186983
254	108.886672973633	-13.6493082046509	-6.88925933837891	-0.00425158534198999	0.0116574559360743	-0.00230353930965066	0.00516396993771195
255	108.886672973633	-13.3246335983276	-7.4087381362915	-0.0208099745213985	0.0106834331527352	0.000943203864153475	0.00808603875339031
256	108.237327575684	-12.9999599456787	-7.34380340576172	-0.0113944197073579	0.013930176384747	-0.00425158534198999	0.01100810803473
257	108.886672973633	-12.9999599456787	-7.47367286682129	-0.0295761823654175	0.0314625911414623	-0.0117190945893526	0.0334106348454952
258	109.536026000977	-12.9999599456787	-7.14899873733521	-0.017887907102704	0.0382807515561581	-0.0263294391334057	0.0428261905908585
259	108.886672973633	-13.3246335983276	-7.01912927627563	-0.0133424662053585	0.0317872650921345	-0.0221086721867323	0.0304885655641556
260	110.185371398926	-13.6493082046509	-6.88925933837891	-0.00944637414067984	0.0314625911414623	-0.0149658378213644	0.0149041991680861
261	111.484069824219	-13.6493082046509	-6.69445466995239	-0.00977104809135199	0.01847561635077	-0.0113944197073579	0.0200989879667759
262	112.133415222168	-14.298656463623	-6.56458520889282	-0.00619963090866804	0.0230210572481155	-0.00717365415766835	-0.00100484199356288
263	113.432113647461	-14.298656463623	-7.27886867523193	-0.00100484199356288	0.0226963832974434	-0.00847235135734081	-0.00132951640989631
264	110.834716796875	-13.6493082046509	-7.53860807418823	0.00808603875339031	0.0171769186854362	-0.00100484199356288	-0.00490093370899558
265	112.133415222168	-12.9999599456787	-7.6684775352478	0.0188002903014421	0.01100810803473	-0.00230353930965066	-0.0143164889886975
266	112.133415222168	-13.6493082046509	-7.34380340576172	-0.00587495695799589	0.00386527273803949	0.000293855206109583	-0.00879702530801296
267	112.782768249512	-14.298656463623	-7.21393346786499	0.025618452578783	-0.00295288790948689	-0.00165419070981443	-0.032173577696085
268	110.185371398926	-12.6752853393555	-6.75938940048218	0.0230210572481155	0.00776136433705688	0.01100810803473	-0.043212503194809
269	113.432113647461	-14.298656463623	-6.82432460784912	0.0188002903014421	-0.00977104809135199	0.01847561635077	-0.0311995539814234
270	110.834716796875	-12.9999599456787	-7.34380340576172	0.0168522447347641	-0.00684897974133492	0.00743668992072344	-0.0260047651827335
271	112.133415222168	-13.9739828109741	-7.34380340576172	0.00613799272105098	-0.00814767740666866	0.00126787810586393	-0.0123684434220195
272	111.484069824219	-13.9739828109741	-6.82432460784912	0.0116574559360743	-0.0113944197073579	-0.0026282137259841	-0.00457625929266214
273	112.782768249512	-14.6233310699463	-6.62951993942261	0.00808603875339031	-3.08191010844894e-05	-0.00619963090866804	-0.00782300252467394
274	110.834716796875	-13.9739828109741	-7.01912927627563	0.00386527273803949	0.00776136433705688	0.00581331877037883	-0.0104203969240189
275	110.834716796875	-14.298656463623	-7.34380340576172	0.00191722682211548	0.011982130818069	-0.0120437685400248	0.000618529506027699
276	110.834716796875	-12.9999599456787	-7.14899873733521	0.00191722682211548	0.0158782228827477	-0.00230353930965066	0.00776136433705688
277	112.133415222168	-13.6493082046509	-7.01912927627563	-0.0266541130840778	0.0317872650921345	-0.0276281367987394	0.0330859608948231
278	110.834716796875	-12.9999599456787	-7.08406400680542	-0.0237320438027382	0.0519170723855495	-0.0276281367987394	0.041852168738842
279	111.484069824219	-13.6493082046509	-6.82432460784912	-0.00749832857400179	0.0558131635189056	-0.0237320438027382	0.0213976856321096
280	111.484069824219	-14.298656463623	-7.08406400680542	-0.0149658378213644	0.0597092546522617	-0.02697878703475	0.0217223595827818
281	112.782768249512	-14.9480056762695	-7.47367286682129	-0.00490093370899558	0.0632806718349457	-0.0152905117720366	0.00191722682211548
282	112.133415222168	-14.298656463623	-7.47367286682129	-0.00457625929266214	0.0519170723855495	-0.0191866029053926	0.00613799272105098
283	113.432113647461	-15.2726793289185	-7.27886867523193	0.00613799272105098	0.0545144639909267	-0.0217839982360601	0.00581331877037883
284	109.536026000977	-14.6233310699463	-6.69445466995239	0.00354059832170606	0.0545144639909267	-0.00749832857400179	-0.00197886489331722
285	110.834716796875	-13.9739828109741	-7.01912927627563	-0.000355493422830477	0.0590599067509174	-0.0117190945893526	0.000293855206109583
286	111.484069824219	-14.9480056762695	-6.82432460784912	0.000618529506027699	0.0515923984348774	-0.00912170019000769	-0.00879702530801296
287	113.432113647461	-15.2726793289185	-6.95419406890869	0.0126314787194133	0.0334106348454952	0.00386527273803949	-0.0308748781681061
288	109.536026000977	-14.298656463623	-6.82432460784912	0.0243197549134493	0.0230210572481155	-0.00327756232582033	-0.039641086012125
289	112.133415222168	-15.2726793289185	-6.95419406890869	0.0158782228827477	0.0162028968334198	0.00938473641872406	-0.0341216214001179
290	110.834716796875	-13.9739828109741	-7.01912927627563	0.0103587592020631	-3.08191010844894e-05	0.0126314787194133	-0.0188619289547205
291	112.782768249512	-15.2726793289185	-6.69445466995239	0.0181509424000978	-0.0208099745213985	0.00516396993771195	-0.0117190945893526
292	110.834716796875	-14.9480056762695	-6.62951993942261	0.01100810803473	-0.0311995539814234	0.00126787810586393	-0.00847235135734081
293	112.133415222168	-15.2726793289185	-7.34380340576172	0.0165275707840919	-0.0305502042174339	0.0123068047687411	-0.00555028254166245
294	110.834716796875	-15.5973539352417	-6.95419406890869	-0.00360223650932312	-0.0428878292441368	0.00191722682211548	-0.00197886489331722
295	112.133415222168	-15.5973539352417	-7.47367286682129	-0.00457625929266214	-0.0555501282215118	0.0126314787194133	0.00711201597005129
296	108.886672973633	-13.9739828109741	-7.60354280471802	-0.000680167751852423	-0.0704851448535919	-0.00230353930965066	0.0200989879667759
297	109.536026000977	-15.5973539352417	-6.62951993942261	-0.0149658378213644	-0.0678877532482147	-0.0110697457566857	0.0412028171122074
298	110.185371398926	-13.9739828109741	-6.82432460784912	-0.0195112787187099	-0.0730825439095497	-0.0149658378213644	0.047696303576231
299	110.834716796875	-14.298656463623	-7.01912927627563	-0.00587495695799589	-0.0802253782749176	-0.00652430532500148	0.0347093306481838
300	111.484069824219	-14.298656463623	-6.82432460784912	-0.00619963090866804	-0.0649656802415848	-0.00100484199356288	0.0220470335334539
301	112.133415222168	-14.6233310699463	-7.47367286682129	0.00159255252219737	-0.0597708933055401	0.00321592413820326	0.025618452578783
302	111.484069824219	-13.9739828109741	-6.75938940048218	-0.000680167751852423	-0.0464592464268208	0.00711201597005129	0.0304885655641556
303	112.133415222168	-14.298656463623	-7.14899873733521	0.00451462110504508	-0.032173577696085	0.00256657530553639	0.0259431265294552
304	110.185371398926	-13.6493082046509	-6.62951993942261	0.00743668992072344	-0.017887907102704	0.0116574559360743	0.01100810803473
305	110.185371398926	-13.3246335983276	-7.14899873733521	0.0213976856321096	-0.017887907102704	0.00418994715437293	0.0116574559360743
306	110.834716796875	-12.9999599456787	-7.21393346786499	0.011982130818069	-0.0165892094373703	0.0100340843200684	0.000293855206109583
307	111.484069824219	-12.9999599456787	-7.08406400680542	0.0223717093467712	-0.0243813935667276	0.00776136433705688	-0.0152905117720366
308	110.834716796875	-13.9739828109741	-6.69445466995239	0.0252937767654657	-0.0149658378213644	0.01847561635077	-0.0419138073921204
309	112.133415222168	-12.6752853393555	-6.75938940048218	0.0288651939481497	-0.0156151866540313	0.0171769186854362	-0.0302255302667618
310	109.536026000977	-12.6752853393555	-6.88925933837891	0.00321592413820326	-0.0195112787187099	0.00159255252219737	-0.0373683646321297
311	112.133415222168	-13.3246335983276	-7.08406400680542	0.00906006153672934	-0.017887907102704	0.000293855206109583	-0.0230826959013939
312	110.834716796875	-13.3246335983276	-6.88925933837891	0.00873538758605719	-0.0188619289547205	0.00451462110504508	-0.00782300252467394
313	111.484069824219	-13.3246335983276	-7.4087381362915	0.00321592413820326	-0.0152905117720366	-0.00100484199356288	-0.00457625929266214
314	110.834716796875	-13.6493082046509	-6.75938940048218	0.025618452578783	-0.00717365415766835	-0.00360223650932312	-0.0120437685400248
315	111.484069824219	-13.6493082046509	-6.49965000152588	-0.00230353930965066	-0.0143164889886975	0.00191722682211548	-3.08191010844894e-05
316	109.536026000977	-12.0259370803833	-7.08406400680542	-0.0100957229733467	-0.00295288790948689	-0.00100484199356288	0.00354059832170606
317	111.484069824219	-13.3246335983276	-6.95419406890869	-0.0172385573387146	0.0022419011220336	-0.0104203969240189	0.0288651939481497
318	109.536026000977	-12.6752853393555	-7.60354280471802	-0.0169138833880424	0.020423661917448	-0.017887907102704	0.0386054255068302
319	111.484069824219	-13.3246335983276	-7.4087381362915	-0.00425158534198999	0.0239950809627771	-0.0227580219507217	0.0233457311987877
320	110.834716796875	-13.6493082046509	-7.34380340576172	0.00159255252219737	0.0217223595827818	-0.0123684434220195	0.013930176384747
321	111.484069824219	-12.6752853393555	-6.75938940048218	-0.00490093370899558	0.0158782228827477	-0.0104203969240189	0.00906006153672934
322	109.536026000977	-12.0259370803833	-7.08406400680542	-0.00619963090866804	0.00613799272105098	-0.00814767740666866	0.00548864435404539
323	110.185371398926	-13.3246335983276	-7.27886867523193	0.00808603875339031	0.0168522447347641	-0.00879702530801296	-0.00457625929266214
324	111.484069824219	-12.6752853393555	-6.95419406890869	0.012956153601408	0.0136055024340749	-0.00879702530801296	-0.00360223650932312
325	108.886672973633	-12.9999599456787	-6.95419406890869	-0.0026282137259841	0.01100810803473	-0.00392691092565656	-0.0169138833880424
326	109.536026000977	-12.0259370803833	-6.95419406890869	-0.00360223650932312	0.0022419011220336	-0.000355493422830477	-0.0139918150380254
327	109.536026000977	-12.3506107330322	-7.47367286682129	0.0194496400654316	-0.0175632312893867	0.00841071270406246	-0.0370436906814575
328	110.834716796875	-12.6752853393555	-7.6684775352478	0.0191249661147594	-0.0104203969240189	0.00451462110504508	-0.0406151078641415
329	108.886672973633	-11.7012624740601	-8.05808639526367	0.0155535480007529	-0.00912170019000769	0.012956153601408	-0.0448358729481697
330	108.237327575684	-12.3506107330322	-7.47367286682129	0.00711201597005129	0.0285405199974775	0.011982130818069	-0.0370436906814575
331	110.834716796875	-12.6752853393555	-7.47367286682129	0.00386527273803949	-0.0159398596733809	-3.08191010844894e-05	-0.0185372550040483
332	110.834716796875	-12.9999599456787	-7.4087381362915	0.00483929552137852	-0.0120437685400248	-0.00879702530801296	-0.00490093370899558
333	111.484069824219	-12.9999599456787	-7.53860807418823	0.0178262684494257	0.0103587592020631	-0.000355493422830477	-0.00717365415766835
334	110.834716796875	-12.3506107330322	-7.6684775352478	0.0142548503354192	0.00743668992072344	0.00159255252219737	0.00386527273803949
335	110.185371398926	-12.6752853393555	-7.6684775352478	0.0126314787194133	0.01100810803473	0.000293855206109583	-0.00490093370899558
336	110.185371398926	-11.3765878677368	-7.34380340576172	-0.00132951640989631	0.00938473641872406	-0.00749832857400179	0.00808603875339031
337	109.536026000977	-12.3506107330322	-7.47367286682129	-0.0260047651827335	0.0158782228827477	-0.0126931173726916	0.0301638916134834
338	108.237327575684	-11.7012624740601	-7.4087381362915	-0.0133424662053585	0.0246444288641214	-0.0182125810533762	0.0275664981454611
339	110.834716796875	-12.3506107330322	-7.27886867523193	-0.0120437685400248	0.0285405199974775	-0.0217839982360601	0.0210730116814375
340	109.536026000977	-12.6752853393555	-7.73341274261475	-0.0143164889886975	0.0155535480007529	-0.0182125810533762	0.0175015944987535
341	107.58797454834	-11.0519132614136	-7.86328220367432	-0.000355493422830477	0.0113327819854021	-0.0113944197073579	0.00159255252219737
342	107.58797454834	-11.3765878677368	-7.53860807418823	-3.08191010844894e-05	0.00970941036939621	-3.08191010844894e-05	-3.08191010844894e-05
343	107.58797454834	-11.3765878677368	-7.14899873733521	0.0145795252174139	0.00678734155371785	-0.00782300252467394	-0.00652430532500148
344	108.886672973633	-12.3506107330322	-7.01912927627563	0.00776136433705688	0.00841071270406246	0.00354059832170606	-0.0026282137259841
345	109.536026000977	-12.0259370803833	-7.27886867523193	-0.0026282137259841	0.0126314787194133	-0.0110697457566857	-0.00684897974133492
346	110.834716796875	-11.3765878677368	-7.6684775352478	0.0116574559360743	0.00776136433705688	-0.00587495695799589	-0.0120437685400248
347	108.237327575684	-10.7272396087646	-7.73341274261475	0.0178262684494257	-0.00295288790948689	-3.08191010844894e-05	-0.0383423902094364
348	110.185371398926	-12.6752853393555	-7.34380340576172	0.0223717093467712	-0.000680167751852423	-3.08191010844894e-05	-0.043212503194809
349	106.938629150391	-10.7272396087646	-7.53860807418823	0.0223717093467712	0.00646266713738441	0.0123068047687411	-0.0360696688294411
350	108.237327575684	-12.9999599456787	-6.95419406890869	0.0145795252174139	-3.08191010844894e-05	0.00613799272105098	-0.02697878703475
351	108.237327575684	-12.0259370803833	-7.53860807418823	0.00970941036939621	0.00711201597005129	0.000943203864153475	-0.00652430532500148
352	107.58797454834	-11.7012624740601	-7.6684775352478	0.00548864435404539	0.00808603875339031	-0.00977104809135199	-0.00392691092565656
353	106.938629150391	-11.3765878677368	-7.60354280471802	0.0100340843200684	0.0145795252174139	-0.0026282137259841	-0.000355493422830477
354	106.938629150391	-11.3765878677368	-7.53860807418823	-0.000680167751852423	0.0158782228827477	-0.00522560812532902	0.00256657530553639
355	105.639930725098	-11.0519132614136	-7.53860807418823	-0.00847235135734081	0.0178262684494257	-3.08191010844894e-05	-0.00165419070981443
356	107.58797454834	-12.0259370803833	-7.34380340576172	-0.0110697457566857	0.0194496400654316	-0.00977104809135199	0.01100810803473
357	106.938629150391	-11.0519132614136	-7.21393346786499	-0.0286021586507559	0.0321119390428066	-0.0156151866540313	0.0389300994575024
358	106.289276123047	-11.7012624740601	-7.79834747314453	-0.0243813935667276	0.0301638916134834	-0.021459324285388	0.0545144639909267
359	104.990585327148	-11.7012624740601	-7.4087381362915	-0.00977104809135199	0.0317872650921345	-0.0143164889886975	0.0363327041268349
360	107.58797454834	-12.0259370803833	-6.88925933837891	-0.0110697457566857	0.025618452578783	-0.0201606266200542	0.0226963832974434
361	105.639930725098	-11.7012624740601	-6.82432460784912	-0.0195112787187099	0.0132808275520802	-0.0104203969240189	0.0217223595827818
362	106.938629150391	-11.7012624740601	-6.56458520889282	0.00321592413820326	0.00873538758605719	-0.0107450718060136	0.00289124972186983
363	104.341232299805	-11.0519132614136	-6.82432460784912	-0.0126931173726916	0.00516396993771195	-0.00782300252467394	0.00321592413820326
364	104.341232299805	-10.7272396087646	-7.6684775352478	-0.000680167751852423	0.00711201597005129	0.000293855206109583	-0.0026282137259841
365	104.341232299805	-11.0519132614136	-7.08406400680542	-0.00587495695799589	-0.00457625929266214	-0.00490093370899558	-0.00749832857400179
366	104.990585327148	-11.0519132614136	-6.75938940048218	0.00159255252219737	-0.0117190945893526	-0.000355493422830477	-0.0152905117720366
367	103.691886901855	-10.4025650024414	-6.88925933837891	0.00516396993771195	-0.0263294391334057	0.0149041991680861	-0.0328229255974293
368	106.938629150391	-11.7012624740601	-7.14899873733521	0.0178262684494257	-0.0217839982360601	0.00548864435404539	-0.0422384813427925
369	103.691886901855	-10.4025650024414	-7.53860807418823	0.0191249661147594	-0.0185372550040483	0.0152288740500808	-0.0497059896588326
370	107.58797454834	-12.3506107330322	-7.6684775352478	0.00970941036939621	-0.0217839982360601	0.0149041991680861	-0.0367190167307854
371	105.639930725098	-10.4025650024414	-7.53860807418823	-3.08191010844894e-05	-0.0130177913233638	0.00613799272105098	-0.0117190945893526
372	104.990585327148	-11.0519132614136	-7.60354280471802	0.000293855206109583	-0.0217839982360601	-0.000680167751852423	-0.00912170019000769
373	104.341232299805	-11.3765878677368	-7.60354280471802	0.00808603875339031	-0.0169138833880424	-0.00100484199356288	0.00159255252219737
374	105.639930725098	-11.0519132614136	-7.4087381362915	0.00191722682211548	0.00841071270406246	0.00776136433705688	0.00354059832170606
375	104.990585327148	-10.4025650024414	-7.47367286682129	0.0022419011220336	0.00581331877037883	0.00776136433705688	0.00808603875339031
376	108.237327575684	-12.0259370803833	-7.47367286682129	-0.00944637414067984	0.0165275707840919	-0.00814767740666866	0.00841071270406246
377	106.938629150391	-12.3506107330322	-7.47367286682129	-0.0120437685400248	0.0340599827468395	-0.0130177913233638	0.0347093306481838
378	105.639930725098	-11.3765878677368	-7.60354280471802	-0.0159398596733809	0.0597092546522617	-0.0224333461374044	0.0373067259788513
379	106.938629150391	-12.3506107330322	-7.34380340576172	-0.0100957229733467	0.0730208978056908	-0.0120437685400248	0.0278911720961332
380	106.938629150391	-12.6752853393555	-7.27886867523193	-0.0152905117720366	0.0678261145949364	-0.0159398596733809	0.0194496400654316
381	107.58797454834	-11.3765878677368	-7.53860807418823	-0.00652430532500148	0.0642546936869621	-0.0237320438027382	0.0123068047687411
382	106.938629150391	-11.3765878677368	-7.6684775352478	-0.0120437685400248	0.0626313239336014	-0.0149658378213644	0.00743668992072344
383	106.938629150391	-12.3506107330322	-7.4087381362915	-0.000355493422830477	0.0571118593215942	-0.0201606266200542	0.00159255252219737
384	106.938629150391	-12.3506107330322	-7.34380340576172	0.00418994715437293	0.0642546936869621	0.000293855206109583	0.00126787810586393
385	106.938629150391	-12.6752853393555	-7.14899873733521	-0.00295288790948689	0.0571118593215942	-0.0133424662053585	-0.00327756232582033
386	106.938629150391	-12.6752853393555	-7.01912927627563	-0.0120437685400248	0.0441248863935471	-0.00977104809135199	-0.0133424662053585
387	104.990585327148	-11.3765878677368	-7.4087381362915	0.0171769186854362	0.0126314787194133	-0.0100957229733467	-0.0302255302667618
388	106.938629150391	-12.6752853393555	-7.47367286682129	0.0132808275520802	-0.00522560812532902	-0.00327756232582033	-0.0467839203774929
389	104.990585327148	-11.7012624740601	-6.95419406890869	0.0197743140161037	-0.0104203969240189	0.013930176384747	-0.0308748781681061
390	105.639930725098	-12.9999599456787	-7.4087381362915	0.0168522447347641	-0.0367190167307854	0.00808603875339031	-0.0260047651827335
391	106.289276123047	-12.6752853393555	-7.47367286682129	0.00743668992072344	-0.0587968714535236	0.0152288740500808	-0.00814767740666866
392	104.341232299805	-12.3506107330322	-7.34380340576172	0.00841071270406246	-0.0639916583895683	0.00646266713738441	-0.00327756232582033
393	105.639930725098	-12.6752853393555	-7.47367286682129	0.000618529506027699	-0.0523033849895	0.00451462110504508	0.00418994715437293
394	106.938629150391	-12.9999599456787	-7.6684775352478	-0.00522560812532902	-0.0552254542708397	0.00483929552137852	-0.00100484199356288
395	106.938629150391	-13.9739828109741	-7.34380340576172	0.000618529506027699	-0.0542514286935329	-0.00132951640989631	0.00678734155371785
396	106.938629150391	-14.298656463623	-7.27886867523193	-0.0110697457566857	-0.0630176365375519	0.00354059832170606	0.00678734155371785
397	106.289276123047	-13.6493082046509	-7.60354280471802	-0.0156151866540313	-0.0464592464268208	-0.00912170019000769	0.031137915328145
398	106.938629150391	-14.6233310699463	-7.14899873733521	-0.0146411629393697	-0.0383423902094364	-0.00782300252467394	0.0337353087961674
399	105.639930725098	-13.6493082046509	-7.53860807418823	-0.0152905117720366	-0.0350956469774246	-0.00522560812532902	0.01847561635077
400	105.639930725098	-12.9999599456787	-7.6684775352478	-0.00457625929266214	-0.0195112787187099	-0.00197886489331722	0.0191249661147594
401	105.639930725098	-13.6493082046509	-7.27886867523193	-0.00717365415766835	-0.0221086721867323	0.0022419011220336	0.00711201597005129
402	106.289276123047	-14.9480056762695	-7.4087381362915	-0.0123684434220195	-0.0415891297161579	-0.00132951640989631	0.00548864435404539
403	104.990585327148	-13.3246335983276	-7.27886867523193	-0.00619963090866804	-0.0175632312893867	0.0022419011220336	-0.00425158534198999
404	105.639930725098	-13.3246335983276	-7.27886867523193	0.0022419011220336	-0.0402904339134693	0.00776136433705688	-0.0104203969240189
405	106.289276123047	-13.9739828109741	-7.08406400680542	0.00386527273803949	0.00873538758605719	0.00743668992072344	-0.00457625929266214
406	106.289276123047	-13.6493082046509	-6.88925933837891	0.0106834331527352	-0.0146411629393697	-0.00165419070981443	0.00354059832170606
407	105.639930725098	-13.3246335983276	-7.47367286682129	0.0191249661147594	-0.0305502042174339	-0.000680167751852423	-0.0185372550040483
408	106.938629150391	-13.9739828109741	-7.60354280471802	0.0246444288641214	-0.0318489037454128	0.0171769186854362	-0.0409397818148136
409	106.289276123047	-13.3246335983276	-6.62951993942261	0.0158782228827477	-0.0224333461374044	0.012956153601408	-0.0201606266200542
410	107.58797454834	-14.298656463623	-6.56458520889282	0.0103587592020631	-0.0143164889886975	0.0233457311987877	-0.0217839982360601
411	106.938629150391	-13.3246335983276	-7.47367286682129	0.0100340843200684	-0.00977104809135199	0.0022419011220336	-3.08191010844894e-05
412	106.938629150391	-13.6493082046509	-7.6684775352478	0.0100340843200684	0.00483929552137852	0.00451462110504508	-0.00522560812532902
413	106.289276123047	-13.6493082046509	-7.47367286682129	0.00386527273803949	0.0181509424000978	-0.00782300252467394	0.0106834331527352
414	106.289276123047	-13.6493082046509	-7.60354280471802	0.00483929552137852	0.0246444288641214	-0.00132951640989631	0.00678734155371785
415	106.289276123047	-13.6493082046509	-7.01912927627563	-0.0026282137259841	0.029189869761467	0.0022419011220336	0.00613799272105098
416	107.58797454834	-14.298656463623	-6.56458520889282	-0.00457625929266214	0.0223717093467712	-0.0169138833880424	0.0194496400654316
417	106.938629150391	-13.6493082046509	-6.95419406890869	-0.0165892094373703	0.025618452578783	-0.017887907102704	0.0412028171122074
418	108.237327575684	-13.9739828109741	-7.01912927627563	-0.0185372550040483	0.0223717093467712	-0.0240567177534103	0.0447742342948914
419	107.58797454834	-13.9739828109741	-7.08406400680542	-0.00814767740666866	0.013930176384747	-0.0139918150380254	0.0356833562254906
420	106.289276123047	-13.3246335983276	-6.95419406890869	-0.0130177913233638	-0.00490093370899558	-0.00619963090866804	0.0308132413774729
421	106.289276123047	-13.9739828109741	-6.95419406890869	-0.0113944197073579	-0.021459324285388	-0.00197886489331722	0.0197743140161037
422	107.58797454834	-13.6493082046509	-6.69445466995239	-0.00295288790948689	-0.0354203209280968	-0.00327756232582033	0.0103587592020631
423	106.289276123047	-14.298656463623	-7.14899873733521	0.00321592413820326	-0.0292515084147453	-0.00392691092565656	0.000618529506027699
424	106.289276123047	-13.3246335983276	-7.27886867523193	0.000943203864153475	-0.0337969474494457	0.0103587592020631	-0.000680167751852423
425	109.536026000977	-14.9480056762695	-6.75938940048218	-0.00522560812532902	-0.03444629535079	0.00548864435404539	-0.00944637414067984
426	109.536026000977	-13.9739828109741	-6.88925933837891	-0.000355493422830477	-0.0224333461374044	0.00289124972186983	-0.0113944197073579
427	109.536026000977	-14.9480056762695	-6.95419406890869	0.0295145437121391	-0.0266541130840778	0.012956153601408	-0.0363943427801132
428	108.237327575684	-12.9999599456787	-7.14899873733521	0.0213976856321096	-0.0286021586507559	0.0165275707840919	-0.0406151078641415
429	110.185371398926	-15.2726793289185	-7.01912927627563	0.01847561635077	-0.0182125810533762	0.012956153601408	-0.0334722734987736
430	108.886672973633	-15.2726793289185	-7.21393346786499	0.00808603875339031	-0.0143164889886975	0.0197743140161037	-0.0224333461374044
431	107.58797454834	-13.9739828109741	-7.86328220367432	0.00159255252219737	-0.0107450718060136	0.00159255252219737	-0.00944637414067984
432	108.237327575684	-13.9739828109741	-7.79834747314453	0.00938473641872406	0.00191722682211548	-0.00100484199356288	-0.00425158534198999
433	108.237327575684	-14.6233310699463	-7.60354280471802	0.0145795252174139	-0.00782300252467394	-0.00457625929266214	-0.00100484199356288
434	106.938629150391	-14.298656463623	-7.60354280471802	0.011982130818069	0.0022419011220336	-0.00100484199356288	0.0022419011220336
435	108.886672973633	-14.298656463623	-7.86328220367432	0.0113327819854021	0.000293855206109583	0.00159255252219737	0.00191722682211548
436	108.886672973633	-14.298656463623	-7.99315214157104	0.00289124972186983	-0.000355493422830477	-0.00944637414067984	0.011982130818069
437	109.536026000977	-14.298656463623	-7.34380340576172	-0.0243813935667276	0.0210730116814375	-0.00392691092565656	0.0314625911414623
438	108.886672973633	-14.9480056762695	-6.69445466995239	-0.0208099745213985	0.0314625911414623	-0.0198359526693821	0.0337353087961674
439	108.237327575684	-14.6233310699463	-6.69445466995239	-0.0162645354866982	0.0308132413774729	-0.0182125810533762	0.0226963832974434
440	106.938629150391	-14.6233310699463	-7.01912927627563	-0.00749832857400179	0.0324366129934788	-0.00977104809135199	0.0249691028147936
441	108.886672973633	-14.9480056762695	-7.14899873733521	-0.0120437685400248	0.0230210572481155	-0.0139918150380254	0.0113327819854021
442	107.58797454834	-15.2726793289185	-7.14899873733521	-0.00912170019000769	0.0249691028147936	-0.00977104809135199	0.00451462110504508
443	109.536026000977	-14.298656463623	-7.27886867523193	0.00386527273803949	0.0350340083241463	-0.00425158534198999	0.0022419011220336
444	106.938629150391	-14.298656463623	-7.21393346786499	0.0022419011220336	0.047696303576231	-0.00490093370899558	0.000293855206109583
445	110.834716796875	-15.5973539352417	-7.01912927627563	0.00646266713738441	0.0457482598721981	-0.00619963090866804	-0.0113944197073579
446	108.237327575684	-15.2726793289185	-6.62951993942261	0.0103587592020631	0.0525664202868938	-0.0104203969240189	-0.0133424662053585
447	109.536026000977	-15.5973539352417	-6.95419406890869	0.0220470335334539	0.0298392176628113	-0.00587495695799589	-0.0295761823654175
448	106.938629150391	-14.298656463623	-7.4087381362915	0.0207483377307653	0.0353586822748184	0.00354059832170606	-0.0419138073921204
449	108.886672973633	-15.2726793289185	-7.01912927627563	0.0168522447347641	0.0447742342948914	0.00354059832170606	-0.0331475995481014
450	107.58797454834	-14.298656463623	-7.14899873733521	0.0116574559360743	0.0564625114202499	0.00516396993771195	-0.0227580219507217
451	110.185371398926	-15.2726793289185	-6.75938940048218	0.00743668992072344	0.0564625114202499	-0.0117190945893526	-0.0100957229733467
452	108.237327575684	-15.9220285415649	-6.62951993942261	0.00711201597005129	0.0710728541016579	-0.0139918150380254	-0.00457625929266214
453	111.484069824219	-15.5973539352417	-6.95419406890869	-0.00652430532500148	0.0649040415883064	-0.0156151866540313	-0.00684897974133492
454	109.536026000977	-15.2726793289185	-7.53860807418823	0.00126787810586393	0.0697741582989693	-0.0152905117720366	-0.00457625929266214
455	110.185371398926	-15.5973539352417	-6.88925933837891	0.0123068047687411	0.0545144639909267	-0.00879702530801296	0.00808603875339031
456	108.237327575684	-15.2726793289185	-7.34380340576172	-0.0139918150380254	0.0298392176628113	-0.00587495695799589	0.00873538758605719
457	107.58797454834	-14.9480056762695	-6.95419406890869	-0.0247060675173998	0.01847561635077	-0.0117190945893526	0.0382807515561581
458	110.185371398926	-15.5973539352417	-6.49965000152588	-0.0110697457566857	0.00938473641872406	-0.0100957229733467	0.0421768426895142
459	108.237327575684	-14.298656463623	-7.08406400680542	-0.00425158534198999	-0.0113944197073579	-0.0156151866540313	0.0288651939481497
460	107.58797454834	-14.298656463623	-7.27886867523193	-0.00977104809135199	-0.0367190167307854	-0.017887907102704	0.0285405199974775
461	108.886672973633	-14.298656463623	-7.60354280471802	-0.0152905117720366	-0.0565241500735283	-0.00555028254166245	0.0116574559360743
462	107.58797454834	-14.9480056762695	-7.53860807418823	-0.00132951640989631	-0.0704851448535919	-0.0026282137259841	0.00776136433705688
463	108.886672973633	-14.9480056762695	-7.4087381362915	0.000293855206109583	-0.0883422344923019	0.00711201597005129	0.0230210572481155
464	108.886672973633	-15.2726793289185	-6.88925933837891	-0.00847235135734081	-0.0837967917323112	0.00646266713738441	0.00548864435404539
465	106.938629150391	-14.6233310699463	-7.79834747314453	0.00289124972186983	-0.0893162563443184	0.0113327819854021	-0.00814767740666866
466	106.289276123047	-13.9739828109741	-7.6684775352478	-3.08191010844894e-05	-0.0886669084429741	0.0197743140161037	-0.00652430532500148
467	107.58797454834	-15.5973539352417	-6.88925933837891	0.00873538758605719	-0.0860695168375969	0.0233457311987877	-0.0337969474494457
468	106.289276123047	-14.298656463623	-7.27886867523193	0.0246444288641214	-0.0753552615642548	0.0155535480007529	-0.038017712533474
469	108.886672973633	-15.5973539352417	-7.21393346786499	0.0155535480007529	-0.055874802172184	0.0278911720961332	-0.0386670641601086
470	106.289276123047	-14.6233310699463	-7.27886867523193	0.0123068047687411	-0.0419138073921204	0.0239950809627771	-0.02697878703475
471	106.289276123047	-13.9739828109741	-7.86328220367432	-0.00132951640989631	-0.0337969474494457	0.013930176384747	-0.0133424662053585
472	106.938629150391	-14.6233310699463	-7.53860807418823	0.00126787810586393	-0.0195112787187099	0.00418994715437293	0.00354059832170606
473	106.938629150391	-14.298656463623	-7.08406400680542	-0.0139918150380254	-0.0133424662053585	0.00354059832170606	-0.00912170019000769
474	106.289276123047	-14.298656463623	-7.4087381362915	0.00418994715437293	0.00581331877037883	0.000943203864153475	0.00159255252219737
475	108.886672973633	-15.2726793289185	-7.47367286682129	0.00321592413820326	-0.00100484199356288	0.00743668992072344	0.00418994715437293
476	106.938629150391	-14.6233310699463	-6.82432460784912	-0.0133424662053585	0.011982130818069	-0.00522560812532902	0.0321119390428066
477	107.58797454834	-15.2726793289185	-6.95419406890869	-0.0324982516467571	0.0197743140161037	-0.00490093370899558	0.0353586822748184
478	106.289276123047	-15.2726793289185	-6.82432460784912	-0.0133424662053585	0.0259431265294552	-0.0237320438027382	0.0350340083241463
479	108.237327575684	-14.9480056762695	-6.95419406890869	-0.0162645354866982	0.0304885655641556	-0.0191866029053926	0.0226963832974434
480	107.58797454834	-14.6233310699463	-6.95419406890869	-0.0126931173726916	0.0259431265294552	-0.0156151866540313	0.0353586822748184
481	107.58797454834	-14.6233310699463	-7.27886867523193	-0.0117190945893526	0.0162028968334198	-0.0159398596733809	0.0200989879667759
482	109.536026000977	-15.5973539352417	-6.49965000152588	-0.000680167751852423	0.0168522447347641	-0.0175632312893867	0.0191249661147594
483	110.185371398926	-15.2726793289185	-6.88925933837891	-0.00879702530801296	0.00970941036939621	-0.00392691092565656	0.00808603875339031
484	109.536026000977	-15.9220285415649	-6.95419406890869	-0.00295288790948689	0.013930176384747	-0.0139918150380254	-0.0113944197073579
485	108.886672973633	-14.6233310699463	-7.01912927627563	0.0022419011220336	0.0155535480007529	-0.00360223650932312	-0.0026282137259841
486	108.237327575684	-14.9480056762695	-7.14899873733521	-0.00100484199356288	0.0152288740500808	-0.00360223650932312	-0.0139918150380254
487	109.536026000977	-15.5973539352417	-6.49965000152588	0.020423661917448	0.00354059832170606	0.00613799272105098	-0.0263294391334057
488	108.886672973633	-15.2726793289185	-6.69445466995239	0.0207483377307653	0.0152288740500808	0.00451462110504508	-0.0383423902094364
489	110.185371398926	-15.5973539352417	-6.95419406890869	0.0223717093467712	0.0438002124428749	0.00938473641872406	-0.03444629535079
490	111.484069824219	-15.9220285415649	-6.88925933837891	0.0171769186854362	0.0470469556748867	0.00483929552137852	-0.0237320438027382
491	109.536026000977	-14.298656463623	-7.21393346786499	0.00321592413820326	0.0561378374695778	0.000943203864153475	-0.0139918150380254
492	108.886672973633	-15.2726793289185	-6.95419406890869	-0.0156151866540313	0.0610079504549503	-0.0130177913233638	-0.00587495695799589
493	109.536026000977	-14.9480056762695	-7.4087381362915	0.0213976856321096	0.0678261145949364	-0.00392691092565656	-0.00197886489331722
494	110.834716796875	-15.9220285415649	-7.34380340576172	-0.00977104809135199	0.0655533894896507	-0.0100957229733467	-0.00360223650932312
495	111.484069824219	-16.2467021942139	-7.47367286682129	0.000293855206109583	0.0590599067509174	-0.000355493422830477	0.00548864435404539
496	112.133415222168	-16.8960514068604	-7.6684775352478	-0.0136671401560307	0.0483456552028656	-0.0123684434220195	0.0100340843200684
497	111.484069824219	-16.2467021942139	-6.95419406890869	-0.0247060675173998	0.0496443510055542	-0.0195112787187099	0.0334106348454952
498	110.185371398926	-15.9220285415649	-6.95419406890869	-0.0243813935667276	0.0434755384922028	-0.0383423902094364	0.0460729338228703
499	109.536026000977	-16.5713768005371	-7.21393346786499	-0.0139918150380254	0.0165275707840919	-0.0224333461374044	0.0301638916134834
500	110.185371398926	-15.9220285415649	-7.34380340576172	-0.00749832857400179	-0.00847235135734081	-0.0198359526693821	0.0200989879667759
501	108.237327575684	-15.5973539352417	-7.73341274261475	-0.0136671401560307	-0.0195112787187099	-0.0110697457566857	0.0171769186854362
502	110.185371398926	-16.8960514068604	-7.34380340576172	-0.00522560812532902	-0.0295761823654175	-0.00555028254166245	0.000293855206109583
503	111.484069824219	-17.2207260131836	-6.95419406890869	-0.00619963090866804	-0.0354203209280968	0.00191722682211548	-0.00587495695799589
504	110.185371398926	-17.8700752258301	-6.75938940048218	0.00159255252219737	0.00581331877037883	-0.00165419070981443	-0.0110697457566857
505	109.536026000977	-16.8960514068604	-6.75938940048218	0.0210730116814375	-0.00944637414067984	-0.00100484199356288	-0.00587495695799589
506	110.834716796875	-17.2207260131836	-6.95419406890869	-0.00360223650932312	-0.00522560812532902	-0.00392691092565656	-0.0172385573387146
507	110.834716796875	-17.5454006195068	-6.95419406890869	0.01847561635077	-0.0260047651827335	0.00970941036939621	-0.03444629535079
508	110.834716796875	-16.8960514068604	-7.21393346786499	0.0275664981454611	-0.0292515084147453	0.0116574559360743	-0.0402904339134693
509	111.484069824219	-17.8700752258301	-6.88925933837891	0.0230210572481155	-0.00392691092565656	0.0132808275520802	-0.0393164120614529
510	112.133415222168	-18.5194225311279	-6.82432460784912	0.0171769186854362	-0.0123684434220195	0.0106834331527352	-0.0305502042174339
511	108.886672973633	-17.5454006195068	-6.75938940048218	0.0103587592020631	-0.00749832857400179	0.01100810803473	-0.0113944197073579
512	110.185371398926	-17.8700752258301	-6.88925933837891	-0.0139918150380254	-0.0107450718060136	-0.00100484199356288	-0.00327756232582033
513	108.886672973633	-17.5454006195068	-7.79834747314453	0.0223717093467712	-0.0175632312893867	-0.00392691092565656	0.00873538758605719
514	112.782768249512	-17.8700752258301	-7.60354280471802	0.0298392176628113	-0.0279528107494116	-0.00522560812532902	-0.00100484199356288
515	111.484069824219	-18.5194225311279	-7.34380340576172	-0.0123684434220195	-0.0273034609854221	0.0113327819854021	0.00938473641872406
516	112.133415222168	-18.5194225311279	-6.69445466995239	-0.00197886489331722	-0.0370436906814575	0.0145795252174139	0.0132808275520802
517	110.185371398926	-18.5194225311279	-7.08406400680542	-0.0149658378213644	-0.0328229255974293	-0.00912170019000769	0.041852168738842
518	110.834716796875	-17.5454006195068	-6.88925933837891	-0.0156151866540313	-0.00814767740666866	-0.00425158534198999	0.0463976077735424
519	112.133415222168	-18.1947479248047	-6.95419406890869	-0.00977104809135199	-0.0130177913233638	-0.00814767740666866	0.0298392176628113
520	111.484069824219	-17.2207260131836	-7.08406400680542	-0.00490093370899558	-0.0152905117720366	0.00354059832170606	0.0275664981454611
521	110.185371398926	-17.5454006195068	-7.60354280471802	-0.00782300252467394	-0.0156151866540313	-0.00522560812532902	0.0243197549134493
522	110.185371398926	-16.8960514068604	-6.82432460784912	-0.00587495695799589	-0.0266541130840778	0.00581331877037883	0.0162028968334198
523	110.834716796875	-16.5713768005371	-7.21393346786499	0.00516396993771195	-0.032173577696085	0.00808603875339031	0.00256657530553639
524	110.185371398926	-16.8960514068604	-7.34380340576172	0.00548864435404539	-0.0331475995481014	0.00841071270406246	0.000293855206109583
525	110.185371398926	-16.5713768005371	-7.6684775352478	0.00613799272105098	-0.0279528107494116	0.0100340843200684	0.000618529506027699
526	111.484069824219	-18.1947479248047	-7.60354280471802	0.011982130818069	-0.0425631552934647	0.0165275707840919	-0.0156151866540313
527	109.536026000977	-16.8960514068604	-7.34380340576172	0.0155535480007529	-0.050680011510849	0.0165275707840919	-0.0311995539814234
528	110.834716796875	-16.8960514068604	-7.53860807418823	0.0285405199974775	-0.0519787110388279	0.0249691028147936	-0.0448358729481697
529	109.536026000977	-17.5454006195068	-6.75938940048218	0.0213976856321096	-0.0409397818148136	0.0171769186854362	-0.0412644557654858
530	112.133415222168	-17.5454006195068	-6.62951993942261	0.0168522447347641	-0.032173577696085	0.0272418223321438	-0.0276281367987394
531	111.484069824219	-17.2207260131836	-7.73341274261475	0.00256657530553639	-0.0146411629393697	0.0100340843200684	-0.0117190945893526
532	110.834716796875	-16.5713768005371	-7.6684775352478	0.00386527273803949	-0.0243813935667276	0.00906006153672934	-0.00684897974133492
533	110.834716796875	-16.5713768005371	-7.6684775352478	0.00386527273803949	-0.0120437685400248	0.00548864435404539	0.00321592413820326
534	111.484069824219	-17.5454006195068	-6.95419406890869	0.00548864435404539	-0.0026282137259841	0.0022419011220336	-0.00717365415766835
535	112.133415222168	-17.5454006195068	-6.62951993942261	0.013930176384747	0.00289124972186983	-3.08191010844894e-05	0.00743668992072344
536	112.133415222168	-17.8700752258301	-6.82432460784912	-3.08191010844894e-05	0.00548864435404539	0.0113327819854021	0.00743668992072344
537	111.484069824219	-17.5454006195068	-7.60354280471802	-0.0107450718060136	0.0181509424000978	-0.0139918150380254	0.036657378077507
538	111.484069824219	-16.5713768005371	-7.9282169342041	-0.000680167751852423	0.0269171483814716	-0.0152905117720366	0.0373067259788513
539	111.484069824219	-17.5454006195068	-7.60354280471802	-0.000680167751852423	0.0334106348454952	-0.0162645354866982	0.0272418223321438
540	113.432113647461	-17.8700752258301	-7.27886867523193	-0.00132951640989631	0.0207483377307653	-0.00912170019000769	0.0272418223321438
541	110.185371398926	-16.8960514068604	-6.95419406890869	-0.00879702530801296	0.0197743140161037	-0.00847235135734081	0.0171769186854362
542	110.185371398926	-15.9220285415649	-7.73341274261475	-0.0110697457566857	0.00483929552137852	-0.00619963090866804	0.00646266713738441
543	110.834716796875	-16.2467021942139	-7.34380340576172	0.00743668992072344	0.0132808275520802	-0.00847235135734081	0.00256657530553639
544	110.185371398926	-16.5713768005371	-7.4087381362915	0.00548864435404539	0.0162028968334198	-0.0152905117720366	-0.00782300252467394
545	112.133415222168	-16.8960514068604	-7.79834747314453	0.00841071270406246	0.0155535480007529	-0.00165419070981443	-0.00587495695799589
546	112.782768249512	-16.8960514068604	-6.95419406890869	0.0106834331527352	0.00613799272105098	-0.00977104809135199	-0.0133424662053585
547	110.834716796875	-16.2467021942139	-7.21393346786499	0.0155535480007529	-0.0123684434220195	0.00256657530553639	-0.0367190167307854
548	111.484069824219	-15.5973539352417	-7.79834747314453	0.029189869761467	-0.0146411629393697	0.000293855206109583	-0.0490566417574883
549	110.834716796875	-15.9220285415649	-7.53860807418823	0.0171769186854362	0.00678734155371785	0.0106834331527352	-0.0373683646321297
550	111.484069824219	-16.8960514068604	-7.53860807418823	0.00841071270406246	0.00711201597005129	0.00938473641872406	-0.0253554154187441
551	111.484069824219	-16.5713768005371	-7.47367286682129	-0.000355493422830477	0.00646266713738441	0.0022419011220336	-0.00749832857400179
552	111.484069824219	-15.5973539352417	-7.79834747314453	0.00386527273803949	0.00354059832170606	-0.00619963090866804	-0.00814767740666866
553	110.834716796875	-15.9220285415649	-7.27886867523193	0.0188002903014421	0.00776136433705688	-0.0104203969240189	0.000943203864153475
554	111.484069824219	-16.2467021942139	-7.53860807418823	0.00386527273803949	0.0171769186854362	-0.00555028254166245	-0.00295288790948689
555	111.484069824219	-16.8960514068604	-7.47367286682129	0.00321592413820326	0.0197743140161037	-0.0107450718060136	-0.00165419070981443
556	112.133415222168	-16.2467021942139	-7.34380340576172	-0.00977104809135199	0.01100810803473	-0.00327756232582033	0.01847561635077
557	110.185371398926	-16.8960514068604	-7.4087381362915	-0.0204853005707264	0.0249691028147936	-0.0195112787187099	0.0321119390428066
558	110.185371398926	-15.5973539352417	-6.95419406890869	-0.0133424662053585	0.0226963832974434	-0.0191866029053926	0.0483456552028656
559	110.834716796875	-16.5713768005371	-6.62951993942261	-0.00652430532500148	0.0317872650921345	-0.0188619289547205	0.0330859608948231
560	111.484069824219	-16.2467021942139	-6.88925933837891	-0.0136671401560307	0.0230210572481155	-0.0195112787187099	0.0236704051494598
561	110.834716796875	-15.2726793289185	-7.08406400680542	-0.00749832857400179	0.01847561635077	-0.017887907102704	0.0181509424000978
562	108.237327575684	-14.9480056762695	-7.21393346786499	-0.00587495695799589	0.0152288740500808	-0.00684897974133492	0.00451462110504508
563	108.886672973633	-15.2726793289185	-7.08406400680542	-0.000355493422830477	0.0142548503354192	-0.0110697457566857	-0.00197886489331722
564	108.886672973633	-14.6233310699463	-7.08406400680542	-0.00230353930965066	0.0103587592020631	-0.00717365415766835	-0.00749832857400179
565	110.185371398926	-16.5713768005371	-6.62951993942261	0.0022419011220336	0.0210730116814375	-0.00555028254166245	-0.0165892094373703
566	110.834716796875	-15.9220285415649	-6.82432460784912	0.00126787810586393	0.012956153601408	-0.00197886489331722	-0.0247060675173998
567	108.237327575684	-15.2726793289185	-7.14899873733521	0.00743668992072344	0.00451462110504508	-0.00327756232582033	-0.0350956469774246
568	107.58797454834	-14.6233310699463	-7.14899873733521	0.020423661917448	0.00743668992072344	0.00873538758605719	-0.0347709693014622
569	107.58797454834	-14.9480056762695	-7.01912927627563	0.0236704051494598	0.0272418223321438	0.00516396993771195	-0.0302255302667618
570	108.886672973633	-15.5973539352417	-7.27886867523193	0.01100810803473	0.0337353087961674	-0.000355493422830477	-0.0243813935667276
571	108.237327575684	-15.5973539352417	-6.62951993942261	0.00256657530553639	0.0434755384922028	0.00678734155371785	-0.00490093370899558
572	106.289276123047	-14.6233310699463	-7.14899873733521	-0.00197886489331722	0.0496443510055542	-0.0182125810533762	-0.00360223650932312
573	108.237327575684	-15.5973539352417	-7.79834747314453	-0.0211346503347158	0.047696303576231	-0.0149658378213644	0.00581331877037883
574	107.58797454834	-15.5973539352417	-7.01912927627563	0.00776136433705688	0.0496443510055542	-0.00587495695799589	0.0103587592020631
575	108.886672973633	-16.2467021942139	-6.82432460784912	-0.0263294391334057	0.0434755384922028	-0.00912170019000769	-0.00100484199356288
576	108.237327575684	-15.5973539352417	-6.56458520889282	-0.0100957229733467	0.0334106348454952	-0.00912170019000769	0.0282158460468054
577	106.938629150391	-15.2726793289185	-7.21393346786499	-0.0273034609854221	0.0412028171122074	-0.0208099745213985	0.047696303576231
578	106.938629150391	-14.6233310699463	-7.79834747314453	-0.0273034609854221	0.0373067259788513	-0.0240567177534103	0.0535404421389103
579	106.938629150391	-14.6233310699463	-7.6684775352478	-0.0227580219507217	0.0275664981454611	-0.0311995539814234	0.0330859608948231
580	108.237327575684	-15.5973539352417	-7.47367286682129	-0.0149658378213644	0.0347093306481838	-0.0159398596733809	0.0236704051494598
581	109.536026000977	-15.9220285415649	-7.47367286682129	-0.0156151866540313	0.0152288740500808	-0.00619963090866804	0.0207483377307653
582	106.938629150391	-15.2726793289185	-7.47367286682129	-0.00360223650932312	0.0191249661147594	-0.00814767740666866	0.00970941036939621
583	109.536026000977	-14.6233310699463	-6.88925933837891	0.00646266713738441	0.0132808275520802	-0.00522560812532902	0.00678734155371785
584	108.886672973633	-14.9480056762695	-7.27886867523193	0.00354059832170606	0.01847561635077	0.00418994715437293	-0.00425158534198999
585	111.484069824219	-16.2467021942139	-6.95419406890869	-0.00100484199356288	0.0168522447347641	-0.00295288790948689	-0.00132951640989631
586	110.834716796875	-15.5973539352417	-6.75938940048218	0.00873538758605719	0.000943203864153475	0.0022419011220336	-0.00944637414067984
587	109.536026000977	-14.9480056762695	-7.01912927627563	0.0181509424000978	-0.0191866029053926	0.00711201597005129	-0.028926832601428
588	110.834716796875	-15.2726793289185	-6.95419406890869	0.0197743140161037	-0.0237320438027382	0.0113327819854021	-0.0438618510961533
589	110.834716796875	-14.6233310699463	-6.82432460784912	0.0230210572481155	-0.0191866029053926	0.00906006153672934	-0.0435371771454811
590	110.185371398926	-15.9220285415649	-6.88925933837891	0.01100810803473	-0.0409397818148136	0.0145795252174139	-0.0247060675173998
591	112.133415222168	-15.9220285415649	-7.73341274261475	0.000618529506027699	-0.0565241500735283	0.00776136433705688	-0.00587495695799589
592	110.185371398926	-14.9480056762695	-7.14899873733521	-0.00295288790948689	-0.0747059136629105	0.0113327819854021	-0.00295288790948689
593	112.133415222168	-15.5973539352417	-7.53860807418823	0.00711201597005129	-0.0841214656829834	-0.00360223650932312	0.00354059832170606
594	110.834716796875	-16.2467021942139	-6.75938940048218	0.011982130818069	-0.0899656042456627	0.00776136433705688	-0.00392691092565656
595	111.484069824219	-16.5713768005371	-6.56458520889282	0.00841071270406246	-0.085420161485672	0.012956153601408	0.00743668992072344
596	110.834716796875	-17.2207260131836	-7.01912927627563	0.00873538758605719	-0.0886669084429741	0.0145795252174139	0.012956153601408
597	110.185371398926	-16.2467021942139	-7.08406400680542	-0.0172385573387146	-0.0695111230015755	0.00451462110504508	0.0379560738801956
598	111.484069824219	-17.5454006195068	-6.95419406890869	-0.00977104809135199	-0.0539267547428608	0.00906006153672934	0.0389300994575024
599	108.886672973633	-16.5713768005371	-6.95419406890869	-0.00814767740666866	-0.0458098985254765	0.000618529506027699	0.0327612869441509
600	112.133415222168	-17.2207260131836	-6.69445466995239	0.000293855206109583	-0.03444629535079	-0.00295288790948689	0.0149041991680861
601	110.834716796875	-17.2207260131836	-6.23991060256958	0.00451462110504508	-0.0354203209280968	-0.00425158534198999	0.0171769186854362
602	110.834716796875	-17.2207260131836	-7.01912927627563	-0.00619963090866804	-0.0308748781681061	0.00289124972186983	0.00776136433705688
603	111.484069824219	-17.5454006195068	-7.08406400680542	-0.00100484199356288	-0.0230826959013939	0.00159255252219737	-0.00652430532500148
604	110.185371398926	-16.8960514068604	-6.82432460784912	0.00418994715437293	-0.0107450718060136	0.00743668992072344	-0.00717365415766835
605	111.484069824219	-17.2207260131836	-6.82432460784912	0.0132808275520802	-0.00197886489331722	-0.00587495695799589	-0.0113944197073579
606	108.237327575684	-16.8960514068604	-7.14899873733521	0.00873538758605719	-0.0172385573387146	0.00159255252219737	-0.0130177913233638
607	108.886672973633	-15.5973539352417	-7.34380340576172	0.0220470335334539	-0.0110697457566857	-0.00295288790948689	-0.0311995539814234
608	110.834716796875	-16.8960514068604	-7.4087381362915	0.025618452578783	-0.0185372550040483	0.00451462110504508	-0.0474332682788372
609	109.536026000977	-15.5973539352417	-7.60354280471802	0.0262678004801273	-0.00977104809135199	0.0200989879667759	-0.0350956469774246
610	110.185371398926	-16.8960514068604	-7.27886867523193	0.0132808275520802	-0.00327756232582033	0.012956153601408	-0.0256800893694162
611	110.834716796875	-16.5713768005371	-6.95419406890869	0.00581331877037883	-0.0191866029053926	0.00354059832170606	-0.0175632312893867
612	110.185371398926	-15.9220285415649	-6.82432460784912	0.00873538758605719	0.0113327819854021	-0.000355493422830477	-0.0104203969240189
613	110.834716796875	-15.9220285415649	-6.69445466995239	0.0142548503354192	0.0103587592020631	0.000293855206109583	-0.00782300252467394
614	110.185371398926	-16.2467021942139	-7.34380340576172	0.0103587592020631	0.0165275707840919	0.000618529506027699	-0.00782300252467394
615	112.133415222168	-16.5713768005371	-7.4087381362915	-0.00522560812532902	0.0136055024340749	0.0022419011220336	-0.00132951640989631
616	108.886672973633	-16.2467021942139	-7.4087381362915	-0.00619963090866804	0.0217223595827818	0.00256657530553639	0.0106834331527352
617	109.536026000977	-15.5973539352417	-7.01912927627563	-0.032173577696085	0.0343846566975117	-0.0126931173726916	0.0308132413774729
618	110.834716796875	-16.5713768005371	-6.56458520889282	-0.0204853005707264	0.0382807515561581	-0.0136671401560307	0.0395794473588467
619	110.185371398926	-15.5973539352417	-7.4087381362915	-0.00652430532500148	0.0421768426895142	-0.00814767740666866	0.025618452578783
620	109.536026000977	-16.8960514068604	-6.95419406890869	-0.0117190945893526	0.0369820520281792	-0.0162645354866982	0.0171769186854362
621	112.133415222168	-16.5713768005371	-6.95419406890869	-0.00652430532500148	0.0356833562254906	-0.0136671401560307	-0.00490093370899558
622	110.834716796875	-16.8960514068604	-6.95419406890869	-0.0143164889886975	0.0392547734081745	-0.0117190945893526	0.00516396993771195
623	110.185371398926	-16.2467021942139	-7.53860807418823	0.000293855206109583	0.0421768426895142	-0.00197886489331722	-0.00749832857400179
624	110.185371398926	-17.2207260131836	-7.14899873733521	0.00386527273803949	0.0506183728575706	-0.00749832857400179	0.00126787810586393
625	109.536026000977	-15.9220285415649	-7.34380340576172	-0.00425158534198999	0.0519170723855495	-0.00522560812532902	-0.00912170019000769
626	108.237327575684	-15.9220285415649	-7.73341274261475	0.00970941036939621	0.0415274947881699	-0.0123684434220195	-0.00684897974133492
627	108.886672973633	-15.5973539352417	-7.4087381362915	0.0171769186854362	0.0243197549134493	-0.00684897974133492	-0.0315242260694504
628	111.484069824219	-16.8960514068604	-7.08406400680542	0.0217223595827818	0.0252937767654657	0.00418994715437293	-0.03444629535079
629	109.536026000977	-15.2726793289185	-7.86328220367432	0.0220470335334539	0.0226963832974434	0.00970941036939621	-0.0302255302667618
630	110.834716796875	-17.5454006195068	-7.4087381362915	0.0116574559360743	0.0123068047687411	0.0022419011220336	-0.0253554154187441
631	111.484069824219	-16.8960514068604	-7.4087381362915	0.00873538758605719	0.0116574559360743	-0.0026282137259841	-0.0175632312893867
632	111.484069824219	-16.8960514068604	-7.34380340576172	0.00808603875339031	-3.08191010844894e-05	-0.00684897974133492	-0.0026282137259841
633	110.834716796875	-16.5713768005371	-8.05808639526367	-0.00100484199356288	-0.00717365415766835	-0.00457625929266214	-0.00197886489331722
634	110.834716796875	-17.5454006195068	-7.53860807418823	-0.00749832857400179	-0.00814767740666866	-0.00100484199356288	-0.00814767740666866
635	111.484069824219	-16.8960514068604	-6.95419406890869	-0.00912170019000769	-0.00912170019000769	0.00483929552137852	-0.000680167751852423
636	108.886672973633	-16.8960514068604	-6.75938940048218	-0.00392691092565656	-0.0146411629393697	-0.00197886489331722	0.00970941036939621
637	109.536026000977	-15.5973539352417	-7.01912927627563	-0.00295288790948689	-0.0130177913233638	-0.00295288790948689	0.0308132413774729
638	112.782768249512	-17.2207260131836	-7.27886867523193	0.000293855206109583	-0.00652430532500148	-0.0100957229733467	0.0470469556748867
639	109.536026000977	-15.9220285415649	-7.27886867523193	0.00776136433705688	-0.00619963090866804	-0.00587495695799589	0.0379560738801956
640	109.536026000977	-16.8960514068604	-6.95419406890869	0.00159255252219737	-0.00977104809135199	-0.0110697457566857	0.0226963832974434
641	110.185371398926	-16.8960514068604	-6.82432460784912	-0.00587495695799589	-0.0100957229733467	0.00516396993771195	0.0178262684494257
642	111.484069824219	-17.5454006195068	-6.62951993942261	-0.00619963090866804	-0.0201606266200542	-0.0146411629393697	0.000943203864153475
643	110.185371398926	-17.2207260131836	-6.88925933837891	-0.000680167751852423	-0.0169138833880424	-0.00360223650932312	0.00191722682211548
644	110.834716796875	-17.8700752258301	-7.01912927627563	0.00873538758605719	-0.0123684434220195	0.000618529506027699	-0.00392691092565656
645	109.536026000977	-15.9220285415649	-7.53860807418823	0.0200989879667759	-0.0204853005707264	0.00483929552137852	-0.00132951640989631
646	110.185371398926	-16.2467021942139	-7.60354280471802	0.00678734155371785	-0.0126931173726916	-0.00197886489331722	-0.00717365415766835
647	109.536026000977	-15.9220285415649	-7.53860807418823	0.0200989879667759	-0.0347709693014622	0.00483929552137852	-0.0315242260694504
648	111.484069824219	-17.5454006195068	-6.62951993942261	0.0243197549134493	-0.0315242260694504	0.00613799272105098	-0.0441865250468254
649	109.536026000977	-16.5713768005371	-7.47367286682129	0.0223717093467712	-0.0175632312893867	0.0145795252174139	-0.0386670641601086
650	111.484069824219	-17.8700752258301	-6.82432460784912	0.0100340843200684	-0.0159398596733809	0.00483929552137852	-0.0276281367987394
651	110.834716796875	-17.2207260131836	-6.88925933837891	-0.0026282137259841	-0.0162645354866982	-3.08191010844894e-05	-0.0120437685400248
652	111.484069824219	-17.8700752258301	-7.08406400680542	0.00483929552137852	-0.0217839982360601	0.00159255252219737	-0.0120437685400248
653	109.536026000977	-17.2207260131836	-7.47367286682129	-0.0026282137259841	0.00646266713738441	-0.00814767740666866	-0.00100484199356288
654	110.834716796875	-17.8700752258301	-6.56458520889282	0.00483929552137852	-0.00619963090866804	0.00516396993771195	0.00256657530553639
655	109.536026000977	-17.2207260131836	-6.75938940048218	-0.0169138833880424	0.0113327819854021	0.00451462110504508	0.00743668992072344
656	107.58797454834	-16.2467021942139	-6.95419406890869	-0.00652430532500148	0.00548864435404539	0.00418994715437293	0.00743668992072344
657	108.237327575684	-16.8960514068604	-7.08406400680542	-0.0308748781681061	0.0152288740500808	-0.00814767740666866	0.0363327041268349
658	109.536026000977	-17.8700752258301	-6.95419406890869	-0.0240567177534103	0.0220470335334539	-0.0146411629393697	0.0434755384922028
659	106.289276123047	-16.2467021942139	-7.47367286682129	-0.0130177913233638	0.0226963832974434	-0.00717365415766835	0.036657378077507
660	107.58797454834	-16.8960514068604	-6.62951993942261	-0.0182125810533762	0.0197743140161037	-0.0146411629393697	0.0226963832974434
661	107.58797454834	-17.2207260131836	-6.75938940048218	-0.0240567177534103	0.0116574559360743	-0.00295288790948689	0.0217223595827818
662	108.886672973633	-17.5454006195068	-7.08406400680542	-0.0139918150380254	0.00483929552137852	-0.00490093370899558	0.00159255252219737
663	108.237327575684	-17.2207260131836	-7.47367286682129	-0.0120437685400248	0.00516396993771195	-0.00522560812532902	0.00548864435404539
664	106.938629150391	-16.8960514068604	-7.34380340576172	-0.0139918150380254	0.0145795252174139	0.00483929552137852	-0.00749832857400179
665	105.639930725098	-16.2467021942139	-7.27886867523193	-0.00684897974133492	0.00906006153672934	-0.00360223650932312	-0.00879702530801296
666	106.289276123047	-16.5713768005371	-6.69445466995239	0.00646266713738441	0.00873538758605719	0.000618529506027699	-0.00814767740666866
667	106.938629150391	-16.2467021942139	-7.53860807418823	0.0171769186854362	-0.00425158534198999	0.0158782228827477	-0.0276281367987394
668	108.237327575684	-17.2207260131836	-7.47367286682129	0.0126314787194133	-3.08191010844894e-05	0.0113327819854021	-0.0389917381107807
669	108.237327575684	-16.2467021942139	-7.01912927627563	0.00938473641872406	0.0126314787194133	0.0194496400654316	-0.0360696688294411
670	106.938629150391	-17.2207260131836	-6.62951993942261	0.0116574559360743	0.0207483377307653	0.0103587592020631	-0.0350956469774246
671	108.886672973633	-17.5454006195068	-7.01912927627563	-0.00165419070981443	0.0236704051494598	0.000943203864153475	-0.00165419070981443
672	108.886672973633	-17.5454006195068	-6.56458520889282	-0.00587495695799589	0.0389300994575024	0.00159255252219737	-0.00587495695799589
673	109.536026000977	-16.8960514068604	-6.88925933837891	-0.0175632312893867	0.0506183728575706	-0.0120437685400248	0.00418994715437293
674	110.185371398926	-17.2207260131836	-6.82432460784912	0.0100340843200684	0.0499690249562263	-0.00847235135734081	0.00191722682211548
675	110.834716796875	-17.2207260131836	-6.69445466995239	-0.00360223650932312	0.0554884895682335	-0.00587495695799589	0.011982130818069
676	109.536026000977	-16.5713768005371	-7.01912927627563	-0.0110697457566857	0.0548391379415989	-0.000680167751852423	0.011982130818069
677	110.185371398926	-17.2207260131836	-6.82432460784912	-0.023407369852066	0.0525664202868938	-0.023407369852066	0.0295145437121391
678	110.185371398926	-17.2207260131836	-6.69445466995239	-0.0282774847000837	0.0522417463362217	-0.0227580219507217	0.0467222817242146
679	110.185371398926	-17.2207260131836	-7.53860807418823	-0.00425158534198999	0.0392547734081745	-0.0253554154187441	0.0252937767654657
680	108.237327575684	-15.9220285415649	-7.01912927627563	-0.0253554154187441	0.0246444288641214	-0.0191866029053926	0.0188002903014421
681	107.58797454834	-15.9220285415649	-6.88925933837891	-0.0117190945893526	0.00678734155371785	-0.0230826959013939	0.0210730116814375
682	108.237327575684	-16.8960514068604	-6.82432460784912	-0.00132951640989631	0.00126787810586393	-0.0100957229733467	0.00743668992072344
683	108.886672973633	-16.2467021942139	-6.56458520889282	0.00321592413820326	-0.00100484199356288	0.00159255252219737	-0.0100957229733467
684	108.237327575684	-15.5973539352417	-6.82432460784912	0.00289124972186983	0.00776136433705688	0.00743668992072344	-0.00132951640989631
685	108.886672973633	-16.2467021942139	-7.60354280471802	-0.000680167751852423	0.00321592413820326	-0.00490093370899558	-0.0139918150380254
686	108.237327575684	-15.9220285415649	-7.14899873733521	0.0113327819854021	0.00159255252219737	0.00970941036939621	-0.0175632312893867
687	108.886672973633	-16.5713768005371	-7.08406400680542	0.0171769186854362	-0.00977104809135199	0.0113327819854021	-0.0279528107494116
688	109.536026000977	-17.2207260131836	-6.88925933837891	0.029189869761467	-0.00100484199356288	0.0106834331527352	-0.048407293856144
689	109.536026000977	-16.8960514068604	-7.34380340576172	0.0188002903014421	0.00776136433705688	0.0126314787194133	-0.0308748781681061
690	109.536026000977	-17.5454006195068	-7.14899873733521	0.013930176384747	0.00776136433705688	0.00548864435404539	-0.0292515084147453
691	110.834716796875	-17.5454006195068	-7.53860807418823	0.00743668992072344	-0.0026282137259841	0.00191722682211548	-0.0104203969240189
692	110.185371398926	-17.5454006195068	-6.95419406890869	0.00548864435404539	-0.00717365415766835	-0.00132951640989631	-0.00132951640989631
693	110.834716796875	-18.1947479248047	-6.82432460784912	0.00613799272105098	-0.0250307414680719	-0.00847235135734081	-0.00230353930965066
694	110.185371398926	-17.8700752258301	-7.34380340576172	-0.00360223650932312	-0.0341216214001179	-0.00295288790948689	0.00191722682211548
695	110.834716796875	-18.5194225311279	-6.88925933837891	-0.00457625929266214	-0.0584721975028515	-0.00522560812532902	0.00808603875339031
696	108.237327575684	-16.5713768005371	-6.88925933837891	-0.00847235135734081	-0.0760046094655991	-0.00327756232582033	0.0116574559360743
697	112.782768249512	-18.5194225311279	-7.53860807418823	-0.0169138833880424	-0.0773033052682877	0.00159255252219737	0.0457482598721981
698	111.484069824219	-17.8700752258301	-7.47367286682129	-0.0182125810533762	-0.0672384053468704	-0.00295288790948689	0.045423585921526
699	112.782768249512	-18.1947479248047	-7.60354280471802	0.00126787810586393	-0.0610695891082287	-0.0026282137259841	0.0412028171122074
700	110.185371398926	-16.5713768005371	-7.47367286682129	-0.0113944197073579	-0.0604202412068844	0.00483929552137852	0.0298392176628113
701	110.834716796875	-17.8700752258301	-7.14899873733521	-0.00555028254166245	-0.0549007803201675	0.00386527273803949	0.0197743140161037
702	110.185371398926	-17.2207260131836	-7.4087381362915	-0.00490093370899558	-0.0490566417574883	0.00841071270406246	0.0197743140161037
703	111.484069824219	-17.2207260131836	-7.53860807418823	0.0168522447347641	-0.0497059896588326	0.0142548503354192	0.0158782228827477
704	110.834716796875	-16.5713768005371	-7.21393346786499	-0.000680167751852423	-0.0367190167307854	0.0243197549134493	0.000943203864153475
705	111.484069824219	-17.2207260131836	-6.95419406890869	0.00678734155371785	-0.0415891297161579	0.00548864435404539	0.00126787810586393
706	110.185371398926	-15.9220285415649	-6.88925933837891	-0.00619963090866804	-0.0354203209280968	0.0152288740500808	-0.00587495695799589
707	111.484069824219	-16.8960514068604	-6.75938940048218	0.0246444288641214	-0.0357449948787689	0.00841071270406246	-0.0334722734987736
708	111.484069824219	-17.5454006195068	-7.01912927627563	0.0220470335334539	-0.032173577696085	0.0223717093467712	-0.0438618510961533
709	111.484069824219	-16.5713768005371	-7.14899873733521	0.0298392176628113	-0.0208099745213985	0.020423661917448	-0.0337969474494457
710	110.185371398926	-16.2467021942139	-6.88925933837891	0.0126314787194133	-0.00944637414067984	0.0100340843200684	-0.0263294391334057
711	112.782768249512	-17.2207260131836	-6.82432460784912	0.00159255252219737	-0.00717365415766835	0.0132808275520802	-0.00684897974133492
712	112.133415222168	-17.5454006195068	-6.17497587203979	0.0116574559360743	-0.00295288790948689	0.00126787810586393	-0.00165419070981443
713	113.432113647461	-17.5454006195068	-6.69445466995239	0.00743668992072344	0.00321592413820326	-0.0110697457566857	0.000293855206109583
714	112.133415222168	-17.5454006195068	-6.95419406890869	0.012956153601408	0.0142548503354192	0.00126787810586393	0.00483929552137852
715	112.133415222168	-17.2207260131836	-6.82432460784912	0.0123068047687411	0.011982130818069	-0.00425158534198999	0.00711201597005129
716	109.536026000977	-16.5713768005371	-7.08406400680542	-0.0100957229733467	0.0220470335334539	0.00321592413820326	0.0188002903014421
717	112.782768249512	-17.5454006195068	-6.82432460784912	-0.0250307414680719	0.0373067259788513	-0.0204853005707264	0.036657378077507
718	110.185371398926	-16.8960514068604	-7.21393346786499	-0.0159398596733809	0.0428261905908585	-0.023407369852066	0.0334106348454952
719	114.08145904541	-17.5454006195068	-7.34380340576172	-0.0211346503347158	0.0356833562254906	-0.0146411629393697	0.0360080301761627
720	110.834716796875	-15.5973539352417	-7.21393346786499	-0.00879702530801296	0.0360080301761627	-0.0146411629393697	0.025618452578783
721	110.185371398926	-16.2467021942139	-7.79834747314453	-0.0143164889886975	0.0288651939481497	-0.0133424662053585	0.00873538758605719
722	110.834716796875	-16.2467021942139	-7.6684775352478	-0.00522560812532902	0.0191249661147594	-0.00230353930965066	0.000293855206109583
723	110.185371398926	-16.8960514068604	-7.6684775352478	0.00451462110504508	0.0162028968334198	-0.0165892094373703	-0.00327756232582033
724	110.185371398926	-16.2467021942139	-6.88925933837891	-0.00132951640989631	0.011982130818069	-0.00977104809135199	-0.00295288790948689
725	113.432113647461	-18.1947479248047	-7.08406400680542	0.00613799272105098	0.0103587592020631	0.00126787810586393	-0.0126931173726916
726	110.185371398926	-16.5713768005371	-7.9282169342041	0.000943203864153475	0.00808603875339031	0.000618529506027699	-0.00132951640989631
727	111.484069824219	-16.5713768005371	-7.9282169342041	0.0178262684494257	-0.0110697457566857	0.00808603875339031	-0.0240567177534103
728	112.133415222168	-18.1947479248047	-7.60354280471802	0.0288651939481497	-0.00879702530801296	0.00418994715437293	-0.0438618510961533
729	110.834716796875	-17.2207260131836	-7.73341274261475	0.0210730116814375	-0.000680167751852423	0.00743668992072344	-0.0367190167307854
730	110.834716796875	-17.5454006195068	-7.21393346786499	0.01847561635077	-0.0026282137259841	0.0126314787194133	-0.0230826959013939
731	112.133415222168	-17.5454006195068	-7.73341274261475	0.00451462110504508	0.00938473641872406	0.00159255252219737	-0.00684897974133492
732	112.133415222168	-17.8700752258301	-7.73341274261475	0.00451462110504508	-0.00879702530801296	-0.00425158534198999	-0.00132951640989631
733	111.484069824219	-17.5454006195068	-7.79834747314453	0.0210730116814375	0.00743668992072344	-0.00782300252467394	-0.000680167751852423
734	111.484069824219	-18.1947479248047	-7.60354280471802	0.00646266713738441	0.00906006153672934	-0.00879702530801296	0.00451462110504508
735	111.484069824219	-17.8700752258301	-6.82432460784912	0.00808603875339031	0.0126314787194133	-0.00457625929266214	-3.08191010844894e-05
736	109.536026000977	-16.8960514068604	-6.95419406890869	-0.00814767740666866	0.00938473641872406	-0.00619963090866804	0.00841071270406246
737	112.782768249512	-18.5194225311279	-7.21393346786499	-0.0201606266200542	0.0220470335334539	-0.0198359526693821	0.0395794473588467
738	109.536026000977	-16.8960514068604	-7.08406400680542	-0.0172385573387146	0.0220470335334539	-0.0198359526693821	0.0431508645415306
739	110.834716796875	-18.5194225311279	-7.14899873733521	-0.0123684434220195	0.0220470335334539	-0.0123684434220195	0.036657378077507
740	108.886672973633	-17.2207260131836	-6.95419406890869	-0.0110697457566857	0.0259431265294552	-0.0165892094373703	0.0249691028147936
741	110.185371398926	-17.2207260131836	-7.08406400680542	-0.0113944197073579	0.0113327819854021	-0.0156151866540313	0.00678734155371785
742	110.185371398926	-16.8960514068604	-6.95419406890869	-0.00879702530801296	0.0103587592020631	-0.00717365415766835	0.00321592413820326
743	110.185371398926	-16.8960514068604	-7.34380340576172	-0.00652430532500148	0.00873538758605719	-0.0120437685400248	-0.00977104809135199
744	110.834716796875	-17.2207260131836	-7.14899873733521	-0.00619963090866804	0.0136055024340749	-0.00879702530801296	-0.0130177913233638
745	110.834716796875	-18.1947479248047	-6.88925933837891	-0.00522560812532902	0.0126314787194133	-0.00555028254166245	-0.0182125810533762
746	109.536026000977	-16.8960514068604	-7.47367286682129	-0.00295288790948689	0.00191722682211548	-0.00587495695799589	-0.0175632312893867
747	110.185371398926	-17.2207260131836	-7.4087381362915	0.0210730116814375	-0.00490093370899558	0.000943203864153475	-0.0350956469774246
748	110.834716796875	-18.1947479248047	-7.21393346786499	0.0223717093467712	-0.00457625929266214	-0.00295288790948689	-0.0386670641601086
749	109.536026000977	-16.5713768005371	-7.73341274261475	0.0213976856321096	0.01100810803473	0.01100810803473	-0.0373683646321297
750	110.185371398926	-17.8700752258301	-7.27886867523193	0.020423661917448	0.0308132413774729	-0.00165419070981443	-0.0266541130840778
751	110.185371398926	-17.5454006195068	-6.95419406890869	0.00711201597005129	0.0541897900402546	-0.00230353930965066	-0.0156151866540313
752	111.484069824219	-18.1947479248047	-7.47367286682129	0.00970941036939621	0.0606832765042782	-0.00457625929266214	-0.00165419070981443
753	110.185371398926	-16.5713768005371	-7.47367286682129	0.00191722682211548	0.086981900036335	-0.00490093370899558	-0.0026282137259841
754	110.834716796875	-18.1947479248047	-7.4087381362915	0.00386527273803949	0.101916916668415	-0.0165892094373703	-0.00165419070981443
755	111.484069824219	-17.5454006195068	-7.4087381362915	-0.00749832857400179	0.108735077083111	-0.0113944197073579	0.00451462110504508
756	111.484069824219	-18.1947479248047	-7.4087381362915	-0.00814767740666866	0.108735077083111	-0.0191866029053926	0.0213976856321096
757	110.185371398926	-18.1947479248047	-6.88925933837891	-0.0253554154187441	0.114903889596462	-0.0341216214001179	0.0347093306481838
758	108.886672973633	-17.2207260131836	-6.88925933837891	-0.0133424662053585	0.111007794737816	-0.0428878292441368	0.0480209775269032
759	110.185371398926	-17.5454006195068	-6.56458520889282	-0.0162645354866982	0.08925461769104	-0.0386670641601086	0.031137915328145
760	109.536026000977	-17.2207260131836	-7.53860807418823	-0.0204853005707264	0.0499690249562263	-0.0367190167307854	0.0188002903014421
761	107.58797454834	-16.8960514068604	-7.27886867523193	-0.00619963090866804	0.00711201597005129	-0.0263294391334057	0.01847561635077
762	110.185371398926	-17.5454006195068	-7.60354280471802	-0.00912170019000769	-0.0347709693014622	-0.0302255302667618	0.0158782228827477
763	107.58797454834	-16.8960514068604	-7.14899873733521	-0.00295288790948689	-0.068537101149559	-0.0110697457566857	0.00678734155371785
764	110.834716796875	-17.8700752258301	-7.01912927627563	0.00483929552137852	-0.0941863730549812	-0.00360223650932312	0.000293855206109583
765	110.185371398926	-17.8700752258301	-6.49965000152588	-0.00360223650932312	-0.107173345983028	0.00776136433705688	-0.00587495695799589
766	108.237327575684	-17.2207260131836	-7.60354280471802	0.00354059832170606	-0.114316180348396	0.00581331877037883	-0.00717365415766835
767	108.237327575684	-16.5713768005371	-7.60354280471802	0.0301638916134834	-0.124381080269814	0.011982130818069	-0.0292515084147453
768	109.536026000977	-17.8700752258301	-6.88925933837891	0.0132808275520802	-0.111394107341766	0.0285405199974775	-0.0334722734987736
769	107.58797454834	-16.5713768005371	-7.01912927627563	0.0197743140161037	-0.0997058376669884	0.0249691028147936	-0.0299008563160896
770	110.185371398926	-18.1947479248047	-6.75938940048218	0.0171769186854362	-0.0883422344923019	0.0262678004801273	-0.0117190945893526
771	109.536026000977	-17.8700752258301	-6.49965000152588	0.00451462110504508	-0.0808747261762619	0.0327612869441509	-0.00230353930965066
772	109.536026000977	-17.5454006195068	-7.14899873733521	-3.08191010844894e-05	-0.0639916583895683	0.0162028968334198	0.00126787810586393
773	108.886672973633	-16.8960514068604	-7.08406400680542	0.00581331877037883	-0.0500306636095047	0.0149041991680861	-0.00230353930965066
774	109.536026000977	-16.8960514068604	-7.14899873733521	-0.0110697457566857	-0.0240567177534103	0.00289124972186983	0.00159255252219737
775	108.886672973633	-17.8700752258301	-7.34380340576172	0.012956153601408	-0.0260047651827335	0.00906006153672934	0.00548864435404539
776	110.834716796875	-17.5454006195068	-7.21393346786499	-0.0107450718060136	-0.0188619289547205	0.00841071270406246	0.00516396993771195
777	110.185371398926	-17.8700752258301	-7.01912927627563	-0.0191866029053926	-0.00327756232582033	-0.00814767740666866	0.0278911720961332
778	110.185371398926	-17.5454006195068	-7.34380340576172	-0.0172385573387146	-0.00977104809135199	-0.0110697457566857	0.0421768426895142
779	111.484069824219	-18.1947479248047	-7.47367286682129	-0.0123684434220195	0.00938473641872406	-0.0113944197073579	0.0363327041268349
780	109.536026000977	-16.8960514068604	-7.6684775352478	-0.00425158534198999	0.00451462110504508	-0.00619963090866804	0.0233457311987877
781	109.536026000977	-16.8960514068604	-7.6684775352478	-0.00587495695799589	0.00548864435404539	-3.08191010844894e-05	0.0116574559360743
782	112.133415222168	-16.5713768005371	-7.47367286682129	-0.00392691092565656	0.00581331877037883	-0.00425158534198999	0.00483929552137852
783	109.536026000977	-16.5713768005371	-7.27886867523193	-0.00684897974133492	0.0188002903014421	-0.00197886489331722	-0.00295288790948689
784	111.484069824219	-17.2207260131836	-7.6684775352478	0.00418994715437293	0.0233457311987877	-0.00132951640989631	0.00159255252219737
785	111.484069824219	-17.5454006195068	-6.95419406890869	0.00451462110504508	0.0269171483814716	-0.00392691092565656	-0.0026282137259841
786	110.834716796875	-16.5713768005371	-7.08406400680542	0.00808603875339031	0.0226963832974434	0.00256657530553639	-0.00587495695799589
787	110.834716796875	-16.5713768005371	-7.01912927627563	0.0191249661147594	0.00678734155371785	-0.00100484199356288	-0.0315242260694504
788	112.782768249512	-17.8700752258301	-6.56458520889282	0.0298392176628113	0.000618529506027699	0.00711201597005129	-0.0532774068415165
789	109.536026000977	-16.2467021942139	-6.82432460784912	0.0188002903014421	0.0100340843200684	0.00516396993771195	-0.0383423902094364
790	112.782768249512	-17.8700752258301	-6.56458520889282	0.0171769186854362	0.012956153601408	0.0165275707840919	-0.0305502042174339
791	112.782768249512	-17.5454006195068	-6.43471527099609	0.00321592413820326	0.00841071270406246	-0.00230353930965066	-0.0136671401560307
792	112.133415222168	-16.5713768005371	-7.08406400680542	0.00808603875339031	0.0123068047687411	-0.00652430532500148	-0.00132951640989631
793	110.834716796875	-16.8960514068604	-7.01912927627563	-0.00425158534198999	0.00873538758605719	-0.00360223650932312	0.0022419011220336
794	112.133415222168	-16.8960514068604	-6.75938940048218	0.00516396993771195	-0.00165419070981443	-0.00717365415766835	0.00191722682211548
795	111.484069824219	-17.8700752258301	-7.21393346786499	0.0308132413774729	-0.00490093370899558	-0.00717365415766835	-0.000680167751852423
796	112.782768249512	-17.8700752258301	-7.47367286682129	-3.08191010844894e-05	0.00451462110504508	0.00159255252219737	0.0132808275520802
797	111.484069824219	-18.5194225311279	-7.08406400680542	-0.0256800893694162	-0.0146411629393697	-0.0149658378213644	0.0301638916134834
798	111.484069824219	-18.5194225311279	-7.27886867523193	-0.0149658378213644	-0.00782300252467394	-0.0120437685400248	0.0347093306481838
799	112.133415222168	-18.8440971374512	-7.53860807418823	-0.0133424662053585	0.00256657530553639	-0.0208099745213985	0.0282158460468054
800	110.834716796875	-17.8700752258301	-7.34380340576172	-0.00814767740666866	-0.0026282137259841	-0.0204853005707264	0.0233457311987877
801	109.536026000977	-17.8700752258301	-7.01912927627563	-0.00977104809135199	-0.0126931173726916	-0.0162645354866982	0.0106834331527352
802	110.185371398926	-18.1947479248047	-7.14899873733521	-0.00619963090866804	-0.0273034609854221	-0.0110697457566857	0.00678734155371785
803	110.185371398926	-17.5454006195068	-7.53860807418823	0.00126787810586393	-0.0156151866540313	-0.00457625929266214	-0.000680167751852423
804	110.834716796875	-17.8700752258301	-7.79834747314453	0.00516396993771195	-0.0227580219507217	-0.00295288790948689	-0.00619963090866804
805	112.782768249512	-18.5194225311279	-7.34380340576172	0.0200989879667759	-0.021459324285388	0.00418994715437293	-0.00490093370899558
806	110.185371398926	-17.2207260131836	-7.14899873733521	0.0142548503354192	-0.0152905117720366	0.00191722682211548	-0.00912170019000769
807	110.834716796875	-17.5454006195068	-7.60354280471802	0.0197743140161037	-0.0204853005707264	0.000943203864153475	-0.0221086721867323
808	113.432113647461	-17.5454006195068	-7.47367286682129	0.025618452578783	-0.0165892094373703	0.0200989879667759	-0.043212503194809
809	110.185371398926	-16.5713768005371	-7.53860807418823	0.0226963832974434	-0.000680167751852423	0.0226963832974434	-0.0383423902094364
810	112.782768249512	-16.8960514068604	-7.4087381362915	0.0149041991680861	0.00678734155371785	0.0175015944987535	-0.0276281367987394
811	112.133415222168	-16.5713768005371	-7.34380340576172	0.00483929552137852	0.01100810803473	0.00906006153672934	-0.0133424662053585
812	111.484069824219	-16.2467021942139	-7.4087381362915	0.00126787810586393	0.01847561635077	0.00548864435404539	-0.0139918150380254
813	109.536026000977	-15.9220285415649	-7.53860807418823	-0.00912170019000769	0.0194496400654316	0.00354059832170606	-0.00490093370899558
814	110.185371398926	-15.2726793289185	-7.6684775352478	-0.00912170019000769	0.0246444288641214	-0.00197886489331722	-0.00132951640989631
815	112.133415222168	-16.5713768005371	-7.53860807418823	0.0188002903014421	0.020423661917448	0.00354059832170606	0.00126787810586393
816	112.133415222168	-17.5454006195068	-6.95419406890869	-0.00847235135734081	0.0155535480007529	-0.00814767740666866	0.00256657530553639
817	110.185371398926	-17.2207260131836	-6.69445466995239	-0.0191866029053926	0.0337353087961674	-0.0230826959013939	0.0285405199974775
818	110.834716796875	-17.2207260131836	-6.62951993942261	-0.0159398596733809	0.0265924744307995	-0.0188619289547205	0.0314625911414623
819	110.834716796875	-17.2207260131836	-7.53860807418823	-0.00684897974133492	0.0194496400654316	-0.0237320438027382	0.0363327041268349
820	108.886672973633	-16.2467021942139	-7.14899873733521	-0.00457625929266214	0.00938473641872406	-0.00522560812532902	0.0113327819854021
821	108.886672973633	-15.9220285415649	-7.08406400680542	-0.0152905117720366	-0.00100484199356288	-0.0165892094373703	0.00256657530553639
822	109.536026000977	-15.5973539352417	-7.08406400680542	-0.00555028254166245	-0.00100484199356288	-0.00879702530801296	-0.00165419070981443
823	108.237327575684	-16.2467021942139	-6.69445466995239	-0.00230353930965066	-0.0126931173726916	-0.00749832857400179	-0.00100484199356288
824	108.237327575684	-15.2726793289185	-7.01912927627563	0.00418994715437293	0.00321592413820326	0.000293855206109583	-0.0143164889886975
825	110.185371398926	-16.8960514068604	-6.88925933837891	0.00776136433705688	0.00841071270406246	-0.00327756232582033	-0.00944637414067984
826	110.185371398926	-15.2726793289185	-7.21393346786499	0.011982130818069	-0.00717365415766835	0.00354059832170606	-0.00522560812532902
827	108.886672973633	-15.5973539352417	-7.6684775352478	0.0197743140161037	-0.0172385573387146	0.00289124972186983	-0.0182125810533762
828	110.185371398926	-17.2207260131836	-7.21393346786499	0.0343846566975117	-0.0149658378213644	0.00451462110504508	-0.0422384813427925
829	109.536026000977	-15.5973539352417	-6.56458520889282	0.020423661917448	-0.00782300252467394	0.00711201597005129	-0.0389917381107807
830	110.834716796875	-17.2207260131836	-7.14899873733521	0.0123068047687411	-0.00814767740666866	0.00938473641872406	-0.0240567177534103
831	109.536026000977	-15.9220285415649	-7.14899873733521	0.0106834331527352	-0.00392691092565656	-0.00132951640989631	-0.00587495695799589
832	108.237327575684	-16.2467021942139	-7.08406400680542	0.00808603875339031	0.00808603875339031	-0.00295288790948689	0.00126787810586393
833	110.834716796875	-17.8700752258301	-7.01912927627563	0.011982130818069	0.0197743140161037	-0.00327756232582033	0.00548864435404539
834	110.834716796875	-16.8960514068604	-7.08406400680542	0.00386527273803949	0.0486703291535378	-0.00944637414067984	-0.00619963090866804
835	109.536026000977	-17.5454006195068	-6.75938940048218	0.00678734155371785	0.0700988322496414	-0.00879702530801296	0.0106834331527352
836	108.237327575684	-15.9220285415649	-7.27886867523193	-0.0169138833880424	0.0671767666935921	-0.0159398596733809	0.0226963832974434
837	108.886672973633	-15.5973539352417	-7.4087381362915	-0.0224333461374044	0.0983454957604408	-0.0315242260694504	0.0405534692108631
838	109.536026000977	-15.5973539352417	-7.6684775352478	-0.0182125810533762	0.113929867744446	-0.0243813935667276	0.0441248863935471
839	110.834716796875	-17.5454006195068	-7.60354280471802	-0.0139918150380254	0.108410403132439	-0.0360696688294411	0.036657378077507
840	110.834716796875	-16.8960514068604	-7.60354280471802	-0.0217839982360601	0.104838982224464	-0.0273034609854221	0.0252937767654657
841	111.484069824219	-17.2207260131836	-7.4087381362915	-0.0133424662053585	0.0756182968616486	-0.0318489037454128	0.020423661917448
842	110.834716796875	-16.5713768005371	-7.73341274261475	-0.0110697457566857	0.0684754624962807	-0.0292515084147453	0.0178262684494257
843	111.484069824219	-17.2207260131836	-7.60354280471802	-0.00100484199356288	0.0658780634403229	-0.0237320438027382	0.0152288740500808
844	110.185371398926	-16.8960514068604	-7.34380340576172	0.00191722682211548	0.0665274113416672	-0.0165892094373703	-0.00457625929266214
845	111.484069824219	-17.5454006195068	-7.47367286682129	-0.00392691092565656	0.066202737390995	-0.0136671401560307	-0.00100484199356288
846	110.834716796875	-16.8960514068604	-7.34380340576172	-0.00490093370899558	0.0567871853709221	-0.00100484199356288	-0.0133424662053585
847	108.886672973633	-17.2207260131836	-7.14899873733521	0.0265924744307995	-0.0204853005707264	0.00289124972186983	-0.0328229255974293
848	110.185371398926	-15.5973539352417	-7.21393346786499	0.0249691028147936	-0.121134340763092	0.0188002903014421	-0.0412644557654858
849	110.185371398926	-16.8960514068604	-6.75938940048218	0.0233457311987877	-0.11042008548975	0.0275664981454611	-0.0337969474494457
850	110.834716796875	-16.8960514068604	-6.88925933837891	0.0220470335334539	-0.115939550101757	0.0304885655641556	-0.0243813935667276
851	110.185371398926	-16.5713768005371	-7.08406400680542	0.0106834331527352	-0.125679776072502	0.0223717093467712	-0.0139918150380254
852	108.886672973633	-15.5973539352417	-6.88925933837891	0.00613799272105098	-0.102303229272366	0.025618452578783	-0.00782300252467394
853	109.536026000977	-16.2467021942139	-6.95419406890869	0.00743668992072344	-0.0847708135843277	0.00938473641872406	-0.00132951640989631
854	108.886672973633	-15.9220285415649	-7.14899873733521	0.0200989879667759	-0.0776279792189598	0.0136055024340749	-0.00814767740666866
855	112.133415222168	-17.5454006195068	-6.95419406890869	0.0145795252174139	-0.0656150281429291	0.00873538758605719	0.00354059832170606
856	110.834716796875	-17.2207260131836	-6.95419406890869	-0.0146411629393697	-0.0383423902094364	0.00678734155371785	0.00808603875339031
857	110.185371398926	-17.2207260131836	-6.88925933837891	-0.0123684434220195	-0.00684897974133492	-0.00944637414067984	0.025618452578783
858	108.886672973633	-15.9220285415649	-6.82432460784912	-0.021459324285388	0.0100340843200684	-0.00522560812532902	0.0412028171122074
859	110.185371398926	-17.5454006195068	-6.62951993942261	-0.00977104809135199	0.0162028968334198	-0.0156151866540313	0.0327612869441509
860	108.237327575684	-16.8960514068604	-7.01912927627563	-0.00749832857400179	0.013930176384747	-0.00457625929266214	0.0197743140161037
861	108.886672973633	-16.5713768005371	-7.6684775352478	-0.00977104809135199	0.00386527273803949	-0.00457625929266214	0.0239950809627771
862	107.58797454834	-16.5713768005371	-7.14899873733521	-0.00912170019000769	0.00776136433705688	-0.00555028254166245	0.0113327819854021
863	108.886672973633	-15.9220285415649	-7.47367286682129	0.00321592413820326	0.0116574559360743	-0.0113944197073579	0.00256657530553639
864	107.58797454834	-15.9220285415649	-7.14899873733521	0.000618529506027699	0.0178262684494257	-0.00684897974133492	-0.00619963090866804
865	108.886672973633	-17.2207260131836	-7.47367286682129	-0.00749832857400179	0.00581331877037883	0.000943203864153475	-0.0126931173726916
866	108.886672973633	-17.2207260131836	-7.47367286682129	0.0022419011220336	0.00418994715437293	-0.000355493422830477	-0.00457625929266214
867	106.938629150391	-16.2467021942139	-7.60354280471802	0.0181509424000978	-0.0159398596733809	0.00191722682211548	-0.0305502042174339
868	106.289276123047	-15.9220285415649	-7.6684775352478	0.0194496400654316	-0.0221086721867323	0.00646266713738441	-0.0406151078641415
869	108.237327575684	-16.5713768005371	-7.34380340576172	0.01847561635077	-0.0185372550040483	0.0142548503354192	-0.0367190167307854
870	107.58797454834	-17.2207260131836	-7.01912927627563	0.01100810803473	-0.0182125810533762	0.0191249661147594	-0.0263294391334057
871	107.58797454834	-16.5713768005371	-7.73341274261475	0.00451462110504508	-0.0208099745213985	0.00906006153672934	-0.0143164889886975
872	106.289276123047	-16.2467021942139	-7.6684775352478	-0.00360223650932312	-0.0224333461374044	0.00548864435404539	-0.00490093370899558
873	106.289276123047	-16.2467021942139	-7.6684775352478	0.000943203864153475	0.00289124972186983	0.00159255252219737	0.00613799272105098
874	107.58797454834	-16.5713768005371	-7.60354280471802	-0.00814767740666866	-0.00100484199356288	0.00256657530553639	0.00159255252219737
875	108.237327575684	-16.8960514068604	-7.27886867523193	-0.0227580219507217	0.013930176384747	0.00256657530553639	0.00354059832170606
876	107.58797454834	-17.2207260131836	-7.08406400680542	-0.00555028254166245	0.0149041991680861	0.00256657530553639	0.0142548503354192
877	106.938629150391	-16.2467021942139	-7.47367286682129	-0.0295761823654175	0.0246444288641214	-0.017887907102704	0.0285405199974775
878	106.289276123047	-15.9220285415649	-7.08406400680542	-0.0276281367987394	0.0272418223321438	-0.0133424662053585	0.045423585921526
879	106.938629150391	-16.2467021942139	-6.95419406890869	-0.0172385573387146	0.0162028968334198	-0.0123684434220195	0.0395794473588467
880	108.886672973633	-16.8960514068604	-6.88925933837891	-0.0120437685400248	0.0103587592020631	-0.0104203969240189	0.0246444288641214
881	109.536026000977	-16.5713768005371	-6.82432460784912	-0.0126931173726916	0.00321592413820326	-0.00197886489331722	0.0142548503354192
882	107.58797454834	-15.9220285415649	-6.69445466995239	-0.00555028254166245	0.00548864435404539	-0.00522560812532902	0.0165275707840919
883	108.886672973633	-15.9220285415649	-7.14899873733521	-0.00230353930965066	0.00613799272105098	0.00256657530553639	0.00516396993771195
884	109.536026000977	-16.2467021942139	-7.08406400680542	0.00321592413820326	0.0022419011220336	-0.0026282137259841	-0.000355493422830477
885	110.185371398926	-16.5713768005371	-6.82432460784912	0.00321592413820326	0.00386527273803949	0.00256657530553639	-0.0100957229733467
886	109.536026000977	-17.2207260131836	-6.75938940048218	0.00581331877037883	-0.0110697457566857	-0.0026282137259841	-0.00944637414067984
887	109.536026000977	-15.9220285415649	-6.75938940048218	0.0191249661147594	-0.00522560812532902	0.01100810803473	-0.0367190167307854
888	110.185371398926	-15.9220285415649	-6.69445466995239	0.0213976856321096	-0.021459324285388	0.012956153601408	-0.0451605506241322
889	108.886672973633	-15.9220285415649	-7.21393346786499	0.0191249661147594	-0.0152905117720366	0.0162028968334198	-0.0435371771454811
890	110.834716796875	-16.8960514068604	-6.82432460784912	0.0188002903014421	-0.00165419070981443	0.0123068047687411	-0.0376930385828018
891	110.185371398926	-16.2467021942139	-7.60354280471802	0.0113327819854021	-0.0156151866540313	0.00906006153672934	-0.0191866029053926
892	109.536026000977	-16.2467021942139	-7.34380340576172	0.00191722682211548	0.00256657530553639	-0.0149658378213644	-0.0104203969240189
893	108.886672973633	-15.2726793289185	-7.27886867523193	0.00873538758605719	0.0246444288641214	-0.00100484199356288	-0.00490093370899558
894	110.834716796875	-17.2207260131836	-7.27886867523193	0.00906006153672934	0.0379560738801956	-0.00230353930965066	-0.00132951640989631
895	110.185371398926	-17.2207260131836	-7.47367286682129	0.000293855206109583	0.0327612869441509	0.00354059832170606	0.00451462110504508
896	110.185371398926	-17.5454006195068	-7.34380340576172	-0.0175632312893867	0.0343846566975117	-0.00360223650932312	0.0168522447347641
897	108.237327575684	-16.2467021942139	-7.73341274261475	-0.0195112787187099	0.0363327041268349	-0.00814767740666866	0.0269171483814716
898	109.536026000977	-16.8960514068604	-7.73341274261475	-0.0146411629393697	0.0373067259788513	-0.0182125810533762	0.0447742342948914
899	108.886672973633	-16.2467021942139	-7.14899873733521	-0.00619963090866804	0.0288651939481497	-0.0169138833880424	0.0278911720961332
900	110.185371398926	-18.1947479248047	-7.27886867523193	-0.0107450718060136	0.0126314787194133	-0.0133424662053585	0.0314625911414623
901	109.536026000977	-16.5713768005371	-7.73341274261475	-0.0146411629393697	-3.08191010844894e-05	-0.0126931173726916	0.0152288740500808
902	109.536026000977	-16.8960514068604	-7.53860807418823	-0.00457625929266214	-0.00327756232582033	-0.00652430532500148	0.0168522447347641
903	108.886672973633	-16.5713768005371	-7.60354280471802	0.00354059832170606	0.0158782228827477	-0.00522560812532902	0.00548864435404539
904	110.185371398926	-16.8960514068604	-7.60354280471802	-0.00197886489331722	0.0230210572481155	-0.00684897974133492	0.00483929552137852
905	110.834716796875	-17.8700752258301	-7.08406400680542	-0.00587495695799589	0.0275664981454611	-0.00230353930965066	0.00418994715437293
906	111.484069824219	-17.5454006195068	-7.27886867523193	0.00516396993771195	0.0382807515561581	-0.0120437685400248	0.00126787810586393
907	107.58797454834	-16.2467021942139	-7.73341274261475	0.0145795252174139	0.0233457311987877	0.00159255252219737	-0.0208099745213985
908	110.834716796875	-17.5454006195068	-7.60354280471802	0.0152288740500808	0.0243197549134493	0.00321592413820326	-0.0451605506241322
909	108.237327575684	-16.2467021942139	-7.53860807418823	0.0207483377307653	0.0210730116814375	0.00678734155371785	-0.0334722734987736
910	110.834716796875	-17.5454006195068	-6.75938940048218	0.01100810803473	0.012956153601408	0.00646266713738441	-0.0247060675173998
911	110.834716796875	-16.8960514068604	-6.56458520889282	0.000293855206109583	0.00418994715437293	-0.000355493422830477	-0.0130177913233638
912	111.484069824219	-17.2207260131836	-6.88925933837891	0.00483929552137852	-0.0107450718060136	-0.00425158534198999	-0.00619963090866804
913	110.185371398926	-16.8960514068604	-6.88925933837891	-0.000680167751852423	-0.0266541130840778	-0.00879702530801296	0.000293855206109583
914	111.484069824219	-16.5713768005371	-6.88925933837891	0.0145795252174139	-0.0425631552934647	-0.00360223650932312	-3.08191010844894e-05
915	110.834716796875	-16.5713768005371	-6.75938940048218	-0.00230353930965066	-0.0532774068415165	0.00808603875339031	0.00970941036939621
916	110.185371398926	-17.2207260131836	-6.75938940048218	0.00743668992072344	-0.0623682886362076	0.00808603875339031	0.00354059832170606
917	108.886672973633	-15.9220285415649	-6.82432460784912	-0.0331475995481014	-0.0643163323402405	-0.00230353930965066	0.0360080301761627
918	110.834716796875	-16.2467021942139	-7.08406400680542	-0.0133424662053585	-0.0578228458762169	-0.00132951640989631	0.0463976077735424
919	108.886672973633	-15.5973539352417	-7.08406400680542	-0.00684897974133492	-0.0529527328908443	0.00289124972186983	0.0412028171122074
920	110.834716796875	-16.8960514068604	-6.88925933837891	-0.0026282137259841	-0.0555501282215118	0.0022419011220336	0.0343846566975117
921	110.185371398926	-16.2467021942139	-7.08406400680542	-0.00425158534198999	-0.0610695891082287	0.0132808275520802	0.0162028968334198
922	109.536026000977	-15.9220285415649	-7.14899873733521	-0.00100484199356288	-0.0445111989974976	0.00483929552137852	0.00678734155371785
923	109.536026000977	-15.9220285415649	-6.82432460784912	0.00873538758605719	-0.0435371771454811	0.00289124972186983	-0.00295288790948689
924	109.536026000977	-15.9220285415649	-7.14899873733521	0.0113327819854021	-0.0295761823654175	0.00873538758605719	-0.00425158534198999
925	110.185371398926	-16.8960514068604	-7.53860807418823	0.0188002903014421	-0.0195112787187099	0.0106834331527352	-0.0120437685400248
926	112.782768249512	-16.8960514068604	-7.47367286682129	0.00906006153672934	-0.0185372550040483	0.00581331877037883	-0.00847235135734081
927	108.886672973633	-15.9220285415649	-7.73341274261475	0.00841071270406246	-0.0159398596733809	0.0113327819854021	-0.0386670641601086
928	110.185371398926	-16.8960514068604	-7.47367286682129	0.0243197549134493	-0.0139918150380254	0.0116574559360743	-0.0458098985254765
929	108.886672973633	-15.5973539352417	-7.21393346786499	0.0239950809627771	-0.000355493422830477	0.0152288740500808	-0.0367190167307854
930	112.133415222168	-16.8960514068604	-7.6684775352478	0.00678734155371785	0.0100340843200684	0.00256657530553639	-0.039641086012125
931	110.834716796875	-16.8960514068604	-7.21393346786499	0.0106834331527352	0.0149041991680861	0.012956153601408	-0.0156151866540313
932	110.834716796875	-16.8960514068604	-7.99315214157104	0.00776136433705688	0.013930176384747	-0.00165419070981443	-0.0139918150380254
933	111.484069824219	-16.8960514068604	-7.53860807418823	0.011982130818069	0.0191249661147594	-0.0113944197073579	0.00970941036939621
934	111.484069824219	-16.5713768005371	-7.4087381362915	0.0233457311987877	0.0188002903014421	0.00191722682211548	0.00321592413820326
935	110.185371398926	-16.8960514068604	-7.27886867523193	0.0171769186854362	0.0246444288641214	-0.00814767740666866	0.00841071270406246
936	110.834716796875	-16.8960514068604	-7.79834747314453	-0.0143164889886975	0.0298392176628113	-0.00814767740666866	0.00711201597005129
937	110.185371398926	-15.9220285415649	-7.9282169342041	-0.0230826959013939	0.0275664981454611	-0.0208099745213985	0.0441248863935471
938	110.834716796875	-16.5713768005371	-7.79834747314453	-0.0237320438027382	0.0317872650921345	-0.0243813935667276	0.0467222817242146
939	109.536026000977	-16.2467021942139	-7.6684775352478	-0.0104203969240189	0.0249691028147936	-0.0136671401560307	0.0421768426895142
940	110.834716796875	-16.8960514068604	-7.34380340576172	-0.0139918150380254	0.0324366129934788	-0.0182125810533762	0.0243197549134493
941	110.834716796875	-16.8960514068604	-7.4087381362915	-0.00425158534198999	0.0246444288641214	-0.0117190945893526	0.0132808275520802
942	109.536026000977	-15.2726793289185	-7.99315214157104	-0.00749832857400179	0.029189869761467	-0.00652430532500148	-0.00197886489331722
943	109.536026000977	-15.9220285415649	-7.79834747314453	-0.0117190945893526	0.0295145437121391	-0.0107450718060136	0.00808603875339031
944	112.133415222168	-15.9220285415649	-7.01912927627563	-0.00132951640989631	0.0259431265294552	-0.00457625929266214	0.00483929552137852
945	112.782768249512	-16.8960514068604	-6.75938940048218	-0.00425158534198999	0.0236704051494598	-0.0100957229733467	-0.00684897974133492
946	112.133415222168	-17.2207260131836	-6.62951993942261	-0.00165419070981443	0.0207483377307653	-0.00457625929266214	-0.0126931173726916
947	109.536026000977	-15.9220285415649	-6.88925933837891	-0.00814767740666866	-0.00230353930965066	0.00808603875339031	-0.0347709693014622
948	110.834716796875	-16.8960514068604	-6.88925933837891	-0.00360223650932312	-0.00132951640989631	-3.08191010844894e-05	-0.0402904339134693
949	110.185371398926	-16.5713768005371	-7.01912927627563	0.00159255252219737	-0.00197886489331722	0.0158782228827477	-0.0389917381107807
950	111.484069824219	-16.2467021942139	-6.88925933837891	-0.00327756232582033	-0.00555028254166245	0.00776136433705688	-0.0286021586507559
951	112.782768249512	-17.2207260131836	-6.69445466995239	-0.00587495695799589	-0.00652430532500148	-0.000680167751852423	-0.0110697457566857
952	110.834716796875	-16.8960514068604	-6.62951993942261	0.00126787810586393	-0.0107450718060136	0.00646266713738441	-0.0120437685400248
953	111.484069824219	-17.5454006195068	-7.14899873733521	0.00386527273803949	-0.0162645354866982	-0.00587495695799589	-0.00392691092565656
954	112.133415222168	-17.2207260131836	-7.47367286682129	-0.00327756232582033	0.00191722682211548	-0.00132951640989631	-0.00684897974133492
955	110.185371398926	-17.2207260131836	-7.47367286682129	0.0152288740500808	-0.00327756232582033	0.00191722682211548	0.00613799272105098
956	108.886672973633	-15.9220285415649	-7.53860807418823	0.000293855206109583	0.0123068047687411	0.00159255252219737	0.00516396993771195
957	109.536026000977	-16.5713768005371	-7.53860807418823	-0.0266541130840778	0.0347093306481838	-0.0133424662053585	0.0269171483814716
958	110.834716796875	-16.8960514068604	-7.14899873733521	-0.0130177913233638	0.0489950031042099	-0.00522560812532902	0.0363327041268349
959	109.536026000977	-16.2467021942139	-7.47367286682129	-0.00392691092565656	0.0593845807015896	-0.0120437685400248	0.0360080301761627
960	108.886672973633	-16.8960514068604	-7.47367286682129	-0.0143164889886975	0.0438002124428749	-0.00847235135734081	0.0213976856321096
961	110.185371398926	-17.5454006195068	-7.53860807418823	-0.00912170019000769	0.0350340083241463	-0.00165419070981443	0.0226963832974434
962	108.886672973633	-16.5713768005371	-7.6684775352478	-0.00360223650932312	0.0278911720961332	0.00743668992072344	0.0165275707840919
963	109.536026000977	-16.8960514068604	-7.01912927627563	-0.00425158534198999	0.0249691028147936	0.00126787810586393	-0.00197886489331722
964	108.237327575684	-16.5713768005371	-6.75938940048218	0.00191722682211548	0.0149041991680861	-0.0026282137259841	0.00418994715437293
965	108.886672973633	-17.5454006195068	-7.21393346786499	-0.0120437685400248	-0.00230353930965066	-0.0149658378213644	-0.0107450718060136
966	107.58797454834	-17.2207260131836	-6.95419406890869	0.000293855206109583	-0.0156151866540313	-0.00555028254166245	-0.00392691092565656
967	107.58797454834	-16.5713768005371	-7.14899873733521	0.00483929552137852	-0.0497059896588326	0.00159255252219737	-0.0308748781681061
968	108.237327575684	-17.5454006195068	-6.30484533309937	0.0123068047687411	-0.063342310488224	-0.00619963090866804	-0.0386670641601086
969	108.237327575684	-16.2467021942139	-6.43471527099609	0.01847561635077	-0.0730825439095497	0.0168522447347641	-0.0286021586507559
970	107.58797454834	-16.5713768005371	-6.04510593414307	0.0116574559360743	-0.0623682886362076	0.0200989879667759	-0.0221086721867323
971	108.886672973633	-17.2207260131836	-6.82432460784912	0.00906006153672934	-0.0532774068415165	0.0123068047687411	-0.00522560812532902
972	108.886672973633	-16.8960514068604	-6.95419406890869	0.00386527273803949	-0.0600955672562122	0.00646266713738441	-0.00392691092565656
973	111.484069824219	-17.5454006195068	-6.82432460784912	0.0123068047687411	-0.0526280589401722	0.00678734155371785	0.00678734155371785
974	110.185371398926	-17.2207260131836	-6.82432460784912	0.01100810803473	-0.0357449948787689	0.00646266713738441	-0.0026282137259841
975	108.886672973633	-16.5713768005371	-6.82432460784912	-0.00944637414067984	-0.0240567177534103	-0.00522560812532902	0.00711201597005129
976	107.58797454834	-16.5713768005371	-6.75938940048218	-0.0104203969240189	-0.0266541130840778	0.00678734155371785	0.00970941036939621
977	109.536026000977	-16.5713768005371	-7.21393346786499	-0.0185372550040483	-0.0136671401560307	-0.00197886489331722	0.0379560738801956
978	111.484069824219	-17.2207260131836	-7.4087381362915	-0.0211346503347158	-0.00944637414067984	-0.00977104809135199	0.0353586822748184
979	109.536026000977	-16.2467021942139	-7.14899873733521	-0.00749832857400179	0.00841071270406246	-0.0126931173726916	0.0272418223321438
980	109.536026000977	-17.2207260131836	-7.34380340576172	-0.0100957229733467	0.0113327819854021	-0.0211346503347158	0.0178262684494257
981	110.834716796875	-16.8960514068604	-7.08406400680542	-0.00100484199356288	0.00938473641872406	-0.0279528107494116	0.0162028968334198
982	109.536026000977	-16.8960514068604	-7.14899873733521	-0.00944637414067984	0.011982130818069	-0.0139918150380254	-0.000680167751852423
983	111.484069824219	-17.5454006195068	-6.95419406890869	0.000293855206109583	0.0194496400654316	-0.0143164889886975	-0.00425158534198999
984	110.834716796875	-17.2207260131836	-7.53860807418823	0.00711201597005129	0.0162028968334198	-0.00782300252467394	0.000293855206109583
985	111.484069824219	-17.2207260131836	-6.88925933837891	0.00678734155371785	0.011982130818069	-0.000355493422830477	-0.00392691092565656
986	108.886672973633	-16.5713768005371	-6.69445466995239	-0.00425158534198999	0.00678734155371785	0.000943203864153475	-0.00749832857400179
987	108.886672973633	-16.5713768005371	-7.4087381362915	0.0188002903014421	-0.00944637414067984	0.00743668992072344	-0.0315242260694504
988	111.484069824219	-17.5454006195068	-7.08406400680542	0.0197743140161037	0.00191722682211548	0.0100340843200684	-0.0412644557654858
989	108.886672973633	-16.8960514068604	-7.27886867523193	0.0191249661147594	-0.0026282137259841	0.0230210572481155	-0.0383423902094364
990	109.536026000977	-17.8700752258301	-7.27886867523193	0.01100810803473	-0.00100484199356288	0.0197743140161037	-0.0318489037454128
991	110.834716796875	-18.5194225311279	-6.75938940048218	0.0178262684494257	0.00386527273803949	0.0132808275520802	-0.0117190945893526
992	110.834716796875	-18.1947479248047	-7.34380340576172	-0.0143164889886975	0.00711201597005129	0.00126787810586393	0.000293855206109583
993	110.834716796875	-18.5194225311279	-7.14899873733521	0.0272418223321438	0.00418994715437293	-0.00100484199356288	0.00386527273803949
994	110.834716796875	-17.8700752258301	-7.21393346786499	0.0100340843200684	0.00516396993771195	-0.00587495695799589	0.00354059832170606
995	110.834716796875	-18.5194225311279	-7.4087381362915	-0.00457625929266214	0.00841071270406246	0.00256657530553639	0.00613799272105098
996	108.237327575684	-17.2207260131836	-7.01912927627563	-0.00879702530801296	0.0116574559360743	-0.0107450718060136	0.0178262684494257
997	108.886672973633	-16.8960514068604	-7.08406400680542	-0.0230826959013939	0.0158782228827477	-0.0146411629393697	0.029189869761467
998	110.834716796875	-18.1947479248047	-6.69445466995239	-0.021459324285388	0.0152288740500808	-0.017887907102704	0.0392547734081745
999	108.886672973633	-16.2467021942139	-6.75938940048218	-0.0123684434220195	0.0149041991680861	-0.00847235135734081	0.0282158460468054
1000	108.886672973633	-17.2207260131836	-6.69445466995239	-0.00912170019000769	0.0162028968334198	-0.0162645354866982	0.0252937767654657
1001	110.834716796875	-17.2207260131836	-7.01912927627563	-0.0113944197073579	0.0200989879667759	-0.0156151866540313	0.0162028968334198
1002	110.834716796875	-16.8960514068604	-6.75938940048218	-0.00555028254166245	0.01100810803473	-0.00814767740666866	0.00776136433705688
1003	109.536026000977	-16.8960514068604	-6.88925933837891	0.00159255252219737	0.0106834331527352	-0.00555028254166245	0.000293855206109583
1004	110.834716796875	-16.8960514068604	-7.14899873733521	0.00613799272105098	0.00581331877037883	-0.000680167751852423	-0.00619963090866804
1005	108.237327575684	-16.5713768005371	-7.01912927627563	0.0100340843200684	-0.00100484199356288	-0.00814767740666866	-0.00977104809135199
1006	109.536026000977	-16.2467021942139	-7.21393346786499	-0.00619963090866804	-0.00879702530801296	-0.000355493422830477	-0.00295288790948689
1007	108.886672973633	-15.5973539352417	-7.21393346786499	0.0217223595827818	-0.0295761823654175	0.00646266713738441	-0.0367190167307854
1008	110.185371398926	-16.2467021942139	-6.82432460784912	0.0308132413774729	-0.0100957229733467	0.00191722682211548	-0.0480826161801815
1009	109.536026000977	-14.9480056762695	-7.60354280471802	0.0275664981454611	-0.0143164889886975	0.0155535480007529	-0.03444629535079
1010	108.886672973633	-15.9220285415649	-7.08406400680542	0.0142548503354192	0.00483929552137852	0.0236704051494598	-0.02697878703475
1011	109.536026000977	-16.2467021942139	-6.82432460784912	0.00256657530553639	0.00321592413820326	-0.00100484199356288	-0.00782300252467394
1012	110.185371398926	-16.2467021942139	-7.4087381362915	0.00873538758605719	0.00873538758605719	-0.00100484199356288	-0.00490093370899558
1013	110.185371398926	-16.2467021942139	-7.53860807418823	0.00970941036939621	0.0265924744307995	-0.00522560812532902	0.00321592413820326
1014	110.185371398926	-16.8960514068604	-7.34380340576172	0.011982130818069	0.0425015166401863	-0.00230353930965066	-0.00100484199356288
1015	109.536026000977	-15.9220285415649	-7.4087381362915	0.00126787810586393	0.0535404421389103	-0.000355493422830477	-0.00360223650932312
1016	109.536026000977	-15.5973539352417	-7.47367286682129	-0.0136671401560307	0.0645793676376343	-0.0175632312893867	0.00289124972186983
1017	108.886672973633	-15.2726793289185	-7.14899873733521	-0.0230826959013939	0.0866572186350822	-0.0208099745213985	0.0376313999295235
1018	111.484069824219	-15.9220285415649	-7.08406400680542	-0.0172385573387146	0.094449408352375	-0.0334722734987736	0.0480209775269032
1019	107.58797454834	-14.6233310699463	-7.9282169342041	-0.00457625929266214	0.0915273353457451	-0.0286021586507559	0.0343846566975117
1020	108.886672973633	-15.5973539352417	-7.6684775352478	-0.0104203969240189	0.0915273353457451	-0.0282774847000837	0.0295145437121391
1021	111.484069824219	-15.9220285415649	-7.60354280471802	-0.0136671401560307	0.0642546936869621	-0.0266541130840778	0.0132808275520802
1022	110.834716796875	-16.2467021942139	-6.75938940048218	-0.00165419070981443	0.0321119390428066	-0.0240567177534103	0.00808603875339031
1023	110.834716796875	-15.5973539352417	-7.47367286682129	-0.00132951640989631	0.01100810803473	-0.0169138833880424	0.00126787810586393
1024	111.484069824219	-15.9220285415649	-7.73341274261475	0.00938473641872406	0.0022419011220336	-0.0136671401560307	-0.00652430532500148
1025	108.886672973633	-14.9480056762695	-7.60354280471802	0.00159255252219737	-0.0110697457566857	-0.00879702530801296	-0.00197886489331722
1026	109.536026000977	-15.5973539352417	-7.27886867523193	0.0136055024340749	-0.028926832601428	-0.017887907102704	-0.0126931173726916
1027	109.536026000977	-14.298656463623	-7.34380340576172	0.020423661917448	-0.0695111230015755	0.00743668992072344	-0.0318489037454128
1028	112.133415222168	-16.2467021942139	-6.75938940048218	0.0259431265294552	-0.0808747261762619	0.0022419011220336	-0.0399657599627972
1029	108.886672973633	-14.298656463623	-7.14899873733521	0.0233457311987877	-0.0876928865909576	0.0207483377307653	-0.0350956469774246
1030	108.886672973633	-16.2467021942139	-7.01912927627563	0.0210730116814375	-0.0971084386110306	0.0168522447347641	-0.0276281367987394
1031	109.536026000977	-15.5973539352417	-7.01912927627563	0.0142548503354192	-0.0792513489723206	0.0149041991680861	-0.00587495695799589
1032	111.484069824219	-15.9220285415649	-7.53860807418823	0.00873538758605719	-0.0802253782749176	0.00678734155371785	-0.00782300252467394
1033	110.834716796875	-15.5973539352417	-7.47367286682129	0.00873538758605719	-0.0740565657615662	0.00808603875339031	0.00289124972186983
1034	111.484069824219	-16.5713768005371	-7.14899873733521	0.0136055024340749	-0.0600955672562122	0.00418994715437293	0.00386527273803949
1035	110.834716796875	-15.5973539352417	-6.88925933837891	0.0106834331527352	-0.0500306636095047	0.0116574559360743	0.00548864435404539
1036	110.185371398926	-15.2726793289185	-7.73341274261475	-0.0130177913233638	-0.0490566417574883	0.000618529506027699	0.00970941036939621
1037	109.536026000977	-14.9480056762695	-7.73341274261475	-0.0126931173726916	-0.0302255302667618	0.000943203864153475	0.0278911720961332
1038	112.133415222168	-16.8960514068604	-6.82432460784912	-0.00847235135734081	-0.017887907102704	-0.0126931173726916	0.0467222817242146
1039	108.886672973633	-14.9480056762695	-7.08406400680542	-0.00327756232582033	-0.0100957229733467	-0.00230353930965066	0.0376313999295235
1040	108.886672973633	-15.9220285415649	-7.27886867523193	-0.00847235135734081	-0.00652430532500148	-0.0104203969240189	0.029189869761467
1041	110.834716796875	-15.5973539352417	-7.34380340576172	-0.0136671401560307	-0.00522560812532902	-0.00879702530801296	0.0142548503354192
1042	111.484069824219	-16.2467021942139	-6.95419406890869	-0.00847235135734081	-0.0117190945893526	-0.00490093370899558	0.00191722682211548
1043	111.484069824219	-16.2467021942139	-7.01912927627563	0.00613799272105098	-0.0130177913233638	-0.00392691092565656	-0.00684897974133492
1044	110.834716796875	-15.9220285415649	-7.34380340576172	-0.0143164889886975	0.00711201597005129	-0.00749832857400179	0.000943203864153475
1045	107.58797454834	-15.2726793289185	-6.95419406890869	0.00516396993771195	0.00256657530553639	-0.00457625929266214	-0.00425158534198999
1046	108.886672973633	-15.2726793289185	-6.62951993942261	-0.00230353930965066	-0.00652430532500148	-0.00555028254166245	-0.00782300252467394
1047	107.58797454834	-14.9480056762695	-7.14899873733521	0.00938473641872406	-0.0113944197073579	0.00256657530553639	-0.0279528107494116
1048	108.886672973633	-16.5713768005371	-7.01912927627563	0.00256657530553639	-0.00717365415766835	0.0116574559360743	-0.0412644557654858
1049	108.237327575684	-15.2726793289185	-7.14899873733521	-0.000680167751852423	-0.00295288790948689	0.00808603875339031	-0.0286021586507559
1050	108.237327575684	-16.2467021942139	-6.82432460784912	0.00776136433705688	-0.00490093370899558	0.0243197549134493	-0.0250307414680719
1051	108.237327575684	-16.2467021942139	-6.56458520889282	0.00159255252219737	-0.00522560812532902	0.0145795252174139	-0.0208099745213985
1052	108.886672973633	-16.5713768005371	-6.62951993942261	0.000618529506027699	-0.00197886489331722	0.00418994715437293	-0.000680167751852423
1053	107.58797454834	-16.2467021942139	-7.47367286682129	-0.00295288790948689	0.0168522447347641	-0.00132951640989631	0.00808603875339031
1054	108.237327575684	-16.2467021942139	-7.60354280471802	0.000943203864153475	0.0207483377307653	-0.00425158534198999	0.00581331877037883
1055	106.938629150391	-16.2467021942139	-7.34380340576172	0.00678734155371785	0.0175015944987535	-0.0026282137259841	0.0155535480007529
1056	106.938629150391	-15.2726793289185	-7.47367286682129	-0.0185372550040483	0.0194496400654316	-0.00847235135734081	0.0200989879667759
1057	107.58797454834	-15.2726793289185	-7.60354280471802	-0.0286021586507559	0.0259431265294552	-0.00230353930965066	0.0373067259788513
1058	109.536026000977	-16.5713768005371	-7.53860807418823	-0.0159398596733809	0.0395794473588467	-0.0191866029053926	0.0447742342948914
1059	106.938629150391	-15.2726793289185	-7.86328220367432	-0.00652430532500148	0.0395794473588467	-0.021459324285388	0.0285405199974775
1060	106.289276123047	-15.2726793289185	-7.6684775352478	-0.0175632312893867	0.0282158460468054	-0.0113944197073579	0.0210730116814375
1061	108.237327575684	-16.2467021942139	-7.14899873733521	-0.0136671401560307	0.0298392176628113	-0.00425158534198999	0.0155535480007529
1062	108.886672973633	-16.5713768005371	-7.21393346786499	-0.00619963090866804	0.0259431265294552	-0.00392691092565656	-0.00165419070981443
1063	108.237327575684	-16.2467021942139	-7.01912927627563	-0.00425158534198999	0.025618452578783	-0.000680167751852423	-0.00555028254166245
1064	108.886672973633	-16.8960514068604	-7.34380340576172	0.00938473641872406	0.0191249661147594	-0.00295288790948689	-0.0117190945893526
1065	107.58797454834	-15.5973539352417	-7.6684775352478	-0.00619963090866804	0.0207483377307653	-0.000680167751852423	-0.0113944197073579
1066	106.938629150391	-15.5973539352417	-7.60354280471802	0.00321592413820326	0.013930176384747	0.000618529506027699	-0.0224333461374044
1067	106.938629150391	-15.2726793289185	-7.53860807418823	0.0136055024340749	0.00418994715437293	0.011982130818069	-0.0402904339134693
1068	109.536026000977	-16.5713768005371	-6.69445466995239	0.0194496400654316	0.00386527273803949	0.0100340843200684	-0.043212503194809
1069	106.938629150391	-15.5973539352417	-6.82432460784912	0.0168522447347641	0.0145795252174139	0.0123068047687411	-0.0331475995481014
1070	108.237327575684	-16.5713768005371	-6.88925933837891	0.012956153601408	0.0145795252174139	0.0158782228827477	-0.03444629535079
1071	110.185371398926	-16.2467021942139	-6.82432460784912	0.00354059832170606	0.0158782228827477	-3.08191010844894e-05	-0.0143164889886975
1072	110.185371398926	-16.2467021942139	-6.82432460784912	0.0100340843200684	0.0246444288641214	-0.000355493422830477	-0.0113944197073579
1073	109.536026000977	-17.2207260131836	-6.82432460784912	0.00126787810586393	0.0223717093467712	-0.0123684434220195	-0.00555028254166245
1074	110.185371398926	-16.8960514068604	-6.82432460784912	0.00256657530553639	0.029189869761467	-0.00782300252467394	-0.000355493422830477
1075	110.185371398926	-16.5713768005371	-6.49965000152588	0.000618529506027699	0.0386054255068302	-0.00522560812532902	-0.0026282137259841
1076	108.237327575684	-15.9220285415649	-6.95419406890869	-0.00360223650932312	0.0353586822748184	-0.00912170019000769	0.00321592413820326
1077	109.536026000977	-16.5713768005371	-7.6684775352478	-0.0195112787187099	0.0434755384922028	-0.0295761823654175	0.0360080301761627
1078	109.536026000977	-16.5713768005371	-7.27886867523193	-0.0191866029053926	0.0412028171122074	-0.0247060675173998	0.0408781431615353
1079	108.886672973633	-15.9220285415649	-7.47367286682129	-0.00879702530801296	0.041852168738842	-0.0237320438027382	0.0379560738801956
1080	107.58797454834	-15.5973539352417	-6.95419406890869	-0.00977104809135199	0.0275664981454611	-0.0224333461374044	0.0226963832974434
1081	108.237327575684	-16.2467021942139	-6.49965000152588	-0.0136671401560307	0.0246444288641214	-0.0159398596733809	0.0181509424000978
1082	110.185371398926	-17.2207260131836	-7.47367286682129	-0.00619963090866804	0.0132808275520802	-0.00684897974133492	0.00256657530553639
1083	108.886672973633	-17.2207260131836	-7.27886867523193	-0.00392691092565656	0.0162028968334198	-0.00847235135734081	0.000293855206109583
1084	108.886672973633	-16.2467021942139	-7.60354280471802	0.00354059832170606	0.01847561635077	0.00354059832170606	-0.00652430532500148
1085	108.237327575684	-16.2467021942139	-7.4087381362915	0.00581331877037883	0.0126314787194133	0.00548864435404539	-0.00652430532500148
1086	108.886672973633	-16.2467021942139	-7.27886867523193	-0.00295288790948689	0.0126314787194133	0.00581331877037883	-0.0152905117720366
1087	108.886672973633	-16.8960514068604	-7.34380340576172	0.0149041991680861	0.00516396993771195	0.00646266713738441	-0.0363943427801132
1088	110.185371398926	-17.5454006195068	-7.47367286682129	0.0210730116814375	-0.00425158534198999	0.0123068047687411	-0.0490566417574883
1089	106.938629150391	-16.8960514068604	-7.73341274261475	0.0233457311987877	0.00906006153672934	0.00646266713738441	-0.0402904339134693
1090	108.886672973633	-17.8700752258301	-6.75938940048218	0.0181509424000978	-0.00944637414067984	0.0116574559360743	-0.0393164120614529
1091	110.185371398926	-17.8700752258301	-6.62951993942261	0.00808603875339031	-0.0107450718060136	-0.000680167751852423	-0.0146411629393697
1092	109.536026000977	-17.8700752258301	-6.56458520889282	0.00418994715437293	-0.0354203209280968	-0.0026282137259841	-0.0123684434220195
1093	108.886672973633	-18.1947479248047	-7.01912927627563	0.0165275707840919	-0.050680011510849	-0.00587495695799589	-0.00619963090866804
1094	110.185371398926	-17.8700752258301	-6.49965000152588	0.00321592413820326	-0.0659397020936012	0.00678734155371785	0.0022419011220336
1095	110.185371398926	-17.8700752258301	-6.82432460784912	0.013930176384747	-0.0773033052682877	0.01100810803473	0.00581331877037883
1096	108.237327575684	-16.2467021942139	-6.95419406890869	0.0132808275520802	-0.0938616991043091	0.0103587592020631	0.00548864435404539
1097	109.536026000977	-17.5454006195068	-6.49965000152588	-0.0159398596733809	-0.0802253782749176	0.00906006153672934	0.0340599827468395
1098	110.185371398926	-17.2207260131836	-6.56458520889282	-0.00425158534198999	-0.0643163323402405	0.00321592413820326	0.0405534692108631
1099	109.536026000977	-17.5454006195068	-7.73341274261475	-0.00652430532500148	-0.0461345724761486	-0.000355493422830477	0.0415274947881699
1100	108.237327575684	-15.5973539352417	-7.73341274261475	0.0022419011220336	-0.0357449948787689	0.00938473641872406	0.0285405199974775
1101	108.237327575684	-15.9220285415649	-6.95419406890869	-0.00684897974133492	-0.0367190167307854	0.00191722682211548	0.0158782228827477
1102	107.58797454834	-15.5973539352417	-6.82432460784912	0.00548864435404539	-0.0266541130840778	0.00743668992072344	0.00613799272105098
1103	108.237327575684	-16.2467021942139	-7.14899873733521	0.000943203864153475	-0.0143164889886975	-0.00360223650932312	-0.00295288790948689
1104	108.237327575684	-15.2726793289185	-7.53860807418823	0.00386527273803949	-0.0110697457566857	-0.021459324285388	-0.00555028254166245
1105	108.237327575684	-16.2467021942139	-7.9282169342041	0.00970941036939621	0.0116574559360743	-0.00814767740666866	-0.00132951640989631
1106	108.237327575684	-15.5973539352417	-7.60354280471802	0.01100810803473	-0.00977104809135199	-0.00879702530801296	-0.0120437685400248
1107	108.237327575684	-15.9220285415649	-7.6684775352478	0.0188002903014421	-0.0107450718060136	-0.000355493422830477	-0.0240567177534103
1108	110.185371398926	-16.5713768005371	-7.34380340576172	0.0278911720961332	-0.00912170019000769	0.0123068047687411	-0.0438618510961533
1109	109.536026000977	-15.5973539352417	-7.27886867523193	0.0126314787194133	-0.00132951640989631	0.0272418223321438	-0.0331475995481014
1110	110.185371398926	-16.2467021942139	-7.4087381362915	0.0178262684494257	0.00256657530553639	0.0217223595827818	-0.0286021586507559
1111	110.834716796875	-16.5713768005371	-7.4087381362915	0.00581331877037883	-0.00165419070981443	0.00873538758605719	-0.00749832857400179
1112	110.185371398926	-16.2467021942139	-7.9282169342041	0.00743668992072344	0.00483929552137852	0.00256657530553639	-0.00132951640989631
1113	110.185371398926	-15.9220285415649	-7.60354280471802	0.0239950809627771	0.00906006153672934	0.000618529506027699	0.00126787810586393
1114	110.834716796875	-16.2467021942139	-7.73341274261475	0.0155535480007529	0.00321592413820326	0.00126787810586393	0.00126787810586393
1115	110.834716796875	-16.8960514068604	-7.08406400680542	0.000618529506027699	0.00938473641872406	0.00159255252219737	0.00970941036939621
1116	108.237327575684	-15.5973539352417	-7.08406400680542	-0.00457625929266214	0.00841071270406246	0.00678734155371785	0.00613799272105098
1117	111.484069824219	-16.8960514068604	-7.60354280471802	-0.0185372550040483	0.020423661917448	-0.017887907102704	0.0376313999295235
1118	109.536026000977	-16.5713768005371	-7.60354280471802	-0.0208099745213985	0.0295145437121391	-0.00912170019000769	0.0363327041268349
1119	111.484069824219	-16.8960514068604	-7.6684775352478	-0.0156151866540313	0.0314625911414623	-0.00360223650932312	0.0252937767654657
1120	108.886672973633	-14.9480056762695	-7.21393346786499	-0.00977104809135199	0.0356833562254906	0.00126787810586393	0.0165275707840919
1121	108.886672973633	-15.9220285415649	-6.95419406890869	-0.00295288790948689	0.0269171483814716	-0.0104203969240189	0.020423661917448
1122	107.58797454834	-15.2726793289185	-7.34380340576172	-0.0100957229733467	0.0226963832974434	-0.00684897974133492	0.000618529506027699
1123	108.886672973633	-15.5973539352417	-7.47367286682129	0.00321592413820326	0.0220470335334539	-0.0117190945893526	-0.0026282137259841
1124	109.536026000977	-15.2726793289185	-7.34380340576172	0.0022419011220336	0.0217223595827818	0.00808603875339031	-0.00165419070981443
1125	111.484069824219	-16.5713768005371	-6.75938940048218	0.0022419011220336	0.0158782228827477	-0.00587495695799589	-0.00132951640989631
1126	109.536026000977	-14.9480056762695	-6.56458520889282	0.0113327819854021	0.012956153601408	-0.00132951640989631	-0.00782300252467394
1127	110.185371398926	-15.9220285415649	-7.01912927627563	0.0145795252174139	-0.00587495695799589	-0.0143164889886975	-0.0286021586507559
1128	110.185371398926	-16.5713768005371	-7.14899873733521	0.0152288740500808	-0.0117190945893526	-0.00717365415766835	-0.0315242260694504
1129	109.536026000977	-15.5973539352417	-7.4087381362915	0.0181509424000978	-0.0146411629393697	0.000618529506027699	-0.0308748781681061
1130	110.834716796875	-16.2467021942139	-7.01912927627563	0.0197743140161037	-0.0113944197073579	0.0149041991680861	-0.0237320438027382
1131	110.185371398926	-15.9220285415649	-7.21393346786499	0.00970941036939621	-0.0198359526693821	-0.0026282137259841	-0.0136671401560307
1132	108.237327575684	-14.9480056762695	-6.88925933837891	0.00711201597005129	-0.0113944197073579	-0.000680167751852423	-0.00360223650932312
1133	109.536026000977	-15.9220285415649	-7.47367286682129	-0.00912170019000769	0.00418994715437293	-0.00522560812532902	0.0022419011220336
1134	108.237327575684	-14.9480056762695	-7.14899873733521	-0.00490093370899558	0.0168522447347641	-0.00392691092565656	-0.00360223650932312
1135	109.536026000977	-15.5973539352417	-7.27886867523193	0.0213976856321096	0.0145795252174139	0.00321592413820326	0.00841071270406246
1136	110.185371398926	-16.2467021942139	-7.6684775352478	-0.00912170019000769	0.0136055024340749	-0.00100484199356288	0.00711201597005129
1137	111.484069824219	-16.5713768005371	-7.21393346786499	-0.0188619289547205	0.0249691028147936	-0.0217839982360601	0.0317872650921345
1138	109.536026000977	-15.2726793289185	-7.53860807418823	-0.0152905117720366	0.0379560738801956	-0.0162645354866982	0.040228795260191
1139	110.834716796875	-16.8960514068604	-7.53860807418823	-0.00717365415766835	0.0356833562254906	-0.0136671401560307	0.029189869761467
1140	110.185371398926	-16.5713768005371	-7.79834747314453	-0.00912170019000769	0.0425015166401863	-0.0198359526693821	0.0168522447347641
1141	111.484069824219	-16.8960514068604	-7.79834747314453	-0.00360223650932312	0.0262678004801273	-0.0139918150380254	0.00516396993771195
1142	110.185371398926	-16.5713768005371	-7.34380340576172	-0.00879702530801296	0.0181509424000978	-0.0198359526693821	0.0220470335334539
1143	110.834716796875	-17.2207260131836	-7.21393346786499	0.000618529506027699	0.0223717093467712	-0.00327756232582033	-0.0107450718060136
1144	108.886672973633	-16.8960514068604	-7.01912927627563	0.00938473641872406	0.0213976856321096	-0.0107450718060136	-0.00425158534198999
1145	110.185371398926	-16.5713768005371	-7.47367286682129	-0.00165419070981443	0.0165275707840919	0.00289124972186983	0.00126787810586393
1146	108.886672973633	-16.5713768005371	-7.53860807418823	0.00808603875339031	-0.00912170019000769	-0.00457625929266214	0.00191722682211548
1147	108.886672973633	-15.5973539352417	-7.6684775352478	0.0126314787194133	-0.0337969474494457	0.00841071270406246	-0.0175632312893867
1148	110.834716796875	-16.2467021942139	-7.4087381362915	0.0252937767654657	-0.039641086012125	0.012956153601408	-0.0354203209280968
1149	109.536026000977	-15.9220285415649	-7.47367286682129	0.0200989879667759	-0.0311995539814234	0.0132808275520802	-0.0282774847000837
1150	108.886672973633	-16.8960514068604	-6.49965000152588	0.0132808275520802	-0.0331475995481014	0.0152288740500808	-0.0191866029053926
1151	110.185371398926	-16.8960514068604	-6.88925933837891	0.00256657530553639	-0.02697878703475	0.00646266713738441	-0.00619963090866804
1152	107.58797454834	-15.9220285415649	-7.21393346786499	-0.00684897974133492	-0.0305502042174339	0.0100340843200684	0.00581331877037883
1153	108.237327575684	-16.5713768005371	-7.21393346786499	0.00321592413820326	-0.0146411629393697	0.000943203864153475	0.00451462110504508
1154	107.58797454834	-16.8960514068604	-7.01912927627563	0.00743668992072344	-0.0133424662053585	0.00256657530553639	0.00613799272105098
1155	108.237327575684	-17.2207260131836	-6.23991060256958	-0.02697878703475	-0.0123684434220195	0.00581331877037883	0.0149041991680861
1156	106.938629150391	-16.5713768005371	-6.04510593414307	-0.0136671401560307	-0.0266541130840778	-0.00392691092565656	0.0155535480007529
1157	108.237327575684	-15.5973539352417	-6.69445466995239	-0.0324982516467571	0.00873538758605719	-0.0169138833880424	0.0350340083241463
1158	107.58797454834	-16.8960514068604	-6.43471527099609	-0.0237320438027382	0.0246444288641214	-0.02697878703475	0.041852168738842
1159	106.938629150391	-15.5973539352417	-6.49965000152588	-0.0152905117720366	0.0324366129934788	-0.021459324285388	0.0301638916134834
1160	105.639930725098	-15.5973539352417	-6.49965000152588	-0.0136671401560307	0.0308132413774729	-0.0130177913233638	0.0243197549134493
1161	108.237327575684	-17.2207260131836	-6.69445466995239	-0.0185372550040483	0.0285405199974775	-0.00977104809135199	0.0171769186854362
1162	108.237327575684	-16.8960514068604	-6.56458520889282	-0.0133424662053585	0.0265924744307995	-0.00522560812532902	0.00970941036939621
1163	108.886672973633	-17.2207260131836	-6.88925933837891	-0.00944637414067984	0.0197743140161037	-0.00555028254166245	0.000618529506027699
1164	108.237327575684	-16.8960514068604	-6.82432460784912	-0.00425158534198999	0.0379560738801956	-0.0104203969240189	-0.0123684434220195
1165	106.938629150391	-15.9220285415649	-7.6684775352478	0.0123068047687411	0.0259431265294552	-0.00392691092565656	-0.00619963090866804
1166	107.58797454834	-15.9220285415649	-7.60354280471802	-0.00197886489331722	0.00906006153672934	-0.0026282137259841	-0.0133424662053585
1167	106.938629150391	-16.2467021942139	-7.4087381362915	0.00808603875339031	-0.00295288790948689	0.00191722682211548	-0.0350956469774246
1168	108.886672973633	-16.8960514068604	-7.34380340576172	0.0197743140161037	-0.0159398596733809	-0.000355493422830477	-0.0480826161801815
1169	108.237327575684	-15.9220285415649	-7.99315214157104	0.0152288740500808	-0.0165892094373703	0.013930176384747	-0.0422384813427925
1170	109.536026000977	-16.5713768005371	-7.6684775352478	0.0126314787194133	-0.0263294391334057	0.0149041991680861	-0.0175632312893867
1171	110.185371398926	-17.2207260131836	-7.6684775352478	0.00256657530553639	-0.0282774847000837	0.0123068047687411	-0.0120437685400248
1172	108.237327575684	-15.9220285415649	-7.79834747314453	0.00256657530553639	-0.0354203209280968	0.00678734155371785	-0.00652430532500148
1173	108.237327575684	-15.9220285415649	-7.6684775352478	0.00776136433705688	-0.0311995539814234	0.00711201597005129	0.00159255252219737
1174	110.185371398926	-15.9220285415649	-7.79834747314453	-0.0100957229733467	-0.0188619289547205	0.00321592413820326	0.0022419011220336
1175	110.185371398926	-16.8960514068604	-7.79834747314453	0.00191722682211548	-0.0247060675173998	0.00808603875339031	0.00289124972186983
1176	109.536026000977	-16.5713768005371	-7.53860807418823	-0.00230353930965066	-0.0169138833880424	0.000293855206109583	0.0123068047687411
1177	110.834716796875	-16.2467021942139	-7.6684775352478	-0.0224333461374044	0.00906006153672934	-0.0107450718060136	0.0334106348454952
1178	110.834716796875	-17.5454006195068	-6.62951993942261	-0.0139918150380254	0.0275664981454611	-0.0156151866540313	0.0509430468082428
1179	108.237327575684	-15.9220285415649	-6.75938940048218	-0.00944637414067984	0.0395794473588467	-0.0191866029053926	0.0340599827468395
1180	107.58797454834	-16.2467021942139	-6.95419406890869	-0.0100957229733467	0.0412028171122074	-0.00425158534198999	0.025618452578783
1181	110.185371398926	-16.8960514068604	-6.95419406890869	-0.00879702530801296	0.0425015166401863	-0.00814767740666866	0.0188002903014421
1182	109.536026000977	-17.2207260131836	-6.88925933837891	-0.00360223650932312	0.0408781431615353	-0.00555028254166245	0.00418994715437293
1183	111.484069824219	-17.5454006195068	-6.30484533309937	0.00386527273803949	0.0431508645415306	-0.00814767740666866	-0.00360223650932312
1184	108.886672973633	-16.8960514068604	-6.62951993942261	0.00354059832170606	0.0447742342948914	-0.00814767740666866	-0.00652430532500148
1185	108.886672973633	-16.2467021942139	-6.75938940048218	0.00191722682211548	0.0337353087961674	0.000293855206109583	-0.0113944197073579
1186	108.237327575684	-16.5713768005371	-7.01912927627563	-0.000355493422830477	0.0194496400654316	-0.00360223650932312	-0.00912170019000769
1187	107.58797454834	-16.2467021942139	-7.21393346786499	0.0262678004801273	-0.0104203969240189	-0.00425158534198999	-0.0299008563160896
1188	111.484069824219	-18.1947479248047	-6.75938940048218	0.0200989879667759	-0.0224333461374044	0.0116574559360743	-0.0367190167307854
1189	108.886672973633	-16.5713768005371	-6.36978054046631	0.0152288740500808	-0.0389917381107807	0.00873538758605719	-0.0448358729481697
1190	110.834716796875	-18.1947479248047	-6.17497587203979	0.0158782228827477	-0.0487319678068161	0.00743668992072344	-0.0295761823654175
1191	110.185371398926	-17.8700752258301	-6.30484533309937	0.00841071270406246	-0.0581475235521793	0.00906006153672934	-0.00912170019000769
1192	109.536026000977	-17.5454006195068	-6.82432460784912	0.00776136433705688	-0.0652903541922569	0.000293855206109583	-0.00457625929266214
1193	108.237327575684	-16.8960514068604	-6.62951993942261	0.00743668992072344	-0.0639916583895683	0.0132808275520802	-0.00522560812532902
1194	109.536026000977	-17.5454006195068	-6.95419406890869	0.0126314787194133	-0.0474332682788372	0.00483929552137852	0.00678734155371785
1195	111.484069824219	-18.1947479248047	-6.69445466995239	-0.000355493422830477	-0.0393164120614529	0.00906006153672934	-0.0113944197073579
1196	111.484069824219	-18.1947479248047	-6.49965000152588	-0.00457625929266214	-0.0256800893694162	0.00678734155371785	0.00808603875339031
1197	110.834716796875	-17.5454006195068	-6.82432460784912	-0.0107450718060136	-0.0117190945893526	-0.00425158534198999	0.0308132413774729
1198	110.834716796875	-18.1947479248047	-7.47367286682129	-0.0113944197073579	0.00646266713738441	-0.00749832857400179	0.0412028171122074
1199	111.484069824219	-17.2207260131836	-7.60354280471802	-0.00327756232582033	0.00646266713738441	-0.00977104809135199	0.0262678004801273
1200	109.536026000977	-16.8960514068604	-7.60354280471802	-0.0117190945893526	0.01847561635077	-0.00652430532500148	0.020423661917448
1201	109.536026000977	-16.8960514068604	-7.60354280471802	-0.000680167751852423	0.011982130818069	-0.00100484199356288	0.00418994715437293
1202	111.484069824219	-17.8700752258301	-7.27886867523193	-0.00197886489331722	0.0100340843200684	-0.0217839982360601	0.0123068047687411
1203	110.185371398926	-17.5454006195068	-7.53860807418823	-3.08191010844894e-05	0.0272418223321438	-0.00652430532500148	0.00321592413820326
1204	110.185371398926	-16.8960514068604	-7.60354280471802	0.00646266713738441	0.0265924744307995	-0.00522560812532902	-0.00652430532500148
1205	108.886672973633	-16.2467021942139	-7.6684775352478	-0.0113944197073579	0.0207483377307653	-0.00977104809135199	-0.0165892094373703
1206	110.185371398926	-16.5713768005371	-7.60354280471802	0.00159255252219737	0.00581331877037883	-0.00944637414067984	-0.0217839982360601
1207	108.237327575684	-15.9220285415649	-7.4087381362915	0.0136055024340749	-0.0143164889886975	-0.00100484199356288	-0.0292515084147453
1208	112.782768249512	-17.2207260131836	-7.01912927627563	0.0223717093467712	-0.0185372550040483	0.0142548503354192	-0.0393164120614529
1209	109.536026000977	-15.9220285415649	-7.53860807418823	0.020423661917448	0.00321592413820326	0.013930176384747	-0.0428878292441368
1210	110.834716796875	-17.5454006195068	-7.4087381362915	0.013930176384747	-0.00132951640989631	0.00873538758605719	-0.0350956469774246
1211	110.834716796875	-16.2467021942139	-7.73341274261475	0.00451462110504508	-0.00295288790948689	0.01847561635077	-0.0110697457566857
1212	110.834716796875	-16.2467021942139	-7.08406400680542	-0.00847235135734081	-0.00684897974133492	-0.00165419070981443	-0.00555028254166245
1213	110.185371398926	-15.5973539352417	-6.88925933837891	0.00126787810586393	-0.00425158534198999	0.00743668992072344	0.00451462110504508
1214	110.834716796875	-15.9220285415649	-6.82432460784912	0.0165275707840919	0.0100340843200684	0.00581331877037883	0.0142548503354192
1215	110.185371398926	-15.9220285415649	-7.21393346786499	0.0103587592020631	0.0171769186854362	0.00613799272105098	0.0100340843200684
1216	112.782768249512	-17.2207260131836	-7.01912927627563	-0.0126931173726916	0.020423661917448	0.00159255252219737	0.0136055024340749
1217	110.185371398926	-16.5713768005371	-7.14899873733521	-0.0227580219507217	0.0360080301761627	-0.00360223650932312	0.0334106348454952
1218	112.133415222168	-17.2207260131836	-6.88925933837891	-0.0165892094373703	0.0548391379415989	-0.0175632312893867	0.0421768426895142
1219	109.536026000977	-15.9220285415649	-6.75938940048218	-0.00652430532500148	0.045423585921526	-0.0126931173726916	0.0369820520281792
1220	109.536026000977	-16.2467021942139	-6.82432460784912	-0.00782300252467394	0.0431508645415306	-0.0172385573387146	0.0262678004801273
1221	110.834716796875	-16.2467021942139	-7.14899873733521	-0.00879702530801296	0.0249691028147936	-0.0156151866540313	0.0178262684494257
1222	110.834716796875	-16.8960514068604	-7.01912927627563	-0.00587495695799589	0.011982130818069	-0.0302255302667618	0.00646266713738441
1223	108.886672973633	-15.5973539352417	-7.53860807418823	0.000293855206109583	0.000943203864153475	-0.021459324285388	0.00841071270406246
1224	110.185371398926	-15.9220285415649	-7.01912927627563	0.00483929552137852	0.00321592413820326	-0.00749832857400179	-0.00490093370899558
1225	110.185371398926	-15.9220285415649	-7.01912927627563	0.00548864435404539	-0.0152905117720366	-0.00392691092565656	-0.00879702530801296
1226	110.185371398926	-16.5713768005371	-6.88925933837891	0.00386527273803949	-0.0191866029053926	0.00678734155371785	-0.00879702530801296
1227	109.536026000977	-15.9220285415649	-7.34380340576172	0.0178262684494257	-0.0445111989974976	0.0233457311987877	-0.0357449948787689
1228	110.834716796875	-15.9220285415649	-7.27886867523193	0.0223717093467712	-0.0500306636095047	0.0243197549134493	-0.0454852245748043
1229	109.536026000977	-16.8960514068604	-7.01912927627563	0.0236704051494598	-0.0415891297161579	0.0217223595827818	-0.0438618510961533
1230	110.834716796875	-16.5713768005371	-7.08406400680542	0.0197743140161037	-0.0376930385828018	0.0191249661147594	-0.0341216214001179
1231	108.886672973633	-15.9220285415649	-7.47367286682129	0.00613799272105098	-0.0311995539814234	0.01847561635077	-0.0230826959013939
1232	111.484069824219	-15.5973539352417	-8.05808639526367	0.00613799272105098	-0.0286021586507559	-0.00100484199356288	-0.0113944197073579
1233	109.536026000977	-15.5973539352417	-7.6684775352478	0.00938473641872406	-0.0146411629393697	0.00191722682211548	-0.00490093370899558
1234	109.536026000977	-15.9220285415649	-7.86328220367432	0.0126314787194133	-0.0126931173726916	0.0106834331527352	-0.0149658378213644
1235	109.536026000977	-15.9220285415649	-7.73341274261475	0.00970941036939621	-0.0117190945893526	0.00678734155371785	-0.0117190945893526
1236	111.484069824219	-16.2467021942139	-7.60354280471802	-0.0100957229733467	0.00386527273803949	0.0191249661147594	0.00321592413820326
1237	110.185371398926	-15.9220285415649	-7.47367286682129	-0.0126931173726916	0.0123068047687411	0.00126787810586393	0.0324366129934788
1238	110.834716796875	-16.8960514068604	-7.53860807418823	-0.0139918150380254	0.0295145437121391	-0.00652430532500148	0.01847561635077
1239	108.886672973633	-15.2726793289185	-7.6684775352478	-0.00717365415766835	0.031137915328145	-0.0026282137259841	0.0142548503354192
1240	109.536026000977	-15.5973539352417	-7.6684775352478	-0.00847235135734081	0.0142548503354192	-0.00360223650932312	0.0142548503354192
1241	110.185371398926	-15.9220285415649	-7.47367286682129	-0.00197886489331722	0.00581331877037883	0.00321592413820326	0.00126787810586393
1242	109.536026000977	-16.5713768005371	-7.34380340576172	-0.00490093370899558	0.000943203864153475	-0.00360223650932312	-0.00392691092565656
1243	108.237327575684	-15.5973539352417	-7.14899873733521	0.0132808275520802	-0.00360223650932312	-0.00490093370899558	-0.00749832857400179
1244	108.237327575684	-15.5973539352417	-7.6684775352478	0.00256657530553639	-0.00360223650932312	0.00256657530553639	-0.00977104809135199
1245	109.536026000977	-16.2467021942139	-7.14899873733521	0.0158782228827477	-0.00197886489331722	-0.0107450718060136	-0.0159398596733809
1246	109.536026000977	-16.8960514068604	-7.4087381362915	-0.00165419070981443	-0.0201606266200542	0.00386527273803949	-0.0126931173726916
1247	108.886672973633	-17.2207260131836	-6.75938940048218	0.0158782228827477	-0.0221086721867323	-3.08191010844894e-05	-0.0350956469774246
1248	108.886672973633	-15.9220285415649	-6.88925933837891	0.0217223595827818	-0.0237320438027382	0.00613799272105098	-0.0526280589401722
1249	109.536026000977	-16.8960514068604	-6.36978054046631	0.0132808275520802	-0.0221086721867323	0.00159255252219737	-0.0461345724761486
1250	109.536026000977	-16.5713768005371	-7.27886867523193	0.00126787810586393	-0.0204853005707264	0.0132808275520802	-0.0334722734987736
1251	107.58797454834	-15.5973539352417	-7.14899873733521	0.00841071270406246	-0.00944637414067984	0.00321592413820326	-0.0217839982360601
1252	107.58797454834	-15.5973539352417	-7.21393346786499	0.0022419011220336	-0.0143164889886975	-0.00132951640989631	-0.0152905117720366
1253	107.58797454834	-15.9220285415649	-6.75938940048218	0.00613799272105098	0.0136055024340749	-0.00814767740666866	-0.00197886489331722
1254	106.938629150391	-15.2726793289185	-6.82432460784912	0.00906006153672934	-0.0182125810533762	-0.00814767740666866	-0.0136671401560307
1255	106.289276123047	-15.2726793289185	-6.75938940048218	0.0022419011220336	0.0142548503354192	-0.0107450718060136	-0.0026282137259841
1256	108.886672973633	-15.2726793289185	-7.34380340576172	-0.00132951640989631	0.00159255252219737	-0.00782300252467394	0.00581331877037883
1257	106.289276123047	-15.2726793289185	-7.73341274261475	-0.0305502042174339	0.00386527273803949	-0.0159398596733809	0.0334106348454952
1258	107.58797454834	-16.5713768005371	-7.34380340576172	-0.028926832601428	0.0756182968616486	-0.0260047651827335	0.0282158460468054
1259	106.289276123047	-15.5973539352417	-7.47367286682129	-0.0172385573387146	0.0629559978842735	-0.0250307414680719	0.0308132413774729
1260	105.639930725098	-16.2467021942139	-7.08406400680542	-0.0191866029053926	0.0538651160895824	-0.0250307414680719	0.00776136433705688
1261	108.886672973633	-17.2207260131836	-7.14899873733521	-0.0188619289547205	0.0457482598721981	-0.023407369852066	0.00613799272105098
1262	108.886672973633	-16.2467021942139	-7.14899873733521	-0.0188619289547205	0.0389300994575024	-0.023407369852066	0.00516396993771195
1263	108.237327575684	-16.8960514068604	-6.82432460784912	-0.0107450718060136	0.0350340083241463	-0.0120437685400248	0.000618529506027699
1264	107.58797454834	-14.9480056762695	-7.34380340576172	0.00159255252219737	0.0438002124428749	-0.0139918150380254	-0.0156151866540313
1265	107.58797454834	-15.9220285415649	-7.4087381362915	-0.00522560812532902	0.031137915328145	-0.0136671401560307	-0.00392691092565656
1266	109.536026000977	-16.2467021942139	-7.08406400680542	0.00289124972186983	0.0142548503354192	-0.00392691092565656	-0.00912170019000769
1267	108.886672973633	-16.5713768005371	-6.62951993942261	0.00841071270406246	-0.00977104809135199	-0.00457625929266214	-0.0286021586507559
1268	108.886672973633	-14.9480056762695	-7.21393346786499	0.0158782228827477	-0.0295761823654175	-0.00684897974133492	-0.0467839203774929
1269	109.536026000977	-16.8960514068604	-7.27886867523193	0.0246444288641214	-0.0276281367987394	0.013930176384747	-0.0376930385828018
1270	108.237327575684	-15.5973539352417	-7.60354280471802	0.013930176384747	-0.0412644557654858	0.0217223595827818	-0.0386670641601086
1271	108.886672973633	-15.9220285415649	-7.4087381362915	0.0145795252174139	-0.0513293594121933	0.011982130818069	-0.0227580219507217
1272	110.185371398926	-16.2467021942139	-7.21393346786499	0.00548864435404539	-0.0451605506241322	0.00354059832170606	-0.00944637414067984
1273	110.834716796875	-16.8960514068604	-6.75938940048218	0.00321592413820326	-0.0279528107494116	0.00321592413820326	-0.00165419070981443
1274	110.834716796875	-16.2467021942139	-6.88925933837891	0.00516396993771195	-0.0393164120614529	0.00613799272105098	0.0022419011220336
1275	108.886672973633	-16.2467021942139	-7.08406400680542	-0.00717365415766835	-0.02697878703475	0.00548864435404539	0.0113327819854021
1276	108.886672973633	-14.9480056762695	-7.08406400680542	-0.00197886489331722	-0.0185372550040483	0.0171769186854362	0.0171769186854362
1277	109.536026000977	-15.5973539352417	-7.60354280471802	-0.0169138833880424	0.00321592413820326	-0.00847235135734081	0.0343846566975117
1278	109.536026000977	-16.5713768005371	-6.69445466995239	-0.0136671401560307	0.00678734155371785	-0.00652430532500148	0.0386054255068302
1279	109.536026000977	-15.9220285415649	-7.14899873733521	-0.00944637414067984	0.0236704051494598	-0.0152905117720366	0.0356833562254906
1280	108.886672973633	-16.2467021942139	-7.01912927627563	-0.0100957229733467	0.0210730116814375	-0.0149658378213644	0.0334106348454952
1281	111.484069824219	-17.2207260131836	-6.95419406890869	-0.00847235135734081	0.0243197549134493	-0.00522560812532902	0.0149041991680861
1282	110.185371398926	-16.8960514068604	-7.01912927627563	-0.00587495695799589	0.0230210572481155	-0.00879702530801296	0.0168522447347641
1283	111.484069824219	-17.2207260131836	-6.69445466995239	-0.00619963090866804	0.029189869761467	-0.0117190945893526	0.00191722682211548
1284	108.886672973633	-16.5713768005371	-6.56458520889282	0.00906006153672934	0.0327612869441509	0.00321592413820326	-0.00327756232582033
1285	109.536026000977	-15.9220285415649	-7.6684775352478	-0.00165419070981443	0.0314625911414623	-0.00425158534198999	0.000618529506027699
1286	110.185371398926	-17.5454006195068	-7.01912927627563	0.000618529506027699	0.0220470335334539	-0.00132951640989631	-0.00847235135734081
1287	111.484069824219	-17.5454006195068	-6.95419406890869	0.0181509424000978	0.00548864435404539	0.0116574559360743	-0.02697878703475
1288	108.237327575684	-16.5713768005371	-6.95419406890869	0.0213976856321096	-0.0110697457566857	0.00938473641872406	-0.0311995539814234
1289	110.834716796875	-18.1947479248047	-6.75938940048218	0.0175015944987535	0.00159255252219737	0.0175015944987535	-0.0295761823654175
1290	108.886672973633	-16.5713768005371	-6.82432460784912	0.00841071270406246	-0.0282774847000837	0.0123068047687411	-0.0217839982360601
1291	109.536026000977	-17.2207260131836	-7.4087381362915	0.00321592413820326	-0.0123684434220195	0.0113327819854021	-0.00360223650932312
1292	110.185371398926	-18.1947479248047	-7.4087381362915	0.0116574559360743	-0.0282774847000837	0.00516396993771195	-3.08191010844894e-05
1293	111.484069824219	-17.8700752258301	-7.34380340576172	-0.00684897974133492	-0.00555028254166245	-0.0113944197073579	0.00126787810586393
1294	110.834716796875	-17.5454006195068	-7.4087381362915	-0.00684897974133492	-0.00879702530801296	0.00354059832170606	-0.000355493422830477
1295	109.536026000977	-17.2207260131836	-6.69445466995239	-0.00977104809135199	-0.00165419070981443	0.00126787810586393	0.00354059832170606
1296	108.237327575684	-16.2467021942139	-7.34380340576172	-0.00165419070981443	-0.00977104809135199	-0.00522560812532902	0.011982130818069
1297	110.834716796875	-16.8960514068604	-7.6684775352478	-0.0217839982360601	0.00548864435404539	-0.0100957229733467	0.0392547734081745
1298	110.185371398926	-16.8960514068604	-7.21393346786499	-0.017887907102704	0.0249691028147936	-0.00944637414067984	0.0515923984348774
1299	110.185371398926	-16.8960514068604	-7.08406400680542	-0.0113944197073579	0.0194496400654316	-0.0175632312893867	0.0308132413774729
1300	110.185371398926	-17.5454006195068	-6.88925933837891	-0.00912170019000769	0.0181509424000978	-0.0117190945893526	0.0181509424000978
1301	111.484069824219	-17.5454006195068	-7.21393346786499	-0.00684897974133492	0.0155535480007529	-0.0120437685400248	0.00906006153672934
1302	109.536026000977	-16.8960514068604	-6.69445466995239	-0.00360223650932312	0.00126787810586393	-0.00522560812532902	0.029189869761467
1303	111.484069824219	-17.5454006195068	-6.88925933837891	-3.08191010844894e-05	-0.00197886489331722	-0.0117190945893526	0.00873538758605719
1304	111.484069824219	-17.2207260131836	-6.75938940048218	0.0123068047687411	-0.00100484199356288	0.00256657530553639	0.00906006153672934
1305	109.536026000977	-15.9220285415649	-7.6684775352478	0.00191722682211548	-0.02697878703475	0.00289124972186983	-0.00457625929266214
1306	110.834716796875	-16.8960514068604	-7.4087381362915	0.0132808275520802	-0.0357449948787689	-0.00100484199356288	-0.00652430532500148
1307	111.484069824219	-17.2207260131836	-7.14899873733521	0.0200989879667759	-0.0497059896588326	0.00808603875339031	-0.0315242260694504
1308	108.886672973633	-15.5973539352417	-7.4087381362915	0.029189869761467	-0.0490566417574883	0.0175015944987535	-0.0370436906814575
1309	110.834716796875	-17.2207260131836	-7.27886867523193	0.0223717093467712	-0.0428878292441368	0.0272418223321438	-0.0315242260694504
1310	108.886672973633	-15.5973539352417	-7.53860807418823	0.0220470335334539	-0.0237320438027382	0.0162028968334198	-0.0273034609854221
1311	110.185371398926	-17.5454006195068	-6.82432460784912	0.00321592413820326	-0.0230826959013939	0.0136055024340749	-0.00944637414067984
1312	110.834716796875	-17.2207260131836	-6.82432460784912	0.00873538758605719	-0.0117190945893526	0.0113327819854021	0.00451462110504508
1313	111.484069824219	-17.2207260131836	-6.56458520889282	0.0136055024340749	-0.00782300252467394	0.00646266713738441	0.00808603875339031
1314	111.484069824219	-16.8960514068604	-6.75938940048218	0.0116574559360743	0.0210730116814375	0.0100340843200684	0.00711201597005129
1315	110.834716796875	-16.8960514068604	-7.01912927627563	0.01100810803473	0.0314625911414623	0.00646266713738441	0.011982130818069
1316	108.886672973633	-15.5973539352417	-7.27886867523193	-0.00652430532500148	0.0324366129934788	-0.000355493422830477	0.0285405199974775
1317	109.536026000977	-16.2467021942139	-6.95419406890869	-0.0146411629393697	0.0502936989068985	-0.0159398596733809	0.0450989119708538
1318	109.536026000977	-16.2467021942139	-7.08406400680542	-0.0152905117720366	0.0525664202868938	-0.0191866029053926	0.0512677207589149
1319	109.536026000977	-16.2467021942139	-6.62951993942261	-0.00619963090866804	0.0593845807015896	-0.0204853005707264	0.0379560738801956
1320	110.834716796875	-16.8960514068604	-6.95419406890869	-0.00684897974133492	0.0509430468082428	-0.0198359526693821	0.036657378077507
1321	110.834716796875	-17.2207260131836	-7.21393346786499	-0.0100957229733467	0.0298392176628113	-0.0208099745213985	0.0262678004801273
1322	109.536026000977	-16.5713768005371	-7.73341274261475	-0.0104203969240189	0.0272418223321438	-0.0188619289547205	0.0155535480007529
1323	111.484069824219	-16.8960514068604	-7.6684775352478	-0.00425158534198999	0.0171769186854362	-0.0260047651827335	0.00743668992072344
1324	110.185371398926	-16.8960514068604	-7.60354280471802	0.00354059832170606	-0.00587495695799589	-0.0143164889886975	0.00548864435404539
1325	108.886672973633	-15.9220285415649	-7.14899873733521	0.00483929552137852	-0.0146411629393697	-0.0110697457566857	-0.000355493422830477
1326	110.834716796875	-16.8960514068604	-7.14899873733521	0.0103587592020631	-0.0165892094373703	-0.00782300252467394	0.00613799272105098
1327	111.484069824219	-16.8960514068604	-7.79834747314453	0.0262678004801273	-0.0373683646321297	-0.00619963090866804	-0.0175632312893867
1328	108.886672973633	-16.5713768005371	-7.6684775352478	0.0236704051494598	-0.0487319678068161	0.00354059832170606	-0.0315242260694504
1329	110.185371398926	-16.2467021942139	-8.05808639526367	0.0239950809627771	-0.0324982516467571	0.0168522447347641	-0.0221086721867323
1330	108.886672973633	-16.5713768005371	-6.88925933837891	0.0171769186854362	-0.0282774847000837	0.0162028968334198	-0.0126931173726916
1331	111.484069824219	-16.8960514068604	-6.69445466995239	0.00613799272105098	-0.0143164889886975	0.012956153601408	-0.0104203969240189
1332	108.886672973633	-15.5973539352417	-7.79834747314453	0.00711201597005129	-0.0136671401560307	0.00386527273803949	0.00483929552137852
1333	108.237327575684	-15.9220285415649	-7.79834747314453	0.00256657530553639	0.00451462110504508	0.00581331877037883	0.000618529506027699
1334	108.886672973633	-15.9220285415649	-7.73341274261475	0.0188002903014421	0.0165275707840919	-0.00522560812532902	0.00354059832170606
1335	108.886672973633	-15.5973539352417	-7.60354280471802	-0.0026282137259841	0.0191249661147594	0.00483929552137852	0.00613799272105098
1336	110.185371398926	-17.2207260131836	-7.27886867523193	-0.00814767740666866	0.0217223595827818	-0.00457625929266214	0.020423661917448
1337	110.185371398926	-17.2207260131836	-7.21393346786499	-0.0221086721867323	0.0386054255068302	-0.017887907102704	0.0438002124428749
1338	110.185371398926	-16.2467021942139	-7.6684775352478	-0.0159398596733809	0.0613326244056225	-0.0169138833880424	0.0489950031042099
1339	108.886672973633	-15.9220285415649	-7.73341274261475	-0.00782300252467394	0.0678261145949364	-0.0224333461374044	0.0399041213095188
1340	110.185371398926	-16.8960514068604	-6.75938940048218	-0.0117190945893526	0.0694494843482971	-0.0185372550040483	0.025618452578783
1341	110.834716796875	-16.8960514068604	-6.69445466995239	-0.0143164889886975	0.0535404421389103	-0.0113944197073579	0.0230210572481155
1342	109.536026000977	-16.5713768005371	-6.49965000152588	-0.00717365415766835	0.0489950031042099	-0.0133424662053585	0.0178262684494257
1343	108.237327575684	-15.9220285415649	-6.95419406890869	-3.08191010844894e-05	0.0415274947881699	-0.0110697457566857	0.00418994715437293
1344	107.58797454834	-16.2467021942139	-7.27886867523193	0.00938473641872406	0.0288651939481497	-0.00425158534198999	-3.08191010844894e-05
1345	107.58797454834	-16.2467021942139	-7.14899873733521	-0.00555028254166245	0.029189869761467	-0.00295288790948689	-0.00652430532500148
1346	108.237327575684	-16.2467021942139	-6.88925933837891	-0.0149658378213644	0.0123068047687411	-0.00327756232582033	-0.00652430532500148
1347	108.237327575684	-15.9220285415649	-7.01912927627563	0.00873538758605719	-0.0305502042174339	0.00126787810586393	-0.0227580219507217
1348	108.237327575684	-16.5713768005371	-6.49965000152588	0.0145795252174139	-0.0399657599627972	0.0136055024340749	-0.0360696688294411
1349	106.938629150391	-16.2467021942139	-7.08406400680542	0.0123068047687411	-0.0510046854615211	0.000618529506027699	-0.0383423902094364
1350	107.58797454834	-17.2207260131836	-6.88925933837891	0.00776136433705688	-0.0630176365375519	0.0103587592020631	-0.0266541130840778
1351	106.938629150391	-15.9220285415649	-6.62951993942261	-0.00230353930965066	-0.077952653169632	0.00159255252219737	-0.00749832857400179
1352	105.639930725098	-16.5713768005371	-7.08406400680542	0.00321592413820326	-0.0876928865909576	0.0103587592020631	-3.08191010844894e-05
1353	106.938629150391	-15.5973539352417	-6.95419406890869	0.00191722682211548	-0.073731891810894	0.0126314787194133	-0.00100484199356288
1354	106.938629150391	-16.2467021942139	-7.21393346786499	0.00613799272105098	-0.0536020807921886	0.00938473641872406	-0.00100484199356288
1355	106.938629150391	-15.5973539352417	-7.47367286682129	-3.08191010844894e-05	-0.0532774068415165	0.0213976856321096	0.000618529506027699
1356	108.237327575684	-15.9220285415649	-6.95419406890869	-0.0136671401560307	-0.0331475995481014	0.00646266713738441	0.00516396993771195
1357	108.237327575684	-16.8960514068604	-7.53860807418823	-0.0172385573387146	-0.0110697457566857	-0.000355493422830477	0.0324366129934788
1358	106.938629150391	-15.5973539352417	-7.47367286682129	-0.0162645354866982	0.00678734155371785	-0.0126931173726916	0.052891094237566
1359	108.886672973633	-16.5713768005371	-7.27886867523193	-0.0162645354866982	0.0155535480007529	-0.0130177913233638	0.0360080301761627
1360	108.886672973633	-17.5454006195068	-7.01912927627563	-0.0172385573387146	0.0278911720961332	-0.00392691092565656	0.0275664981454611
1361	110.834716796875	-16.5713768005371	-7.53860807418823	-0.0120437685400248	0.0152288740500808	-3.08191010844894e-05	0.0213976856321096
1362	108.886672973633	-16.5713768005371	-7.47367286682129	-0.0133424662053585	0.0155535480007529	0.000943203864153475	0.00711201597005129
1363	109.536026000977	-16.5713768005371	-7.47367286682129	-0.000355493422830477	0.0233457311987877	0.0022419011220336	0.00873538758605719
1364	109.536026000977	-17.2207260131836	-7.53860807418823	0.00191722682211548	0.0376313999295235	-0.00165419070981443	0.00808603875339031
1365	108.886672973633	-16.2467021942139	-7.47367286682129	0.000618529506027699	0.0324366129934788	0.00613799272105098	0.00354059832170606
1366	108.237327575684	-16.8960514068604	-7.14899873733521	-0.0136671401560307	0.0350340083241463	-0.00425158534198999	-0.00684897974133492
1367	108.886672973633	-15.2726793289185	-7.6684775352478	0.0230210572481155	0.0262678004801273	0.000943203864153475	-0.0295761823654175
1368	111.484069824219	-17.5454006195068	-7.86328220367432	0.0171769186854362	0.0282158460468054	-0.00327756232582033	-0.0389917381107807
1369	108.886672973633	-16.8960514068604	-7.60354280471802	0.0217223595827818	0.0350340083241463	0.00289124972186983	-0.0334722734987736
1370	110.185371398926	-17.5454006195068	-7.60354280471802	0.0155535480007529	0.036657378077507	0.00159255252219737	-0.02697878703475
1371	108.237327575684	-15.2726793289185	-7.53860807418823	0.00906006153672934	0.031137915328145	0.0022419011220336	-0.0208099745213985
1372	110.185371398926	-16.8960514068604	-7.01912927627563	0.00483929552137852	0.0246444288641214	-0.00717365415766835	-0.00100484199356288
1373	110.185371398926	-16.8960514068604	-7.4087381362915	-0.00197886489331722	0.0288651939481497	-0.00684897974133492	0.00451462110504508
1374	111.484069824219	-17.2207260131836	-7.47367286682129	0.0113327819854021	0.0350340083241463	-0.0117190945893526	-3.08191010844894e-05
1375	110.834716796875	-17.2207260131836	-7.4087381362915	0.000943203864153475	0.0171769186854362	-0.0130177913233638	0.00678734155371785
1376	110.185371398926	-16.5713768005371	-7.47367286682129	-0.0126931173726916	0.0022419011220336	-0.02697878703475	0.0123068047687411
1377	109.536026000977	-15.5973539352417	-7.47367286682129	-0.0256800893694162	-0.0169138833880424	-0.0204853005707264	0.0304885655641556
1378	111.484069824219	-17.5454006195068	-6.49965000152588	-0.0191866029053926	-0.0318489037454128	-0.0247060675173998	0.0496443510055542
1379	110.834716796875	-16.5713768005371	-7.14899873733521	-0.0149658378213644	-0.0399657599627972	-0.0126931173726916	0.0343846566975117
1380	109.536026000977	-17.2207260131836	-7.21393346786499	-0.00749832857400179	-0.0510046854615211	-0.0136671401560307	0.0350340083241463
1381	110.834716796875	-16.5713768005371	-7.01912927627563	-0.00749832857400179	-0.0613942667841911	-0.00230353930965066	0.0217223595827818
1382	109.536026000977	-16.8960514068604	-7.47367286682129	-0.00457625929266214	-0.0516540370881557	0.00354059832170606	0.0213976856321096
1383	110.834716796875	-16.2467021942139	-7.4087381362915	0.00743668992072344	-0.0438618510961533	-0.000355493422830477	-0.00360223650932312
1384	112.133415222168	-18.5194225311279	-6.75938940048218	-0.00230353930965066	-0.0256800893694162	-0.00165419070981443	0.000618529506027699
1385	111.484069824219	-18.1947479248047	-7.01912927627563	-0.00295288790948689	-0.0308748781681061	0.011982130818069	-0.00425158534198999
1386	112.782768249512	-18.5194225311279	-6.75938940048218	0.00743668992072344	-0.021459324285388	0.00678734155371785	-0.00717365415766835
1387	112.133415222168	-18.5194225311279	-7.34380340576172	0.0223717093467712	-0.032173577696085	0.0142548503354192	-0.017887907102704
1388	111.484069824219	-17.8700752258301	-7.6684775352478	0.0272418223321438	-0.0266541130840778	0.00418994715437293	-0.0419138073921204
1389	110.834716796875	-17.8700752258301	-7.08406400680542	0.0155535480007529	-0.0182125810533762	0.00808603875339031	-0.032173577696085
1390	111.484069824219	-19.1687717437744	-7.53860807418823	0.0191249661147594	-0.0172385573387146	0.0181509424000978	-0.0240567177534103
1391	108.886672973633	-16.8960514068604	-7.79834747314453	-0.00132951640989631	-0.00230353930965066	-0.00197886489331722	-0.0120437685400248
1392	110.834716796875	-17.8700752258301	-7.6684775352478	0.00873538758605719	-0.0100957229733467	0.00159255252219737	-0.0126931173726916
1393	109.536026000977	-17.2207260131836	-7.60354280471802	0.00743668992072344	-0.00522560812532902	-0.00425158534198999	0.0022419011220336
1394	110.834716796875	-17.5454006195068	-7.47367286682129	0.0152288740500808	0.00483929552137852	-0.00879702530801296	0.000943203864153475
1395	109.536026000977	-16.8960514068604	-7.60354280471802	0.00646266713738441	0.00873538758605719	0.00711201597005129	0.00646266713738441
1396	112.133415222168	-17.8700752258301	-7.60354280471802	-0.00847235135734081	-0.00100484199356288	-0.00327756232582033	0.0113327819854021
1397	108.886672973633	-16.8960514068604	-7.73341274261475	-0.0175632312893867	0.00418994715437293	-0.0143164889886975	0.025618452578783
1398	112.133415222168	-16.8960514068604	-7.73341274261475	-0.0143164889886975	0.0126314787194133	-0.0201606266200542	0.0460729338228703
1399	108.886672973633	-16.8960514068604	-7.60354280471802	-0.00814767740666866	0.00938473641872406	-0.0185372550040483	0.0360080301761627
1400	112.133415222168	-17.5454006195068	-7.27886867523193	-0.00587495695799589	0.00646266713738441	-0.00652430532500148	0.0230210572481155
1401	112.133415222168	-17.5454006195068	-7.01912927627563	-0.00684897974133492	0.0113327819854021	-0.0117190945893526	0.0181509424000978
1402	112.133415222168	-17.5454006195068	-7.27886867523193	-0.00392691092565656	0.013930176384747	-0.0136671401560307	0.0175015944987535
1403	110.834716796875	-17.2207260131836	-7.21393346786499	0.000943203864153475	0.0152288740500808	-0.00977104809135199	-0.00327756232582033
1404	112.782768249512	-17.5454006195068	-6.88925933837891	0.00678734155371785	0.0178262684494257	-0.00295288790948689	0.00159255252219737
1405	110.834716796875	-17.8700752258301	-6.75938940048218	-0.00100484199356288	0.0178262684494257	-0.00522560812532902	-0.00457625929266214
1406	112.133415222168	-17.2207260131836	-6.62951993942261	0.000943203864153475	0.012956153601408	-0.00425158534198999	-0.00717365415766835
1407	108.886672973633	-16.8960514068604	-6.56458520889282	0.0207483377307653	-0.0175632312893867	-0.00132951640989631	-0.0240567177534103
1408	109.536026000977	-16.5713768005371	-7.27886867523193	0.0304885655641556	-0.0143164889886975	0.0106834331527352	-0.0451605506241322
1409	110.185371398926	-17.2207260131836	-7.14899873733521	0.0145795252174139	-0.0113944197073579	0.00906006153672934	-0.0383423902094364
1410	110.834716796875	-17.5454006195068	-7.21393346786499	0.0181509424000978	-0.0146411629393697	0.0162028968334198	-0.0286021586507559
1411	108.886672973633	-16.5713768005371	-6.95419406890869	0.00646266713738441	-0.0253554154187441	0.00938473641872406	-0.00912170019000769
1412	109.536026000977	-16.2467021942139	-6.82432460784912	-0.00847235135734081	-0.0188619289547205	-0.000680167751852423	-0.00360223650932312
1413	108.886672973633	-16.5713768005371	-7.53860807418823	0.0272418223321438	-0.0221086721867323	0.00126787810586393	0.00191722682211548
1414	108.886672973633	-16.2467021942139	-7.86328220367432	0.00906006153672934	-0.0100957229733467	0.00581331877037883	0.000618529506027699
1415	108.886672973633	-16.2467021942139	-7.27886867523193	0.00970941036939621	-0.00327756232582033	0.0168522447347641	0.01100810803473
1416	110.834716796875	-17.2207260131836	-6.88925933837891	-0.00587495695799589	0.00386527273803949	0.000293855206109583	0.0152288740500808
1417	108.237327575684	-16.2467021942139	-7.01912927627563	-0.0169138833880424	0.0217223595827818	-0.00782300252467394	0.0360080301761627
1418	110.185371398926	-16.5713768005371	-7.01912927627563	-0.017887907102704	0.0295145437121391	-0.0201606266200542	0.0450989119708538
1419	109.536026000977	-16.2467021942139	-7.86328220367432	-0.0126931173726916	0.0382807515561581	-0.0110697457566857	0.0298392176628113
1420	110.834716796875	-17.2207260131836	-7.6684775352478	-0.0107450718060136	0.0246444288641214	-0.0169138833880424	0.0265924744307995
1421	110.185371398926	-17.2207260131836	-7.53860807418823	-0.00847235135734081	0.0178262684494257	-0.00944637414067984	0.0178262684494257
1422	110.834716796875	-17.5454006195068	-8.12302207946777	-0.0133424662053585	0.0213976856321096	-0.0117190945893526	0.0132808275520802
1423	111.484069824219	-17.2207260131836	-7.9282169342041	0.00516396993771195	0.0233457311987877	-0.000355493422830477	-0.00425158534198999
1424	110.834716796875	-17.5454006195068	-7.47367286682129	0.00483929552137852	0.0220470335334539	-0.0149658378213644	-0.00490093370899558
1425	110.834716796875	-17.8700752258301	-7.73341274261475	0.0136055024340749	0.0233457311987877	-0.00684897974133492	-0.00392691092565656
1426	110.185371398926	-17.8700752258301	-7.6684775352478	-0.00425158534198999	0.0155535480007529	-0.0130177913233638	-0.0133424662053585
1427	109.536026000977	-16.8960514068604	-7.53860807418823	0.0155535480007529	-0.00684897974133492	0.00126787810586393	-0.02697878703475
1428	109.536026000977	-16.5713768005371	-7.79834747314453	0.0282158460468054	-0.00652430532500148	0.00451462110504508	-0.0510046854615211
1429	110.185371398926	-17.2207260131836	-7.21393346786499	0.0236704051494598	0.00354059832170606	0.0103587592020631	-0.0406151078641415
1430	110.185371398926	-16.8960514068604	-6.88925933837891	0.0217223595827818	0.000943203864153475	0.00354059832170606	-0.0357449948787689
1431	108.237327575684	-16.2467021942139	-7.4087381362915	0.000293855206109583	-0.00392691092565656	-0.00165419070981443	-0.0156151866540313
1432	107.58797454834	-16.5713768005371	-7.21393346786499	0.000618529506027699	0.0022419011220336	0.00321592413820326	-0.0139918150380254
1433	109.536026000977	-16.2467021942139	-7.08406400680542	0.0113327819854021	0.00191722682211548	-0.00879702530801296	-0.00912170019000769
1434	109.536026000977	-16.2467021942139	-6.49965000152588	0.00354059832170606	0.00256657530553639	0.000293855206109583	0.00126787810586393
1435	108.886672973633	-15.9220285415649	-6.82432460784912	-0.00197886489331722	0.0022419011220336	-3.08191010844894e-05	0.00841071270406246
1436	110.834716796875	-17.5454006195068	-6.82432460784912	-0.00717365415766835	-0.00457625929266214	-0.00392691092565656	0.0113327819854021
1437	108.886672973633	-16.2467021942139	-6.62951993942261	-0.0237320438027382	0.00906006153672934	-0.0146411629393697	0.0379560738801956
1438	109.536026000977	-15.9220285415649	-6.69445466995239	-0.00782300252467394	0.013930176384747	-0.0117190945893526	0.0399041213095188
1439	108.237327575684	-16.2467021942139	-6.36978054046631	-0.017887907102704	0.0188002903014421	-0.0113944197073579	0.0343846566975117
1440	109.536026000977	-16.8960514068604	-6.23991060256958	-0.0107450718060136	0.0233457311987877	-0.0201606266200542	0.0220470335334539
1441	110.185371398926	-16.8960514068604	-6.56458520889282	-0.0126931173726916	0.0259431265294552	-0.00879702530801296	0.0162028968334198
1442	110.834716796875	-16.5713768005371	-6.56458520889282	-0.00749832857400179	0.036657378077507	-0.0146411629393697	-0.00749832857400179
1443	110.185371398926	-16.8960514068604	-7.01912927627563	-0.00327756232582033	0.0506183728575706	-0.0130177913233638	0.00581331877037883
1444	109.536026000977	-16.8960514068604	-6.88925933837891	-0.00392691092565656	0.0636053457856178	-0.00782300252467394	-0.00457625929266214
1445	108.886672973633	-16.8960514068604	-7.21393346786499	-0.00327756232582033	0.0580858811736107	-0.00587495695799589	0.00191722682211548
1446	108.237327575684	-17.2207260131836	-7.21393346786499	0.00159255252219737	0.0499690249562263	0.00354059832170606	-0.00619963090866804
1447	106.938629150391	-16.8960514068604	-6.95419406890869	0.0100340843200684	0.0373067259788513	-0.0107450718060136	-0.0263294391334057
1448	106.289276123047	-15.5973539352417	-7.6684775352478	0.0100340843200684	0.0191249661147594	-3.08191010844894e-05	-0.0399657599627972
1449	106.938629150391	-16.8960514068604	-7.34380340576172	0.01100810803473	0.011982130818069	0.00581331877037883	-0.039641086012125
1450	106.938629150391	-16.2467021942139	-7.60354280471802	0.00256657530553639	-0.00425158534198999	0.0103587592020631	-0.0389917381107807
1451	105.639930725098	-15.9220285415649	-7.79834747314453	-0.00425158534198999	-0.0334722734987736	0.00354059832170606	-0.0113944197073579
1452	106.289276123047	-15.5973539352417	-7.86328220367432	0.00321592413820326	-0.048407293856144	-0.0110697457566857	-0.00197886489331722
1453	106.938629150391	-15.9220285415649	-7.21393346786499	-0.0169138833880424	-0.0561994761228561	-0.00847235135734081	0.00743668992072344
1454	105.639930725098	-15.9220285415649	-7.53860807418823	0.00321592413820326	-0.0571734979748726	0.00516396993771195	-0.00814767740666866
1455	105.639930725098	-15.9220285415649	-7.6684775352478	0.000293855206109583	-0.0620436146855354	0.0188002903014421	-0.00295288790948689
1456	108.886672973633	-16.5713768005371	-7.47367286682129	0.000943203864153475	-0.0639916583895683	0.00906006153672934	0.00516396993771195
1457	107.58797454834	-15.9220285415649	-7.6684775352478	-0.0136671401560307	-0.0419138073921204	-0.00230353930965066	0.036657378077507
1458	108.886672973633	-16.2467021942139	-7.47367286682129	-0.00132951640989631	-0.0198359526693821	-0.00587495695799589	0.0447742342948914
1459	108.237327575684	-16.2467021942139	-6.75938940048218	-0.00197886489331722	0.000943203864153475	-0.000680167751852423	0.0353586822748184
1460	110.185371398926	-16.2467021942139	-7.34380340576172	-0.00295288790948689	0.0145795252174139	-0.00717365415766835	0.0252937767654657
1461	110.185371398926	-17.2207260131836	-7.01912927627563	-0.00197886489331722	0.00776136433705688	-0.00977104809135199	0.0171769186854362
1462	110.185371398926	-16.5713768005371	-7.01912927627563	-0.0107450718060136	0.013930176384747	-0.00814767740666866	0.0415274947881699
1463	110.834716796875	-17.2207260131836	-6.82432460784912	-0.00197886489331722	0.0149041991680861	-0.00749832857400179	-0.00295288790948689
1464	110.185371398926	-16.8960514068604	-6.11004114151001	0.00776136433705688	0.0152288740500808	-0.0113944197073579	-0.00522560812532902
1465	108.237327575684	-16.2467021942139	-6.17497587203979	0.00159255252219737	0.0213976856321096	0.00159255252219737	0.00191722682211548
1466	110.834716796875	-16.8960514068604	-6.49965000152588	0.00256657530553639	0.00581331877037883	-0.00652430532500148	-0.0026282137259841
1467	111.484069824219	-17.2207260131836	-6.30484533309937	0.020423661917448	-0.00522560812532902	-0.00717365415766835	-0.0308748781681061
1468	108.237327575684	-15.5973539352417	-6.56458520889282	0.0223717093467712	-0.0165892094373703	0.00646266713738441	-0.0409397818148136
1469	110.834716796875	-17.5454006195068	-6.30484533309937	0.00743668992072344	-0.0169138833880424	0.0145795252174139	-0.0406151078641415
1470	110.185371398926	-16.2467021942139	-6.36978054046631	0.00776136433705688	-0.0282774847000837	0.0142548503354192	-0.0224333461374044
1471	111.484069824219	-17.2207260131836	-6.49965000152588	0.00418994715437293	-0.03444629535079	0.0123068047687411	-0.0123684434220195
1472	110.185371398926	-17.2207260131836	-6.88925933837891	0.00548864435404539	-0.0266541130840778	0.0113327819854021	-0.00749832857400179
1473	110.834716796875	-17.8700752258301	-6.36978054046631	0.00906006153672934	-0.0311995539814234	0.00321592413820326	-0.000355493422830477
1474	109.536026000977	-17.5454006195068	-6.36978054046631	0.0200989879667759	-0.0185372550040483	0.00386527273803949	-0.00847235135734081
1475	110.185371398926	-17.5454006195068	-7.01912927627563	-0.00197886489331722	-0.0156151866540313	0.0113327819854021	0.00548864435404539
1476	109.536026000977	-17.5454006195068	-6.82432460784912	-0.0146411629393697	-0.0204853005707264	0.00613799272105098	0.01100810803473
1477	110.185371398926	-17.2207260131836	-6.95419406890869	-0.0152905117720366	-0.00360223650932312	-0.00652430532500148	0.0347093306481838
1478	110.185371398926	-18.5194225311279	-7.73341274261475	-0.0175632312893867	-0.00165419070981443	-0.0120437685400248	0.0450989119708538
1479	110.185371398926	-17.5454006195068	-7.6684775352478	-0.00165419070981443	0.00678734155371785	-0.0104203969240189	0.0265924744307995
1480	110.834716796875	-17.8700752258301	-7.4087381362915	-0.00425158534198999	0.0168522447347641	-0.0123684434220195	0.0181509424000978
1481	111.484069824219	-18.1947479248047	-7.47367286682129	-0.00457625929266214	0.0168522447347641	0.0022419011220336	0.0136055024340749
1482	112.133415222168	-17.2207260131836	-7.34380340576172	-0.00814767740666866	0.0295145437121391	-0.000680167751852423	0.0162028968334198
1483	112.782768249512	-17.8700752258301	-7.60354280471802	0.00386527273803949	0.036657378077507	-0.00912170019000769	-0.00425158534198999
1484	112.133415222168	-17.8700752258301	-7.73341274261475	0.00451462110504508	0.0499690249562263	-0.00619963090866804	-0.00360223650932312
1485	110.185371398926	-16.8960514068604	-7.99315214157104	-0.000680167751852423	0.0688001364469528	-0.00165419070981443	-0.0133424662053585
1486	109.536026000977	-17.8700752258301	-7.53860807418823	0.0022419011220336	0.0561378374695778	-0.00814767740666866	-0.00555028254166245
1487	112.782768249512	-17.8700752258301	-7.27886867523193	0.00451462110504508	0.0415274947881699	-0.00587495695799589	-0.0260047651827335
1488	109.536026000977	-16.2467021942139	-7.27886867523193	0.0197743140161037	0.0246444288641214	0.0126314787194133	-0.0334722734987736
1489	112.782768249512	-17.5454006195068	-7.4087381362915	0.0155535480007529	0.0152288740500808	0.00873538758605719	-0.0367190167307854
1490	109.536026000977	-16.2467021942139	-7.79834747314453	0.0162028968334198	-0.00555028254166245	0.012956153601408	-0.0331475995481014
1491	111.484069824219	-17.5454006195068	-7.21393346786499	0.00548864435404539	-0.0146411629393697	-0.000355493422830477	-0.0208099745213985
1492	112.782768249512	-17.2207260131836	-7.34380340576172	0.00613799272105098	-0.0334722734987736	0.0106834331527352	-0.00684897974133492
1493	112.782768249512	-17.8700752258301	-7.21393346786499	0.00516396993771195	-0.0406151078641415	0.00678734155371785	-0.00197886489331722
1494	112.133415222168	-17.5454006195068	-6.62951993942261	0.00646266713738441	-0.0555501282215118	0.00938473641872406	-0.00490093370899558
1495	112.133415222168	-17.5454006195068	-7.14899873733521	0.0132808275520802	-0.0656150281429291	0.013930176384747	0.00581331877037883
1496	111.484069824219	-17.2207260131836	-7.01912927627563	0.000618529506027699	-0.0617189407348633	0.0152288740500808	0.0100340843200684
1497	110.834716796875	-16.8960514068604	-7.14899873733521	-0.0117190945893526	-0.0409397818148136	0.00191722682211548	0.0304885655641556
1498	112.133415222168	-17.5454006195068	-6.95419406890869	-0.0156151866540313	-0.0221086721867323	-0.00295288790948689	0.0395794473588467
1499	110.185371398926	-16.5713768005371	-6.49965000152588	-0.00749832857400179	-0.00912170019000769	-0.0136671401560307	0.0337353087961674
1500	110.185371398926	-16.8960514068604	-7.14899873733521	-0.0133424662053585	0.00581331877037883	-0.0149658378213644	0.0298392176628113
1501	111.484069824219	-16.5713768005371	-7.53860807418823	-0.00490093370899558	0.00191722682211548	-0.00977104809135199	0.00743668992072344
1502	110.834716796875	-16.5713768005371	-7.34380340576172	-0.000680167751852423	0.0126314787194133	-0.00944637414067984	0.000943203864153475
1503	110.185371398926	-16.5713768005371	-7.34380340576172	0.00678734155371785	0.0249691028147936	-0.00587495695799589	-0.0182125810533762
1504	112.133415222168	-16.8960514068604	-7.14899873733521	0.00321592413820326	0.025618452578783	-0.00360223650932312	-3.08191010844894e-05
1505	112.782768249512	-17.8700752258301	-7.47367286682129	0.00970941036939621	0.0220470335334539	-0.00360223650932312	-0.0191866029053926
1506	112.782768249512	-17.5454006195068	-7.73341274261475	0.00743668992072344	0.0191249661147594	-0.0100957229733467	-0.00327756232582033
1507	112.782768249512	-18.1947479248047	-7.73341274261475	0.011982130818069	-0.00684897974133492	0.000943203864153475	-0.038017712533474
1508	110.834716796875	-16.8960514068604	-7.47367286682129	0.0175015944987535	-0.00327756232582033	0.00646266713738441	-0.0454852245748043
1509	110.834716796875	-16.8960514068604	-7.6684775352478	0.0210730116814375	-0.0110697457566857	0.00321592413820326	-0.0467839203774929
1510	110.834716796875	-17.5454006195068	-7.14899873733521	0.0113327819854021	-0.00847235135734081	0.0100340843200684	-0.0311995539814234
1511	112.782768249512	-17.5454006195068	-7.4087381362915	0.0106834331527352	-0.0149658378213644	0.00418994715437293	-0.0169138833880424
1512	112.133415222168	-16.5713768005371	-7.79834747314453	-0.0107450718060136	-0.00457625929266214	-0.000355493422830477	-0.00749832857400179
1513	110.834716796875	-16.5713768005371	-7.86328220367432	-0.0172385573387146	-0.0162645354866982	0.00613799272105098	0.000293855206109583
1514	110.834716796875	-16.2467021942139	-7.60354280471802	0.00743668992072344	-0.0123684434220195	0.00483929552137852	0.000618529506027699
1515	110.834716796875	-16.5713768005371	-7.53860807418823	0.0226963832974434	-0.00782300252467394	0.000293855206109583	-0.00879702530801296
1516	112.133415222168	-17.8700752258301	-7.34380340576172	-0.00717365415766835	-0.00814767740666866	-0.000355493422830477	0.0155535480007529
1517	111.484069824219	-18.1947479248047	-7.47367286682129	-0.0243813935667276	0.00321592413820326	-0.00652430532500148	0.0350340083241463
1518	110.834716796875	-16.8960514068604	-7.73341274261475	-0.0208099745213985	0.0100340843200684	-0.0169138833880424	0.0512677207589149
1519	109.536026000977	-16.8960514068604	-7.53860807418823	-0.00522560812532902	0.0188002903014421	-0.0172385573387146	0.0340599827468395
1520	112.133415222168	-17.8700752258301	-6.75938940048218	-0.0117190945893526	0.0194496400654316	-0.0198359526693821	0.0314625911414623
1521	110.834716796875	-17.5454006195068	-6.75938940048218	-0.0130177913233638	0.0210730116814375	-0.0292515084147453	0.00581331877037883
1522	110.185371398926	-18.1947479248047	-6.11004114151001	-0.0123684434220195	0.0152288740500808	-0.0273034609854221	0.0162028968334198
1523	108.886672973633	-17.5454006195068	-6.17497587203979	-0.00360223650932312	0.0145795252174139	-0.0165892094373703	-0.00684897974133492
1524	107.58797454834	-17.2207260131836	-7.08406400680542	-0.00522560812532902	0.0246444288641214	-0.00360223650932312	0.0022419011220336
1525	108.886672973633	-16.2467021942139	-6.95419406890869	-0.00360223650932312	0.0246444288641214	-0.00230353930965066	-0.0110697457566857
1526	108.886672973633	-16.8960514068604	-7.01912927627563	0.00191722682211548	0.0226963832974434	0.00386527273803949	-0.00814767740666866
1527	107.58797454834	-16.5713768005371	-7.01912927627563	0.01100810803473	0.0162028968334198	0.00451462110504508	-0.0334722734987736
1528	110.834716796875	-17.8700752258301	-6.56458520889282	0.0194496400654316	0.00970941036939621	0.0149041991680861	-0.0386670641601086
1529	109.536026000977	-16.5713768005371	-7.01912927627563	0.00938473641872406	0.00126787810586393	0.00646266713738441	-0.0389917381107807
1530	110.834716796875	-16.8960514068604	-6.75938940048218	0.00711201597005129	-0.00230353930965066	0.0136055024340749	-0.0295761823654175
1531	112.133415222168	-17.2207260131836	-7.53860807418823	0.0158782228827477	-0.0263294391334057	-3.08191010844894e-05	-0.0201606266200542
1532	112.782768249512	-18.1947479248047	-6.75938940048218	0.00743668992072344	-0.0201606266200542	-0.00327756232582033	-0.0139918150380254
1533	112.133415222168	-17.5454006195068	-6.82432460784912	0.0100340843200684	-0.0237320438027382	-3.08191010844894e-05	0.00581331877037883
1534	113.432113647461	-18.1947479248047	-6.95419406890869	0.00289124972186983	-0.023407369852066	-0.00230353930965066	0.00256657530553639
1535	113.432113647461	-17.5454006195068	-6.88925933837891	0.00483929552137852	-0.0266541130840778	0.00256657530553639	0.000943203864153475
1536	111.484069824219	-16.8960514068604	-7.08406400680542	0.00321592413820326	-0.0149658378213644	0.0113327819854021	0.0123068047687411
1537	112.782768249512	-17.2207260131836	-7.01912927627563	-0.0227580219507217	-0.021459324285388	-0.00847235135734081	0.0308132413774729
1538	114.08145904541	-17.8700752258301	-6.88925933837891	-0.0217839982360601	0.00548864435404539	-0.0237320438027382	0.0483456552028656
1539	111.484069824219	-15.9220285415649	-6.95419406890869	-0.00490093370899558	0.00841071270406246	-0.0117190945893526	0.0389300994575024
1540	110.834716796875	-16.8960514068604	-7.21393346786499	-0.00749832857400179	0.00873538758605719	-0.0221086721867323	0.0314625911414623
1541	112.133415222168	-17.2207260131836	-7.53860807418823	-0.00457625929266214	0.00906006153672934	-0.00327756232582033	0.020423661917448
1542	113.432113647461	-18.1947479248047	-7.47367286682129	-0.00555028254166245	0.0022419011220336	-0.0026282137259841	0.0171769186854362
1543	114.08145904541	-17.8700752258301	-7.4087381362915	0.00159255252219737	-0.00425158534198999	-0.00230353930965066	0.00516396993771195
1544	113.432113647461	-18.1947479248047	-7.34380340576172	0.00321592413820326	-0.000680167751852423	-0.00425158534198999	0.00516396993771195
1545	111.484069824219	-17.2207260131836	-7.47367286682129	0.00906006153672934	-0.0159398596733809	-0.00587495695799589	-0.00392691092565656
1546	111.484069824219	-17.5454006195068	-6.82432460784912	0.00581331877037883	-0.0221086721867323	-0.00295288790948689	-0.00684897974133492
1547	112.133415222168	-17.2207260131836	-7.73341274261475	0.0123068047687411	-0.0370436906814575	0.00321592413820326	-0.0263294391334057
1548	113.432113647461	-18.5194225311279	-7.21393346786499	0.0246444288641214	-0.0308748781681061	0.0132808275520802	-0.0412644557654858
1549	111.484069824219	-17.2207260131836	-7.53860807418823	0.0158782228827477	-0.0143164889886975	0.00841071270406246	-0.0383423902094364
1550	112.133415222168	-17.8700752258301	-7.34380340576172	0.0217223595827818	0.00776136433705688	0.00678734155371785	-0.0354203209280968
1551	112.782768249512	-18.5194225311279	-7.21393346786499	-0.000355493422830477	0.0136055024340749	0.00646266713738441	-0.0126931173726916
1552	112.133415222168	-18.5194225311279	-7.27886867523193	-0.00165419070981443	0.0298392176628113	-0.00782300252467394	-0.0149658378213644
1553	112.782768249512	-18.1947479248047	-6.95419406890869	-0.00165419070981443	0.0353586822748184	-0.00879702530801296	-0.00782300252467394
1554	112.782768249512	-18.8440971374512	-6.95419406890869	0.00289124972186983	0.0502936989068985	0.000618529506027699	-0.000355493422830477
1555	112.133415222168	-18.1947479248047	-6.75938940048218	0.00808603875339031	0.0486703291535378	-0.00425158534198999	0.00451462110504508
1556	112.133415222168	-15.9220285415649	-7.08406400680542	-0.0149658378213644	0.0425015166401863	-0.000355493422830477	0.0113327819854021
1557	112.782768249512	-16.2467021942139	-6.49965000152588	-0.0221086721867323	0.0350340083241463	-0.02697878703475	0.0162028968334198
1558	112.782768249512	-17.5454006195068	-6.69445466995239	-0.023407369852066	0.0249691028147936	-0.0227580219507217	0.0434755384922028
1559	112.133415222168	-16.5713768005371	-7.14899873733521	-0.00522560812532902	0.012956153601408	-0.0133424662053585	0.0301638916134834
1560	112.782768249512	-15.9220285415649	-7.08406400680542	-0.0156151866540313	-0.0143164889886975	-0.00879702530801296	0.0269171483814716
1561	110.185371398926	-15.9220285415649	-6.88925933837891	-0.0123684434220195	-0.0230826959013939	0.00548864435404539	0.0152288740500808
1562	112.782768249512	-16.8960514068604	-6.69445466995239	-0.00879702530801296	-0.0347709693014622	-0.00392691092565656	0.025618452578783
1563	112.133415222168	-16.8960514068604	-6.43471527099609	-0.00100484199356288	-0.0386670641601086	-0.00684897974133492	0.00191722682211548
1564	110.834716796875	-16.2467021942139	-6.88925933837891	-3.08191010844894e-05	-0.032173577696085	0.000943203864153475	0.00191722682211548
1565	110.185371398926	-15.9220285415649	-7.79834747314453	-0.0100957229733467	-0.0373683646321297	0.0106834331527352	-0.00555028254166245
1566	111.484069824219	-14.9480056762695	-7.08406400680542	-0.00230353930965066	-0.0357449948787689	0.0171769186854362	-0.00522560812532902
1567	110.834716796875	-15.2726793289185	-7.21393346786499	0.0181509424000978	-0.0467839203774929	0.0155535480007529	-0.0247060675173998
1568	113.432113647461	-16.8960514068604	-7.4087381362915	0.0308132413774729	-0.0399657599627972	0.00646266713738441	-0.0467839203774929
1569	110.834716796875	-15.5973539352417	-7.60354280471802	0.0282158460468054	-0.0149658378213644	0.025618452578783	-0.0357449948787689
1570	110.834716796875	-15.9220285415649	-7.73341274261475	0.0210730116814375	0.00191722682211548	0.00776136433705688	-0.0276281367987394
1571	111.484069824219	-16.8960514068604	-7.53860807418823	0.013930176384747	0.00483929552137852	0.00581331877037883	-0.0117190945893526
1572	112.782768249512	-16.8960514068604	-7.73341274261475	0.0126314787194133	0.00386527273803949	0.000293855206109583	-0.00652430532500148
1573	111.484069824219	-16.5713768005371	-7.53860807418823	-0.0182125810533762	0.013930176384747	-0.00652430532500148	-0.00230353930965066
1574	112.133415222168	-16.8960514068604	-7.53860807418823	0.00483929552137852	0.0324366129934788	-0.00230353930965066	0.0022419011220336
1575	111.484069824219	-16.8960514068604	-7.27886867523193	0.0165275707840919	0.0321119390428066	-0.0120437685400248	-0.00879702530801296
1576	110.834716796875	-15.9220285415649	-7.9282169342041	-0.00555028254166245	0.029189869761467	-0.00555028254166245	0.0194496400654316
1577	111.484069824219	-16.2467021942139	-7.21393346786499	-0.0162645354866982	0.0386054255068302	-0.0201606266200542	0.0269171483814716
1578	112.782768249512	-16.5713768005371	-7.01912927627563	-0.0152905117720366	0.0463976077735424	-0.0204853005707264	0.0438002124428749
1579	112.133415222168	-14.9480056762695	-7.73341274261475	-0.00977104809135199	0.0412028171122074	-0.0152905117720366	0.0356833562254906
1580	110.834716796875	-14.9480056762695	-7.34380340576172	-0.00977104809135199	0.0295145437121391	-0.0221086721867323	0.0259431265294552
1581	110.834716796875	-16.8960514068604	-7.4087381362915	-0.00100484199356288	0.0262678004801273	-0.0156151866540313	0.0210730116814375
1582	112.782768249512	-16.2467021942139	-7.47367286682129	-0.00782300252467394	0.01100810803473	-0.0107450718060136	0.0168522447347641
1583	112.133415222168	-16.5713768005371	-7.4087381362915	-0.00132951640989631	0.0106834331527352	-0.00197886489331722	0.0126314787194133
1584	110.834716796875	-15.9220285415649	-6.82432460784912	0.000618529506027699	0.00776136433705688	-0.00457625929266214	-0.00230353930965066
1585	110.185371398926	-14.9480056762695	-6.82432460784912	0.013930176384747	-0.00782300252467394	-0.00977104809135199	-0.00490093370899558
1586	110.185371398926	-14.9480056762695	-6.82432460784912	0.0142548503354192	-0.0204853005707264	0.00451462110504508	-0.0104203969240189
1587	110.185371398926	-15.2726793289185	-7.08406400680542	0.0210730116814375	-0.02697878703475	0.000618529506027699	-0.0266541130840778
1588	110.185371398926	-15.9220285415649	-7.01912927627563	0.0207483377307653	-0.0266541130840778	0.0126314787194133	-0.0389917381107807
1589	108.886672973633	-14.6233310699463	-7.14899873733521	0.00678734155371785	-0.0149658378213644	0.0239950809627771	-0.0337969474494457
1590	107.58797454834	-15.5973539352417	-6.75938940048218	0.00808603875339031	-0.0279528107494116	0.0142548503354192	-0.02697878703475
1591	109.536026000977	-16.2467021942139	-6.75938940048218	0.00516396993771195	-0.0247060675173998	0.00841071270406246	-0.0107450718060136
1592	108.886672973633	-15.9220285415649	-6.56458520889282	-0.00230353930965066	-0.0286021586507559	0.00906006153672934	-0.00295288790948689
1593	108.237327575684	-16.2467021942139	-6.95419406890869	0.00256657530553639	-0.0126931173726916	-0.00587495695799589	-0.00879702530801296
1594	108.237327575684	-15.9220285415649	-6.82432460784912	0.00516396993771195	-0.0026282137259841	0.00613799272105098	-0.00522560812532902
1595	107.58797454834	-16.2467021942139	-6.75938940048218	-0.00977104809135199	0.00451462110504508	0.00906006153672934	0.00873538758605719
1596	107.58797454834	-15.2726793289185	-7.60354280471802	-0.0100957229733467	0.000293855206109583	-0.00749832857400179	0.00743668992072344
1597	108.237327575684	-15.9220285415649	-6.82432460784912	-0.0305502042174339	0.0145795252174139	-0.00977104809135199	0.0308132413774729
1598	108.886672973633	-16.2467021942139	-6.62951993942261	-0.0282774847000837	0.0278911720961332	-0.0279528107494116	0.0363327041268349
1599	108.886672973633	-15.2726793289185	-6.95419406890869	-0.00490093370899558	0.0376313999295235	-0.021459324285388	0.0321119390428066
1600	108.237327575684	-14.9480056762695	-7.21393346786499	-0.0149658378213644	0.0317872650921345	-0.0136671401560307	0.0149041991680861
1601	108.237327575684	-15.9220285415649	-7.27886867523193	-0.00782300252467394	0.0327612869441509	-0.00749832857400179	0.012956153601408
1602	110.185371398926	-15.9220285415649	-7.47367286682129	-0.00619963090866804	0.0275664981454611	-0.00230353930965066	-0.00522560812532902
1603	110.185371398926	-15.5973539352417	-7.01912927627563	-0.00100484199356288	0.029189869761467	-0.00587495695799589	-0.000355493422830477
1604	108.886672973633	-15.2726793289185	-7.14899873733521	-0.000355493422830477	0.0373067259788513	-0.00522560812532902	0.000293855206109583
1605	106.938629150391	-14.6233310699463	-7.6684775352478	0.00159255252219737	0.0340599827468395	0.00321592413820326	-0.0026282137259841
1606	107.58797454834	-14.9480056762695	-7.6684775352478	0.00386527273803949	0.0288651939481497	0.00354059832170606	-0.0146411629393697
1607	108.237327575684	-14.6233310699463	-6.95419406890869	0.0162028968334198	0.011982130818069	0.00354059832170606	-0.0302255302667618
1608	110.185371398926	-15.9220285415649	-6.69445466995239	0.0188002903014421	0.00354059832170606	0.00516396993771195	-0.0480826161801815
1609	107.58797454834	-14.9480056762695	-7.27886867523193	0.0188002903014421	-0.00490093370899558	0.0181509424000978	-0.0273034609854221
1610	108.237327575684	-15.2726793289185	-7.34380340576172	0.0168522447347641	-0.00749832857400179	0.00906006153672934	-0.0263294391334057
1611	110.185371398926	-15.9220285415649	-7.4087381362915	0.00776136433705688	-0.028926832601428	0.00581331877037883	-0.00652430532500148
1612	110.185371398926	-15.5973539352417	-7.53860807418823	0.00613799272105098	-0.0292515084147453	0.0178262684494257	-0.0104203969240189
1613	110.185371398926	-15.5973539352417	-6.88925933837891	0.00711201597005129	-0.0175632312893867	0.00354059832170606	-0.00295288790948689
1614	110.185371398926	-15.9220285415649	-7.27886867523193	0.0217223595827818	-0.0104203969240189	0.0116574559360743	-0.00165419070981443
1615	110.185371398926	-16.2467021942139	-7.01912927627563	0.00256657530553639	-0.00230353930965066	-0.00522560812532902	-0.000680167751852423
1616	108.237327575684	-15.2726793289185	-6.75938940048218	-0.00717365415766835	0.00256657530553639	-0.00132951640989631	0.0149041991680861
1617	110.185371398926	-17.2207260131836	-7.47367286682129	-0.0139918150380254	0.01100810803473	-0.0146411629393697	0.0421768426895142
1618	109.536026000977	-16.2467021942139	-6.95419406890869	-0.0198359526693821	0.0158782228827477	-0.0224333461374044	0.0428261905908585
1619	109.536026000977	-16.2467021942139	-6.88925933837891	-0.00749832857400179	0.0103587592020631	-0.0195112787187099	0.036657378077507
1620	108.886672973633	-15.9220285415649	-6.82432460784912	-0.0123684434220195	0.01847561635077	-0.0136671401560307	0.0272418223321438
1621	107.58797454834	-16.2467021942139	-6.95419406890869	-0.0159398596733809	0.0149041991680861	-0.0146411629393697	0.0188002903014421
1622	109.536026000977	-16.8960514068604	-6.95419406890869	-0.0120437685400248	-0.00100484199356288	-0.0156151866540313	0.00548864435404539
1623	108.886672973633	-16.5713768005371	-6.88925933837891	-3.08191010844894e-05	0.00581331877037883	-0.00652430532500148	-0.00392691092565656
1624	107.58797454834	-15.5973539352417	-7.08406400680542	-0.00165419070981443	0.0181509424000978	-0.0152905117720366	-0.00490093370899558
1625	108.237327575684	-16.2467021942139	-6.82432460784912	0.000618529506027699	0.00581331877037883	-0.0165892094373703	-0.00327756232582033
1626	107.58797454834	-15.9220285415649	-7.4087381362915	0.0100340843200684	-0.00847235135734081	-0.0100957229733467	-0.0162645354866982
1627	108.237327575684	-15.9220285415649	-7.34380340576172	0.0123068047687411	-0.0331475995481014	0.00289124972186983	-0.0308748781681061
1628	110.834716796875	-16.5713768005371	-7.08406400680542	0.0269171483814716	-0.0480826161801815	0.0106834331527352	-0.0464592464268208
1629	108.237327575684	-15.5973539352417	-7.53860807418823	0.0223717093467712	-0.0467839203774929	0.0243197549134493	-0.0360696688294411
1630	110.185371398926	-16.2467021942139	-6.82432460784912	0.0100340843200684	-0.0529527328908443	0.0288651939481497	-0.0331475995481014
1631	110.834716796875	-16.5713768005371	-6.75938940048218	0.0145795252174139	-0.0347709693014622	0.013930176384747	-0.00717365415766835
1632	109.536026000977	-15.2726793289185	-6.88925933837891	0.00483929552137852	-0.048407293856144	0.0103587592020631	-0.0100957229733467
1633	109.536026000977	-15.5973539352417	-7.01912927627563	0.0213976856321096	-0.038017712533474	-0.00132951640989631	-0.00132951640989631
1634	110.185371398926	-14.9480056762695	-7.79834747314453	0.0116574559360743	-0.0295761823654175	0.0158782228827477	0.000618529506027699
1635	108.886672973633	-16.2467021942139	-7.4087381362915	-0.00132951640989631	-0.0256800893694162	-0.00230353930965066	0.00289124972186983
1636	109.536026000977	-15.5973539352417	-6.88925933837891	-0.00749832857400179	-0.0217839982360601	0.00743668992072344	0.01100810803473
1637	110.185371398926	-16.5713768005371	-6.75938940048218	-0.0107450718060136	-0.00295288790948689	-0.00230353930965066	0.0282158460468054
1638	110.185371398926	-15.5973539352417	-7.01912927627563	-0.0156151866540313	0.013930176384747	-0.00619963090866804	0.0382807515561581
1639	108.886672973633	-16.2467021942139	-7.47367286682129	-0.00555028254166245	0.0269171483814716	-0.0169138833880424	0.036657378077507
1640	108.237327575684	-14.6233310699463	-7.6684775352478	-0.00684897974133492	0.0210730116814375	-0.0130177913233638	0.0278911720961332
1641	108.237327575684	-15.2726793289185	-7.60354280471802	-0.0146411629393697	0.0285405199974775	-0.0130177913233638	0.0149041991680861
1642	108.237327575684	-14.298656463623	-6.88925933837891	-0.00457625929266214	0.0230210572481155	-0.00490093370899558	-0.00197886489331722
1643	109.536026000977	-14.9480056762695	-7.34380340576172	0.000293855206109583	0.0259431265294552	0.000943203864153475	-0.00392691092565656
1644	107.58797454834	-14.9480056762695	-7.34380340576172	0.000943203864153475	0.0334106348454952	0.00970941036939621	0.00126787810586393
1645	111.484069824219	-14.9480056762695	-7.6684775352478	0.00613799272105098	0.0308132413774729	0.00581331877037883	-0.00327756232582033
1646	108.237327575684	-14.298656463623	-7.9282169342041	0.00873538758605719	0.0285405199974775	0.00386527273803949	-0.0107450718060136
1647	108.237327575684	-15.2726793289185	-7.14899873733521	0.0162028968334198	0.00678734155371785	0.00159255252219737	-0.0299008563160896
1648	110.185371398926	-15.9220285415649	-7.01912927627563	0.0217223595827818	-0.00490093370899558	0.00581331877037883	-0.0471085943281651
1649	108.886672973633	-14.9480056762695	-7.14899873733521	0.0246444288641214	-0.0191866029053926	0.00256657530553639	-0.0370436906814575
1650	109.536026000977	-15.9220285415649	-6.62951993942261	0.0126314787194133	-0.0198359526693821	-0.00230353930965066	-0.0308748781681061
1651	111.484069824219	-16.2467021942139	-7.14899873733521	0.0116574559360743	-0.00717365415766835	-0.0143164889886975	-0.0165892094373703
1652	108.237327575684	-14.6233310699463	-7.34380340576172	0.00873538758605719	0.00873538758605719	-0.00522560812532902	-0.00587495695799589
1653	108.886672973633	-15.2726793289185	-7.34380340576172	-0.00782300252467394	0.0301638916134834	-0.0146411629393697	0.00289124972186983
1654	108.237327575684	-14.9480056762695	-7.27886867523193	0.00743668992072344	0.0554884895682335	-0.00782300252467394	0.00126787810586393
1655	110.834716796875	-16.5713768005371	-7.08406400680542	-0.00879702530801296	0.0571118593215942	-0.0100957229733467	0.00581331877037883
1656	110.185371398926	-15.9220285415649	-7.34380340576172	-0.00782300252467394	0.0675014406442642	-0.00944637414067984	0.00451462110504508
1657	111.484069824219	-16.2467021942139	-7.79834747314453	-0.017887907102704	0.0658780634403229	-0.0172385573387146	0.0356833562254906
1658	109.536026000977	-15.9220285415649	-7.6684775352478	-0.0208099745213985	0.0681507885456085	-0.017887907102704	0.0399041213095188
1659	111.484069824219	-15.9220285415649	-7.99315214157104	-0.0133424662053585	0.0577612072229385	-0.0324982516467571	0.0386054255068302
1660	107.58797454834	-15.2726793289185	-7.73341274261475	-0.0100957229733467	0.0509430468082428	-0.0243813935667276	0.0304885655641556
1661	108.886672973633	-15.9220285415649	-7.08406400680542	-0.00295288790948689	0.0200989879667759	-0.0305502042174339	0.00418994715437293
1662	108.237327575684	-14.9480056762695	-6.82432460784912	-0.0110697457566857	-0.0165892094373703	-0.017887907102704	0.00938473641872406
1663	109.536026000977	-15.2726793289185	-7.27886867523193	-0.00587495695799589	-0.0464592464268208	-0.0169138833880424	-0.000680167751852423
1664	108.886672973633	-15.5973539352417	-7.14899873733521	0.000618529506027699	-0.0659397020936012	0.00386527273803949	0.000618529506027699
1665	110.185371398926	-15.5973539352417	-7.14899873733521	-0.00360223650932312	-0.0860695168375969	0.0116574559360743	-0.00684897974133492
1666	108.237327575684	-14.9480056762695	-7.08406400680542	-0.00684897974133492	-0.101978555321693	0.0145795252174139	-0.00944637414067984
1667	109.536026000977	-15.2726793289185	-6.88925933837891	0.0301638916134834	-0.101653881371021	0.0171769186854362	-0.0266541130840778
1668	110.834716796875	-16.5713768005371	-6.82432460784912	0.0295145437121391	-0.0919136479496956	0.0200989879667759	-0.0445111989974976
1669	110.834716796875	-15.2726793289185	-7.08406400680542	0.0207483377307653	-0.0610695891082287	0.0194496400654316	-0.0360696688294411
1670	110.834716796875	-16.2467021942139	-6.95419406890869	0.0262678004801273	-0.0350956469774246	0.0200989879667759	-0.0295761823654175
1671	110.185371398926	-15.5973539352417	-7.14899873733521	0.00711201597005129	-0.0315242260694504	0.00808603875339031	-0.0253554154187441
1672	107.58797454834	-14.9480056762695	-7.14899873733521	-0.00782300252467394	-0.0133424662053585	0.0126314787194133	-0.0110697457566857
1673	109.536026000977	-15.9220285415649	-6.82432460784912	0.00548864435404539	-0.0126931173726916	0.00289124972186983	-0.00652430532500148
1674	108.237327575684	-15.9220285415649	-7.01912927627563	0.01100810803473	0.0236704051494598	0.00159255252219737	0.00646266713738441
1675	109.536026000977	-15.5973539352417	-7.86328220367432	0.0126314787194133	-0.00814767740666866	0.00126787810586393	0.0123068047687411
1676	109.536026000977	-16.8960514068604	-7.4087381362915	0.000293855206109583	0.0171769186854362	-0.00847235135734081	0.0149041991680861
1677	110.185371398926	-15.5973539352417	-7.6684775352478	-0.02697878703475	0.0171769186854362	-0.021459324285388	0.0428261905908585
1678	108.886672973633	-16.8960514068604	-7.4087381362915	-0.0191866029053926	0.020423661917448	-0.0266541130840778	0.0502936989068985
1679	109.536026000977	-15.9220285415649	-7.21393346786499	-0.017887907102704	0.0223717093467712	-0.0162645354866982	0.040228795260191
1680	106.938629150391	-15.2726793289185	-7.6684775352478	-0.00814767740666866	0.0191249661147594	-0.0026282137259841	0.0347093306481838
1681	108.886672973633	-15.9220285415649	-7.34380340576172	-0.0123684434220195	0.0152288740500808	-0.00847235135734081	0.0236704051494598
1682	106.938629150391	-16.5713768005371	-7.34380340576172	-0.0182125810533762	0.0158782228827477	-0.00652430532500148	0.0149041991680861
1683	107.58797454834	-16.2467021942139	-6.75938940048218	-0.00944637414067984	0.00970941036939621	-0.0126931173726916	0.0162028968334198
1684	106.289276123047	-15.5973539352417	-7.4087381362915	0.00548864435404539	0.025618452578783	-0.0026282137259841	0.000293855206109583
1685	108.237327575684	-15.9220285415649	-7.4087381362915	-0.00555028254166245	0.0243197549134493	-0.00392691092565656	0.00581331877037883
1686	107.58797454834	-15.9220285415649	-7.53860807418823	-0.00717365415766835	0.0226963832974434	0.00159255252219737	-0.00197886489331722
1687	106.938629150391	-15.5973539352417	-7.73341274261475	0.012956153601408	0.00548864435404539	-0.0110697457566857	-0.0172385573387146
1688	107.58797454834	-15.9220285415649	-7.60354280471802	0.0175015944987535	-0.00230353930965066	0.00483929552137852	-0.0337969474494457
1689	106.938629150391	-15.9220285415649	-7.34380340576172	0.0136055024340749	0.00906006153672934	0.0155535480007529	-0.0282774847000837
1690	108.237327575684	-16.5713768005371	-6.69445466995239	0.0103587592020631	0.00321592413820326	0.0181509424000978	-0.0227580219507217
1691	106.938629150391	-15.9220285415649	-7.34380340576172	-0.00360223650932312	-0.00360223650932312	0.0022419011220336	-0.0146411629393697
1692	106.289276123047	-15.9220285415649	-7.60354280471802	0.00841071270406246	0.00613799272105098	-0.00327756232582033	0.00159255252219737
1693	107.58797454834	-15.9220285415649	-7.21393346786499	0.00970941036939621	0.0022419011220336	-0.00782300252467394	0.00321592413820326
1694	108.237327575684	-15.2726793289185	-7.01912927627563	0.011982130818069	0.0113327819854021	-0.00587495695799589	-0.00132951640989631
1695	108.886672973633	-15.5973539352417	-6.95419406890869	-0.00977104809135199	0.00613799272105098	-0.00847235135734081	0.00256657530553639
1696	109.536026000977	-17.2207260131836	-6.36978054046631	-0.00782300252467394	0.0126314787194133	-0.0107450718060136	0.0103587592020631
1697	109.536026000977	-15.9220285415649	-6.43471527099609	-0.0260047651827335	0.0188002903014421	-0.017887907102704	0.0285405199974775
1698	110.834716796875	-16.5713768005371	-7.01912927627563	-0.0201606266200542	0.0223717093467712	-0.0237320438027382	0.0431508645415306
1699	109.536026000977	-15.9220285415649	-7.14899873733521	-0.0113944197073579	0.0116574559360743	-0.0165892094373703	0.0269171483814716
1700	108.886672973633	-15.9220285415649	-6.95419406890869	-0.00522560812532902	0.00483929552137852	-0.0113944197073579	0.0243197549134493
1701	110.185371398926	-16.8960514068604	-6.88925933837891	-0.00782300252467394	-0.00944637414067984	-0.0146411629393697	0.0213976856321096
1702	111.484069824219	-16.8960514068604	-6.62951993942261	-0.00522560812532902	-0.000680167751852423	-0.00327756232582033	0.0155535480007529
1703	109.536026000977	-16.8960514068604	-6.82432460784912	0.00678734155371785	-0.0026282137259841	-0.00522560812532902	-0.000680167751852423
1704	108.237327575684	-15.9220285415649	-7.01912927627563	-0.0026282137259841	0.0106834331527352	-0.00360223650932312	-0.000680167751852423
1705	108.886672973633	-15.9220285415649	-7.14899873733521	0.0136055024340749	0.020423661917448	-0.00295288790948689	-0.00522560812532902
1706	108.237327575684	-17.8700752258301	-6.82432460784912	0.00191722682211548	0.0116574559360743	-0.00847235135734081	-0.0149658378213644
1707	110.185371398926	-17.5454006195068	-7.4087381362915	0.0175015944987535	0.0100340843200684	-0.00717365415766835	-0.0305502042174339
1708	110.185371398926	-16.5713768005371	-7.4087381362915	0.029189869761467	-0.00197886489331722	0.011982130818069	-0.0406151078641415
1709	110.185371398926	-18.1947479248047	-7.21393346786499	0.0162028968334198	0.0246444288641214	0.00418994715437293	-0.0341216214001179
1710	110.185371398926	-18.1947479248047	-7.73341274261475	0.0165275707840919	0.0259431265294552	0.011982130818069	-0.0311995539814234
1711	108.237327575684	-16.8960514068604	-7.60354280471802	0.00906006153672934	0.0162028968334198	0.00646266713738441	-0.0221086721867323
1712	109.536026000977	-17.5454006195068	-7.47367286682129	0.000943203864153475	0.0103587592020631	-0.000355493422830477	-0.00587495695799589
1713	109.536026000977	-17.8700752258301	-7.4087381362915	0.00711201597005129	0.01100810803473	-0.00490093370899558	-0.00749832857400179
1714	109.536026000977	-17.2207260131836	-7.47367286682129	0.0197743140161037	0.00159255252219737	-0.00490093370899558	-0.00392691092565656
1715	108.886672973633	-17.2207260131836	-7.86328220367432	-3.08191010844894e-05	-0.00619963090866804	0.00256657530553639	0.00191722682211548
1716	110.834716796875	-17.2207260131836	-7.99315214157104	-0.0026282137259841	-0.00879702530801296	0.00289124972186983	0.0197743140161037
1717	110.185371398926	-17.5454006195068	-7.53860807418823	-0.0227580219507217	0.00418994715437293	0.00126787810586393	0.0334106348454952
1718	110.834716796875	-17.5454006195068	-7.21393346786499	-0.0198359526693821	0.0149041991680861	-0.0149658378213644	0.0444495603442192
1719	110.834716796875	-16.8960514068604	-7.73341274261475	-0.00977104809135199	0.0249691028147936	-0.0110697457566857	0.0337353087961674
1720	109.536026000977	-17.2207260131836	-6.95419406890869	-0.00782300252467394	0.0197743140161037	-0.000355493422830477	0.0213976856321096
1721	110.185371398926	-17.5454006195068	-7.47367286682129	-0.00944637414067984	0.0165275707840919	-0.00425158534198999	0.0149041991680861
1722	111.484069824219	-18.1947479248047	-7.34380340576172	-0.00652430532500148	0.00581331877037883	-0.0156151866540313	0.0132808275520802
1723	111.484069824219	-17.5454006195068	-7.34380340576172	0.00451462110504508	0.0022419011220336	-0.0123684434220195	0.0116574559360743
1724	109.536026000977	-16.2467021942139	-7.27886867523193	0.000618529506027699	0.00386527273803949	-0.0110697457566857	-0.00652430532500148
1725	110.185371398926	-16.2467021942139	-7.4087381362915	0.00776136433705688	0.00256657530553639	-0.00652430532500148	-0.0026282137259841
1726	110.185371398926	-16.2467021942139	-7.08406400680542	-0.0026282137259841	-0.00327756232582033	0.0022419011220336	-0.00360223650932312
1727	110.185371398926	-17.2207260131836	-6.88925933837891	0.0145795252174139	-0.0299008563160896	0.00841071270406246	-0.028926832601428
1728	108.886672973633	-16.2467021942139	-7.08406400680542	0.0197743140161037	-0.0360696688294411	0.0152288740500808	-0.0383423902094364
1729	112.133415222168	-17.2207260131836	-6.36978054046631	0.013930176384747	-0.0441865250468254	0.0158782228827477	-0.0389917381107807
1730	109.536026000977	-16.5713768005371	-6.43471527099609	0.0165275707840919	-0.055874802172184	0.0282158460468054	-0.0263294391334057
1731	111.484069824219	-17.5454006195068	-6.04510593414307	0.0158782228827477	-0.0613942667841911	0.0171769186854362	-0.0237320438027382
1732	111.484069824219	-16.8960514068604	-6.56458520889282	0.00418994715437293	-0.0503553375601768	0.0162028968334198	-0.00684897974133492
1733	111.484069824219	-17.2207260131836	-7.27886867523193	0.0126314787194133	-0.0458098985254765	0.0100340843200684	-0.0110697457566857
1734	110.834716796875	-17.2207260131836	-7.14899873733521	0.00354059832170606	-0.0263294391334057	0.01100810803473	-0.0104203969240189
1735	111.484069824219	-17.2207260131836	-6.88925933837891	-0.00425158534198999	-0.0208099745213985	0.0168522447347641	0.00354059832170606
1736	111.484069824219	-17.2207260131836	-6.75938940048218	0.000618529506027699	-0.02697878703475	0.01100810803473	0.000293855206109583
1737	110.834716796875	-15.5973539352417	-6.69445466995239	-0.017887907102704	-0.0159398596733809	-0.00132951640989631	0.0369820520281792
1738	112.133415222168	-17.2207260131836	-6.88925933837891	-0.0188619289547205	-0.00782300252467394	-0.0133424662053585	0.0441248863935471
1739	110.185371398926	-16.2467021942139	-7.99315214157104	-0.0123684434220195	-0.0130177913233638	-0.0110697457566857	0.0282158460468054
1740	109.536026000977	-16.2467021942139	-7.99315214157104	-0.0139918150380254	-0.0110697457566857	-0.00490093370899558	0.0262678004801273
1741	110.834716796875	-16.2467021942139	-8.05808639526367	0.000293855206109583	-0.0175632312893867	-0.00717365415766835	0.0142548503354192
1742	110.185371398926	-16.2467021942139	-7.9282169342041	-0.00879702530801296	-0.0302255302667618	0.00418994715437293	0.0162028968334198
1743	110.185371398926	-15.5973539352417	-7.86328220367432	0.00126787810586393	-0.0188619289547205	0.0165275707840919	-0.00555028254166245
1744	111.484069824219	-16.8960514068604	-7.86328220367432	-0.000680167751852423	-0.0113944197073579	0.0168522447347641	0.000618529506027699
1745	110.834716796875	-15.9220285415649	-8.18795680999756	0.00159255252219737	0.00970941036939621	0.0197743140161037	-0.00814767740666866
1746	110.185371398926	-16.2467021942139	-8.05808639526367	0.00159255252219737	0.0106834331527352	0.0116574559360743	-0.00490093370899558
1747	112.133415222168	-16.8960514068604	-7.6684775352478	0.0113327819854021	-0.0201606266200542	0.00646266713738441	-0.032173577696085
1748	110.185371398926	-16.2467021942139	-7.47367286682129	0.0197743140161037	-0.0156151866540313	0.011982130818069	-0.0425631552934647
1749	112.133415222168	-16.2467021942139	-7.53860807418823	0.0249691028147936	0.0171769186854362	0.00256657530553639	-0.0376930385828018
1750	110.834716796875	-16.2467021942139	-7.73341274261475	0.01847561635077	0.00841071270406246	-0.00197886489331722	-0.0237320438027382
1751	110.185371398926	-15.5973539352417	-7.86328220367432	0.00451462110504508	0.0123068047687411	-0.0120437685400248	-0.0211346503347158
1752	109.536026000977	-15.9220285415649	-7.6684775352478	-0.00360223650932312	0.0136055024340749	-0.0159398596733809	-0.00327756232582033
1753	109.536026000977	-15.5973539352417	-7.53860807418823	0.0100340843200684	0.013930176384747	-0.00425158534198999	-0.00847235135734081
1754	110.185371398926	-16.2467021942139	-6.82432460784912	-0.0126931173726916	0.0194496400654316	-0.00555028254166245	-0.00392691092565656
1755	110.185371398926	-15.2726793289185	-7.34380340576172	0.00126787810586393	0.0171769186854362	-0.00717365415766835	0.00386527273803949
1756	111.484069824219	-17.2207260131836	-7.6684775352478	0.00938473641872406	0.0152288740500808	-0.00327756232582033	0.00321592413820326
1757	110.834716796875	-16.8960514068604	-7.60354280471802	-0.0337969474494457	0.0171769186854362	-0.02697878703475	0.0347093306481838
1758	109.536026000977	-16.2467021942139	-7.47367286682129	-0.0172385573387146	0.0340599827468395	-0.0172385573387146	0.0457482598721981
1759	112.133415222168	-16.5713768005371	-6.82432460784912	-0.0107450718060136	0.0217223595827818	-0.0243813935667276	0.0301638916134834
1760	110.185371398926	-15.9220285415649	-7.4087381362915	-0.00977104809135199	0.020423661917448	-0.0208099745213985	0.0386054255068302
1761	110.185371398926	-15.5973539352417	-6.82432460784912	-0.00457625929266214	0.01847561635077	-0.00555028254166245	0.0191249661147594
1762	110.834716796875	-16.8960514068604	-6.88925933837891	-0.00749832857400179	0.0123068047687411	-0.0126931173726916	0.0126314787194133
1763	110.185371398926	-16.8960514068604	-6.95419406890869	0.00386527273803949	0.00938473641872406	-0.00360223650932312	-0.00555028254166245
1764	108.886672973633	-16.5713768005371	-6.88925933837891	-0.00684897974133492	0.00321592413820326	-0.00100484199356288	0.00159255252219737
1765	106.938629150391	-15.2726793289185	-7.01912927627563	0.0207483377307653	0.0106834331527352	0.00321592413820326	-0.0104203969240189
1766	108.886672973633	-15.5973539352417	-6.69445466995239	0.00126787810586393	0.00159255252219737	0.00126787810586393	-0.00912170019000769
1767	108.237327575684	-16.2467021942139	-7.34380340576172	0.00256657530553639	-0.00165419070981443	0.00743668992072344	-0.0308748781681061
1768	107.58797454834	-15.2726793289185	-7.60354280471802	0.00776136433705688	0.00321592413820326	0.00906006153672934	-0.0477579422295094
1769	108.237327575684	-16.8960514068604	-7.47367286682129	0.00970941036939621	0.00938473641872406	0.0022419011220336	-0.0493813157081604
1770	108.886672973633	-16.2467021942139	-7.6684775352478	0.00483929552137852	0.029189869761467	-0.00360223650932312	-0.0438618510961533
1771	107.58797454834	-15.2726793289185	-7.08406400680542	0.000293855206109583	0.0353586822748184	-0.000355493422830477	-0.0276281367987394
1772	108.237327575684	-15.5973539352417	-6.56458520889282	-0.000355493422830477	0.0441248863935471	-0.00360223650932312	-0.021459324285388
1773	106.938629150391	-14.9480056762695	-7.08406400680542	0.00386527273803949	0.0532157681882381	-0.00490093370899558	-0.0107450718060136
1774	107.58797454834	-15.9220285415649	-7.14899873733521	0.000943203864153475	0.0571118593215942	-0.00749832857400179	-0.00749832857400179
1775	107.58797454834	-15.2726793289185	-7.27886867523193	-0.0026282137259841	0.0548391379415989	-0.00457625929266214	0.000293855206109583
1776	109.536026000977	-16.8960514068604	-6.82432460784912	-0.00197886489331722	0.0574365332722664	-0.0113944197073579	0.00581331877037883
1777	109.536026000977	-16.5713768005371	-7.14899873733521	-0.0282774847000837	0.0626313239336014	-0.0263294391334057	0.0155535480007529
1778	107.58797454834	-15.5973539352417	-7.53860807418823	-0.023407369852066	0.0541897900402546	-0.0260047651827335	0.0450989119708538
1779	109.536026000977	-16.5713768005371	-7.4087381362915	-0.00912170019000769	0.0373067259788513	-0.0227580219507217	0.0324366129934788
1780	109.536026000977	-15.9220285415649	-7.6684775352478	-0.00360223650932312	0.0210730116814375	-0.0104203969240189	0.0265924744307995
1781	108.886672973633	-15.5973539352417	-7.60354280471802	-0.0130177913233638	0.00418994715437293	-0.0110697457566857	0.0188002903014421
1782	108.886672973633	-16.2467021942139	-7.47367286682129	-0.0100957229733467	-0.00782300252467394	-0.0156151866540313	0.00873538758605719
1783	108.237327575684	-15.9220285415649	-7.53860807418823	0.00289124972186983	-0.0266541130840778	-0.00490093370899558	0.00386527273803949
1784	109.536026000977	-16.2467021942139	-7.47367286682129	0.00483929552137852	-0.0328229255974293	0.000943203864153475	0.000618529506027699
1785	107.58797454834	-15.2726793289185	-7.73341274261475	0.00743668992072344	-0.0490566417574883	0.00418994715437293	-0.00197886489331722
1786	109.536026000977	-15.5973539352417	-7.73341274261475	0.0194496400654316	-0.0610695891082287	0.0165275707840919	-0.0113944197073579
1787	109.536026000977	-16.8960514068604	-6.82432460784912	0.0188002903014421	-0.072757862508297	0.0162028968334198	-0.0217839982360601
1788	109.536026000977	-15.9220285415649	-7.08406400680542	0.0295145437121391	-0.0565241500735283	0.0210730116814375	-0.0383423902094364
1789	110.185371398926	-16.2467021942139	-6.69445466995239	0.0213976856321096	-0.0324982516467571	0.0191249661147594	-0.03444629535079
1790	111.484069824219	-15.5973539352417	-6.82432460784912	0.0165275707840919	-0.0230826959013939	0.0136055024340749	-0.0308748781681061
1791	108.237327575684	-15.2726793289185	-7.14899873733521	0.0152288740500808	-0.00327756232582033	0.0106834331527352	-0.0123684434220195
1792	110.185371398926	-15.9220285415649	-6.95419406890869	0.00548864435404539	-0.00425158534198999	-0.00652430532500148	-0.00619963090866804
1793	108.237327575684	-15.5973539352417	-7.01912927627563	0.0282158460468054	0.00159255252219737	-0.00684897974133492	-0.00295288790948689
1794	109.536026000977	-15.5973539352417	-6.95419406890869	0.00873538758605719	0.00906006153672934	-0.0120437685400248	0.00191722682211548
1795	108.886672973633	-15.5973539352417	-6.88925933837891	0.00159255252219737	0.00483929552137852	-0.0026282137259841	-0.00295288790948689
1796	110.834716796875	-16.5713768005371	-6.95419406890869	-0.0123684434220195	-0.00132951640989631	-0.000680167751852423	0.0171769186854362
1797	111.484069824219	-16.8960514068604	-6.43471527099609	-0.0195112787187099	0.00906006153672934	-0.0133424662053585	0.031137915328145
1798	110.185371398926	-16.2467021942139	-6.49965000152588	-0.0162645354866982	-0.00360223650932312	-0.0237320438027382	0.0412028171122074
1799	110.185371398926	-17.5454006195068	-6.30484533309937	-0.0113944197073579	-0.00912170019000769	-0.0324982516467571	0.0360080301761627
1800	110.834716796875	-16.5713768005371	-6.49965000152588	-0.0026282137259841	-0.0188619289547205	-0.0123684434220195	0.0265924744307995
1801	108.237327575684	-16.2467021942139	-6.43471527099609	-0.0133424662053585	-0.0201606266200542	-0.00457625929266214	0.0181509424000978
1802	110.185371398926	-16.5713768005371	-6.56458520889282	-0.00717365415766835	-0.0253554154187441	0.000943203864153475	0.0132808275520802
1803	109.536026000977	-16.8960514068604	-7.08406400680542	0.00938473641872406	-0.0295761823654175	0.00126787810586393	0.00191722682211548
1804	110.185371398926	-17.2207260131836	-7.01912927627563	-0.00100484199356288	-0.0211346503347158	0.0022419011220336	-0.00360223650932312
1805	108.886672973633	-16.5713768005371	-7.47367286682129	0.0113327819854021	-0.0302255302667618	0.00841071270406246	-0.00912170019000769
1806	111.484069824219	-17.5454006195068	-6.95419406890869	0.000943203864153475	-0.0208099745213985	0.00451462110504508	-0.00749832857400179
1807	110.185371398926	-17.5454006195068	-7.01912927627563	0.0116574559360743	-0.0406151078641415	0.00126787810586393	-0.0299008563160896
1808	110.185371398926	-16.8960514068604	-7.01912927627563	0.0207483377307653	-0.0415891297161579	0.0181509424000978	-0.0412644557654858
1809	111.484069824219	-17.2207260131836	-6.95419406890869	0.0233457311987877	-0.0305502042174339	0.0207483377307653	-0.0292515084147453
1810	110.185371398926	-16.5713768005371	-7.60354280471802	0.0197743140161037	-0.0273034609854221	0.00938473641872406	-0.0367190167307854
1811	108.886672973633	-15.9220285415649	-7.53860807418823	0.0126314787194133	-0.0224333461374044	0.00126787810586393	-0.0120437685400248
1812	109.536026000977	-16.8960514068604	-7.14899873733521	0.0022419011220336	-0.0165892094373703	-0.00165419070981443	-0.0136671401560307
1813	108.886672973633	-16.5713768005371	-7.08406400680542	0.00906006153672934	-0.00782300252467394	-0.00619963090866804	0.00451462110504508
1814	109.536026000977	-15.9220285415649	-7.60354280471802	0.0145795252174139	0.00906006153672934	-0.0136671401560307	0.00289124972186983
1815	108.886672973633	-15.5973539352417	-7.53860807418823	0.00289124972186983	0.0175015944987535	0.00321592413820326	0.00418994715437293
1816	111.484069824219	-15.5973539352417	-7.60354280471802	0.0113327819854021	0.0213976856321096	0.00451462110504508	0.00191722682211548
1817	108.886672973633	-16.2467021942139	-7.21393346786499	-0.0240567177534103	0.0363327041268349	-0.00944637414067984	0.0337353087961674
1818	108.886672973633	-15.5973539352417	-7.34380340576172	-0.0159398596733809	0.0483456552028656	-0.0162645354866982	0.0486703291535378
1819	110.834716796875	-16.2467021942139	-7.21393346786499	-0.0146411629393697	0.045423585921526	-0.0217839982360601	0.0327612869441509
1820	110.185371398926	-15.2726793289185	-7.27886867523193	-0.000680167751852423	0.0463976077735424	-0.0113944197073579	0.0230210572481155
1821	108.886672973633	-15.2726793289185	-7.01912927627563	-0.00587495695799589	0.0457482598721981	-0.00944637414067984	0.0213976856321096
1822	109.536026000977	-15.5973539352417	-7.01912927627563	-0.00847235135734081	0.0356833562254906	-0.00295288790948689	0.0223717093467712
1823	110.834716796875	-15.9220285415649	-6.95419406890869	-0.0026282137259841	0.0347093306481838	-0.0113944197073579	0.000943203864153475
1824	108.886672973633	-15.5973539352417	-6.82432460784912	0.00418994715437293	0.0259431265294552	0.00191722682211548	0.00354059832170606
1825	110.185371398926	-15.5973539352417	-7.14899873733521	0.00354059832170606	0.0265924744307995	0.00776136433705688	-0.00684897974133492
1826	111.484069824219	-16.2467021942139	-7.14899873733521	-0.00197886489331722	0.0132808275520802	0.00126787810586393	-0.0123684434220195
1827	111.484069824219	-16.5713768005371	-6.88925933837891	0.0155535480007529	-0.00165419070981443	0.0158782228827477	-0.0311995539814234
1828	110.185371398926	-15.5973539352417	-7.21393346786499	0.0197743140161037	0.00386527273803949	0.0197743140161037	-0.0467839203774929
1829	110.834716796875	-16.5713768005371	-7.01912927627563	0.0155535480007529	0.0142548503354192	0.0178262684494257	-0.0383423902094364
1830	108.886672973633	-14.9480056762695	-6.62951993942261	0.020423661917448	0.0171769186854362	0.0223717093467712	-0.0328229255974293
1831	108.886672973633	-15.5973539352417	-6.69445466995239	0.00451462110504508	0.01100810803473	0.0132808275520802	-0.0130177913233638
1832	109.536026000977	-15.5973539352417	-6.62951993942261	-0.00295288790948689	0.0116574559360743	0.00841071270406246	-0.0143164889886975
1833	109.536026000977	-16.2467021942139	-7.08406400680542	0.00938473641872406	0.00191722682211548	-0.000355493422830477	-0.0026282137259841
1834	109.536026000977	-15.2726793289185	-7.34380340576172	0.00256657530553639	-0.0110697457566857	-0.00652430532500148	0.0022419011220336
1835	108.886672973633	-14.9480056762695	-7.08406400680542	0.0188002903014421	-0.0253554154187441	-0.0133424662053585	-0.00100484199356288
1836	110.185371398926	-15.5973539352417	-7.60354280471802	-0.00457625929266214	-0.017887907102704	-0.00652430532500148	0.00646266713738441
1837	110.834716796875	-16.8960514068604	-7.6684775352478	-0.0195112787187099	-0.0211346503347158	-0.0185372550040483	0.0295145437121391
1838	108.886672973633	-15.2726793289185	-7.9282169342041	-0.0195112787187099	-0.00197886489331722	-0.0120437685400248	0.0438002124428749
1839	110.834716796875	-16.5713768005371	-6.82432460784912	-0.0113944197073579	-0.00522560812532902	-0.0123684434220195	0.0408781431615353
1840	110.185371398926	-14.9480056762695	-7.73341274261475	-0.0133424662053585	-0.0250307414680719	-0.021459324285388	0.0230210572481155
1841	108.886672973633	-15.5973539352417	-7.47367286682129	-0.00619963090866804	-0.0143164889886975	-0.00717365415766835	0.0243197549134493
1842	109.536026000977	-15.2726793289185	-7.6684775352478	-0.00717365415766835	-0.0191866029053926	-0.00100484199356288	0.0142548503354192
1843	110.185371398926	-15.9220285415649	-7.60354280471802	0.000618529506027699	0.00191722682211548	-0.0126931173726916	-0.00197886489331722
1844	108.886672973633	-15.5973539352417	-7.73341274261475	0.0100340843200684	0.0158782228827477	-0.00360223650932312	-0.00977104809135199
1845	109.536026000977	-15.9220285415649	-7.60354280471802	-0.00360223650932312	0.0288651939481497	-0.00814767740666866	-0.00782300252467394
1846	110.834716796875	-16.2467021942139	-7.34380340576172	0.00126787810586393	0.036657378077507	-0.00392691092565656	-0.0182125810533762
1847	109.536026000977	-16.2467021942139	-7.08406400680542	0.0243197549134493	0.0269171483814716	0.000618529506027699	-0.0315242260694504
1848	110.185371398926	-15.5973539352417	-7.53860807418823	0.0249691028147936	0.0188002903014421	0.00776136433705688	-0.0490566417574883
1849	110.834716796875	-16.8960514068604	-7.47367286682129	0.0226963832974434	0.0275664981454611	0.000293855206109583	-0.0357449948787689
1850	108.886672973633	-15.5973539352417	-7.6684775352478	0.0152288740500808	0.0142548503354192	0.0181509424000978	-0.0376930385828018
1851	108.886672973633	-15.9220285415649	-7.4087381362915	0.000943203864153475	0.0022419011220336	0.00970941036939621	-0.0133424662053585
1852	110.185371398926	-16.2467021942139	-7.14899873733521	0.00418994715437293	-0.0195112787187099	-0.00457625929266214	-0.00879702530801296
1853	110.834716796875	-16.8960514068604	-6.43471527099609	-0.00327756232582033	-0.0201606266200542	-0.0146411629393697	-0.00327756232582033
1854	109.536026000977	-16.5713768005371	-7.01912927627563	-3.08191010844894e-05	-0.0308748781681061	-0.0026282137259841	-0.00587495695799589
1855	108.237327575684	-15.2726793289185	-7.01912927627563	-0.00490093370899558	-0.0305502042174339	-0.00522560812532902	0.00354059832170606
1856	107.58797454834	-15.2726793289185	-7.21393346786499	-0.00847235135734081	-0.0305502042174339	0.000618529506027699	0.00873538758605719
1857	108.237327575684	-15.9220285415649	-6.88925933837891	-0.0230826959013939	-0.0328229255974293	-0.00619963090866804	0.025618452578783
1858	108.886672973633	-16.2467021942139	-6.75938940048218	-0.0230826959013939	-0.023407369852066	-0.00944637414067984	0.0421768426895142
1859	106.289276123047	-16.2467021942139	-6.82432460784912	-0.00652430532500148	-0.0169138833880424	-0.00522560812532902	0.0373067259788513
1860	106.938629150391	-16.2467021942139	-7.01912927627563	-0.0247060675173998	-0.0026282137259841	-0.00717365415766835	0.0265924744307995
1861	108.237327575684	-16.8960514068604	-6.82432460784912	-0.0146411629393697	-0.0026282137259841	-0.00977104809135199	0.012956153601408
1862	108.886672973633	-16.5713768005371	-6.75938940048218	-0.0182125810533762	-0.00717365415766835	-0.00684897974133492	0.00354059832170606
1863	108.237327575684	-16.8960514068604	-6.69445466995239	-0.00587495695799589	0.00970941036939621	-0.0100957229733467	0.00581331877037883
1864	105.639930725098	-16.2467021942139	-6.56458520889282	-0.00782300252467394	0.00646266713738441	-0.0159398596733809	0.00354059832170606
1865	105.639930725098	-15.9220285415649	-6.95419406890869	-0.0123684434220195	0.00808603875339031	-0.0162645354866982	0.00418994715437293
1866	106.938629150391	-16.2467021942139	-7.53860807418823	-0.0175632312893867	-0.0165892094373703	-0.0143164889886975	-0.00230353930965066
1867	109.536026000977	-16.8960514068604	-7.4087381362915	0.00451462110504508	-0.0172385573387146	-0.0149658378213644	-0.0211346503347158
1868	106.938629150391	-15.5973539352417	-7.53860807418823	0.00321592413820326	-0.0224333461374044	0.0022419011220336	-0.0422384813427925
1869	110.185371398926	-16.5713768005371	-7.27886867523193	0.0100340843200684	-0.0266541130840778	0.00516396993771195	-0.0360696688294411
1870	107.58797454834	-15.5973539352417	-7.08406400680542	0.00581331877037883	-0.0159398596733809	0.025618452578783	-0.0256800893694162
1871	110.185371398926	-16.8960514068604	-7.34380340576172	0.00159255252219737	-0.0273034609854221	0.0152288740500808	-0.0156151866540313
1872	110.185371398926	-16.5713768005371	-7.53860807418823	0.00776136433705688	-0.0188619289547205	0.012956153601408	-0.00230353930965066
1873	109.536026000977	-15.5973539352417	-7.14899873733521	-0.00197886489331722	-0.00847235135734081	0.000618529506027699	0.0022419011220336
1874	109.536026000977	-15.2726793289185	-7.08406400680542	-0.00619963090866804	-0.00360223650932312	0.00808603875339031	-0.00392691092565656
1875	110.834716796875	-16.2467021942139	-7.4087381362915	0.00126787810586393	0.012956153601408	0.000943203864153475	0.00613799272105098
1876	110.185371398926	-15.9220285415649	-7.01912927627563	0.000943203864153475	-0.00230353930965066	-0.000355493422830477	0.0022419011220336
1877	110.834716796875	-16.5713768005371	-6.88925933837891	-0.0237320438027382	0.0149041991680861	-0.0120437685400248	0.0347093306481838
1878	110.185371398926	-15.9220285415649	-7.01912927627563	-0.00749832857400179	0.0194496400654316	-0.017887907102704	0.0457482598721981
1879	109.536026000977	-15.9220285415649	-7.08406400680542	-0.0149658378213644	0.0301638916134834	-0.0139918150380254	0.0301638916134834
1880	108.886672973633	-15.5973539352417	-7.08406400680542	-0.00684897974133492	0.0230210572481155	-0.0120437685400248	0.0272418223321438
1881	108.886672973633	-15.9220285415649	-6.82432460784912	-0.00619963090866804	0.0165275707840919	-0.00327756232582033	0.0217223595827818
1882	108.237327575684	-15.2726793289185	-7.4087381362915	-0.00717365415766835	0.0100340843200684	0.00516396993771195	0.0213976856321096
1883	109.536026000977	-16.2467021942139	-7.60354280471802	0.00581331877037883	0.0210730116814375	-0.00879702530801296	-0.00132951640989631
1884	110.185371398926	-16.8960514068604	-7.6684775352478	0.00613799272105098	0.0252937767654657	-0.0143164889886975	-0.00327756232582033
1885	109.536026000977	-16.5713768005371	-7.53860807418823	0.00289124972186983	0.0230210572481155	-0.00912170019000769	-0.00684897974133492
1886	108.886672973633	-15.2726793289185	-7.53860807418823	0.0136055024340749	0.0194496400654316	-0.00165419070981443	-0.00847235135734081
1887	111.484069824219	-17.8700752258301	-7.08406400680542	0.013930176384747	0.00321592413820326	0.00289124972186983	-0.0266541130840778
1888	108.886672973633	-16.5713768005371	-6.95419406890869	0.0327612869441509	0.00711201597005129	-0.00230353930965066	-0.0454852245748043
1889	112.133415222168	-17.8700752258301	-7.01912927627563	0.0181509424000978	0.000618529506027699	0.00808603875339031	-0.0354203209280968
1890	109.536026000977	-16.5713768005371	-7.73341274261475	0.0197743140161037	0.00743668992072344	0.0132808275520802	-0.0282774847000837
1891	110.185371398926	-16.8960514068604	-7.6684775352478	0.0100340843200684	0.00970941036939621	0.000293855206109583	-0.0113944197073579
1892	109.536026000977	-16.8960514068604	-6.69445466995239	0.01100810803473	0.00646266713738441	-0.0110697457566857	-0.00879702530801296
1893	110.834716796875	-17.5454006195068	-6.43471527099609	0.012956153601408	0.00841071270406246	-0.00749832857400179	0.00386527273803949
1894	110.834716796875	-16.5713768005371	-7.21393346786499	0.0243197549134493	0.0145795252174139	-0.0110697457566857	-0.00555028254166245
1895	109.536026000977	-17.2207260131836	-7.73341274261475	-3.08191010844894e-05	0.00938473641872406	-0.00490093370899558	0.00483929552137852
1896	110.834716796875	-16.5713768005371	-7.60354280471802	-0.00684897974133492	-0.0026282137259841	-0.00360223650932312	0.00646266713738441
1897	111.484069824219	-17.8700752258301	-7.34380340576172	-0.0188619289547205	0.000293855206109583	-0.0198359526693821	0.0343846566975117
1898	110.185371398926	-17.5454006195068	-6.62951993942261	-0.0208099745213985	0.00548864435404539	-0.0117190945893526	0.0428261905908585
1899	112.782768249512	-17.5454006195068	-6.69445466995239	-0.00749832857400179	-0.00197886489331722	-0.0169138833880424	0.0278911720961332
1900	109.536026000977	-15.9220285415649	-7.6684775352478	-0.0133424662053585	-0.0198359526693821	-0.0133424662053585	0.0259431265294552
1901	112.133415222168	-16.8960514068604	-7.4087381362915	-0.00555028254166245	-0.00847235135734081	-0.0136671401560307	0.0220470335334539
1902	110.834716796875	-16.8960514068604	-7.47367286682129	-0.00684897974133492	-0.0175632312893867	-0.0133424662053585	0.0207483377307653
1903	110.834716796875	-17.2207260131836	-7.27886867523193	0.00354059832170606	-0.0295761823654175	-0.00847235135734081	-0.000680167751852423
1904	110.834716796875	-16.8960514068604	-7.08406400680542	0.0022419011220336	-0.0172385573387146	0.00354059832170606	-3.08191010844894e-05
1905	110.834716796875	-16.2467021942139	-7.47367286682129	0.01847561635077	-0.00847235135734081	0.00321592413820326	-0.00555028254166245
1906	109.536026000977	-15.9220285415649	-7.53860807418823	0.0213976856321096	0.00126787810586393	0.00678734155371785	-0.00425158534198999
1907	112.782768249512	-17.2207260131836	-7.4087381362915	0.0171769186854362	-0.00522560812532902	0.01100810803473	-0.0315242260694504
1908	110.185371398926	-15.9220285415649	-7.60354280471802	0.0213976856321096	-0.00100484199356288	0.0136055024340749	-0.0412644557654858
1909	111.484069824219	-16.8960514068604	-7.4087381362915	0.0210730116814375	0.0188002903014421	0.0217223595827818	-0.0441865250468254
1910	108.237327575684	-15.9220285415649	-7.27886867523193	0.01847561635077	0.0298392176628113	0.0126314787194133	-0.0315242260694504
1911	110.185371398926	-15.9220285415649	-6.95419406890869	0.00906006153672934	0.0353586822748184	0.00711201597005129	-0.0146411629393697
1912	108.886672973633	-15.5973539352417	-7.01912927627563	0.00711201597005129	0.0438002124428749	0.00841071270406246	-0.00749832857400179
1913	110.185371398926	-15.9220285415649	-7.53860807418823	-0.0107450718060136	0.0584105588495731	-0.00327756232582033	-0.0123684434220195
1914	110.185371398926	-15.5973539352417	-7.21393346786499	0.00970941036939621	0.066202737390995	-0.00327756232582033	-0.00295288790948689
1915	110.834716796875	-15.5973539352417	-7.53860807418823	0.00613799272105098	0.0567871853709221	-0.0104203969240189	-0.00132951640989631
1916	110.834716796875	-16.2467021942139	-7.47367286682129	-0.00425158534198999	0.047696303576231	-0.00879702530801296	0.00516396993771195
1917	111.484069824219	-16.8960514068604	-7.08406400680542	-0.0201606266200542	0.0519170723855495	-0.023407369852066	0.0353586822748184
1918	110.185371398926	-15.5973539352417	-7.73341274261475	-0.0217839982360601	0.0386054255068302	-0.0201606266200542	0.0574365332722664
1919	112.782768249512	-16.5713768005371	-7.01912927627563	-0.0107450718060136	0.0330859608948231	-0.0201606266200542	0.0369820520281792
1920	110.185371398926	-15.5973539352417	-7.21393346786499	-0.00587495695799589	0.0103587592020631	-0.0143164889886975	0.0317872650921345
1921	108.886672973633	-15.9220285415649	-7.01912927627563	-0.00457625929266214	-0.00814767740666866	-0.0253554154187441	0.0136055024340749
1922	110.185371398926	-16.5713768005371	-6.75938940048218	-0.0113944197073579	-0.0337969474494457	-0.00490093370899558	0.0132808275520802
1923	111.484069824219	-16.8960514068604	-7.14899873733521	0.00289124972186983	-0.0461345724761486	-3.08191010844894e-05	0.00743668992072344
1924	109.536026000977	-16.8960514068604	-7.01912927627563	0.00581331877037883	-0.0467839203774929	0.0162028968334198	0.00483929552137852
1925	109.536026000977	-15.2726793289185	-7.34380340576172	0.00191722682211548	-0.0711344927549362	0.0265924744307995	-0.00944637414067984
1926	110.185371398926	-15.9220285415649	-7.34380340576172	0.0171769186854362	-0.0652903541922569	0.0509430468082428	-0.00295288790948689
1927	112.782768249512	-16.8960514068604	-7.53860807418823	0.0145795252174139	-0.0789266750216484	0.041852168738842	-0.0324982516467571
1928	110.185371398926	-15.9220285415649	-7.53860807418823	0.0275664981454611	-0.0773033052682877	0.0350340083241463	-0.0386670641601086
1929	112.133415222168	-16.8960514068604	-7.60354280471802	0.0239950809627771	-0.0529527328908443	0.041852168738842	-0.0337969474494457
1930	109.536026000977	-15.9220285415649	-7.79834747314453	0.0191249661147594	-0.0497059896588326	0.0376313999295235	-0.028926832601428
1931	108.237327575684	-15.5973539352417	-7.79834747314453	0.00873538758605719	-0.0425631552934647	0.0226963832974434	-0.0133424662053585
1932	108.237327575684	-15.9220285415649	-7.6684775352478	0.000618529506027699	-0.0357449948787689	0.00873538758605719	-0.00165419070981443
1933	110.185371398926	-15.5973539352417	-7.4087381362915	0.0207483377307653	-0.0305502042174339	-0.00944637414067984	-0.00652430532500148
1934	110.185371398926	-15.9220285415649	-7.47367286682129	0.0126314787194133	-0.0195112787187099	-0.0133424662053585	0.00191722682211548
1935	111.484069824219	-15.5973539352417	-7.79834747314453	0.00256657530553639	-0.0162645354866982	-0.0273034609854221	-0.00457625929266214
1936	112.133415222168	-17.2207260131836	-7.60354280471802	-0.00457625929266214	-0.00814767740666866	-0.0273034609854221	0.00743668992072344
1937	111.484069824219	-16.8960514068604	-7.27886867523193	-0.0195112787187099	-0.0026282137259841	-0.0286021586507559	0.0265924744307995
1938	108.886672973633	-15.9220285415649	-6.95419406890869	-0.0217839982360601	0.00256657530553639	-0.0292515084147453	0.0340599827468395
1939	112.133415222168	-16.8960514068604	-6.69445466995239	-0.00392691092565656	0.0155535480007529	-0.0292515084147453	0.0350340083241463
1940	109.536026000977	-15.2726793289185	-7.60354280471802	-0.00749832857400179	0.00581331877037883	-0.0191866029053926	0.0269171483814716
1941	110.834716796875	-15.9220285415649	-7.6684775352478	-0.00555028254166245	0.0136055024340749	-0.0172385573387146	0.0103587592020631
1942	110.185371398926	-15.9220285415649	-7.34380340576172	-0.0104203969240189	0.00841071270406246	-0.0139918150380254	-0.00197886489331722
1943	109.536026000977	-16.2467021942139	-7.4087381362915	0.00483929552137852	0.0165275707840919	-0.0198359526693821	-0.00912170019000769
1944	110.185371398926	-15.9220285415649	-7.34380340576172	0.0100340843200684	0.0269171483814716	-0.00230353930965066	0.00483929552137852
1945	109.536026000977	-15.5973539352417	-6.82432460784912	0.00354059832170606	0.0252937767654657	-0.00977104809135199	-0.0104203969240189
1946	110.185371398926	-15.2726793289185	-7.14899873733521	0.00743668992072344	0.0252937767654657	-0.00814767740666866	-0.00100484199356288
1947	110.834716796875	-16.8960514068604	-7.01912927627563	0.0188002903014421	0.00483929552137852	-0.00717365415766835	-0.0367190167307854
1948	110.185371398926	-15.9220285415649	-7.6684775352478	0.0226963832974434	0.00646266713738441	0.000943203864153475	-0.0480826161801815
1949	110.185371398926	-16.5713768005371	-7.34380340576172	0.0223717093467712	0.01100810803473	0.0113327819854021	-0.0315242260694504
1950	108.886672973633	-15.5973539352417	-7.27886867523193	0.0155535480007529	0.00906006153672934	0.011982130818069	-0.0263294391334057
1951	108.886672973633	-15.2726793289185	-6.82432460784912	-0.00165419070981443	0.0126314787194133	0.00711201597005129	-0.0165892094373703
1952	109.536026000977	-15.5973539352417	-7.53860807418823	0.00906006153672934	-0.00425158534198999	0.00159255252219737	-0.0113944197073579
1953	108.886672973633	-15.5973539352417	-7.6684775352478	0.00321592413820326	-0.0100957229733467	-0.000680167751852423	-0.00652430532500148
1954	108.886672973633	-15.5973539352417	-7.53860807418823	0.00451462110504508	-0.00555028254166245	-0.00360223650932312	0.00841071270406246
1955	108.237327575684	-15.5973539352417	-7.60354280471802	-0.00165419070981443	-0.00295288790948689	0.0103587592020631	0.00126787810586393
1956	108.886672973633	-16.5713768005371	-7.21393346786499	-0.0172385573387146	-0.0123684434220195	-0.00132951640989631	0.00841071270406246
1957	108.886672973633	-16.2467021942139	-7.21393346786499	-0.0286021586507559	0.00808603875339031	-0.00327756232582033	0.0340599827468395
1958	107.58797454834	-15.5973539352417	-7.6684775352478	-0.0156151866540313	0.00808603875339031	-0.0182125810533762	0.0480209775269032
1959	108.886672973633	-16.2467021942139	-6.88925933837891	-0.0208099745213985	0.0136055024340749	-0.00847235135734081	0.0272418223321438
1960	106.938629150391	-15.9220285415649	-7.08406400680542	-0.0159398596733809	0.0142548503354192	-0.0182125810533762	0.0317872650921345
1961	106.938629150391	-15.5973539352417	-7.53860807418823	-0.0185372550040483	0.00776136433705688	-0.0100957229733467	0.0171769186854362
1962	106.938629150391	-16.5713768005371	-6.95419406890869	-0.0139918150380254	-0.0026282137259841	-0.0230826959013939	0.00548864435404539
1963	106.938629150391	-16.5713768005371	-7.27886867523193	-0.0117190945893526	0.00548864435404539	-0.00457625929266214	-0.00230353930965066
1964	108.237327575684	-15.9220285415649	-7.47367286682129	-0.00392691092565656	0.00386527273803949	-0.00749832857400179	-0.00457625929266214
1965	107.58797454834	-15.2726793289185	-7.60354280471802	-0.00197886489331722	0.00938473641872406	0.00776136433705688	-0.0120437685400248
1966	108.237327575684	-15.9220285415649	-7.60354280471802	-0.00197886489331722	0.00548864435404539	-0.00912170019000769	-0.00879702530801296
1967	109.536026000977	-16.5713768005371	-7.21393346786499	0.0155535480007529	-0.00749832857400179	0.00483929552137852	-0.0299008563160896
1968	108.886672973633	-15.9220285415649	-7.27886867523193	0.0142548503354192	-0.0026282137259841	0.000293855206109583	-0.048407293856144
1969	108.886672973633	-15.9220285415649	-6.82432460784912	0.0168522447347641	0.0171769186854362	0.0145795252174139	-0.0461345724761486
1970	108.886672973633	-16.2467021942139	-7.21393346786499	0.00841071270406246	0.0278911720961332	0.0149041991680861	-0.0260047651827335
1971	108.237327575684	-15.2726793289185	-7.08406400680542	0.00970941036939621	0.041852168738842	0.0022419011220336	-0.00814767740666866
1972	108.886672973633	-16.2467021942139	-7.08406400680542	0.00776136433705688	0.040228795260191	0.00321592413820326	-0.00392691092565656
1973	109.536026000977	-15.2726793289185	-6.95419406890869	0.00873538758605719	0.0434755384922028	-0.00327756232582033	-0.00360223650932312
1974	109.536026000977	-14.9480056762695	-6.88925933837891	0.00938473641872406	0.0545144639909267	-0.00457625929266214	-0.000680167751852423
1975	108.237327575684	-15.2726793289185	-7.21393346786499	0.0103587592020631	0.0499690249562263	-0.00847235135734081	-0.00879702530801296
1976	111.484069824219	-16.5713768005371	-6.75938940048218	0.00613799272105098	0.0392547734081745	-0.00944637414067984	0.00873538758605719
1977	108.886672973633	-16.2467021942139	-6.75938940048218	-0.0279528107494116	0.0450989119708538	-0.0198359526693821	0.0314625911414623
1978	109.536026000977	-15.9220285415649	-7.01912927627563	-0.0227580219507217	0.0405534692108631	-0.0256800893694162	0.0450989119708538
1979	110.834716796875	-16.2467021942139	-6.62951993942261	-0.00944637414067984	0.0298392176628113	-0.0305502042174339	0.0353586822748184
1980	109.536026000977	-15.5973539352417	-7.4087381362915	-0.0172385573387146	0.0175015944987535	-0.0143164889886975	0.0382807515561581
1981	108.237327575684	-15.2726793289185	-7.6684775352478	-0.0126931173726916	-0.0146411629393697	-0.0191866029053926	0.0152288740500808
1982	109.536026000977	-15.9220285415649	-7.6684775352478	-0.0146411629393697	-0.0282774847000837	-0.00879702530801296	0.0155535480007529
1983	108.237327575684	-15.5973539352417	-7.60354280471802	-0.00100484199356288	-0.0402904339134693	0.00938473641872406	0.0022419011220336
1984	110.185371398926	-15.9220285415649	-6.95419406890869	0.00418994715437293	-0.0406151078641415	0.0171769186854362	0.00483929552137852
1985	108.886672973633	-15.5973539352417	-7.27886867523193	0.0158782228827477	-0.0383423902094364	0.020423661917448	0.000293855206109583
1986	110.834716796875	-17.2207260131836	-7.53860807418823	0.0022419011220336	-0.0383423902094364	0.012956153601408	0.00256657530553639
1987	109.536026000977	-16.8960514068604	-7.53860807418823	0.0145795252174139	-0.0480826161801815	0.0171769186854362	-0.0208099745213985
1988	110.185371398926	-16.2467021942139	-7.60354280471802	0.0288651939481497	-0.0477579422295094	0.0207483377307653	-0.0409397818148136
1989	110.834716796875	-17.2207260131836	-7.21393346786499	0.0162028968334198	-0.0253554154187441	0.0252937767654657	-0.0263294391334057
1990	109.536026000977	-16.8960514068604	-7.53860807418823	0.0265924744307995	-0.0282774847000837	0.0272418223321438	-0.0286021586507559
1991	108.886672973633	-16.5713768005371	-6.75938940048218	0.00841071270406246	-0.00977104809135199	0.0168522447347641	-0.0139918150380254
1992	109.536026000977	-16.8960514068604	-7.73341274261475	0.00451462110504508	-0.0120437685400248	0.00126787810586393	-0.0107450718060136
1993	108.886672973633	-16.8960514068604	-7.53860807418823	0.00321592413820326	-0.00522560812532902	-0.00912170019000769	-0.00814767740666866
1994	110.185371398926	-16.8960514068604	-7.6684775352478	0.0178262684494257	0.00418994715437293	-0.0198359526693821	-0.0026282137259841
1995	108.237327575684	-16.8960514068604	-7.6684775352478	0.00548864435404539	0.011982130818069	-0.00360223650932312	-0.00490093370899558
1996	110.834716796875	-17.8700752258301	-6.82432460784912	-0.00555028254166245	0.00873538758605719	-0.00425158534198999	0.00516396993771195
1997	110.185371398926	-18.1947479248047	-6.69445466995239	-0.0217839982360601	0.0152288740500808	-0.0120437685400248	0.0334106348454952
1998	109.536026000977	-17.2207260131836	-7.14899873733521	-0.0211346503347158	0.0259431265294552	-0.0162645354866982	0.0457482598721981
1999	110.834716796875	-17.8700752258301	-7.47367286682129	-0.0110697457566857	0.01847561635077	-0.0204853005707264	0.0295145437121391
2000	110.834716796875	-17.2207260131836	-7.08406400680542	-0.0130177913233638	0.012956153601408	-0.00457625929266214	0.0213976856321096
[truncated: 6,700 more rows]
