# Supplementary material for: Precise instruction and consideration of the vertical and horizontal force component increases validity and reliability of the 90:20 Isometric Posterior Chain Test
Source: PLoS One. 2024 Oct 28;19(10):e0312843. doi: 10.1371/journal.pone.0312843 (PMC11515970; doi:10.1371/journal.pone.0312843)
Supplement: S1 File — (ZIP) [file pone.0312843.s001.zip › S1_Raw_Data/M1_P16_vh_2.csv]

1	95.8997039794922	-10.4025650024414	-6.95419406890869	-0.00295288790948689	0.00743668992072344	-0.00587495695799589	0.00808603875339031
2	94.6010055541992	-11.0519132614136	-6.88925933837891	-0.00392691092565656	0.0158782228827477	0.00418994715437293	0.00418994715437293
3	94.6010055541992	-10.7272396087646	-6.88925933837891	0.00646266713738441	0.012956153601408	-0.00425158534198999	0.00516396993771195
4	93.3023071289063	-11.0519132614136	-6.69445466995239	-0.00230353930965066	0.012956153601408	0.00289124972186983	0.00126787810586393
5	94.6010055541992	-11.0519132614136	-6.17497587203979	0.0230210572481155	-0.0104203969240189	0.0123068047687411	-0.0159398596733809
6	93.3023071289063	-10.0778903961182	-6.69445466995239	0.0171769186854362	0.00159255252219737	0.0158782228827477	-0.0419138073921204
7	95.2503509521484	-11.7012624740601	-6.95419406890869	0.0126314787194133	-0.00749832857400179	0.0152288740500808	-0.03444629535079
8	93.3023071289063	-10.4025650024414	-7.01912927627563	0.00906006153672934	0.00191722682211548	0.0149041991680861	-0.0360696688294411
9	94.6010055541992	-11.7012624740601	-6.88925933837891	0.0106834331527352	0.00321592413820326	0.00711201597005129	-0.0208099745213985
10	95.2503509521484	-11.7012624740601	-6.43471527099609	0.00841071270406246	0.00873538758605719	0.00256657530553639	-0.0107450718060136
11	95.8997039794922	-12.3506107330322	-6.88925933837891	0.00418994715437293	0.00321592413820326	-0.0107450718060136	-0.00684897974133492
12	95.2503509521484	-12.3506107330322	-7.60354280471802	-0.00490093370899558	0.0230210572481155	-0.0139918150380254	0.000293855206109583
13	95.8997039794922	-12.3506107330322	-7.47367286682129	-0.00814767740666866	0.0207483377307653	-0.0152905117720366	0.00289124972186983
14	94.6010055541992	-12.0259370803833	-6.82432460784912	-0.00490093370899558	0.0246444288641214	-0.0217839982360601	0.00646266713738441
15	93.9516525268555	-11.0519132614136	-7.47367286682129	-0.0110697457566857	0.0337353087961674	-0.0221086721867323	0.0321119390428066
16	94.6010055541992	-11.7012624740601	-7.01912927627563	-0.0175632312893867	0.0379560738801956	-0.0182125810533762	0.047696303576231
17	93.9516525268555	-10.7272396087646	-7.14899873733521	-0.00944637414067984	0.0428261905908585	-0.0211346503347158	0.0412028171122074
18	92.652961730957	-10.4025650024414	-7.14899873733521	-0.0133424662053585	0.0428261905908585	-0.0159398596733809	0.0395794473588467
19	93.9516525268555	-10.0778903961182	-7.60354280471802	-0.00782300252467394	0.0347093306481838	-0.0123684434220195	0.0226963832974434
20	93.9516525268555	-9.75321674346924	-7.47367286682129	0.000618529506027699	0.025618452578783	-0.00944637414067984	0.0223717093467712
21	93.3023071289063	-10.0778903961182	-7.21393346786499	-0.0104203969240189	0.0158782228827477	-0.00425158534198999	0.00418994715437293
22	93.9516525268555	-9.75321674346924	-6.82432460784912	0.000618529506027699	0.013930176384747	-0.00230353930965066	-0.000355493422830477
23	95.2503509521484	-10.4025650024414	-7.01912927627563	0.00159255252219737	0.00191722682211548	0.00516396993771195	-0.0156151866540313
24	95.2503509521484	-11.0519132614136	-6.88925933837891	-0.00392691092565656	-0.00360223650932312	-0.000355493422830477	-0.000355493422830477
25	94.6010055541992	-11.0519132614136	-6.95419406890869	0.0145795252174139	-0.0230826959013939	0.00451462110504508	-0.0337969474494457
26	93.3023071289063	-10.0778903961182	-7.47367286682129	0.0168522447347641	-0.0305502042174339	0.00646266713738441	-0.0523033849895
27	94.6010055541992	-10.7272396087646	-6.82432460784912	0.012956153601408	-0.0328229255974293	0.012956153601408	-0.0441865250468254
28	92.652961730957	-10.0778903961182	-7.21393346786499	0.00548864435404539	-0.0204853005707264	0.0188002903014421	-0.0373683646321297
29	94.6010055541992	-11.0519132614136	-7.14899873733521	0.0171769186854362	-0.0230826959013939	0.0188002903014421	-0.0104203969240189
30	94.6010055541992	-10.4025650024414	-7.34380340576172	0.012956153601408	-0.00944637414067984	0.00808603875339031	-0.00360223650932312
31	92.652961730957	-10.0778903961182	-7.27886867523193	-0.00652430532500148	-0.0263294391334057	-3.08191010844894e-05	-0.00230353930965066
32	92.0036087036133	-9.428542137146	-7.14899873733521	0.00451462110504508	-0.0136671401560307	0.00451462110504508	0.0022419011220336
33	93.9516525268555	-9.428542137146	-7.01912927627563	0.00873538758605719	0.0022419011220336	-0.00100484199356288	-0.00847235135734081
34	93.3023071289063	-11.0519132614136	-7.08406400680542	-0.00457625929266214	0.00483929552137852	-0.00165419070981443	0.0142548503354192
35	93.9516525268555	-11.0519132614136	-7.14899873733521	-0.00360223650932312	0.00841071270406246	-0.0175632312893867	0.0327612869441509
36	93.9516525268555	-10.4025650024414	-6.95419406890869	-0.0156151866540313	0.00906006153672934	-0.0100957229733467	0.0486703291535378
37	92.652961730957	-9.428542137146	-7.6684775352478	-0.00684897974133492	0.0136055024340749	-0.0175632312893867	0.0379560738801956
38	94.6010055541992	-11.3765878677368	-6.56458520889282	-0.00847235135734081	0.00970941036939621	-0.00912170019000769	0.0369820520281792
39	93.3023071289063	-10.4025650024414	-6.75938940048218	0.00256657530553639	0.00906006153672934	-0.00717365415766835	0.0301638916134834
40	93.9516525268555	-10.7272396087646	-6.82432460784912	-0.00360223650932312	0.0116574559360743	-0.00814767740666866	0.0226963832974434
41	93.9516525268555	-10.0778903961182	-6.88925933837891	0.00256657530553639	0.00743668992072344	-0.00749832857400179	-0.00587495695799589
42	93.3023071289063	-9.75321674346924	-7.01912927627563	-0.00197886489331722	0.00841071270406246	-0.00230353930965066	0.00516396993771195
43	92.652961730957	-9.428542137146	-7.01912927627563	0.012956153601408	0.0113327819854021	0.000293855206109583	-0.0110697457566857
44	92.0036087036133	-9.10386753082275	-6.82432460784912	0.0158782228827477	0.0113327819854021	-3.08191010844894e-05	0.000618529506027699
45	92.652961730957	-9.428542137146	-7.01912927627563	0.0162028968334198	0.00289124972186983	-0.00295288790948689	-0.0292515084147453
46	91.3542633056641	-10.4025650024414	-6.82432460784912	0.0200989879667759	0.00159255252219737	0.00646266713738441	-0.0461345724761486
47	92.652961730957	-8.77919387817383	-7.14899873733521	0.0022419011220336	0.0317872650921345	0.00841071270406246	-0.0445111989974976
48	90.7049102783203	-9.10386753082275	-7.47367286682129	0.0126314787194133	0.0308132413774729	0.0168522447347641	-0.0451605506241322
49	92.0036087036133	-9.75321674346924	-7.4087381362915	0.00126787810586393	0.0363327041268349	0.0100340843200684	-0.0240567177534103
50	90.7049102783203	-10.0778903961182	-7.21393346786499	0.00516396993771195	0.0334106348454952	-0.00165419070981443	-0.0136671401560307
51	90.7049102783203	-10.0778903961182	-7.27886867523193	-0.00652430532500148	0.036657378077507	-0.00684897974133492	-0.0123684434220195
52	90.7049102783203	-10.0778903961182	-7.4087381362915	-0.0136671401560307	0.0321119390428066	0.000943203864153475	0.00516396993771195
53	92.0036087036133	-10.4025650024414	-7.47367286682129	-0.00847235135734081	0.0301638916134834	-0.00587495695799589	0.00289124972186983
54	91.3542633056641	-9.428542137146	-7.53860807418823	-0.00555028254166245	0.0158782228827477	-0.0123684434220195	0.0200989879667759
55	91.3542633056641	-10.0778903961182	-7.14899873733521	-0.0191866029053926	0.0226963832974434	-0.00782300252467394	0.0288651939481497
56	90.7049102783203	-9.428542137146	-7.4087381362915	-0.0237320438027382	0.00418994715437293	-0.0247060675173998	0.0444495603442192
57	92.652961730957	-9.428542137146	-7.53860807418823	-0.0243813935667276	-0.0123684434220195	-0.0152905117720366	0.0457482598721981
58	92.652961730957	-9.428542137146	-7.14899873733521	-0.00944637414067984	-0.0224333461374044	-0.0221086721867323	0.0356833562254906
59	91.3542633056641	-8.45451927185059	-7.14899873733521	0.00354059832170606	-0.0318489037454128	-0.00360223650932312	0.029189869761467
60	92.0036087036133	-9.75321674346924	-6.82432460784912	0.00483929552137852	-0.0250307414680719	-0.0136671401560307	0.0249691028147936
61	90.7049102783203	-9.10386753082275	-6.49965000152588	0.00548864435404539	-0.0253554154187441	0.000943203864153475	0.000293855206109583
62	92.652961730957	-9.428542137146	-6.95419406890869	0.0116574559360743	-0.0149658378213644	0.000618529506027699	0.00451462110504508
63	91.3542633056641	-9.10386753082275	-7.21393346786499	0.000943203864153475	-0.0113944197073579	0.00516396993771195	-0.000355493422830477
64	93.3023071289063	-9.75321674346924	-7.14899873733521	-0.00360223650932312	-0.00197886489331722	0.00646266713738441	-0.00165419070981443
65	93.3023071289063	-10.7272396087646	-6.88925933837891	0.0178262684494257	-0.00652430532500148	0.00321592413820326	-0.032173577696085
66	93.3023071289063	-11.3765878677368	-6.75938940048218	0.0168522447347641	-0.00457625929266214	0.00970941036939621	-0.0532774068415165
67	92.652961730957	-10.0778903961182	-6.69445466995239	0.01100810803473	0.000293855206109583	0.0200989879667759	-0.0386670641601086
68	92.652961730957	-10.7272396087646	-7.08406400680542	0.0165275707840919	-0.00587495695799589	0.01847561635077	-0.0363943427801132
69	93.9516525268555	-11.7012624740601	-6.82432460784912	0.0162028968334198	-0.00879702530801296	0.00743668992072344	-0.0162645354866982
70	93.9516525268555	-11.3765878677368	-6.95419406890869	0.0171769186854362	-0.0152905117720366	-0.00782300252467394	-0.0139918150380254
71	93.3023071289063	-11.3765878677368	-6.95419406890869	-0.0133424662053585	-0.0169138833880424	-0.00749832857400179	-0.00392691092565656
72	93.9516525268555	-11.3765878677368	-6.75938940048218	0.00743668992072344	-0.00619963090866804	-0.00944637414067984	-0.00490093370899558
73	92.652961730957	-11.0519132614136	-6.62951993942261	0.00321592413820326	-0.0253554154187441	-0.00717365415766835	-0.00100484199356288
74	92.0036087036133	-9.75321674346924	-7.08406400680542	0.00841071270406246	-0.0282774847000837	0.0022419011220336	0.0123068047687411
75	93.3023071289063	-10.7272396087646	-7.01912927627563	-0.0110697457566857	-0.0224333461374044	-0.00912170019000769	0.0343846566975117
76	93.3023071289063	-10.4025650024414	-7.27886867523193	-0.017887907102704	-0.0227580219507217	-0.00522560812532902	0.0441248863935471
77	92.652961730957	-10.4025650024414	-7.01912927627563	-0.0185372550040483	-0.000355493422830477	0.00191722682211548	0.0392547734081745
78	92.0036087036133	-9.428542137146	-7.34380340576172	-0.00814767740666866	0.000943203864153475	-0.00230353930965066	0.0356833562254906
79	92.0036087036133	-8.45451927185059	-6.88925933837891	-0.00717365415766835	-0.00749832857400179	0.00776136433705688	0.0217223595827818
80	93.3023071289063	-8.77919387817383	-7.08406400680542	-0.00425158534198999	-0.00555028254166245	-0.00782300252467394	0.00808603875339031
81	92.0036087036133	-8.77919387817383	-7.53860807418823	-0.0117190945893526	-0.00165419070981443	-0.0169138833880424	0.00548864435404539
82	92.652961730957	-9.10386753082275	-7.73341274261475	0.00159255252219737	0.00354059832170606	-0.0175632312893867	0.00289124972186983
83	92.0036087036133	-9.428542137146	-7.53860807418823	0.0103587592020631	0.00970941036939621	-0.00717365415766835	-0.00132951640989631
84	93.9516525268555	-8.77919387817383	-6.82432460784912	0.0126314787194133	-0.0165892094373703	-0.0139918150380254	-0.00749832857400179
85	92.0036087036133	-9.428542137146	-6.95419406890869	0.01100810803473	-0.0162645354866982	0.00711201597005129	-0.0302255302667618
86	93.9516525268555	-10.4025650024414	-7.14899873733521	0.0226963832974434	-0.00652430532500148	0.00256657530553639	-0.0516540370881557
87	93.3023071289063	-9.428542137146	-7.4087381362915	0.0181509424000978	0.00613799272105098	0.0100340843200684	-0.0422384813427925
88	93.3023071289063	-9.10386753082275	-7.34380340576172	0.0200989879667759	-0.000680167751852423	0.00743668992072344	-0.0350956469774246
89	93.3023071289063	-9.75321674346924	-6.95419406890869	0.0188002903014421	-0.00165419070981443	0.00483929552137852	-0.0224333461374044
90	94.6010055541992	-10.0778903961182	-6.82432460784912	0.012956153601408	0.00743668992072344	0.000618529506027699	-0.0143164889886975
91	93.3023071289063	-10.0778903961182	-7.14899873733521	0.00451462110504508	0.00354059832170606	-0.00977104809135199	-0.00944637414067984
92	94.6010055541992	-10.4025650024414	-7.34380340576172	0.00646266713738441	0.00808603875339031	-0.00230353930965066	-0.0026282137259841
93	91.3542633056641	-10.4025650024414	-7.01912927627563	0.00321592413820326	0.0100340843200684	-0.00490093370899558	-0.0026282137259841
94	91.3542633056641	-8.77919387817383	-7.34380340576172	-0.00749832857400179	0.0123068047687411	-0.00132951640989631	0.00646266713738441
95	92.652961730957	-10.0778903961182	-6.75938940048218	-0.00977104809135199	0.0288651939481497	-0.00879702530801296	0.0191249661147594
96	93.3023071289063	-9.10386753082275	-6.88925933837891	-0.0247060675173998	0.0265924744307995	-0.0256800893694162	0.0463976077735424
97	92.652961730957	-10.0778903961182	-7.53860807418823	-0.0146411629393697	0.0262678004801273	-0.0117190945893526	0.0473716296255589
98	93.3023071289063	-9.428542137146	-7.73341274261475	-0.0130177913233638	0.01847561635077	-0.0133424662053585	0.0360080301761627
99	91.3542633056641	-9.428542137146	-7.53860807418823	-0.00100484199356288	0.0165275707840919	-0.0100957229733467	0.0278911720961332
100	91.3542633056641	-9.428542137146	-7.53860807418823	-0.00587495695799589	0.00776136433705688	-0.017887907102704	0.0168522447347641
101	90.7049102783203	-8.77919387817383	-7.53860807418823	-0.0026282137259841	-0.00879702530801296	0.000618529506027699	0.00451462110504508
102	90.0555648803711	-9.428542137146	-7.53860807418823	-0.00879702530801296	-0.00230353930965066	-0.00230353930965066	0.00418994715437293
103	90.7049102783203	-9.75321674346924	-7.53860807418823	-0.00814767740666866	-0.0133424662053585	0.00613799272105098	-3.08191010844894e-05
104	91.3542633056641	-10.0778903961182	-7.60354280471802	-0.00814767740666866	-0.0185372550040483	-0.000680167751852423	-0.00814767740666866
105	89.4062118530273	-10.0778903961182	-7.53860807418823	0.00938473641872406	-0.0195112787187099	0.00776136433705688	-0.0302255302667618
106	90.0555648803711	-10.4025650024414	-7.27886867523193	0.00743668992072344	-0.0240567177534103	0.0123068047687411	-0.0561994761228561
107	89.4062118530273	-9.10386753082275	-7.47367286682129	0.00581331877037883	-0.0143164889886975	0.0197743140161037	-0.0500306636095047
108	89.4062118530273	-9.10386753082275	-7.14899873733521	0.00841071270406246	0.00418994715437293	0.0188002903014421	-0.0370436906814575
109	90.7049102783203	-10.0778903961182	-7.4087381362915	0.00548864435404539	0.00159255252219737	0.0155535480007529	-0.0240567177534103
110	91.3542633056641	-10.4025650024414	-7.6684775352478	0.000293855206109583	0.00906006153672934	0.00191722682211548	-0.0204853005707264
111	91.3542633056641	-9.75321674346924	-7.60354280471802	0.0100340843200684	0.00873538758605719	0.00548864435404539	-0.0126931173726916
112	93.3023071289063	-9.428542137146	-7.01912927627563	-0.00912170019000769	0.0126314787194133	-0.000680167751852423	-0.000355493422830477
113	92.0036087036133	-10.0778903961182	-6.49965000152588	0.00126787810586393	0.0252937767654657	0.00581331877037883	0.00159255252219737
114	93.9516525268555	-10.7272396087646	-6.69445466995239	0.0132808275520802	0.0262678004801273	-0.00327756232582033	0.00548864435404539
115	92.652961730957	-10.4025650024414	-6.95419406890869	-0.0146411629393697	0.0386054255068302	-0.0110697457566857	0.0239950809627771
116	92.0036087036133	-9.428542137146	-7.14899873733521	-0.0165892094373703	0.0330859608948231	-0.0156151866540313	0.045423585921526
117	92.0036087036133	-10.4025650024414	-6.82432460784912	-0.0159398596733809	0.029189869761467	-0.0217839982360601	0.0408781431615353
118	93.3023071289063	-11.0519132614136	-7.08406400680542	-0.0136671401560307	0.0194496400654316	-0.0156151866540313	0.0285405199974775
119	92.0036087036133	-10.0778903961182	-6.69445466995239	-0.00392691092565656	0.0233457311987877	-0.0191866029053926	0.0243197549134493
120	91.3542633056641	-10.0778903961182	-7.60354280471802	-0.00652430532500148	0.0210730116814375	-0.0188619289547205	0.0162028968334198
121	90.7049102783203	-10.4025650024414	-7.73341274261475	0.000618529506027699	0.0155535480007529	-0.0224333461374044	-0.00197886489331722
122	93.3023071289063	-11.3765878677368	-7.14899873733521	-0.00814767740666866	0.0220470335334539	-0.0152905117720366	-0.00490093370899558
123	93.9516525268555	-11.7012624740601	-6.82432460784912	0.025618452578783	0.00256657530553639	-0.017887907102704	-0.00587495695799589
124	92.652961730957	-10.7272396087646	-6.88925933837891	0.00191722682211548	-0.0152905117720366	-0.00457625929266214	-0.00197886489331722
125	93.3023071289063	-11.0519132614136	-6.69445466995239	0.0188002903014421	-0.0341216214001179	-0.00782300252467394	-0.0347709693014622
126	93.3023071289063	-11.7012624740601	-6.88925933837891	0.0304885655641556	-0.028926832601428	0.00970941036939621	-0.0565241500735283
127	91.3542633056641	-10.4025650024414	-7.6684775352478	0.0175015944987535	-0.00977104809135199	0.00483929552137852	-0.0441865250468254
128	92.0036087036133	-11.3765878677368	-7.47367286682129	0.00808603875339031	-0.00749832857400179	0.00743668992072344	-0.0454852245748043
129	93.3023071289063	-10.7272396087646	-7.34380340576172	0.0142548503354192	-0.00782300252467394	0.00873538758605719	-0.0143164889886975
130	93.9516525268555	-11.0519132614136	-7.47367286682129	0.00613799272105098	-0.00230353930965066	0.00906006153672934	-0.0204853005707264
131	92.0036087036133	-9.75321674346924	-7.14899873733521	0.0116574559360743	-0.00555028254166245	0.00711201597005129	-0.0113944197073579
132	92.0036087036133	-9.75321674346924	-7.6684775352478	-0.0026282137259841	-0.00132951640989631	0.00906006153672934	-0.0026282137259841
133	93.3023071289063	-10.7272396087646	-7.34380340576172	0.00321592413820326	-0.0100957229733467	0.0155535480007529	-0.000355493422830477
134	93.3023071289063	-10.7272396087646	-7.53860807418823	-0.00879702530801296	-0.00587495695799589	0.011982130818069	0.00841071270406246
135	93.3023071289063	-11.3765878677368	-7.34380340576172	-0.00717365415766835	0.00743668992072344	-0.00912170019000769	0.0249691028147936
136	92.0036087036133	-9.75321674346924	-7.47367286682129	-0.0139918150380254	0.00159255252219737	-0.00847235135734081	0.0369820520281792
137	93.3023071289063	-11.0519132614136	-7.21393346786499	-0.0204853005707264	0.00906006153672934	-0.023407369852066	0.0373067259788513
138	93.3023071289063	-9.75321674346924	-7.99315214157104	-0.0130177913233638	0.0106834331527352	-0.0172385573387146	0.0265924744307995
139	92.0036087036133	-10.0778903961182	-7.73341274261475	-0.00652430532500148	0.00451462110504508	-0.00782300252467394	0.0165275707840919
140	92.652961730957	-9.75321674346924	-7.86328220367432	-0.0110697457566857	0.00776136433705688	-0.0133424662053585	0.0168522447347641
141	92.0036087036133	-9.75321674346924	-7.6684775352478	-0.00197886489331722	-0.00327756232582033	-0.00587495695799589	-0.00165419070981443
142	92.652961730957	-9.75321674346924	-7.6684775352478	0.000943203864153475	-0.00197886489331722	-0.00944637414067984	0.012956153601408
143	94.6010055541992	-11.0519132614136	-7.34380340576172	0.0165275707840919	-0.00749832857400179	-0.0026282137259841	0.00646266713738441
144	92.652961730957	-9.428542137146	-7.99315214157104	-0.00392691092565656	-0.0217839982360601	0.00289124972186983	0.00516396993771195
145	92.652961730957	-10.0778903961182	-7.79834747314453	0.0178262684494257	-0.0198359526693821	0.000943203864153475	-0.0204853005707264
146	93.9516525268555	-10.7272396087646	-7.21393346786499	0.0239950809627771	-0.0182125810533762	0.000943203864153475	-0.0461345724761486
147	91.3542633056641	-9.75321674346924	-7.14899873733521	0.00418994715437293	-0.0162645354866982	0.00808603875339031	-0.039641086012125
148	94.6010055541992	-10.4025650024414	-6.69445466995239	0.0113327819854021	-0.0201606266200542	0.0165275707840919	-0.0419138073921204
149	93.3023071289063	-11.0519132614136	-6.95419406890869	0.013930176384747	-0.0182125810533762	0.0171769186854362	-0.0185372550040483
150	92.652961730957	-9.75321674346924	-7.27886867523193	0.00548864435404539	-0.0204853005707264	-0.00100484199356288	-0.00879702530801296
151	92.652961730957	-10.0778903961182	-7.14899873733521	0.00256657530553639	-0.0149658378213644	0.00159255252219737	-0.0146411629393697
152	92.0036087036133	-9.10386753082275	-7.14899873733521	0.000618529506027699	-0.0208099745213985	0.0132808275520802	-0.00230353930965066
153	93.3023071289063	-10.0778903961182	-7.01912927627563	0.00418994715437293	-0.0130177913233638	0.00354059832170606	0.00451462110504508
154	93.9516525268555	-10.4025650024414	-6.62951993942261	-0.00230353930965066	-0.00847235135734081	0.0132808275520802	0.00841071270406246
155	94.6010055541992	-10.4025650024414	-6.75938940048218	-0.0149658378213644	0.00159255252219737	-0.0139918150380254	0.0301638916134834
156	92.0036087036133	-9.10386753082275	-6.95419406890869	-0.0188619289547205	0.00873538758605719	-0.00165419070981443	0.0415274947881699
157	92.652961730957	-11.0519132614136	-6.88925933837891	-0.0211346503347158	0.0200989879667759	-0.00684897974133492	0.0408781431615353
158	90.7049102783203	-9.75321674346924	-7.6684775352478	-0.00749832857400179	0.013930176384747	-0.0110697457566857	0.025618452578783
159	92.652961730957	-10.0778903961182	-7.47367286682129	-0.00327756232582033	0.0200989879667759	-0.00977104809135199	0.0149041991680861
160	90.0555648803711	-9.75321674346924	-7.27886867523193	-0.0110697457566857	0.0123068047687411	-0.0104203969240189	0.00743668992072344
161	91.3542633056641	-10.0778903961182	-7.47367286682129	-0.00912170019000769	0.00938473641872406	-0.00879702530801296	0.012956153601408
162	90.0555648803711	-9.428542137146	-7.9282169342041	-0.0149658378213644	0.00646266713738441	0.000293855206109583	-0.00100484199356288
163	93.3023071289063	-10.7272396087646	-7.73341274261475	-0.00977104809135199	0.0022419011220336	-0.00619963090866804	-0.00457625929266214
164	90.0555648803711	-9.75321674346924	-7.9282169342041	-3.08191010844894e-05	0.00159255252219737	0.000293855206109583	-0.00879702530801296
165	90.7049102783203	-10.0778903961182	-7.6684775352478	0.00256657530553639	-0.0159398596733809	0.00743668992072344	-0.0302255302667618
166	92.0036087036133	-10.4025650024414	-7.27886867523193	0.00808603875339031	-0.0266541130840778	0.0171769186854362	-0.0539267547428608
167	92.0036087036133	-9.428542137146	-7.9282169342041	0.0113327819854021	-0.0302255302667618	0.0243197549134493	-0.0389917381107807
168	92.652961730957	-10.4025650024414	-7.47367286682129	0.00418994715437293	-0.0204853005707264	0.0178262684494257	-0.0419138073921204
169	93.9516525268555	-10.4025650024414	-7.6684775352478	0.01100810803473	-0.0243813935667276	0.00906006153672934	-0.0113944197073579
170	93.9516525268555	-9.10386753082275	-7.01912927627563	0.00906006153672934	-0.0136671401560307	0.00483929552137852	-0.00912170019000769
171	94.6010055541992	-9.75321674346924	-6.88925933837891	0.000943203864153475	-0.0130177913233638	-0.000355493422830477	-0.0110697457566857
172	92.652961730957	-9.428542137146	-7.4087381362915	0.00678734155371785	-0.0100957229733467	0.00743668992072344	-0.00457625929266214
173	94.6010055541992	-10.4025650024414	-7.73341274261475	-0.00619963090866804	0.00581331877037883	0.00548864435404539	0.00256657530553639
174	94.6010055541992	-10.4025650024414	-7.47367286682129	0.01847561635077	0.000618529506027699	0.00743668992072344	0.00841071270406246
175	94.6010055541992	-11.3765878677368	-7.34380340576172	-0.00847235135734081	0.0162028968334198	-0.0159398596733809	0.0308132413774729
176	93.3023071289063	-9.75321674346924	-7.34380340576172	-0.00879702530801296	0.0200989879667759	-0.00847235135734081	0.0512677207589149
177	95.2503509521484	-11.3765878677368	-6.49965000152588	-0.00944637414067984	0.0145795252174139	-0.0256800893694162	0.0450989119708538
178	92.0036087036133	-9.75321674346924	-7.01912927627563	-0.0149658378213644	0.0246444288641214	-0.0221086721867323	0.0392547734081745
179	93.3023071289063	-10.7272396087646	-7.21393346786499	0.000293855206109583	0.00873538758605719	-0.0191866029053926	0.0252937767654657
180	92.652961730957	-10.7272396087646	-7.60354280471802	-0.000680167751852423	0.000618529506027699	-0.00879702530801296	0.0155535480007529
181	94.6010055541992	-11.0519132614136	-7.08406400680542	0.000293855206109583	0.00126787810586393	-0.0165892094373703	0.000618529506027699
182	93.9516525268555	-10.4025650024414	-7.60354280471802	-0.00230353930965066	0.00191722682211548	-0.00619963090866804	0.00776136433705688
183	96.5490493774414	-12.3506107330322	-7.08406400680542	-0.0143164889886975	0.0022419011220336	-0.0169138833880424	-0.00295288790948689
184	92.652961730957	-11.0519132614136	-7.53860807418823	0.0142548503354192	0.00354059832170606	-0.00327756232582033	-0.0126931173726916
185	93.9516525268555	-11.3765878677368	-7.14899873733521	0.0207483377307653	-3.08191010844894e-05	-0.0026282137259841	-0.0376930385828018
186	93.9516525268555	-11.3765878677368	-7.01912927627563	0.0165275707840919	-0.0026282137259841	0.000943203864153475	-0.0487319678068161
187	93.9516525268555	-10.4025650024414	-7.01912927627563	0.0188002903014421	0.000943203864153475	0.0123068047687411	-0.0376930385828018
188	95.2503509521484	-10.7272396087646	-7.34380340576172	0.0162028968334198	0.00386527273803949	0.0152288740500808	-0.0311995539814234
189	95.2503509521484	-10.0778903961182	-7.34380340576172	0.0152288740500808	0.0145795252174139	0.00808603875339031	-0.0139918150380254
190	92.652961730957	-9.75321674346924	-7.53860807418823	0.0100340843200684	0.0314625911414623	0.0188002903014421	-0.00879702530801296
191	94.6010055541992	-9.75321674346924	-7.73341274261475	0.00483929552137852	0.052891094237566	0.000293855206109583	-0.00425158534198999
192	92.652961730957	-9.428542137146	-7.60354280471802	0.0022419011220336	0.0593845807015896	-0.00165419070981443	0.000293855206109583
193	93.3023071289063	-10.0778903961182	-7.53860807418823	-0.0113944197073579	0.0655533894896507	0.00646266713738441	0.00483929552137852
194	93.3023071289063	-10.4025650024414	-7.34380340576172	-0.00295288790948689	0.0746442750096321	0.0194496400654316	0.0149041991680861
195	94.6010055541992	-10.7272396087646	-7.27886867523193	-0.0159398596733809	0.0804884135723114	0.00776136433705688	0.0304885655641556
196	94.6010055541992	-10.7272396087646	-7.53860807418823	-0.0201606266200542	0.0824364572763443	0.00256657530553639	0.0499690249562263
197	94.6010055541992	-9.75321674346924	-7.9282169342041	-0.017887907102704	0.0736702531576157	-0.00587495695799589	0.0480209775269032
198	93.3023071289063	-9.10386753082275	-7.6684775352478	-0.0172385573387146	0.0610079504549503	-0.0208099745213985	0.036657378077507
199	93.3023071289063	-10.0778903961182	-7.08406400680542	-0.0123684434220195	0.0295145437121391	-0.0302255302667618	0.0314625911414623
200	92.652961730957	-10.0778903961182	-7.01912927627563	-0.00912170019000769	0.00938473641872406	-0.0347709693014622	0.0168522447347641
201	93.9516525268555	-10.4025650024414	-6.82432460784912	-0.00132951640989631	-0.0286021586507559	-0.0263294391334057	0.0265924744307995
202	93.9516525268555	-10.0778903961182	-7.4087381362915	-0.00230353930965066	-0.0373683646321297	-0.02697878703475	0.000943203864153475
203	93.9516525268555	-9.75321674346924	-7.9282169342041	-0.00490093370899558	-0.0597708933055401	-0.0347709693014622	0.00711201597005129
204	92.652961730957	-9.75321674346924	-7.79834747314453	0.0126314787194133	-0.068537101149559	-0.0204853005707264	0.00191722682211548
205	93.9516525268555	-9.75321674346924	-7.21393346786499	0.0145795252174139	-0.0805500522255898	-0.0195112787187099	-0.0253554154187441
206	93.9516525268555	-10.4025650024414	-7.01912927627563	0.0230210572481155	-0.0938616991043091	0.00581331877037883	-0.0461345724761486
207	94.6010055541992	-10.4025650024414	-6.62951993942261	0.0220470335334539	-0.0792513489723206	0.0103587592020631	-0.0445111989974976
208	95.2503509521484	-10.0778903961182	-7.14899873733521	0.0155535480007529	-0.0646410062909126	0.0210730116814375	-0.0383423902094364
209	94.6010055541992	-9.75321674346924	-7.21393346786499	0.0171769186854362	-0.0516540370881557	0.00906006153672934	-0.0126931173726916
210	93.3023071289063	-9.75321674346924	-7.08406400680542	0.00581331877037883	-0.0441865250468254	-0.00100484199356288	-0.0143164889886975
211	93.9516525268555	-10.4025650024414	-6.36978054046631	0.000293855206109583	-0.0367190167307854	-0.00457625929266214	-0.00847235135734081
212	92.0036087036133	-10.0778903961182	-6.30484533309937	0.00646266713738441	-0.028926832601428	0.00159255252219737	-0.00555028254166245
213	92.652961730957	-10.0778903961182	-6.95419406890869	-0.0211346503347158	-0.0136671401560307	-0.000355493422830477	0.00418994715437293
214	91.3542633056641	-9.75321674346924	-7.34380340576172	0.00321592413820326	-0.0104203969240189	0.000293855206109583	0.0100340843200684
215	90.7049102783203	-10.0778903961182	-7.14899873733521	-0.0152905117720366	-0.00490093370899558	-0.0169138833880424	0.0314625911414623
216	92.0036087036133	-11.0519132614136	-6.82432460784912	-0.021459324285388	0.00776136433705688	-0.02697878703475	0.0496443510055542
217	90.7049102783203	-10.0778903961182	-7.08406400680542	-0.0188619289547205	-0.00230353930965066	-0.0159398596733809	0.0382807515561581
218	89.4062118530273	-9.428542137146	-6.88925933837891	-0.023407369852066	0.0106834331527352	-0.017887907102704	0.0431508645415306
219	90.7049102783203	-10.4025650024414	-6.62951993942261	-0.00490093370899558	0.00678734155371785	-0.0133424662053585	0.0220470335334539
220	91.3542633056641	-10.7272396087646	-6.75938940048218	-0.0120437685400248	0.00678734155371785	-0.0136671401560307	0.00451462110504508
221	92.0036087036133	-10.0778903961182	-6.95419406890869	-0.00977104809135199	0.0152288740500808	-0.00197886489331722	0.00841071270406246
222	92.0036087036133	-9.75321674346924	-7.6684775352478	-0.00782300252467394	0.0226963832974434	0.00711201597005129	0.0142548503354192
223	93.3023071289063	-10.0778903961182	-7.53860807418823	-0.00360223650932312	0.0230210572481155	0.000618529506027699	-0.00327756232582033
224	93.3023071289063	-10.0778903961182	-6.69445466995239	0.0181509424000978	0.0282158460468054	0.00841071270406246	-0.000355493422830477
225	93.9516525268555	-9.75321674346924	-6.88925933837891	0.0175015944987535	0.0162028968334198	0.00873538758605719	-0.032173577696085
226	92.652961730957	-9.75321674346924	-7.14899873733521	0.0142548503354192	0.0136055024340749	0.0181509424000978	-0.048407293856144
227	95.2503509521484	-11.0519132614136	-7.4087381362915	0.00548864435404539	0.0191249661147594	0.0223717093467712	-0.0487319678068161
228	91.3542633056641	-10.4025650024414	-7.60354280471802	0.00159255252219737	0.0200989879667759	0.00906006153672934	-0.0328229255974293
229	94.6010055541992	-11.3765878677368	-7.21393346786499	0.00970941036939621	0.0178262684494257	0.00743668992072344	-0.0237320438027382
230	94.6010055541992	-11.0519132614136	-7.14899873733521	0.00516396993771195	0.0246444288641214	-0.000680167751852423	-0.0208099745213985
231	93.9516525268555	-10.7272396087646	-7.14899873733521	0.00548864435404539	0.0132808275520802	-0.00522560812532902	-0.00587495695799589
232	94.6010055541992	-10.4025650024414	-6.95419406890869	0.00613799272105098	0.00841071270406246	-0.00392691092565656	-0.0107450718060136
233	95.2503509521484	-11.0519132614136	-7.60354280471802	-0.00360223650932312	-3.08191010844894e-05	0.00386527273803949	-0.00132951640989631
234	93.9516525268555	-12.3506107330322	-6.75938940048218	0.00483929552137852	0.0022419011220336	-0.00847235135734081	0.0149041991680861
235	93.9516525268555	-12.3506107330322	-6.69445466995239	-0.00944637414067984	0.00516396993771195	-0.00749832857400179	0.0317872650921345
236	93.9516525268555	-12.3506107330322	-6.49965000152588	-0.0253554154187441	0.00808603875339031	-0.00749832857400179	0.0506183728575706
237	93.9516525268555	-11.0519132614136	-7.08406400680542	-0.00977104809135199	-0.00522560812532902	0.000293855206109583	0.0457482598721981
238	92.652961730957	-11.0519132614136	-7.08406400680542	-0.0156151866540313	-0.00165419070981443	-0.0133424662053585	0.0386054255068302
239	93.3023071289063	-10.4025650024414	-7.08406400680542	0.00451462110504508	-0.00944637414067984	-0.00230353930965066	0.0249691028147936
240	92.0036087036133	-10.4025650024414	-6.95419406890869	-0.00392691092565656	-0.0126931173726916	0.00256657530553639	0.0207483377307653
241	93.3023071289063	-10.4025650024414	-6.82432460784912	-0.000680167751852423	-0.00879702530801296	-0.00295288790948689	0.012956153601408
242	94.6010055541992	-11.3765878677368	-6.62951993942261	0.013930176384747	-0.00814767740666866	0.00159255252219737	-0.00100484199356288
243	93.3023071289063	-9.75321674346924	-7.79834747314453	-0.00619963090866804	-0.00327756232582033	0.00581331877037883	-0.00522560812532902
244	93.9516525268555	-10.0778903961182	-7.60354280471802	0.0200989879667759	-0.00392691092565656	0.00418994715437293	-0.00327756232582033
245	95.2503509521484	-10.7272396087646	-6.75938940048218	0.0200989879667759	-0.0217839982360601	0.0106834331527352	-0.0354203209280968
246	92.652961730957	-9.75321674346924	-6.95419406890869	0.0200989879667759	-0.0354203209280968	0.0165275707840919	-0.0467839203774929
247	94.6010055541992	-10.4025650024414	-6.75938940048218	0.013930176384747	-0.0279528107494116	0.013930176384747	-0.0438618510961533
248	92.652961730957	-9.75321674346924	-7.53860807418823	0.00873538758605719	-0.0240567177534103	0.0230210572481155	-0.0308748781681061
249	93.3023071289063	-9.428542137146	-7.73341274261475	0.0188002903014421	-0.0156151866540313	0.0188002903014421	-0.0243813935667276
250	92.652961730957	-10.4025650024414	-7.21393346786499	0.00873538758605719	-0.00782300252467394	0.00516396993771195	-0.0185372550040483
251	93.9516525268555	-9.75321674346924	-7.21393346786499	-0.0169138833880424	0.00970941036939621	0.00256657530553639	-0.00684897974133492
252	93.3023071289063	-9.75321674346924	-7.08406400680542	0.00906006153672934	0.0200989879667759	0.00516396993771195	-0.000680167751852423
253	92.652961730957	-10.0778903961182	-7.14899873733521	-3.08191010844894e-05	0.0379560738801956	0.00321592413820326	0.000293855206109583
254	94.6010055541992	-10.4025650024414	-7.14899873733521	-0.00425158534198999	0.0386054255068302	0.00483929552137852	0.0113327819854021
255	95.8997039794922	-10.4025650024414	-7.6684775352478	0.000618529506027699	0.0597092546522617	0.00256657530553639	0.0324366129934788
256	93.9516525268555	-11.0519132614136	-7.53860807418823	-0.0208099745213985	0.0584105588495731	-0.00327756232582033	0.0551638156175613
257	94.6010055541992	-10.4025650024414	-7.14899873733521	-0.0123684434220195	0.066202737390995	0.00516396993771195	0.0386054255068302
258	93.3023071289063	-9.75321674346924	-7.08406400680542	-0.0136671401560307	0.0642546936869621	-0.00717365415766835	0.0408781431615353
259	93.9516525268555	-10.4025650024414	-6.69445466995239	-0.00847235135734081	0.0496443510055542	-0.00230353930965066	0.0249691028147936
260	94.6010055541992	-10.7272396087646	-6.82432460784912	-0.00912170019000769	0.0382807515561581	-0.0243813935667276	0.0155535480007529
261	94.6010055541992	-10.4025650024414	-6.95419406890869	0.00126787810586393	0.0233457311987877	-0.00879702530801296	0.00678734155371785
262	94.6010055541992	-10.7272396087646	-6.88925933837891	-0.00652430532500148	0.0191249661147594	-0.0117190945893526	-0.00230353930965066
263	93.9516525268555	-10.0778903961182	-7.4087381362915	0.00159255252219737	0.000618529506027699	-0.0104203969240189	-0.00490093370899558
264	92.652961730957	-9.75321674346924	-6.95419406890869	0.00159255252219737	-0.0136671401560307	-0.0172385573387146	0.00191722682211548
265	92.652961730957	-10.4025650024414	-6.56458520889282	0.0149041991680861	-0.0370436906814575	-0.00977104809135199	-0.0198359526693821
266	93.3023071289063	-9.428542137146	-7.01912927627563	0.011982130818069	-0.0519787110388279	0.00354059832170606	-0.0555501282215118
267	92.652961730957	-10.4025650024414	-6.88925933837891	0.0116574559360743	-0.0594462193548679	0.013930176384747	-0.0497059896588326
268	92.652961730957	-10.0778903961182	-7.60354280471802	0.0116574559360743	-0.0597708933055401	0.00970941036939621	-0.0299008563160896
269	90.0555648803711	-9.10386753082275	-7.60354280471802	0.00841071270406246	-0.0584721975028515	0.0158782228827477	-0.0198359526693821
270	91.3542633056641	-9.75321674346924	-7.27886867523193	0.00776136433705688	-0.0568488240242004	0.00386527273803949	-0.0100957229733467
271	90.0555648803711	-9.10386753082275	-6.95419406890869	0.00418994715437293	-0.0510046854615211	0.00289124972186983	0.000293855206109583
272	91.3542633056641	-9.75321674346924	-7.14899873733521	0.0136055024340749	-0.0370436906814575	0.00841071270406246	-0.00360223650932312
273	90.0555648803711	-9.428542137146	-7.14899873733521	-0.00392691092565656	-0.0318489037454128	0.011982130818069	0.00548864435404539
274	92.652961730957	-10.7272396087646	-7.01912927627563	0.0126314787194133	-0.0143164889886975	-0.00490093370899558	0.0171769186854362
275	92.652961730957	-10.0778903961182	-6.82432460784912	-0.00912170019000769	0.0123068047687411	-0.00912170019000769	0.0262678004801273
276	92.0036087036133	-10.7272396087646	-6.62951993942261	-0.0217839982360601	0.0327612869441509	-0.0139918150380254	0.047696303576231
277	92.0036087036133	-10.4025650024414	-7.53860807418823	-0.0182125810533762	0.040228795260191	-0.000355493422830477	0.0350340083241463
278	92.652961730957	-9.428542137146	-7.6684775352478	-0.0152905117720366	0.0522417463362217	-0.0026282137259841	0.0321119390428066
279	92.652961730957	-10.0778903961182	-7.47367286682129	-0.0120437685400248	0.0441248863935471	-0.00879702530801296	0.029189869761467
280	95.8997039794922	-10.7272396087646	-7.27886867523193	0.000293855206109583	0.0473716296255589	-0.00425158534198999	0.0188002903014421
281	93.9516525268555	-10.4025650024414	-6.88925933837891	-0.0136671401560307	0.0480209775269032	-0.00425158534198999	0.00841071270406246
282	95.2503509521484	-11.0519132614136	-6.56458520889282	0.000293855206109583	0.0405534692108631	-0.0139918150380254	-0.00847235135734081
283	93.9516525268555	-10.4025650024414	-6.82432460784912	-0.00782300252467394	0.0324366129934788	-0.0198359526693821	-0.00100484199356288
284	93.9516525268555	-9.10386753082275	-7.21393346786499	-0.00392691092565656	0.025618452578783	-0.0315242260694504	0.00581331877037883
285	93.9516525268555	-10.7272396087646	-7.47367286682129	0.0230210572481155	-0.000680167751852423	-0.0250307414680719	-0.0302255302667618
286	93.9516525268555	-10.4025650024414	-7.60354280471802	0.0188002903014421	-0.0273034609854221	-0.0104203969240189	-0.0435371771454811
287	95.2503509521484	-11.3765878677368	-7.21393346786499	0.00906006153672934	-0.0363943427801132	0.00386527273803949	-0.0412644557654858
288	95.2503509521484	-10.4025650024414	-6.69445466995239	0.0116574559360743	-0.0487319678068161	-0.0026282137259841	-0.0412644557654858
289	93.3023071289063	-10.4025650024414	-7.14899873733521	0.0210730116814375	-0.0519787110388279	-0.00197886489331722	-0.0211346503347158
290	94.6010055541992	-11.3765878677368	-7.6684775352478	0.012956153601408	-0.0552254542708397	-0.00197886489331722	-0.0188619289547205
291	92.0036087036133	-10.0778903961182	-7.86328220367432	0.00516396993771195	-0.0523033849895	0.00159255252219737	-0.00652430532500148
292	93.3023071289063	-10.4025650024414	-7.53860807418823	0.00321592413820326	-0.0419138073921204	0.00906006153672934	-0.00717365415766835
293	94.6010055541992	-10.0778903961182	-7.53860807418823	-0.00879702530801296	-0.038017712533474	0.00938473641872406	-3.08191010844894e-05
294	95.2503509521484	-11.0519132614136	-7.47367286682129	-0.00457625929266214	-0.0295761823654175	0.00938473641872406	0.0116574559360743
295	93.9516525268555	-10.0778903961182	-7.53860807418823	-0.00717365415766835	-0.0169138833880424	0.00451462110504508	0.0285405199974775
296	94.6010055541992	-10.4025650024414	-7.4087381362915	-0.017887907102704	-0.00814767740666866	-0.00587495695799589	0.0431508645415306
297	95.2503509521484	-10.7272396087646	-7.60354280471802	-0.0117190945893526	0.00159255252219737	-0.00132951640989631	0.0483456552028656
298	94.6010055541992	-9.428542137146	-7.6684775352478	-0.00749832857400179	0.00743668992072344	-0.00197886489331722	0.0350340083241463
299	96.5490493774414	-9.75321674346924	-7.08406400680542	-0.00360223650932312	-0.00652430532500148	0.00321592413820326	0.0220470335334539
300	95.8997039794922	-10.4025650024414	-7.14899873733521	-0.00165419070981443	0.00354059832170606	0.00386527273803949	-0.00295288790948689
301	94.6010055541992	-9.75321674346924	-7.01912927627563	-0.00619963090866804	0.00516396993771195	0.00873538758605719	0.00906006153672934
302	96.5490493774414	-10.4025650024414	-7.60354280471802	-3.08191010844894e-05	0.00581331877037883	0.0106834331527352	-0.00457625929266214
303	95.2503509521484	-10.4025650024414	-7.47367286682129	-0.00327756232582033	0.00386527273803949	0.0106834331527352	-0.0100957229733467
304	93.3023071289063	-9.10386753082275	-7.73341274261475	0.00451462110504508	0.01100810803473	0.000293855206109583	-0.00652430532500148
305	93.9516525268555	-10.0778903961182	-7.4087381362915	0.0233457311987877	-0.0130177913233638	0.0106834331527352	-0.0198359526693821
306	93.3023071289063	-9.428542137146	-7.4087381362915	0.0236704051494598	0.00808603875339031	0.00321592413820326	-0.0337969474494457
307	94.6010055541992	-10.4025650024414	-7.21393346786499	0.0288651939481497	0.00938473641872406	0.01100810803473	-0.0347709693014622
308	95.8997039794922	-9.10386753082275	-7.34380340576172	0.0210730116814375	0.0155535480007529	-0.00425158534198999	-0.0367190167307854
309	93.9516525268555	-9.10386753082275	-7.34380340576172	0.0191249661147594	0.0230210572481155	-0.0130177913233638	-0.0126931173726916
310	93.9516525268555	-9.10386753082275	-7.27886867523193	0.0106834331527352	0.012956153601408	-0.0149658378213644	-0.0149658378213644
311	92.0036087036133	-9.10386753082275	-6.82432460784912	0.011982130818069	0.0197743140161037	-0.0256800893694162	-0.00457625929266214
312	93.3023071289063	-9.428542137146	-7.08406400680542	0.00516396993771195	0.0220470335334539	-0.0182125810533762	-0.00197886489331722
313	94.6010055541992	-10.0778903961182	-7.14899873733521	-0.0026282137259841	0.0171769186854362	-0.00814767740666866	0.00256657530553639
314	94.6010055541992	-10.4025650024414	-7.08406400680542	0.000293855206109583	0.0200989879667759	-0.0100957229733467	0.0116574559360743
315	93.3023071289063	-10.4025650024414	-6.95419406890869	-0.0182125810533762	0.0278911720961332	-0.0162645354866982	0.0285405199974775
316	93.9516525268555	-9.75321674346924	-6.69445466995239	-0.0195112787187099	0.0262678004801273	-0.0191866029053926	0.0486703291535378
317	93.9516525268555	-10.4025650024414	-6.43471527099609	-0.0130177913233638	0.0243197549134493	-0.0107450718060136	0.0392547734081745
318	93.3023071289063	-9.75321674346924	-7.21393346786499	-0.0113944197073579	0.0116574559360743	-0.0104203969240189	0.036657378077507
319	93.9516525268555	-9.75321674346924	-6.95419406890869	-0.0107450718060136	0.0171769186854362	-0.00197886489331722	0.0278911720961332
320	95.8997039794922	-10.7272396087646	-6.88925933837891	-0.0110697457566857	0.0165275707840919	0.00418994715437293	0.0188002903014421
321	93.3023071289063	-10.7272396087646	-6.95419406890869	-0.0133424662053585	0.0100340843200684	0.00191722682211548	0.0223717093467712
322	94.6010055541992	-10.0778903961182	-7.21393346786499	-0.0117190945893526	0.0165275707840919	0.00451462110504508	0.00646266713738441
323	90.7049102783203	-10.4025650024414	-7.08406400680542	-0.0113944197073579	0.0116574559360743	0.01100810803473	-0.00360223650932312
324	91.3542633056641	-9.428542137146	-7.73341274261475	-0.00295288790948689	0.00289124972186983	0.00938473641872406	-0.0026282137259841
325	90.7049102783203	-10.7272396087646	-7.47367286682129	0.00451462110504508	-0.0107450718060136	0.000943203864153475	-0.0260047651827335
326	90.7049102783203	-9.75321674346924	-7.21393346786499	0.0136055024340749	-0.00977104809135199	0.00289124972186983	-0.0438618510961533
327	91.3542633056641	-10.7272396087646	-6.88925933837891	0.00483929552137852	-0.00912170019000769	0.00906006153672934	-0.0386670641601086
328	90.0555648803711	-10.0778903961182	-6.95419406890869	0.00418994715437293	-0.00327756232582033	0.00581331877037883	-0.0399657599627972
329	90.0555648803711	-9.75321674346924	-7.34380340576172	0.00191722682211548	-0.00197886489331722	0.00191722682211548	-0.0191866029053926
330	90.7049102783203	-9.75321674346924	-7.79834747314453	0.00548864435404539	-0.00360223650932312	-0.00392691092565656	-0.0120437685400248
331	90.7049102783203	-10.0778903961182	-7.79834747314453	0.00386527273803949	0.00483929552137852	-0.0104203969240189	-0.00392691092565656
332	92.652961730957	-9.75321674346924	-7.73341274261475	0.0022419011220336	0.000943203864153475	-0.00684897974133492	-0.00230353930965066
333	92.652961730957	-9.428542137146	-7.6684775352478	0.00678734155371785	-0.00197886489331722	-0.0110697457566857	-0.0026282137259841
334	93.9516525268555	-10.7272396087646	-7.34380340576172	0.000293855206109583	0.00126787810586393	-0.0146411629393697	0.0149041991680861
335	93.3023071289063	-10.7272396087646	-7.47367286682129	-0.0162645354866982	0.00776136433705688	-0.0227580219507217	0.031137915328145
336	93.9516525268555	-9.75321674346924	-7.4087381362915	-0.00847235135734081	0.012956153601408	-0.0198359526693821	0.0519170723855495
337	93.9516525268555	-10.7272396087646	-7.47367286682129	-0.00652430532500148	0.0142548503354192	-0.0230826959013939	0.0438002124428749
338	93.3023071289063	-10.0778903961182	-7.6684775352478	-0.0113944197073579	0.0132808275520802	-0.0247060675173998	0.0343846566975117
339	91.3542633056641	-10.7272396087646	-7.21393346786499	0.0022419011220336	0.0171769186854362	-0.0126931173726916	0.0223717093467712
340	93.9516525268555	-11.3765878677368	-6.49965000152588	0.00191722682211548	0.00906006153672934	-0.0191866029053926	0.0152288740500808
341	93.9516525268555	-11.7012624740601	-6.82432460784912	-0.00295288790948689	0.00256657530553639	-0.0120437685400248	0.012956153601408
342	94.6010055541992	-11.3765878677368	-6.95419406890869	-0.00100484199356288	0.00873538758605719	-0.0100957229733467	-0.000355493422830477
343	93.3023071289063	-11.3765878677368	-6.88925933837891	0.0142548503354192	0.0106834331527352	0.00386527273803949	0.00256657530553639
344	92.0036087036133	-11.0519132614136	-7.60354280471802	0.00354059832170606	0.00321592413820326	0.000618529506027699	-0.00619963090866804
345	93.3023071289063	-12.6752853393555	-6.75938940048218	0.0171769186854362	-0.0276281367987394	0.00386527273803949	-0.023407369852066
346	92.652961730957	-11.3765878677368	-7.34380340576172	0.0230210572481155	-0.0542514286935329	0.0191249661147594	-0.0500306636095047
347	93.3023071289063	-12.6752853393555	-7.21393346786499	0.00906006153672934	-0.0373683646321297	0.0230210572481155	-0.0454852245748043
348	93.3023071289063	-11.3765878677368	-7.73341274261475	0.0100340843200684	-0.0276281367987394	0.0295145437121391	-0.0299008563160896
349	93.3023071289063	-11.0519132614136	-7.4087381362915	0.011982130818069	-0.0165892094373703	0.00841071270406246	-0.0221086721867323
350	92.652961730957	-11.7012624740601	-7.34380340576172	0.0126314787194133	-0.0126931173726916	0.0168522447347641	-0.00587495695799589
351	92.652961730957	-11.3765878677368	-7.14899873733521	0.0181509424000978	-0.00425158534198999	0.00808603875339031	-0.00230353930965066
352	93.3023071289063	-10.7272396087646	-7.27886867523193	-0.00555028254166245	-0.000680167751852423	0.0155535480007529	-0.00490093370899558
353	93.3023071289063	-10.7272396087646	-7.6684775352478	-0.00360223650932312	0.00873538758605719	0.0103587592020631	0.00938473641872406
354	93.3023071289063	-10.7272396087646	-7.79834747314453	0.00159255252219737	0.00970941036939621	0.00711201597005129	0.00451462110504508
355	93.9516525268555	-11.7012624740601	-7.34380340576172	-0.0152905117720366	0.0181509424000978	-0.00717365415766835	0.0321119390428066
356	93.3023071289063	-10.7272396087646	-7.34380340576172	-0.0198359526693821	0.0230210572481155	-0.0156151866540313	0.0441248863935471
357	94.6010055541992	-11.7012624740601	-7.21393346786499	-0.0243813935667276	0.0428261905908585	-0.0107450718060136	0.0450989119708538
358	92.0036087036133	-10.7272396087646	-6.75938940048218	-0.00879702530801296	0.0379560738801956	-0.00295288790948689	0.0343846566975117
359	92.0036087036133	-10.7272396087646	-7.01912927627563	-0.00165419070981443	0.0330859608948231	0.00354059832170606	0.0321119390428066
360	93.9516525268555	-11.3765878677368	-7.01912927627563	0.00289124972186983	0.0181509424000978	0.0152288740500808	0.0197743140161037
361	93.3023071289063	-11.7012624740601	-6.88925933837891	0.00678734155371785	0.0142548503354192	0.0191249661147594	0.00418994715437293
362	93.9516525268555	-11.3765878677368	-6.95419406890869	-0.00717365415766835	0.0149041991680861	0.00613799272105098	-0.00197886489331722
363	92.0036087036133	-10.4025650024414	-7.6684775352478	0.00646266713738441	0.0210730116814375	0.00743668992072344	-0.0026282137259841
364	93.3023071289063	-10.4025650024414	-7.73341274261475	-0.00392691092565656	0.01100810803473	0.000293855206109583	-0.0104203969240189
365	95.2503509521484	-11.3765878677368	-7.14899873733521	0.01847561635077	0.00321592413820326	-0.00977104809135199	-0.0305502042174339
366	94.6010055541992	-10.4025650024414	-7.34380340576172	0.0188002903014421	-0.0139918150380254	-0.0117190945893526	-0.0561994761228561
367	93.9516525268555	-11.7012624740601	-7.01912927627563	0.0155535480007529	0.000293855206109583	-0.0113944197073579	-0.0474332682788372
368	92.652961730957	-10.4025650024414	-7.86328220367432	0.013930176384747	-0.0273034609854221	-0.00522560812532902	-0.0425631552934647
369	92.652961730957	-10.4025650024414	-7.4087381362915	0.0194496400654316	-0.0113944197073579	-0.00652430532500148	-0.0315242260694504
370	93.9516525268555	-11.7012624740601	-7.4087381362915	0.00776136433705688	-0.0282774847000837	-0.0126931173726916	-0.0201606266200542
371	94.6010055541992	-11.7012624740601	-7.73341274261475	0.000618529506027699	-0.0237320438027382	-0.0110697457566857	-0.0143164889886975
372	92.652961730957	-11.3765878677368	-7.73341274261475	-0.0139918150380254	-0.021459324285388	0.00256657530553639	-0.0104203969240189
373	92.652961730957	-10.4025650024414	-7.53860807418823	-0.00327756232582033	-0.0156151866540313	0.00126787810586393	-0.000355493422830477
374	92.652961730957	-10.0778903961182	-7.60354280471802	-0.00100484199356288	-0.0198359526693821	0.0113327819854021	0.00354059832170606
375	94.6010055541992	-12.0259370803833	-6.49965000152588	-0.0139918150380254	-0.00847235135734081	-0.00295288790948689	0.0301638916134834
376	92.652961730957	-10.7272396087646	-6.88925933837891	-0.0149658378213644	-0.00165419070981443	-0.0104203969240189	0.0408781431615353
377	93.9516525268555	-11.7012624740601	-7.4087381362915	-0.00782300252467394	0.0145795252174139	0.000293855206109583	0.0343846566975117
378	93.9516525268555	-10.0778903961182	-7.6684775352478	-0.0110697457566857	0.00418994715437293	0.00191722682211548	0.0243197549134493
379	90.7049102783203	-10.4025650024414	-6.82432460784912	-0.00295288790948689	0.0116574559360743	0.000293855206109583	0.0340599827468395
380	93.3023071289063	-11.3765878677368	-7.34380340576172	-0.00457625929266214	0.0113327819854021	0.00256657530553639	0.0155535480007529
381	92.652961730957	-11.3765878677368	-6.95419406890869	-0.00944637414067984	0.0132808275520802	0.0165275707840919	0.0197743140161037
382	92.0036087036133	-11.7012624740601	-7.53860807418823	-0.00457625929266214	0.0191249661147594	0.0171769186854362	-0.0026282137259841
383	91.3542633056641	-10.4025650024414	-7.60354280471802	0.0022419011220336	0.0132808275520802	0.0236704051494598	0.0158782228827477
384	90.0555648803711	-9.75321674346924	-7.6684775352478	-0.0117190945893526	0.0158782228827477	0.0178262684494257	0.011982130818069
385	92.0036087036133	-11.3765878677368	-6.69445466995239	0.0149041991680861	0.00743668992072344	0.00841071270406246	-0.0201606266200542
386	89.4062118530273	-9.75321674346924	-7.47367286682129	0.00776136433705688	-0.0100957229733467	-0.00230353930965066	-0.0480826161801815
387	91.3542633056641	-11.3765878677368	-6.88925933837891	0.00906006153672934	-0.000355493422830477	-0.00132951640989631	-0.0428878292441368
388	90.0555648803711	-10.0778903961182	-7.86328220367432	0.0113327819854021	-3.08191010844894e-05	0.0022419011220336	-0.0367190167307854
389	89.4062118530273	-10.7272396087646	-7.53860807418823	0.0022419011220336	-0.00522560812532902	-0.0100957229733467	-0.0130177913233638
390	90.7049102783203	-10.7272396087646	-7.27886867523193	0.00451462110504508	-0.00717365415766835	-0.0152905117720366	-0.00977104809135199
391	91.3542633056641	-11.3765878677368	-6.75938940048218	0.0106834331527352	-0.00360223650932312	-0.0165892094373703	-0.000680167751852423
392	91.3542633056641	-10.0778903961182	-6.82432460784912	0.0022419011220336	-0.0201606266200542	-0.0113944197073579	-0.00944637414067984
393	92.0036087036133	-10.4025650024414	-6.82432460784912	0.00776136433705688	-0.00197886489331722	-0.000355493422830477	0.0022419011220336
394	93.3023071289063	-10.0778903961182	-7.14899873733521	0.00126787810586393	-0.00814767740666866	-0.00230353930965066	0.0178262684494257
395	94.6010055541992	-11.7012624740601	-6.88925933837891	-0.0126931173726916	-0.00392691092565656	-0.0120437685400248	0.0317872650921345
396	93.3023071289063	-10.4025650024414	-7.34380340576172	-0.0198359526693821	-0.00425158534198999	-0.0188619289547205	0.041852168738842
397	94.6010055541992	-11.7012624740601	-7.21393346786499	-0.0123684434220195	-0.00197886489331722	-0.0120437685400248	0.0467222817242146
398	93.9516525268555	-9.75321674346924	-7.27886867523193	0.000293855206109583	-0.0104203969240189	-0.0130177913233638	0.029189869761467
399	92.652961730957	-11.3765878677368	-7.27886867523193	-0.000680167751852423	-0.0120437685400248	-0.00814767740666866	0.0262678004801273
400	94.6010055541992	-11.7012624740601	-7.47367286682129	0.00516396993771195	-0.0221086721867323	-0.0133424662053585	0.0103587592020631
401	95.2503509521484	-12.0259370803833	-7.34380340576172	-0.00165419070981443	-0.0247060675173998	-0.00392691092565656	0.011982130818069
402	94.6010055541992	-11.7012624740601	-7.27886867523193	-0.0126931173726916	-0.00197886489331722	-0.00100484199356288	-0.00619963090866804
403	94.6010055541992	-11.3765878677368	-7.4087381362915	0.0123068047687411	-0.00522560812532902	-0.00165419070981443	0.00418994715437293
404	93.9516525268555	-11.0519132614136	-7.4087381362915	0.00743668992072344	-0.00717365415766835	0.00354059832170606	-0.00230353930965066
405	94.6010055541992	-12.6752853393555	-7.34380340576172	0.0223717093467712	-0.0250307414680719	-3.08191010844894e-05	-0.0315242260694504
406	92.652961730957	-11.0519132614136	-7.6684775352478	0.00906006153672934	-0.00587495695799589	0.01100810803473	-0.0500306636095047
407	95.2503509521484	-12.6752853393555	-7.4087381362915	0.012956153601408	0.00581331877037883	0.000293855206109583	-0.0435371771454811
408	93.3023071289063	-11.3765878677368	-7.60354280471802	0.00873538758605719	0.012956153601408	0.0100340843200684	-0.0389917381107807
409	93.3023071289063	-12.3506107330322	-7.34380340576172	0.00841071270406246	0.0200989879667759	-0.00295288790948689	-0.0175632312893867
410	93.3023071289063	-12.0259370803833	-6.56458520889282	0.00483929552137852	0.031137915328145	-0.00100484199356288	-0.0107450718060136
411	95.2503509521484	-12.6752853393555	-7.4087381362915	-3.08191010844894e-05	0.0213976856321096	-0.0159398596733809	-0.00392691092565656
412	92.0036087036133	-11.0519132614136	-7.6684775352478	0.00386527273803949	0.0343846566975117	-0.00360223650932312	-0.00165419070981443
413	93.9516525268555	-11.0519132614136	-7.53860807418823	-0.00392691092565656	0.0171769186854362	-0.00782300252467394	-0.00327756232582033
414	93.9516525268555	-10.4025650024414	-7.53860807418823	-0.0026282137259841	0.0132808275520802	-0.00327756232582033	0.00418994715437293
415	95.8997039794922	-11.7012624740601	-7.21393346786499	-0.00749832857400179	0.0188002903014421	-0.0149658378213644	0.0304885655641556
416	93.9516525268555	-10.4025650024414	-7.14899873733521	-0.0191866029053926	0.00711201597005129	-0.0175632312893867	0.0460729338228703
417	95.2503509521484	-11.7012624740601	-7.53860807418823	-0.021459324285388	0.000618529506027699	-0.0156151866540313	0.0460729338228703
418	93.3023071289063	-9.75321674346924	-7.79834747314453	-0.0172385573387146	-0.0136671401560307	-0.00587495695799589	0.0438002124428749
419	93.3023071289063	-10.4025650024414	-7.4087381362915	-0.00100484199356288	-0.0204853005707264	-0.00457625929266214	0.0392547734081745
420	94.6010055541992	-10.7272396087646	-6.82432460784912	0.000943203864153475	-0.0221086721867323	0.000293855206109583	0.0200989879667759
421	95.8997039794922	-12.0259370803833	-6.56458520889282	0.000618529506027699	-0.0357449948787689	-0.00555028254166245	0.012956153601408
422	93.9516525268555	-11.3765878677368	-7.27886867523193	0.00126787810586393	-0.023407369852066	0.00873538758605719	0.00548864435404539
423	93.3023071289063	-11.0519132614136	-7.21393346786499	-0.00360223650932312	-0.0279528107494116	-0.00165419070981443	-0.0026282137259841
424	93.3023071289063	-9.75321674346924	-7.86328220367432	0.0213976856321096	-0.0367190167307854	0.00516396993771195	0.00126787810586393
425	95.8997039794922	-11.3765878677368	-7.53860807418823	0.0168522447347641	-0.0415891297161579	0.00354059832170606	-0.0191866029053926
426	92.652961730957	-9.75321674346924	-7.6684775352478	0.0314625911414623	-0.032173577696085	0.0142548503354192	-0.0529527328908443
427	95.8997039794922	-11.7012624740601	-7.34380340576172	0.020423661917448	-0.0139918150380254	0.0158782228827477	-0.0399657599627972
428	92.652961730957	-10.7272396087646	-7.86328220367432	0.0194496400654316	-0.00749832857400179	0.0200989879667759	-0.038017712533474
429	94.6010055541992	-10.0778903961182	-7.99315214157104	0.0175015944987535	0.00646266713738441	0.00776136433705688	-0.02697878703475
430	93.3023071289063	-11.0519132614136	-7.73341274261475	0.0252937767654657	-0.00684897974133492	-0.00100484199356288	-0.0133424662053585
431	93.9516525268555	-11.3765878677368	-7.73341274261475	0.00906006153672934	0.00159255252219737	0.000618529506027699	-0.0159398596733809
432	92.0036087036133	-10.7272396087646	-7.4087381362915	0.00711201597005129	0.0123068047687411	0.00711201597005129	-0.0123684434220195
433	93.9516525268555	-10.7272396087646	-7.4087381362915	-0.0113944197073579	0.00808603875339031	-0.00230353930965066	-0.00392691092565656
434	92.652961730957	-10.7272396087646	-7.73341274261475	-0.00360223650932312	0.00743668992072344	-0.00165419070981443	0.00776136433705688
435	94.6010055541992	-11.3765878677368	-7.60354280471802	-0.0117190945893526	0.0295145437121391	-0.00619963090866804	0.0301638916134834
436	92.652961730957	-10.4025650024414	-7.60354280471802	-0.0256800893694162	0.0249691028147936	-0.0169138833880424	0.049319677054882
437	95.2503509521484	-11.7012624740601	-7.60354280471802	-0.0162645354866982	0.0197743140161037	-0.0117190945893526	0.0425015166401863
438	92.0036087036133	-10.0778903961182	-7.47367286682129	-0.0026282137259841	0.00841071270406246	-0.00619963090866804	0.0389300994575024
439	93.3023071289063	-10.0778903961182	-6.49965000152588	-0.00165419070981443	-0.00684897974133492	-0.0201606266200542	0.0233457311987877
440	94.6010055541992	-11.7012624740601	-7.01912927627563	-0.0113944197073579	0.000618529506027699	-0.0201606266200542	0.0152288740500808
441	94.6010055541992	-11.3765878677368	-7.08406400680542	-0.00782300252467394	-0.00295288790948689	-0.0221086721867323	-0.00360223650932312
442	93.3023071289063	-11.7012624740601	-6.95419406890869	-0.00327756232582033	-3.08191010844894e-05	-0.00587495695799589	0.0288651939481497
443	92.0036087036133	-10.4025650024414	-6.95419406890869	-0.00522560812532902	0.00126787810586393	0.00516396993771195	-0.00132951640989631
444	90.0555648803711	-10.4025650024414	-6.88925933837891	0.00906006153672934	0.00418994715437293	0.00743668992072344	-0.00100484199356288
445	92.0036087036133	-11.7012624740601	-6.75938940048218	0.00451462110504508	0.00386527273803949	0.0236704051494598	-0.0253554154187441
446	89.4062118530273	-10.0778903961182	-7.34380340576172	0.012956153601408	-0.00327756232582033	0.0327612869441509	-0.0467839203774929
447	92.0036087036133	-11.7012624740601	-6.95419406890869	0.00516396993771195	-0.00847235135734081	0.0363327041268349	-0.0467839203774929
448	90.0555648803711	-10.0778903961182	-7.60354280471802	0.0123068047687411	-0.00782300252467394	0.0158782228827477	-0.0376930385828018
449	90.7049102783203	-10.7272396087646	-7.27886867523193	0.0116574559360743	-0.00230353930965066	0.012956153601408	-0.0208099745213985
450	92.0036087036133	-11.7012624740601	-6.69445466995239	0.00678734155371785	0.0106834331527352	-0.00555028254166245	-0.0156151866540313
451	91.3542633056641	-11.3765878677368	-6.62951993942261	-0.0182125810533762	0.0223717093467712	0.000293855206109583	-0.00652430532500148
452	92.652961730957	-11.7012624740601	-6.95419406890869	-0.00587495695799589	0.0363327041268349	0.00646266713738441	-0.00912170019000769
453	92.0036087036133	-11.0519132614136	-6.95419406890869	-0.000680167751852423	0.0230210572481155	0.00159255252219737	0.00126787810586393
454	90.7049102783203	-10.7272396087646	-7.01912927627563	-0.00814767740666866	0.0197743140161037	0.00191722682211548	0.0126314787194133
455	92.0036087036133	-10.4025650024414	-7.47367286682129	-0.0159398596733809	0.0308132413774729	-0.0211346503347158	0.0197743140161037
456	92.652961730957	-10.4025650024414	-7.27886867523193	-0.0185372550040483	0.0301638916134834	-0.0211346503347158	0.0405534692108631
457	92.0036087036133	-11.7012624740601	-7.27886867523193	-0.0156151866540313	0.029189869761467	-0.0305502042174339	0.0269171483814716
458	94.6010055541992	-11.3765878677368	-7.60354280471802	-0.0117190945893526	0.0152288740500808	-0.021459324285388	0.0353586822748184
459	93.9516525268555	-11.3765878677368	-7.6684775352478	-0.00295288790948689	0.00841071270406246	-0.0126931173726916	0.0288651939481497
460	92.652961730957	-10.7272396087646	-7.6684775352478	-0.00100484199356288	0.0100340843200684	-0.00977104809135199	0.0239950809627771
461	93.9516525268555	-10.4025650024414	-7.60354280471802	-0.000680167751852423	0.00321592413820326	-0.00652430532500148	-0.00749832857400179
462	93.9516525268555	-11.7012624740601	-7.08406400680542	-0.00749832857400179	0.00159255252219737	-0.00132951640989631	-0.000680167751852423
463	94.6010055541992	-12.3506107330322	-7.47367286682129	0.000943203864153475	0.0126314787194133	-0.00100484199356288	0.00418994715437293
464	93.3023071289063	-12.3506107330322	-7.4087381362915	0.00581331877037883	0.00970941036939621	-0.00295288790948689	-0.00197886489331722
465	94.6010055541992	-12.6752853393555	-7.4087381362915	0.00841071270406246	0.00678734155371785	-0.00587495695799589	-0.0175632312893867
466	92.0036087036133	-11.7012624740601	-6.95419406890869	0.020423661917448	0.00321592413820326	0.00256657530553639	-0.0467839203774929
467	94.6010055541992	-12.9999599456787	-6.82432460784912	0.00743668992072344	0.0210730116814375	0.0171769186854362	-0.0425631552934647
468	92.652961730957	-11.7012624740601	-6.75938940048218	0.0149041991680861	0.0175015944987535	0.00483929552137852	-0.0331475995481014
469	93.3023071289063	-12.0259370803833	-6.95419406890869	0.0152288740500808	0.0207483377307653	0.00418994715437293	-0.0266541130840778
470	93.9516525268555	-12.9999599456787	-6.88925933837891	0.0259431265294552	0.0171769186854362	0.00418994715437293	-0.0156151866540313
471	94.6010055541992	-12.6752853393555	-6.82432460784912	0.013930176384747	0.00581331877037883	-0.0143164889886975	-0.00392691092565656
472	93.9516525268555	-12.9999599456787	-6.75938940048218	0.0165275707840919	-0.00977104809135199	-0.00944637414067984	-0.0026282137259841
473	92.652961730957	-12.6752853393555	-6.75938940048218	-0.00814767740666866	-0.00847235135734081	-0.0026282137259841	-0.00977104809135199
474	92.0036087036133	-11.3765878677368	-6.75938940048218	-0.00165419070981443	-0.0328229255974293	-0.00230353930965066	0.00159255252219737
475	93.3023071289063	-10.7272396087646	-7.27886867523193	-0.0126931173726916	-0.0113944197073579	-0.0133424662053585	0.0249691028147936
476	92.652961730957	-10.7272396087646	-7.08406400680542	-0.0182125810533762	-0.03444629535079	-0.0240567177534103	0.0392547734081745
477	93.3023071289063	-11.7012624740601	-7.34380340576172	-0.00944637414067984	-0.0376930385828018	-0.000355493422830477	0.0470469556748867
478	94.6010055541992	-11.7012624740601	-6.62951993942261	-0.00619963090866804	-0.0474332682788372	-0.00652430532500148	0.0324366129934788
479	93.9516525268555	-11.3765878677368	-6.95419406890869	0.000293855206109583	-0.0480826161801815	0.00548864435404539	0.0252937767654657
480	92.0036087036133	-10.7272396087646	-6.88925933837891	-0.00392691092565656	-0.0435371771454811	0.00711201597005129	0.0145795252174139
481	93.3023071289063	-10.7272396087646	-7.21393346786499	0.00451462110504508	-0.0389917381107807	0.00743668992072344	0.00451462110504508
482	93.9516525268555	-11.0519132614136	-6.75938940048218	-0.00197886489331722	-0.0237320438027382	0.01100810803473	0.00808603875339031
483	93.9516525268555	-11.7012624740601	-6.88925933837891	-0.00490093370899558	-0.0204853005707264	0.0103587592020631	-0.0136671401560307
484	94.6010055541992	-11.3765878677368	-6.82432460784912	0.00970941036939621	-0.0123684434220195	0.0168522447347641	-0.00587495695799589
485	94.6010055541992	-11.3765878677368	-6.69445466995239	0.0265924744307995	-0.0107450718060136	0.00938473641872406	-0.0334722734987736
486	92.0036087036133	-10.0778903961182	-7.53860807418823	0.0236704051494598	-0.0172385573387146	0.0252937767654657	-0.0493813157081604
487	94.6010055541992	-11.0519132614136	-7.60354280471802	0.0226963832974434	-0.00619963090866804	0.0243197549134493	-0.0526280589401722
488	92.0036087036133	-10.7272396087646	-7.79834747314453	0.00938473641872406	0.0022419011220336	0.00159255252219737	-0.043212503194809
489	92.652961730957	-10.7272396087646	-7.6684775352478	0.0230210572481155	0.00289124972186983	-0.00879702530801296	-0.0331475995481014
490	93.9516525268555	-11.7012624740601	-6.95419406890869	0.00808603875339031	0.00808603875339031	-0.0146411629393697	-0.0185372550040483
491	93.9516525268555	-11.0519132614136	-6.82432460784912	0.00581331877037883	0.000943203864153475	-0.0253554154187441	-0.00912170019000769
492	94.6010055541992	-11.3765878677368	-7.4087381362915	0.00321592413820326	0.00678734155371785	-0.0175632312893867	-0.00652430532500148
493	92.652961730957	-10.4025650024414	-7.6684775352478	0.00354059832170606	0.0123068047687411	-0.0100957229733467	0.000618529506027699
494	92.0036087036133	-10.7272396087646	-7.73341274261475	0.00841071270406246	0.00451462110504508	-0.0139918150380254	0.00678734155371785
495	93.3023071289063	-9.75321674346924	-7.73341274261475	-0.0143164889886975	0.0136055024340749	-0.0221086721867323	0.0252937767654657
496	92.652961730957	-10.7272396087646	-7.60354280471802	-0.0217839982360601	0.0136055024340749	-0.0237320438027382	0.0434755384922028
497	92.652961730957	-10.4025650024414	-7.01912927627563	-0.00912170019000769	0.0103587592020631	-0.0208099745213985	0.0389300994575024
498	94.6010055541992	-11.0519132614136	-7.4087381362915	-0.0139918150380254	0.0103587592020631	-0.0198359526693821	0.0308132413774729
499	95.2503509521484	-10.4025650024414	-7.79834747314453	-0.00490093370899558	0.0136055024340749	-0.00425158534198999	0.0259431265294552
500	93.3023071289063	-10.4025650024414	-7.21393346786499	-0.00879702530801296	0.00483929552137852	-0.00522560812532902	0.0106834331527352
501	93.3023071289063	-10.0778903961182	-7.14899873733521	-0.00132951640989631	0.000943203864153475	-0.00619963090866804	-0.00100484199356288
502	95.2503509521484	-11.0519132614136	-6.82432460784912	-0.00100484199356288	0.00581331877037883	-0.00555028254166245	-0.0026282137259841
503	93.9516525268555	-10.7272396087646	-6.49965000152588	-0.00555028254166245	0.0022419011220336	0.00841071270406246	0.00581331877037883
504	93.3023071289063	-11.3765878677368	-6.88925933837891	0.00386527273803949	-0.0026282137259841	0.00678734155371785	-0.0130177913233638
505	92.652961730957	-11.0519132614136	-6.88925933837891	0.0142548503354192	-0.00392691092565656	0.00970941036939621	-0.0221086721867323
506	90.7049102783203	-10.4025650024414	-7.01912927627563	0.0178262684494257	-0.0250307414680719	0.0113327819854021	-0.0523033849895
507	92.0036087036133	-10.7272396087646	-6.88925933837891	0.00743668992072344	0.00678734155371785	0.0233457311987877	-0.0480826161801815
508	90.0555648803711	-10.0778903961182	-6.88925933837891	0.000293855206109583	0.00678734155371785	0.0145795252174139	-0.032173577696085
509	91.3542633056641	-11.0519132614136	-6.56458520889282	0.00354059832170606	0.0233457311987877	0.0132808275520802	-0.0282774847000837
510	92.0036087036133	-11.3765878677368	-6.95419406890869	-3.08191010844894e-05	0.020423661917448	0.0116574559360743	-0.0169138833880424
511	92.0036087036133	-11.0519132614136	-7.47367286682129	-0.00165419070981443	0.0308132413774729	0.0171769186854362	-0.00912170019000769
512	93.3023071289063	-10.7272396087646	-6.95419406890869	-0.00425158534198999	0.0285405199974775	0.00906006153672934	-0.00652430532500148
513	92.0036087036133	-10.4025650024414	-6.82432460784912	-0.00327756232582033	0.0314625911414623	0.00354059832170606	-0.00230353930965066
514	91.3542633056641	-10.4025650024414	-7.14899873733521	-0.00425158534198999	0.0213976856321096	-0.00392691092565656	-0.000680167751852423
515	91.3542633056641	-9.75321674346924	-6.88925933837891	-0.0107450718060136	0.0246444288641214	-0.0328229255974293	0.0321119390428066
516	93.3023071289063	-10.0778903961182	-7.21393346786499	-0.0175632312893867	0.0340599827468395	-0.0571734979748726	0.0415274947881699
517	92.0036087036133	-10.4025650024414	-7.60354280471802	-0.0175632312893867	0.0217223595827818	-0.0425631552934647	0.0314625911414623
518	94.6010055541992	-10.7272396087646	-6.82432460784912	-0.0188619289547205	0.0239950809627771	-0.0441865250468254	0.0337353087961674
519	93.3023071289063	-10.4025650024414	-6.69445466995239	-0.00360223650932312	0.0168522447347641	-0.0357449948787689	0.0298392176628113
520	94.6010055541992	-10.7272396087646	-6.75938940048218	-0.00619963090866804	0.0022419011220336	-0.0165892094373703	0.0188002903014421
521	93.9516525268555	-10.4025650024414	-7.21393346786499	-0.00977104809135199	0.0152288740500808	-0.0169138833880424	0.00191722682211548
522	95.2503509521484	-11.3765878677368	-6.88925933837891	-0.00977104809135199	0.0210730116814375	0.00418994715437293	0.0022419011220336
523	93.3023071289063	-11.3765878677368	-6.82432460784912	-0.0152905117720366	0.0233457311987877	-0.00360223650932312	0.00159255252219737
524	95.2503509521484	-12.3506107330322	-6.75938940048218	0.0226963832974434	0.0142548503354192	0.00516396993771195	-0.00392691092565656
525	93.9516525268555	-12.0259370803833	-7.27886867523193	0.0171769186854362	0.00256657530553639	0.00289124972186983	-0.0208099745213985
526	93.3023071289063	-11.7012624740601	-7.4087381362915	0.0188002903014421	-0.00230353930965066	0.0103587592020631	-0.0461345724761486
527	93.9516525268555	-12.0259370803833	-7.47367286682129	0.0142548503354192	-0.000680167751852423	0.020423661917448	-0.0406151078641415
528	93.9516525268555	-11.3765878677368	-7.73341274261475	0.0113327819854021	0.00354059832170606	0.0197743140161037	-0.032173577696085
529	94.6010055541992	-12.0259370803833	-7.34380340576172	0.0175015944987535	-0.00749832857400179	0.0171769186854362	-0.0175632312893867
530	94.6010055541992	-12.6752853393555	-7.21393346786499	0.00678734155371785	-0.0136671401560307	0.0113327819854021	-0.0113944197073579
531	93.9516525268555	-12.3506107330322	-7.14899873733521	0.00289124972186983	-0.0146411629393697	-0.00425158534198999	-0.00879702530801296
532	93.9516525268555	-12.3506107330322	-7.21393346786499	-0.00879702530801296	-0.0247060675173998	0.0132808275520802	-0.000355493422830477
533	93.9516525268555	-12.0259370803833	-7.47367286682129	0.00159255252219737	-0.0360696688294411	0.00808603875339031	-0.00457625929266214
534	93.3023071289063	-10.7272396087646	-7.47367286682129	0.00743668992072344	-0.0237320438027382	-0.00100484199356288	0.00581331877037883
535	90.7049102783203	-11.3765878677368	-6.88925933837891	-0.0107450718060136	-0.0282774847000837	-0.00977104809135199	0.00841071270406246
536	92.652961730957	-9.75321674346924	-6.95419406890869	-0.0136671401560307	-0.0227580219507217	-0.00912170019000769	0.0499690249562263
537	93.3023071289063	-10.7272396087646	-6.11004114151001	-0.0152905117720366	-0.0276281367987394	-0.0198359526693821	0.047696303576231
538	95.2503509521484	-11.3765878677368	-6.36978054046631	-0.00847235135734081	-0.0292515084147453	-0.023407369852066	0.0405534692108631
539	94.6010055541992	-10.4025650024414	-7.21393346786499	-0.00100484199356288	-0.0331475995481014	-0.0341216214001179	0.0301638916134834
540	93.3023071289063	-10.4025650024414	-7.14899873733521	0.00191722682211548	-0.0357449948787689	-0.000680167751852423	0.0171769186854362
541	93.9516525268555	-10.4025650024414	-7.01912927627563	-0.00425158534198999	-0.0156151866540313	-0.00782300252467394	0.0126314787194133
542	94.6010055541992	-11.0519132614136	-6.75938940048218	-0.00490093370899558	-0.0279528107494116	0.0123068047687411	0.00386527273803949
543	93.9516525268555	-11.7012624740601	-6.56458520889282	0.0178262684494257	0.00581331877037883	0.00354059832170606	-0.00165419070981443
544	94.6010055541992	-11.3765878677368	-7.21393346786499	0.00711201597005129	0.00970941036939621	0.00548864435404539	-0.00100484199356288
545	93.9516525268555	-11.7012624740601	-7.01912927627563	0.0126314787194133	0.00126787810586393	0.00873538758605719	-0.02697878703475
546	93.3023071289063	-11.0519132614136	-6.88925933837891	0.00808603875339031	0.0106834331527352	-0.00392691092565656	-0.0503553375601768
547	92.652961730957	-10.0778903961182	-7.14899873733521	0.0152288740500808	0.00483929552137852	0.00678734155371785	-0.0461345724761486
548	93.9516525268555	-11.3765878677368	-7.34380340576172	0.00516396993771195	0.00678734155371785	0.00483929552137852	-0.0276281367987394
549	93.9516525268555	-11.0519132614136	-7.21393346786499	0.00938473641872406	0.00191722682211548	-0.0026282137259841	-0.0149658378213644
550	92.0036087036133	-10.0778903961182	-7.4087381362915	0.013930176384747	0.00906006153672934	-0.0104203969240189	-0.0146411629393697
551	92.652961730957	-9.75321674346924	-7.14899873733521	-0.00360223650932312	0.00418994715437293	-0.0230826959013939	-0.00555028254166245
552	93.3023071289063	-10.0778903961182	-7.4087381362915	-0.0026282137259841	0.000943203864153475	-0.0152905117720366	-0.00555028254166245
553	93.9516525268555	-10.4025650024414	-7.73341274261475	0.0022419011220336	-3.08191010844894e-05	0.00191722682211548	0.00613799272105098
554	93.3023071289063	-10.0778903961182	-7.6684775352478	0.00354059832170606	-0.00132951640989631	-0.00587495695799589	0.00386527273803949
555	94.6010055541992	-11.0519132614136	-7.60354280471802	-0.0165892094373703	-0.00522560812532902	-0.00132951640989631	0.0337353087961674
556	93.3023071289063	-9.75321674346924	-7.86328220367432	-0.0172385573387146	0.00191722682211548	-0.00847235135734081	0.0473716296255589
557	92.652961730957	-10.4025650024414	-7.4087381362915	-0.0149658378213644	-0.000355493422830477	0.00483929552137852	0.0356833562254906
558	95.2503509521484	-11.3765878677368	-7.53860807418823	-0.00295288790948689	0.00743668992072344	-0.00814767740666866	0.040228795260191
559	93.9516525268555	-11.0519132614136	-7.34380340576172	-0.00490093370899558	0.000293855206109583	0.000618529506027699	0.031137915328145
560	94.6010055541992	-11.3765878677368	-7.14899873733521	-0.00392691092565656	-0.00619963090866804	0.00613799272105098	0.0171769186854362
561	94.6010055541992	-11.7012624740601	-7.4087381362915	-0.00717365415766835	0.000618529506027699	0.00938473641872406	0.0106834331527352
562	93.3023071289063	-10.0778903961182	-7.73341274261475	0.00354059832170606	0.0126314787194133	0.0188002903014421	-0.00457625929266214
563	92.652961730957	-10.4025650024414	-7.08406400680542	-0.00197886489331722	0.00321592413820326	0.00873538758605719	-0.00977104809135199
564	92.652961730957	-10.4025650024414	-7.01912927627563	0.0275664981454611	0.00873538758605719	0.00678734155371785	-0.00522560812532902
565	92.652961730957	-10.0778903961182	-6.82432460784912	0.0223717093467712	-0.0198359526693821	0.00581331877037883	-0.0201606266200542
566	94.6010055541992	-11.0519132614136	-6.69445466995239	0.0188002903014421	-0.0143164889886975	0.0113327819854021	-0.0464592464268208
567	93.3023071289063	-10.0778903961182	-7.14899873733521	0.0100340843200684	-0.0113944197073579	0.0265924744307995	-0.0445111989974976
568	92.652961730957	-10.4025650024414	-6.95419406890869	0.011982130818069	-0.021459324285388	0.0282158460468054	-0.0480826161801815
569	93.3023071289063	-11.3765878677368	-6.75938940048218	0.00321592413820326	-0.017887907102704	0.0194496400654316	-0.0266541130840778
570	93.3023071289063	-10.7272396087646	-7.4087381362915	0.0100340843200684	-0.0185372550040483	0.00191722682211548	-0.0253554154187441
571	91.3542633056641	-11.0519132614136	-7.08406400680542	0.00483929552137852	-0.00684897974133492	-0.0165892094373703	-0.0143164889886975
572	92.652961730957	-11.3765878677368	-7.21393346786499	0.00711201597005129	0.00646266713738441	-0.00457625929266214	-0.00555028254166245
573	92.0036087036133	-11.0519132614136	-7.27886867523193	0.0123068047687411	0.0103587592020631	-0.0211346503347158	0.00743668992072344
574	90.7049102783203	-10.0778903961182	-7.60354280471802	-0.000355493422830477	0.0233457311987877	-0.0247060675173998	0.00743668992072344
575	92.0036087036133	-10.7272396087646	-7.53860807418823	-0.0136671401560307	0.025618452578783	-0.0331475995481014	0.0191249661147594
576	92.652961730957	-11.3765878677368	-7.4087381362915	-0.0341216214001179	0.0347093306481838	-0.0373683646321297	0.0408781431615353
577	90.7049102783203	-10.4025650024414	-7.21393346786499	-0.0136671401560307	0.0324366129934788	-0.0191866029053926	0.0373067259788513
578	93.3023071289063	-10.7272396087646	-7.60354280471802	-0.0208099745213985	0.0350340083241463	-0.0224333461374044	0.0356833562254906
579	93.9516525268555	-11.3765878677368	-7.34380340576172	-0.00619963090866804	0.040228795260191	-0.0276281367987394	0.0295145437121391
580	93.9516525268555	-10.7272396087646	-7.60354280471802	-0.0026282137259841	0.0327612869441509	-0.023407369852066	0.0165275707840919
581	93.9516525268555	-11.3765878677368	-7.47367286682129	-0.00425158534198999	0.0389300994575024	-0.00749832857400179	-0.00295288790948689
582	93.9516525268555	-11.0519132614136	-7.34380340576172	-0.00814767740666866	0.0438002124428749	-0.00360223650932312	0.00126787810586393
583	94.6010055541992	-11.0519132614136	-7.14899873733521	-0.00684897974133492	0.0356833562254906	-0.00490093370899558	-0.00684897974133492
584	92.652961730957	-9.75321674346924	-7.60354280471802	0.00321592413820326	0.0282158460468054	0.0175015944987535	-0.00392691092565656
585	95.2503509521484	-10.7272396087646	-7.47367286682129	0.00808603875339031	0.00256657530553639	0.0155535480007529	-0.0243813935667276
586	95.2503509521484	-10.0778903961182	-7.4087381362915	0.01100810803473	-0.0230826959013939	0.0223717093467712	-0.0565241500735283
587	93.3023071289063	-10.0778903961182	-7.73341274261475	0.0188002903014421	-0.0221086721867323	0.0223717093467712	-0.0445111989974976
588	93.3023071289063	-10.0778903961182	-7.27886867523193	0.01100810803473	-0.0263294391334057	0.0282158460468054	-0.0363943427801132
589	95.2503509521484	-12.0259370803833	-7.14899873733521	0.0142548503354192	-0.0302255302667618	0.0275664981454611	-0.0256800893694162
590	94.6010055541992	-11.7012624740601	-7.53860807418823	0.0155535480007529	-0.0477579422295094	0.0246444288641214	-0.0217839982360601
591	95.2503509521484	-12.3506107330322	-6.88925933837891	0.0103587592020631	-0.0487319678068161	0.00289124972186983	-0.00522560812532902
592	93.9516525268555	-12.0259370803833	-6.88925933837891	0.00711201597005129	-0.0490566417574883	0.00841071270406246	-0.00522560812532902
593	94.6010055541992	-12.0259370803833	-7.34380340576172	-0.00425158534198999	-0.0536020807921886	-0.0113944197073579	-0.00100484199356288
594	93.3023071289063	-10.7272396087646	-7.34380340576172	-0.00197886489331722	-0.0419138073921204	-0.00457625929266214	0.00548864435404539
595	95.2503509521484	-11.3765878677368	-6.95419406890869	-0.00392691092565656	-0.021459324285388	-0.0104203969240189	0.025618452578783
596	93.9516525268555	-11.3765878677368	-6.95419406890869	-0.0175632312893867	-0.00295288790948689	-0.0172385573387146	0.0382807515561581
597	93.3023071289063	-10.7272396087646	-7.14899873733521	-0.0139918150380254	0.00581331877037883	-0.0273034609854221	0.0496443510055542
598	93.3023071289063	-10.7272396087646	-6.82432460784912	-0.00392691092565656	0.00873538758605719	-0.0195112787187099	0.0353586822748184
599	95.2503509521484	-11.3765878677368	-6.82432460784912	-0.00522560812532902	0.012956153601408	-0.0146411629393697	0.0340599827468395
600	95.2503509521484	-10.0778903961182	-6.75938940048218	-0.000680167751852423	0.0103587592020631	-0.00717365415766835	0.0100340843200684
601	95.2503509521484	-11.3765878677368	-6.88925933837891	-0.00814767740666866	0.0162028968334198	-0.00392691092565656	-0.00879702530801296
602	95.2503509521484	-10.7272396087646	-6.88925933837891	-0.00360223650932312	0.0149041991680861	0.0103587592020631	0.00548864435404539
603	95.2503509521484	-10.7272396087646	-7.4087381362915	-0.000355493422830477	0.0210730116814375	-0.00717365415766835	0.00126787810586393
604	93.3023071289063	-9.75321674346924	-7.73341274261475	0.0116574559360743	0.0145795252174139	-0.00230353930965066	-0.00749832857400179
605	95.2503509521484	-10.7272396087646	-7.08406400680542	0.0194496400654316	0.000293855206109583	-0.00522560812532902	-0.0282774847000837
606	93.9516525268555	-10.7272396087646	-7.01912927627563	0.0223717093467712	-0.000680167751852423	0.0188002903014421	-0.0549007803201675
607	94.6010055541992	-9.75321674346924	-7.99315214157104	0.0162028968334198	0.00483929552137852	0.0145795252174139	-0.0458098985254765
608	92.652961730957	-9.10386753082275	-7.86328220367432	0.0100340843200684	0.00613799272105098	0.0223717093467712	-0.0399657599627972
609	95.2503509521484	-10.7272396087646	-7.47367286682129	0.0126314787194133	0.00321592413820326	0.00711201597005129	-0.0247060675173998
610	94.6010055541992	-10.7272396087646	-7.53860807418823	0.0123068047687411	0.00678734155371785	0.000293855206109583	-0.0198359526693821
611	95.8997039794922	-11.0519132614136	-7.34380340576172	0.00906006153672934	-0.00490093370899558	-0.00165419070981443	-0.0100957229733467
612	94.6010055541992	-10.4025650024414	-7.47367286682129	0.00613799272105098	0.00418994715437293	-0.00132951640989631	-0.00749832857400179
613	95.2503509521484	-11.0519132614136	-7.6684775352478	-0.0149658378213644	0.00906006153672934	-0.00425158534198999	-0.00165419070981443
614	92.0036087036133	-9.75321674346924	-7.9282169342041	-0.000355493422830477	0.00743668992072344	-0.00295288790948689	0.0145795252174139
615	94.6010055541992	-10.0778903961182	-7.86328220367432	-0.00684897974133492	0.00354059832170606	-0.00360223650932312	0.0265924744307995
616	93.3023071289063	-10.4025650024414	-7.79834747314453	-0.0146411629393697	0.00841071270406246	-0.0126931173726916	0.0496443510055542
617	93.9516525268555	-9.75321674346924	-7.79834747314453	-0.0146411629393697	0.00548864435404539	-0.00977104809135199	0.049319677054882
618	92.652961730957	-10.4025650024414	-7.34380340576172	-0.0126931173726916	-0.00165419070981443	-0.00457625929266214	0.0392547734081745
619	95.8997039794922	-10.7272396087646	-7.53860807418823	-0.00100484199356288	-0.00457625929266214	-0.0100957229733467	0.0295145437121391
620	93.9516525268555	-10.7272396087646	-7.53860807418823	-0.000680167751852423	-0.00977104809135199	-0.00327756232582033	0.0210730116814375
621	94.6010055541992	-10.4025650024414	-7.6684775352478	-0.00295288790948689	0.00126787810586393	0.000618529506027699	0.0123068047687411
622	92.652961730957	-9.75321674346924	-7.34380340576172	-0.00197886489331722	-0.0110697457566857	0.00678734155371785	0.00191722682211548
623	95.2503509521484	-10.7272396087646	-6.56458520889282	0.00581331877037883	-0.0133424662053585	0.00483929552137852	-0.00782300252467394
624	91.3542633056641	-9.75321674346924	-6.75938940048218	0.0123068047687411	-0.0130177913233638	0.00159255252219737	-0.0113944197073579
625	93.9516525268555	-10.4025650024414	-7.14899873733521	0.0207483377307653	-0.0188619289547205	-0.000355493422830477	-0.0315242260694504
626	93.3023071289063	-10.0778903961182	-6.95419406890869	0.0188002903014421	-0.017887907102704	-0.00814767740666866	-0.0503553375601768
627	92.652961730957	-9.428542137146	-6.49965000152588	0.0149041991680861	-0.00555028254166245	0.00256657530553639	-0.0474332682788372
628	92.0036087036133	-9.428542137146	-6.30484533309937	0.0123068047687411	-0.0139918150380254	0.0217223595827818	-0.0363943427801132
629	94.6010055541992	-10.0778903961182	-6.75938940048218	0.01100810803473	0.01100810803473	0.000943203864153475	-0.0113944197073579
630	92.0036087036133	-10.0778903961182	-6.95419406890869	0.0136055024340749	-0.00749832857400179	0.000943203864153475	-0.0113944197073579
631	93.3023071289063	-10.7272396087646	-6.95419406890869	-0.00555028254166245	-0.00165419070981443	-0.000355493422830477	-0.0136671401560307
632	91.3542633056641	-10.0778903961182	-6.88925933837891	0.000293855206109583	0.00646266713738441	-3.08191010844894e-05	-0.000680167751852423
633	92.652961730957	-10.7272396087646	-6.75938940048218	-0.00100484199356288	0.00938473641872406	-0.0026282137259841	0.00126787810586393
634	88.7568664550781	-8.77919387817383	-7.01912927627563	-0.0146411629393697	0.0165275707840919	-0.0123684434220195	0.0123068047687411
635	92.0036087036133	-10.4025650024414	-6.75938940048218	-0.00944637414067984	0.0188002903014421	-0.0169138833880424	0.029189869761467
636	91.3542633056641	-10.0778903961182	-6.88925933837891	-0.0211346503347158	0.0278911720961332	-0.0247060675173998	0.0473716296255589
637	91.3542633056641	-8.77919387817383	-7.27886867523193	-0.017887907102704	0.0259431265294552	-0.0263294391334057	0.0405534692108631
638	90.7049102783203	-10.0778903961182	-6.95419406890869	-0.017887907102704	0.0168522447347641	-0.0227580219507217	0.0373067259788513
639	93.9516525268555	-10.0778903961182	-6.95419406890869	-0.00327756232582033	0.0239950809627771	-0.0165892094373703	0.0301638916134834
640	93.9516525268555	-10.4025650024414	-6.62951993942261	-0.0100957229733467	0.0233457311987877	-0.0227580219507217	0.0152288740500808
641	94.6010055541992	-10.4025650024414	-7.21393346786499	-0.0126931173726916	0.0188002903014421	-0.0208099745213985	0.0022419011220336
642	93.9516525268555	-10.0778903961182	-7.60354280471802	-0.00132951640989631	0.0132808275520802	-0.00879702530801296	0.00711201597005129
643	95.2503509521484	-10.7272396087646	-7.4087381362915	-0.00814767740666866	0.013930176384747	0.0022419011220336	-3.08191010844894e-05
644	91.3542633056641	-9.10386753082275	-7.60354280471802	0.00386527273803949	0.0165275707840919	0.00321592413820326	0.000943203864153475
645	93.9516525268555	-10.0778903961182	-7.47367286682129	0.0181509424000978	-0.00587495695799589	0.00354059832170606	-0.021459324285388
646	93.3023071289063	-10.4025650024414	-7.21393346786499	0.013930176384747	-0.00392691092565656	0.0181509424000978	-0.0448358729481697
647	92.652961730957	-9.428542137146	-7.6684775352478	0.0155535480007529	-0.00132951640989631	0.0210730116814375	-0.0360696688294411
648	91.3542633056641	-10.0778903961182	-7.47367286682129	0.0126314787194133	-3.08191010844894e-05	0.0272418223321438	-0.0341216214001179
649	93.9516525268555	-11.0519132614136	-7.4087381362915	0.020423661917448	0.0158782228827477	0.0200989879667759	-0.0201606266200542
650	93.9516525268555	-11.0519132614136	-7.47367286682129	0.0103587592020631	0.011982130818069	0.00841071270406246	-0.017887907102704
651	93.9516525268555	-11.3765878677368	-7.34380340576172	-0.000355493422830477	0.00808603875339031	0.00613799272105098	-0.00879702530801296
652	92.652961730957	-11.7012624740601	-6.49965000152588	0.00581331877037883	0.011982130818069	0.0123068047687411	-0.00684897974133492
653	94.6010055541992	-11.7012624740601	-7.08406400680542	-0.00619963090866804	0.01100810803473	0.00906006153672934	-0.00879702530801296
654	91.3542633056641	-10.4025650024414	-7.21393346786499	-0.00165419070981443	0.00906006153672934	-0.00360223650932312	0.011982130818069
655	93.9516525268555	-11.3765878677368	-7.01912927627563	-0.0169138833880424	0.0324366129934788	-0.0204853005707264	0.0149041991680861
656	93.3023071289063	-11.0519132614136	-6.75938940048218	-0.00912170019000769	0.0512677207589149	-0.0305502042174339	0.0499690249562263
657	92.0036087036133	-10.0778903961182	-6.95419406890869	-0.0188619289547205	0.0399041213095188	-0.0292515084147453	0.0415274947881699
658	92.0036087036133	-10.7272396087646	-6.75938940048218	-0.0100957229733467	0.0259431265294552	-0.0337969474494457	0.0337353087961674
659	94.6010055541992	-11.0519132614136	-6.95419406890869	-0.00814767740666866	0.0149041991680861	-0.0286021586507559	0.0252937767654657
660	93.3023071289063	-10.4025650024414	-7.01912927627563	-3.08191010844894e-05	-0.00782300252467394	-0.0126931173726916	0.0165275707840919
661	94.6010055541992	-10.4025650024414	-6.62951993942261	-0.000355493422830477	-0.017887907102704	0.00191722682211548	0.00289124972186983
662	93.3023071289063	-10.0778903961182	-6.82432460784912	0.000618529506027699	-0.0305502042174339	0.0142548503354192	0.0152288740500808
663	94.6010055541992	-10.0778903961182	-6.75938940048218	0.00418994715437293	-0.043212503194809	0.0252937767654657	-0.00295288790948689
664	92.0036087036133	-9.10386753082275	-6.75938940048218	-0.00165419070981443	-0.0523033849895	0.0262678004801273	0.00418994715437293
665	93.9516525268555	-10.0778903961182	-7.14899873733521	0.0188002903014421	-0.0513293594121933	0.0360080301761627	-0.0263294391334057
666	93.3023071289063	-10.7272396087646	-6.95419406890869	0.0210730116814375	-0.0620436146855354	0.0444495603442192	-0.0513293594121933
667	92.652961730957	-9.428542137146	-6.75938940048218	0.00776136433705688	-0.0383423902094364	0.0405534692108631	-0.0454852245748043
668	92.0036087036133	-9.10386753082275	-6.56458520889282	0.01847561635077	-0.0389917381107807	0.0457482598721981	-0.0357449948787689
669	94.6010055541992	-10.4025650024414	-6.82432460784912	0.0123068047687411	-0.0253554154187441	0.0243197549134493	-0.0191866029053926
670	93.9516525268555	-10.4025650024414	-6.95419406890869	0.012956153601408	-0.0126931173726916	0.00841071270406246	-0.0159398596733809
671	93.9516525268555	-10.4025650024414	-7.60354280471802	0.00451462110504508	-0.00360223650932312	-0.0110697457566857	-0.00847235135734081
672	93.3023071289063	-10.4025650024414	-7.21393346786499	-0.000680167751852423	0.00678734155371785	-0.0162645354866982	-0.0104203969240189
673	93.3023071289063	-10.4025650024414	-7.14899873733521	0.0022419011220336	0.0171769186854362	-0.00684897974133492	-0.00327756232582033
674	92.652961730957	-9.10386753082275	-7.73341274261475	-0.00100484199356288	0.0262678004801273	-0.00652430532500148	0.0155535480007529
675	93.9516525268555	-10.4025650024414	-7.60354280471802	-0.0104203969240189	0.0327612869441509	-0.0198359526693821	0.0347093306481838
676	93.3023071289063	-10.0778903961182	-7.6684775352478	-0.0243813935667276	0.0301638916134834	-0.0334722734987736	0.0438002124428749
677	92.652961730957	-9.428542137146	-7.34380340576172	-0.0136671401560307	0.0233457311987877	-0.0276281367987394	0.0431508645415306
678	91.3542633056641	-9.75321674346924	-7.01912927627563	-0.00847235135734081	0.0217223595827818	-0.0266541130840778	0.036657378077507
679	93.9516525268555	-10.7272396087646	-7.47367286682129	-0.00360223650932312	0.00841071270406246	-0.0279528107494116	0.0330859608948231
680	93.3023071289063	-10.7272396087646	-7.4087381362915	0.00256657530553639	-0.00490093370899558	-0.0240567177534103	0.0132808275520802
681	93.9516525268555	-11.0519132614136	-7.08406400680542	0.00191722682211548	-0.00749832857400179	-0.0191866029053926	0.0022419011220336
682	93.3023071289063	-10.7272396087646	-6.82432460784912	-0.0100957229733467	-0.0113944197073579	-0.00652430532500148	-0.00295288790948689
683	93.9516525268555	-10.7272396087646	-6.95419406890869	0.00354059832170606	-0.00847235135734081	-0.00132951640989631	-0.00457625929266214
684	91.3542633056641	-9.428542137146	-7.21393346786499	0.0123068047687411	-0.00977104809135199	-0.0026282137259841	0.00126787810586393
685	93.9516525268555	-10.7272396087646	-6.69445466995239	0.0236704051494598	-0.0175632312893867	0.000943203864153475	-0.0279528107494116
686	93.3023071289063	-10.7272396087646	-6.69445466995239	0.029189869761467	-0.0250307414680719	0.0142548503354192	-0.0571734979748726
687	91.3542633056641	-10.0778903961182	-6.75938940048218	0.020423661917448	-0.0107450718060136	0.00841071270406246	-0.0438618510961533
688	90.0555648803711	-10.0778903961182	-7.01912927627563	0.00743668992072344	-0.0104203969240189	0.0123068047687411	-0.0402904339134693
689	92.652961730957	-11.0519132614136	-6.95419406890869	0.012956153601408	-0.0139918150380254	0.00418994715437293	-0.0256800893694162
690	92.0036087036133	-10.7272396087646	-6.88925933837891	0.01100810803473	-0.0104203969240189	0.00451462110504508	-0.0143164889886975
691	92.0036087036133	-10.7272396087646	-7.60354280471802	-0.00652430532500148	-0.00230353930965066	-0.0100957229733467	-0.00327756232582033
692	91.3542633056641	-10.4025650024414	-6.69445466995239	-0.00230353930965066	0.0136055024340749	-0.00847235135734081	0.00289124972186983
693	92.0036087036133	-10.7272396087646	-6.49965000152588	0.0230210572481155	0.0123068047687411	-0.00100484199356288	0.00548864435404539
694	91.3542633056641	-9.75321674346924	-7.08406400680542	-0.00652430532500148	0.00841071270406246	0.00289124972186983	0.00970941036939621
695	91.3542633056641	-11.0519132614136	-7.01912927627563	-0.0247060675173998	0.0191249661147594	-0.0113944197073579	0.0330859608948231
696	93.3023071289063	-11.3765878677368	-7.34380340576172	-0.0341216214001179	0.0259431265294552	-0.00717365415766835	0.0499690249562263
697	90.7049102783203	-10.0778903961182	-7.6684775352478	-0.0224333461374044	0.020423661917448	-0.00944637414067984	0.0522417463362217
698	90.7049102783203	-9.75321674346924	-6.75938940048218	-0.0149658378213644	0.0207483377307653	-0.00295288790948689	0.0321119390428066
699	93.3023071289063	-11.7012624740601	-6.43471527099609	-0.00879702530801296	0.0171769186854362	0.00678734155371785	0.0317872650921345
700	92.652961730957	-10.7272396087646	-7.4087381362915	-0.0113944197073579	0.00354059832170606	0.00289124972186983	0.0162028968334198
701	93.9516525268555	-11.3765878677368	-7.47367286682129	0.00159255252219737	0.000943203864153475	0.00159255252219737	0.00126787810586393
702	93.3023071289063	-11.3765878677368	-7.34380340576172	0.00386527273803949	0.00451462110504508	0.00678734155371785	0.00451462110504508
703	92.652961730957	-11.0519132614136	-7.27886867523193	0.00289124972186983	-0.0110697457566857	0.0106834331527352	-0.00327756232582033
704	92.0036087036133	-10.0778903961182	-7.14899873733521	-0.00619963090866804	0.00256657530553639	0.00678734155371785	-0.000680167751852423
705	94.6010055541992	-11.0519132614136	-7.27886867523193	0.0230210572481155	-0.0110697457566857	0.0136055024340749	-0.02697878703475
706	93.9516525268555	-11.3765878677368	-7.4087381362915	0.013930176384747	-0.017887907102704	0.0239950809627771	-0.0438618510961533
707	92.652961730957	-10.4025650024414	-7.21393346786499	0.0171769186854362	-0.00814767740666866	0.0181509424000978	-0.0464592464268208
708	92.0036087036133	-11.0519132614136	-6.95419406890869	0.00970941036939621	-0.0126931173726916	0.0265924744307995	-0.0373683646321297
709	93.9516525268555	-12.0259370803833	-7.47367286682129	0.0106834331527352	-0.0100957229733467	0.0233457311987877	-0.0276281367987394
710	93.9516525268555	-12.3506107330322	-7.08406400680542	0.00906006153672934	-0.00425158534198999	0.00418994715437293	-0.00912170019000769
711	94.6010055541992	-12.6752853393555	-6.82432460784912	0.00646266713738441	-0.0143164889886975	-0.0107450718060136	-0.00587495695799589
712	94.6010055541992	-12.6752853393555	-6.95419406890869	0.00776136433705688	-0.00490093370899558	-0.00782300252467394	-0.000680167751852423
713	93.9516525268555	-12.6752853393555	-6.88925933837891	-0.00847235135734081	-3.08191010844894e-05	-0.00782300252467394	-0.00944637414067984
714	92.0036087036133	-11.7012624740601	-7.01912927627563	0.0106834331527352	-0.00490093370899558	-0.00912170019000769	0.0178262684494257
715	93.3023071289063	-12.6752853393555	-6.75938940048218	-0.0143164889886975	0.0136055024340749	-0.0221086721867323	0.0324366129934788
716	93.3023071289063	-12.3506107330322	-6.36978054046631	-0.0117190945893526	0.0178262684494257	-0.0279528107494116	0.0496443510055542
717	94.6010055541992	-10.7272396087646	-7.14899873733521	-0.0146411629393697	0.0191249661147594	-0.0243813935667276	0.0467222817242146
718	93.3023071289063	-11.0519132614136	-7.14899873733521	-0.0100957229733467	0.0145795252174139	-0.0188619289547205	0.0363327041268349
719	93.9516525268555	-11.3765878677368	-7.01912927627563	-0.00652430532500148	0.00516396993771195	-0.0126931173726916	0.0317872650921345
720	94.6010055541992	-11.7012624740601	-7.27886867523193	-0.00100484199356288	0.0116574559360743	-0.0149658378213644	0.0103587592020631
721	93.9516525268555	-11.0519132614136	-6.62951993942261	-0.00100484199356288	0.00841071270406246	-0.00522560812532902	0.000943203864153475
722	93.9516525268555	-12.0259370803833	-6.43471527099609	-0.00327756232582033	0.0103587592020631	-0.0165892094373703	0.00126787810586393
723	92.652961730957	-11.0519132614136	-7.01912927627563	0.0100340843200684	0.00873538758605719	-0.00360223650932312	-0.00879702530801296
724	92.0036087036133	-11.0519132614136	-7.27886867523193	-0.00327756232582033	0.0113327819854021	-0.00944637414067984	-0.00717365415766835
725	93.3023071289063	-11.3765878677368	-6.95419406890869	0.0142548503354192	0.00451462110504508	-0.00652430532500148	-0.0256800893694162
726	93.3023071289063	-11.3765878677368	-6.62951993942261	0.0246444288641214	0.00451462110504508	-0.00100484199356288	-0.0552254542708397
727	93.3023071289063	-10.4025650024414	-6.95419406890869	0.0132808275520802	0.031137915328145	0.00938473641872406	-0.0428878292441368
728	92.652961730957	-11.0519132614136	-6.95419406890869	0.0136055024340749	0.0337353087961674	0.000293855206109583	-0.0412644557654858
729	93.9516525268555	-11.3765878677368	-7.21393346786499	0.00906006153672934	0.0327612869441509	0.00256657530553639	-0.0282774847000837
730	93.3023071289063	-11.7012624740601	-7.60354280471802	0.00808603875339031	0.0301638916134834	-0.0152905117720366	-0.017887907102704
731	93.3023071289063	-10.7272396087646	-7.79834747314453	-0.00425158534198999	0.0321119390428066	-0.00782300252467394	-0.0100957229733467
732	93.3023071289063	-11.3765878677368	-7.73341274261475	-0.00490093370899558	0.036657378077507	-0.0227580219507217	-0.0133424662053585
733	95.2503509521484	-11.0519132614136	-7.53860807418823	-3.08191010844894e-05	0.0340599827468395	-0.0162645354866982	-0.00684897974133492
734	93.3023071289063	-11.7012624740601	-7.47367286682129	0.00516396993771195	0.025618452578783	-0.0159398596733809	0.0165275707840919
735	93.3023071289063	-11.7012624740601	-7.73341274261475	-0.0107450718060136	0.00873538758605719	-0.0276281367987394	0.0223717093467712
736	91.3542633056641	-11.0519132614136	-7.86328220367432	-0.0188619289547205	0.00418994715437293	-0.0240567177534103	0.0415274947881699
737	93.9516525268555	-11.3765878677368	-7.53860807418823	-0.0117190945893526	-0.000355493422830477	-0.0175632312893867	0.0457482598721981
738	94.6010055541992	-11.3765878677368	-7.34380340576172	-0.00977104809135199	-0.00944637414067984	-0.0169138833880424	0.0343846566975117
739	92.0036087036133	-10.4025650024414	-7.34380340576172	-0.0100957229733467	-0.00814767740666866	-0.00100484199356288	0.0262678004801273
740	92.0036087036133	-10.7272396087646	-7.6684775352478	0.000618529506027699	-0.028926832601428	0.000618529506027699	0.0194496400654316
741	92.652961730957	-10.4025650024414	-7.27886867523193	0.00386527273803949	-0.0276281367987394	0.0113327819854021	0.00711201597005129
742	93.9516525268555	-12.3506107330322	-7.14899873733521	-0.00749832857400179	-0.0133424662053585	0.0132808275520802	0.0162028968334198
743	94.6010055541992	-11.3765878677368	-6.30484533309937	0.00256657530553639	-0.0130177913233638	0.0168522447347641	0.000618529506027699
744	93.3023071289063	-11.7012624740601	-6.36978054046631	0.012956153601408	-0.0107450718060136	0.00970941036939621	0.00159255252219737
745	93.9516525268555	-11.7012624740601	-7.01912927627563	0.0220470335334539	-0.00360223650932312	0.0226963832974434	-0.0299008563160896
746	93.9516525268555	-12.0259370803833	-6.95419406890869	0.0168522447347641	0.00483929552137852	0.0220470335334539	-0.0428878292441368
747	91.3542633056641	-10.4025650024414	-7.14899873733521	0.00451462110504508	0.0191249661147594	0.0308132413774729	-0.0552254542708397
748	90.7049102783203	-11.3765878677368	-6.75938940048218	0.00256657530553639	0.0230210572481155	0.020423661917448	-0.0360696688294411
749	92.0036087036133	-11.3765878677368	-6.88925933837891	0.0100340843200684	0.0269171483814716	0.0275664981454611	-0.0159398596733809
750	90.0555648803711	-11.0519132614136	-6.95419406890869	-0.00684897974133492	0.0252937767654657	0.00678734155371785	-0.0120437685400248
751	90.0555648803711	-10.0778903961182	-6.88925933837891	-0.00327756232582033	0.0278911720961332	0.00354059832170606	-0.0130177913233638
752	90.0555648803711	-11.0519132614136	-7.21393346786499	-0.00327756232582033	0.0243197549134493	-0.00522560812532902	-0.00295288790948689
753	92.0036087036133	-10.7272396087646	-7.01912927627563	-0.0149658378213644	0.0278911720961332	-0.00425158534198999	-0.000355493422830477
754	92.652961730957	-12.0259370803833	-6.88925933837891	-0.00165419070981443	0.0226963832974434	-0.00360223650932312	0.0132808275520802
755	92.652961730957	-11.0519132614136	-6.75938940048218	-0.0146411629393697	0.00321592413820326	-0.0152905117720366	0.0285405199974775
756	90.7049102783203	-10.7272396087646	-6.88925933837891	-0.0130177913233638	-0.0253554154187441	-0.023407369852066	0.0473716296255589
757	92.652961730957	-11.3765878677368	-7.27886867523193	-0.017887907102704	-0.0299008563160896	-0.0100957229733467	0.0421768426895142
758	93.9516525268555	-11.3765878677368	-7.73341274261475	-0.0146411629393697	-0.0363943427801132	-0.0100957229733467	0.0399041213095188
759	92.0036087036133	-10.0778903961182	-7.73341274261475	-0.00490093370899558	-0.0513293594121933	-0.00619963090866804	0.0304885655641556
760	92.0036087036133	-11.0519132614136	-7.60354280471802	-0.00100484199356288	-0.0568488240242004	0.000618529506027699	0.0168522447347641
761	92.652961730957	-9.75321674346924	-7.53860807418823	0.0191249661147594	-0.0526280589401722	0.00159255252219737	0.0100340843200684
762	95.2503509521484	-11.0519132614136	-7.47367286682129	-0.00457625929266214	-0.0308748781681061	-0.0198359526693821	0.00970941036939621
763	94.6010055541992	-11.3765878677368	-7.60354280471802	0.012956153601408	-0.0334722734987736	-0.00360223650932312	-0.00295288790948689
764	93.3023071289063	-10.7272396087646	-7.60354280471802	0.0200989879667759	-0.028926832601428	-0.0169138833880424	-0.00197886489331722
765	93.3023071289063	-10.7272396087646	-7.60354280471802	0.0100340843200684	-0.0299008563160896	-0.00360223650932312	-0.0201606266200542
766	95.2503509521484	-12.3506107330322	-7.34380340576172	0.0158782228827477	-0.0299008563160896	0.000943203864153475	-0.0441865250468254
767	93.9516525268555	-10.7272396087646	-7.47367286682129	0.00970941036939621	-0.021459324285388	0.00743668992072344	-0.0419138073921204
768	94.6010055541992	-12.3506107330322	-7.14899873733521	0.00938473641872406	-0.0182125810533762	0.00451462110504508	-0.0360696688294411
769	94.6010055541992	-12.3506107330322	-7.6684775352478	0.00743668992072344	-0.0195112787187099	0.0178262684494257	-0.0279528107494116
770	93.9516525268555	-11.7012624740601	-7.14899873733521	-0.000355493422830477	-0.0201606266200542	-0.0026282137259841	-0.0185372550040483
771	92.652961730957	-11.7012624740601	-7.14899873733521	0.00841071270406246	-0.0149658378213644	-0.00165419070981443	-0.0139918150380254
772	93.3023071289063	-12.0259370803833	-6.95419406890869	0.00808603875339031	-0.00847235135734081	-0.00132951640989631	0.00159255252219737
773	92.652961730957	-11.0519132614136	-7.08406400680542	-0.00555028254166245	-0.00100484199356288	0.00581331877037883	-0.00457625929266214
774	96.5490493774414	-12.6752853393555	-7.21393346786499	0.00289124972186983	-0.00912170019000769	0.00743668992072344	0.00841071270406246
775	95.2503509521484	-12.0259370803833	-7.47367286682129	-0.0146411629393697	0.00678734155371785	-0.00782300252467394	0.029189869761467
776	93.9516525268555	-11.0519132614136	-7.6684775352478	-0.0185372550040483	0.0116574559360743	-0.0162645354866982	0.0467222817242146
777	95.2503509521484	-12.0259370803833	-7.4087381362915	-0.0107450718060136	0.0113327819854021	0.00159255252219737	0.041852168738842
778	93.9516525268555	-11.0519132614136	-7.14899873733521	-0.0107450718060136	0.0145795252174139	-0.0133424662053585	0.041852168738842
779	92.0036087036133	-10.4025650024414	-7.34380340576172	-0.00847235135734081	0.00418994715437293	-0.00392691092565656	0.0197743140161037
780	94.6010055541992	-10.7272396087646	-7.34380340576172	-0.00327756232582033	0.0113327819854021	-0.00425158534198999	0.01847561635077
781	93.9516525268555	-10.7272396087646	-7.27886867523193	-0.00684897974133492	0.00808603875339031	-0.0146411629393697	0.00808603875339031
782	94.6010055541992	-11.0519132614136	-7.86328220367432	-0.0026282137259841	0.00191722682211548	-0.00847235135734081	-0.00717365415766835
783	95.2503509521484	-11.7012624740601	-7.47367286682129	-0.00490093370899558	0.0116574559360743	-0.0123684434220195	-3.08191010844894e-05
784	94.6010055541992	-10.7272396087646	-7.53860807418823	0.00354059832170606	0.00548864435404539	-0.00944637414067984	0.00386527273803949
785	93.3023071289063	-10.0778903961182	-7.4087381362915	0.01847561635077	-0.00944637414067984	-0.00392691092565656	-0.021459324285388
786	96.5490493774414	-11.7012624740601	-7.53860807418823	0.0236704051494598	-0.0113944197073579	0.0103587592020631	-0.0529527328908443
787	93.3023071289063	-10.4025650024414	-7.9282169342041	0.0162028968334198	0.00841071270406246	0.0259431265294552	-0.0445111989974976
788	96.5490493774414	-12.0259370803833	-7.60354280471802	0.0181509424000978	-0.0100957229733467	0.0343846566975117	-0.0373683646321297
789	95.8997039794922	-11.3765878677368	-8.12302207946777	0.0126314787194133	-0.0117190945893526	0.0162028968334198	-0.0120437685400248
790	93.9516525268555	-10.7272396087646	-7.9282169342041	0.0113327819854021	-0.0195112787187099	0.0116574559360743	-0.0104203969240189
791	93.3023071289063	-10.7272396087646	-7.60354280471802	0.000293855206109583	-0.00392691092565656	-0.00327756232582033	-0.0100957229733467
792	94.6010055541992	-10.7272396087646	-7.9282169342041	0.0142548503354192	0.00873538758605719	-0.00522560812532902	-0.000680167751852423
793	92.652961730957	-10.4025650024414	-7.86328220367432	-0.00490093370899558	0.0200989879667759	0.00354059832170606	0.00159255252219737
794	95.2503509521484	-11.7012624740601	-7.47367286682129	0.00451462110504508	0.0142548503354192	-0.00100484199356288	0.00386527273803949
795	93.9516525268555	-11.3765878677368	-7.01912927627563	-0.0136671401560307	0.0213976856321096	-0.00814767740666866	0.0347093306481838
796	94.6010055541992	-11.3765878677368	-6.69445466995239	-0.0217839982360601	0.0165275707840919	-0.0159398596733809	0.0425015166401863
797	94.6010055541992	-10.7272396087646	-6.82432460784912	-0.0133424662053585	0.0145795252174139	-0.0217839982360601	0.0425015166401863
798	93.9516525268555	-10.4025650024414	-7.21393346786499	-0.00555028254166245	0.0155535480007529	-0.0415891297161579	0.0392547734081745
799	93.3023071289063	-10.7272396087646	-7.08406400680542	0.00321592413820326	0.00938473641872406	-0.0286021586507559	0.029189869761467
800	93.9516525268555	-11.7012624740601	-6.49965000152588	-0.0126931173726916	0.0100340843200684	-0.0250307414680719	0.025618452578783
801	93.3023071289063	-11.7012624740601	-6.69445466995239	0.00483929552137852	0.0100340843200684	-0.0149658378213644	0.00743668992072344
802	92.652961730957	-11.0519132614136	-6.75938940048218	-0.00490093370899558	0.00483929552137852	-0.00522560812532902	0.00841071270406246
803	91.3542633056641	-10.4025650024414	-6.95419406890869	-0.00132951640989631	0.00841071270406246	-0.00295288790948689	-0.00197886489331722
804	92.0036087036133	-10.7272396087646	-7.34380340576172	0.0136055024340749	0.00678734155371785	0.012956153601408	-0.00457625929266214
805	91.3542633056641	-10.7272396087646	-7.21393346786499	0.0113327819854021	0.00548864435404539	0.00483929552137852	-0.0188619289547205
806	92.652961730957	-12.0259370803833	-7.27886867523193	0.0149041991680861	0.00321592413820326	0.0100340843200684	-0.0516540370881557
807	90.7049102783203	-11.0519132614136	-7.4087381362915	0.00613799272105098	0.0162028968334198	0.01100810803473	-0.0464592464268208
808	92.652961730957	-11.7012624740601	-7.14899873733521	0.000943203864153475	0.01847561635077	0.00906006153672934	-0.0347709693014622
809	90.7049102783203	-10.7272396087646	-7.60354280471802	0.00938473641872406	0.0262678004801273	0.0100340843200684	-0.0230826959013939
810	92.652961730957	-11.0519132614136	-7.01912927627563	-0.0100957229733467	0.0207483377307653	-0.00944637414067984	-0.021459324285388
811	93.3023071289063	-12.0259370803833	-7.53860807418823	0.00418994715437293	0.0188002903014421	-0.00555028254166245	-0.00587495695799589
812	95.2503509521484	-12.0259370803833	-7.4087381362915	-0.00717365415766835	0.0162028968334198	-0.0133424662053585	-0.0120437685400248
813	93.3023071289063	-11.7012624740601	-7.27886867523193	-0.000355493422830477	0.0149041991680861	-0.0191866029053926	0.00613799272105098
814	93.9516525268555	-10.7272396087646	-7.27886867523193	0.00743668992072344	0.0123068047687411	-0.00977104809135199	0.0100340843200684
815	92.652961730957	-10.7272396087646	-7.6684775352478	-0.00977104809135199	0.0136055024340749	-0.00587495695799589	0.0282158460468054
816	93.9516525268555	-10.4025650024414	-7.73341274261475	-0.0107450718060136	0.00841071270406246	-0.0100957229733467	0.0460729338228703
817	94.6010055541992	-11.7012624740601	-7.53860807418823	-0.00944637414067984	-0.00360223650932312	0.00548864435404539	0.041852168738842
818	93.3023071289063	-11.0519132614136	-7.53860807418823	-0.0133424662053585	0.00516396993771195	0.00841071270406246	0.0363327041268349
819	93.3023071289063	-11.3765878677368	-7.4087381362915	-0.00295288790948689	-0.0026282137259841	0.00776136433705688	0.0288651939481497
820	93.3023071289063	-11.0519132614136	-7.4087381362915	-0.0104203969240189	-0.00555028254166245	0.0100340843200684	0.0252937767654657
821	94.6010055541992	-11.7012624740601	-7.73341274261475	-0.000680167751852423	-0.00425158534198999	-0.00782300252467394	-0.00490093370899558
822	94.6010055541992	-12.9999599456787	-7.47367286682129	-0.0026282137259841	0.00841071270406246	-0.00100484199356288	-0.00619963090866804
823	94.6010055541992	-12.9999599456787	-7.34380340576172	0.000618529506027699	0.00191722682211548	-0.00587495695799589	0.00126787810586393
824	93.9516525268555	-12.6752853393555	-7.14899873733521	0.00711201597005129	0.000618529506027699	-0.000680167751852423	-0.00717365415766835
825	94.6010055541992	-12.3506107330322	-7.34380340576172	0.00483929552137852	-0.00782300252467394	-0.0100957229733467	-0.0198359526693821
826	95.2503509521484	-13.6493082046509	-7.34380340576172	0.0149041991680861	-0.00555028254166245	0.00386527273803949	-0.0503553375601768
827	92.0036087036133	-12.3506107330322	-7.53860807418823	0.00516396993771195	-0.0026282137259841	0.00743668992072344	-0.0497059896588326
828	93.9516525268555	-13.3246335983276	-7.47367286682129	0.00970941036939621	-0.00197886489331722	0.00418994715437293	-0.0393164120614529
829	93.9516525268555	-11.7012624740601	-7.6684775352478	0.00906006153672934	-0.00814767740666866	0.00938473641872406	-0.0273034609854221
830	93.3023071289063	-11.3765878677368	-7.79834747314453	0.0158782228827477	0.00743668992072344	-0.00360223650932312	-0.0201606266200542
831	93.3023071289063	-11.3765878677368	-7.60354280471802	-0.00230353930965066	-0.00100484199356288	-0.0110697457566857	-0.0126931173726916
832	93.9516525268555	-11.0519132614136	-7.6684775352478	-3.08191010844894e-05	-0.00587495695799589	-0.00197886489331722	-0.0208099745213985
833	92.652961730957	-11.0519132614136	-7.99315214157104	-0.00197886489331722	0.000618529506027699	0.000293855206109583	-0.00165419070981443
834	94.6010055541992	-11.7012624740601	-7.79834747314453	0.0022419011220336	-0.00132951640989631	0.00386527273803949	-0.00132951640989631
835	93.3023071289063	-10.7272396087646	-7.47367286682129	-0.0149658378213644	0.00581331877037883	-0.00360223650932312	0.0220470335334539
836	94.6010055541992	-11.7012624740601	-7.27886867523193	-0.023407369852066	0.00646266713738441	-0.0162645354866982	0.040228795260191
837	93.3023071289063	-11.0519132614136	-7.21393346786499	-0.00749832857400179	-0.00392691092565656	-0.0136671401560307	0.0444495603442192
838	95.2503509521484	-12.0259370803833	-7.34380340576172	-0.0113944197073579	-0.00749832857400179	-0.0117190945893526	0.0301638916134834
839	94.6010055541992	-11.7012624740601	-7.53860807418823	-0.00425158534198999	-0.0217839982360601	-0.00814767740666866	0.0334106348454952
840	93.3023071289063	-10.7272396087646	-7.79834747314453	0.00516396993771195	-0.0240567177534103	0.00711201597005129	0.0194496400654316
841	93.9516525268555	-11.0519132614136	-7.73341274261475	0.0022419011220336	-0.0227580219507217	0.00354059832170606	0.00483929552137852
842	93.9516525268555	-11.7012624740601	-7.01912927627563	0.00126787810586393	-0.017887907102704	0.0113327819854021	-0.0162645354866982
843	95.2503509521484	-12.6752853393555	-6.69445466995239	-3.08191010844894e-05	-0.0100957229733467	0.000943203864153475	0.00289124972186983
844	93.3023071289063	-11.7012624740601	-7.6684775352478	0.00743668992072344	-0.017887907102704	0.00191722682211548	-0.00782300252467394
845	92.652961730957	-11.0519132614136	-7.9282169342041	0.0165275707840919	-0.028926832601428	-3.08191010844894e-05	-0.0224333461374044
846	94.6010055541992	-10.7272396087646	-7.86328220367432	0.0246444288641214	-0.0311995539814234	0.0213976856321096	-0.0464592464268208
847	93.3023071289063	-10.4025650024414	-7.53860807418823	0.013930176384747	-0.0156151866540313	0.01847561635077	-0.0454852245748043
848	93.9516525268555	-11.7012624740601	-7.47367286682129	0.00938473641872406	-0.0110697457566857	0.0181509424000978	-0.0341216214001179
849	93.3023071289063	-10.4025650024414	-7.4087381362915	0.0175015944987535	0.00418994715437293	0.00776136433705688	-0.0217839982360601
850	93.3023071289063	-10.4025650024414	-7.79834747314453	0.0113327819854021	-0.0126931173726916	0.000293855206109583	-0.017887907102704
851	92.0036087036133	-10.7272396087646	-7.27886867523193	-0.00165419070981443	0.000943203864153475	-0.00295288790948689	-0.0113944197073579
852	92.652961730957	-10.4025650024414	-7.14899873733521	-0.00360223650932312	0.00126787810586393	-0.00652430532500148	-0.0113944197073579
853	93.3023071289063	-10.4025650024414	-7.01912927627563	0.00938473641872406	0.00483929552137852	-0.0224333461374044	-0.00230353930965066
854	94.6010055541992	-11.7012624740601	-6.75938940048218	-0.00100484199356288	0.01100810803473	-0.0224333461374044	0.00613799272105098
855	93.9516525268555	-10.0778903961182	-6.75938940048218	-0.0149658378213644	0.0149041991680861	-0.0169138833880424	0.0334106348454952
856	93.9516525268555	-11.0519132614136	-7.08406400680542	-0.0188619289547205	0.00613799272105098	-0.0266541130840778	0.0415274947881699
857	92.652961730957	-10.4025650024414	-7.14899873733521	-0.0169138833880424	0.0106834331527352	-0.0182125810533762	0.0376313999295235
858	93.9516525268555	-11.0519132614136	-6.75938940048218	-0.0250307414680719	0.0126314787194133	-0.0143164889886975	0.0373067259788513
859	93.3023071289063	-11.3765878677368	-6.75938940048218	-0.00684897974133492	0.00776136433705688	-0.0204853005707264	0.0298392176628113
860	92.652961730957	-11.3765878677368	-6.82432460784912	-0.00977104809135199	0.00451462110504508	-0.00879702530801296	0.0249691028147936
861	92.652961730957	-11.7012624740601	-6.75938940048218	-0.00717365415766835	-0.00619963090866804	-0.0149658378213644	-0.00652430532500148
862	92.0036087036133	-11.0519132614136	-6.95419406890869	-0.0107450718060136	-0.00490093370899558	0.00321592413820326	0.00548864435404539
863	92.652961730957	-11.3765878677368	-6.75938940048218	-0.00652430532500148	-0.0169138833880424	-0.00522560812532902	-0.00197886489331722
864	90.0555648803711	-11.0519132614136	-6.88925933837891	-0.0113944197073579	0.00548864435404539	0.00873538758605719	0.000293855206109583
865	92.0036087036133	-10.7272396087646	-7.08406400680542	0.0116574559360743	-0.0139918150380254	0.00483929552137852	-0.0282774847000837
866	92.0036087036133	-10.0778903961182	-7.01912927627563	0.0181509424000978	-0.0208099745213985	0.0178262684494257	-0.0425631552934647
867	92.0036087036133	-10.7272396087646	-6.56458520889282	0.00678734155371785	-0.000680167751852423	0.0317872650921345	-0.0529527328908443
868	92.652961730957	-11.7012624740601	-7.08406400680542	0.00743668992072344	-0.00100484199356288	0.0243197549134493	-0.0341216214001179
869	92.0036087036133	-10.4025650024414	-7.08406400680542	0.0126314787194133	0.00906006153672934	0.0136055024340749	-0.023407369852066
870	92.0036087036133	-10.0778903961182	-7.01912927627563	0.012956153601408	0.00873538758605719	0.0152288740500808	-0.0130177913233638
871	92.652961730957	-10.4025650024414	-7.01912927627563	0.012956153601408	0.0162028968334198	0.0181509424000978	-0.0123684434220195
872	92.0036087036133	-10.4025650024414	-6.75938940048218	0.00386527273803949	0.0210730116814375	0.0220470335334539	-0.00944637414067984
873	92.652961730957	-10.7272396087646	-7.6684775352478	0.0100340843200684	0.0168522447347641	0.0386054255068302	0.00483929552137852
874	93.9516525268555	-11.3765878677368	-7.6684775352478	0.00516396993771195	0.0194496400654316	0.0340599827468395	0.00808603875339031
875	93.9516525268555	-9.75321674346924	-7.60354280471802	-0.00684897974133492	0.0165275707840919	0.00289124972186983	0.0246444288641214
876	93.9516525268555	-11.7012624740601	-6.88925933837891	-0.0139918150380254	0.025618452578783	-0.021459324285388	0.049319677054882
877	93.3023071289063	-10.7272396087646	-7.08406400680542	-0.00717365415766835	0.0149041991680861	-0.0334722734987736	0.0425015166401863
878	93.3023071289063	-11.0519132614136	-6.56458520889282	-0.0182125810533762	0.00776136433705688	-0.0286021586507559	0.0389300994575024
879	95.2503509521484	-12.3506107330322	-6.88925933837891	-0.00684897974133492	-0.00165419070981443	-0.0370436906814575	0.031137915328145
880	93.9516525268555	-12.0259370803833	-7.01912927627563	-0.0130177913233638	-0.0123684434220195	-0.03444629535079	0.0194496400654316
881	93.9516525268555	-12.6752853393555	-6.82432460784912	-0.00652430532500148	-0.0162645354866982	-0.0286021586507559	0.00451462110504508
882	93.3023071289063	-12.0259370803833	-6.75938940048218	0.000943203864153475	-0.00132951640989631	-0.0162645354866982	0.00289124972186983
883	93.3023071289063	-12.3506107330322	-6.69445466995239	0.00321592413820326	-0.00327756232582033	-0.0149658378213644	0.00321592413820326
884	92.652961730957	-11.7012624740601	-6.56458520889282	0.01100810803473	-0.00684897974133492	-0.0107450718060136	-0.000680167751852423
885	92.652961730957	-11.3765878677368	-7.86328220367432	0.0152288740500808	-0.0175632312893867	-0.00782300252467394	-0.0227580219507217
886	92.652961730957	-11.7012624740601	-7.73341274261475	0.0213976856321096	-0.0159398596733809	0.0155535480007529	-0.0490566417574883
887	93.3023071289063	-12.3506107330322	-6.88925933837891	0.0181509424000978	-0.0175632312893867	0.0210730116814375	-0.0497059896588326
888	92.652961730957	-12.0259370803833	-7.27886867523193	0.0165275707840919	-0.00847235135734081	0.0259431265294552	-0.0337969474494457
889	93.3023071289063	-11.0519132614136	-7.4087381362915	0.00354059832170606	-0.000355493422830477	0.0100340843200684	-0.0240567177534103
890	92.652961730957	-10.4025650024414	-6.82432460784912	0.00451462110504508	-0.00522560812532902	-0.00100484199356288	-0.0169138833880424
891	92.0036087036133	-10.7272396087646	-7.01912927627563	0.00516396993771195	0.00906006153672934	-0.00782300252467394	-0.00619963090866804
892	92.652961730957	-10.4025650024414	-7.14899873733521	-0.00555028254166245	0.0100340843200684	-0.00717365415766835	-0.00197886489331722
893	92.652961730957	-10.4025650024414	-7.6684775352478	0.00970941036939621	0.0152288740500808	-0.00879702530801296	0.00321592413820326
894	92.652961730957	-10.0778903961182	-7.4087381362915	0.00256657530553639	0.0223717093467712	0.000618529506027699	0.00938473641872406
895	93.3023071289063	-10.0778903961182	-7.4087381362915	-0.0152905117720366	0.0269171483814716	-0.00847235135734081	0.0106834331527352
896	95.2503509521484	-11.0519132614136	-6.75938940048218	-0.0237320438027382	0.0304885655641556	-0.0191866029053926	0.0395794473588467
897	91.3542633056641	-10.0778903961182	-7.86328220367432	-0.0149658378213644	0.036657378077507	-0.0126931173726916	0.0314625911414623
898	93.3023071289063	-11.0519132614136	-7.4087381362915	-0.0117190945893526	0.0486703291535378	-0.0191866029053926	0.0337353087961674
899	93.9516525268555	-11.3765878677368	-7.34380340576172	-0.00457625929266214	0.0360080301761627	-0.0159398596733809	0.0295145437121391
900	93.3023071289063	-11.3765878677368	-7.34380340576172	-0.00717365415766835	0.0282158460468054	-0.0120437685400248	0.0220470335334539
901	94.6010055541992	-11.3765878677368	-7.34380340576172	-0.00230353930965066	0.01847561635077	-0.0110697457566857	0.00808603875339031
902	93.9516525268555	-11.0519132614136	-7.53860807418823	-0.00360223650932312	0.0243197549134493	-3.08191010844894e-05	0.00418994715437293
903	92.652961730957	-11.0519132614136	-7.6684775352478	-0.0026282137259841	0.00776136433705688	-0.00522560812532902	-0.0026282137259841
904	92.652961730957	-10.0778903961182	-7.79834747314453	0.0181509424000978	-0.00717365415766835	0.00841071270406246	-0.00912170019000769
905	93.3023071289063	-10.4025650024414	-7.86328220367432	0.0191249661147594	-0.0253554154187441	0.00646266713738441	-0.0308748781681061
906	92.652961730957	-10.0778903961182	-7.08406400680542	0.0123068047687411	-0.0276281367987394	0.0200989879667759	-0.0435371771454811
907	94.6010055541992	-11.7012624740601	-7.34380340576172	0.0236704051494598	-0.0360696688294411	0.0239950809627771	-0.0510046854615211
908	93.9516525268555	-11.0519132614136	-7.86328220367432	0.013930176384747	-0.0331475995481014	0.0230210572481155	-0.0386670641601086
909	92.652961730957	-10.0778903961182	-7.4087381362915	0.0178262684494257	-0.0295761823654175	0.012956153601408	-0.0224333461374044
910	92.652961730957	-11.0519132614136	-6.88925933837891	0.0103587592020631	-0.0354203209280968	0.0136055024340749	-0.00944637414067984
911	93.9516525268555	-11.7012624740601	-6.82432460784912	0.00418994715437293	-0.0253554154187441	-3.08191010844894e-05	-0.0159398596733809
912	93.3023071289063	-11.0519132614136	-6.49965000152588	0.00711201597005129	-0.0253554154187441	0.00289124972186983	-0.00425158534198999
913	92.0036087036133	-10.4025650024414	-6.88925933837891	0.000293855206109583	-0.0198359526693821	0.00808603875339031	0.00418994715437293
914	92.0036087036133	-10.4025650024414	-7.21393346786499	0.00191722682211548	-0.0136671401560307	0.00321592413820326	0.0165275707840919
915	93.3023071289063	-10.4025650024414	-7.27886867523193	-0.00749832857400179	-0.00652430532500148	-0.00165419070981443	0.0142548503354192
916	93.9516525268555	-11.7012624740601	-6.82432460784912	-0.0227580219507217	-0.00360223650932312	-0.0107450718060136	0.0545144639909267
917	91.3542633056641	-10.0778903961182	-7.08406400680542	0.000943203864153475	-0.00327756232582033	-0.00522560812532902	0.0295145437121391
918	93.9516525268555	-11.7012624740601	-6.49965000152588	-0.0250307414680719	-0.0169138833880424	-0.0107450718060136	0.049319677054882
919	93.9516525268555	-11.0519132614136	-6.75938940048218	-0.00360223650932312	-0.0188619289547205	-0.00977104809135199	0.0314625911414623
920	93.3023071289063	-11.7012624740601	-6.82432460784912	-0.00425158534198999	-0.0328229255974293	-0.00684897974133492	0.0155535480007529
921	92.652961730957	-11.0519132614136	-7.08406400680542	-0.00360223650932312	-0.03444629535079	-0.0120437685400248	0.00581331877037883
922	92.652961730957	-11.7012624740601	-6.75938940048218	-0.00977104809135199	-0.03444629535079	-0.00522560812532902	0.00126787810586393
923	90.0555648803711	-10.7272396087646	-6.69445466995239	-0.00912170019000769	-0.0315242260694504	-0.00619963090866804	-0.00619963090866804
924	90.7049102783203	-11.3765878677368	-6.43471527099609	-0.0117190945893526	-0.0295761823654175	-0.0256800893694162	0.00418994715437293
925	90.7049102783203	-11.0519132614136	-6.95419406890869	0.00906006153672934	-0.00522560812532902	-0.0156151866540313	-0.0217839982360601
926	88.7568664550781	-10.4025650024414	-7.01912927627563	0.00970941036939621	0.0022419011220336	-0.0143164889886975	-0.0350956469774246
927	90.7049102783203	-11.7012624740601	-7.4087381362915	0.00321592413820326	0.0132808275520802	0.00548864435404539	-0.043212503194809
928	92.0036087036133	-10.4025650024414	-7.53860807418823	0.00873538758605719	0.000293855206109583	0.00776136433705688	-0.0357449948787689
929	91.3542633056641	-10.0778903961182	-7.27886867523193	0.0142548503354192	-0.00847235135734081	0.0103587592020631	-0.0224333461374044
930	93.9516525268555	-12.0259370803833	-6.95419406890869	0.0103587592020631	-0.00522560812532902	0.000293855206109583	-0.0175632312893867
931	93.9516525268555	-11.3765878677368	-7.60354280471802	-0.00165419070981443	-0.00814767740666866	-0.00457625929266214	-0.0126931173726916
932	93.3023071289063	-12.0259370803833	-7.47367286682129	0.00646266713738441	-0.00944637414067984	0.00581331877037883	-0.00912170019000769
933	92.652961730957	-11.0519132614136	-7.4087381362915	0.0142548503354192	-0.0162645354866982	0.00841071270406246	-0.00490093370899558
934	92.652961730957	-11.0519132614136	-6.95419406890869	-0.00132951640989631	-0.0156151866540313	-0.00977104809135199	0.00581331877037883
935	92.652961730957	-10.4025650024414	-6.75938940048218	-0.0133424662053585	-0.0130177913233638	0.000943203864153475	0.031137915328145
936	93.9516525268555	-11.7012624740601	-6.62951993942261	-0.0198359526693821	-0.00749832857400179	-0.0123684434220195	0.0489950031042099
937	93.9516525268555	-10.4025650024414	-7.21393346786499	-0.0152905117720366	-0.0149658378213644	-0.00425158534198999	0.0363327041268349
938	95.2503509521484	-11.7012624740601	-6.95419406890869	-0.0123684434220195	-0.00879702530801296	0.0103587592020631	0.0360080301761627
939	94.6010055541992	-11.0519132614136	-6.95419406890869	-0.00425158534198999	-0.00230353930965066	0.0152288740500808	0.0285405199974775
940	96.5490493774414	-12.0259370803833	-6.95419406890869	0.00159255252219737	0.0103587592020631	0.01100810803473	0.0197743140161037
941	95.2503509521484	-11.7012624740601	-6.69445466995239	-0.0130177913233638	0.0223717093467712	0.00970941036939621	0.000943203864153475
942	96.5490493774414	-12.9999599456787	-6.04510593414307	-0.00879702530801296	0.0613326244056225	0.0142548503354192	0.00678734155371785
943	93.9516525268555	-11.3765878677368	-7.27886867523193	-0.000355493422830477	0.0632806718349457	0.0246444288641214	0.00126787810586393
944	97.1983947753906	-12.6752853393555	-6.88925933837891	-0.0110697457566857	0.0457482598721981	0.00354059832170606	-0.00457625929266214
945	95.2503509521484	-12.9999599456787	-7.01912927627563	0.0226963832974434	0.0636053457856178	-0.000680167751852423	-0.0318489037454128
946	94.6010055541992	-12.3506107330322	-7.01912927627563	0.0100340843200684	0.0700988322496414	-0.000680167751852423	-0.0568488240242004
947	95.8997039794922	-12.6752853393555	-6.62951993942261	0.00841071270406246	0.0681507885456085	0.00711201597005129	-0.0412644557654858
948	94.6010055541992	-12.0259370803833	-6.95419406890869	-0.00100484199356288	0.0590599067509174	-0.0126931173726916	-0.0360696688294411
949	93.9516525268555	-12.3506107330322	-7.01912927627563	0.00581331877037883	0.0438002124428749	-0.00912170019000769	-0.0237320438027382
950	96.5490493774414	-12.9999599456787	-6.88925933837891	0.00289124972186983	0.00516396993771195	-0.0133424662053585	-0.0143164889886975
951	95.2503509521484	-12.9999599456787	-6.95419406890869	-0.00295288790948689	-0.00944637414067984	-0.00879702530801296	-0.00360223650932312
952	96.5490493774414	-12.6752853393555	-6.75938940048218	0.00581331877037883	-0.0159398596733809	-0.0172385573387146	-0.00165419070981443
953	94.6010055541992	-12.6752853393555	-6.62951993942261	-0.00132951640989631	-0.0354203209280968	-0.0191866029053926	-0.000355493422830477
954	95.2503509521484	-11.3765878677368	-7.4087381362915	-0.0026282137259841	-0.0493813157081604	-0.00847235135734081	0.0162028968334198
955	93.9516525268555	-10.4025650024414	-7.08406400680542	-0.00457625929266214	-0.038017712533474	-0.0172385573387146	0.0265924744307995
956	94.6010055541992	-11.0519132614136	-7.21393346786499	-0.0117190945893526	-0.0354203209280968	-0.0159398596733809	0.0506183728575706
957	93.3023071289063	-11.7012624740601	-6.95419406890869	-0.0100957229733467	-0.0334722734987736	-0.0152905117720366	0.0444495603442192
958	96.5490493774414	-12.6752853393555	-6.69445466995239	-0.00360223650932312	-0.0295761823654175	-0.0107450718060136	0.0399041213095188
959	95.2503509521484	-12.0259370803833	-6.69445466995239	-0.000680167751852423	-0.0305502042174339	-0.0133424662053585	0.0259431265294552
960	95.2503509521484	-11.3765878677368	-7.60354280471802	-0.00230353930965066	-0.0260047651827335	-0.0107450718060136	0.0113327819854021
961	95.2503509521484	-11.7012624740601	-7.14899873733521	-0.00230353930965066	0.00516396993771195	-0.00295288790948689	0.00970941036939621
962	95.2503509521484	-12.3506107330322	-7.21393346786499	-0.0026282137259841	0.0356833562254906	-0.00782300252467394	0.000618529506027699
963	95.2503509521484	-12.0259370803833	-7.01912927627563	-0.00619963090866804	0.0288651939481497	-0.00457625929266214	-0.0113944197073579
964	96.5490493774414	-12.0259370803833	-7.47367286682129	0.00581331877037883	-0.00295288790948689	-0.00392691092565656	0.000618529506027699
965	95.8997039794922	-11.7012624740601	-7.21393346786499	0.0106834331527352	0.00191722682211548	0.00126787810586393	-0.0195112787187099
966	95.2503509521484	-11.3765878677368	-7.86328220367432	0.0217223595827818	0.00483929552137852	0.00581331877037883	-0.0445111989974976
967	95.2503509521484	-12.0259370803833	-7.34380340576172	0.0142548503354192	0.0675014406442642	0.011982130818069	-0.0461345724761486
968	94.6010055541992	-11.0519132614136	-7.86328220367432	0.0194496400654316	0.0873065739870071	0.00938473641872406	-0.0334722734987736
969	95.2503509521484	-12.0259370803833	-6.95419406890869	0.0123068047687411	0.0499690249562263	-0.00360223650932312	-0.0240567177534103
970	97.1983947753906	-11.7012624740601	-7.47367286682129	0.0178262684494257	0.0369820520281792	0.00646266713738441	-0.0146411629393697
971	93.9516525268555	-12.0259370803833	-7.60354280471802	-0.0100957229733467	0.0376313999295235	0.000943203864153475	-0.00749832857400179
972	95.2503509521484	-12.0259370803833	-7.9282169342041	-0.00555028254166245	0.0301638916134834	0.00418994715437293	-0.00457625929266214
973	94.6010055541992	-12.0259370803833	-7.21393346786499	0.00159255252219737	0.0188002903014421	0.00289124972186983	-0.00782300252467394
974	95.8997039794922	-11.7012624740601	-7.14899873733521	0.00418994715437293	0.0149041991680861	0.00743668992072344	0.0145795252174139
975	93.3023071289063	-12.0259370803833	-6.82432460784912	-0.00847235135734081	0.012956153601408	0.00581331877037883	0.0272418223321438
976	95.2503509521484	-11.0519132614136	-6.95419406890869	-0.0204853005707264	0.0152288740500808	-0.0026282137259841	0.0489950031042099
977	95.2503509521484	-11.7012624740601	-7.21393346786499	-0.0227580219507217	0.00678734155371785	-0.000355493422830477	0.0450989119708538
978	96.5490493774414	-12.0259370803833	-7.53860807418823	-0.00360223650932312	0.00159255252219737	-0.00295288790948689	0.0369820520281792
979	95.2503509521484	-11.3765878677368	-7.79834747314453	0.000293855206109583	0.00516396993771195	-0.00230353930965066	0.0330859608948231
980	95.2503509521484	-10.4025650024414	-7.60354280471802	-0.00425158534198999	0.00256657530553639	0.00548864435404539	0.0155535480007529
981	94.6010055541992	-11.0519132614136	-7.47367286682129	0.0022419011220336	-0.00165419070981443	0.00159255252219737	-0.00165419070981443
982	95.8997039794922	-12.0259370803833	-7.08406400680542	0.00516396993771195	-0.00100484199356288	0.00386527273803949	0.00354059832170606
983	96.5490493774414	-11.7012624740601	-7.27886867523193	0.0022419011220336	-0.0185372550040483	0.00386527273803949	-0.00327756232582033
984	95.8997039794922	-11.7012624740601	-7.47367286682129	0.000943203864153475	-0.00522560812532902	-0.00457625929266214	0.00321592413820326
985	93.3023071289063	-11.7012624740601	-7.47367286682129	0.0149041991680861	-0.0107450718060136	-0.00197886489331722	-0.0211346503347158
986	93.3023071289063	-11.7012624740601	-6.69445466995239	0.013930176384747	-0.0172385573387146	0.00970941036939621	-0.0419138073921204
987	92.652961730957	-11.0519132614136	-6.95419406890869	0.000943203864153475	-0.00360223650932312	0.00938473641872406	-0.0425631552934647
988	92.0036087036133	-11.0519132614136	-6.75938940048218	0.00289124972186983	-0.0110697457566857	0.020423661917448	-0.0360696688294411
989	92.652961730957	-11.3765878677368	-7.01912927627563	0.0106834331527352	-0.00230353930965066	0.0100340843200684	-0.0130177913233638
990	93.3023071289063	-12.0259370803833	-7.73341274261475	0.0168522447347641	0.0103587592020631	0.00159255252219737	-0.0169138833880424
991	91.3542633056641	-10.7272396087646	-7.6684775352478	-0.00587495695799589	0.00808603875339031	0.0100340843200684	-0.0143164889886975
992	92.652961730957	-10.7272396087646	-7.60354280471802	-0.00944637414067984	0.0136055024340749	0.0022419011220336	-0.0026282137259841
993	92.652961730957	-11.7012624740601	-7.34380340576172	-0.00749832857400179	0.00808603875339031	0.00906006153672934	0.00418994715437293
994	95.2503509521484	-12.0259370803833	-7.01912927627563	0.00289124972186983	0.013930176384747	0.00159255252219737	0.00743668992072344
995	93.3023071289063	-12.0259370803833	-7.53860807418823	-0.0165892094373703	0.0262678004801273	-0.0253554154187441	0.0207483377307653
996	93.3023071289063	-11.0519132614136	-7.6684775352478	-0.0191866029053926	0.0275664981454611	-0.032173577696085	0.045423585921526
997	94.6010055541992	-11.7012624740601	-6.88925933837891	-0.0211346503347158	0.01100810803473	-0.0386670641601086	0.0412028171122074
998	95.8997039794922	-11.7012624740601	-7.14899873733521	-0.0139918150380254	0.00321592413820326	-0.050680011510849	0.040228795260191
999	93.3023071289063	-10.4025650024414	-6.95419406890869	-0.00619963090866804	-0.0104203969240189	-0.0315242260694504	0.0314625911414623
1000	93.9516525268555	-11.0519132614136	-6.82432460784912	-0.00327756232582033	-0.0146411629393697	-0.0308748781681061	0.0126314787194133
1001	92.652961730957	-10.7272396087646	-7.21393346786499	-0.00814767740666866	-0.0175632312893867	-0.0182125810533762	0.0168522447347641
1002	95.2503509521484	-11.3765878677368	-7.73341274261475	0.00126787810586393	-0.0230826959013939	-0.00132951640989631	0.00126787810586393
1003	94.6010055541992	-11.7012624740601	-7.34380340576172	0.00516396993771195	-0.0373683646321297	-0.00425158534198999	-0.000355493422830477
1004	95.2503509521484	-12.0259370803833	-7.08406400680542	0.00873538758605719	-0.0305502042174339	0.0126314787194133	0.00256657530553639
1005	94.6010055541992	-12.6752853393555	-6.82432460784912	0.0168522447347641	-0.0370436906814575	0.00386527273803949	-0.0162645354866982
1006	95.2503509521484	-12.6752853393555	-7.21393346786499	0.0259431265294552	-0.0461345724761486	0.0171769186854362	-0.0454852245748043
1007	93.3023071289063	-11.7012624740601	-7.6684775352478	0.0175015944987535	-0.0347709693014622	0.0171769186854362	-0.0451605506241322
1008	94.6010055541992	-12.9999599456787	-7.4087381362915	0.0197743140161037	-0.0383423902094364	0.0304885655641556	-0.0393164120614529
1009	94.6010055541992	-12.6752853393555	-7.4087381362915	0.0168522447347641	-0.0299008563160896	0.0158782228827477	-0.0172385573387146
1010	93.9516525268555	-11.7012624740601	-7.60354280471802	0.00354059832170606	-0.0104203969240189	0.00711201597005129	-0.0175632312893867
1011	94.6010055541992	-11.7012624740601	-6.82432460784912	-0.00879702530801296	-0.00912170019000769	-0.00295288790948689	-0.00457625929266214
1012	93.9516525268555	-11.3765878677368	-7.01912927627563	0.00581331877037883	0.0126314787194133	0.00678734155371785	-0.00197886489331722
1013	93.9516525268555	-11.7012624740601	-7.01912927627563	-0.00100484199356288	0.0285405199974775	0.00289124972186983	-0.00619963090866804
1014	95.2503509521484	-12.3506107330322	-7.60354280471802	0.00289124972186983	0.0434755384922028	0.00354059832170606	0.00646266713738441
1015	95.2503509521484	-12.6752853393555	-7.34380340576172	-0.00392691092565656	0.0373067259788513	0.00289124972186983	0.0194496400654316
1016	94.6010055541992	-10.7272396087646	-7.6684775352478	-0.0139918150380254	0.0217223595827818	0.000943203864153475	0.047696303576231
1017	94.6010055541992	-11.7012624740601	-7.01912927627563	-0.00717365415766835	0.012956153601408	-0.00425158534198999	0.0399041213095188
1018	95.2503509521484	-10.7272396087646	-7.60354280471802	-0.0139918150380254	-0.0165892094373703	0.00841071270406246	0.0382807515561581
1019	93.3023071289063	-10.4025650024414	-7.60354280471802	-0.00392691092565656	-0.0266541130840778	0.0165275707840919	0.0252937767654657
1020	93.9516525268555	-10.4025650024414	-7.6684775352478	0.00743668992072344	-0.0406151078641415	0.013930176384747	0.01847561635077
1021	93.3023071289063	-10.4025650024414	-7.47367286682129	0.00321592413820326	-0.0428878292441368	0.00970941036939621	-0.00295288790948689
1022	93.9516525268555	-10.0778903961182	-7.01912927627563	-3.08191010844894e-05	-0.0376930385828018	-0.00847235135734081	0.00126787810586393
1023	95.2503509521484	-11.3765878677368	-6.43471527099609	0.0194496400654316	-0.0399657599627972	-0.00912170019000769	-0.00327756232582033
1024	93.3023071289063	-9.75321674346924	-7.34380340576172	0.013930176384747	-0.0237320438027382	-0.0169138833880424	-3.08191010844894e-05
1025	93.9516525268555	-10.0778903961182	-7.34380340576172	0.0265924744307995	-0.03444629535079	-0.0149658378213644	-0.0273034609854221
1026	95.2503509521484	-11.3765878677368	-7.01912927627563	0.0304885655641556	-0.0406151078641415	-0.00555028254166245	-0.0503553375601768
1027	93.9516525268555	-10.4025650024414	-7.14899873733521	0.00938473641872406	-0.0139918150380254	0.00126787810586393	-0.0536020807921886
1028	95.8997039794922	-11.0519132614136	-6.88925933837891	0.0149041991680861	-0.00295288790948689	0.0106834331527352	-0.0419138073921204
1029	94.6010055541992	-11.0519132614136	-7.14899873733521	0.0168522447347641	0.0217223595827818	-0.00717365415766835	-0.023407369852066
1030	93.3023071289063	-10.4025650024414	-8.12302207946777	0.00646266713738441	0.0343846566975117	0.00418994715437293	-0.0126931173726916
1031	93.3023071289063	-10.4025650024414	-7.79834747314453	0.00776136433705688	0.0425015166401863	-0.00425158534198999	-0.00522560812532902
1032	93.9516525268555	-10.4025650024414	-7.27886867523193	-0.00619963090866804	0.0314625911414623	0.0123068047687411	-0.00197886489331722
1033	93.9516525268555	-10.4025650024414	-7.21393346786499	-0.00652430532500148	0.0155535480007529	-0.0107450718060136	-0.000680167751852423
1034	94.6010055541992	-11.3765878677368	-7.27886867523193	0.000618529506027699	0.00646266713738441	-0.00879702530801296	0.00386527273803949
1035	95.2503509521484	-11.7012624740601	-7.27886867523193	-0.0126931173726916	0.0200989879667759	-0.0208099745213985	0.0233457311987877
1036	93.3023071289063	-10.7272396087646	-7.60354280471802	-0.0243813935667276	0.0207483377307653	-0.0198359526693821	0.0353586822748184
1037	94.6010055541992	-12.3506107330322	-7.60354280471802	-0.00944637414067984	0.0265924744307995	-0.0182125810533762	0.0438002124428749
1038	93.9516525268555	-10.0778903961182	-7.79834747314453	-0.00912170019000769	0.0317872650921345	-0.0230826959013939	0.0450989119708538
1039	93.9516525268555	-11.0519132614136	-7.4087381362915	-0.00360223650932312	0.0288651939481497	-0.0185372550040483	0.0386054255068302
1040	93.9516525268555	-10.0778903961182	-7.21393346786499	-0.00717365415766835	0.0353586822748184	-0.0256800893694162	0.0181509424000978
1041	94.6010055541992	-10.4025650024414	-7.60354280471802	-0.00425158534198999	0.0379560738801956	-0.0399657599627972	0.0220470335334539
1042	92.652961730957	-10.7272396087646	-7.79834747314453	-0.00490093370899558	0.0483456552028656	-0.0324982516467571	0.00354059832170606
1043	93.9516525268555	-11.0519132614136	-7.6684775352478	0.000618529506027699	0.0463976077735424	-0.0253554154187441	-3.08191010844894e-05
1044	92.652961730957	-10.7272396087646	-7.6684775352478	0.0181509424000978	0.0200989879667759	-0.0243813935667276	0.000293855206109583
1045	92.652961730957	-10.4025650024414	-7.01912927627563	0.0162028968334198	-0.00717365415766835	-0.0253554154187441	-0.0230826959013939
1046	92.652961730957	-11.0519132614136	-6.62951993942261	0.0162028968334198	-0.0250307414680719	-0.00425158534198999	-0.0441865250468254
1047	92.652961730957	-10.7272396087646	-7.14899873733521	0.00581331877037883	-0.0139918150380254	0.00711201597005129	-0.043212503194809
1048	92.652961730957	-11.0519132614136	-7.53860807418823	0.00289124972186983	0.00678734155371785	0.0197743140161037	-0.0337969474494457
1049	91.3542633056641	-10.4025650024414	-7.21393346786499	-0.00100484199356288	0.0265924744307995	0.00906006153672934	-0.021459324285388
1050	91.3542633056641	-10.7272396087646	-7.08406400680542	-0.0139918150380254	0.00743668992072344	0.0106834331527352	-0.0198359526693821
1051	92.652961730957	-11.3765878677368	-6.82432460784912	-0.0217839982360601	-0.0026282137259841	0.00970941036939621	-0.0117190945893526
1052	92.652961730957	-10.4025650024414	-6.82432460784912	-0.0146411629393697	0.0136055024340749	0.00678734155371785	0.0022419011220336
1053	93.9516525268555	-10.7272396087646	-7.27886867523193	-0.00197886489331722	0.00548864435404539	0.00906006153672934	0.00516396993771195
1054	93.3023071289063	-11.0519132614136	-7.27886867523193	-0.00132951640989631	-0.0282774847000837	-3.08191010844894e-05	0.0126314787194133
1055	94.6010055541992	-11.7012624740601	-7.08406400680542	-0.017887907102704	-0.0373683646321297	-0.0136671401560307	0.0217223595827818
1056	95.2503509521484	-12.0259370803833	-6.69445466995239	-0.0162645354866982	-0.0370436906814575	-0.0208099745213985	0.0415274947881699
1057	94.6010055541992	-10.7272396087646	-7.01912927627563	-0.0169138833880424	-0.0461345724761486	-0.0152905117720366	0.052891094237566
1058	93.3023071289063	-10.4025650024414	-7.47367286682129	-0.0149658378213644	-0.0299008563160896	-0.00457625929266214	0.0412028171122074
1059	95.8997039794922	-11.7012624740601	-7.4087381362915	-0.00360223650932312	0.00743668992072344	-0.00230353930965066	0.0304885655641556
1060	95.2503509521484	-12.0259370803833	-7.47367286682129	-0.00360223650932312	0.0288651939481497	-0.00522560812532902	0.0243197549134493
1061	94.6010055541992	-12.0259370803833	-6.88925933837891	-0.00100484199356288	0.0243197549134493	0.00711201597005129	0.000293855206109583
1062	93.9516525268555	-10.7272396087646	-7.01912927627563	-0.00100484199356288	0.0249691028147936	0.0100340843200684	0.00126787810586393
1063	95.2503509521484	-11.7012624740601	-6.88925933837891	0.00191722682211548	0.0230210572481155	0.00938473641872406	0.00743668992072344
1064	93.9516525268555	-11.7012624740601	-7.60354280471802	0.0181509424000978	0.0136055024340749	0.00841071270406246	0.00386527273803949
1065	95.2503509521484	-12.0259370803833	-7.21393346786499	0.0152288740500808	0.00451462110504508	0.0155535480007529	-0.00912170019000769
1066	97.8477478027344	-12.9999599456787	-7.53860807418823	0.020423661917448	-0.00165419070981443	0.0272418223321438	-0.0441865250468254
1067	95.2503509521484	-12.0259370803833	-7.60354280471802	0.0152288740500808	0.0171769186854362	0.0171769186854362	-0.0402904339134693
1068	95.8997039794922	-13.3246335983276	-7.34380340576172	0.0246444288641214	0.00418994715437293	0.0249691028147936	-0.0302255302667618
1069	95.2503509521484	-11.7012624740601	-7.4087381362915	0.012956153601408	0.00808603875339031	0.0200989879667759	-0.0227580219507217
1070	93.9516525268555	-12.3506107330322	-7.73341274261475	0.0116574559360743	0.013930176384747	0.0116574559360743	-0.0172385573387146
1071	95.8997039794922	-12.9999599456787	-6.88925933837891	0.000293855206109583	-0.00132951640989631	0.0100340843200684	-0.0139918150380254
1072	94.6010055541992	-11.7012624740601	-7.01912927627563	-0.00684897974133492	-0.00782300252467394	0.000943203864153475	-0.00717365415766835
1073	95.2503509521484	-11.0519132614136	-7.01912927627563	-0.0123684434220195	-0.00879702530801296	0.0103587592020631	-0.00100484199356288
1074	94.6010055541992	-11.7012624740601	-7.01912927627563	-0.00132951640989631	-0.0175632312893867	0.0106834331527352	0.00581331877037883
1075	95.2503509521484	-11.7012624740601	-6.82432460784912	-0.0188619289547205	-0.00944637414067984	-0.00619963090866804	0.0252937767654657
1076	96.5490493774414	-12.6752853393555	-6.82432460784912	-0.0156151866540313	-0.0182125810533762	-0.00684897974133492	0.0463976077735424
1077	95.2503509521484	-11.7012624740601	-7.21393346786499	-0.0123684434220195	0.00906006153672934	-0.0107450718060136	0.047696303576231
1078	95.2503509521484	-10.7272396087646	-7.4087381362915	-0.0143164889886975	-0.0136671401560307	-0.0227580219507217	0.0337353087961674
1079	95.8997039794922	-12.6752853393555	-7.34380340576172	-0.00392691092565656	-0.00360223650932312	-0.0247060675173998	0.0272418223321438
1080	96.5490493774414	-12.6752853393555	-7.21393346786499	-0.00555028254166245	0.00386527273803949	-0.0230826959013939	0.020423661917448
1081	97.8477478027344	-12.6752853393555	-6.62951993942261	0.00418994715437293	0.0126314787194133	-0.00912170019000769	0.000618529506027699
1082	96.5490493774414	-12.0259370803833	-7.08406400680542	-0.000355493422830477	0.0188002903014421	-0.00425158534198999	0.000943203864153475
1083	95.8997039794922	-11.7012624740601	-7.14899873733521	0.00354059832170606	0.0145795252174139	-0.00490093370899558	-0.00327756232582033
1084	95.2503509521484	-11.7012624740601	-7.60354280471802	-0.000355493422830477	0.0217223595827818	-0.00814767740666866	-0.0110697457566857
1085	95.8997039794922	-12.3506107330322	-7.60354280471802	0.0213976856321096	0.0278911720961332	-0.0198359526693821	-0.0204853005707264
1086	94.6010055541992	-11.3765878677368	-7.21393346786499	0.0178262684494257	0.0100340843200684	-0.0169138833880424	-0.0493813157081604
1087	97.1983947753906	-12.0259370803833	-6.88925933837891	0.00873538758605719	0.00808603875339031	-0.0159398596733809	-0.0480826161801815
1088	95.2503509521484	-11.0519132614136	-7.9282169342041	0.0113327819854021	0.00354059832170606	-0.0110697457566857	-0.038017712533474
1089	95.8997039794922	-11.0519132614136	-7.9282169342041	0.01100810803473	-0.00782300252467394	-0.00132951640989631	-0.02697878703475
1090	97.1983947753906	-12.3506107330322	-7.01912927627563	0.0106834331527352	-0.00814767740666866	0.00548864435404539	-0.0159398596733809
1091	98.4970932006836	-12.3506107330322	-7.08406400680542	0.00970941036939621	-0.0159398596733809	0.00451462110504508	-0.00944637414067984
1092	96.5490493774414	-12.3506107330322	-7.27886867523193	-0.00684897974133492	-0.0240567177534103	0.0165275707840919	-0.00717365415766835
1093	97.1983947753906	-12.0259370803833	-6.82432460784912	0.000618529506027699	-0.0273034609854221	0.0223717093467712	-0.00360223650932312
1094	94.6010055541992	-11.0519132614136	-7.21393346786499	0.00256657530553639	-0.0149658378213644	0.0126314787194133	0.00418994715437293
1095	95.2503509521484	-11.3765878677368	-7.27886867523193	-0.0107450718060136	-0.00230353930965066	-0.00132951640989631	0.0265924744307995
1096	96.5490493774414	-12.0259370803833	-6.88925933837891	-0.0104203969240189	-0.0256800893694162	-0.00522560812532902	0.0486703291535378
1097	95.8997039794922	-11.3765878677368	-7.14899873733521	-0.0139918150380254	-0.028926832601428	-0.00295288790948689	0.0408781431615353
1098	96.5490493774414	-12.3506107330322	-6.43471527099609	-0.00425158534198999	-0.023407369852066	-0.00652430532500148	0.0363327041268349
1099	97.1983947753906	-12.3506107330322	-6.69445466995239	0.00483929552137852	-0.00295288790948689	-0.000355493422830477	0.0259431265294552
1100	96.5490493774414	-12.3506107330322	-7.27886867523193	-0.000680167751852423	-0.00425158534198999	-0.00165419070981443	0.0116574559360743
1101	96.5490493774414	-12.3506107330322	-7.47367286682129	0.00191722682211548	-0.00490093370899558	0.0142548503354192	-0.00100484199356288
1102	95.8997039794922	-12.3506107330322	-7.21393346786499	-0.00490093370899558	-0.000680167751852423	0.01100810803473	-0.00100484199356288
1103	93.3023071289063	-11.0519132614136	-6.95419406890869	-0.0113944197073579	-0.0113944197073579	0.01100810803473	0.00516396993771195
1104	94.6010055541992	-11.7012624740601	-6.43471527099609	0.0126314787194133	-0.00749832857400179	0.0100340843200684	-0.00392691092565656
1105	93.9516525268555	-11.7012624740601	-7.53860807418823	0.00776136433705688	-0.00132951640989631	0.0155535480007529	-0.0247060675173998
1106	92.652961730957	-11.0519132614136	-7.73341274261475	0.0327612869441509	-0.00587495695799589	0.0197743140161037	-0.0441865250468254
1107	93.9516525268555	-11.7012624740601	-7.4087381362915	0.00873538758605719	0.00873538758605719	0.0356833562254906	-0.0438618510961533
1108	92.652961730957	-10.7272396087646	-7.53860807418823	0.0116574559360743	0.0132808275520802	0.0317872650921345	-0.0435371771454811
1109	93.3023071289063	-11.3765878677368	-7.27886867523193	0.00581331877037883	0.0136055024340749	0.00126787810586393	-0.0282774847000837
1110	93.3023071289063	-12.0259370803833	-7.14899873733521	0.00191722682211548	0.0162028968334198	0.0252937767654657	-0.0117190945893526
1111	94.6010055541992	-11.7012624740601	-7.4087381362915	0.00321592413820326	0.0246444288641214	0.00548864435404539	-0.0182125810533762
1112	95.8997039794922	-11.7012624740601	-7.27886867523193	-0.00847235135734081	0.0197743140161037	-0.00230353930965066	-0.00717365415766835
1113	95.2503509521484	-11.7012624740601	-7.47367286682129	-0.0126931173726916	0.0116574559360743	-0.00360223650932312	-0.00132951640989631
1114	94.6010055541992	-11.0519132614136	-7.47367286682129	0.00386527273803949	0.0116574559360743	-0.00782300252467394	0.00906006153672934
1115	95.2503509521484	-10.4025650024414	-7.4087381362915	-0.0133424662053585	0.0132808275520802	-0.0237320438027382	0.00970941036939621
1116	95.8997039794922	-11.0519132614136	-7.27886867523193	-0.0240567177534103	0.013930176384747	-0.0341216214001179	0.049319677054882
1117	95.2503509521484	-11.3765878677368	-7.47367286682129	-0.017887907102704	0.0126314787194133	-0.0263294391334057	0.0441248863935471
1118	95.8997039794922	-12.0259370803833	-7.4087381362915	-0.0159398596733809	0.00159255252219737	-0.0299008563160896	0.0405534692108631
1119	97.1983947753906	-11.3765878677368	-7.47367286682129	0.00256657530553639	-0.00522560812532902	-0.0250307414680719	0.0249691028147936
1120	95.8997039794922	-10.7272396087646	-7.47367286682129	-0.00490093370899558	-0.00879702530801296	-0.023407369852066	0.0175015944987535
1121	96.5490493774414	-11.0519132614136	-7.4087381362915	-0.00392691092565656	-0.0107450718060136	-0.0123684434220195	0.00743668992072344
1122	97.1983947753906	-12.0259370803833	-7.27886867523193	0.00841071270406246	-0.00490093370899558	0.00321592413820326	-0.000680167751852423
1123	95.8997039794922	-11.7012624740601	-7.4087381362915	0.00126787810586393	-0.00977104809135199	0.0116574559360743	-0.00749832857400179
1124	95.8997039794922	-12.0259370803833	-7.34380340576172	0.01847561635077	-0.0311995539814234	0.00646266713738441	-0.0026282137259841
1125	96.5490493774414	-12.0259370803833	-7.47367286682129	0.020423661917448	-0.0412644557654858	0.00159255252219737	-0.0308748781681061
1126	95.2503509521484	-11.3765878677368	-6.95419406890869	0.0295145437121391	-0.038017712533474	0.0178262684494257	-0.0516540370881557
1127	96.5490493774414	-11.7012624740601	-6.69445466995239	0.0226963832974434	-0.0406151078641415	0.0197743140161037	-0.0526280589401722
1128	94.6010055541992	-11.7012624740601	-6.95419406890869	0.0191249661147594	-0.0299008563160896	0.0210730116814375	-0.0415891297161579
1129	95.8997039794922	-12.3506107330322	-6.95419406890869	0.0155535480007529	-0.023407369852066	0.013930176384747	-0.0376930385828018
1130	96.5490493774414	-12.6752853393555	-6.69445466995239	0.0113327819854021	-0.00717365415766835	0.0236704051494598	-0.023407369852066
1131	96.5490493774414	-11.7012624740601	-6.88925933837891	0.0142548503354192	-0.00717365415766835	0.0246444288641214	-0.0237320438027382
1132	95.2503509521484	-12.6752853393555	-7.14899873733521	-0.00555028254166245	0.00126787810586393	0.0217223595827818	-0.00425158534198999
1133	95.8997039794922	-12.3506107330322	-6.56458520889282	-0.00457625929266214	0.00808603875339031	0.0265924744307995	0.00581331877037883
1134	95.2503509521484	-11.7012624740601	-6.95419406890869	-0.00132951640989631	0.0191249661147594	0.0265924744307995	0.00808603875339031
1135	94.6010055541992	-10.7272396087646	-7.47367286682129	-0.00944637414067984	0.0308132413774729	0.0152288740500808	0.0132808275520802
1136	93.9516525268555	-11.0519132614136	-7.47367286682129	-0.0266541130840778	0.0288651939481497	-0.0240567177534103	0.0399041213095188
1137	95.2503509521484	-11.3765878677368	-7.34380340576172	-0.0159398596733809	0.0265924744307995	-0.0188619289547205	0.0395794473588467
1138	96.5490493774414	-11.7012624740601	-7.4087381362915	-0.0120437685400248	0.0213976856321096	-0.028926832601428	0.0415274947881699
1139	95.8997039794922	-10.0778903961182	-7.60354280471802	-0.00782300252467394	0.0126314787194133	-0.0315242260694504	0.0233457311987877
1140	94.6010055541992	-10.0778903961182	-7.9282169342041	-0.000355493422830477	0.00159255252219737	-0.039641086012125	0.0243197549134493
1141	95.8997039794922	-9.428542137146	-7.73341274261475	-0.00295288790948689	-0.00717365415766835	-0.0318489037454128	0.0022419011220336
1142	94.6010055541992	-11.0519132614136	-7.34380340576172	-0.00327756232582033	-0.00100484199356288	-0.0250307414680719	-3.08191010844894e-05
1143	95.2503509521484	-10.7272396087646	-7.34380340576172	-3.08191010844894e-05	0.00354059832170606	-0.0149658378213644	-0.00132951640989631
1144	96.5490493774414	-10.7272396087646	-7.4087381362915	0.0126314787194133	0.0181509424000978	-0.0165892094373703	-0.00100484199356288
1145	95.2503509521484	-10.4025650024414	-7.4087381362915	0.0249691028147936	-0.00230353930965066	-0.00879702530801296	-0.0224333461374044
1146	95.2503509521484	-10.0778903961182	-7.73341274261475	0.0210730116814375	-0.0143164889886975	-0.00132951640989631	-0.0412644557654858
1147	96.5490493774414	-10.7272396087646	-7.99315214157104	0.012956153601408	-0.0279528107494116	0.0194496400654316	-0.0493813157081604
1148	95.2503509521484	-10.0778903961182	-7.9282169342041	0.0194496400654316	-0.0230826959013939	0.0233457311987877	-0.0376930385828018
1149	95.8997039794922	-10.4025650024414	-7.60354280471802	0.0188002903014421	-0.0211346503347158	0.01100810803473	-0.0208099745213985
1150	96.5490493774414	-11.0519132614136	-7.34380340576172	0.0142548503354192	-0.0273034609854221	-0.000680167751852423	-0.0191866029053926
1151	95.2503509521484	-10.0778903961182	-7.73341274261475	0.0158782228827477	-0.0227580219507217	0.00256657530553639	-0.0117190945893526
1152	96.5490493774414	-11.0519132614136	-7.99315214157104	0.00776136433705688	-0.0133424662053585	0.0100340843200684	-0.00652430532500148
1153	95.2503509521484	-10.7272396087646	-7.99315214157104	-0.00587495695799589	-0.00490093370899558	0.00386527273803949	-0.000680167751852423
1154	95.8997039794922	-10.7272396087646	-7.53860807418823	0.0116574559360743	0.00289124972186983	-0.00132951640989631	0.00483929552137852
1155	95.8997039794922	-10.0778903961182	-7.53860807418823	-0.00360223650932312	0.00906006153672934	-0.00295288790948689	0.0149041991680861
1156	94.6010055541992	-10.0778903961182	-7.01912927627563	-0.0221086721867323	0.0233457311987877	-0.0266541130840778	0.047696303576231
1157	95.8997039794922	-10.7272396087646	-7.08406400680542	-0.0208099745213985	0.01847561635077	-0.0237320438027382	0.0421768426895142
1158	96.5490493774414	-10.7272396087646	-7.6684775352478	-0.017887907102704	0.020423661917448	-0.032173577696085	0.0363327041268349
1159	93.3023071289063	-9.428542137146	-7.34380340576172	0.0022419011220336	0.0262678004801273	-0.0243813935667276	0.029189869761467
1160	94.6010055541992	-9.75321674346924	-7.21393346786499	-0.00425158534198999	0.0314625911414623	-0.0253554154187441	0.0233457311987877
1161	93.9516525268555	-9.75321674346924	-7.21393346786499	0.00451462110504508	0.0317872650921345	-0.0117190945893526	0.000618529506027699
1162	96.5490493774414	-9.75321674346924	-6.69445466995239	0.00159255252219737	0.0308132413774729	-0.00814767740666866	0.00159255252219737
1163	95.8997039794922	-10.4025650024414	-6.82432460784912	0.00159255252219737	0.036657378077507	-0.0152905117720366	0.00483929552137852
1164	95.2503509521484	-10.4025650024414	-7.01912927627563	0.0308132413774729	0.0304885655641556	-0.00977104809135199	0.00354059832170606
1165	95.2503509521484	-10.7272396087646	-7.08406400680542	0.012956153601408	0.00581331877037883	0.0100340843200684	-0.0169138833880424
1166	95.8997039794922	-10.4025650024414	-6.88925933837891	0.0233457311987877	-0.0165892094373703	0.00970941036939621	-0.0422384813427925
1167	93.9516525268555	-9.10386753082275	-7.01912927627563	0.0220470335334539	-0.023407369852066	0.0236704051494598	-0.0461345724761486
1168	94.6010055541992	-9.10386753082275	-6.49965000152588	0.0113327819854021	-0.0256800893694162	0.0171769186854362	-0.0357449948787689
1169	94.6010055541992	-10.4025650024414	-7.01912927627563	0.0116574559360743	-0.0324982516467571	0.011982130818069	-0.0227580219507217
1170	95.2503509521484	-10.0778903961182	-7.14899873733521	0.00581331877037883	-0.0441865250468254	0.01100810803473	-0.0159398596733809
1171	92.652961730957	-9.10386753082275	-7.21393346786499	0.000943203864153475	-0.0425631552934647	0.01100810803473	-0.0120437685400248
1172	92.652961730957	-9.75321674346924	-7.08406400680542	-0.00230353930965066	-0.0458098985254765	0.0149041991680861	-0.0117190945893526
1173	93.9516525268555	-9.75321674346924	-6.75938940048218	-0.00587495695799589	-0.0334722734987736	0.011982130818069	-0.00327756232582033
1174	92.652961730957	-10.4025650024414	-6.62951993942261	0.00126787810586393	-0.03444629535079	0.0145795252174139	0.00938473641872406
1175	92.0036087036133	-10.0778903961182	-6.95419406890869	-0.0165892094373703	-0.0224333461374044	0.00418994715437293	0.0220470335334539
1176	92.652961730957	-9.10386753082275	-7.6684775352478	-0.0172385573387146	-0.0182125810533762	-0.00392691092565656	0.047696303576231
1177	92.652961730957	-9.75321674346924	-7.47367286682129	-0.0169138833880424	-0.0152905117720366	0.00678734155371785	0.0463976077735424
1178	92.0036087036133	-9.10386753082275	-7.6684775352478	-0.00879702530801296	-0.00457625929266214	0.00841071270406246	0.0431508645415306
1179	92.652961730957	-9.428542137146	-6.75938940048218	-0.00879702530801296	-0.0292515084147453	0.013930176384747	0.0265924744307995
1180	92.0036087036133	-9.428542137146	-6.82432460784912	-0.00944637414067984	-0.0383423902094364	0.00776136433705688	0.0252937767654657
1181	90.7049102783203	-9.10386753082275	-7.21393346786499	-0.00814767740666866	-0.0425631552934647	-0.00490093370899558	0.00678734155371785
1182	93.9516525268555	-9.428542137146	-7.73341274261475	-0.00490093370899558	-0.0422384813427925	-0.0256800893694162	0.00386527273803949
1183	93.3023071289063	-10.0778903961182	-6.82432460784912	0.0275664981454611	-0.0230826959013939	-0.032173577696085	0.00548864435404539
1184	93.3023071289063	-9.428542137146	-6.95419406890869	-0.00490093370899558	0.0181509424000978	-0.0273034609854221	0.00386527273803949
1185	92.652961730957	-9.10386753082275	-6.88925933837891	0.0168522447347641	0.0360080301761627	-0.00912170019000769	-0.0201606266200542
1186	94.6010055541992	-10.7272396087646	-7.34380340576172	0.0197743140161037	0.0619819760322571	0.00581331877037883	-0.0480826161801815
1187	92.652961730957	-9.10386753082275	-7.6684775352478	0.0220470335334539	0.0762676447629929	0.0165275707840919	-0.0523033849895
1188	93.3023071289063	-10.7272396087646	-7.34380340576172	0.0132808275520802	0.0613326244056225	0.00613799272105098	-0.0383423902094364
1189	93.9516525268555	-10.7272396087646	-7.47367286682129	0.013930176384747	0.0506183728575706	0.0175015944987535	-0.0260047651827335
1190	93.3023071289063	-9.428542137146	-7.47367286682129	0.0100340843200684	0.0340599827468395	0.00548864435404539	-0.0156151866540313
1191	92.0036087036133	-9.75321674346924	-6.82432460784912	-0.00197886489331722	0.0191249661147594	-0.0120437685400248	-0.00944637414067984
1192	92.652961730957	-10.0778903961182	-7.08406400680542	0.00386527273803949	0.0126314787194133	-0.00879702530801296	-0.00555028254166245
1193	92.652961730957	-10.4025650024414	-7.14899873733521	0.00354059832170606	0.0136055024340749	-0.0120437685400248	0.000618529506027699
1194	93.9516525268555	-11.3765878677368	-6.95419406890869	-0.00717365415766835	0.0197743140161037	-0.0110697457566857	0.0106834331527352
1195	94.6010055541992	-11.0519132614136	-6.75938940048218	-0.0133424662053585	0.0197743140161037	-0.0159398596733809	0.0282158460468054
1196	91.3542633056641	-11.0519132614136	-6.11004114151001	-0.0156151866540313	0.025618452578783	-0.0120437685400248	0.0438002124428749
1197	93.9516525268555	-11.3765878677368	-6.23991060256958	-0.00944637414067984	0.0243197549134493	-0.0201606266200542	0.0399041213095188
1198	91.3542633056641	-10.4025650024414	-7.14899873733521	-0.0188619289547205	0.0213976856321096	-0.0110697457566857	0.0441248863935471
1199	92.0036087036133	-10.4025650024414	-7.14899873733521	-0.000355493422830477	0.00646266713738441	-0.00814767740666866	0.0324366129934788
1200	92.652961730957	-11.0519132614136	-7.34380340576172	-0.00684897974133492	-0.00587495695799589	0.00516396993771195	0.0236704051494598
1201	91.3542633056641	-10.0778903961182	-7.21393346786499	-0.00360223650932312	-0.00912170019000769	-0.00100484199356288	0.0158782228827477
1202	92.652961730957	-9.75321674346924	-6.82432460784912	0.0103587592020631	0.00678734155371785	0.00126787810586393	0.00581331877037883
1203	92.0036087036133	-9.75321674346924	-6.88925933837891	-0.000680167751852423	-0.00522560812532902	0.00451462110504508	0.00451462110504508
1204	91.3542633056641	-8.45451927185059	-7.14899873733521	0.00516396993771195	0.000618529506027699	0.000293855206109583	-0.00197886489331722
1205	92.652961730957	-8.77919387817383	-7.08406400680542	0.0155535480007529	-0.00977104809135199	0.0132808275520802	-0.0204853005707264
1206	94.6010055541992	-9.75321674346924	-6.95419406890869	0.0123068047687411	-0.00684897974133492	0.0155535480007529	-0.0510046854615211
1207	92.0036087036133	-9.10386753082275	-7.08406400680542	0.01100810803473	0.0126314787194133	0.0191249661147594	-0.0467839203774929
1208	93.3023071289063	-9.75321674346924	-6.62951993942261	0.0132808275520802	0.00483929552137852	0.0155535480007529	-0.0448358729481697
1209	93.3023071289063	-9.428542137146	-6.88925933837891	0.011982130818069	-0.0026282137259841	-0.00295288790948689	-0.0240567177534103
1210	92.0036087036133	-9.10386753082275	-7.79834747314453	0.00776136433705688	-0.00814767740666866	-0.00197886489331722	-0.0198359526693821
1211	92.0036087036133	-9.10386753082275	-7.21393346786499	0.0103587592020631	-0.00814767740666866	-0.0104203969240189	-0.00100484199356288
1212	92.652961730957	-8.45451927185059	-7.79834747314453	0.00711201597005129	-0.00392691092565656	-0.00749832857400179	-0.0107450718060136
1213	92.652961730957	-8.45451927185059	-7.01912927627563	0.00418994715437293	0.025618452578783	-0.0169138833880424	-0.00879702530801296
1214	94.6010055541992	-9.10386753082275	-6.69445466995239	0.00646266713738441	0.0515923984348774	-0.0104203969240189	-0.00749832857400179
1215	93.3023071289063	-10.0778903961182	-7.08406400680542	-0.0113944197073579	0.066202737390995	-0.0247060675173998	0.0301638916134834
1216	93.3023071289063	-9.10386753082275	-7.79834747314453	-0.0230826959013939	0.0710728541016579	-0.0276281367987394	0.0538651160895824
1217	92.652961730957	-9.10386753082275	-7.9282169342041	-0.0117190945893526	0.0447742342948914	-0.0253554154187441	0.0541897900402546
1218	92.0036087036133	-8.12984466552734	-7.34380340576172	-0.0117190945893526	0.0295145437121391	-0.0302255302667618	0.040228795260191
1219	92.652961730957	-9.428542137146	-6.82432460784912	-0.00230353930965066	0.011982130818069	-0.0169138833880424	0.0288651939481497
1220	93.9516525268555	-9.428542137146	-6.62951993942261	-0.00587495695799589	-0.00555028254166245	-0.00782300252467394	0.011982130818069
1221	93.3023071289063	-9.75321674346924	-6.95419406890869	-0.0117190945893526	-0.0113944197073579	-0.0133424662053585	0.013930176384747
1222	92.0036087036133	-9.10386753082275	-7.08406400680542	0.000618529506027699	-0.0100957229733467	-0.0156151866540313	-0.00425158534198999
1223	91.3542633056641	-8.45451927185059	-7.60354280471802	-0.00100484199356288	-0.0110697457566857	-0.0113944197073579	-0.00717365415766835
1224	91.3542633056641	-7.80517053604126	-7.79834747314453	-0.00522560812532902	-0.00944637414067984	-0.00392691092565656	-0.00230353930965066
1225	93.3023071289063	-8.77919387817383	-6.82432460784912	0.0200989879667759	-0.0250307414680719	0.000293855206109583	-0.0286021586507559
1226	93.3023071289063	-9.10386753082275	-7.01912927627563	0.0207483377307653	-0.02697878703475	0.0100340843200684	-0.0428878292441368
1227	92.652961730957	-8.77919387817383	-7.60354280471802	0.0142548503354192	-0.0107450718060136	0.00841071270406246	-0.0480826161801815
1228	93.9516525268555	-9.428542137146	-7.4087381362915	0.0100340843200684	-0.0100957229733467	0.0191249661147594	-0.0438618510961533
1229	93.9516525268555	-9.10386753082275	-7.73341274261475	0.0145795252174139	-0.00490093370899558	0.0136055024340749	-0.021459324285388
1230	92.0036087036133	-8.12984466552734	-7.08406400680542	0.00743668992072344	-0.00782300252467394	0.0145795252174139	-0.00619963090866804
1231	91.3542633056641	-8.77919387817383	-6.75938940048218	-3.08191010844894e-05	-0.00944637414067984	-0.00132951640989631	-0.00522560812532902
1232	90.0555648803711	-8.45451927185059	-6.88925933837891	-0.0175632312893867	-0.00847235135734081	0.011982130818069	-0.00327756232582033
1233	91.3542633056641	-8.77919387817383	-7.14899873733521	-0.0240567177534103	-0.00912170019000769	0.00678734155371785	0.0022419011220336
1234	91.3542633056641	-9.428542137146	-6.95419406890869	-0.000355493422830477	-0.0152905117720366	0.00126787810586393	0.00970941036939621
1235	91.3542633056641	-10.0778903961182	-7.4087381362915	-0.0120437685400248	-0.0172385573387146	-0.00782300252467394	0.0252937767654657
1236	89.4062118530273	-8.77919387817383	-7.21393346786499	-0.0250307414680719	-0.0250307414680719	-0.021459324285388	0.0483456552028656
1237	91.3542633056641	-9.10386753082275	-7.4087381362915	-0.0250307414680719	-0.0159398596733809	-0.0149658378213644	0.0470469556748867
1238	90.0555648803711	-8.12984466552734	-7.34380340576172	-0.0185372550040483	-0.0299008563160896	-0.0136671401560307	0.0489950031042099
1239	90.7049102783203	-8.77919387817383	-7.47367286682129	-0.00684897974133492	-0.0367190167307854	-0.0120437685400248	0.0353586822748184
1240	91.3542633056641	-8.77919387817383	-7.4087381362915	0.00191722682211548	-0.039641086012125	-0.00684897974133492	0.0301638916134834
1241	92.652961730957	-9.10386753082275	-7.47367286682129	0.0126314787194133	-0.023407369852066	-0.00295288790948689	0.0181509424000978
1242	91.3542633056641	-8.12984466552734	-7.47367286682129	-0.00814767740666866	-0.0130177913233638	0.000293855206109583	0.012956153601408
1243	92.652961730957	-8.45451927185059	-7.4087381362915	0.000293855206109583	-0.000355493422830477	-3.08191010844894e-05	0.000293855206109583
1244	92.652961730957	-8.12984466552734	-7.4087381362915	0.0126314787194133	-3.08191010844894e-05	0.0149041991680861	0.00321592413820326
1245	93.9516525268555	-8.12984466552734	-7.21393346786499	0.0168522447347641	0.0022419011220336	0.0158782228827477	-0.0224333461374044
1246	93.3023071289063	-8.45451927185059	-7.01912927627563	0.0207483377307653	0.0103587592020631	0.0259431265294552	-0.0510046854615211
1247	92.652961730957	-8.12984466552734	-7.08406400680542	0.00711201597005129	0.00678734155371785	0.0337353087961674	-0.0497059896588326
1248	93.3023071289063	-9.428542137146	-6.75938940048218	0.00970941036939621	0.0103587592020631	0.0467222817242146	-0.0370436906814575
1249	92.652961730957	-9.10386753082275	-6.82432460784912	0.0116574559360743	0.01847561635077	0.0220470335334539	-0.0253554154187441
1250	92.652961730957	-8.45451927185059	-7.34380340576172	0.00776136433705688	0.0207483377307653	0.0223717093467712	-0.0146411629393697
1251	94.6010055541992	-10.0778903961182	-7.6684775352478	0.00906006153672934	0.0308132413774729	0.0022419011220336	-0.0188619289547205
1252	93.3023071289063	-10.7272396087646	-7.34380340576172	-0.0117190945893526	0.0373067259788513	-0.0143164889886975	-0.0152905117720366
1253	93.9516525268555	-10.7272396087646	-7.21393346786499	0.00548864435404539	0.0314625911414623	-0.0182125810533762	-0.0107450718060136
1254	92.0036087036133	-9.10386753082275	-7.01912927627563	-0.00749832857400179	0.0308132413774729	-0.0324982516467571	0.00776136433705688
1255	93.3023071289063	-9.75321674346924	-7.34380340576172	-0.0139918150380254	0.013930176384747	-0.0513293594121933	0.0278911720961332
1256	92.0036087036133	-9.428542137146	-7.01912927627563	-0.0263294391334057	-0.00782300252467394	-0.0587968714535236	0.0571118593215942
1257	95.2503509521484	-10.7272396087646	-7.01912927627563	-0.0152905117720366	-0.0107450718060136	-0.0490566417574883	0.0489950031042099
1258	93.9516525268555	-9.428542137146	-6.69445466995239	-0.0139918150380254	-0.0276281367987394	-0.0402904339134693	0.0415274947881699
1259	94.6010055541992	-9.428542137146	-6.95419406890869	-0.0107450718060136	-0.0350956469774246	-0.0256800893694162	0.0334106348454952
1260	93.3023071289063	-9.10386753082275	-7.14899873733521	-0.00360223650932312	-0.0311995539814234	-0.0136671401560307	0.0239950809627771
1261	95.8997039794922	-9.10386753082275	-6.82432460784912	-0.00619963090866804	-0.0367190167307854	-0.0110697457566857	0.0116574559360743
1262	93.9516525268555	-9.75321674346924	-6.88925933837891	-0.00327756232582033	-0.0363943427801132	-0.00360223650932312	-0.000680167751852423
1263	95.2503509521484	-10.0778903961182	-7.01912927627563	0.0428261905908585	-0.038017712533474	0.00451462110504508	0.00256657530553639
1264	92.652961730957	-8.77919387817383	-6.88925933837891	-0.00684897974133492	-0.0279528107494116	0.00808603875339031	-0.00197886489331722
1265	93.3023071289063	-8.45451927185059	-7.08406400680542	0.0207483377307653	-0.0305502042174339	0.00256657530553639	-0.0201606266200542
1266	93.9516525268555	-9.428542137146	-6.69445466995239	0.0171769186854362	-0.0279528107494116	0.0217223595827818	-0.0428878292441368
1267	93.3023071289063	-9.10386753082275	-6.75938940048218	0.0191249661147594	-0.0253554154187441	0.0207483377307653	-0.0471085943281651
1268	93.9516525268555	-9.428542137146	-7.08406400680542	0.0145795252174139	-0.0237320438027382	0.0246444288641214	-0.0383423902094364
1269	95.2503509521484	-9.428542137146	-7.08406400680542	0.0158782228827477	-0.0243813935667276	0.00516396993771195	-0.0266541130840778
1270	92.652961730957	-7.80517053604126	-7.14899873733521	0.011982130818069	-0.0191866029053926	0.00289124972186983	-0.0100957229733467
1271	93.3023071289063	-8.12984466552734	-7.14899873733521	0.00516396993771195	0.00451462110504508	0.00873538758605719	0.000943203864153475
1272	92.652961730957	-8.77919387817383	-7.21393346786499	0.00646266713738441	0.00938473641872406	0.00386527273803949	-0.000355493422830477
1273	93.9516525268555	-9.428542137146	-6.88925933837891	-0.0188619289547205	0.00841071270406246	0.00354059832170606	0.00386527273803949
1274	93.3023071289063	-10.0778903961182	-7.6684775352478	0.00516396993771195	0.0142548503354192	0.00256657530553639	0.01100810803473
1275	94.6010055541992	-8.45451927185059	-7.34380340576172	-0.0152905117720366	0.0236704051494598	0.00256657530553639	0.031137915328145
1276	93.9516525268555	-9.428542137146	-7.4087381362915	-0.0195112787187099	0.036657378077507	-0.0152905117720366	0.0532157681882381
1277	93.9516525268555	-8.77919387817383	-7.79834747314453	-0.0136671401560307	0.0428261905908585	-0.0195112787187099	0.0376313999295235
1278	93.9516525268555	-9.428542137146	-7.47367286682129	-0.00912170019000769	0.0269171483814716	-0.0117190945893526	0.0340599827468395
1279	95.8997039794922	-9.428542137146	-7.60354280471802	-0.0120437685400248	0.0210730116814375	-0.00587495695799589	0.0246444288641214
1280	93.9516525268555	-8.45451927185059	-7.9282169342041	-0.00684897974133492	0.0123068047687411	-0.00619963090866804	0.0171769186854362
1281	93.9516525268555	-9.10386753082275	-7.27886867523193	-0.00197886489331722	-0.000355493422830477	-0.00619963090866804	0.0106834331527352
1282	93.9516525268555	-8.45451927185059	-7.21393346786499	-0.00457625929266214	-0.0107450718060136	-0.0120437685400248	0.0100340843200684
1283	95.2503509521484	-9.428542137146	-6.95419406890869	-0.00165419070981443	-0.0360696688294411	0.00451462110504508	-0.00749832857400179
1284	94.6010055541992	-10.0778903961182	-6.56458520889282	-0.0026282137259841	-0.0149658378213644	0.00418994715437293	-0.00619963090866804
1285	94.6010055541992	-8.45451927185059	-7.08406400680542	0.0181509424000978	0.0152288740500808	0.00256657530553639	-0.0237320438027382
1286	94.6010055541992	-9.75321674346924	-7.79834747314453	0.013930176384747	0.0168522447347641	0.00321592413820326	-0.0490566417574883
1287	93.9516525268555	-8.77919387817383	-7.08406400680542	0.00808603875339031	0.00354059832170606	0.00159255252219737	-0.0458098985254765
1288	94.6010055541992	-10.4025650024414	-6.95419406890869	0.0132808275520802	-0.0169138833880424	0.000943203864153475	-0.0406151078641415
1289	93.3023071289063	-9.10386753082275	-7.08406400680542	0.0155535480007529	-0.00295288790948689	0.0165275707840919	-0.0341216214001179
1290	93.3023071289063	-8.77919387817383	-6.75938940048218	0.00776136433705688	-0.0273034609854221	0.00418994715437293	-0.0123684434220195
1291	93.3023071289063	-9.10386753082275	-7.08406400680542	-0.00749832857400179	-0.0302255302667618	0.00321592413820326	-0.00749832857400179
1292	92.0036087036133	-8.77919387817383	-7.14899873733521	0.00548864435404539	-0.0295761823654175	-3.08191010844894e-05	-0.00295288790948689
1293	93.3023071289063	-9.428542137146	-7.14899873733521	-3.08191010844894e-05	-0.017887907102704	0.00906006153672934	-0.00619963090866804
1294	92.652961730957	-10.0778903961182	-7.47367286682129	0.00906006153672934	0.00906006153672934	-0.00944637414067984	0.00906006153672934
1295	92.652961730957	-9.428542137146	-6.95419406890869	-0.0149658378213644	0.0103587592020631	-0.0273034609854221	0.0178262684494257
1296	92.652961730957	-10.0778903961182	-6.43471527099609	-0.0311995539814234	0.0304885655641556	-0.0308748781681061	0.0382807515561581
1297	90.7049102783203	-9.10386753082275	-7.21393346786499	-0.0240567177534103	0.0405534692108631	-0.0243813935667276	0.0363327041268349
1298	93.3023071289063	-10.4025650024414	-6.82432460784912	-0.0195112787187099	0.0314625911414623	-0.017887907102704	0.0288651939481497
1299	93.3023071289063	-9.75321674346924	-7.4087381362915	-0.0201606266200542	0.0197743140161037	-0.0273034609854221	0.0246444288641214
1300	92.0036087036133	-8.77919387817383	-7.47367286682129	-0.00944637414067984	0.0369820520281792	-0.0201606266200542	0.0210730116814375
1301	92.652961730957	-9.10386753082275	-7.53860807418823	-0.00652430532500148	0.031137915328145	-0.0133424662053585	0.00776136433705688
1302	94.6010055541992	-9.10386753082275	-7.27886867523193	-0.0143164889886975	0.0347093306481838	-0.0204853005707264	0.00548864435404539
1303	94.6010055541992	-10.4025650024414	-7.73341274261475	-0.00619963090866804	0.0343846566975117	-0.0130177913233638	0.00159255252219737
1304	96.5490493774414	-10.4025650024414	-7.34380340576172	0.00386527273803949	0.0236704051494598	-0.0175632312893867	0.00354059832170606
1305	94.6010055541992	-10.4025650024414	-7.47367286682129	0.0106834331527352	0.0197743140161037	-0.0172385573387146	-0.0230826959013939
1306	95.8997039794922	-10.0778903961182	-6.69445466995239	0.0126314787194133	0.00289124972186983	0.000618529506027699	-0.0471085943281651
1307	93.3023071289063	-9.10386753082275	-7.08406400680542	0.0123068047687411	0.00938473641872406	-0.00295288790948689	-0.043212503194809
1308	92.652961730957	-9.428542137146	-6.75938940048218	0.00613799272105098	0.000618529506027699	0.01847561635077	-0.0347709693014622
1309	95.2503509521484	-10.7272396087646	-6.95419406890869	0.0145795252174139	-0.0198359526693821	0.0123068047687411	-0.017887907102704
1310	95.8997039794922	-10.7272396087646	-6.95419406890869	0.00711201597005129	-0.032173577696085	0.000618529506027699	-0.0156151866540313
1311	95.8997039794922	-11.0519132614136	-6.88925933837891	0.0149041991680861	-0.0256800893694162	0.00516396993771195	-0.00717365415766835
1312	95.8997039794922	-11.3765878677368	-6.82432460784912	0.00743668992072344	-0.0247060675173998	0.013930176384747	-0.00295288790948689
1313	93.3023071289063	-11.7012624740601	-7.14899873733521	0.00126787810586393	-0.032173577696085	0.0165275707840919	-0.00165419070981443
1314	93.3023071289063	-10.4025650024414	-7.27886867523193	0.0022419011220336	-0.0279528107494116	0.0142548503354192	0.00711201597005129
1315	94.6010055541992	-10.4025650024414	-7.73341274261475	-0.00749832857400179	-0.0123684434220195	0.00970941036939621	0.0230210572481155
1316	95.2503509521484	-11.7012624740601	-7.47367286682129	-0.0201606266200542	0.00354059832170606	0.00386527273803949	0.0434755384922028
1317	93.3023071289063	-10.7272396087646	-7.21393346786499	-0.0172385573387146	0.000943203864153475	-0.0026282137259841	0.0428261905908585
1318	95.2503509521484	-11.3765878677368	-6.75938940048218	-0.00749832857400179	-0.00165419070981443	-0.00100484199356288	0.0376313999295235
1319	95.2503509521484	-11.0519132614136	-6.69445466995239	-0.00652430532500148	-0.00555028254166245	-0.00392691092565656	0.029189869761467
1320	93.9516525268555	-9.75321674346924	-6.82432460784912	0.000618529506027699	-0.0113944197073579	0.00354059832170606	0.020423661917448
1321	94.6010055541992	-10.0778903961182	-7.21393346786499	0.00451462110504508	-0.00749832857400179	-0.00425158534198999	0.012956153601408
1322	93.9516525268555	-9.428542137146	-6.62951993942261	-0.00717365415766835	-0.00132951640989631	-0.00522560812532902	-0.00230353930965066
1323	95.2503509521484	-10.4025650024414	-7.08406400680542	0.00938473641872406	-0.00132951640989631	0.00451462110504508	-0.0107450718060136
1324	95.8997039794922	-11.0519132614136	-6.62951993942261	0.0113327819854021	-0.00360223650932312	-3.08191010844894e-05	-0.00132951640989631
1325	95.2503509521484	-10.7272396087646	-7.14899873733521	0.0200989879667759	-0.0224333461374044	-0.00652430532500148	-0.0263294391334057
1326	95.8997039794922	-10.7272396087646	-7.21393346786499	0.0213976856321096	-0.0266541130840778	-0.00457625929266214	-0.0467839203774929
1327	94.6010055541992	-9.10386753082275	-7.79834747314453	0.0126314787194133	-0.0136671401560307	-0.00522560812532902	-0.0497059896588326
1328	93.9516525268555	-9.75321674346924	-7.47367286682129	0.0171769186854362	-0.00847235135734081	0.0022419011220336	-0.0363943427801132
1329	94.6010055541992	-10.0778903961182	-7.4087381362915	0.0113327819854021	-0.00684897974133492	0.0123068047687411	-0.0282774847000837
1330	95.2503509521484	-10.0778903961182	-7.34380340576172	0.0116574559360743	0.00581331877037883	0.00159255252219737	-0.0149658378213644
1331	95.2503509521484	-10.0778903961182	-7.27886867523193	-0.00327756232582033	0.0223717093467712	0.0126314787194133	-0.0110697457566857
1332	97.1983947753906	-10.4025650024414	-7.47367286682129	0.0116574559360743	0.0249691028147936	0.0278911720961332	0.00256657530553639
1333	94.6010055541992	-10.0778903961182	-7.6684775352478	-0.00555028254166245	0.0314625911414623	0.0450989119708538	-0.00392691092565656
1334	93.9516525268555	-9.10386753082275	-7.79834747314453	-0.000680167751852423	0.031137915328145	0.0382807515561581	0.0106834331527352
1335	93.9516525268555	-9.10386753082275	-7.9282169342041	-0.0227580219507217	0.0324366129934788	0.0376313999295235	0.013930176384747
1336	95.8997039794922	-11.0519132614136	-6.95419406890869	-0.0204853005707264	0.0246444288641214	0.0259431265294552	0.060358602553606
1337	93.9516525268555	-8.77919387817383	-7.53860807418823	-0.0188619289547205	0.0181509424000978	0.0239950809627771	0.0412028171122074
1338	96.5490493774414	-10.4025650024414	-7.4087381362915	-0.0126931173726916	0.00970941036939621	0.0155535480007529	0.0330859608948231
1339	95.2503509521484	-9.428542137146	-7.86328220367432	-0.00490093370899558	-0.0152905117720366	-0.0110697457566857	0.0213976856321096
1340	93.9516525268555	-9.75321674346924	-7.21393346786499	-0.00782300252467394	-0.0175632312893867	-0.0243813935667276	0.0142548503354192
1341	93.9516525268555	-8.77919387817383	-7.08406400680542	-0.00847235135734081	-0.0354203209280968	-0.0243813935667276	0.0123068047687411
1342	93.9516525268555	-9.428542137146	-7.01912927627563	-0.00457625929266214	-0.0191866029053926	-0.0519787110388279	0.000943203864153475
1343	95.2503509521484	-9.75321674346924	-7.4087381362915	0.00873538758605719	-0.0117190945893526	-0.0539267547428608	-0.00165419070981443
1344	95.2503509521484	-10.0778903961182	-7.53860807418823	-0.00197886489331722	-0.00327756232582033	-0.0617189407348633	-0.00197886489331722
1345	95.2503509521484	-9.75321674346924	-7.21393346786499	0.0181509424000978	0.00386527273803949	-0.0441865250468254	-0.023407369852066
1346	95.8997039794922	-10.4025650024414	-6.88925933837891	0.031137915328145	0.00159255252219737	-0.0318489037454128	-0.0574981719255447
1347	93.9516525268555	-8.77919387817383	-7.14899873733521	0.0162028968334198	-0.0237320438027382	-0.00652430532500148	-0.0552254542708397
1348	93.3023071289063	-9.75321674346924	-7.21393346786499	0.0165275707840919	-0.0182125810533762	-0.00360223650932312	-0.0425631552934647
1349	95.2503509521484	-9.428542137146	-6.62951993942261	0.0197743140161037	-0.0175632312893867	-0.00977104809135199	-0.0279528107494116
1350	95.2503509521484	-10.0778903961182	-6.95419406890869	0.0149041991680861	-0.0130177913233638	-0.0188619289547205	-0.0100957229733467
1351	95.2503509521484	-10.0778903961182	-7.08406400680542	0.0191249661147594	0.00841071270406246	-0.0107450718060136	-0.00490093370899558
1352	95.8997039794922	-10.7272396087646	-7.4087381362915	0.0123068047687411	0.00516396993771195	-0.0224333461374044	-0.0117190945893526
1353	95.2503509521484	-10.0778903961182	-7.21393346786499	0.00841071270406246	0.00321592413820326	-0.00847235135734081	-0.00392691092565656
1354	93.3023071289063	-9.428542137146	-6.82432460784912	-0.00490093370899558	0.0116574559360743	-0.0152905117720366	0.0022419011220336
1355	93.9516525268555	-9.75321674346924	-6.75938940048218	-0.0182125810533762	0.0243197549134493	-0.0146411629393697	0.0321119390428066
1356	93.9516525268555	-10.4025650024414	-7.53860807418823	-0.0282774847000837	0.0252937767654657	-0.0266541130840778	0.0506183728575706
1357	92.0036087036133	-9.428542137146	-7.73341274261475	-0.0253554154187441	0.0249691028147936	-0.0292515084147453	0.0506183728575706
1358	93.3023071289063	-10.4025650024414	-7.27886867523193	-0.017887907102704	0.0324366129934788	-0.0256800893694162	0.0434755384922028
1359	92.0036087036133	-10.0778903961182	-7.53860807418823	-0.0159398596733809	0.0353586822748184	-0.0162645354866982	0.0285405199974775
1360	92.652961730957	-9.428542137146	-7.34380340576172	-0.0221086721867323	0.0308132413774729	-0.0165892094373703	0.0223717093467712
1361	91.3542633056641	-9.10386753082275	-7.4087381362915	-0.00847235135734081	0.031137915328145	0.00126787810586393	0.0158782228827477
1362	92.652961730957	-9.10386753082275	-7.14899873733521	-0.0188619289547205	0.0197743140161037	-0.00944637414067984	0.00191722682211548
1363	92.652961730957	-8.45451927185059	-7.21393346786499	-0.00197886489331722	0.0262678004801273	-0.00327756232582033	0.0152288740500808
1364	95.2503509521484	-10.4025650024414	-7.08406400680542	0.00613799272105098	0.0158782228827477	-0.00944637414067984	-0.00132951640989631
1365	94.6010055541992	-9.75321674346924	-6.95419406890869	0.0022419011220336	0.011982130818069	-0.0136671401560307	-0.0126931173726916
1366	93.9516525268555	-9.10386753082275	-6.62951993942261	0.0162028968334198	0.000293855206109583	0.0103587592020631	-0.0464592464268208
1367	94.6010055541992	-10.0778903961182	-7.34380340576172	0.00873538758605719	0.00711201597005129	0.0100340843200684	-0.0402904339134693
1368	94.6010055541992	-9.10386753082275	-7.6684775352478	0.0126314787194133	0.00873538758605719	0.01100810803473	-0.0305502042174339
1369	93.9516525268555	-9.428542137146	-7.08406400680542	0.0178262684494257	0.00873538758605719	0.0152288740500808	-0.0243813935667276
1370	94.6010055541992	-9.75321674346924	-7.34380340576172	0.0165275707840919	-0.0130177913233638	-0.00392691092565656	-0.0133424662053585
1371	92.0036087036133	-8.77919387817383	-7.47367286682129	0.0103587592020631	-0.0302255302667618	0.00776136433705688	-0.00684897974133492
1372	93.9516525268555	-10.0778903961182	-7.21393346786499	0.000943203864153475	-0.0260047651827335	0.00126787810586393	-0.0123684434220195
1373	94.6010055541992	-9.75321674346924	-7.73341274261475	-0.00912170019000769	-0.0211346503347158	0.0123068047687411	-0.00295288790948689
1374	94.6010055541992	-10.4025650024414	-7.73341274261475	-0.00360223650932312	-0.0221086721867323	0.000943203864153475	0.00938473641872406
1375	92.652961730957	-10.0778903961182	-7.53860807418823	-0.00749832857400179	-0.0136671401560307	-0.00197886489331722	0.0308132413774729
1376	97.1983947753906	-11.3765878677368	-7.34380340576172	-0.0247060675173998	-0.00847235135734081	-0.0136671401560307	0.0438002124428749
1377	94.6010055541992	-10.4025650024414	-7.01912927627563	-0.0110697457566857	-0.0026282137259841	-0.0120437685400248	0.041852168738842
1378	96.5490493774414	-11.3765878677368	-6.62951993942261	-0.00652430532500148	-0.00165419070981443	-0.0113944197073579	0.0376313999295235
1379	93.9516525268555	-10.4025650024414	-7.21393346786499	0.00159255252219737	-0.00717365415766835	-0.00457625929266214	0.0353586822748184
1380	93.9516525268555	-10.0778903961182	-7.08406400680542	0.000618529506027699	-0.0110697457566857	-0.00814767740666866	0.0230210572481155
1381	93.3023071289063	-10.0778903961182	-7.21393346786499	0.00126787810586393	-0.00327756232582033	0.00159255252219737	0.012956153601408
1382	94.6010055541992	-9.75321674346924	-7.14899873733521	-0.00327756232582033	0.000293855206109583	0.00841071270406246	-0.000680167751852423
1383	93.9516525268555	-9.10386753082275	-7.01912927627563	0.00613799272105098	-0.00230353930965066	0.0116574559360743	-0.00132951640989631
1384	94.6010055541992	-9.10386753082275	-7.34380340576172	0.0123068047687411	0.000618529506027699	0.00126787810586393	-0.00619963090866804
1385	95.2503509521484	-10.0778903961182	-7.53860807418823	0.0113327819854021	-0.000355493422830477	-0.00230353930965066	-0.0162645354866982
1386	93.9516525268555	-10.4025650024414	-7.47367286682129	0.031137915328145	-0.0227580219507217	0.020423661917448	-0.0513293594121933
1387	95.2503509521484	-9.75321674346924	-7.6684775352478	0.01847561635077	-0.00230353930965066	0.0236704051494598	-0.0464592464268208
1388	93.9516525268555	-9.428542137146	-7.73341274261475	0.0158782228827477	0.00191722682211548	0.0226963832974434	-0.039641086012125
1389	92.0036087036133	-9.428542137146	-7.4087381362915	0.0217223595827818	0.00126787810586393	0.0210730116814375	-0.0227580219507217
1390	93.9516525268555	-10.4025650024414	-7.01912927627563	0.0106834331527352	-0.000355493422830477	0.000618529506027699	-0.0191866029053926
1391	92.652961730957	-10.0778903961182	-7.73341274261475	0.0162028968334198	-0.00587495695799589	-0.0188619289547205	-0.0117190945893526
1392	94.6010055541992	-9.75321674346924	-7.99315214157104	-0.00165419070981443	-0.00749832857400179	-0.0100957229733467	-0.00847235135734081
1393	93.3023071289063	-9.10386753082275	-7.9282169342041	0.0197743140161037	0.00256657530553639	-0.00619963090866804	0.00191722682211548
1394	93.3023071289063	-9.428542137146	-7.86328220367432	-0.00425158534198999	-0.00522560812532902	-3.08191010844894e-05	0.00776136433705688
1395	92.652961730957	-9.75321674346924	-7.86328220367432	-0.00522560812532902	-0.00522560812532902	-0.0126931173726916	0.0324366129934788
1396	95.2503509521484	-10.0778903961182	-7.6684775352478	-0.0188619289547205	0.0181509424000978	-0.017887907102704	0.0389300994575024
1397	92.652961730957	-10.0778903961182	-7.73341274261475	-0.0169138833880424	0.0314625911414623	-0.0126931173726916	0.045423585921526
1398	93.3023071289063	-9.428542137146	-7.86328220367432	-0.0113944197073579	0.0486703291535378	-0.0172385573387146	0.0330859608948231
1399	93.3023071289063	-9.10386753082275	-7.79834747314453	-0.00100484199356288	0.0249691028147936	-0.00652430532500148	0.0314625911414623
1400	94.6010055541992	-10.4025650024414	-7.53860807418823	-0.00230353930965066	0.0327612869441509	-0.0188619289547205	0.0171769186854362
1401	94.6010055541992	-10.4025650024414	-7.21393346786499	-0.00457625929266214	0.0473716296255589	-0.00555028254166245	-0.00197886489331722
1402	95.2503509521484	-10.4025650024414	-7.4087381362915	0.000618529506027699	0.0353586822748184	-0.00457625929266214	0.0100340843200684
1403	93.9516525268555	-10.0778903961182	-7.53860807418823	0.00743668992072344	0.00289124972186983	0.00126787810586393	-0.00132951640989631
1404	93.9516525268555	-10.4025650024414	-6.95419406890869	0.0197743140161037	-0.00847235135734081	-0.00295288790948689	-0.000355493422830477
1405	92.652961730957	-9.428542137146	-7.01912927627563	0.0223717093467712	-0.03444629535079	0.0100340843200684	-0.0185372550040483
1406	93.3023071289063	-10.4025650024414	-6.82432460784912	0.025618452578783	-0.0386670641601086	0.0149041991680861	-0.0497059896588326
1407	93.3023071289063	-10.4025650024414	-6.75938940048218	0.00646266713738441	-0.0266541130840778	0.029189869761467	-0.0422384813427925
1408	91.3542633056641	-9.75321674346924	-7.14899873733521	0.00841071270406246	-0.0195112787187099	0.025618452578783	-0.0363943427801132
1409	91.3542633056641	-9.75321674346924	-6.62951993942261	0.011982130818069	-0.0156151866540313	0.020423661917448	-0.0253554154187441
1410	90.7049102783203	-9.75321674346924	-6.69445466995239	0.00938473641872406	-0.0172385573387146	0.0136055024340749	-0.00944637414067984
1411	90.0555648803711	-9.75321674346924	-7.08406400680542	-0.0026282137259841	0.00289124972186983	0.00613799272105098	-0.00814767740666866
1412	92.0036087036133	-11.0519132614136	-7.01912927627563	-0.0146411629393697	0.0165275707840919	0.00906006153672934	-0.0104203969240189
1413	91.3542633056641	-10.4025650024414	-6.56458520889282	0.00126787810586393	0.0337353087961674	0.0022419011220336	-3.08191010844894e-05
1414	92.652961730957	-10.7272396087646	-6.95419406890869	-0.00490093370899558	0.0425015166401863	0.00678734155371785	0.0168522447347641
1415	92.0036087036133	-10.7272396087646	-6.88925933837891	-0.0201606266200542	0.0561378374695778	-0.00847235135734081	0.0259431265294552
1416	88.7568664550781	-10.0778903961182	-7.14899873733521	-0.0305502042174339	0.0668520927429199	-0.0204853005707264	0.0386054255068302
1417	92.0036087036133	-10.7272396087646	-6.75938940048218	-0.0282774847000837	0.0606832765042782	-0.0237320438027382	0.0405534692108631
1418	92.0036087036133	-10.0778903961182	-6.95419406890869	-0.0182125810533762	0.0584105588495731	-0.0165892094373703	0.0392547734081745
1419	91.3542633056641	-10.0778903961182	-6.69445466995239	-0.0133424662053585	0.0412028171122074	-0.0188619289547205	0.0217223595827818
1420	92.0036087036133	-9.75321674346924	-7.21393346786499	-0.0149658378213644	0.0324366129934788	-0.0357449948787689	0.0145795252174139
1421	91.3542633056641	-9.75321674346924	-7.08406400680542	-0.00749832857400179	0.011982130818069	-0.0240567177534103	0.0158782228827477
1422	93.3023071289063	-10.0778903961182	-7.60354280471802	-0.00879702530801296	-0.00490093370899558	-0.0182125810533762	-0.0026282137259841
1423	91.3542633056641	-9.75321674346924	-7.01912927627563	-0.0026282137259841	-0.0182125810533762	-0.0117190945893526	-0.00165419070981443
1424	93.9516525268555	-10.4025650024414	-7.21393346786499	0.0022419011220336	-0.0354203209280968	-0.00652430532500148	-0.00652430532500148
1425	93.3023071289063	-11.3765878677368	-7.08406400680542	0.0197743140161037	-0.0539267547428608	-0.0126931173726916	-0.0256800893694162
1426	92.652961730957	-9.75321674346924	-7.79834747314453	0.0136055024340749	-0.073731891810894	0.012956153601408	-0.0552254542708397
1427	93.9516525268555	-10.7272396087646	-7.4087381362915	0.0230210572481155	-0.0487319678068161	0.0226963832974434	-0.0549007803201675
1428	92.0036087036133	-9.75321674346924	-7.6684775352478	0.0100340843200684	-0.0477579422295094	0.0155535480007529	-0.039641086012125
1429	92.652961730957	-11.0519132614136	-7.14899873733521	0.0200989879667759	-0.0464592464268208	0.0145795252174139	-0.0195112787187099
1430	93.9516525268555	-11.0519132614136	-6.69445466995239	0.00970941036939621	-0.0367190167307854	0.00841071270406246	-0.0221086721867323
1431	93.9516525268555	-11.0519132614136	-6.75938940048218	0.00873538758605719	-0.0279528107494116	0.00906006153672934	-0.0130177913233638
1432	95.8997039794922	-11.7012624740601	-6.88925933837891	0.00873538758605719	-0.023407369852066	0.0113327819854021	-0.00847235135734081
1433	95.2503509521484	-12.0259370803833	-7.34380340576172	0.00354059832170606	-0.0250307414680719	0.0123068047687411	-0.00360223650932312
1434	93.3023071289063	-11.3765878677368	-7.53860807418823	0.0178262684494257	-0.0247060675173998	0.01100810803473	0.00581331877037883
1435	92.0036087036133	-12.0259370803833	-7.21393346786499	-0.0143164889886975	-0.0149658378213644	0.0022419011220336	0.0220470335334539
1436	92.652961730957	-11.0519132614136	-7.34380340576172	-0.017887907102704	-0.00522560812532902	-0.0126931173726916	0.0444495603442192
1437	93.9516525268555	-12.3506107330322	-7.27886867523193	-0.0130177913233638	0.00191722682211548	0.00613799272105098	0.0457482598721981
1438	94.6010055541992	-11.0519132614136	-7.73341274261475	-0.00522560812532902	0.00970941036939621	-0.00555028254166245	0.0340599827468395
1439	92.652961730957	-10.7272396087646	-7.47367286682129	-0.000680167751852423	0.00483929552137852	-0.000355493422830477	0.0321119390428066
1440	92.652961730957	-10.7272396087646	-7.6684775352478	-0.00425158534198999	0.00613799272105098	-0.0136671401560307	0.0178262684494257
1441	92.652961730957	-11.0519132614136	-7.34380340576172	0.00386527273803949	0.0145795252174139	-0.0156151866540313	0.00970941036939621
1442	92.652961730957	-10.0778903961182	-6.82432460784912	-0.00392691092565656	0.0288651939481497	-0.0169138833880424	0.00386527273803949
1443	92.0036087036133	-9.428542137146	-7.6684775352478	-0.00717365415766835	0.0145795252174139	-0.00879702530801296	-0.000355493422830477
1444	93.9516525268555	-11.3765878677368	-7.53860807418823	0.0191249661147594	0.00289124972186983	-0.0211346503347158	0.00256657530553639
1445	92.652961730957	-9.75321674346924	-7.47367286682129	0.0155535480007529	-0.00197886489331722	-0.0279528107494116	-0.0162645354866982
1446	93.9516525268555	-9.75321674346924	-7.53860807418823	0.0158782228827477	-0.0117190945893526	-0.0237320438027382	-0.048407293856144
1447	94.6010055541992	-10.4025650024414	-6.62951993942261	0.0175015944987535	-0.00425158534198999	-0.000680167751852423	-0.0389917381107807
1448	92.652961730957	-9.75321674346924	-7.34380340576172	0.0113327819854021	0.000618529506027699	0.00808603875339031	-0.0350956469774246
1449	95.2503509521484	-10.7272396087646	-6.82432460784912	0.0194496400654316	-0.00555028254166245	0.0210730116814375	-0.0299008563160896
1450	95.2503509521484	-10.7272396087646	-6.95419406890869	0.00970941036939621	-0.0247060675173998	0.0188002903014421	-0.0152905117720366
1451	93.9516525268555	-9.75321674346924	-7.08406400680542	0.00581331877037883	-0.017887907102704	0.00776136433705688	-0.00814767740666866
1452	93.3023071289063	-10.4025650024414	-7.08406400680542	0.00938473641872406	-0.0175632312893867	0.0188002903014421	-0.0130177913233638
1453	94.6010055541992	-11.0519132614136	-6.75938940048218	0.0136055024340749	-0.00847235135734081	0.00970941036939621	-0.00490093370899558
1454	95.2503509521484	-10.4025650024414	-7.4087381362915	-0.00522560812532902	-0.0159398596733809	0.00841071270406246	0.00321592413820326
1455	92.0036087036133	-10.7272396087646	-7.01912927627563	-0.00944637414067984	-0.0146411629393697	-0.0100957229733467	0.0223717093467712
1456	93.9516525268555	-10.0778903961182	-7.21393346786499	-0.0191866029053926	-0.00684897974133492	-0.00977104809135199	0.0356833562254906
1457	93.3023071289063	-9.75321674346924	-7.27886867523193	-0.021459324285388	-0.0117190945893526	-0.0120437685400248	0.045423585921526
1458	95.2503509521484	-10.0778903961182	-7.53860807418823	-0.0188619289547205	-0.0117190945893526	-0.00165419070981443	0.0324366129934788
1459	95.2503509521484	-10.7272396087646	-7.21393346786499	-0.00100484199356288	-0.0117190945893526	-0.00847235135734081	0.0265924744307995
1460	93.9516525268555	-10.7272396087646	-7.6684775352478	0.00354059832170606	0.0022419011220336	-0.00392691092565656	0.0132808275520802
1461	95.2503509521484	-10.4025650024414	-7.14899873733521	0.00354059832170606	0.00873538758605719	-0.0143164889886975	0.0132808275520802
1462	92.652961730957	-10.0778903961182	-7.6684775352478	-0.00912170019000769	0.00516396993771195	-0.00165419070981443	-0.00652430532500148
1463	92.0036087036133	-9.75321674346924	-7.08406400680542	-3.08191010844894e-05	0.013930176384747	-3.08191010844894e-05	-0.00555028254166245
1464	93.9516525268555	-10.4025650024414	-6.82432460784912	-0.0104203969240189	0.031137915328145	0.000293855206109583	-0.00879702530801296
1465	93.9516525268555	-10.7272396087646	-6.95419406890869	0.0175015944987535	0.0314625911414623	0.0022419011220336	-0.0182125810533762
1466	93.9516525268555	-9.428542137146	-7.60354280471802	0.0132808275520802	0.0321119390428066	0.0100340843200684	-0.0445111989974976
1467	93.9516525268555	-10.4025650024414	-7.47367286682129	0.0149041991680861	0.0321119390428066	0.020423661917448	-0.0490566417574883
1468	92.652961730957	-9.10386753082275	-7.73341274261475	0.0149041991680861	0.0340599827468395	0.0136055024340749	-0.0490566417574883
1469	94.6010055541992	-10.4025650024414	-7.14899873733521	0.0217223595827818	0.0282158460468054	0.00906006153672934	-0.02697878703475
1470	93.9516525268555	-10.4025650024414	-7.27886867523193	0.0178262684494257	0.0246444288641214	-0.00587495695799589	-0.0237320438027382
1471	93.3023071289063	-10.7272396087646	-7.08406400680542	0.00678734155371785	0.0188002903014421	-0.0152905117720366	-0.0107450718060136
1472	92.652961730957	-9.428542137146	-7.53860807418823	0.0126314787194133	0.0223717093467712	-0.00684897974133492	-0.00879702530801296
1473	93.9516525268555	-10.7272396087646	-7.34380340576172	-0.00197886489331722	0.0272418223321438	-0.0159398596733809	0.00613799272105098
1474	90.0555648803711	-9.428542137146	-7.21393346786499	-0.00879702530801296	0.0213976856321096	-0.0130177913233638	0.00159255252219737
1475	92.652961730957	-10.0778903961182	-6.69445466995239	-0.0133424662053585	0.0191249661147594	-0.0120437685400248	0.0226963832974434
1476	91.3542633056641	-9.428542137146	-7.01912927627563	-0.0328229255974293	0.013930176384747	-0.0204853005707264	0.0408781431615353
1477	92.0036087036133	-10.4025650024414	-6.49965000152588	-0.0282774847000837	0.00354059832170606	-0.0162645354866982	0.0444495603442192
1478	90.0555648803711	-9.10386753082275	-7.79834747314453	-0.0253554154187441	0.00451462110504508	-0.0156151866540313	0.0392547734081745
1479	91.3542633056641	-9.75321674346924	-7.60354280471802	-0.0100957229733467	-0.00619963090866804	-0.0208099745213985	0.0249691028147936
1480	92.0036087036133	-8.77919387817383	-7.08406400680542	-0.00749832857400179	-0.00879702530801296	-0.0123684434220195	0.020423661917448
1481	92.0036087036133	-9.428542137146	-7.08406400680542	-0.0100957229733467	-0.0026282137259841	-0.0149658378213644	0.0152288740500808
1482	92.0036087036133	-8.77919387817383	-7.01912927627563	-0.00457625929266214	-0.0120437685400248	-0.00295288790948689	0.00743668992072344
1483	92.652961730957	-9.75321674346924	-6.82432460784912	-0.00392691092565656	-0.0217839982360601	0.0022419011220336	-0.00165419070981443
1484	95.2503509521484	-10.0778903961182	-7.73341274261475	0.0123068047687411	-0.0315242260694504	0.0132808275520802	-0.00295288790948689
1485	95.2503509521484	-9.75321674346924	-7.34380340576172	0.0142548503354192	-0.050680011510849	0.012956153601408	-0.0162645354866982
1486	93.3023071289063	-9.75321674346924	-7.47367286682129	0.0304885655641556	-0.0441865250468254	0.025618452578783	-0.0539267547428608
1487	93.9516525268555	-10.4025650024414	-7.08406400680542	0.0149041991680861	-0.0315242260694504	0.0301638916134834	-0.0516540370881557
1488	93.3023071289063	-9.428542137146	-7.47367286682129	0.00743668992072344	-0.0273034609854221	0.0269171483814716	-0.0448358729481697
1489	95.8997039794922	-10.4025650024414	-6.75938940048218	0.011982130818069	-0.0100957229733467	0.0210730116814375	-0.017887907102704
1490	95.2503509521484	-9.75321674346924	-7.01912927627563	0.0113327819854021	-0.0211346503347158	0.0142548503354192	-0.0146411629393697
1491	95.2503509521484	-10.4025650024414	-7.6684775352478	0.00841071270406246	-0.00425158534198999	0.00970941036939621	-0.0149658378213644
1492	94.6010055541992	-10.7272396087646	-7.4087381362915	0.0152288740500808	-0.000355493422830477	0.0136055024340749	-0.00457625929266214
1493	96.5490493774414	-10.7272396087646	-7.21393346786499	0.00743668992072344	-0.0237320438027382	0.00126787810586393	-0.0026282137259841
1494	95.2503509521484	-10.0778903961182	-7.4087381362915	0.00646266713738441	-0.0107450718060136	0.00483929552137852	0.00548864435404539
1495	95.2503509521484	-11.7012624740601	-7.60354280471802	-0.0143164889886975	-0.00555028254166245	-0.00717365415766835	0.0236704051494598
1496	93.9516525268555	-10.4025650024414	-7.6684775352478	-0.0198359526693821	-0.00230353930965066	-0.0117190945893526	0.0373067259788513
1497	96.5490493774414	-11.7012624740601	-7.27886867523193	-0.0162645354866982	-0.00165419070981443	-0.0156151866540313	0.0444495603442192
1498	93.3023071289063	-10.4025650024414	-7.73341274261475	-0.0104203969240189	0.00256657530553639	-0.0185372550040483	0.041852168738842
1499	93.9516525268555	-10.7272396087646	-7.53860807418823	-0.00749832857400179	-0.00847235135734081	-0.0243813935667276	0.0334106348454952
1500	93.3023071289063	-9.428542137146	-7.34380340576172	-0.00977104809135199	0.00191722682211548	-0.0110697457566857	0.00906006153672934
1501	93.9516525268555	-10.0778903961182	-7.47367286682129	-0.0026282137259841	-0.00327756232582033	-0.0113944197073579	0.00516396993771195
1502	93.3023071289063	-9.10386753082275	-7.60354280471802	0.00126787810586393	0.00354059832170606	0.00581331877037883	0.00191722682211548
1503	94.6010055541992	-9.75321674346924	-7.73341274261475	-0.00425158534198999	0.000618529506027699	0.00938473641872406	-0.00392691092565656
1504	93.9516525268555	-9.428542137146	-7.47367286682129	0.00678734155371785	-3.08191010844894e-05	0.0126314787194133	-0.00230353930965066
1505	95.2503509521484	-10.0778903961182	-6.62951993942261	0.0152288740500808	-0.0133424662053585	0.00970941036939621	-0.0282774847000837
1506	93.3023071289063	-9.75321674346924	-6.56458520889282	0.0178262684494257	-0.0149658378213644	0.0158782228827477	-0.0497059896588326
1507	95.2503509521484	-9.75321674346924	-7.08406400680542	0.0194496400654316	0.00418994715437293	0.0171769186854362	-0.0471085943281651
1508	92.0036087036133	-8.77919387817383	-7.21393346786499	0.0145795252174139	0.00841071270406246	0.0100340843200684	-0.043212503194809
1509	93.9516525268555	-10.4025650024414	-6.95419406890869	0.00613799272105098	-0.00360223650932312	-0.000355493422830477	-0.0279528107494116
1510	95.2503509521484	-10.0778903961182	-7.08406400680542	0.00906006153672934	0.00159255252219737	0.00159255252219737	-0.0152905117720366
1511	95.2503509521484	-9.428542137146	-7.6684775352478	0.00938473641872406	0.00289124972186983	-0.00944637414067984	-0.0110697457566857
1512	93.9516525268555	-9.75321674346924	-7.60354280471802	0.000618529506027699	0.0103587592020631	-0.00749832857400179	-0.00360223650932312
1513	95.2503509521484	-10.4025650024414	-7.6684775352478	0.00581331877037883	0.00613799272105098	-0.0139918150380254	0.00321592413820326
1514	93.3023071289063	-10.0778903961182	-7.73341274261475	0.00191722682211548	0.0265924744307995	-0.00652430532500148	0.0103587592020631
1515	94.6010055541992	-10.4025650024414	-7.14899873733521	-0.0143164889886975	0.0233457311987877	-0.00814767740666866	0.0314625911414623
1516	92.652961730957	-8.77919387817383	-7.9282169342041	-0.0230826959013939	0.0191249661147594	-0.0198359526693821	0.0567871853709221
1517	95.2503509521484	-10.4025650024414	-7.4087381362915	-0.00587495695799589	0.0191249661147594	-0.0130177913233638	0.0428261905908585
1518	93.3023071289063	-9.428542137146	-7.73341274261475	-0.0165892094373703	0.0113327819854021	-0.00717365415766835	0.0460729338228703
1519	93.3023071289063	-8.77919387817383	-7.4087381362915	-0.00912170019000769	0.00711201597005129	-0.0172385573387146	0.0382807515561581
1520	92.652961730957	-9.10386753082275	-7.21393346786499	-0.000355493422830477	0.00646266713738441	-0.0237320438027382	0.0233457311987877
1521	94.6010055541992	-9.10386753082275	-7.4087381362915	-0.00814767740666866	-0.00522560812532902	-0.0152905117720366	0.0220470335334539
1522	92.0036087036133	-8.77919387817383	-7.08406400680542	-0.00555028254166245	0.00808603875339031	-0.00717365415766835	0.00516396993771195
1523	95.2503509521484	-10.0778903961182	-6.75938940048218	-0.0104203969240189	0.00776136433705688	0.00126787810586393	0.00354059832170606
1524	93.3023071289063	-9.428542137146	-7.47367286682129	0.00581331877037883	0.0100340843200684	0.00646266713738441	0.00418994715437293
1525	95.2503509521484	-10.4025650024414	-7.21393346786499	0.0126314787194133	-0.00522560812532902	-0.00522560812532902	-0.0243813935667276
1526	93.9516525268555	-10.0778903961182	-6.88925933837891	0.0181509424000978	0.000293855206109583	-0.00327756232582033	-0.0500306636095047
1527	93.9516525268555	-9.428542137146	-7.60354280471802	0.0152288740500808	0.00711201597005129	0.00483929552137852	-0.0435371771454811
1528	92.652961730957	-9.428542137146	-7.21393346786499	0.0171769186854362	0.00646266713738441	0.00321592413820326	-0.039641086012125
1529	93.9516525268555	-10.0778903961182	-7.08406400680542	0.0220470335334539	-3.08191010844894e-05	-0.00100484199356288	-0.0191866029053926
1530	92.0036087036133	-9.428542137146	-7.73341274261475	0.00613799272105098	0.00354059832170606	0.0022419011220336	-0.0195112787187099
1531	92.652961730957	-8.77919387817383	-7.73341274261475	0.000618529506027699	0.00159255252219737	0.000943203864153475	-0.0123684434220195
1532	91.3542633056641	-8.77919387817383	-7.14899873733521	0.00516396993771195	0.0217223595827818	0.00906006153672934	-0.0100957229733467
1533	93.3023071289063	-9.10386753082275	-7.6684775352478	0.00516396993771195	0.0175015944987535	0.0158782228827477	0.00159255252219737
1534	92.0036087036133	-9.75321674346924	-7.34380340576172	-0.00522560812532902	0.0158782228827477	0.00841071270406246	0.0116574559360743
1535	94.6010055541992	-10.0778903961182	-6.56458520889282	-0.0149658378213644	0.0152288740500808	-0.00944637414067984	0.0207483377307653
1536	88.7568664550781	-8.77919387817383	-7.21393346786499	-0.0376930385828018	0.0350340083241463	-0.00587495695799589	0.0558131635189056
1537	91.3542633056641	-10.0778903961182	-6.43471527099609	-0.0243813935667276	0.0441248863935471	-0.000355493422830477	0.0373067259788513
1538	90.0555648803711	-8.77919387817383	-7.21393346786499	-0.0256800893694162	0.0496443510055542	0.00483929552137852	0.0356833562254906
1539	90.0555648803711	-8.45451927185059	-7.14899873733521	-0.0139918150380254	0.0327612869441509	0.00256657530553639	0.0282158460468054
1540	88.7568664550781	-8.77919387817383	-6.75938940048218	-0.0159398596733809	0.0188002903014421	0.0022419011220336	0.0188002903014421
1541	90.7049102783203	-9.10386753082275	-7.4087381362915	-0.0133424662053585	0.011982130818069	-0.00977104809135199	0.0152288740500808
1542	89.4062118530273	-9.10386753082275	-7.73341274261475	-0.00619963090866804	0.0132808275520802	-0.0195112787187099	0.000618529506027699
1543	92.652961730957	-10.4025650024414	-6.95419406890869	-0.00457625929266214	0.00289124972186983	-0.0302255302667618	0.00841071270406246
1544	91.3542633056641	-9.10386753082275	-7.14899873733521	-0.00749832857400179	0.00256657530553639	-0.0263294391334057	0.00321592413820326
1545	92.652961730957	-9.10386753082275	-7.60354280471802	0.0230210572481155	-0.0172385573387146	-0.00619963090866804	-0.0260047651827335
1546	91.3542633056641	-10.0778903961182	-7.01912927627563	0.0191249661147594	-0.0182125810533762	-0.00457625929266214	-0.0471085943281651
1547	91.3542633056641	-8.77919387817383	-7.4087381362915	0.0155535480007529	-0.0250307414680719	0.00970941036939621	-0.0503553375601768
1548	92.652961730957	-9.75321674346924	-7.47367286682129	0.013930176384747	-0.0286021586507559	0.0162028968334198	-0.0503553375601768
1549	93.9516525268555	-10.0778903961182	-7.14899873733521	0.0136055024340749	-0.0159398596733809	0.00548864435404539	-0.0311995539814234
1550	92.0036087036133	-9.10386753082275	-7.73341274261475	0.0113327819854021	-0.0152905117720366	-0.00132951640989631	-0.0159398596733809
1551	92.652961730957	-8.45451927185059	-7.53860807418823	-0.00197886489331722	-0.00392691092565656	-0.00230353930965066	-0.00230353930965066
1552	90.7049102783203	-8.77919387817383	-7.21393346786499	0.00289124972186983	0.00451462110504508	-0.00490093370899558	-0.000355493422830477
1553	92.0036087036133	-8.77919387817383	-7.53860807418823	0.00451462110504508	0.0168522447347641	0.00126787810586393	0.000618529506027699
1554	92.652961730957	-10.0778903961182	-7.14899873733521	-0.00295288790948689	0.0272418223321438	-0.0146411629393697	0.00776136433705688
1555	93.3023071289063	-10.0778903961182	-6.95419406890869	-0.00879702530801296	0.0450989119708538	-0.0282774847000837	0.0200989879667759
1556	91.3542633056641	-9.428542137146	-7.34380340576172	-0.0201606266200542	0.0535404421389103	-0.0302255302667618	0.0519170723855495
1557	93.9516525268555	-10.4025650024414	-7.34380340576172	-0.0159398596733809	0.0463976077735424	-0.0273034609854221	0.0408781431615353
1558	91.3542633056641	-9.428542137146	-7.4087381362915	-0.0130177913233638	0.0389300994575024	-0.0308748781681061	0.0340599827468395
1559	93.9516525268555	-9.10386753082275	-7.6684775352478	-0.00587495695799589	0.0217223595827818	-0.0182125810533762	0.020423661917448
1560	91.3542633056641	-10.4025650024414	-7.4087381362915	-0.00814767740666866	-3.08191010844894e-05	-0.0185372550040483	0.0194496400654316
1561	92.652961730957	-10.0778903961182	-7.53860807418823	-0.0172385573387146	-0.0208099745213985	-0.00717365415766835	0.0149041991680861
1562	92.0036087036133	-10.0778903961182	-7.08406400680542	-0.00295288790948689	-0.0363943427801132	-0.00295288790948689	-0.00197886489331722
1563	92.652961730957	-9.75321674346924	-7.47367286682129	-0.00652430532500148	-0.0571734979748726	0.0149041991680861	0.0022419011220336
1564	93.9516525268555	-9.428542137146	-7.34380340576172	-0.00327756232582033	-0.068537101149559	0.00906006153672934	-0.00100484199356288
1565	93.9516525268555	-9.75321674346924	-7.21393346786499	-0.00100484199356288	-0.0805500522255898	0.0191249661147594	-0.0204853005707264
1566	93.9516525268555	-10.0778903961182	-7.01912927627563	0.0213976856321096	-0.0818487480282784	0.0200989879667759	-0.0402904339134693
1567	92.0036087036133	-9.10386753082275	-7.21393346786499	0.0249691028147936	-0.0490566417574883	0.0288651939481497	-0.0389917381107807
1568	93.9516525268555	-10.0778903961182	-6.88925933837891	0.0217223595827818	-0.0182125810533762	0.0330859608948231	-0.032173577696085
1569	92.652961730957	-8.77919387817383	-6.75938940048218	0.0162028968334198	-0.0208099745213985	0.0428261905908585	-0.0152905117720366
1570	92.652961730957	-8.77919387817383	-6.69445466995239	0.020423661917448	-0.0341216214001179	0.0181509424000978	-0.00912170019000769
1571	93.3023071289063	-10.0778903961182	-7.01912927627563	0.00776136433705688	-0.038017712533474	0.0230210572481155	0.00418994715437293
1572	93.3023071289063	-9.75321674346924	-6.95419406890869	0.01100810803473	-0.0295761823654175	0.0171769186854362	-0.00165419070981443
1573	93.3023071289063	-10.4025650024414	-6.88925933837891	0.011982130818069	-0.0292515084147453	0.0230210572481155	0.00613799272105098
1574	92.0036087036133	-8.77919387817383	-7.08406400680542	0.00678734155371785	-0.0286021586507559	0.0132808275520802	0.00646266713738441
1575	92.0036087036133	-8.45451927185059	-6.95419406890869	-0.00295288790948689	-0.00717365415766835	0.0116574559360743	0.0262678004801273
1576	92.0036087036133	-8.12984466552734	-7.4087381362915	-0.0221086721867323	0.0450989119708538	-0.00295288790948689	0.0428261905908585
1577	94.6010055541992	-9.428542137146	-7.08406400680542	-0.0143164889886975	0.0278911720961332	-0.0107450718060136	0.0412028171122074
1578	92.0036087036133	-8.77919387817383	-7.34380340576172	-0.0100957229733467	0.0188002903014421	-0.00457625929266214	0.0334106348454952
1579	92.0036087036133	-8.45451927185059	-7.27886867523193	-0.00327756232582033	0.0337353087961674	-0.0247060675173998	0.0317872650921345
1580	92.0036087036133	-8.45451927185059	-7.27886867523193	0.00289124972186983	0.0155535480007529	-0.0113944197073579	0.0272418223321438
1581	92.652961730957	-8.45451927185059	-7.21393346786499	-0.00490093370899558	0.0152288740500808	-0.00619963090866804	0.0116574559360743
1582	92.652961730957	-9.428542137146	-7.6684775352478	0.00321592413820326	0.0252937767654657	-0.00327756232582033	0.00581331877037883
1583	93.3023071289063	-9.75321674346924	-7.6684775352478	-0.00327756232582033	0.0252937767654657	-0.00847235135734081	0.0152288740500808
1584	91.3542633056641	-9.75321674346924	-7.6684775352478	0.0168522447347641	0.0142548503354192	-0.00100484199356288	-0.00392691092565656
1585	91.3542633056641	-8.77919387817383	-7.86328220367432	0.0113327819854021	0.00581331877037883	0.00548864435404539	-0.0149658378213644
1586	92.652961730957	-9.75321674346924	-7.14899873733521	0.0197743140161037	-0.00749832857400179	0.00808603875339031	-0.0402904339134693
1587	91.3542633056641	-9.10386753082275	-7.53860807418823	0.00873538758605719	0.00581331877037883	0.00613799272105098	-0.043212503194809
1588	93.3023071289063	-9.428542137146	-7.60354280471802	0.0106834331527352	-3.08191010844894e-05	0.0171769186854362	-0.0419138073921204
1589	92.652961730957	-8.45451927185059	-7.9282169342041	0.0100340843200684	-0.00100484199356288	-0.000680167751852423	-0.0208099745213985
1590	92.0036087036133	-8.77919387817383	-7.86328220367432	0.00938473641872406	-0.0120437685400248	-0.00360223650932312	-0.0162645354866982
1591	92.652961730957	-8.45451927185059	-7.73341274261475	0.0103587592020631	-0.00619963090866804	-0.0110697457566857	-0.00749832857400179
1592	91.3542633056641	-8.77919387817383	-7.60354280471802	0.00289124972186983	0.00354059832170606	0.0022419011220336	-0.00847235135734081
1593	93.3023071289063	-8.77919387817383	-6.88925933837891	-0.00717365415766835	0.00678734155371785	0.00483929552137852	-0.00100484199356288
1594	93.9516525268555	-9.428542137146	-7.08406400680542	-0.00230353930965066	-3.08191010844894e-05	0.0152288740500808	0.00841071270406246
1595	91.3542633056641	-8.77919387817383	-7.14899873733521	-0.00490093370899558	0.01100810803473	0.0100340843200684	0.0272418223321438
1596	92.652961730957	-9.75321674346924	-7.14899873733521	-0.0201606266200542	0.0136055024340749	-0.00295288790948689	0.0561378374695778
1597	92.0036087036133	-8.12984466552734	-7.08406400680542	-0.0175632312893867	0.0149041991680861	0.00841071270406246	0.0463976077735424
1598	93.3023071289063	-9.428542137146	-6.75938940048218	-0.00912170019000769	0.0162028968334198	0.0123068047687411	0.0460729338228703
1599	93.3023071289063	-9.10386753082275	-6.95419406890869	-0.0120437685400248	0.01847561635077	0.0175015944987535	0.0327612869441509
1600	91.3542633056641	-8.77919387817383	-7.08406400680542	-0.00847235135734081	0.0136055024340749	0.000618529506027699	0.0239950809627771
1601	91.3542633056641	-8.45451927185059	-7.21393346786499	-0.000355493422830477	0.00418994715437293	-0.0107450718060136	0.0100340843200684
1602	91.3542633056641	-8.77919387817383	-7.27886867523193	0.00354059832170606	0.0149041991680861	-0.0204853005707264	0.0113327819854021
1603	92.652961730957	-9.428542137146	-6.95419406890869	-0.00522560812532902	0.0132808275520802	-0.0152905117720366	0.011982130818069
1604	91.3542633056641	-9.75321674346924	-6.49965000152588	0.00906006153672934	0.00354059832170606	-0.0198359526693821	0.0162028968334198
1605	90.0555648803711	-8.77919387817383	-7.14899873733521	0.020423661917448	-0.00684897974133492	-0.00717365415766835	-0.0169138833880424
1606	90.7049102783203	-8.77919387817383	-7.21393346786499	0.00776136433705688	-0.0188619289547205	0.0022419011220336	-0.0487319678068161
1607	89.4062118530273	-9.10386753082275	-6.88925933837891	0.00808603875339031	-0.00814767740666866	0.00906006153672934	-0.0448358729481697
1608	90.0555648803711	-10.0778903961182	-6.88925933837891	0.0123068047687411	-0.00717365415766835	0.0103587592020631	-0.0367190167307854
1609	90.0555648803711	-8.77919387817383	-6.88925933837891	0.0100340843200684	-0.0104203969240189	0.00906006153672934	-0.0230826959013939
1610	88.7568664550781	-8.77919387817383	-6.88925933837891	0.0100340843200684	-0.00879702530801296	-0.00295288790948689	-0.0123684434220195
1611	90.0555648803711	-8.77919387817383	-7.21393346786499	0.00776136433705688	0.00906006153672934	-0.00327756232582033	-0.00490093370899558
1612	89.4062118530273	-8.45451927185059	-7.08406400680542	0.00289124972186983	0.00191722682211548	-0.00717365415766835	-0.00587495695799589
1613	89.4062118530273	-8.45451927185059	-7.6684775352478	0.00289124972186983	0.0106834331527352	-0.0100957229733467	-0.00977104809135199
1614	92.0036087036133	-9.428542137146	-7.34380340576172	-0.0139918150380254	0.00678734155371785	-0.0266541130840778	0.00516396993771195
1615	91.3542633056641	-8.45451927185059	-7.6684775352478	-0.00912170019000769	0.0155535480007529	-0.0182125810533762	0.0100340843200684
1616	92.652961730957	-9.428542137146	-7.34380340576172	-0.0156151866540313	0.0239950809627771	-0.0201606266200542	0.0431508645415306
1617	92.0036087036133	-8.45451927185059	-7.47367286682129	-0.0156151866540313	0.020423661917448	-0.0292515084147453	0.0438002124428749
1618	93.3023071289063	-9.428542137146	-7.34380340576172	-0.0110697457566857	0.0249691028147936	-0.0208099745213985	0.0334106348454952
1619	93.3023071289063	-9.428542137146	-7.08406400680542	-0.00555028254166245	0.0162028968334198	-0.0169138833880424	0.031137915328145
1620	91.3542633056641	-8.77919387817383	-7.08406400680542	-0.00652430532500148	0.00970941036939621	-0.0146411629393697	0.0194496400654316
1621	90.7049102783203	-8.45451927185059	-6.88925933837891	-0.00717365415766835	0.0103587592020631	-0.00522560812532902	0.012956153601408
1622	91.3542633056641	-8.45451927185059	-6.75938940048218	-0.000680167751852423	0.00970941036939621	0.00256657530553639	-0.00457625929266214
1623	92.652961730957	-10.0778903961182	-6.95419406890869	0.000618529506027699	0.00678734155371785	0.00418994715437293	-0.00587495695799589
1624	92.652961730957	-10.0778903961182	-6.95419406890869	0.00191722682211548	0.00743668992072344	0.00126787810586393	-0.00490093370899558
1625	92.0036087036133	-9.10386753082275	-7.6684775352478	0.0149041991680861	-0.00879702530801296	0.0132808275520802	-0.0182125810533762
1626	93.3023071289063	-9.10386753082275	-7.47367286682129	0.0155535480007529	-0.00295288790948689	0.0220470335334539	-0.0467839203774929
1627	92.0036087036133	-10.7272396087646	-7.21393346786499	0.00581331877037883	0.00776136433705688	0.0347093306481838	-0.0474332682788372
1628	93.3023071289063	-11.0519132614136	-7.27886867523193	0.0103587592020631	0.0298392176628113	0.0278911720961332	-0.0493813157081604
1629	92.0036087036133	-9.75321674346924	-7.27886867523193	0.0168522447347641	0.0405534692108631	0.020423661917448	-0.0341216214001179
1630	91.3542633056641	-10.0778903961182	-7.4087381362915	0.00646266713738441	0.0304885655641556	-0.00684897974133492	-0.0165892094373703
1631	92.652961730957	-11.0519132614136	-7.01912927627563	0.0113327819854021	0.0188002903014421	-0.0224333461374044	-0.00944637414067984
1632	92.0036087036133	-11.0519132614136	-6.82432460784912	-0.0107450718060136	0.0165275707840919	-0.0253554154187441	-0.0100957229733467
1633	92.0036087036133	-11.0519132614136	-6.56458520889282	0.0103587592020631	0.00289124972186983	-0.0165892094373703	-0.00619963090866804
1634	92.0036087036133	-9.428542137146	-6.82432460784912	-0.00619963090866804	-0.0130177913233638	-0.0139918150380254	0.00126787810586393
1635	92.652961730957	-9.10386753082275	-7.14899873733521	-0.00619963090866804	-0.0182125810533762	-0.0146411629393697	0.0223717093467712
1636	91.3542633056641	-9.10386753082275	-6.82432460784912	-0.0169138833880424	-0.0165892094373703	-0.0230826959013939	0.041852168738842
1637	93.9516525268555	-10.0778903961182	-7.14899873733521	-0.0188619289547205	-0.00197886489331722	-0.0230826959013939	0.0399041213095188
1638	91.3542633056641	-9.10386753082275	-6.88925933837891	-0.00652430532500148	-0.00327756232582033	-0.00944637414067984	0.025618452578783
1639	92.0036087036133	-9.10386753082275	-6.69445466995239	0.000618529506027699	-0.0130177913233638	0.00678734155371785	0.0350340083241463
1640	91.3542633056641	-9.10386753082275	-7.27886867523193	0.00289124972186983	-0.0273034609854221	-0.00425158534198999	0.0210730116814375
1641	90.7049102783203	-9.10386753082275	-7.6684775352478	0.00678734155371785	-0.00879702530801296	0.0100340843200684	0.00938473641872406
1642	91.3542633056641	-8.77919387817383	-7.53860807418823	-0.00100484199356288	-0.0026282137259841	0.0106834331527352	0.00483929552137852
1643	92.0036087036133	-9.10386753082275	-7.14899873733521	0.0162028968334198	-0.00100484199356288	0.0116574559360743	-0.00847235135734081
1644	92.652961730957	-8.77919387817383	-6.82432460784912	-0.00165419070981443	-0.00652430532500148	0.00711201597005129	-0.00230353930965066
1645	92.652961730957	-9.10386753082275	-6.88925933837891	0.0178262684494257	-0.00977104809135199	-0.000355493422830477	-0.0204853005707264
1646	93.3023071289063	-9.75321674346924	-6.95419406890869	0.0210730116814375	-0.00912170019000769	0.00354059832170606	-0.0448358729481697
1647	92.0036087036133	-9.10386753082275	-7.34380340576172	0.0197743140161037	0.00743668992072344	0.00581331877037883	-0.0461345724761486
1648	92.652961730957	-10.0778903961182	-7.08406400680542	0.01100810803473	0.0116574559360743	0.0145795252174139	-0.0370436906814575
1649	92.0036087036133	-8.77919387817383	-7.6684775352478	0.00711201597005129	-0.00165419070981443	-0.00684897974133492	-0.0299008563160896
1650	92.0036087036133	-8.77919387817383	-7.53860807418823	0.00906006153672934	-0.00912170019000769	-0.00457625929266214	-0.0165892094373703
1651	92.0036087036133	-10.4025650024414	-7.47367286682129	0.0200989879667759	-0.0266541130840778	-0.0172385573387146	-0.0175632312893867
1652	92.0036087036133	-9.75321674346924	-7.73341274261475	0.00581331877037883	-0.0126931173726916	-0.0113944197073579	-0.00490093370899558
1653	91.3542633056641	-9.10386753082275	-7.4087381362915	-0.000680167751852423	-0.0107450718060136	-0.00490093370899558	-0.00619963090866804
1654	92.0036087036133	-8.77919387817383	-7.01912927627563	0.00451462110504508	-0.00814767740666866	0.00354059832170606	0.00906006153672934
1655	93.3023071289063	-9.10386753082275	-7.79834747314453	-0.00814767740666866	-0.0201606266200542	-0.00587495695799589	0.0226963832974434
1656	93.9516525268555	-10.4025650024414	-7.47367286682129	-0.0227580219507217	-0.0201606266200542	-0.000680167751852423	0.0470469556748867
1657	92.0036087036133	-8.77919387817383	-7.6684775352478	-0.00977104809135199	-0.0266541130840778	-0.0107450718060136	0.0392547734081745
1658	92.0036087036133	-8.77919387817383	-7.14899873733521	-0.00425158534198999	-0.0260047651827335	-0.00522560812532902	0.0379560738801956
1659	93.3023071289063	-10.0778903961182	-6.75938940048218	-0.00879702530801296	-0.0221086721867323	-0.0240567177534103	0.0275664981454611
1660	93.3023071289063	-10.0778903961182	-6.69445466995239	0.00678734155371785	-0.0169138833880424	-0.0165892094373703	0.01100810803473
1661	93.9516525268555	-10.0778903961182	-6.82432460784912	0.00451462110504508	-0.0139918150380254	-0.00977104809135199	0.00646266713738441
1662	91.3542633056641	-8.77919387817383	-7.08406400680542	0.00386527273803949	0.00808603875339031	-0.00327756232582033	0.00646266713738441
1663	92.0036087036133	-9.10386753082275	-7.14899873733521	-0.00652430532500148	0.00159255252219737	-0.0107450718060136	-0.00360223650932312
1664	91.3542633056641	-9.428542137146	-7.01912927627563	0.0194496400654316	-3.08191010844894e-05	0.00873538758605719	-0.00327756232582033
1665	91.3542633056641	-9.428542137146	-7.01912927627563	0.0132808275520802	-0.0100957229733467	-0.00392691092565656	-0.0256800893694162
1666	91.3542633056641	-9.75321674346924	-7.08406400680542	0.025618452578783	0.00451462110504508	0.00386527273803949	-0.0565241500735283
1667	91.3542633056641	-10.0778903961182	-7.21393346786499	0.00678734155371785	-0.00197886489331722	0.00386527273803949	-0.0613942667841911
1668	92.0036087036133	-10.0778903961182	-6.69445466995239	-3.08191010844894e-05	0.00808603875339031	0.0149041991680861	-0.0516540370881557
1669	88.7568664550781	-9.10386753082275	-7.60354280471802	0.00841071270406246	-0.00587495695799589	0.00321592413820326	-0.0243813935667276
1670	88.7568664550781	-10.4025650024414	-7.4087381362915	-0.00360223650932312	0.00646266713738441	-0.00717365415766835	-0.0139918150380254
1671	91.3542633056641	-10.4025650024414	-7.4087381362915	-0.00230353930965066	0.00581331877037883	-0.00490093370899558	-0.0107450718060136
1672	90.0555648803711	-10.0778903961182	-6.75938940048218	-0.00457625929266214	0.00970941036939621	-0.00425158534198999	-0.00912170019000769
1673	90.0555648803711	-9.75321674346924	-7.27886867523193	0.00711201597005129	0.00743668992072344	-3.08191010844894e-05	-0.0113944197073579
1674	89.4062118530273	-9.10386753082275	-7.27886867523193	-0.0136671401560307	0.00483929552137852	0.011982130818069	0.0100340843200684
1675	90.7049102783203	-8.77919387817383	-7.21393346786499	-0.00944637414067984	0.00613799272105098	-0.00749832857400179	0.0285405199974775
1676	92.652961730957	-10.4025650024414	-6.82432460784912	-0.0188619289547205	0.011982130818069	-0.0120437685400248	0.0415274947881699
1677	91.3542633056641	-9.10386753082275	-7.01912927627563	-0.0191866029053926	0.0116574559360743	-0.0143164889886975	0.0392547734081745
1678	91.3542633056641	-10.7272396087646	-6.69445466995239	-0.00912170019000769	0.00548864435404539	-0.00847235135734081	0.0434755384922028
1679	93.3023071289063	-10.0778903961182	-6.75938940048218	-3.08191010844894e-05	0.000293855206109583	-0.00295288790948689	0.0269171483814716
1680	93.3023071289063	-10.7272396087646	-7.08406400680542	-0.00912170019000769	0.00451462110504508	-0.0120437685400248	0.0181509424000978
1681	93.9516525268555	-10.0778903961182	-7.47367286682129	-0.00490093370899558	0.00581331877037883	-0.00522560812532902	0.00678734155371785
1682	93.3023071289063	-10.4025650024414	-7.34380340576172	-0.00879702530801296	0.00418994715437293	-0.00230353930965066	-0.00230353930965066
1683	92.0036087036133	-9.428542137146	-7.73341274261475	0.000293855206109583	0.0116574559360743	-0.00555028254166245	-0.00847235135734081
1684	91.3542633056641	-9.428542137146	-7.21393346786499	0.00386527273803949	0.011982130818069	-0.00587495695799589	-0.0113944197073579
1685	92.0036087036133	-9.75321674346924	-7.08406400680542	0.0197743140161037	-0.000355493422830477	0.00159255252219737	-0.0227580219507217
1686	91.3542633056641	-10.0778903961182	-7.4087381362915	0.0236704051494598	-0.0110697457566857	0.0103587592020631	-0.0523033849895
1687	93.9516525268555	-11.0519132614136	-7.47367286682129	0.01100810803473	0.000293855206109583	0.0158782228827477	-0.0532774068415165
1688	90.7049102783203	-10.7272396087646	-7.60354280471802	0.013930176384747	0.011982130818069	0.0168522447347641	-0.0474332682788372
1689	92.652961730957	-10.0778903961182	-7.53860807418823	0.0155535480007529	0.00711201597005129	0.0113327819854021	-0.0363943427801132
1690	93.3023071289063	-11.3765878677368	-7.21393346786499	0.0126314787194133	0.00678734155371785	0.000943203864153475	-0.0273034609854221
1691	93.3023071289063	-11.0519132614136	-7.47367286682129	0.00808603875339031	0.00678734155371785	0.000293855206109583	-0.0221086721867323
1692	92.652961730957	-11.3765878677368	-7.21393346786499	-0.00327756232582033	0.0116574559360743	0.0022419011220336	-0.0156151866540313
1693	94.6010055541992	-11.0519132614136	-7.4087381362915	0.00581331877037883	0.0178262684494257	0.00386527273803949	-0.00717365415766835
1694	92.0036087036133	-10.0778903961182	-7.53860807418823	0.012956153601408	0.00256657530553639	-0.00879702530801296	0.00516396993771195
1695	91.3542633056641	-9.75321674346924	-7.60354280471802	-0.00100484199356288	0.0145795252174139	-0.0195112787187099	0.0136055024340749
1696	92.652961730957	-10.7272396087646	-7.21393346786499	-0.0182125810533762	0.0210730116814375	-0.0237320438027382	0.0382807515561581
1697	92.0036087036133	-9.10386753082275	-7.21393346786499	-0.0139918150380254	0.0181509424000978	-0.0026282137259841	0.0421768426895142
1698	93.3023071289063	-10.4025650024414	-7.21393346786499	-0.0117190945893526	0.0171769186854362	-0.0117190945893526	0.0295145437121391
1699	93.3023071289063	-9.75321674346924	-7.47367286682129	-0.0126931173726916	0.0191249661147594	0.00321592413820326	0.0155535480007529
1700	92.652961730957	-10.4025650024414	-7.4087381362915	0.00289124972186983	0.00873538758605719	0.000618529506027699	0.00646266713738441
1701	93.3023071289063	-10.0778903961182	-7.34380340576172	0.0022419011220336	0.00451462110504508	0.00613799272105098	0.0022419011220336
1702	93.3023071289063	-10.0778903961182	-7.14899873733521	-0.00619963090866804	0.0132808275520802	0.0175015944987535	-0.00847235135734081
1703	92.0036087036133	-9.10386753082275	-6.62951993942261	-0.00360223650932312	0.0158782228827477	0.0152288740500808	-0.0172385573387146
1704	92.652961730957	-10.4025650024414	-7.47367286682129	0.00743668992072344	0.00646266713738441	0.011982130818069	-0.0139918150380254
1705	92.652961730957	-9.75321674346924	-7.60354280471802	-3.08191010844894e-05	-0.0026282137259841	0.00678734155371785	-0.0247060675173998
1706	91.3542633056641	-9.428542137146	-7.6684775352478	0.0213976856321096	-0.00392691092565656	0.0200989879667759	-0.0704851448535919
1707	93.3023071289063	-10.4025650024414	-7.47367286682129	0.0100340843200684	-3.08191010844894e-05	0.0132808275520802	-0.0620436146855354
1708	91.3542633056641	-9.10386753082275	-7.6684775352478	0.00581331877037883	-0.00457625929266214	0.0217223595827818	-0.0464592464268208
1709	91.3542633056641	-9.428542137146	-7.27886867523193	0.00808603875339031	-0.00587495695799589	0.0136055024340749	-0.0376930385828018
1710	93.3023071289063	-10.4025650024414	-7.53860807418823	0.0126314787194133	-0.000355493422830477	0.0103587592020631	-0.017887907102704
1711	92.652961730957	-10.0778903961182	-7.08406400680542	-3.08191010844894e-05	-0.00782300252467394	0.00386527273803949	-0.0221086721867323
1712	93.3023071289063	-10.4025650024414	-7.60354280471802	-0.00165419070981443	-0.0120437685400248	-0.00652430532500148	-0.0113944197073579
1713	93.3023071289063	-9.75321674346924	-7.79834747314453	0.0136055024340749	0.0022419011220336	-0.00814767740666866	-0.0120437685400248
1714	91.3542633056641	-9.428542137146	-7.73341274261475	-0.00392691092565656	-0.00555028254166245	-0.0123684434220195	0.00321592413820326
1715	91.3542633056641	-9.10386753082275	-7.9282169342041	-0.00847235135734081	-0.00360223650932312	-0.03444629535079	0.0317872650921345
1716	93.3023071289063	-9.428542137146	-7.99315214157104	-0.0159398596733809	0.00873538758605719	-0.0461345724761486	0.0386054255068302
1717	92.0036087036133	-9.10386753082275	-7.53860807418823	-0.0221086721867323	0.000293855206109583	-0.0477579422295094	0.0392547734081745
1718	92.652961730957	-10.0778903961182	-7.4087381362915	-0.0113944197073579	-0.00197886489331722	-0.0425631552934647	0.0360080301761627
1719	92.652961730957	-9.428542137146	-7.6684775352478	-0.000680167751852423	-0.0143164889886975	-0.0256800893694162	0.0246444288641214
1720	93.9516525268555	-9.428542137146	-7.60354280471802	-0.000355493422830477	0.00289124972186983	-0.0286021586507559	0.0275664981454611
1721	92.652961730957	-9.428542137146	-7.73341274261475	0.00418994715437293	0.0106834331527352	-0.0250307414680719	-3.08191010844894e-05
1722	92.652961730957	-10.7272396087646	-7.27886867523193	-0.00814767740666866	0.0197743140161037	-0.0136671401560307	-0.00327756232582033
1723	93.3023071289063	-10.0778903961182	-7.34380340576172	0.00581331877037883	0.0308132413774729	-0.00327756232582033	-0.00879702530801296
1724	92.0036087036133	-10.7272396087646	-7.6684775352478	-3.08191010844894e-05	0.0103587592020631	0.000293855206109583	-0.00749832857400179
1725	92.0036087036133	-9.75321674346924	-7.60354280471802	0.0168522447347641	0.00548864435404539	0.0116574559360743	-0.028926832601428
1726	91.3542633056641	-9.428542137146	-7.47367286682129	0.0191249661147594	-0.00749832857400179	0.0171769186854362	-0.048407293856144
1727	92.0036087036133	-10.4025650024414	-7.79834747314453	0.013930176384747	-0.00782300252467394	0.0379560738801956	-0.0568488240242004
1728	89.4062118530273	-9.75321674346924	-7.60354280471802	0.011982130818069	-0.00490093370899558	0.0340599827468395	-0.0467839203774929
1729	91.3542633056641	-10.4025650024414	-7.34380340576172	0.0132808275520802	0.00126787810586393	0.0191249661147594	-0.0273034609854221
1730	91.3542633056641	-10.7272396087646	-7.53860807418823	0.000618529506027699	-0.0143164889886975	0.00451462110504508	-0.0117190945893526
1731	90.0555648803711	-10.0778903961182	-7.79834747314453	-0.00392691092565656	-0.0208099745213985	0.00191722682211548	-0.0165892094373703
1732	90.0555648803711	-10.4025650024414	-7.53860807418823	-0.00295288790948689	-0.00132951640989631	0.00776136433705688	-0.00977104809135199
1733	90.0555648803711	-10.4025650024414	-7.47367286682129	0.00191722682211548	-0.00749832857400179	0.011982130818069	-0.0026282137259841
1734	90.7049102783203	-10.7272396087646	-6.62951993942261	-0.00522560812532902	-0.0185372550040483	0.00159255252219737	0.00841071270406246
1735	89.4062118530273	-9.75321674346924	-6.82432460784912	-0.0146411629393697	-0.0175632312893867	0.00451462110504508	0.0175015944987535
1736	90.0555648803711	-9.10386753082275	-7.53860807418823	-0.0139918150380254	-0.0139918150380254	-0.0123684434220195	0.0444495603442192
1737	91.3542633056641	-9.428542137146	-6.75938940048218	-0.0143164889886975	-0.0146411629393697	-0.0198359526693821	0.0463976077735424
1738	92.0036087036133	-10.7272396087646	-6.49965000152588	-0.0130177913233638	-0.00587495695799589	-0.0169138833880424	0.0405534692108631
1739	91.3542633056641	-9.10386753082275	-7.27886867523193	-0.00555028254166245	-0.00814767740666866	-0.0185372550040483	0.025618452578783
1740	91.3542633056641	-9.428542137146	-7.08406400680542	-0.00782300252467394	-0.00392691092565656	-0.0104203969240189	0.0259431265294552
1741	90.7049102783203	-8.77919387817383	-7.08406400680542	0.00256657530553639	0.0022419011220336	0.00613799272105098	0.00743668992072344
1742	92.0036087036133	-10.0778903961182	-6.95419406890869	-0.00490093370899558	0.00581331877037883	0.00646266713738441	0.01100810803473
1743	92.652961730957	-10.0778903961182	-6.56458520889282	-0.00912170019000769	0.00873538758605719	0.00873538758605719	-0.00100484199356288
1744	93.3023071289063	-10.4025650024414	-6.82432460784912	0.0132808275520802	0.011982130818069	0.00581331877037883	-0.00360223650932312
1745	92.652961730957	-10.7272396087646	-7.01912927627563	0.0145795252174139	-0.00295288790948689	0.00354059832170606	-0.017887907102704
1746	91.3542633056641	-11.0519132614136	-6.75938940048218	0.0162028968334198	-0.0360696688294411	0.00191722682211548	-0.0419138073921204
1747	90.7049102783203	-9.75321674346924	-7.14899873733521	0.013930176384747	-0.00879702530801296	0.00808603875339031	-0.0428878292441368
1748	93.3023071289063	-11.3765878677368	-6.75938940048218	0.01100810803473	0.000943203864153475	0.00808603875339031	-0.0282774847000837
1749	93.3023071289063	-11.0519132614136	-7.34380340576172	0.00841071270406246	-0.0185372550040483	0.0162028968334198	-0.0230826959013939
1750	91.3542633056641	-10.4025650024414	-7.47367286682129	0.000943203864153475	-0.0230826959013939	-0.00814767740666866	-0.00814767740666866
1751	90.7049102783203	-10.4025650024414	-7.53860807418823	0.00581331877037883	-0.0240567177534103	-0.0149658378213644	-0.0100957229733467
1752	91.3542633056641	-11.0519132614136	-7.27886867523193	0.00548864435404539	-0.0117190945893526	-0.0110697457566857	0.00126787810586393
1753	92.0036087036133	-10.4025650024414	-7.47367286682129	-0.0120437685400248	-0.023407369852066	-0.0104203969240189	0.00516396993771195
1754	91.3542633056641	-10.7272396087646	-7.47367286682129	0.00321592413820326	-0.0107450718060136	-0.0100957229733467	0.00321592413820326
1755	91.3542633056641	-11.0519132614136	-7.34380340576172	-0.00879702530801296	-0.0110697457566857	-0.0175632312893867	0.0188002903014421
1756	90.7049102783203	-10.7272396087646	-7.4087381362915	-0.0107450718060136	-0.00522560812532902	-0.0237320438027382	0.0525664202868938
1757	92.652961730957	-11.0519132614136	-7.47367286682129	-0.0107450718060136	0.00386527273803949	-0.0146411629393697	0.0463976077735424
1758	93.9516525268555	-11.7012624740601	-7.47367286682129	-0.0149658378213644	0.00548864435404539	-0.00782300252467394	0.041852168738842
1759	92.652961730957	-10.7272396087646	-7.4087381362915	-0.00165419070981443	-0.000355493422830477	-0.00360223650932312	0.0386054255068302
1760	93.9516525268555	-11.3765878677368	-7.21393346786499	-0.00392691092565656	-0.00587495695799589	-0.00944637414067984	0.0246444288641214
1761	93.3023071289063	-10.0778903961182	-6.69445466995239	-0.00327756232582033	-0.0165892094373703	0.00386527273803949	0.00516396993771195
1762	91.3542633056641	-10.7272396087646	-6.88925933837891	-0.0133424662053585	-0.00197886489331722	0.00126787810586393	0.00159255252219737
1763	91.3542633056641	-9.428542137146	-7.27886867523193	0.00548864435404539	-0.00652430532500148	0.00581331877037883	-0.00392691092565656
1764	92.0036087036133	-9.428542137146	-7.01912927627563	-0.00295288790948689	-0.000355493422830477	0.00743668992072344	-0.00132951640989631
1765	92.0036087036133	-9.10386753082275	-7.08406400680542	0.0226963832974434	-0.0152905117720366	0.0100340843200684	-0.0143164889886975
1766	93.3023071289063	-10.7272396087646	-6.69445466995239	0.0295145437121391	-0.0126931173726916	0.00613799272105098	-0.0471085943281651
1767	91.3542633056641	-9.10386753082275	-6.30484533309937	0.013930176384747	-0.00782300252467394	0.0022419011220336	-0.0529527328908443
1768	93.9516525268555	-11.0519132614136	-6.30484533309937	0.00906006153672934	0.00743668992072344	-0.00360223650932312	-0.0315242260694504
1769	92.652961730957	-10.4025650024414	-6.49965000152588	0.0132808275520802	0.0149041991680861	0.00646266713738441	-0.0221086721867323
1770	93.9516525268555	-10.4025650024414	-7.14899873733521	0.00613799272105098	0.0168522447347641	-0.0113944197073579	-0.0159398596733809
1771	90.7049102783203	-9.10386753082275	-7.27886867523193	-0.0026282137259841	0.0233457311987877	-0.00814767740666866	-0.0107450718060136
1772	93.3023071289063	-10.4025650024414	-6.88925933837891	-0.0175632312893867	0.012956153601408	-0.00392691092565656	-0.00814767740666866
1773	93.9516525268555	-10.4025650024414	-6.62951993942261	-0.00619963090866804	0.0282158460468054	-0.00912170019000769	0.00678734155371785
1774	93.3023071289063	-10.4025650024414	-7.01912927627563	-0.000355493422830477	0.0223717093467712	-0.0152905117720366	0.0171769186854362
1775	92.0036087036133	-9.428542137146	-7.4087381362915	-0.0162645354866982	0.0343846566975117	-0.0201606266200542	0.0269171483814716
1776	93.9516525268555	-10.7272396087646	-7.08406400680542	-0.0221086721867323	0.0340599827468395	-0.0454852245748043	0.0470469556748867
1777	91.3542633056641	-9.10386753082275	-7.21393346786499	-0.0113944197073579	0.0295145437121391	-0.0357449948787689	0.0373067259788513
1778	93.9516525268555	-10.7272396087646	-6.75938940048218	-0.0130177913233638	0.0347093306481838	-0.0331475995481014	0.0369820520281792
1779	92.0036087036133	-9.75321674346924	-7.21393346786499	-0.00360223650932312	0.0327612869441509	-0.0175632312893867	0.0288651939481497
1780	92.0036087036133	-9.75321674346924	-7.47367286682129	-0.00912170019000769	0.0155535480007529	-0.00295288790948689	0.0200989879667759
1781	90.7049102783203	-8.77919387817383	-7.53860807418823	-0.00425158534198999	-0.0130177913233638	-0.00165419070981443	0.0175015944987535
1782	92.0036087036133	-9.428542137146	-7.27886867523193	-0.0136671401560307	-0.00879702530801296	0.0100340843200684	0.00191722682211548
1783	92.0036087036133	-10.4025650024414	-6.95419406890869	-0.00457625929266214	-0.00490093370899558	0.0249691028147936	0.00256657530553639
1784	93.3023071289063	-10.7272396087646	-6.75938940048218	0.00873538758605719	0.000943203864153475	0.0233457311987877	-0.00165419070981443
1785	92.0036087036133	-9.10386753082275	-7.79834747314453	0.0191249661147594	-0.00490093370899558	0.0116574559360743	-0.017887907102704
1786	93.9516525268555	-11.0519132614136	-7.53860807418823	0.0165275707840919	-0.00230353930965066	0.0116574559360743	-0.0435371771454811
1787	91.3542633056641	-9.428542137146	-7.14899873733521	0.0149041991680861	-0.0217839982360601	0.0236704051494598	-0.0464592464268208
1788	93.9516525268555	-10.7272396087646	-6.95419406890869	0.012956153601408	0.00483929552137852	0.025618452578783	-0.0305502042174339
1789	92.652961730957	-10.0778903961182	-7.47367286682129	0.0178262684494257	-0.00490093370899558	0.0405534692108631	-0.0188619289547205
1790	92.652961730957	-9.75321674346924	-7.27886867523193	0.0113327819854021	-0.00100484199356288	0.0113327819854021	-0.017887907102704
1791	90.7049102783203	-9.10386753082275	-7.79834747314453	-0.00490093370899558	-0.00652430532500148	0.0262678004801273	-0.0146411629393697
1792	92.652961730957	-10.0778903961182	-7.79834747314453	-0.000355493422830477	-0.00555028254166245	0.0265924744307995	-0.00684897974133492
1793	92.0036087036133	-10.4025650024414	-7.60354280471802	-0.0026282137259841	0.00126787810586393	0.025618452578783	-0.00197886489331722
1794	93.3023071289063	-10.7272396087646	-7.27886867523193	0.00808603875339031	0.00711201597005129	0.0236704051494598	0.0145795252174139
1795	92.652961730957	-8.77919387817383	-6.62951993942261	-0.0126931173726916	-0.00100484199356288	0.00841071270406246	0.0116574559360743
1796	92.0036087036133	-10.4025650024414	-6.75938940048218	-0.0198359526693821	0.00808603875339031	0.00191722682211548	0.0483456552028656
1797	88.7568664550781	-9.10386753082275	-7.73341274261475	-0.017887907102704	0.00354059832170606	0.00646266713738441	0.0447742342948914
1798	90.0555648803711	-10.4025650024414	-6.95419406890869	-0.0299008563160896	0.00256657530553639	0.000293855206109583	0.0399041213095188
1799	90.7049102783203	-10.0778903961182	-6.88925933837891	-0.00912170019000769	-0.0204853005707264	-0.0240567177534103	0.029189869761467
1800	90.0555648803711	-9.428542137146	-6.95419406890869	-0.00879702530801296	0.00516396993771195	-0.0211346503347158	0.013930176384747
1801	88.7568664550781	-9.428542137146	-6.75938940048218	-0.00977104809135199	-0.00132951640989631	-0.00847235135734081	0.00321592413820326
1802	91.3542633056641	-10.7272396087646	-7.21393346786499	-0.0120437685400248	0.00516396993771195	-0.00490093370899558	0.0100340843200684
1803	90.0555648803711	-10.4025650024414	-6.95419406890869	-0.00587495695799589	0.00970941036939621	0.0142548503354192	0.000618529506027699
1804	91.3542633056641	-10.4025650024414	-6.82432460784912	-0.00782300252467394	0.0197743140161037	-0.00295288790948689	-0.00555028254166245
1805	90.0555648803711	-8.77919387817383	-7.01912927627563	0.0145795252174139	0.0343846566975117	-0.00749832857400179	-0.0162645354866982
1806	92.652961730957	-10.7272396087646	-6.75938940048218	0.0210730116814375	0.036657378077507	-0.00814767740666866	-0.0328229255974293
1807	89.4062118530273	-9.75321674346924	-6.82432460784912	0.0145795252174139	0.040228795260191	-0.00879702530801296	-0.0412644557654858
1808	93.3023071289063	-10.4025650024414	-7.08406400680542	0.00678734155371785	0.0386054255068302	-0.00879702530801296	-0.0295761823654175
1809	92.0036087036133	-10.4025650024414	-7.14899873733521	0.012956153601408	0.025618452578783	-0.00522560812532902	-0.0276281367987394
1810	92.0036087036133	-9.428542137146	-7.08406400680542	0.00483929552137852	0.0106834331527352	-0.02697878703475	-0.0185372550040483
1811	90.0555648803711	-9.428542137146	-7.08406400680542	-0.00457625929266214	0.01847561635077	-0.0331475995481014	-0.00717365415766835
1812	92.0036087036133	-9.428542137146	-7.47367286682129	-0.00814767740666866	0.00159255252219737	-0.0237320438027382	-0.00749832857400179
1813	92.652961730957	-9.75321674346924	-7.4087381362915	0.0136055024340749	0.00646266713738441	-0.0328229255974293	0.00483929552137852
1814	93.3023071289063	-11.0519132614136	-7.47367286682129	0.00321592413820326	-0.00847235135734081	-0.0337969474494457	0.00678734155371785
1815	92.652961730957	-9.428542137146	-7.9282169342041	-0.0113944197073579	-0.0133424662053585	-0.0350956469774246	0.0295145437121391
1816	93.9516525268555	-11.0519132614136	-7.34380340576172	-0.0211346503347158	-0.00749832857400179	-0.0370436906814575	0.0509430468082428
1817	91.3542633056641	-10.0778903961182	-7.47367286682129	-0.00684897974133492	-0.0337969474494457	-0.017887907102704	0.0460729338228703
1818	93.9516525268555	-11.3765878677368	-7.08406400680542	-0.00165419070981443	-0.0367190167307854	-0.00717365415766835	0.0360080301761627
1819	93.3023071289063	-11.7012624740601	-6.62951993942261	-0.00132951640989631	-0.0474332682788372	0.00548864435404539	0.0285405199974775
1820	93.9516525268555	-10.7272396087646	-7.21393346786499	-0.00100484199356288	-0.0464592464268208	0.0188002903014421	-0.00230353930965066
1821	92.0036087036133	-11.0519132614136	-7.21393346786499	0.00678734155371785	-0.039641086012125	0.00841071270406246	0.01100810803473
1822	94.6010055541992	-12.3506107330322	-7.53860807418823	-0.00197886489331722	-0.0373683646321297	0.0230210572481155	0.00581331877037883
1823	92.652961730957	-11.7012624740601	-6.88925933837891	0.000618529506027699	-0.0308748781681061	0.0275664981454611	-0.00782300252467394
1824	93.3023071289063	-11.7012624740601	-7.21393346786499	0.0142548503354192	-0.0282774847000837	0.0233457311987877	0.00354059832170606
1825	91.3542633056641	-10.4025650024414	-7.47367286682129	0.0210730116814375	-0.0373683646321297	0.0142548503354192	-0.0227580219507217
1826	93.9516525268555	-11.7012624740601	-7.01912927627563	0.0197743140161037	-0.043212503194809	0.0165275707840919	-0.0464592464268208
1827	90.0555648803711	-10.0778903961182	-7.27886867523193	0.0165275707840919	-0.0347709693014622	0.0363327041268349	-0.0441865250468254
1828	93.3023071289063	-11.0519132614136	-7.4087381362915	0.0155535480007529	-0.0276281367987394	0.0353586822748184	-0.0354203209280968
1829	93.3023071289063	-9.428542137146	-7.4087381362915	0.0126314787194133	-0.0185372550040483	0.0220470335334539	-0.0247060675173998
1830	92.652961730957	-9.75321674346924	-6.88925933837891	0.011982130818069	-0.0224333461374044	-0.00879702530801296	-0.0139918150380254
1831	92.0036087036133	-9.75321674346924	-7.01912927627563	0.00808603875339031	-0.00587495695799589	-0.00652430532500148	-0.0126931173726916
1832	92.0036087036133	-10.0778903961182	-7.86328220367432	-0.0130177913233638	0.0178262684494257	-0.00490093370899558	-0.0100957229733467
1833	91.3542633056641	-9.428542137146	-7.14899873733521	0.00516396993771195	0.0207483377307653	-0.00814767740666866	0.0022419011220336
1834	93.9516525268555	-9.75321674346924	-6.75938940048218	-0.00230353930965066	0.0158782228827477	-0.0198359526693821	0.0145795252174139
1835	92.652961730957	-9.75321674346924	-7.08406400680542	-0.00360223650932312	0.0230210572481155	-0.0279528107494116	0.0217223595827818
1836	93.3023071289063	-11.0519132614136	-6.75938940048218	-0.0159398596733809	0.00938473641872406	-0.0367190167307854	0.0541897900402546
1837	90.7049102783203	-9.428542137146	-7.73341274261475	-0.0149658378213644	-3.08191010844894e-05	-0.0337969474494457	0.0434755384922028
1838	93.9516525268555	-10.4025650024414	-7.14899873733521	-0.0120437685400248	0.0233457311987877	-0.0237320438027382	0.0441248863935471
1839	93.3023071289063	-10.7272396087646	-7.47367286682129	-0.00717365415766835	0.00289124972186983	-0.0133424662053585	0.0399041213095188
1840	93.9516525268555	-10.4025650024414	-7.27886867523193	0.00483929552137852	-0.00327756232582033	-0.00847235135734081	0.0239950809627771
1841	92.652961730957	-10.4025650024414	-7.21393346786499	-0.00749832857400179	0.00646266713738441	-0.0110697457566857	0.0145795252174139
1842	94.6010055541992	-10.7272396087646	-6.88925933837891	-0.0104203969240189	0.00516396993771195	-0.0227580219507217	0.00743668992072344
1843	93.3023071289063	-10.7272396087646	-7.01912927627563	-0.00684897974133492	0.0373067259788513	-0.0143164889886975	0.00613799272105098
1844	93.3023071289063	-9.75321674346924	-7.21393346786499	0.0230210572481155	0.040228795260191	-0.0247060675173998	0.00613799272105098
1845	90.0555648803711	-9.428542137146	-7.27886867523193	0.0142548503354192	0.0243197549134493	0.0022419011220336	-0.0211346503347158
1846	93.9516525268555	-11.0519132614136	-7.01912927627563	0.0194496400654316	0.0230210572481155	0.00613799272105098	-0.0441865250468254
1847	90.7049102783203	-9.75321674346924	-7.21393346786499	0.01847561635077	0.029189869761467	0.013930176384747	-0.0445111989974976
1848	93.3023071289063	-10.7272396087646	-6.62951993942261	0.0171769186854362	0.0399041213095188	0.0217223595827818	-0.0347709693014622
1849	93.9516525268555	-9.75321674346924	-7.08406400680542	0.0113327819854021	0.0438002124428749	0.00938473641872406	-0.0282774847000837
1850	92.0036087036133	-9.75321674346924	-7.27886867523193	0.0106834331527352	0.0278911720961332	0.00451462110504508	-0.0133424662053585
1851	92.0036087036133	-9.75321674346924	-7.14899873733521	0.0022419011220336	0.0230210572481155	-0.00814767740666866	-0.00782300252467394
1852	90.7049102783203	-9.428542137146	-7.08406400680542	-0.00684897974133492	0.00906006153672934	0.0022419011220336	-0.0123684434220195
1853	91.3542633056641	-9.428542137146	-6.95419406890869	-0.00619963090866804	0.0116574559360743	0.0123068047687411	-0.00327756232582033
1854	92.652961730957	-10.4025650024414	-6.56458520889282	0.00711201597005129	0.000293855206109583	-0.0149658378213644	0.0103587592020631
1855	92.652961730957	-9.75321674346924	-7.60354280471802	-0.00457625929266214	0.00159255252219737	-0.0175632312893867	0.0304885655641556
1856	93.3023071289063	-10.7272396087646	-7.01912927627563	-0.0191866029053926	0.0113327819854021	-0.0152905117720366	0.0405534692108631
1857	90.0555648803711	-9.75321674346924	-7.08406400680542	-0.017887907102704	0.011982130818069	0.00743668992072344	0.0460729338228703
1858	91.3542633056641	-11.0519132614136	-6.82432460784912	-0.0172385573387146	0.0126314787194133	0.00970941036939621	0.0317872650921345
1859	90.7049102783203	-10.4025650024414	-6.56458520889282	-0.00230353930965066	0.0116574559360743	0.0116574559360743	0.0395794473588467
1860	90.7049102783203	-10.7272396087646	-6.75938940048218	-0.00100484199356288	0.00743668992072344	0.00581331877037883	0.0191249661147594
1861	90.0555648803711	-10.7272396087646	-7.14899873733521	-0.0100957229733467	0.01100810803473	-0.00425158534198999	0.00678734155371785
1862	90.0555648803711	-10.7272396087646	-7.08406400680542	-0.00847235135734081	0.020423661917448	0.0171769186854362	0.00906006153672934
1863	90.7049102783203	-10.7272396087646	-6.75938940048218	-0.00717365415766835	0.0136055024340749	0.0207483377307653	0.000943203864153475
1864	89.4062118530273	-9.428542137146	-6.95419406890869	-0.0175632312893867	0.00938473641872406	0.011982130818069	-0.00522560812532902
1865	89.4062118530273	-9.75321674346924	-6.82432460784912	0.00581331877037883	0.00386527273803949	0.01847561635077	-0.0266541130840778
1866	91.3542633056641	-10.0778903961182	-6.43471527099609	0.0194496400654316	-0.00749832857400179	0.0175015944987535	-0.0480826161801815
1867	89.4062118530273	-9.75321674346924	-7.6684775352478	0.01100810803473	0.00483929552137852	0.000618529506027699	-0.0409397818148136
1868	92.0036087036133	-10.4025650024414	-7.53860807418823	0.00906006153672934	0.00743668992072344	-0.00327756232582033	-0.0412644557654858
1869	92.0036087036133	-9.10386753082275	-7.6684775352478	0.020423661917448	0.000943203864153475	-0.0247060675173998	-0.0227580219507217
1870	91.3542633056641	-9.428542137146	-7.08406400680542	0.0145795252174139	-0.00457625929266214	-0.0273034609854221	-0.0240567177534103
1871	91.3542633056641	-9.75321674346924	-6.75938940048218	0.0103587592020631	-0.0110697457566857	-0.0493813157081604	-0.0133424662053585
1872	90.7049102783203	-8.77919387817383	-6.75938940048218	-0.00100484199356288	-0.023407369852066	-0.0412644557654858	-0.0120437685400248
1873	90.7049102783203	-9.10386753082275	-7.73341274261475	-0.00879702530801296	-0.0175632312893867	-0.0188619289547205	0.00354059832170606
1874	92.652961730957	-10.4025650024414	-6.95419406890869	-0.00132951640989631	-0.0253554154187441	0.00354059832170606	0.00191722682211548
1875	92.652961730957	-10.0778903961182	-7.01912927627563	-0.00522560812532902	-0.0237320438027382	0.0249691028147936	0.0317872650921345
1876	93.3023071289063	-11.0519132614136	-6.82432460784912	-0.0204853005707264	-0.0363943427801132	0.0252937767654657	0.0444495603442192
1877	90.7049102783203	-9.75321674346924	-6.75938940048218	-0.0149658378213644	-0.0295761823654175	0.0155535480007529	0.0415274947881699
1878	93.9516525268555	-11.7012624740601	-6.69445466995239	-0.0100957229733467	-0.0302255302667618	0.0194496400654316	0.0275664981454611
1879	93.3023071289063	-11.7012624740601	-6.95419406890869	-0.00165419070981443	-0.0273034609854221	0.0243197549134493	0.0272418223321438
1880	92.652961730957	-11.3765878677368	-7.01912927627563	-0.00425158534198999	-0.0337969474494457	0.0171769186854362	0.0191249661147594
1881	93.3023071289063	-12.0259370803833	-7.08406400680542	0.00354059832170606	-0.0240567177534103	0.00289124972186983	0.0233457311987877
1882	92.652961730957	-11.3765878677368	-7.34380340576172	-0.00522560812532902	-0.0227580219507217	0.00289124972186983	-0.000680167751852423
1883	93.3023071289063	-11.7012624740601	-6.95419406890869	0.00483929552137852	0.00873538758605719	-0.00490093370899558	0.00678734155371785
1884	91.3542633056641	-10.0778903961182	-7.27886867523193	0.000618529506027699	0.01847561635077	-0.00457625929266214	-0.00457625929266214
1885	92.0036087036133	-9.75321674346924	-7.08406400680542	0.0175015944987535	-0.00684897974133492	-0.0110697457566857	-0.0172385573387146
1886	93.3023071289063	-10.7272396087646	-7.73341274261475	0.0243197549134493	-0.00749832857400179	-0.00944637414067984	-0.048407293856144
1887	91.3542633056641	-9.428542137146	-7.47367286682129	0.0213976856321096	-0.00360223650932312	0.0022419011220336	-0.0399657599627972
1888	93.3023071289063	-10.4025650024414	-7.27886867523193	0.0126314787194133	-0.00165419070981443	0.0113327819854021	-0.0490566417574883
1889	92.0036087036133	-9.10386753082275	-7.21393346786499	0.01100810803473	0.000943203864153475	0.00581331877037883	-0.0276281367987394
1890	92.0036087036133	-9.428542137146	-7.08406400680542	0.00743668992072344	-0.00944637414067984	-0.00230353930965066	-0.0299008563160896
1891	92.652961730957	-9.10386753082275	-7.14899873733521	-0.0117190945893526	-0.00814767740666866	-0.0120437685400248	-0.00457625929266214
1892	91.3542633056641	-9.10386753082275	-7.08406400680542	0.00711201597005129	-0.0149658378213644	-0.00457625929266214	-0.00327756232582033
1893	91.3542633056641	-9.10386753082275	-7.4087381362915	-0.0026282137259841	-0.0100957229733467	-0.00977104809135199	-0.00230353930965066
1894	92.0036087036133	-10.0778903961182	-6.88925933837891	0.00386527273803949	-0.00652430532500148	-0.0165892094373703	0.00386527273803949
1895	93.3023071289063	-9.10386753082275	-7.34380340576172	-0.0104203969240189	-0.0026282137259841	-0.0185372550040483	0.013930176384747
1896	93.3023071289063	-9.75321674346924	-7.53860807418823	-0.0208099745213985	0.00711201597005129	-0.0302255302667618	0.0408781431615353
1897	91.3542633056641	-9.428542137146	-7.86328220367432	-0.017887907102704	0.00548864435404539	-0.0347709693014622	0.0425015166401863
1898	93.3023071289063	-9.428542137146	-7.47367286682129	-0.0146411629393697	0.00451462110504508	-0.0302255302667618	0.0314625911414623
1899	92.652961730957	-9.75321674346924	-7.47367286682129	-0.00749832857400179	0.0123068047687411	-0.0350956469774246	0.0252937767654657
1900	92.652961730957	-10.0778903961182	-7.60354280471802	0.00289124972186983	0.0301638916134834	-0.0169138833880424	0.0207483377307653
1901	92.652961730957	-9.75321674346924	-7.01912927627563	-0.00912170019000769	0.0285405199974775	-0.00717365415766835	0.00776136433705688
1902	93.3023071289063	-9.75321674346924	-7.14899873733521	-0.000355493422830477	0.00808603875339031	-0.0026282137259841	-0.00587495695799589
1903	92.652961730957	-10.4025650024414	-6.95419406890869	0.0188002903014421	0.00743668992072344	0.00646266713738441	-0.00100484199356288
1904	91.3542633056641	-8.77919387817383	-7.73341274261475	0.012956153601408	-0.00490093370899558	0.00873538758605719	0.00581331877037883
1905	91.3542633056641	-8.77919387817383	-7.6684775352478	0.0152288740500808	0.00191722682211548	0.00386527273803949	-0.0211346503347158
1906	92.0036087036133	-9.75321674346924	-7.14899873733521	0.0249691028147936	-0.0250307414680719	0.0126314787194133	-0.0467839203774929
1907	90.0555648803711	-9.10386753082275	-6.75938940048218	0.00873538758605719	-0.00977104809135199	0.00646266713738441	-0.0458098985254765
1908	92.0036087036133	-9.428542137146	-6.88925933837891	0.0142548503354192	-0.0123684434220195	0.0191249661147594	-0.0373683646321297
1909	90.7049102783203	-8.45451927185059	-7.21393346786499	0.0113327819854021	0.00386527273803949	0.00808603875339031	-0.0221086721867323
1910	92.0036087036133	-8.77919387817383	-7.73341274261475	0.0194496400654316	0.00678734155371785	-0.00327756232582033	-0.0208099745213985
1911	90.0555648803711	-8.77919387817383	-7.60354280471802	0.00711201597005129	0.00711201597005129	0.000293855206109583	-0.0123684434220195
1912	90.0555648803711	-8.45451927185059	-7.60354280471802	0.00289124972186983	0.00548864435404539	-0.0143164889886975	-0.00457625929266214
1913	91.3542633056641	-8.45451927185059	-7.14899873733521	0.0126314787194133	0.00776136433705688	-0.00652430532500148	0.00256657530553639
1914	92.652961730957	-9.428542137146	-7.53860807418823	0.020423661917448	0.00776136433705688	0.000943203864153475	0.00808603875339031
1915	92.0036087036133	-9.10386753082275	-7.6684775352478	-0.0026282137259841	0.01100810803473	-0.0139918150380254	0.0194496400654316
1916	92.652961730957	-9.428542137146	-7.53860807418823	-0.0130177913233638	0.01100810803473	-0.00619963090866804	0.0489950031042099
1917	90.0555648803711	-8.45451927185059	-7.73341274261475	-0.0126931173726916	0.0158782228827477	-0.0276281367987394	0.0425015166401863
1918	91.3542633056641	-9.428542137146	-7.14899873733521	-0.0136671401560307	0.0194496400654316	-0.0165892094373703	0.0369820520281792
1919	90.0555648803711	-9.75321674346924	-7.01912927627563	-0.00490093370899558	0.020423661917448	-0.0165892094373703	0.0314625911414623
1920	91.3542633056641	-9.10386753082275	-7.6684775352478	-0.0100957229733467	0.011982130818069	-0.0224333461374044	0.01847561635077
1921	89.4062118530273	-9.428542137146	-7.60354280471802	-0.0133424662053585	0.0100340843200684	-0.0240567177534103	0.00483929552137852
1922	89.4062118530273	-9.75321674346924	-6.88925933837891	-0.0133424662053585	0.0197743140161037	-0.0172385573387146	0.00256657530553639
1923	90.0555648803711	-9.75321674346924	-7.14899873733521	-3.08191010844894e-05	0.0249691028147936	0.0116574559360743	0.00581331877037883
1924	87.4581680297852	-8.77919387817383	-7.34380340576172	0.000618529506027699	0.0152288740500808	0.0142548503354192	-0.000680167751852423
1925	88.1075210571289	-8.45451927185059	-7.21393346786499	0.0022419011220336	-0.00100484199356288	0.0334106348454952	-0.0221086721867323
1926	89.4062118530273	-9.10386753082275	-7.60354280471802	0.00776136433705688	-0.00587495695799589	0.0421768426895142	-0.0448358729481697
1927	88.1075210571289	-8.77919387817383	-7.60354280471802	0.00711201597005129	0.00159255252219737	0.036657378077507	-0.0549007803201675
1928	90.0555648803711	-9.10386753082275	-7.34380340576172	0.00906006153672934	-0.00230353930965066	0.0522417463362217	-0.0383423902094364
1929	88.7568664550781	-8.45451927185059	-7.60354280471802	0.000618529506027699	-0.0026282137259841	0.0350340083241463	-0.0208099745213985
1930	87.4581680297852	-8.45451927185059	-7.08406400680542	0.00126787810586393	-0.00944637414067984	0.0226963832974434	-0.0263294391334057
1931	88.1075210571289	-8.45451927185059	-6.62951993942261	0.00191722682211548	-0.0130177913233638	0.011982130818069	-0.0100957229733467
1932	88.1075210571289	-8.45451927185059	-7.08406400680542	0.0213976856321096	-0.00814767740666866	0.00483929552137852	-0.00782300252467394
1933	90.0555648803711	-8.45451927185059	-7.01912927627563	-0.0156151866540313	-0.0211346503347158	-0.00197886489331722	-3.08191010844894e-05
1934	90.0555648803711	-8.45451927185059	-7.01912927627563	0.00159255252219737	-0.02697878703475	-0.00782300252467394	0.00873538758605719
1935	90.0555648803711	-8.77919387817383	-7.01912927627563	-0.0139918150380254	-0.0188619289547205	-0.0337969474494457	0.0314625911414623
1936	91.3542633056641	-9.428542137146	-6.69445466995239	-0.0139918150380254	-0.0149658378213644	-0.0458098985254765	0.0506183728575706
1937	89.4062118530273	-8.77919387817383	-6.75938940048218	-0.0146411629393697	-0.0172385573387146	-0.043212503194809	0.0412028171122074
1938	90.7049102783203	-9.10386753082275	-7.4087381362915	-0.00327756232582033	-0.0110697457566857	-0.0302255302667618	0.0330859608948231
1939	91.3542633056641	-9.10386753082275	-7.4087381362915	-0.00684897974133492	-0.0139918150380254	-0.0185372550040483	0.0295145437121391
1940	92.0036087036133	-9.10386753082275	-6.82432460784912	-0.000680167751852423	-0.0224333461374044	-0.0123684434220195	0.0188002903014421
1941	91.3542633056641	-9.75321674346924	-6.62951993942261	-0.00782300252467394	-0.021459324285388	-0.0133424662053585	0.0149041991680861
1942	92.0036087036133	-9.428542137146	-6.75938940048218	-0.00490093370899558	-0.0204853005707264	0.00646266713738441	0.0175015944987535
1943	91.3542633056641	-9.75321674346924	-7.08406400680542	0.00418994715437293	-0.0120437685400248	-3.08191010844894e-05	-0.00295288790948689
1944	89.4062118530273	-8.12984466552734	-7.08406400680542	0.01100810803473	0.00808603875339031	0.000618529506027699	-0.00230353930965066
1945	88.7568664550781	-8.77919387817383	-7.01912927627563	0.0123068047687411	0.01100810803473	-0.00490093370899558	-0.0113944197073579
1946	90.7049102783203	-9.10386753082275	-7.14899873733521	0.0197743140161037	0.0123068047687411	0.00841071270406246	-0.0438618510961533
1947	90.0555648803711	-9.75321674346924	-6.82432460784912	0.0162028968334198	0.0337353087961674	0.0149041991680861	-0.0415891297161579
1948	92.0036087036133	-9.75321674346924	-6.82432460784912	0.011982130818069	0.0369820520281792	0.0295145437121391	-0.0477579422295094
1949	91.3542633056641	-9.428542137146	-6.75938940048218	0.00321592413820326	0.0330859608948231	0.0145795252174139	-0.0224333461374044
1950	90.7049102783203	-9.428542137146	-7.08406400680542	0.00841071270406246	0.0213976856321096	-0.00230353930965066	-0.0162645354866982
1951	90.7049102783203	-11.0519132614136	-6.82432460784912	0.00354059832170606	0.0217223595827818	-0.0120437685400248	-0.00847235135734081
1952	90.0555648803711	-11.0519132614136	-6.95419406890869	-0.00977104809135199	0.025618452578783	-0.00490093370899558	-0.00457625929266214
1953	89.4062118530273	-10.4025650024414	-7.47367286682129	-0.00392691092565656	0.0246444288641214	0.00386527273803949	-0.00132951640989631
1954	90.0555648803711	-9.428542137146	-7.4087381362915	-0.00457625929266214	0.0188002903014421	-0.0165892094373703	0.00483929552137852
1955	90.0555648803711	-9.75321674346924	-7.34380340576172	-0.0120437685400248	0.029189869761467	-0.0156151866540313	0.0239950809627771
1956	91.3542633056641	-10.4025650024414	-7.4087381362915	-0.0204853005707264	0.0142548503354192	-0.0159398596733809	0.0447742342948914
1957	90.0555648803711	-9.428542137146	-7.53860807418823	-0.0152905117720366	0.0158782228827477	-0.0266541130840778	0.0369820520281792
1958	92.0036087036133	-9.75321674346924	-7.4087381362915	-0.0139918150380254	0.0123068047687411	-0.0198359526693821	0.0301638916134834
1959	91.3542633056641	-10.7272396087646	-7.21393346786499	-0.00522560812532902	-0.00555028254166245	-0.0172385573387146	0.0217223595827818
1960	92.0036087036133	-9.75321674346924	-7.21393346786499	-0.00457625929266214	-0.0113944197073579	-0.00197886489331722	0.0165275707840919
1961	92.0036087036133	-10.4025650024414	-6.69445466995239	-0.00197886489331722	-0.0292515084147453	0.00451462110504508	0.00354059832170606
1962	92.0036087036133	-9.75321674346924	-6.95419406890869	0.0022419011220336	-0.0217839982360601	0.0149041991680861	0.00483929552137852
1963	91.3542633056641	-9.75321674346924	-6.82432460784912	0.00321592413820326	-0.0188619289547205	0.0145795252174139	0.00451462110504508
1964	90.0555648803711	-8.45451927185059	-7.47367286682129	-0.00425158534198999	-0.0136671401560307	0.0191249661147594	-0.00814767740666866
1965	90.0555648803711	-8.77919387817383	-7.47367286682129	0.0113327819854021	-0.0299008563160896	0.0165275707840919	-0.0224333461374044
1966	90.0555648803711	-8.45451927185059	-7.34380340576172	0.0197743140161037	-0.032173577696085	0.0217223595827818	-0.050680011510849
1967	91.3542633056641	-9.75321674346924	-6.82432460784912	0.0145795252174139	-0.0243813935667276	0.0223717093467712	-0.0363943427801132
1968	91.3542633056641	-9.10386753082275	-7.73341274261475	0.0168522447347641	-0.0175632312893867	0.0197743140161037	-0.038017712533474
1969	89.4062118530273	-8.77919387817383	-7.73341274261475	0.0155535480007529	-0.00879702530801296	0.00613799272105098	-0.0256800893694162
1970	90.0555648803711	-9.10386753082275	-7.53860807418823	0.0162028968334198	-0.0126931173726916	-0.00132951640989631	-0.0133424662053585
1971	92.0036087036133	-10.0778903961182	-7.27886867523193	0.00808603875339031	-0.00230353930965066	0.000293855206109583	-0.00457625929266214
1972	92.0036087036133	-9.428542137146	-6.88925933837891	0.00581331877037883	-0.00295288790948689	0.0191249661147594	-0.0110697457566857
1973	90.0555648803711	-9.75321674346924	-7.60354280471802	0.0022419011220336	0.00808603875339031	0.0194496400654316	0.00321592413820326
1974	89.4062118530273	-8.12984466552734	-7.9282169342041	0.0162028968334198	0.000293855206109583	-0.00782300252467394	0.0175015944987535
1975	90.0555648803711	-9.10386753082275	-7.27886867523193	-0.0139918150380254	0.000618529506027699	-0.0467839203774929	0.0363327041268349
1976	91.3542633056641	-10.0778903961182	-7.21393346786499	-0.0120437685400248	0.00159255252219737	-0.0334722734987736	0.0470469556748867
1977	90.0555648803711	-9.428542137146	-7.79834747314453	-0.0169138833880424	0.00678734155371785	-0.0292515084147453	0.0347093306481838
1978	92.0036087036133	-9.428542137146	-7.27886867523193	-0.0175632312893867	-0.00100484199356288	-0.0195112787187099	0.0314625911414623
1979	92.652961730957	-9.75321674346924	-7.47367286682129	-0.0169138833880424	-0.000680167751852423	0.000618529506027699	0.0343846566975117
1980	90.7049102783203	-9.428542137146	-7.73341274261475	-0.0130177913233638	0.00581331877037883	0.00776136433705688	0.0213976856321096
1981	92.652961730957	-10.4025650024414	-7.60354280471802	-0.0107450718060136	0.000618529506027699	-3.08191010844894e-05	0.011982130818069
1982	92.0036087036133	-9.75321674346924	-7.60354280471802	-0.00392691092565656	0.01100810803473	0.00321592413820326	-0.00327756232582033
1983	92.0036087036133	-9.10386753082275	-7.21393346786499	-0.00490093370899558	0.00776136433705688	-0.00457625929266214	-0.0104203969240189
1984	90.7049102783203	-8.45451927185059	-6.56458520889282	-0.00100484199356288	0.00451462110504508	-0.0100957229733467	-0.00425158534198999
1985	91.3542633056641	-9.10386753082275	-6.88925933837891	0.0226963832974434	-0.0143164889886975	-0.0159398596733809	-0.0185372550040483
1986	90.0555648803711	-9.10386753082275	-7.21393346786499	0.0171769186854362	-0.0519787110388279	0.00483929552137852	-0.0467839203774929
1987	92.652961730957	-9.75321674346924	-6.82432460784912	0.0152288740500808	-0.0162645354866982	0.00256657530553639	-0.0526280589401722
1988	90.7049102783203	-8.45451927185059	-7.01912927627563	0.0116574559360743	0.012956153601408	0.0168522447347641	-0.043212503194809
1989	91.3542633056641	-9.10386753082275	-6.75938940048218	0.0132808275520802	0.0463976077735424	0.0178262684494257	-0.0260047651827335
1990	92.652961730957	-9.75321674346924	-7.21393346786499	-0.00327756232582033	0.0665274113416672	0.0162028968334198	-0.0175632312893867
1991	93.3023071289063	-10.4025650024414	-6.95419406890869	-0.00165419070981443	0.0340599827468395	0.013930176384747	-0.0126931173726916
1992	91.3542633056641	-9.75321674346924	-7.01912927627563	0.00256657530553639	0.0200989879667759	0.0123068047687411	-0.00457625929266214
1993	92.652961730957	-10.4025650024414	-7.34380340576172	-0.00814767740666866	0.0191249661147594	0.00646266713738441	0.00418994715437293
1994	90.0555648803711	-8.77919387817383	-7.6684775352478	-0.00457625929266214	0.0194496400654316	-0.00879702530801296	0.00321592413820326
1995	90.0555648803711	-8.77919387817383	-7.34380340576172	-0.0156151866540313	0.0246444288641214	-0.0159398596733809	0.0217223595827818
1996	90.7049102783203	-10.0778903961182	-7.21393346786499	-0.021459324285388	0.025618452578783	-0.00847235135734081	0.0412028171122074
1997	89.4062118530273	-9.428542137146	-7.6684775352478	-0.0143164889886975	0.0324366129934788	0.000943203864153475	0.0444495603442192
1998	90.7049102783203	-10.0778903961182	-7.53860807418823	-0.0100957229733467	0.0340599827468395	-0.0136671401560307	0.040228795260191
1999	91.3542633056641	-10.4025650024414	-7.47367286682129	-0.0143164889886975	0.0233457311987877	-0.0026282137259841	0.0360080301761627
2000	89.4062118530273	-9.75321674346924	-7.4087381362915	-0.0156151866540313	0.012956153601408	-0.00425158534198999	0.0246444288641214
[truncated: 6,080 more rows]
