# Supplementary material for: Precise instruction and consideration of the vertical and horizontal force component increases validity and reliability of the 90:20 Isometric Posterior Chain Test
Source: PLoS One. 2024 Oct 28;19(10):e0312843. doi: 10.1371/journal.pone.0312843 (PMC11515970; doi:10.1371/journal.pone.0312843)
Supplement: S1 File — (ZIP) [file pone.0312843.s001.zip › S1_Raw_Data/M1_P16_vh_3.csv]

1	106.289276123047	-16.5713768005371	-6.69445466995239	-0.0133424662053585	0.0213976856321096	-0.0208099745213985	0.0798390582203865
2	104.990585327148	-15.5973539352417	-7.27886867523193	-0.00749832857400179	0.0152288740500808	-0.0217839982360601	0.0610079504549503
3	106.289276123047	-16.8960514068604	-7.47367286682129	-0.00619963090866804	0.00743668992072344	-0.0143164889886975	0.0444495603442192
4	106.289276123047	-16.8960514068604	-7.27886867523193	-0.0107450718060136	0.00743668992072344	-0.0172385573387146	0.0243197549134493
5	104.990585327148	-16.8960514068604	-7.53860807418823	-0.00587495695799589	0.00808603875339031	-0.0159398596733809	0.00483929552137852
6	106.289276123047	-17.2207260131836	-6.88925933837891	0.00970941036939621	0.00451462110504508	0.0100340843200684	0.000943203864153475
7	104.341232299805	-16.5713768005371	-6.69445466995239	0.0136055024340749	0.00743668992072344	0.00581331877037883	-0.00425158534198999
8	106.289276123047	-16.5713768005371	-7.47367286682129	0.01100810803473	-0.0117190945893526	-0.000680167751852423	-0.00587495695799589
9	103.691886901855	-15.9220285415649	-6.82432460784912	0.000943203864153475	-0.00587495695799589	-0.00522560812532902	-0.0195112787187099
10	104.341232299805	-15.2726793289185	-7.53860807418823	0.0165275707840919	-0.0217839982360601	0.0145795252174139	-0.0480826161801815
11	105.639930725098	-15.9220285415649	-6.69445466995239	0.020423661917448	-0.0211346503347158	0.0220470335334539	-0.0701604709029198
12	104.990585327148	-14.6233310699463	-6.82432460784912	0.0165275707840919	-0.0110697457566857	0.0197743140161037	-0.0542514286935329
13	104.990585327148	-15.9220285415649	-7.21393346786499	0.00581331877037883	-0.0201606266200542	0.0269171483814716	-0.0286021586507559
14	106.289276123047	-16.2467021942139	-7.47367286682129	0.00418994715437293	-0.0302255302667618	0.0126314787194133	-0.00912170019000769
15	104.990585327148	-15.2726793289185	-7.4087381362915	-0.000355493422830477	-0.0227580219507217	0.01100810803473	-0.0120437685400248
16	106.289276123047	-15.5973539352417	-6.95419406890869	0.00938473641872406	-0.0237320438027382	0.00808603875339031	0.0022419011220336
17	105.639930725098	-15.2726793289185	-7.47367286682129	0.011982130818069	-0.021459324285388	0.0191249661147594	0.00581331877037883
18	104.341232299805	-15.2726793289185	-7.08406400680542	0.00841071270406246	-0.0224333461374044	0.00613799272105098	0.0162028968334198
19	104.990585327148	-14.298656463623	-7.53860807418823	-0.00782300252467394	-0.00652430532500148	-0.00165419070981443	0.0149041991680861
20	104.341232299805	-14.298656463623	-7.9282169342041	-0.00847235135734081	0.01847561635077	-0.00717365415766835	0.0460729338228703
21	106.938629150391	-15.9220285415649	-7.73341274261475	-0.00782300252467394	0.0353586822748184	-0.0250307414680719	0.0769169926643372
22	105.639930725098	-14.9480056762695	-7.4087381362915	-0.00912170019000769	0.0386054255068302	-0.0221086721867323	0.0522417463362217
23	106.289276123047	-14.9480056762695	-6.82432460784912	-0.00619963090866804	0.0408781431615353	-0.0292515084147453	0.0421768426895142
24	106.938629150391	-15.5973539352417	-7.08406400680542	-0.00879702530801296	0.0363327041268349	-0.0188619289547205	0.0162028968334198
25	106.289276123047	-15.5973539352417	-7.34380340576172	-0.00100484199356288	0.0327612869441509	-0.0182125810533762	0.00516396993771195
26	106.289276123047	-15.2726793289185	-7.47367286682129	0.00906006153672934	0.040228795260191	-0.00587495695799589	-0.00619963090866804
27	105.639930725098	-15.9220285415649	-7.47367286682129	-0.00360223650932312	0.0330859608948231	-0.0133424662053585	-0.0136671401560307
28	105.639930725098	-15.5973539352417	-7.34380340576172	-0.000355493422830477	0.0295145437121391	-0.00490093370899558	-0.00425158534198999
29	104.990585327148	-14.6233310699463	-6.95419406890869	0.00289124972186983	0.0230210572481155	-0.0156151866540313	-0.0110697457566857
30	104.990585327148	-14.298656463623	-7.27886867523193	0.00970941036939621	0.0171769186854362	-0.000680167751852423	-0.0591215454041958
31	106.289276123047	-15.5973539352417	-7.34380340576172	0.0178262684494257	0.0207483377307653	0.0152288740500808	-0.0704851448535919
32	103.042533874512	-13.9739828109741	-7.79834747314453	0.0142548503354192	0.0116574559360743	0.0168522447347641	-0.0539267547428608
33	103.042533874512	-15.9220285415649	-6.88925933837891	0.0145795252174139	-0.00327756232582033	0.00548864435404539	-0.0341216214001179
34	104.341232299805	-15.5973539352417	-7.27886867523193	-0.0026282137259841	0.00516396993771195	0.00548864435404539	-0.0182125810533762
35	103.042533874512	-15.9220285415649	-7.08406400680542	-0.00847235135734081	0.00191722682211548	-0.0107450718060136	-0.0136671401560307
36	103.691886901855	-15.5973539352417	-7.14899873733521	-0.000355493422830477	0.00743668992072344	0.00516396993771195	-0.00619963090866804
37	103.691886901855	-16.2467021942139	-7.47367286682129	-0.00327756232582033	-0.00587495695799589	-0.00327756232582033	-0.000680167751852423
38	103.042533874512	-15.2726793289185	-6.82432460784912	-0.0110697457566857	-0.0175632312893867	-0.0104203969240189	0.0175015944987535
39	103.691886901855	-14.9480056762695	-7.60354280471802	-0.0130177913233638	-0.0282774847000837	-0.0143164889886975	0.01847561635077
40	103.042533874512	-13.9739828109741	-7.01912927627563	-0.00782300252467394	-0.0149658378213644	-0.0104203969240189	0.0434755384922028
41	104.990585327148	-15.5973539352417	-6.56458520889282	-0.00879702530801296	-0.0240567177534103	-0.0117190945893526	0.0694494843482971
42	103.691886901855	-14.298656463623	-7.01912927627563	-0.00165419070981443	-0.0260047651827335	-0.0026282137259841	0.0460729338228703
43	106.289276123047	-15.9220285415649	-7.4087381362915	-0.00619963090866804	-0.0195112787187099	-0.0198359526693821	0.0444495603442192
44	106.289276123047	-15.2726793289185	-7.21393346786499	0.0022419011220336	-0.0295761823654175	-0.00490093370899558	0.0116574559360743
45	106.938629150391	-15.2726793289185	-7.34380340576172	-0.00619963090866804	-0.0266541130840778	-0.00555028254166245	0.00418994715437293
46	106.289276123047	-15.5973539352417	-7.34380340576172	0.00256657530553639	-0.0286021586507559	0.00289124972186983	-0.00197886489331722
47	106.289276123047	-15.9220285415649	-6.49965000152588	0.0191249661147594	-0.02697878703475	0.00970941036939621	-0.00847235135734081
48	104.341232299805	-15.9220285415649	-6.82432460784912	0.00451462110504508	-0.0286021586507559	0.00776136433705688	0.000293855206109583
49	105.639930725098	-15.9220285415649	-6.95419406890869	0.00646266713738441	-0.0237320438027382	0.00418994715437293	-0.0143164889886975
50	103.042533874512	-15.2726793289185	-7.60354280471802	0.0207483377307653	-0.0136671401560307	0.00906006153672934	-0.0461345724761486
51	107.58797454834	-17.2207260131836	-6.88925933837891	0.0233457311987877	-0.0146411629393697	0.0197743140161037	-0.0708098188042641
52	104.341232299805	-15.5973539352417	-7.53860807418823	0.0165275707840919	0.00354059832170606	0.020423661917448	-0.0513293594121933
53	106.289276123047	-16.8960514068604	-7.01912927627563	0.0132808275520802	0.00906006153672934	0.00743668992072344	-0.0334722734987736
54	106.289276123047	-16.2467021942139	-7.27886867523193	0.00841071270406246	0.0100340843200684	0.011982130818069	-0.00782300252467394
55	107.58797454834	-16.5713768005371	-7.53860807418823	-0.0117190945893526	0.00938473641872406	-0.00879702530801296	-0.00879702530801296
56	106.289276123047	-16.2467021942139	-7.53860807418823	0.00516396993771195	0.013930176384747	0.00808603875339031	-0.00619963090866804
57	107.58797454834	-16.2467021942139	-6.75938940048218	0.0022419011220336	0.0178262684494257	0.0022419011220336	0.00613799272105098
58	104.990585327148	-15.2726793289185	-6.62951993942261	-0.00684897974133492	0.0165275707840919	-0.00587495695799589	0.00938473641872406
59	106.289276123047	-15.5973539352417	-7.01912927627563	-0.0107450718060136	0.0116574559360743	-0.00782300252467394	0.0200989879667759
60	104.990585327148	-14.298656463623	-7.6684775352478	-0.0191866029053926	0.0304885655641556	-0.0188619289547205	0.0421768426895142
61	106.938629150391	-15.9220285415649	-7.47367286682129	-0.00977104809135199	0.0252937767654657	-0.0159398596733809	0.0746442750096321
62	104.341232299805	-13.9739828109741	-7.60354280471802	-0.00879702530801296	0.011982130818069	-0.0165892094373703	0.0554884895682335
63	106.938629150391	-15.9220285415649	-7.34380340576172	-0.00652430532500148	0.0116574559360743	-0.0191866029053926	0.0363327041268349
64	106.289276123047	-15.5973539352417	-7.27886867523193	-0.0100957229733467	-0.0120437685400248	-0.00944637414067984	0.0223717093467712
65	107.58797454834	-15.9220285415649	-6.69445466995239	-0.0130177913233638	-0.0172385573387146	-0.00977104809135199	0.00256657530553639
66	106.938629150391	-15.5973539352417	-7.27886867523193	0.00483929552137852	-0.0211346503347158	-0.00197886489331722	0.00711201597005129
67	106.938629150391	-15.9220285415649	-7.73341274261475	0.000618529506027699	-0.0204853005707264	-0.0113944197073579	0.00386527273803949
68	104.990585327148	-15.9220285415649	-7.6684775352478	-0.00327756232582033	-0.0331475995481014	-0.00197886489331722	0.00126787810586393
69	104.341232299805	-14.6233310699463	-7.60354280471802	0.000618529506027699	-0.0331475995481014	0.00321592413820326	-0.0107450718060136
70	104.341232299805	-14.298656463623	-7.60354280471802	0.0123068047687411	-0.0334722734987736	0.00873538758605719	-0.0584721975028515
71	106.938629150391	-15.5973539352417	-6.75938940048218	0.01847561635077	-0.0247060675173998	0.0252937767654657	-0.0763292834162712
72	104.341232299805	-14.6233310699463	-7.21393346786499	0.0171769186854362	-0.0201606266200542	0.0460729338228703	-0.0552254542708397
73	105.639930725098	-15.5973539352417	-7.4087381362915	0.012956153601408	-0.017887907102704	0.0392547734081745	-0.0247060675173998
74	106.938629150391	-15.9220285415649	-6.82432460784912	0.0149041991680861	-0.0104203969240189	0.0262678004801273	-0.021459324285388
75	106.289276123047	-16.2467021942139	-6.88925933837891	0.00386527273803949	-0.00782300252467394	0.011982130818069	-0.0113944197073579
76	106.289276123047	-15.5973539352417	-6.75938940048218	0.00906006153672934	0.0136055024340749	0.00581331877037883	0.00516396993771195
77	106.938629150391	-15.5973539352417	-7.14899873733521	0.00808603875339031	0.0191249661147594	0.00418994715437293	0.00581331877037883
78	103.691886901855	-15.2726793289185	-7.4087381362915	0.0106834331527352	0.0171769186854362	-0.00749832857400179	0.0191249661147594
79	103.691886901855	-15.2726793289185	-7.34380340576172	-0.00814767740666866	0.0285405199974775	-0.00327756232582033	0.00873538758605719
80	102.393188476563	-14.9480056762695	-7.6684775352478	-0.0191866029053926	0.0499690249562263	-0.0208099745213985	0.052891094237566
81	104.341232299805	-16.2467021942139	-6.95419406890869	-0.00944637414067984	0.049319677054882	-0.0243813935667276	0.0707481801509857
82	101.743835449219	-14.298656463623	-6.88925933837891	-0.00684897974133492	0.0467222817242146	-0.0373683646321297	0.0512677207589149
83	103.691886901855	-15.9220285415649	-6.56458520889282	-0.00684897974133492	0.0382807515561581	-0.0425631552934647	0.0415274947881699
84	103.691886901855	-15.2726793289185	-6.88925933837891	-0.0165892094373703	0.0288651939481497	-0.0389917381107807	0.0223717093467712
85	103.042533874512	-15.2726793289185	-7.6684775352478	-0.00295288790948689	0.0194496400654316	-0.0191866029053926	-0.00100484199356288
86	104.341232299805	-15.5973539352417	-7.53860807418823	-0.00814767740666866	0.0243197549134493	-0.0126931173726916	-0.00230353930965066
87	104.990585327148	-15.5973539352417	-6.82432460784912	0.0152288740500808	0.0149041991680861	-0.0100957229733467	0.00256657530553639
88	104.990585327148	-15.5973539352417	-6.49965000152588	-0.0100957229733467	0.020423661917448	-0.0133424662053585	-0.00165419070981443
89	106.289276123047	-15.9220285415649	-6.62951993942261	0.00354059832170606	0.0239950809627771	-0.0152905117720366	-0.0221086721867323
90	103.691886901855	-14.6233310699463	-7.01912927627563	0.0116574559360743	0.0265924744307995	-0.00165419070981443	-0.0617189407348633
91	105.639930725098	-15.2726793289185	-7.79834747314453	0.0230210572481155	0.0197743140161037	0.0136055024340749	-0.0753552615642548
92	104.341232299805	-14.298656463623	-7.47367286682129	0.0152288740500808	0.0230210572481155	0.0103587592020631	-0.0542514286935329
93	106.289276123047	-15.9220285415649	-7.27886867523193	0.013930176384747	0.0197743140161037	0.0100340843200684	-0.0311995539814234
94	106.289276123047	-16.2467021942139	-7.14899873733521	0.00191722682211548	0.012956153601408	0.012956153601408	-0.0159398596733809
95	104.990585327148	-15.9220285415649	-7.53860807418823	-0.00100484199356288	0.0149041991680861	0.00159255252219737	-0.0146411629393697
96	106.938629150391	-15.5973539352417	-7.14899873733521	0.0165275707840919	0.011982130818069	0.0022419011220336	-0.000355493422830477
97	106.289276123047	-16.8960514068604	-6.82432460784912	-0.00165419070981443	0.00711201597005129	-0.00717365415766835	-0.00717365415766835
98	106.938629150391	-16.5713768005371	-6.69445466995239	0.00483929552137852	-0.00847235135734081	-0.0175632312893867	0.0113327819854021
99	106.289276123047	-17.2207260131836	-6.82432460784912	-0.00749832857400179	-0.0331475995481014	-0.00977104809135199	0.0113327819854021
100	106.289276123047	-15.5973539352417	-6.69445466995239	-0.0185372550040483	-0.0299008563160896	-0.0227580219507217	0.0480209775269032
101	106.289276123047	-16.5713768005371	-7.47367286682129	-0.00944637414067984	-0.0331475995481014	-0.017887907102704	0.0629559978842735
102	104.990585327148	-15.2726793289185	-7.6684775352478	-0.00912170019000769	-0.0500306636095047	-0.0120437685400248	0.0512677207589149
103	106.938629150391	-16.2467021942139	-7.34380340576172	-0.00652430532500148	-0.0529527328908443	-0.0026282137259841	0.0434755384922028
104	105.639930725098	-15.9220285415649	-7.4087381362915	-0.00555028254166245	-0.0600955672562122	0.0022419011220336	0.0200989879667759
105	106.289276123047	-14.9480056762695	-7.47367286682129	-0.000355493422830477	-0.0428878292441368	-0.00132951640989631	0.00159255252219737
106	105.639930725098	-15.2726793289185	-7.08406400680542	-0.00295288790948689	-0.0100957229733467	0.00548864435404539	0.00970941036939621
107	106.938629150391	-15.5973539352417	-7.4087381362915	0.00159255252219737	0.00516396993771195	0.00418994715437293	-0.00652430532500148
108	106.289276123047	-15.5973539352417	-7.4087381362915	0.0106834331527352	0.0188002903014421	0.000943203864153475	-0.00522560812532902
109	106.289276123047	-15.2726793289185	-7.53860807418823	0.0116574559360743	0.0353586822748184	-0.00555028254166245	-0.0143164889886975
110	104.341232299805	-14.298656463623	-7.6684775352478	0.00938473641872406	0.029189869761467	0.00678734155371785	-0.0623682886362076
111	106.938629150391	-14.6233310699463	-7.6684775352478	0.0217223595827818	0.0337353087961674	0.0155535480007529	-0.0753552615642548
112	104.990585327148	-13.9739828109741	-7.47367286682129	0.0181509424000978	0.0347093306481838	0.0100340843200684	-0.055874802172184
113	106.938629150391	-14.9480056762695	-7.21393346786499	-0.00165419070981443	0.0269171483814716	0.00743668992072344	-0.0412644557654858
114	106.938629150391	-15.2726793289185	-7.27886867523193	0.000618529506027699	0.0149041991680861	0.000943203864153475	-0.0172385573387146
115	106.289276123047	-14.6233310699463	-7.27886867523193	-0.00457625929266214	0.00776136433705688	-0.00944637414067984	-0.0156151866540313
116	106.938629150391	-15.5973539352417	-6.88925933837891	0.00289124972186983	-0.00457625929266214	-0.0143164889886975	0.00191722682211548
117	105.639930725098	-14.6233310699463	-7.34380340576172	-3.08191010844894e-05	-0.0139918150380254	0.00516396993771195	-0.00197886489331722
118	106.289276123047	-15.5973539352417	-7.01912927627563	-0.00457625929266214	-0.0247060675173998	-0.0133424662053585	0.0149041991680861
119	105.639930725098	-14.9480056762695	-7.01912927627563	-0.00912170019000769	-0.0451605506241322	-0.00197886489331722	0.0197743140161037
120	104.990585327148	-13.9739828109741	-7.60354280471802	-0.0133424662053585	-0.0500306636095047	-0.0149658378213644	0.0587352328002453
121	106.289276123047	-13.9739828109741	-7.60354280471802	-0.00360223650932312	-0.0383423902094364	-0.0120437685400248	0.0756182968616486
122	104.341232299805	-14.298656463623	-7.47367286682129	0.00646266713738441	-0.0370436906814575	-0.00847235135734081	0.066202737390995
123	105.639930725098	-14.6233310699463	-7.21393346786499	-0.00749832857400179	-0.0373683646321297	-0.0172385573387146	0.0467222817242146
124	106.289276123047	-14.6233310699463	-6.56458520889282	-0.00392691092565656	-0.0383423902094364	-0.0113944197073579	0.0233457311987877
125	105.639930725098	-14.298656463623	-7.60354280471802	0.00191722682211548	-0.0188619289547205	-0.000355493422830477	0.0100340843200684
126	104.990585327148	-14.298656463623	-7.47367286682129	0.000943203864153475	-0.0117190945893526	-0.00522560812532902	0.00418994715437293
127	104.341232299805	-14.9480056762695	-7.4087381362915	-0.00457625929266214	-0.00912170019000769	-0.00457625929266214	-0.0204853005707264
128	104.341232299805	-15.2726793289185	-7.34380340576172	0.011982130818069	0.000618529506027699	-0.0208099745213985	0.000943203864153475
129	103.691886901855	-14.298656463623	-7.21393346786499	-0.00490093370899558	-0.0026282137259841	-0.00490093370899558	-0.0208099745213985
130	103.691886901855	-13.6493082046509	-6.69445466995239	0.00483929552137852	0.00581331877037883	0.00743668992072344	-0.0594462193548679
131	104.341232299805	-14.298656463623	-7.08406400680542	0.0136055024340749	0.00159255252219737	0.0194496400654316	-0.0753552615642548
132	104.341232299805	-14.298656463623	-7.60354280471802	0.00938473641872406	0.011982130818069	0.0239950809627771	-0.0536020807921886
133	105.639930725098	-14.6233310699463	-7.47367286682129	0.00678734155371785	0.00743668992072344	0.0249691028147936	-0.03444629535079
134	106.289276123047	-14.9480056762695	-7.4087381362915	0.0022419011220336	0.00289124972186983	0.00970941036939621	-0.0198359526693821
135	106.289276123047	-14.298656463623	-7.4087381362915	0.0022419011220336	0.0145795252174139	0.00906006153672934	-0.0169138833880424
136	107.58797454834	-15.2726793289185	-7.27886867523193	0.0197743140161037	0.0136055024340749	0.00386527273803949	0.000618529506027699
137	105.639930725098	-14.9480056762695	-7.53860807418823	-0.00197886489331722	0.012956153601408	0.00256657530553639	-3.08191010844894e-05
138	106.938629150391	-15.2726793289185	-7.47367286682129	-0.0026282137259841	0.00776136433705688	-0.00814767740666866	0.00483929552137852
139	106.289276123047	-15.2726793289185	-7.4087381362915	-0.0100957229733467	0.0022419011220336	-0.0130177913233638	0.0171769186854362
140	104.990585327148	-14.9480056762695	-7.27886867523193	-0.0253554154187441	0.0194496400654316	-0.0133424662053585	0.0486703291535378
141	106.289276123047	-14.6233310699463	-7.27886867523193	-0.0172385573387146	0.0220470335334539	-0.0156151866540313	0.0658780634403229
142	104.990585327148	-14.6233310699463	-7.4087381362915	-0.00717365415766835	0.011982130818069	-0.017887907102704	0.0541897900402546
143	106.289276123047	-15.9220285415649	-7.14899873733521	-0.0123684434220195	0.0113327819854021	-0.0201606266200542	0.0353586822748184
144	107.58797454834	-16.5713768005371	-6.95419406890869	-0.00847235135734081	0.00841071270406246	-0.0204853005707264	0.0126314787194133
145	106.289276123047	-15.5973539352417	-7.53860807418823	-0.00912170019000769	0.0126314787194133	-0.0188619289547205	0.00354059832170606
146	106.938629150391	-16.2467021942139	-6.95419406890869	0.00354059832170606	0.0132808275520802	-0.0247060675173998	-0.0126931173726916
147	106.289276123047	-16.5713768005371	-6.56458520889282	0.00451462110504508	0.011982130818069	-0.0117190945893526	-0.00100484199356288
148	106.938629150391	-16.2467021942139	-6.69445466995239	0.00516396993771195	0.0162028968334198	-0.0126931173726916	-0.00619963090866804
149	105.639930725098	-15.9220285415649	-7.01912927627563	0.00126787810586393	0.00516396993771195	-0.00619963090866804	-0.0273034609854221
150	106.289276123047	-14.6233310699463	-7.08406400680542	0.013930176384747	0.01100810803473	0.00873538758605719	-0.0584721975028515
151	106.289276123047	-14.9480056762695	-7.14899873733521	0.0213976856321096	0.0168522447347641	0.0213976856321096	-0.0844461396336555
152	104.990585327148	-14.298656463623	-7.4087381362915	0.0200989879667759	0.0226963832974434	0.0233457311987877	-0.0529527328908443
153	106.289276123047	-14.9480056762695	-6.95419406890869	0.0113327819854021	0.0213976856321096	0.0168522447347641	-0.0370436906814575
154	105.639930725098	-15.2726793289185	-6.82432460784912	-0.00425158534198999	0.0252937767654657	0.00159255252219737	-0.0224333461374044
155	105.639930725098	-14.6233310699463	-7.21393346786499	-0.00457625929266214	0.0243197549134493	0.00873538758605719	-0.0169138833880424
156	105.639930725098	-15.2726793289185	-7.21393346786499	0.01847561635077	0.0239950809627771	0.00451462110504508	-0.00230353930965066
157	106.289276123047	-15.2726793289185	-7.27886867523193	-0.00490093370899558	0.0210730116814375	0.00256657530553639	-0.00587495695799589
158	106.289276123047	-14.9480056762695	-7.21393346786499	0.000293855206109583	0.0149041991680861	-0.00165419070981443	0.0103587592020631
159	106.289276123047	-15.2726793289185	-7.08406400680542	-0.0113944197073579	0.0145795252174139	-0.0175632312893867	0.0158782228827477
160	104.990585327148	-14.298656463623	-7.73341274261475	-0.0143164889886975	0.0304885655641556	-0.023407369852066	0.0509430468082428
161	106.289276123047	-14.6233310699463	-7.99315214157104	-0.00782300252467394	0.0181509424000978	-0.0230826959013939	0.0681507885456085
162	103.691886901855	-14.6233310699463	-7.27886867523193	-0.0126931173726916	0.00191722682211548	-0.0201606266200542	0.0373067259788513
163	105.639930725098	-14.9480056762695	-6.88925933837891	-0.00977104809135199	-0.00717365415766835	-0.0188619289547205	0.036657378077507
164	106.289276123047	-15.2726793289185	-7.34380340576172	-0.00652430532500148	-0.0195112787187099	-0.00327756232582033	0.00906006153672934
165	106.289276123047	-14.9480056762695	-7.47367286682129	-0.0146411629393697	-0.0311995539814234	-0.00717365415766835	-0.00587495695799589
166	105.639930725098	-14.9480056762695	-7.86328220367432	-0.00132951640989631	-0.0227580219507217	0.0100340843200684	-0.0139918150380254
167	104.990585327148	-15.2726793289185	-7.53860807418823	0.00191722682211548	-0.0156151866540313	0.0142548503354192	-0.00782300252467394
168	106.289276123047	-14.9480056762695	-7.47367286682129	0.00126787810586393	-0.0191866029053926	0.00516396993771195	-0.00879702530801296
169	105.639930725098	-15.2726793289185	-7.27886867523193	0.00126787810586393	-0.0240567177534103	0.0132808275520802	-0.0247060675173998
170	104.990585327148	-13.9739828109741	-7.47367286682129	0.0188002903014421	-0.0191866029053926	0.0123068047687411	-0.0620436146855354
171	106.938629150391	-14.9480056762695	-7.21393346786499	0.0220470335334539	0.00256657530553639	0.0223717093467712	-0.0750305876135826
172	103.691886901855	-13.9739828109741	-7.9282169342041	0.0165275707840919	-0.00327756232582033	0.029189869761467	-0.0526280589401722
173	106.289276123047	-15.5973539352417	-7.53860807418823	-0.00230353930965066	0.00126787810586393	0.020423661917448	-0.0315242260694504
174	104.990585327148	-15.2726793289185	-7.6684775352478	0.0194496400654316	0.00548864435404539	-0.00165419070981443	-0.0198359526693821
175	105.639930725098	-14.9480056762695	-7.73341274261475	-0.0120437685400248	0.00711201597005129	-3.08191010844894e-05	-0.0110697457566857
176	104.990585327148	-14.9480056762695	-7.6684775352478	0.00289124972186983	0.0158782228827477	0.011982130818069	-0.0156151866540313
177	104.990585327148	-15.5973539352417	-7.01912927627563	-0.00295288790948689	0.0145795252174139	-0.00490093370899558	0.00289124972186983
178	103.042533874512	-14.6233310699463	-7.6684775352478	-0.0198359526693821	0.0132808275520802	-0.00944637414067984	0.00938473641872406
179	102.393188476563	-15.2726793289185	-7.60354280471802	-0.00587495695799589	-3.08191010844894e-05	-0.00360223650932312	0.0262678004801273
180	101.743835449219	-13.9739828109741	-7.86328220367432	-0.0198359526693821	0.00906006153672934	-0.017887907102704	0.0554884895682335
181	102.393188476563	-14.6233310699463	-7.47367286682129	-0.0256800893694162	0.0116574559360743	-0.0143164889886975	0.07431960105896
182	101.743835449219	-14.6233310699463	-7.4087381362915	-0.00295288790948689	-0.00197886489331722	-0.0224333461374044	0.0545144639909267
183	103.691886901855	-15.9220285415649	-7.08406400680542	-0.00684897974133492	-0.00457625929266214	-0.0256800893694162	0.0496443510055542
184	104.341232299805	-15.2726793289185	-7.53860807418823	-0.00717365415766835	-0.0149658378213644	-0.0221086721867323	0.0168522447347641
185	105.639930725098	-14.9480056762695	-7.47367286682129	-0.000680167751852423	-0.000355493422830477	-0.0107450718060136	0.0116574559360743
186	104.341232299805	-14.298656463623	-7.53860807418823	0.00321592413820326	0.00256657530553639	-0.00587495695799589	0.000943203864153475
187	106.289276123047	-15.2726793289185	-6.82432460784912	0.000618529506027699	-0.00392691092565656	-0.00132951640989631	0.00581331877037883
188	105.639930725098	-15.5973539352417	-6.62951993942261	-0.00100484199356288	0.00354059832170606	-0.00165419070981443	-0.00522560812532902
189	106.289276123047	-15.5973539352417	-6.69445466995239	-0.0026282137259841	0.0132808275520802	-0.0143164889886975	-0.00165419070981443
190	104.990585327148	-14.298656463623	-7.14899873733521	0.0126314787194133	0.00743668992072344	0.00613799272105098	-0.0610695891082287
191	105.639930725098	-15.9220285415649	-7.08406400680542	0.01100810803473	0.00873538758605719	0.0123068047687411	-0.0672384053468704
192	104.990585327148	-14.9480056762695	-7.08406400680542	0.01847561635077	-0.00197886489331722	0.0175015944987535	-0.0490566417574883
193	106.289276123047	-16.5713768005371	-7.21393346786499	0.0499690249562263	-0.000355493422830477	0.00938473641872406	-0.0237320438027382
194	106.289276123047	-16.2467021942139	-7.08406400680542	-0.0123684434220195	-0.00749832857400179	-0.00295288790948689	-0.0185372550040483
195	105.639930725098	-16.8960514068604	-7.53860807418823	0.0123068047687411	-0.0026282137259841	-0.00522560812532902	-0.00652430532500148
196	106.289276123047	-16.2467021942139	-7.53860807418823	0.00256657530553639	-0.00295288790948689	-0.00132951640989631	0.000943203864153475
197	106.289276123047	-16.8960514068604	-6.82432460784912	0.00581331877037883	-0.0139918150380254	0.00483929552137852	0.00841071270406246
198	105.639930725098	-15.9220285415649	-6.75938940048218	-0.00457625929266214	-0.00782300252467394	-0.00555028254166245	0.011982130818069
199	105.639930725098	-16.2467021942139	-7.21393346786499	-0.00652430532500148	-0.0367190167307854	0.000618529506027699	0.0200989879667759
200	104.990585327148	-14.298656463623	-7.47367286682129	-0.0188619289547205	-0.0250307414680719	-0.0117190945893526	0.0541897900402546
201	106.938629150391	-15.5973539352417	-7.4087381362915	-0.00717365415766835	0.00289124972186983	-0.0175632312893867	0.0756182968616486
202	104.341232299805	-14.298656463623	-7.53860807418823	-0.00814767740666866	-0.00132951640989631	-0.0136671401560307	0.0369820520281792
203	106.938629150391	-16.2467021942139	-7.4087381362915	0.000293855206109583	-0.00522560812532902	-0.0165892094373703	0.0343846566975117
204	106.289276123047	-15.5973539352417	-7.34380340576172	-0.0117190945893526	-0.00425158534198999	-0.00814767740666866	0.011982130818069
205	106.289276123047	-15.2726793289185	-7.27886867523193	-0.000355493422830477	-0.00100484199356288	-0.0123684434220195	-0.000355493422830477
206	106.938629150391	-15.2726793289185	-7.08406400680542	0.00873538758605719	0.0158782228827477	-0.00132951640989631	-0.00522560812532902
207	106.938629150391	-15.5973539352417	-7.47367286682129	0.00191722682211548	0.0113327819854021	-0.00425158534198999	-0.00197886489331722
208	104.990585327148	-14.9480056762695	-7.60354280471802	-0.00392691092565656	0.00873538758605719	-0.00522560812532902	-0.00717365415766835
209	105.639930725098	-16.2467021942139	-7.79834747314453	0.00451462110504508	0.00191722682211548	-0.0152905117720366	-0.0279528107494116
210	104.341232299805	-13.9739828109741	-8.05808639526367	0.0162028968334198	-0.00360223650932312	0.00386527273803949	-0.0649656802415848
211	106.938629150391	-15.2726793289185	-7.79834747314453	0.0191249661147594	0.00289124972186983	0.0132808275520802	-0.0811994001269341
212	104.341232299805	-13.9739828109741	-7.86328220367432	0.0132808275520802	0.0022419011220336	0.0136055024340749	-0.0532774068415165
213	106.938629150391	-15.5973539352417	-7.99315214157104	0.00711201597005129	-0.00717365415766835	0.00321592413820326	-0.039641086012125
214	105.639930725098	-15.2726793289185	-7.9282169342041	0.000618529506027699	-0.0188619289547205	0.000618529506027699	-0.0250307414680719
215	107.58797454834	-15.2726793289185	-7.86328220367432	0.0217223595827818	-0.0195112787187099	0.00581331877037883	-0.0110697457566857
216	106.289276123047	-14.9480056762695	-7.47367286682129	0.0145795252174139	-0.0149658378213644	0.00873538758605719	-0.00684897974133492
217	107.58797454834	-15.9220285415649	-7.34380340576172	0.0168522447347641	-0.0185372550040483	0.00289124972186983	0.00191722682211548
218	105.639930725098	-15.5973539352417	-7.14899873733521	-0.000355493422830477	-0.0256800893694162	0.0100340843200684	0.000293855206109583
219	106.938629150391	-15.2726793289185	-6.82432460784912	-0.00684897974133492	-0.0162645354866982	-0.00490093370899558	0.0100340843200684
220	103.691886901855	-14.6233310699463	-7.21393346786499	-0.0117190945893526	0.00451462110504508	-0.0117190945893526	0.0580858811736107
221	107.58797454834	-15.5973539352417	-7.01912927627563	-0.00652430532500148	0.0149041991680861	-0.00717365415766835	0.0665274113416672
222	104.990585327148	-14.6233310699463	-7.14899873733521	0.00126787810586393	0.020423661917448	-0.0230826959013939	0.0506183728575706
223	107.58797454834	-15.9220285415649	-6.69445466995239	-0.000355493422830477	0.0220470335334539	-0.0169138833880424	0.0382807515561581
224	105.639930725098	-15.2726793289185	-6.49965000152588	-0.00944637414067984	0.0200989879667759	-0.0195112787187099	0.00126787810586393
225	106.289276123047	-15.2726793289185	-6.95419406890869	-3.08191010844894e-05	0.0340599827468395	-0.0139918150380254	-0.00717365415766835
226	104.341232299805	-15.2726793289185	-6.95419406890869	0.00321592413820326	0.0522417463362217	-0.00100484199356288	-0.00782300252467394
227	104.341232299805	-15.5973539352417	-6.88925933837891	-0.00327756232582033	0.0561378374695778	-0.00717365415766835	-0.00847235135734081
228	102.393188476563	-15.2726793289185	-7.34380340576172	-0.0104203969240189	0.0554884895682335	-0.0159398596733809	-0.00197886489331722
229	103.042533874512	-15.5973539352417	-7.08406400680542	-0.0117190945893526	0.0502936989068985	-0.0204853005707264	-0.0224333461374044
230	102.393188476563	-13.9739828109741	-7.47367286682129	0.00159255252219737	0.0392547734081745	0.000293855206109583	-0.0542514286935329
231	104.341232299805	-15.9220285415649	-7.73341274261475	0.0145795252174139	0.0434755384922028	0.0103587592020631	-0.0711344927549362
232	102.393188476563	-14.6233310699463	-7.60354280471802	0.00841071270406246	0.0308132413774729	0.0136055024340749	-0.0487319678068161
233	105.639930725098	-15.9220285415649	-7.6684775352478	0.00483929552137852	0.0103587592020631	0.0233457311987877	-0.0302255302667618
234	105.639930725098	-15.9220285415649	-7.6684775352478	-0.00652430532500148	0.00418994715437293	0.00354059832170606	-0.0149658378213644
235	106.289276123047	-16.2467021942139	-7.4087381362915	0.00126787810586393	-0.00490093370899558	-0.00977104809135199	-0.00912170019000769
236	106.289276123047	-15.2726793289185	-7.47367286682129	-0.00230353930965066	-0.0217839982360601	0.00386527273803949	0.00873538758605719
237	106.289276123047	-15.5973539352417	-7.73341274261475	0.00743668992072344	-0.0159398596733809	-0.0026282137259841	0.00451462110504508
238	105.639930725098	-15.5973539352417	-7.6684775352478	0.00289124972186983	-0.0256800893694162	0.0106834331527352	0.0162028968334198
239	105.639930725098	-15.5973539352417	-7.4087381362915	-0.00100484199356288	-0.0324982516467571	0.000618529506027699	0.01847561635077
240	104.341232299805	-15.2726793289185	-7.79834747314453	-0.0156151866540313	-0.0308748781681061	-0.0107450718060136	0.0675014406442642
241	106.289276123047	-16.5713768005371	-7.34380340576172	-0.00652430532500148	-0.0240567177534103	-0.00490093370899558	0.0759429708123207
242	103.691886901855	-15.9220285415649	-7.47367286682129	-0.000355493422830477	-0.032173577696085	-0.0162645354866982	0.0567871853709221
243	106.938629150391	-16.8960514068604	-7.47367286682129	-0.00425158534198999	-0.0545761026442051	-0.00977104809135199	0.0360080301761627
244	106.289276123047	-16.8960514068604	-6.95419406890869	-0.00847235135734081	-0.0487319678068161	0.000293855206109583	0.0106834331527352
245	106.938629150391	-16.8960514068604	-6.82432460784912	-0.00490093370899558	-0.0422384813427925	0.011982130818069	0.00970941036939621
246	105.639930725098	-16.5713768005371	-6.69445466995239	0.00906006153672934	-0.0354203209280968	0.020423661917448	-0.00100484199356288
247	106.938629150391	-16.2467021942139	-6.49965000152588	0.0100340843200684	-0.0389917381107807	0.0155535480007529	-0.00327756232582033
248	105.639930725098	-15.5973539352417	-7.47367286682129	-0.00197886489331722	-0.0324982516467571	0.0191249661147594	-0.00197886489331722
249	104.341232299805	-15.9220285415649	-7.53860807418823	0.012956153601408	-0.0279528107494116	0.00678734155371785	-0.0221086721867323
250	104.990585327148	-14.9480056762695	-7.08406400680542	0.0269171483814716	-0.0240567177534103	0.0171769186854362	-0.0691864490509033
251	106.289276123047	-15.5973539352417	-6.95419406890869	0.0259431265294552	0.000293855206109583	0.0233457311987877	-0.0623682886362076
252	104.341232299805	-14.298656463623	-6.95419406890869	0.00581331877037883	0.00613799272105098	0.0152288740500808	-0.0425631552934647
253	106.289276123047	-15.9220285415649	-6.49965000152588	0.00743668992072344	0.0162028968334198	0.0155535480007529	-0.0211346503347158
254	106.938629150391	-15.5973539352417	-6.95419406890869	0.0106834331527352	0.0321119390428066	0.00483929552137852	-0.00977104809135199
255	105.639930725098	-15.5973539352417	-7.21393346786499	0.00581331877037883	0.031137915328145	-0.00132951640989631	-0.00944637414067984
256	105.639930725098	-15.5973539352417	-6.95419406890869	0.00906006153672934	0.0561378374695778	-0.00327756232582033	-0.0026282137259841
257	106.289276123047	-15.5973539352417	-7.01912927627563	0.00678734155371785	0.0512677207589149	-0.00360223650932312	0.000943203864153475
258	105.639930725098	-15.5973539352417	-6.95419406890869	-0.00652430532500148	0.0389300994575024	-0.00749832857400179	0.0181509424000978
259	105.639930725098	-15.5973539352417	-6.75938940048218	-0.0123684434220195	0.036657378077507	-0.0201606266200542	0.0191249661147594
260	104.341232299805	-14.6233310699463	-7.27886867523193	-0.0169138833880424	0.0450989119708538	-0.0165892094373703	0.0554884895682335
261	106.289276123047	-15.5973539352417	-7.34380340576172	-0.0169138833880424	0.0340599827468395	-0.028926832601428	0.0681507885456085
262	104.990585327148	-14.9480056762695	-7.21393346786499	-0.0126931173726916	0.0100340843200684	-0.0295761823654175	0.0512677207589149
263	106.938629150391	-15.2726793289185	-6.88925933837891	-0.00490093370899558	-0.00295288790948689	-0.0263294391334057	0.0369820520281792
264	105.639930725098	-15.9220285415649	-7.14899873733521	-0.0191866029053926	-0.0318489037454128	-0.0204853005707264	0.00906006153672934
265	106.938629150391	-16.2467021942139	-6.56458520889282	0.00808603875339031	-0.0299008563160896	-0.0130177913233638	-0.00814767740666866
266	105.639930725098	-15.5973539352417	-7.01912927627563	0.00191722682211548	-0.02697878703475	0.00289124972186983	-0.00587495695799589
267	105.639930725098	-15.9220285415649	-6.82432460784912	0.00386527273803949	-0.0337969474494457	0.00191722682211548	-0.0100957229733467
268	103.691886901855	-14.298656463623	-7.27886867523193	0.00159255252219737	-0.0402904339134693	0.00678734155371785	-0.00782300252467394
269	106.289276123047	-15.9220285415649	-6.82432460784912	0.00906006153672934	-0.0428878292441368	0.0145795252174139	-0.0263294391334057
270	104.990585327148	-14.9480056762695	-6.82432460784912	0.0226963832974434	-0.0435371771454811	0.0243197549134493	-0.0591215454041958
271	104.341232299805	-15.9220285415649	-6.75938940048218	0.0158782228827477	-0.039641086012125	0.029189869761467	-0.0665890574455261
272	103.042533874512	-15.5973539352417	-7.47367286682129	0.0103587592020631	-0.0247060675173998	0.0236704051494598	-0.0529527328908443
273	103.691886901855	-15.9220285415649	-7.4087381362915	0.00386527273803949	-0.0237320438027382	0.013930176384747	-0.0318489037454128
274	104.341232299805	-15.5973539352417	-7.21393346786499	-0.0104203969240189	0.00321592413820326	0.01847561635077	-0.00684897974133492
275	104.990585327148	-16.2467021942139	-7.4087381362915	0.00743668992072344	0.00418994715437293	-0.00522560812532902	-0.00879702530801296
276	105.639930725098	-15.5973539352417	-6.49965000152588	-0.00295288790948689	0.029189869761467	0.00743668992072344	0.00289124972186983
277	103.691886901855	-15.9220285415649	-7.14899873733521	-0.00295288790948689	0.0308132413774729	-0.00327756232582033	-0.00327756232582033
278	104.341232299805	-16.2467021942139	-7.34380340576172	-0.00912170019000769	0.0321119390428066	0.000293855206109583	0.025618452578783
279	103.042533874512	-15.2726793289185	-7.34380340576172	-0.00847235135734081	0.0421768426895142	-0.0133424662053585	0.0213976856321096
280	104.341232299805	-15.2726793289185	-7.34380340576172	-0.0156151866540313	0.0486703291535378	-0.0237320438027382	0.06393001973629
281	106.289276123047	-15.2726793289185	-7.34380340576172	-0.00912170019000769	0.0610079504549503	-0.0195112787187099	0.0717222020030022
282	105.639930725098	-14.9480056762695	-7.21393346786499	-0.00425158534198999	0.0392547734081745	-0.0295761823654175	0.0541897900402546
283	105.639930725098	-16.2467021942139	-7.47367286682129	-0.00132951640989631	0.0220470335334539	-0.02697878703475	0.0450989119708538
284	106.289276123047	-16.2467021942139	-6.88925933837891	-0.0107450718060136	0.00938473641872406	-0.0347709693014622	0.0207483377307653
285	106.289276123047	-15.5973539352417	-6.82432460784912	-0.00879702530801296	-0.00197886489331722	-0.0136671401560307	-0.00619963090866804
286	106.938629150391	-16.2467021942139	-6.82432460784912	-0.000355493422830477	-0.00165419070981443	-0.0139918150380254	-0.00327756232582033
287	106.938629150391	-16.5713768005371	-6.75938940048218	0.00191722682211548	-0.00100484199356288	-0.00230353930965066	-0.00619963090866804
288	105.639930725098	-15.9220285415649	-6.62951993942261	0.000943203864153475	-0.0311995539814234	-0.0026282137259841	-0.00944637414067984
289	105.639930725098	-17.2207260131836	-6.75938940048218	0.013930176384747	-0.0156151866540313	-0.00360223650932312	-0.0227580219507217
290	104.990585327148	-16.5713768005371	-6.88925933837891	0.0123068047687411	-0.0201606266200542	0.0100340843200684	-0.0724331885576248
291	105.639930725098	-16.5713768005371	-7.08406400680542	0.0162028968334198	-0.00132951640989631	0.0269171483814716	-0.0763292834162712
292	106.938629150391	-16.5713768005371	-6.95419406890869	0.0165275707840919	0.00678734155371785	0.0321119390428066	-0.0487319678068161
293	106.938629150391	-16.8960514068604	-6.75938940048218	0.00126787810586393	0.012956153601408	0.0262678004801273	-0.0247060675173998
294	106.938629150391	-16.8960514068604	-6.49965000152588	0.00646266713738441	0.0210730116814375	-0.00360223650932312	-0.0156151866540313
295	105.639930725098	-15.5973539352417	-6.95419406890869	0.0175015944987535	0.0356833562254906	0.000943203864153475	-0.0107450718060136
296	107.58797454834	-15.9220285415649	-7.6684775352478	0.00516396993771195	0.0285405199974775	0.00126787810586393	-0.0026282137259841
297	106.938629150391	-15.5973539352417	-7.47367286682129	0.00711201597005129	0.0233457311987877	-0.00782300252467394	-0.00717365415766835
298	107.58797454834	-15.9220285415649	-7.4087381362915	0.00970941036939621	0.0132808275520802	-0.0123684434220195	0.00711201597005129
299	106.938629150391	-16.2467021942139	-7.27886867523193	-0.0107450718060136	0.00873538758605719	-0.0100957229733467	0.0136055024340749
300	104.990585327148	-15.2726793289185	-7.14899873733521	-0.0208099745213985	0.0123068047687411	-0.0260047651827335	0.0515923984348774
301	106.289276123047	-15.9220285415649	-7.53860807418823	-0.00847235135734081	0.00126787810586393	-0.0133424662053585	0.0649040415883064
302	105.639930725098	-14.6233310699463	-7.86328220367432	-0.0113944197073579	-0.00555028254166245	-0.0266541130840778	0.0463976077735424
303	104.990585327148	-15.5973539352417	-7.14899873733521	-0.0136671401560307	-0.0130177913233638	-0.0165892094373703	0.0343846566975117
304	107.58797454834	-16.2467021942139	-7.01912927627563	-0.00327756232582033	-0.0188619289547205	-0.0130177913233638	0.0142548503354192
305	107.58797454834	-15.9220285415649	-6.82432460784912	-3.08191010844894e-05	-0.0221086721867323	0.0022419011220336	-0.0026282137259841
306	108.237327575684	-15.9220285415649	-7.27886867523193	0.00386527273803949	-0.0139918150380254	-0.00392691092565656	-0.00749832857400179
307	106.289276123047	-15.5973539352417	-7.6684775352478	0.00354059832170606	-0.0113944197073579	0.00126787810586393	-0.00490093370899558
308	105.639930725098	-14.9480056762695	-7.86328220367432	0.00126787810586393	-0.0133424662053585	-0.00847235135734081	-0.00327756232582033
309	106.938629150391	-15.5973539352417	-7.47367286682129	-0.00197886489331722	-0.0191866029053926	-0.00197886489331722	-0.0256800893694162
310	106.289276123047	-15.9220285415649	-7.21393346786499	0.0324366129934788	-0.0159398596733809	0.0022419011220336	-0.0620436146855354
311	105.639930725098	-14.298656463623	-6.95419406890869	0.0132808275520802	-0.0204853005707264	0.013930176384747	-0.0688617751002312
312	105.639930725098	-15.2726793289185	-6.75938940048218	0.0136055024340749	-0.0182125810533762	0.0194496400654316	-0.0519787110388279
313	105.639930725098	-15.5973539352417	-6.95419406890869	-0.0133424662053585	-0.0169138833880424	0.0175015944987535	-0.0308748781681061
314	106.938629150391	-15.5973539352417	-7.6684775352478	0.00451462110504508	-0.0185372550040483	0.00581331877037883	-0.0204853005707264
315	104.990585327148	-13.9739828109741	-7.01912927627563	0.0162028968334198	-0.0133424662053585	-0.00490093370899558	-0.00879702530801296
316	106.289276123047	-14.6233310699463	-7.47367286682129	0.00711201597005129	-0.0253554154187441	0.00548864435404539	0.00256657530553639
317	104.990585327148	-14.9480056762695	-7.4087381362915	0.00354059832170606	-0.0243813935667276	0.00354059832170606	0.00548864435404539
318	105.639930725098	-15.9220285415649	-6.56458520889282	-0.00879702530801296	-0.0198359526693821	-0.00295288790948689	0.0188002903014421
319	104.990585327148	-15.9220285415649	-6.88925933837891	-0.00944637414067984	-0.0149658378213644	-0.00392691092565656	0.0142548503354192
320	103.042533874512	-14.9480056762695	-7.86328220367432	-0.0224333461374044	-0.00132951640989631	-0.0133424662053585	0.0558131635189056
321	104.341232299805	-15.5973539352417	-7.47367286682129	-0.00944637414067984	0.00906006153672934	-0.0113944197073579	0.0700988322496414
322	103.042533874512	-14.6233310699463	-7.47367286682129	-0.0113944197073579	0.00841071270406246	-0.0152905117720366	0.0519170723855495
323	102.393188476563	-15.2726793289185	-7.01912927627563	-0.00847235135734081	0.00256657530553639	-0.0156151866540313	0.0369820520281792
324	105.639930725098	-15.9220285415649	-6.82432460784912	-0.0113944197073579	0.00808603875339031	-0.00327756232582033	0.0123068047687411
325	104.341232299805	-15.5973539352417	-7.14899873733521	-0.00587495695799589	0.00646266713738441	-0.00165419070981443	0.0188002903014421
326	106.289276123047	-15.9220285415649	-6.88925933837891	0.0022419011220336	0.0207483377307653	0.00678734155371785	0.00126787810586393
327	104.341232299805	-15.5973539352417	-7.21393346786499	0.00418994715437293	0.0230210572481155	0.00516396993771195	-0.00490093370899558
328	105.639930725098	-14.6233310699463	-7.53860807418823	-3.08191010844894e-05	0.00289124972186983	0.00646266713738441	-0.00717365415766835
329	106.289276123047	-15.9220285415649	-7.01912927627563	0.00451462110504508	-0.00100484199356288	0.00548864435404539	-0.0240567177534103
330	105.639930725098	-15.5973539352417	-7.4087381362915	0.00743668992072344	-0.00100484199356288	0.000293855206109583	-0.0652903541922569
331	106.938629150391	-15.2726793289185	-7.34380340576172	0.0188002903014421	0.0132808275520802	0.012956153601408	-0.0708098188042641
332	104.990585327148	-14.6233310699463	-7.47367286682129	0.01847561635077	0.0188002903014421	0.0239950809627771	-0.0435371771454811
333	106.938629150391	-16.2467021942139	-6.82432460784912	0.00581331877037883	0.012956153601408	0.0178262684494257	-0.0315242260694504
334	106.938629150391	-16.5713768005371	-7.01912927627563	0.00126787810586393	0.0116574559360743	-0.00197886489331722	-0.0156151866540313
335	104.990585327148	-15.5973539352417	-6.82432460784912	-0.00652430532500148	0.0126314787194133	-0.0110697457566857	-0.0188619289547205
336	106.289276123047	-16.2467021942139	-7.79834747314453	0.0194496400654316	0.00678734155371785	0.0022419011220336	0.000618529506027699
337	106.938629150391	-17.2207260131836	-7.34380340576172	0.00354059832170606	0.00321592413820326	-0.00847235135734081	-0.00100484199356288
338	106.938629150391	-17.5454006195068	-7.4087381362915	0.000293855206109583	-0.00132951640989631	-0.00782300252467394	0.00354059832170606
339	106.289276123047	-16.8960514068604	-7.14899873733521	-0.0133424662053585	-0.00684897974133492	-0.0175632312893867	0.0145795252174139
340	104.990585327148	-14.9480056762695	-7.47367286682129	-0.0136671401560307	0.00191722682211548	-0.0224333461374044	0.0541897900402546
341	106.289276123047	-15.5973539352417	-7.27886867523193	-0.00522560812532902	0.0126314787194133	-0.0201606266200542	0.0580858811736107
342	104.990585327148	-14.6233310699463	-7.6684775352478	-0.00295288790948689	0.0022419011220336	-0.0318489037454128	0.0438002124428749
343	105.639930725098	-15.5973539352417	-7.27886867523193	0.00159255252219737	-0.000355493422830477	-0.0201606266200542	0.0330859608948231
344	106.938629150391	-16.2467021942139	-7.47367286682129	-0.00717365415766835	-0.00684897974133492	-0.0263294391334057	0.0136055024340749
345	105.639930725098	-15.5973539352417	-7.21393346786499	-0.00490093370899558	0.00354059832170606	-0.0198359526693821	-0.00327756232582033
346	105.639930725098	-15.9220285415649	-7.14899873733521	0.0022419011220336	0.00159255252219737	-0.0185372550040483	-0.0107450718060136
347	106.289276123047	-15.5973539352417	-7.14899873733521	0.00451462110504508	0.00289124972186983	-0.0126931173726916	-0.00555028254166245
348	104.990585327148	-14.6233310699463	-7.86328220367432	0.0100340843200684	-0.000680167751852423	-0.0136671401560307	-0.00749832857400179
349	106.289276123047	-15.5973539352417	-6.95419406890869	0.00613799272105098	0.00126787810586393	0.00321592413820326	-0.0217839982360601
350	104.990585327148	-15.2726793289185	-6.95419406890869	0.0178262684494257	-3.08191010844894e-05	0.00483929552137852	-0.0613942667841911
351	105.639930725098	-14.9480056762695	-7.21393346786499	0.025618452578783	-0.00619963090866804	0.0252937767654657	-0.0656150281429291
352	104.341232299805	-14.298656463623	-6.95419406890869	0.011982130818069	-0.0120437685400248	0.0239950809627771	-0.0532774068415165
353	105.639930725098	-15.5973539352417	-7.01912927627563	0.00970941036939621	-0.0100957229733467	0.00841071270406246	-0.0230826959013939
354	106.289276123047	-15.5973539352417	-7.4087381362915	0.00938473641872406	-0.00944637414067984	-0.00522560812532902	-0.0139918150380254
355	105.639930725098	-14.9480056762695	-7.21393346786499	-0.00587495695799589	-0.00457625929266214	-0.00847235135734081	-0.0165892094373703
356	106.938629150391	-14.6233310699463	-7.14899873733521	0.0126314787194133	-0.0139918150380254	-0.00100484199356288	-0.00977104809135199
357	106.938629150391	-15.5973539352417	-6.43471527099609	-0.00555028254166245	-0.00944637414067984	-0.0100957229733467	-0.00684897974133492
358	106.938629150391	-15.2726793289185	-6.49965000152588	-0.000680167751852423	-0.00392691092565656	-0.00652430532500148	0.012956153601408
359	106.938629150391	-15.9220285415649	-6.88925933837891	-0.00684897974133492	-0.00360223650932312	-0.00912170019000769	0.025618452578783
360	103.691886901855	-14.6233310699463	-7.08406400680542	-0.0185372550040483	0.00289124972186983	-0.0185372550040483	0.0632806718349457
361	104.990585327148	-14.298656463623	-7.60354280471802	-0.00912170019000769	0.00321592413820326	-0.0198359526693821	0.0704235062003136
362	102.393188476563	-13.9739828109741	-7.4087381362915	-0.00100484199356288	0.00483929552137852	-0.0195112787187099	0.0532157681882381
363	103.691886901855	-15.9220285415649	-7.14899873733521	-0.00717365415766835	0.000618529506027699	-0.0315242260694504	0.0428261905908585
364	103.691886901855	-15.5973539352417	-7.08406400680542	-0.0120437685400248	0.0136055024340749	-0.0204853005707264	0.0178262684494257
365	103.042533874512	-15.9220285415649	-6.95419406890869	-0.00977104809135199	0.0269171483814716	-0.0188619289547205	0.0132808275520802
366	104.341232299805	-14.9480056762695	-6.95419406890869	0.00289124972186983	0.0269171483814716	-0.00555028254166245	0.00386527273803949
367	104.341232299805	-15.9220285415649	-6.75938940048218	-0.00814767740666866	0.0363327041268349	-0.00944637414067984	0.00678734155371785
368	104.341232299805	-14.9480056762695	-7.27886867523193	0.0116574559360743	0.0360080301761627	-0.0026282137259841	0.00354059832170606
369	105.639930725098	-15.5973539352417	-7.14899873733521	-3.08191010844894e-05	0.0386054255068302	-0.00197886489331722	-0.0126931173726916
370	105.639930725098	-14.9480056762695	-7.08406400680542	0.0181509424000978	0.0321119390428066	0.00159255252219737	-0.0652903541922569
371	104.990585327148	-14.9480056762695	-7.73341274261475	0.0178262684494257	0.0272418223321438	0.0106834331527352	-0.0652903541922569
372	104.990585327148	-13.9739828109741	-7.34380340576172	0.00646266713738441	0.031137915328145	0.0207483377307653	-0.0497059896588326
373	106.289276123047	-15.9220285415649	-7.4087381362915	-0.00555028254166245	0.00743668992072344	0.0136055024340749	-0.0250307414680719
374	106.938629150391	-15.2726793289185	-7.60354280471802	0.00386527273803949	-0.0165892094373703	0.0149041991680861	-0.00749832857400179
375	105.639930725098	-15.5973539352417	-7.4087381362915	0.00256657530553639	-0.0159398596733809	0.00191722682211548	-0.00490093370899558
376	106.938629150391	-15.2726793289185	-6.82432460784912	-0.00392691092565656	-0.0292515084147453	0.013930176384747	-3.08191010844894e-05
377	106.938629150391	-16.8960514068604	-6.95419406890869	0.000943203864153475	-0.0247060675173998	0.000943203864153475	0.00938473641872406
378	106.289276123047	-16.2467021942139	-7.4087381362915	-0.00197886489331722	-0.0243813935667276	0.01100810803473	0.0213976856321096
379	107.58797454834	-16.5713768005371	-7.34380340576172	-0.00782300252467394	-0.0286021586507559	-0.00165419070981443	0.0298392176628113
380	104.990585327148	-16.2467021942139	-7.34380340576172	-0.0169138833880424	-0.0182125810533762	-0.0133424662053585	0.0652287155389786
381	105.639930725098	-16.5713768005371	-7.34380340576172	0.00159255252219737	-0.0100957229733467	-0.0126931173726916	0.0726962238550186
382	104.990585327148	-15.5973539352417	-7.60354280471802	-0.00652430532500148	-0.00684897974133492	-0.00977104809135199	0.047696303576231
383	106.938629150391	-16.8960514068604	-7.47367286682129	0.00451462110504508	-0.00295288790948689	-0.0100957229733467	0.0382807515561581
384	106.938629150391	-15.5973539352417	-6.88925933837891	-0.00360223650932312	-0.0172385573387146	-0.00457625929266214	0.0162028968334198
385	106.289276123047	-15.5973539352417	-7.34380340576172	0.00321592413820326	-0.00879702530801296	-0.00879702530801296	0.00581331877037883
386	105.639930725098	-15.9220285415649	-7.4087381362915	0.00548864435404539	-0.0110697457566857	-0.00100484199356288	-0.00360223650932312
387	105.639930725098	-15.5973539352417	-6.62951993942261	0.00678734155371785	-0.0198359526693821	-0.00619963090866804	0.00516396993771195
388	104.990585327148	-14.6233310699463	-7.14899873733521	0.000943203864153475	-0.0263294391334057	-0.00327756232582033	-0.00522560812532902
389	108.237327575684	-15.5973539352417	-7.4087381362915	-0.000680167751852423	-0.0315242260694504	0.000293855206109583	-0.0204853005707264
390	104.990585327148	-15.2726793289185	-7.01912927627563	0.01847561635077	-0.0363943427801132	0.01100810803473	-0.0626929625868797
391	106.289276123047	-14.6233310699463	-7.27886867523193	0.0236704051494598	-0.0305502042174339	0.00906006153672934	-0.0724331885576248
392	103.691886901855	-14.6233310699463	-7.14899873733521	0.0188002903014421	-0.0175632312893867	0.0288651939481497	-0.0503553375601768
393	106.289276123047	-15.9220285415649	-6.82432460784912	0.00808603875339031	-0.0175632312893867	0.0106834331527352	-0.0266541130840778
394	105.639930725098	-15.5973539352417	-7.86328220367432	0.00289124972186983	-0.0149658378213644	0.013930176384747	-0.0191866029053926
395	106.289276123047	-14.9480056762695	-7.99315214157104	0.0226963832974434	-0.0107450718060136	0.00256657530553639	-0.0130177913233638
396	105.639930725098	-14.6233310699463	-7.4087381362915	-0.00295288790948689	0.00483929552137852	0.0022419011220336	-0.00457625929266214
397	106.938629150391	-15.9220285415649	-7.53860807418823	0.0188002903014421	0.00256657530553639	0.00321592413820326	0.00451462110504508
398	106.938629150391	-15.5973539352417	-7.27886867523193	-0.00392691092565656	0.0145795252174139	-3.08191010844894e-05	0.0103587592020631
399	107.58797454834	-15.9220285415649	-7.21393346786499	-0.000680167751852423	0.00548864435404539	-0.00327756232582033	0.0249691028147936
400	104.990585327148	-14.9480056762695	-7.47367286682129	-0.0126931173726916	0.036657378077507	-0.0182125810533762	0.0642546936869621
401	107.58797454834	-14.6233310699463	-7.14899873733521	-0.000680167751852423	0.0382807515561581	-0.0247060675173998	0.0567871853709221
402	103.691886901855	-14.6233310699463	-7.60354280471802	-0.00295288790948689	0.0457482598721981	-0.0247060675173998	0.0486703291535378
403	106.289276123047	-15.5973539352417	-7.4087381362915	-0.0117190945893526	0.0308132413774729	-0.0172385573387146	0.0321119390428066
404	104.341232299805	-15.5973539352417	-7.27886867523193	-0.00879702530801296	0.0363327041268349	-0.0149658378213644	0.0155535480007529
405	104.990585327148	-15.9220285415649	-7.08406400680542	-0.00717365415766835	0.0399041213095188	-0.0195112787187099	-0.00847235135734081
406	103.691886901855	-15.9220285415649	-7.47367286682129	-0.00360223650932312	0.0347093306481838	-0.00684897974133492	0.00256657530553639
407	104.341232299805	-15.5973539352417	-6.95419406890869	-0.00295288790948689	0.031137915328145	0.00386527273803949	-0.00684897974133492
408	101.09449005127	-14.6233310699463	-7.08406400680542	-0.0110697457566857	0.0236704051494598	-0.00555028254166245	-0.00490093370899558
409	103.691886901855	-15.9220285415649	-6.82432460784912	0.00548864435404539	0.0181509424000978	-0.00782300252467394	-0.0182125810533762
410	101.09449005127	-15.5973539352417	-6.62951993942261	0.00678734155371785	0.00548864435404539	0.00483929552137852	-0.0630176365375519
411	103.691886901855	-14.298656463623	-7.4087381362915	0.011982130818069	0.00613799272105098	0.00808603875339031	-0.072757862508297
412	102.393188476563	-14.6233310699463	-7.53860807418823	0.00808603875339031	0.00906006153672934	0.01100810803473	-0.0503553375601768
413	106.289276123047	-15.2726793289185	-7.34380340576172	-0.00977104809135199	-0.00555028254166245	-0.0100957229733467	-0.0295761823654175
414	104.990585327148	-14.6233310699463	-7.08406400680542	-0.0026282137259841	-0.0198359526693821	0.00354059832170606	-0.0204853005707264
415	106.289276123047	-14.6233310699463	-7.60354280471802	0.0191249661147594	-0.00717365415766835	-0.00295288790948689	-0.0159398596733809
416	104.990585327148	-15.2726793289185	-7.01912927627563	0.0246444288641214	0.00191722682211548	0.000293855206109583	-0.000355493422830477
417	106.289276123047	-15.9220285415649	-6.56458520889282	-0.0162645354866982	0.00776136433705688	0.012956153601408	0.00516396993771195
418	104.990585327148	-15.2726793289185	-7.27886867523193	-0.00165419070981443	0.00418994715437293	0.0197743140161037	0.00548864435404539
419	106.289276123047	-16.2467021942139	-7.47367286682129	-0.0130177913233638	-0.00230353930965066	0.0171769186854362	0.0298392176628113
420	103.691886901855	-15.5973539352417	-6.82432460784912	-0.0159398596733809	0.013930176384747	-0.00392691092565656	0.0538651160895824
421	105.639930725098	-15.9220285415649	-7.60354280471802	-0.0026282137259841	0.0230210572481155	0.0022419011220336	0.0723715499043465
422	103.042533874512	-15.2726793289185	-6.82432460784912	-0.00100484199356288	0.0321119390428066	-0.00619963090866804	0.0444495603442192
423	105.639930725098	-16.2467021942139	-6.62951993942261	-0.0100957229733467	0.0158782228827477	-0.00587495695799589	0.0275664981454611
424	105.639930725098	-15.9220285415649	-6.95419406890869	-0.00652430532500148	0.0116574559360743	-0.0146411629393697	0.0158782228827477
425	106.938629150391	-15.5973539352417	-7.4087381362915	-0.0026282137259841	0.012956153601408	0.00386527273803949	-0.000680167751852423
426	105.639930725098	-15.5973539352417	-7.4087381362915	0.0022419011220336	0.0116574559360743	-0.000355493422830477	0.00548864435404539
427	104.990585327148	-15.5973539352417	-6.75938940048218	0.00743668992072344	-0.00555028254166245	-0.00684897974133492	0.00256657530553639
428	104.341232299805	-13.9739828109741	-6.95419406890869	0.00711201597005129	-0.0198359526693821	-0.00490093370899558	-0.00490093370899558
429	106.289276123047	-15.5973539352417	-6.56458520889282	-0.00717365415766835	-0.03444629535079	-0.0120437685400248	-0.0165892094373703
430	104.990585327148	-14.9480056762695	-7.27886867523193	0.0123068047687411	-0.0471085943281651	0.011982130818069	-0.0649656802415848
431	104.341232299805	-14.298656463623	-7.21393346786499	0.031137915328145	-0.0428878292441368	0.0191249661147594	-0.0610695891082287
432	104.341232299805	-14.6233310699463	-7.60354280471802	0.00873538758605719	-0.0445111989974976	0.0223717093467712	-0.0471085943281651
433	104.990585327148	-15.2726793289185	-7.01912927627563	0.0100340843200684	-0.0503553375601768	0.025618452578783	-0.0282774847000837
434	104.990585327148	-14.9480056762695	-6.88925933837891	0.0100340843200684	-0.0591215454041958	0.00808603875339031	-0.000355493422830477
435	104.990585327148	-14.6233310699463	-7.53860807418823	-0.00944637414067984	-0.0490566417574883	0.0116574559360743	-0.00132951640989631
436	105.639930725098	-14.6233310699463	-7.86328220367432	-0.00684897974133492	-0.0315242260694504	0.0126314787194133	0.01100810803473
437	104.990585327148	-14.6233310699463	-7.60354280471802	0.0145795252174139	-0.0256800893694162	0.00841071270406246	0.00906006153672934
438	105.639930725098	-14.9480056762695	-7.4087381362915	-0.0113944197073579	-0.0149658378213644	0.000293855206109583	0.0132808275520802
439	106.289276123047	-15.2726793289185	-7.34380340576172	-0.00782300252467394	-0.00165419070981443	-0.00522560812532902	0.0226963832974434
440	103.691886901855	-14.6233310699463	-6.56458520889282	-0.0208099745213985	0.020423661917448	-0.0146411629393697	0.0665274113416672
441	105.639930725098	-14.298656463623	-7.34380340576172	-0.00847235135734081	0.0353586822748184	-0.0211346503347158	0.0574365332722664
442	103.691886901855	-14.298656463623	-7.60354280471802	-0.00230353930965066	0.0295145437121391	-0.0221086721867323	0.0502936989068985
443	104.341232299805	-14.6233310699463	-7.47367286682129	-0.00782300252467394	0.0278911720961332	-0.0182125810533762	0.0249691028147936
444	104.341232299805	-14.9480056762695	-7.27886867523193	-0.0104203969240189	0.0275664981454611	-0.0149658378213644	0.0155535480007529
445	103.042533874512	-14.6233310699463	-7.4087381362915	-0.00879702530801296	0.0194496400654316	-0.0113944197073579	0.00159255252219737
446	102.393188476563	-14.9480056762695	-7.21393346786499	-0.000680167751852423	0.0282158460468054	-0.00944637414067984	0.00386527273803949
447	103.042533874512	-14.9480056762695	-6.95419406890869	-0.00327756232582033	0.0188002903014421	-0.0104203969240189	-0.00457625929266214
448	100.44514465332	-13.6493082046509	-7.53860807418823	0.00548864435404539	-0.0026282137259841	-0.00392691092565656	-0.00327756232582033
449	103.042533874512	-14.298656463623	-6.95419406890869	-0.00944637414067984	-0.0175632312893867	0.0100340843200684	-0.0263294391334057
450	103.042533874512	-14.9480056762695	-6.88925933837891	0.00873538758605719	-0.0334722734987736	0.0168522447347641	-0.0587968714535236
451	102.393188476563	-13.6493082046509	-6.95419406890869	0.0142548503354192	-0.0276281367987394	0.0149041991680861	-0.0756799355149269
452	103.042533874512	-14.6233310699463	-6.36978054046631	0.00873538758605719	-0.032173577696085	0.0239950809627771	-0.0510046854615211
453	104.341232299805	-14.9480056762695	-7.14899873733521	0.00678734155371785	-0.0393164120614529	0.0285405199974775	-0.0282774847000837
454	105.639930725098	-14.6233310699463	-7.6684775352478	0.0103587592020631	-0.0360696688294411	0.00386527273803949	-0.0221086721867323
455	103.691886901855	-13.3246335983276	-7.79834747314453	0.00646266713738441	-0.0286021586507559	0.00321592413820326	-0.0139918150380254
456	104.341232299805	-14.298656463623	-7.47367286682129	0.00906006153672934	-0.00814767740666866	0.00354059832170606	-0.00749832857400179
457	104.990585327148	-14.9480056762695	-6.75938940048218	0.00841071270406246	-0.0104203969240189	0.00321592413820326	-0.00944637414067984
458	104.990585327148	-15.5973539352417	-6.49965000152588	-0.00522560812532902	-0.0172385573387146	-0.00295288790948689	-0.00100484199356288
459	104.990585327148	-15.5973539352417	-6.75938940048218	-0.0026282137259841	0.00386527273803949	-0.0110697457566857	0.0145795252174139
460	104.341232299805	-15.9220285415649	-6.82432460784912	-0.0136671401560307	0.0132808275520802	-0.023407369852066	0.0580858811736107
461	104.341232299805	-14.6233310699463	-7.21393346786499	-0.0026282137259841	0.0353586822748184	-0.0185372550040483	0.0707481801509857
462	103.691886901855	-15.2726793289185	-7.47367286682129	-0.000680167751852423	0.0431508645415306	-0.0337969474494457	0.0499690249562263
463	104.341232299805	-15.5973539352417	-7.27886867523193	-0.00457625929266214	0.0496443510055542	-0.0286021586507559	0.0353586822748184
464	104.990585327148	-15.9220285415649	-7.14899873733521	-0.00327756232582033	0.0502936989068985	-0.0276281367987394	-0.00132951640989631
465	104.341232299805	-14.9480056762695	-6.69445466995239	-0.00847235135734081	0.0593845807015896	-0.0237320438027382	0.0168522447347641
466	106.289276123047	-15.2726793289185	-7.01912927627563	0.00289124972186983	0.0535404421389103	-0.0143164889886975	-0.000355493422830477
467	105.639930725098	-14.9480056762695	-7.53860807418823	-0.000355493422830477	0.047696303576231	-0.0107450718060136	0.00159255252219737
468	104.341232299805	-14.6233310699463	-7.47367286682129	-0.00490093370899558	0.0441248863935471	-0.0204853005707264	0.000293855206109583
469	106.289276123047	-14.6233310699463	-7.34380340576172	0.0123068047687411	0.0230210572481155	-0.00749832857400179	-0.0198359526693821
470	106.289276123047	-15.2726793289185	-7.21393346786499	0.00906006153672934	0.00906006153672934	-0.00425158534198999	-0.0753552615642548
471	103.691886901855	-13.6493082046509	-7.53860807418823	0.0149041991680861	0.01100810803473	0.0113327819854021	-0.0701604709029198
472	104.341232299805	-13.9739828109741	-7.73341274261475	0.0152288740500808	-0.00295288790948689	0.0126314787194133	-0.0438618510961533
473	105.639930725098	-14.9480056762695	-7.73341274261475	-0.00100484199356288	-0.02697878703475	0.01100810803473	-0.0276281367987394
474	106.938629150391	-14.9480056762695	-7.34380340576172	0.00873538758605719	-0.0341216214001179	0.00386527273803949	-0.0133424662053585
475	103.042533874512	-13.9739828109741	-7.79834747314453	0.00418994715437293	-0.0480826161801815	0.00321592413820326	-0.0104203969240189
476	105.639930725098	-14.298656463623	-7.60354280471802	0.0259431265294552	-0.0480826161801815	0.00159255252219737	0.00354059832170606
477	104.990585327148	-14.6233310699463	-7.60354280471802	-3.08191010844894e-05	-0.055874802172184	0.0126314787194133	0.00678734155371785
478	106.289276123047	-15.2726793289185	-7.53860807418823	0.00938473641872406	-0.0539267547428608	0.020423661917448	0.0262678004801273
479	104.341232299805	-14.9480056762695	-6.82432460784912	0.0022419011220336	-0.0422384813427925	0.00354059832170606	0.0197743140161037
480	104.990585327148	-14.9480056762695	-6.88925933837891	-0.00490093370899558	-0.0250307414680719	-0.0100957229733467	0.0697741582989693
481	104.990585327148	-13.9739828109741	-7.6684775352478	-0.00814767740666866	-0.00847235135734081	-0.0123684434220195	0.0723715499043465
482	104.990585327148	-14.298656463623	-7.34380340576172	-0.00360223650932312	0.00418994715437293	-0.0198359526693821	0.0525664202868938
483	104.990585327148	-14.6233310699463	-7.21393346786499	-0.000355493422830477	0.013930176384747	-0.0198359526693821	0.0298392176628113
484	104.990585327148	-14.9480056762695	-7.34380340576172	-0.00847235135734081	0.0162028968334198	-0.0182125810533762	-3.08191010844894e-05
485	103.042533874512	-14.9480056762695	-6.95419406890869	-0.0159398596733809	0.0262678004801273	-0.00490093370899558	0.00418994715437293
486	103.042533874512	-15.2726793289185	-7.4087381362915	-0.0113944197073579	0.0298392176628113	0.00159255252219737	-0.00132951640989631
487	103.042533874512	-14.9480056762695	-7.34380340576172	-0.0156151866540313	0.0262678004801273	0.0022419011220336	-0.00230353930965066
488	101.09449005127	-15.2726793289185	-6.69445466995239	-0.0162645354866982	0.0298392176628113	-0.0117190945893526	-0.00749832857400179
489	103.042533874512	-15.5973539352417	-6.75938940048218	-0.00944637414067984	0.0162028968334198	-0.0100957229733467	-0.0305502042174339
490	105.639930725098	-15.5973539352417	-6.88925933837891	-0.00977104809135199	0.00678734155371785	0.00516396993771195	-0.0698357969522476
491	102.393188476563	-14.298656463623	-7.21393346786499	0.0022419011220336	0.0126314787194133	0.0132808275520802	-0.0763292834162712
492	104.341232299805	-14.6233310699463	-7.27886867523193	0.00126787810586393	0.00289124972186983	0.01847561635077	-0.0490566417574883
493	104.341232299805	-15.2726793289185	-7.27886867523193	-0.00912170019000769	0.00418994715437293	0.0233457311987877	-0.0253554154187441
494	105.639930725098	-14.9480056762695	-6.95419406890869	0.00581331877037883	0.00321592413820326	0.00841071270406246	-0.0126931173726916
495	104.341232299805	-14.6233310699463	-7.6684775352478	0.0116574559360743	0.00191722682211548	0.00678734155371785	-0.0104203969240189
496	105.639930725098	-15.2726793289185	-7.08406400680542	0.013930176384747	0.0103587592020631	0.000293855206109583	0.00354059832170606
497	104.341232299805	-16.8960514068604	-7.34380340576172	-0.00197886489331722	0.0165275707840919	-0.00587495695799589	0.00483929552137852
498	105.639930725098	-16.8960514068604	-7.27886867523193	0.000293855206109583	0.00581331877037883	-0.0100957229733467	0.0152288740500808
499	104.341232299805	-16.8960514068604	-7.4087381362915	0.00159255252219737	0.0142548503354192	-0.00522560812532902	0.0314625911414623
500	103.042533874512	-17.2207260131836	-7.01912927627563	-0.00814767740666866	0.031137915328145	-0.0169138833880424	0.0704235062003136
501	104.341232299805	-15.9220285415649	-7.60354280471802	-0.00490093370899558	0.0226963832974434	-0.0113944197073579	0.0697741582989693
502	103.691886901855	-14.9480056762695	-7.60354280471802	-0.000680167751852423	0.0236704051494598	-0.0188619289547205	0.0489950031042099
503	105.639930725098	-16.2467021942139	-7.34380340576172	-0.00457625929266214	0.00451462110504508	-0.0113944197073579	0.0314625911414623
504	104.990585327148	-16.2467021942139	-7.01912927627563	-0.00392691092565656	0.00126787810586393	-0.0185372550040483	0.00873538758605719
505	104.341232299805	-15.5973539352417	-6.69445466995239	0.000293855206109583	-0.00684897974133492	-0.0139918150380254	0.0132808275520802
506	105.639930725098	-15.5973539352417	-6.95419406890869	0.00451462110504508	0.00126787810586393	-0.00977104809135199	-0.00457625929266214
507	105.639930725098	-15.5973539352417	-7.4087381362915	0.00386527273803949	-0.0175632312893867	0.0106834331527352	-0.000355493422830477
508	103.042533874512	-14.9480056762695	-7.6684775352478	-0.00619963090866804	-0.0250307414680719	-0.00132951640989631	-0.00717365415766835
509	104.990585327148	-15.5973539352417	-7.53860807418823	0.00516396993771195	-0.0341216214001179	0.00548864435404539	-0.0253554154187441
510	105.639930725098	-15.9220285415649	-7.47367286682129	0.0262678004801273	-0.0386670641601086	0.0136055024340749	-0.0672384053468704
511	103.691886901855	-15.2726793289185	-7.47367286682129	0.0269171483814716	-0.0318489037454128	0.0210730116814375	-0.0688617751002312
512	103.042533874512	-14.9480056762695	-7.47367286682129	0.0168522447347641	-0.0240567177534103	0.0181509424000978	-0.0471085943281651
513	104.341232299805	-16.2467021942139	-7.73341274261475	0.0158782228827477	-0.0165892094373703	0.0200989879667759	-0.0273034609854221
514	104.990585327148	-15.2726793289185	-7.86328220367432	0.00613799272105098	-0.0217839982360601	0.0100340843200684	-0.0107450718060136
515	103.691886901855	-14.6233310699463	-7.73341274261475	0.0213976856321096	-0.0143164889886975	0.0155535480007529	-0.00782300252467394
516	104.990585327148	-14.6233310699463	-7.53860807418823	0.00808603875339031	-0.00555028254166245	0.00743668992072344	-0.0100957229733467
517	104.341232299805	-15.5973539352417	-6.43471527099609	0.0236704051494598	-0.00425158534198999	0.00678734155371785	-0.00295288790948689
518	104.341232299805	-15.5973539352417	-7.34380340576172	-0.00132951640989631	0.00321592413820326	0.00548864435404539	0.00938473641872406
519	104.341232299805	-15.9220285415649	-7.4087381362915	-0.00132951640989631	0.00581331877037883	-0.00814767740666866	0.0278911720961332
520	103.042533874512	-15.5973539352417	-7.47367286682129	-0.0195112787187099	0.0239950809627771	-0.00977104809135199	0.0726962238550186
521	103.042533874512	-14.6233310699463	-7.08406400680542	-0.000680167751852423	0.0243197549134493	-0.0279528107494116	0.0652287155389786
522	101.09449005127	-14.298656463623	-6.82432460784912	-0.00457625929266214	0.0249691028147936	-0.017887907102704	0.045423585921526
523	102.393188476563	-15.5973539352417	-6.43471527099609	-0.00749832857400179	0.0191249661147594	-0.0208099745213985	0.0343846566975117
524	101.09449005127	-15.5973539352417	-6.82432460784912	-0.0156151866540313	0.0113327819854021	-0.0139918150380254	0.0168522447347641
525	101.09449005127	-15.9220285415649	-7.4087381362915	-0.0130177913233638	0.0168522447347641	-0.00782300252467394	0.013930176384747
526	102.393188476563	-15.2726793289185	-7.4087381362915	-0.00327756232582033	0.0252937767654657	-0.00684897974133492	-0.00684897974133492
527	103.042533874512	-15.9220285415649	-7.27886867523193	0.00159255252219737	0.012956153601408	-0.00327756232582033	0.00678734155371785
528	103.042533874512	-13.6493082046509	-6.88925933837891	-0.0123684434220195	0.00483929552137852	-3.08191010844894e-05	-0.00782300252467394
529	104.341232299805	-15.9220285415649	-6.56458520889282	0.00126787810586393	0.00938473641872406	-0.00749832857400179	-0.0299008563160896
530	104.341232299805	-15.5973539352417	-7.47367286682129	0.0175015944987535	-0.0104203969240189	0.0152288740500808	-0.072757862508297
531	103.042533874512	-14.6233310699463	-7.27886867523193	0.0158782228827477	-0.00587495695799589	0.0226963832974434	-0.0747059136629105
532	103.042533874512	-15.2726793289185	-6.95419406890869	0.0145795252174139	-0.0172385573387146	0.0210730116814375	-0.0594462193548679
533	106.289276123047	-16.2467021942139	-6.69445466995239	0.0123068047687411	-0.0104203969240189	0.011982130818069	-0.0367190167307854
534	104.990585327148	-15.5973539352417	-7.4087381362915	0.0123068047687411	-0.0156151866540313	0.00548864435404539	-0.0172385573387146
535	103.691886901855	-15.5973539352417	-7.34380340576172	0.00516396993771195	-0.00912170019000769	0.0022419011220336	-0.00749832857400179
536	103.691886901855	-15.5973539352417	-7.79834747314453	0.0200989879667759	-0.00782300252467394	0.00354059832170606	-0.00587495695799589
537	104.990585327148	-16.8960514068604	-7.47367286682129	0.0171769186854362	0.000293855206109583	-0.0110697457566857	0.0113327819854021
538	105.639930725098	-16.2467021942139	-7.34380340576172	-0.00587495695799589	-0.00847235135734081	0.00970941036939621	0.025618452578783
539	105.639930725098	-16.5713768005371	-7.27886867523193	-0.00652430532500148	0.0136055024340749	-0.0165892094373703	0.0314625911414623
540	103.042533874512	-16.2467021942139	-7.08406400680542	-0.0188619289547205	0.0324366129934788	-0.0130177913233638	0.0821117833256721
541	105.639930725098	-14.6233310699463	-7.47367286682129	-0.00717365415766835	0.0502936989068985	-0.0263294391334057	0.0811377614736557
542	102.393188476563	-14.6233310699463	-7.6684775352478	0.000618529506027699	0.0386054255068302	-0.0182125810533762	0.0613326244056225
543	104.990585327148	-15.5973539352417	-7.53860807418823	-0.00230353930965066	0.0317872650921345	-0.0308748781681061	0.040228795260191
544	104.990585327148	-15.5973539352417	-7.34380340576172	-0.00847235135734081	0.0239950809627771	-0.0107450718060136	0.0188002903014421
545	105.639930725098	-16.2467021942139	-7.21393346786499	-3.08191010844894e-05	0.0188002903014421	-0.0156151866540313	0.00126787810586393
546	104.990585327148	-14.9480056762695	-6.62951993942261	0.0100340843200684	0.0259431265294552	-0.0156151866540313	0.0022419011220336
547	105.639930725098	-15.9220285415649	-6.95419406890869	0.000943203864153475	0.0220470335334539	-0.00749832857400179	-0.00684897974133492
548	103.042533874512	-14.6233310699463	-8.05808639526367	0.00548864435404539	0.0149041991680861	0.00743668992072344	-0.0026282137259841
549	105.639930725098	-15.9220285415649	-7.6684775352478	-0.0113944197073579	-3.08191010844894e-05	-0.00165419070981443	-0.0266541130840778
550	104.990585327148	-15.5973539352417	-6.88925933837891	0.01847561635077	-0.0113944197073579	0.0217223595827818	-0.0643163323402405
551	104.341232299805	-14.6233310699463	-7.6684775352478	0.0236704051494598	-0.0195112787187099	0.0233457311987877	-0.0600955672562122
552	103.691886901855	-15.2726793289185	-6.69445466995239	0.0149041991680861	-0.0149658378213644	0.0275664981454611	-0.0409397818148136
553	105.639930725098	-15.9220285415649	-6.95419406890869	0.00873538758605719	-0.0224333461374044	0.0152288740500808	-0.0305502042174339
554	104.990585327148	-14.9480056762695	-7.21393346786499	0.0126314787194133	-0.0250307414680719	0.00743668992072344	-0.0201606266200542
555	104.341232299805	-14.6233310699463	-7.01912927627563	-0.0208099745213985	-0.0182125810533762	0.00743668992072344	-0.0113944197073579
556	103.042533874512	-14.6233310699463	-7.60354280471802	0.0171769186854362	-0.0204853005707264	0.00256657530553639	0.00581331877037883
557	105.639930725098	-15.9220285415649	-7.47367286682129	0.0285405199974775	-0.0305502042174339	0.00516396993771195	0.00126787810586393
558	103.042533874512	-15.5973539352417	-7.08406400680542	0.012956153601408	-0.0266541130840778	0.00776136433705688	0.011982130818069
559	103.691886901855	-15.9220285415649	-7.4087381362915	-0.0198359526693821	-0.00717365415766835	-0.0120437685400248	0.0181509424000978
560	101.743835449219	-15.2726793289185	-7.4087381362915	-0.0247060675173998	0.00289124972186983	-0.0100957229733467	0.0700988322496414
561	102.393188476563	-14.9480056762695	-7.60354280471802	-0.0195112787187099	-0.00327756232582033	-0.0136671401560307	0.0636053457856178
562	100.44514465332	-14.298656463623	-7.6684775352478	-0.0120437685400248	0.00321592413820326	-0.0152905117720366	0.0460729338228703
563	102.393188476563	-15.9220285415649	-7.21393346786499	-0.00522560812532902	-0.0133424662053585	-0.0100957229733467	0.0360080301761627
564	103.691886901855	-15.5973539352417	-7.01912927627563	-0.00847235135734081	0.000618529506027699	-0.00555028254166245	-0.000355493422830477
565	104.341232299805	-15.5973539352417	-7.47367286682129	-0.0139918150380254	-0.00490093370899558	0.000943203864153475	0.000943203864153475
566	104.341232299805	-15.9220285415649	-7.4087381362915	0.00678734155371785	0.00841071270406246	0.00678734155371785	0.00159255252219737
567	103.691886901855	-14.9480056762695	-7.27886867523193	0.0239950809627771	-0.00230353930965066	-0.00295288790948689	-0.00392691092565656
568	102.393188476563	-13.9739828109741	-6.95419406890869	0.000293855206109583	0.00126787810586393	-0.0133424662053585	-3.08191010844894e-05
569	104.990585327148	-15.9220285415649	-6.75938940048218	0.00646266713738441	-0.0165892094373703	-0.00490093370899558	-0.0227580219507217
570	104.341232299805	-16.2467021942139	-6.62951993942261	0.013930176384747	-0.0188619289547205	0.00321592413820326	-0.0711344927549362
571	104.341232299805	-14.9480056762695	-7.6684775352478	0.0210730116814375	-0.0185372550040483	0.01847561635077	-0.0724331885576248
572	103.042533874512	-15.2726793289185	-6.88925933837891	0.0126314787194133	-0.0126931173726916	0.0100340843200684	-0.0454852245748043
573	104.990585327148	-16.8960514068604	-6.95419406890869	0.0178262684494257	-0.0159398596733809	0.00906006153672934	-0.0295761823654175
574	104.990585327148	-16.5713768005371	-6.95419406890869	-0.000355493422830477	-0.00392691092565656	-0.00360223650932312	-0.00522560812532902
575	103.691886901855	-15.2726793289185	-7.53860807418823	0.011982130818069	-0.00814767740666866	-0.00587495695799589	-0.00587495695799589
576	104.341232299805	-15.9220285415649	-7.21393346786499	0.00386527273803949	0.00126787810586393	-0.0191866029053926	-0.00295288790948689
577	104.990585327148	-16.8960514068604	-7.34380340576172	0.0207483377307653	0.00386527273803949	-0.0185372550040483	-0.000355493422830477
578	104.990585327148	-16.8960514068604	-6.75938940048218	0.00321592413820326	0.00386527273803949	-0.00165419070981443	0.0103587592020631
579	105.639930725098	-16.5713768005371	-6.88925933837891	-0.00619963090866804	0.00841071270406246	-0.0162645354866982	0.0314625911414623
580	103.691886901855	-15.5973539352417	-7.27886867523193	-0.0136671401560307	0.0334106348454952	-0.0139918150380254	0.0636053457856178
581	105.639930725098	-14.9480056762695	-7.4087381362915	-0.00457625929266214	0.0363327041268349	-0.0133424662053585	0.06393001973629
582	103.691886901855	-14.6233310699463	-7.01912927627563	-0.00684897974133492	0.0405534692108631	-0.0165892094373703	0.0515923984348774
583	104.341232299805	-15.5973539352417	-7.4087381362915	-0.00327756232582033	0.0373067259788513	-0.0159398596733809	0.0330859608948231
584	104.990585327148	-15.2726793289185	-7.34380340576172	-0.00522560812532902	0.0431508645415306	-0.0126931173726916	0.0246444288641214
585	104.341232299805	-15.2726793289185	-7.47367286682129	-0.00652430532500148	0.0356833562254906	-0.00522560812532902	0.00321592413820326
586	104.341232299805	-15.2726793289185	-6.69445466995239	-0.00360223650932312	0.0265924744307995	-0.000355493422830477	-0.00555028254166245
587	104.990585327148	-14.9480056762695	-7.21393346786499	0.00841071270406246	0.0155535480007529	0.00873538758605719	-0.00100484199356288
588	103.042533874512	-14.6233310699463	-7.6684775352478	0.00354059832170606	0.000943203864153475	-3.08191010844894e-05	-0.00165419070981443
589	104.990585327148	-15.5973539352417	-7.27886867523193	-0.00392691092565656	0.0022419011220336	-0.0113944197073579	-0.0263294391334057
590	103.042533874512	-15.5973539352417	-7.53860807418823	0.0194496400654316	-0.0130177913233638	0.0171769186854362	-0.0646410062909126
591	104.341232299805	-13.9739828109741	-7.86328220367432	0.0022419011220336	-0.00425158534198999	0.0194496400654316	-0.0587968714535236
592	103.042533874512	-14.9480056762695	-7.4087381362915	0.0175015944987535	-0.00684897974133492	0.0149041991680861	-0.0360696688294411
593	104.341232299805	-15.2726793289185	-6.75938940048218	0.00873538758605719	-0.0191866029053926	0.01847561635077	-0.0175632312893867
594	102.393188476563	-14.6233310699463	-6.88925933837891	0.0178262684494257	-0.00555028254166245	-0.000680167751852423	-0.0143164889886975
595	102.393188476563	-14.298656463623	-7.14899873733521	-0.00587495695799589	-0.00977104809135199	0.00159255252219737	-0.00295288790948689
596	101.743835449219	-14.9480056762695	-7.08406400680542	0.000293855206109583	0.00613799272105098	-0.00132951640989631	0.00289124972186983
597	103.691886901855	-14.6233310699463	-7.73341274261475	0.0168522447347641	0.0106834331527352	0.0022419011220336	-0.0026282137259841
598	104.990585327148	-15.5973539352417	-7.21393346786499	-0.00522560812532902	-0.00165419070981443	0.000943203864153475	0.0175015944987535
599	103.691886901855	-14.9480056762695	-7.01912927627563	-0.0152905117720366	0.00159255252219737	-0.00912170019000769	0.025618452578783
600	101.743835449219	-14.9480056762695	-7.53860807418823	-0.0230826959013939	0.0100340843200684	-0.0188619289547205	0.0707481801509857
601	101.743835449219	-15.2726793289185	-7.34380340576172	-0.0126931173726916	0.0103587592020631	-0.0152905117720366	0.0671767666935921
602	102.393188476563	-15.5973539352417	-7.53860807418823	-0.00847235135734081	-0.000680167751852423	-0.0237320438027382	0.0509430468082428
603	99.7957916259766	-13.9739828109741	-7.08406400680542	-0.0133424662053585	-0.0107450718060136	-0.0113944197073579	0.0340599827468395
604	101.743835449219	-14.9480056762695	-6.95419406890869	-0.0204853005707264	-0.028926832601428	-0.0136671401560307	0.0194496400654316
605	100.44514465332	-14.298656463623	-6.75938940048218	-0.00457625929266214	-0.0363943427801132	-0.0149658378213644	0.00841071270406246
606	103.042533874512	-14.6233310699463	-7.6684775352478	-0.0126931173726916	-0.0295761823654175	-0.00879702530801296	0.00126787810586393
607	104.341232299805	-14.9480056762695	-7.53860807418823	0.00516396993771195	-0.03444629535079	-0.000355493422830477	0.00581331877037883
608	105.639930725098	-15.9220285415649	-7.4087381362915	0.00126787810586393	-0.0328229255974293	-0.0026282137259841	0.00289124972186983
609	104.990585327148	-15.5973539352417	-7.4087381362915	0.00711201597005129	-0.0250307414680719	-0.00197886489331722	-0.0227580219507217
610	104.341232299805	-15.9220285415649	-6.62951993942261	0.0149041991680861	-0.0412644557654858	0.00776136433705688	-0.0750305876135826
611	102.393188476563	-14.298656463623	-7.27886867523193	0.012956153601408	-0.0156151866540313	0.0265924744307995	-0.0652903541922569
612	104.990585327148	-15.9220285415649	-7.4087381362915	0.0103587592020631	-0.0113944197073579	0.040228795260191	-0.048407293856144
613	104.990585327148	-15.9220285415649	-7.73341274261475	0.00321592413820326	-0.0117190945893526	0.0285405199974775	-0.023407369852066
614	103.691886901855	-15.5973539352417	-7.6684775352478	0.0116574559360743	-0.00847235135734081	0.00776136433705688	-0.0172385573387146
615	102.393188476563	-15.9220285415649	-7.53860807418823	0.0132808275520802	-0.00132951640989631	0.00516396993771195	-0.00100484199356288
616	104.990585327148	-16.2467021942139	-7.08406400680542	0.0175015944987535	0.00159255252219737	0.0103587592020631	0.00354059832170606
617	102.393188476563	-15.2726793289185	-7.4087381362915	0.00289124972186983	0.0165275707840919	-3.08191010844894e-05	0.00776136433705688
618	103.691886901855	-15.2726793289185	-7.73341274261475	-0.00879702530801296	0.0152288740500808	-0.00230353930965066	0.0252937767654657
619	103.691886901855	-14.9480056762695	-7.73341274261475	-0.0110697457566857	0.0168522447347641	-0.0120437685400248	0.0347093306481838
620	103.691886901855	-15.2726793289185	-7.6684775352478	-0.0165892094373703	0.0213976856321096	-0.0260047651827335	0.0684754624962807
621	103.691886901855	-15.9220285415649	-7.27886867523193	-0.00555028254166245	0.0239950809627771	-0.023407369852066	0.0629559978842735
622	104.990585327148	-15.2726793289185	-7.34380340576172	-0.00360223650932312	0.036657378077507	-0.0266541130840778	0.0431508645415306
623	104.341232299805	-15.5973539352417	-7.47367286682129	-0.0026282137259841	0.0285405199974775	-0.0224333461374044	0.0308132413774729
624	104.990585327148	-14.6233310699463	-8.12302207946777	-0.000355493422830477	0.0340599827468395	-0.0136671401560307	0.0106834331527352
625	103.042533874512	-15.9220285415649	-7.86328220367432	-0.00814767740666866	0.0282158460468054	-0.0169138833880424	0.00873538758605719
626	104.990585327148	-15.2726793289185	-7.60354280471802	-0.00100484199356288	0.0308132413774729	-0.0107450718060136	0.00321592413820326
627	101.743835449219	-14.6233310699463	-7.47367286682129	-0.00230353930965066	0.0275664981454611	-0.0195112787187099	0.00321592413820326
628	103.042533874512	-14.298656463623	-7.60354280471802	-0.00295288790948689	0.0298392176628113	-0.0165892094373703	-0.00230353930965066
629	103.691886901855	-14.6233310699463	-8.05808639526367	-0.0026282137259841	0.0350340083241463	-0.00132951640989631	-0.0260047651827335
630	104.341232299805	-15.5973539352417	-7.73341274261475	0.0207483377307653	0.0249691028147936	0.00483929552137852	-0.0760046094655991
631	104.341232299805	-14.6233310699463	-7.86328220367432	0.00646266713738441	0.0317872650921345	0.0262678004801273	-0.0639916583895683
632	104.990585327148	-14.6233310699463	-7.6684775352478	0.0100340843200684	0.0269171483814716	0.0246444288641214	-0.0357449948787689
633	104.990585327148	-15.2726793289185	-7.4087381362915	0.000293855206109583	0.0171769186854362	0.0262678004801273	-0.0253554154187441
634	104.341232299805	-15.2726793289185	-7.08406400680542	0.00451462110504508	0.01847561635077	0.0106834331527352	-0.00652430532500148
635	104.341232299805	-14.6233310699463	-7.47367286682129	0.00191722682211548	0.0162028968334198	0.00906006153672934	-0.00392691092565656
636	104.341232299805	-15.2726793289185	-7.08406400680542	0.00451462110504508	0.0113327819854021	0.00126787810586393	0.00159255252219737
637	103.691886901855	-15.5973539352417	-6.95419406890869	0.0165275707840919	0.00646266713738441	0.0022419011220336	0.00159255252219737
638	103.042533874512	-14.298656463623	-6.95419406890869	0.000293855206109583	-0.0136671401560307	-0.00165419070981443	0.0314625911414623
639	103.691886901855	-14.9480056762695	-6.69445466995239	-0.0165892094373703	-0.0221086721867323	-0.0110697457566857	0.0334106348454952
640	103.691886901855	-14.9480056762695	-6.62951993942261	-0.0217839982360601	-0.0247060675173998	-0.023407369852066	0.081787109375
641	101.743835449219	-13.6493082046509	-7.86328220367432	-0.00652430532500148	-0.0237320438027382	-0.00555028254166245	0.0723715499043465
642	102.393188476563	-15.2726793289185	-7.53860807418823	-0.00879702530801296	-0.0282774847000837	-0.00652430532500148	0.0512677207589149
643	101.743835449219	-15.2726793289185	-7.27886867523193	-0.0123684434220195	-0.0350956469774246	-0.00912170019000769	0.0447742342948914
644	101.743835449219	-13.9739828109741	-7.53860807418823	-0.0136671401560307	-0.0292515084147453	-0.00295288790948689	0.0158782228827477
645	101.09449005127	-14.298656463623	-7.34380340576172	-0.0107450718060136	-0.0308748781681061	-3.08191010844894e-05	0.0136055024340749
646	101.743835449219	-14.298656463623	-7.4087381362915	0.00386527273803949	-0.0208099745213985	0.013930176384747	0.00613799272105098
647	103.042533874512	-14.9480056762695	-7.47367286682129	-0.00490093370899558	-0.00977104809135199	0.00289124972186983	-0.00944637414067984
648	104.990585327148	-15.2726793289185	-7.34380340576172	-0.00814767740666866	-0.0110697457566857	0.00776136433705688	0.00743668992072344
649	104.341232299805	-14.9480056762695	-7.27886867523193	0.013930176384747	-0.0243813935667276	0.000943203864153475	-0.0240567177534103
650	104.341232299805	-15.5973539352417	-7.27886867523193	0.0158782228827477	-0.0110697457566857	0.00711201597005129	-0.0617189407348633
651	102.393188476563	-13.9739828109741	-7.34380340576172	0.0272418223321438	-0.0130177913233638	0.0392547734081745	-0.0626929625868797
652	103.691886901855	-14.298656463623	-7.34380340576172	0.0106834331527352	-0.0110697457566857	0.0223717093467712	-0.0497059896588326
653	103.691886901855	-15.5973539352417	-7.34380340576172	0.00191722682211548	-0.0208099745213985	0.0181509424000978	-0.0172385573387146
654	104.990585327148	-15.9220285415649	-7.47367286682129	-0.0113944197073579	-0.0139918150380254	0.00743668992072344	-0.0123684434220195
655	103.691886901855	-15.9220285415649	-7.4087381362915	0.00808603875339031	-0.0149658378213644	0.00873538758605719	-0.0123684434220195
656	105.639930725098	-16.2467021942139	-7.4087381362915	0.000943203864153475	-0.0260047651827335	0.00354059832170606	0.00289124972186983
657	104.990585327148	-16.5713768005371	-7.21393346786499	0.00776136433705688	-0.0247060675173998	0.0116574559360743	0.00256657530553639
658	103.042533874512	-15.5973539352417	-7.73341274261475	-0.00879702530801296	-0.0334722734987736	0.0175015944987535	0.00386527273803949
659	105.639930725098	-16.2467021942139	-7.53860807418823	-0.00944637414067984	-0.0243813935667276	-0.00425158534198999	0.0243197549134493
660	105.639930725098	-16.2467021942139	-7.34380340576172	-0.0120437685400248	-0.0208099745213985	-0.0152905117720366	0.0571118593215942
661	102.393188476563	-14.6233310699463	-7.53860807418823	-0.00684897974133492	0.00451462110504508	-0.0211346503347158	0.060358602553606
662	103.691886901855	-14.6233310699463	-7.34380340576172	-0.00457625929266214	0.000618529506027699	-0.0360696688294411	0.0369820520281792
663	104.990585327148	-15.2726793289185	-7.14899873733521	-0.00295288790948689	0.00418994715437293	-0.02697878703475	0.0285405199974775
664	104.990585327148	-14.6233310699463	-6.88925933837891	-0.00392691092565656	0.0113327819854021	-0.02697878703475	0.00289124972186983
665	104.990585327148	-14.6233310699463	-7.08406400680542	0.00711201597005129	0.00321592413820326	-0.0250307414680719	-0.00165419070981443
666	104.990585327148	-14.6233310699463	-7.47367286682129	0.00678734155371785	0.011982130818069	-0.0143164889886975	-0.0143164889886975
667	105.639930725098	-15.2726793289185	-7.27886867523193	0.000293855206109583	0.01100810803473	-0.00132951640989631	-0.00392691092565656
668	103.691886901855	-14.6233310699463	-7.47367286682129	-0.00457625929266214	0.00354059832170606	-0.00360223650932312	-0.00879702530801296
669	104.990585327148	-14.9480056762695	-7.14899873733521	0.00516396993771195	0.00743668992072344	-0.000355493422830477	-0.0354203209280968
670	105.639930725098	-14.9480056762695	-7.47367286682129	0.0194496400654316	0.00289124972186983	0.00159255252219737	-0.0805500522255898
671	103.042533874512	-13.9739828109741	-7.73341274261475	0.0175015944987535	-0.00749832857400179	0.00516396993771195	-0.0672384053468704
672	103.042533874512	-13.3246335983276	-7.73341274261475	0.00938473641872406	0.0145795252174139	0.0113327819854021	-0.0510046854615211
673	104.341232299805	-15.2726793289185	-7.53860807418823	0.00548864435404539	0.0136055024340749	0.0162028968334198	-0.0208099745213985
674	104.990585327148	-14.9480056762695	-7.73341274261475	0.0100340843200684	0.011982130818069	0.00354059832170606	-0.0152905117720366
675	104.341232299805	-14.9480056762695	-7.21393346786499	0.00776136433705688	0.0178262684494257	0.00516396993771195	-0.0126931173726916
676	105.639930725098	-14.298656463623	-7.53860807418823	0.0123068047687411	0.0236704051494598	0.00613799272105098	-0.00132951640989631
677	105.639930725098	-14.9480056762695	-7.4087381362915	0.0022419011220336	0.0171769186854362	0.00256657530553639	0.0022419011220336
678	103.042533874512	-13.3246335983276	-8.12302207946777	0.0106834331527352	0.0132808275520802	0.00646266713738441	0.0103587592020631
679	104.990585327148	-14.9480056762695	-7.27886867523193	-0.0156151866540313	0.0145795252174139	-0.00912170019000769	0.0298392176628113
680	104.341232299805	-14.298656463623	-7.4087381362915	-0.0201606266200542	0.0149041991680861	-0.0139918150380254	0.0733455792069435
681	102.393188476563	-13.9739828109741	-7.27886867523193	-0.00295288790948689	0.00646266713738441	-0.0243813935667276	0.0597092546522617
682	102.393188476563	-14.6233310699463	-7.47367286682129	-0.0117190945893526	0.0188002903014421	-0.0195112787187099	0.0431508645415306
683	103.042533874512	-14.9480056762695	-7.53860807418823	-0.0113944197073579	0.00451462110504508	-0.0237320438027382	0.0337353087961674
684	101.09449005127	-13.3246335983276	-7.73341274261475	-0.0149658378213644	0.00678734155371785	-0.021459324285388	0.0145795252174139
685	101.09449005127	-13.9739828109741	-7.60354280471802	-0.0162645354866982	0.0152288740500808	-0.0191866029053926	0.00711201597005129
686	100.44514465332	-13.9739828109741	-7.6684775352478	-0.00327756232582033	0.0149041991680861	-0.00197886489331722	-0.0110697457566857
687	101.743835449219	-14.298656463623	-7.4087381362915	-0.0117190945893526	0.0188002903014421	-0.0130177913233638	-0.00490093370899558
688	101.09449005127	-14.6233310699463	-7.53860807418823	-0.0130177913233638	0.0191249661147594	-0.00132951640989631	-0.0139918150380254
689	103.042533874512	-15.2726793289185	-7.53860807418823	0.00386527273803949	0.00938473641872406	-0.00392691092565656	-0.0399657599627972
690	101.743835449219	-13.6493082046509	-7.4087381362915	0.0145795252174139	0.020423661917448	0.00321592413820326	-0.0743812397122383
691	104.341232299805	-14.9480056762695	-6.75938940048218	0.01847561635077	0.0288651939481497	0.011982130818069	-0.0610695891082287
692	101.09449005127	-14.298656463623	-7.34380340576172	0.0106834331527352	0.0304885655641556	0.0165275707840919	-0.0510046854615211
693	103.691886901855	-13.6493082046509	-7.47367286682129	-0.00652430532500148	0.0226963832974434	0.00841071270406246	-0.0247060675173998
694	102.393188476563	-14.298656463623	-6.95419406890869	0.000618529506027699	0.025618452578783	-0.00555028254166245	-0.00749832857400179
695	103.042533874512	-13.9739828109741	-6.95419406890869	-0.00619963090866804	0.0230210572481155	-0.00295288790948689	-0.0156151866540313
696	103.042533874512	-13.9739828109741	-7.01912927627563	0.029189869761467	0.0191249661147594	-0.00100484199356288	-0.00100484199356288
697	104.341232299805	-14.6233310699463	-6.88925933837891	0.00548864435404539	0.00938473641872406	-0.0026282137259841	0.00613799272105098
698	104.341232299805	-14.298656463623	-6.69445466995239	-0.00230353930965066	0.00613799272105098	-0.0117190945893526	0.012956153601408
699	105.639930725098	-15.9220285415649	-6.95419406890869	-0.00619963090866804	-0.0100957229733467	-0.0243813935667276	0.0395794473588467
700	104.341232299805	-15.9220285415649	-7.01912927627563	-0.0201606266200542	-0.00425158534198999	-0.0266541130840778	0.0684754624962807
701	103.691886901855	-15.2726793289185	-7.14899873733521	-0.00587495695799589	-0.00782300252467394	-0.0373683646321297	0.0619819760322571
702	102.393188476563	-15.5973539352417	-6.69445466995239	-0.0100957229733467	-0.0263294391334057	-0.0211346503347158	0.0473716296255589
703	105.639930725098	-16.8960514068604	-6.62951993942261	0.000943203864153475	-0.0295761823654175	-0.0195112787187099	0.031137915328145
704	104.990585327148	-16.2467021942139	-6.88925933837891	-0.00425158534198999	-0.0393164120614529	0.00289124972186983	0.0126314787194133
705	104.341232299805	-15.5973539352417	-7.08406400680542	-0.00295288790948689	-0.0260047651827335	-0.00230353930965066	-0.00165419070981443
706	103.691886901855	-15.2726793289185	-7.21393346786499	0.0100340843200684	-0.0224333461374044	0.00841071270406246	-0.00782300252467394
707	105.639930725098	-16.2467021942139	-6.88925933837891	0.013930176384747	-0.0149658378213644	-0.000355493422830477	-0.00717365415766835
708	104.341232299805	-15.5973539352417	-6.69445466995239	0.0022419011220336	-0.0110697457566857	0.00159255252219737	-0.00717365415766835
709	104.990585327148	-15.5973539352417	-6.75938940048218	0.00678734155371785	-0.00879702530801296	0.0155535480007529	-0.0367190167307854
710	102.393188476563	-14.6233310699463	-7.14899873733521	0.0100340843200684	0.00256657530553639	0.0226963832974434	-0.0753552615642548
711	105.639930725098	-15.5973539352417	-7.79834747314453	0.0181509424000978	-0.00132951640989631	0.0197743140161037	-0.0643163323402405
712	103.042533874512	-14.298656463623	-7.86328220367432	0.0142548503354192	-0.000680167751852423	0.0249691028147936	-0.0425631552934647
713	103.691886901855	-14.9480056762695	-7.47367286682129	0.00548864435404539	-0.00457625929266214	0.00613799272105098	-0.0240567177534103
714	103.691886901855	-15.5973539352417	-7.34380340576172	-0.00490093370899558	-0.0159398596733809	0.00581331877037883	-0.00879702530801296
715	105.639930725098	-15.5973539352417	-7.21393346786499	0.00483929552137852	-0.00555028254166245	-0.00230353930965066	0.00191722682211548
716	103.042533874512	-14.9480056762695	-7.4087381362915	0.0230210572481155	-0.0243813935667276	-0.0026282137259841	0.00646266713738441
717	104.341232299805	-13.9739828109741	-8.05808639526367	0.00451462110504508	0.00386527273803949	-0.00165419070981443	0.00808603875339031
718	103.691886901855	-13.9739828109741	-7.9282169342041	-0.00814767740666866	-0.0279528107494116	0.00289124972186983	0.0100340843200684
719	105.639930725098	-15.5973539352417	-7.4087381362915	-0.00652430532500148	-0.00165419070981443	-0.00879702530801296	0.0347093306481838
720	104.990585327148	-15.2726793289185	-7.4087381362915	-0.0133424662053585	-0.00847235135734081	-0.0165892094373703	0.0652287155389786
721	104.341232299805	-14.298656463623	-7.60354280471802	0.00289124972186983	-0.000680167751852423	-0.0188619289547205	0.0587352328002453
722	103.691886901855	-15.2726793289185	-7.34380340576172	-0.00425158534198999	0.00516396993771195	-0.0253554154187441	0.0356833562254906
723	105.639930725098	-15.5973539352417	-7.6684775352478	-0.000680167751852423	-0.000355493422830477	-0.0256800893694162	0.0194496400654316
724	103.042533874512	-13.9739828109741	-7.60354280471802	-0.00717365415766835	0.00126787810586393	-0.0107450718060136	0.0162028968334198
725	104.341232299805	-13.6493082046509	-7.14899873733521	-0.00490093370899558	0.0168522447347641	-0.00814767740666866	0.00418994715437293
726	103.691886901855	-14.6233310699463	-7.08406400680542	0.00548864435404539	0.012956153601408	0.00256657530553639	-0.00717365415766835
727	103.691886901855	-13.6493082046509	-6.82432460784912	-0.000680167751852423	0.0155535480007529	-0.00165419070981443	-0.00392691092565656
728	104.341232299805	-14.9480056762695	-7.08406400680542	-0.00327756232582033	0.00548864435404539	-0.00327756232582033	0.00126787810586393
729	103.691886901855	-14.9480056762695	-7.47367286682129	-0.000680167751852423	0.00516396993771195	0.00678734155371785	-0.0406151078641415
730	101.09449005127	-14.9480056762695	-7.08406400680542	0.0220470335334539	-0.00197886489331722	0.00776136433705688	-0.0721085146069527
731	103.042533874512	-15.5973539352417	-6.82432460784912	0.00808603875339031	-0.00230353930965066	0.0178262684494257	-0.0776279792189598
732	101.743835449219	-15.2726793289185	-6.69445466995239	0.00841071270406246	0.00289124972186983	0.0181509424000978	-0.0454852245748043
733	101.743835449219	-14.298656463623	-6.75938940048218	0.000293855206109583	0.00256657530553639	0.00646266713738441	-0.0334722734987736
734	101.743835449219	-14.298656463623	-7.21393346786499	-0.00165419070981443	-0.00652430532500148	-0.0123684434220195	-0.017887907102704
735	101.743835449219	-14.298656463623	-6.62951993942261	-0.0172385573387146	-0.00977104809135199	-0.000680167751852423	-0.0217839982360601
736	103.691886901855	-15.2726793289185	-6.62951993942261	0.00743668992072344	-0.00230353930965066	0.000293855206109583	-0.0026282137259841
737	104.341232299805	-15.2726793289185	-6.82432460784912	-0.00165419070981443	0.000293855206109583	0.00581331877037883	-0.00230353930965066
738	104.341232299805	-14.6233310699463	-6.82432460784912	0.000618529506027699	0.00743668992072344	-3.08191010844894e-05	0.00776136433705688
739	105.639930725098	-14.6233310699463	-6.95419406890869	-0.0162645354866982	0.00711201597005129	-0.00327756232582033	0.0278911720961332
740	104.341232299805	-15.5973539352417	-6.95419406890869	-0.0175632312893867	0.0249691028147936	-0.0143164889886975	0.0649040415883064
741	103.042533874512	-14.298656463623	-7.53860807418823	-0.0136671401560307	0.0246444288641214	-0.0100957229733467	0.0509430468082428
742	103.042533874512	-14.9480056762695	-6.75938940048218	-0.00619963090866804	0.0243197549134493	-0.0152905117720366	0.0428261905908585
743	104.990585327148	-15.2726793289185	-6.88925933837891	-0.00490093370899558	0.0113327819854021	-0.00912170019000769	0.020423661917448
744	104.990585327148	-15.9220285415649	-6.75938940048218	-0.00782300252467394	0.00451462110504508	-0.0136671401560307	0.000943203864153475
745	103.691886901855	-15.2726793289185	-7.01912927627563	-0.00814767740666866	-0.00490093370899558	-0.00392691092565656	-0.00457625929266214
746	104.341232299805	-15.2726793289185	-7.08406400680542	0.00970941036939621	-0.00684897974133492	-0.00360223650932312	-0.00555028254166245
747	104.341232299805	-15.9220285415649	-6.88925933837891	0.00613799272105098	-0.00360223650932312	-0.00230353930965066	-0.00555028254166245
748	105.639930725098	-17.2207260131836	-7.27886867523193	0.00159255252219737	-0.00879702530801296	-0.00100484199356288	-0.00717365415766835
749	105.639930725098	-16.5713768005371	-7.34380340576172	0.0113327819854021	-0.0185372550040483	0.00646266713738441	-0.0347709693014622
750	103.691886901855	-15.2726793289185	-7.01912927627563	0.0181509424000978	-0.0104203969240189	0.0142548503354192	-0.072757862508297
751	105.639930725098	-15.5973539352417	-7.79834747314453	0.0158782228827477	0.00841071270406246	0.0194496400654316	-0.0691864490509033
752	103.691886901855	-14.9480056762695	-7.60354280471802	0.0145795252174139	0.0175015944987535	0.012956153601408	-0.0386670641601086
753	103.042533874512	-15.2726793289185	-7.34380340576172	0.00711201597005129	0.0145795252174139	0.0145795252174139	-0.0230826959013939
754	104.990585327148	-15.2726793289185	-7.27886867523193	-0.00392691092565656	0.0295145437121391	0.00159255252219737	-0.00684897974133492
755	105.639930725098	-14.9480056762695	-7.21393346786499	-0.000355493422830477	0.0272418223321438	0.0100340843200684	-0.00490093370899558
756	104.341232299805	-15.2726793289185	-7.08406400680542	0.01847561635077	0.031137915328145	0.00354059832170606	0.00548864435404539
757	103.042533874512	-13.6493082046509	-7.60354280471802	-0.00165419070981443	0.0265924744307995	-0.00749832857400179	0.00191722682211548
758	103.042533874512	-13.9739828109741	-7.4087381362915	-0.00749832857400179	0.01100810803473	-0.0198359526693821	-0.00619963090866804
759	104.341232299805	-14.6233310699463	-7.47367286682129	-0.0104203969240189	0.00159255252219737	-0.0260047651827335	0.0360080301761627
760	104.990585327148	-15.2726793289185	-6.95419406890869	-0.0208099745213985	0.00970941036939621	-0.0435371771454811	0.0736702531576157
761	103.042533874512	-13.6493082046509	-7.08406400680542	-0.0107450718060136	-0.00230353930965066	-0.0227580219507217	0.0632806718349457
762	105.639930725098	-14.298656463623	-6.95419406890869	-0.00684897974133492	-0.0276281367987394	-0.0240567177534103	0.0538651160895824
763	105.639930725098	-15.2726793289185	-7.6684775352478	-0.00165419070981443	-0.0399657599627972	-0.0149658378213644	0.0324366129934788
764	105.639930725098	-15.2726793289185	-7.86328220367432	-0.00132951640989631	-0.0500306636095047	-0.0182125810533762	0.0123068047687411
765	104.990585327148	-14.9480056762695	-7.34380340576172	-0.00522560812532902	-0.0493813157081604	0.00256657530553639	-0.00717365415766835
766	106.289276123047	-15.2726793289185	-6.95419406890869	0.000293855206109583	-0.0347709693014622	-3.08191010844894e-05	0.0295145437121391
767	105.639930725098	-14.9480056762695	-6.56458520889282	-0.0026282137259841	-0.0328229255974293	0.00841071270406246	-0.00295288790948689
768	104.990585327148	-14.9480056762695	-6.75938940048218	-0.00782300252467394	-0.0279528107494116	0.0022419011220336	-0.00230353930965066
769	106.289276123047	-14.9480056762695	-7.01912927627563	0.00451462110504508	-0.0299008563160896	0.00516396993771195	-0.0334722734987736
770	104.341232299805	-14.6233310699463	-6.95419406890869	-0.00652430532500148	-0.0230826959013939	0.011982130818069	-0.0730825439095497
771	104.990585327148	-14.9480056762695	-7.01912927627563	-0.00230353930965066	-0.0143164889886975	0.0207483377307653	-0.063342310488224
772	103.691886901855	-14.298656463623	-6.95419406890869	-0.00555028254166245	-0.0208099745213985	0.0200989879667759	-0.0354203209280968
773	103.042533874512	-15.2726793289185	-6.62951993942261	-0.00782300252467394	-0.0149658378213644	0.0113327819854021	-0.0191866029053926
774	104.341232299805	-15.5973539352417	-7.4087381362915	-0.00360223650932312	-0.00490093370899558	0.00483929552137852	-0.00555028254166245
775	103.691886901855	-15.5973539352417	-7.34380340576172	-0.0110697457566857	-0.00230353930965066	0.000618529506027699	0.00159255252219737
776	103.691886901855	-15.2726793289185	-7.4087381362915	-0.000355493422830477	-0.00652430532500148	0.00418994715437293	0.00808603875339031
777	100.44514465332	-14.298656463623	-7.01912927627563	-0.00717365415766835	0.00776136433705688	0.00321592413820326	0.00321592413820326
778	102.393188476563	-14.6233310699463	-6.95419406890869	-0.00879702530801296	0.0142548503354192	0.000293855206109583	0.0178262684494257
779	104.341232299805	-15.5973539352417	-7.08406400680542	-0.0117190945893526	0.0142548503354192	-0.00327756232582033	0.0441248863935471
780	103.042533874512	-15.5973539352417	-7.34380340576172	-0.0256800893694162	0.0223717093467712	-0.0208099745213985	0.0697741582989693
781	103.042533874512	-14.298656463623	-7.14899873733521	-0.00490093370899558	0.0327612869441509	-0.0217839982360601	0.069124810397625
782	104.341232299805	-14.6233310699463	-7.60354280471802	0.000618529506027699	0.0217223595827818	-0.00944637414067984	0.0502936989068985
783	104.341232299805	-15.5973539352417	-6.75938940048218	-0.00912170019000769	0.0210730116814375	-0.00847235135734081	0.0343846566975117
784	105.639930725098	-15.9220285415649	-6.56458520889282	-0.00327756232582033	0.00289124972186983	-0.00392691092565656	0.0152288740500808
785	104.341232299805	-15.2726793289185	-6.69445466995239	-0.00295288790948689	0.0226963832974434	0.000943203864153475	0.00159255252219737
786	104.990585327148	-15.5973539352417	-6.95419406890869	0.00970941036939621	0.01847561635077	-0.00392691092565656	-0.00847235135734081
787	104.990585327148	-15.9220285415649	-6.95419406890869	0.00354059832170606	0.0123068047687411	0.000293855206109583	-0.00230353930965066
788	104.990585327148	-14.298656463623	-6.88925933837891	0.00808603875339031	0.00906006153672934	-0.0136671401560307	-0.00360223650932312
789	104.341232299805	-15.5973539352417	-7.34380340576172	0.0158782228827477	0.00289124972186983	-0.00879702530801296	-0.0389917381107807
790	104.990585327148	-15.9220285415649	-7.21393346786499	0.0230210572481155	-0.00327756232582033	0.00451462110504508	-0.0750305876135826
791	104.341232299805	-16.5713768005371	-7.08406400680542	0.013930176384747	0.000618529506027699	0.0142548503354192	-0.0613942667841911
792	103.691886901855	-15.9220285415649	-7.21393346786499	0.0200989879667759	-0.00522560812532902	0.0230210572481155	-0.0419138073921204
793	104.341232299805	-16.5713768005371	-6.95419406890869	0.00873538758605719	-0.00652430532500148	0.01847561635077	-0.0299008563160896
794	106.289276123047	-17.5454006195068	-7.34380340576172	0.00678734155371785	-0.0113944197073579	0.00548864435404539	-0.0152905117720366
795	104.341232299805	-16.5713768005371	-7.27886867523193	0.00906006153672934	0.000943203864153475	0.00678734155371785	0.00159255252219737
796	104.341232299805	-15.9220285415649	-6.95419406890869	0.00938473641872406	0.00841071270406246	0.0106834331527352	0.00159255252219737
797	103.042533874512	-15.2726793289185	-7.4087381362915	0.01100810803473	0.0158782228827477	0.00483929552137852	0.00126787810586393
798	103.691886901855	-14.6233310699463	-7.73341274261475	-0.00132951640989631	0.0149041991680861	-0.00392691092565656	0.01100810803473
799	104.990585327148	-15.9220285415649	-7.21393346786499	-0.00847235135734081	0.0210730116814375	-0.0117190945893526	0.0408781431615353
800	104.990585327148	-15.5973539352417	-7.34380340576172	-0.0143164889886975	0.0327612869441509	-0.0204853005707264	0.0655533894896507
801	104.341232299805	-14.9480056762695	-6.75938940048218	-0.00230353930965066	0.0412028171122074	-0.0175632312893867	0.060358602553606
802	103.042533874512	-14.9480056762695	-7.27886867523193	-0.00165419070981443	0.0269171483814716	-0.0198359526693821	0.0460729338228703
803	104.990585327148	-15.9220285415649	-7.4087381362915	-0.00717365415766835	0.0152288740500808	-0.0198359526693821	0.0304885655641556
804	104.990585327148	-15.5973539352417	-7.47367286682129	-0.00814767740666866	0.00451462110504508	-0.0221086721867323	0.0149041991680861
805	104.990585327148	-16.2467021942139	-6.88925933837891	-0.00944637414067984	-0.00782300252467394	-0.00587495695799589	0.00354059832170606
806	105.639930725098	-15.5973539352417	-7.4087381362915	0.0136055024340749	-0.0188619289547205	-0.00490093370899558	0.00386527273803949
807	104.990585327148	-15.9220285415649	-6.75938940048218	0.0100340843200684	-0.0227580219507217	-0.000355493422830477	-0.00555028254166245
808	103.691886901855	-14.9480056762695	-7.14899873733521	0.00678734155371785	-0.0370436906814575	0.00581331877037883	-0.00360223650932312
809	104.990585327148	-16.2467021942139	-7.21393346786499	0.01100810803473	-0.0389917381107807	0.00548864435404539	-0.0389917381107807
810	103.691886901855	-15.5973539352417	-7.14899873733521	0.0116574559360743	-0.0454852245748043	0.0175015944987535	-0.0760046094655991
811	105.639930725098	-14.9480056762695	-7.73341274261475	0.0243197549134493	-0.0347709693014622	0.0217223595827818	-0.0698357969522476
812	104.341232299805	-14.298656463623	-7.86328220367432	0.0191249661147594	-0.03444629535079	0.0278911720961332	-0.0542514286935329
813	104.341232299805	-15.9220285415649	-6.95419406890869	0.00418994715437293	-0.0350956469774246	0.0217223595827818	-0.0324982516467571
814	106.289276123047	-15.5973539352417	-6.88925933837891	0.0188002903014421	-0.0253554154187441	0.0113327819854021	-0.0276281367987394
815	104.990585327148	-15.9220285415649	-6.95419406890869	0.0106834331527352	-0.0156151866540313	0.00776136433705688	-0.00847235135734081
816	104.341232299805	-15.9220285415649	-7.47367286682129	0.0171769186854362	0.00354059832170606	-0.00100484199356288	-0.00879702530801296
817	103.042533874512	-15.2726793289185	-7.47367286682129	0.00581331877037883	0.0155535480007529	0.00191722682211548	0.00289124972186983
818	102.393188476563	-14.6233310699463	-7.53860807418823	0.00418994715437293	0.020423661917448	0.000943203864153475	0.00808603875339031
819	104.341232299805	-15.9220285415649	-6.88925933837891	-0.00717365415766835	0.0363327041268349	-0.00944637414067984	0.0324366129934788
820	103.691886901855	-15.5973539352417	-7.4087381362915	-0.0113944197073579	0.0441248863935471	-0.0195112787187099	0.069124810397625
821	103.691886901855	-14.9480056762695	-7.14899873733521	-0.00360223650932312	0.0515923984348774	-0.0195112787187099	0.0710728541016579
822	101.743835449219	-14.298656463623	-7.6684775352478	-0.00522560812532902	0.0467222817242146	-0.0191866029053926	0.047696303576231
823	102.393188476563	-15.5973539352417	-7.21393346786499	-0.00814767740666866	0.0382807515561581	-0.0331475995481014	0.031137915328145
824	103.042533874512	-14.9480056762695	-7.14899873733521	-0.0136671401560307	0.0317872650921345	-0.0350956469774246	0.011982130818069
825	103.042533874512	-15.5973539352417	-6.69445466995239	-0.00684897974133492	0.0278911720961332	-0.0253554154187441	0.00906006153672934
826	102.393188476563	-15.2726793289185	-7.01912927627563	-0.0100957229733467	0.0317872650921345	-0.0123684434220195	-0.0026282137259841
827	103.042533874512	-15.2726793289185	-7.27886867523193	-0.00360223650932312	0.0100340843200684	-0.00327756232582033	0.00386527273803949
828	102.393188476563	-14.6233310699463	-7.08406400680542	-0.00165419070981443	-0.00782300252467394	0.00386527273803949	-0.00619963090866804
829	103.042533874512	-15.9220285415649	-6.88925933837891	0.00938473641872406	-0.0240567177534103	0.0175015944987535	-0.0373683646321297
830	103.042533874512	-15.2726793289185	-6.62951993942261	0.0181509424000978	-0.038017712533474	0.0376313999295235	-0.0756799355149269
831	103.691886901855	-14.6233310699463	-6.88925933837891	0.0162028968334198	-0.0279528107494116	0.0337353087961674	-0.0594462193548679
832	102.393188476563	-13.9739828109741	-7.14899873733521	0.013930176384747	-0.0263294391334057	0.0574365332722664	-0.0367190167307854
833	104.341232299805	-15.5973539352417	-6.82432460784912	0.0145795252174139	-0.0204853005707264	0.0145795252174139	-0.0198359526693821
834	103.691886901855	-14.9480056762695	-6.88925933837891	0.0132808275520802	-0.017887907102704	0.0226963832974434	-0.0188619289547205
835	103.691886901855	-15.9220285415649	-7.14899873733521	0.01100810803473	0.000618529506027699	0.00711201597005129	-0.00457625929266214
836	104.990585327148	-15.5973539352417	-6.49965000152588	0.0155535480007529	0.00808603875339031	0.0132808275520802	-0.0133424662053585
837	103.691886901855	-15.9220285415649	-7.27886867523193	0.00321592413820326	0.0103587592020631	0.00418994715437293	0.00354059832170606
838	103.042533874512	-14.9480056762695	-7.6684775352478	-0.00392691092565656	0.013930176384747	0.00841071270406246	0.00126787810586393
839	105.639930725098	-16.2467021942139	-7.47367286682129	-0.00977104809135199	0.0252937767654657	-0.0182125810533762	0.0282158460468054
840	104.990585327148	-16.5713768005371	-7.60354280471802	-0.0217839982360601	0.0334106348454952	-0.0217839982360601	0.0636053457856178
841	104.341232299805	-15.9220285415649	-7.6684775352478	-0.00327756232582033	0.0363327041268349	-0.0354203209280968	0.0574365332722664
842	103.042533874512	-14.9480056762695	-7.4087381362915	-0.0107450718060136	0.0317872650921345	-0.0308748781681061	0.0353586822748184
843	106.938629150391	-16.8960514068604	-7.4087381362915	-0.00782300252467394	0.031137915328145	-0.0266541130840778	0.0259431265294552
844	104.341232299805	-15.9220285415649	-7.47367286682129	-0.0152905117720366	0.0389300994575024	-0.0175632312893867	0.00548864435404539
845	104.990585327148	-15.9220285415649	-7.27886867523193	-0.00684897974133492	0.0438002124428749	-0.0149658378213644	0.0022419011220336
846	104.990585327148	-15.5973539352417	-7.14899873733521	0.00776136433705688	0.0548391379415989	-0.00522560812532902	-0.00684897974133492
847	105.639930725098	-15.9220285415649	-7.01912927627563	0.00808603875339031	0.0347093306481838	-0.0230826959013939	-0.00392691092565656
848	103.691886901855	-14.6233310699463	-7.4087381362915	-0.000355493422830477	0.0334106348454952	-0.00749832857400179	-0.00587495695799589
849	104.990585327148	-15.5973539352417	-7.47367286682129	0.0158782228827477	0.00289124972186983	-0.00782300252467394	-0.0412644557654858
850	104.990585327148	-15.2726793289185	-7.4087381362915	0.0145795252174139	-0.00457625929266214	0.00613799272105098	-0.0815240740776062
851	104.341232299805	-14.298656463623	-7.53860807418823	0.0191249661147594	0.00191722682211548	0.00808603875339031	-0.0678877532482147
852	102.393188476563	-13.6493082046509	-6.95419406890869	0.0136055024340749	-0.00847235135734081	0.0113327819854021	-0.0480826161801815
853	106.289276123047	-15.9220285415649	-6.69445466995239	-0.00782300252467394	-0.0292515084147453	0.00321592413820326	-0.0208099745213985
854	104.990585327148	-15.2726793289185	-7.01912927627563	0.0181509424000978	-0.0373683646321297	0.00613799272105098	-0.0146411629393697
855	106.289276123047	-14.9480056762695	-6.95419406890869	0.00354059832170606	-0.0451605506241322	-0.00425158534198999	-0.00944637414067984
856	104.990585327148	-14.9480056762695	-7.21393346786499	0.0239950809627771	-0.0406151078641415	0.00451462110504508	-0.000680167751852423
857	105.639930725098	-15.2726793289185	-7.01912927627563	0.00354059832170606	-0.0467839203774929	-0.00295288790948689	0.000293855206109583
858	103.042533874512	-13.9739828109741	-7.14899873733521	-0.00555028254166245	-0.0542514286935329	0.000618529506027699	0.0233457311987877
859	104.990585327148	-14.9480056762695	-7.01912927627563	-0.0110697457566857	-0.0393164120614529	-0.00360223650932312	0.0353586822748184
860	104.990585327148	-14.6233310699463	-7.21393346786499	-0.00749832857400179	-0.021459324285388	-0.0247060675173998	0.0801637396216393
861	103.042533874512	-13.6493082046509	-7.4087381362915	0.0022419011220336	-0.023407369852066	-0.0172385573387146	0.0671767666935921
862	103.691886901855	-14.298656463623	-7.08406400680542	0.00483929552137852	-0.00684897974133492	-0.0227580219507217	0.0502936989068985
863	105.639930725098	-15.2726793289185	-6.82432460784912	-0.00717365415766835	-0.00977104809135199	-0.00327756232582033	0.0353586822748184
864	104.990585327148	-14.298656463623	-7.14899873733521	-0.00912170019000769	-0.0117190945893526	-0.00814767740666866	0.0145795252174139
865	106.938629150391	-15.2726793289185	-7.01912927627563	-0.000355493422830477	-0.0156151866540313	0.00548864435404539	0.00743668992072344
866	104.341232299805	-14.6233310699463	-7.53860807418823	0.00191722682211548	-0.00457625929266214	0.00743668992072344	0.0022419011220336
867	105.639930725098	-14.9480056762695	-7.4087381362915	-0.00327756232582033	-0.0149658378213644	0.0100340843200684	-0.00782300252467394
868	103.042533874512	-14.298656463623	-7.34380340576172	0.00646266713738441	-0.0133424662053585	0.00126787810586393	-0.00457625929266214
869	104.990585327148	-14.9480056762695	-7.21393346786499	0.00678734155371785	-0.0357449948787689	-0.00197886489331722	-0.038017712533474
870	103.691886901855	-14.6233310699463	-7.08406400680542	0.0171769186854362	-0.0386670641601086	0.0126314787194133	-0.077952653169632
871	103.691886901855	-13.9739828109741	-7.73341274261475	0.0152288740500808	-0.0331475995481014	0.01847561635077	-0.0578228458762169
872	102.393188476563	-13.9739828109741	-7.6684775352478	-0.00652430532500148	-0.0373683646321297	0.0213976856321096	-0.0422384813427925
873	104.341232299805	-14.9480056762695	-7.47367286682129	-0.00295288790948689	-0.03444629535079	0.00808603875339031	-0.0195112787187099
874	103.042533874512	-14.9480056762695	-7.34380340576172	0.00126787810586393	-0.0279528107494116	0.00841071270406246	-0.00879702530801296
875	103.042533874512	-14.6233310699463	-7.14899873733521	-0.00652430532500148	-0.0256800893694162	0.00159255252219737	-0.00587495695799589
876	102.393188476563	-14.6233310699463	-7.08406400680542	0.00906006153672934	-0.0126931173726916	0.00678734155371785	0.0106834331527352
877	102.393188476563	-14.9480056762695	-7.47367286682129	-0.0026282137259841	-0.00490093370899558	0.00191722682211548	0.00581331877037883
878	101.09449005127	-12.9999599456787	-7.14899873733521	-0.00782300252467394	-0.00230353930965066	0.00159255252219737	0.0265924744307995
879	103.691886901855	-14.6233310699463	-6.95419406890869	-0.0175632312893867	0.00906006153672934	-0.0143164889886975	0.0317872650921345
880	103.691886901855	-14.9480056762695	-7.14899873733521	-0.0172385573387146	0.0272418223321438	-0.0211346503347158	0.0759429708123207
881	103.042533874512	-13.6493082046509	-7.34380340576172	-0.0117190945893526	0.0347093306481838	-0.0198359526693821	0.0571118593215942
882	103.691886901855	-14.6233310699463	-7.27886867523193	-0.00132951640989631	0.0265924744307995	-0.0292515084147453	0.0408781431615353
883	105.639930725098	-14.9480056762695	-7.4087381362915	-0.00587495695799589	0.0207483377307653	-0.0208099745213985	0.0226963832974434
884	104.341232299805	-14.6233310699463	-7.34380340576172	-0.00684897974133492	0.0301638916134834	-0.0211346503347158	0.013930176384747
885	105.639930725098	-14.6233310699463	-7.6684775352478	-0.00555028254166245	0.0217223595827818	-0.017887907102704	-0.0133424662053585
886	104.990585327148	-14.9480056762695	-7.14899873733521	-0.00100484199356288	0.0356833562254906	-0.00717365415766835	-0.0130177913233638
887	105.639930725098	-15.2726793289185	-6.95419406890869	0.00159255252219737	0.0246444288641214	-0.0130177913233638	-0.0143164889886975
888	102.393188476563	-15.2726793289185	-7.34380340576172	-0.00100484199356288	0.0136055024340749	-3.08191010844894e-05	-0.0110697457566857
889	104.990585327148	-15.5973539352417	-7.6684775352478	-0.00295288790948689	0.00906006153672934	-0.00490093370899558	-0.0386670641601086
890	105.639930725098	-15.5973539352417	-6.82432460784912	0.0220470335334539	-0.00165419070981443	0.00808603875339031	-0.0821734219789505
891	103.042533874512	-14.9480056762695	-7.08406400680542	0.0136055024340749	0.00841071270406246	0.0106834331527352	-0.0643163323402405
892	103.042533874512	-15.9220285415649	-6.43471527099609	0.0116574559360743	-0.000355493422830477	0.011982130818069	-0.0490566417574883
893	105.639930725098	-16.2467021942139	-7.14899873733521	-0.00360223650932312	-0.000680167751852423	0.0149041991680861	-0.0204853005707264
894	104.990585327148	-16.2467021942139	-7.47367286682129	0.00970941036939621	-0.00425158534198999	0.00613799272105098	-0.0139918150380254
895	104.990585327148	-15.9220285415649	-7.6684775352478	-0.000355493422830477	0.000618529506027699	0.00451462110504508	-0.00555028254166245
896	106.289276123047	-15.5973539352417	-7.21393346786499	0.00289124972186983	-0.00327756232582033	-0.000355493422830477	-0.00457625929266214
897	105.639930725098	-14.9480056762695	-6.82432460784912	0.00483929552137852	0.00483929552137852	-0.00132951640989631	-0.00100484199356288
898	103.042533874512	-13.9739828109741	-6.49965000152588	-0.000355493422830477	0.00191722682211548	0.00289124972186983	0.0158782228827477
899	104.341232299805	-14.298656463623	-6.88925933837891	-0.0237320438027382	0.0142548503354192	-0.0120437685400248	0.0330859608948231
900	104.341232299805	-14.9480056762695	-6.88925933837891	-0.0139918150380254	0.020423661917448	-0.0208099745213985	0.07139752805233
901	103.042533874512	-13.9739828109741	-7.08406400680542	-0.00717365415766835	0.029189869761467	-0.0165892094373703	0.0574365332722664
902	103.691886901855	-14.9480056762695	-6.82432460784912	-0.00132951640989631	0.0249691028147936	-0.0243813935667276	0.0386054255068302
903	104.990585327148	-14.9480056762695	-7.34380340576172	-0.00522560812532902	0.0213976856321096	-0.0169138833880424	0.0188002903014421
904	104.990585327148	-14.9480056762695	-7.08406400680542	-0.0126931173726916	0.0194496400654316	-0.0143164889886975	0.00646266713738441
905	105.639930725098	-14.298656463623	-7.79834747314453	-0.00392691092565656	0.0217223595827818	-0.00944637414067984	-0.00814767740666866
906	104.990585327148	-14.9480056762695	-7.6684775352478	0.00386527273803949	0.0210730116814375	-0.0100957229733467	-0.00977104809135199
907	104.990585327148	-14.298656463623	-7.73341274261475	0.000618529506027699	0.0259431265294552	-0.0113944197073579	-0.0130177913233638
908	103.042533874512	-14.6233310699463	-7.47367286682129	0.00126787810586393	0.0136055024340749	-0.0110697457566857	-0.0104203969240189
909	104.990585327148	-13.9739828109741	-7.6684775352478	0.00548864435404539	0.00418994715437293	-0.00782300252467394	-0.0334722734987736
910	104.990585327148	-14.9480056762695	-7.21393346786499	0.0152288740500808	0.00483929552137852	0.00970941036939621	-0.0756799355149269
911	102.393188476563	-13.9739828109741	-7.4087381362915	0.012956153601408	0.0100340843200684	0.0142548503354192	-0.0607449151575565
912	103.042533874512	-14.6233310699463	-7.60354280471802	0.0175015944987535	0.0162028968334198	0.0116574559360743	-0.0318489037454128
913	104.990585327148	-14.9480056762695	-7.79834747314453	0.00289124972186983	0.00191722682211548	0.0178262684494257	-0.0159398596733809
914	104.341232299805	-14.9480056762695	-7.47367286682129	0.013930176384747	0.01100810803473	0.00613799272105098	-0.00230353930965066
915	105.639930725098	-14.6233310699463	-7.21393346786499	-0.00295288790948689	0.0191249661147594	0.00743668992072344	-0.00749832857400179
916	104.990585327148	-15.2726793289185	-7.01912927627563	0.0175015944987535	0.0246444288641214	0.0188002903014421	0.00678734155371785
917	104.990585327148	-14.6233310699463	-7.47367286682129	0.00581331877037883	0.0243197549134493	0.00451462110504508	-0.0026282137259841
918	102.393188476563	-13.9739828109741	-7.53860807418823	-0.00684897974133492	0.0226963832974434	0.00906006153672934	0.0298392176628113
919	103.042533874512	-13.3246335983276	-7.9282169342041	-0.0143164889886975	0.0265924744307995	-0.00230353930965066	0.0369820520281792
920	104.990585327148	-14.6233310699463	-7.08406400680542	-0.00944637414067984	0.025618452578783	-0.0136671401560307	0.0710728541016579
921	103.042533874512	-13.6493082046509	-7.21393346786499	-0.00912170019000769	0.0213976856321096	-0.00587495695799589	0.0584105588495731
922	104.341232299805	-14.6233310699463	-7.21393346786499	-0.00814767740666866	0.0178262684494257	-0.0149658378213644	0.0480209775269032
923	103.042533874512	-14.298656463623	-6.95419406890869	-0.0123684434220195	0.00970941036939621	-0.00912170019000769	0.0272418223321438
924	101.09449005127	-13.6493082046509	-7.01912927627563	-0.0217839982360601	-0.000355493422830477	-0.0198359526693821	0.0191249661147594
925	100.44514465332	-13.3246335983276	-7.60354280471802	-0.0152905117720366	-0.017887907102704	-0.0292515084147453	-0.00555028254166245
926	100.44514465332	-13.9739828109741	-7.34380340576172	-0.00457625929266214	-0.028926832601428	-0.0165892094373703	0.00841071270406246
927	101.09449005127	-14.298656463623	-6.56458520889282	-0.00425158534198999	-0.0435371771454811	-0.00782300252467394	-0.00100484199356288
928	103.042533874512	-15.2726793289185	-7.27886867523193	-0.00392691092565656	-0.0461345724761486	-0.00587495695799589	0.000618529506027699
929	102.393188476563	-12.9999599456787	-7.73341274261475	0.00873538758605719	-0.0467839203774929	0.00906006153672934	-0.0357449948787689
930	104.341232299805	-15.2726793289185	-6.75938940048218	0.029189869761467	-0.0623682886362076	0.0230210572481155	-0.0753552615642548
931	103.042533874512	-12.9999599456787	-6.95419406890869	0.0175015944987535	-0.0516540370881557	0.0155535480007529	-0.055874802172184
932	105.639930725098	-14.6233310699463	-6.62951993942261	0.0136055024340749	-0.0542514286935329	0.01847561635077	-0.0334722734987736
933	104.990585327148	-14.298656463623	-6.62951993942261	0.0200989879667759	-0.039641086012125	0.0149041991680861	-0.0224333461374044
934	104.990585327148	-14.9480056762695	-7.6684775352478	0.00711201597005129	-0.0224333461374044	-0.0026282137259841	-0.00587495695799589
935	104.341232299805	-14.6233310699463	-7.08406400680542	-0.00327756232582033	-0.0175632312893867	0.00354059832170606	-0.00717365415766835
936	105.639930725098	-14.6233310699463	-7.27886867523193	0.0213976856321096	-0.00457625929266214	0.00970941036939621	0.000618529506027699
937	104.990585327148	-15.5973539352417	-7.27886867523193	0.00873538758605719	0.00451462110504508	0.00873538758605719	0.00808603875339031
938	103.691886901855	-14.9480056762695	-7.21393346786499	0.0210730116814375	0.00159255252219737	0.00646266713738441	0.00126787810586393
939	103.691886901855	-14.298656463623	-6.82432460784912	-0.0133424662053585	0.0142548503354192	-0.00360223650932312	0.0447742342948914
940	105.639930725098	-16.5713768005371	-7.21393346786499	-0.0126931173726916	0.0243197549134493	-0.0182125810533762	0.0684754624962807
941	103.042533874512	-14.6233310699463	-7.79834747314453	-0.00100484199356288	0.0210730116814375	-0.0104203969240189	0.0548391379415989
942	105.639930725098	-15.9220285415649	-7.34380340576172	-0.00684897974133492	0.0171769186854362	-0.0149658378213644	0.0405534692108631
943	104.990585327148	-14.9480056762695	-7.60354280471802	0.000618529506027699	0.00581331877037883	-0.017887907102704	0.0262678004801273
944	103.691886901855	-14.298656463623	-7.34380340576172	-0.0100957229733467	0.00711201597005129	-0.021459324285388	0.00191722682211548
945	103.042533874512	-13.9739828109741	-7.6684775352478	-0.0133424662053585	-0.00327756232582033	-0.0152905117720366	-0.00457625929266214
946	104.990585327148	-13.3246335983276	-7.79834747314453	0.00159255252219737	-0.00165419070981443	0.00126787810586393	0.0136055024340749
947	104.341232299805	-14.9480056762695	-7.6684775352478	0.00873538758605719	0.00159255252219737	-0.00100484199356288	-0.00425158534198999
948	105.639930725098	-14.9480056762695	-7.21393346786499	-0.00587495695799589	-0.00684897974133492	-0.00197886489331722	-0.00847235135734081
949	103.042533874512	-13.3246335983276	-7.60354280471802	0.0113327819854021	-0.00847235135734081	0.00581331877037883	-0.0386670641601086
950	106.289276123047	-14.9480056762695	-7.4087381362915	0.0178262684494257	-0.00587495695799589	0.00678734155371785	-0.0795760303735733
951	103.042533874512	-13.6493082046509	-7.79834747314453	0.0181509424000978	0.000943203864153475	0.0165275707840919	-0.0594462193548679
952	106.289276123047	-15.2726793289185	-7.73341274261475	0.01100810803473	0.0191249661147594	0.00970941036939621	-0.0441865250468254
953	105.639930725098	-14.298656463623	-7.79834747314453	0.012956153601408	0.0103587592020631	0.00938473641872406	-0.0253554154187441
954	106.289276123047	-14.6233310699463	-7.99315214157104	0.00418994715437293	0.0165275707840919	0.0022419011220336	-0.00652430532500148
955	104.990585327148	-14.9480056762695	-7.6684775352478	-0.00295288790948689	0.0178262684494257	-0.00684897974133492	-0.00392691092565656
956	106.938629150391	-14.9480056762695	-7.47367286682129	0.00906006153672934	0.0223717093467712	0.00159255252219737	0.000293855206109583
957	104.341232299805	-14.9480056762695	-7.73341274261475	0.00678734155371785	0.0230210572481155	-0.00619963090866804	0.0136055024340749
958	104.341232299805	-13.9739828109741	-7.60354280471802	0.0022419011220336	0.01100810803473	-0.0107450718060136	0.0149041991680861
959	103.042533874512	-13.6493082046509	-7.86328220367432	-0.0156151866540313	0.00126787810586393	-0.0195112787187099	0.0483456552028656
960	104.990585327148	-14.9480056762695	-7.79834747314453	-0.0247060675173998	-0.00490093370899558	-0.0302255302667618	0.0804884135723114
961	103.042533874512	-13.6493082046509	-7.47367286682129	-0.00457625929266214	-0.0149658378213644	-0.0253554154187441	0.066202737390995
962	105.639930725098	-15.2726793289185	-7.27886867523193	-0.00619963090866804	-0.0149658378213644	-0.0237320438027382	0.0480209775269032
963	104.341232299805	-13.9739828109741	-7.86328220367432	0.000293855206109583	-0.0130177913233638	-0.017887907102704	0.0392547734081745
964	104.341232299805	-13.3246335983276	-7.21393346786499	-3.08191010844894e-05	-0.0172385573387146	-0.00912170019000769	0.0298392176628113
965	103.042533874512	-13.6493082046509	-7.53860807418823	0.000293855206109583	-0.0123684434220195	-0.00847235135734081	0.00191722682211548
966	103.042533874512	-13.6493082046509	-7.73341274261475	0.00841071270406246	-0.00814767740666866	0.00548864435404539	0.0158782228827477
967	104.341232299805	-14.6233310699463	-7.53860807418823	0.00970941036939621	0.00321592413820326	0.00418994715437293	-0.00717365415766835
968	104.990585327148	-14.298656463623	-7.34380340576172	0.00776136433705688	0.000293855206109583	0.000293855206109583	-0.00392691092565656
969	101.743835449219	-13.6493082046509	-7.99315214157104	0.00906006153672934	-0.00977104809135199	0.0123068047687411	-0.0347709693014622
970	104.341232299805	-15.2726793289185	-7.6684775352478	0.00646266713738441	0.0246444288641214	0.0113327819854021	-0.0792513489723206
971	100.44514465332	-13.9739828109741	-7.60354280471802	0.00321592413820326	-0.00847235135734081	0.0162028968334198	-0.0565241500735283
972	102.393188476563	-14.6233310699463	-7.4087381362915	0.00516396993771195	0.00483929552137852	0.0213976856321096	-0.0399657599627972
973	101.743835449219	-14.9480056762695	-7.01912927627563	-0.00652430532500148	-0.0227580219507217	0.0165275707840919	-0.0149658378213644
974	102.393188476563	-13.9739828109741	-7.60354280471802	-0.00619963090866804	-0.0120437685400248	0.0165275707840919	-0.0113944197073579
975	101.09449005127	-13.9739828109741	-7.86328220367432	-0.000355493422830477	-0.0146411629393697	0.00581331877037883	-0.00100484199356288
976	101.743835449219	-14.6233310699463	-7.60354280471802	0.00418994715437293	-0.00847235135734081	0.0155535480007529	0.00808603875339031
977	102.393188476563	-14.6233310699463	-7.21393346786499	-0.0172385573387146	0.00678734155371785	0.00386527273803949	0.00776136433705688
978	103.042533874512	-14.298656463623	-7.21393346786499	-0.0123684434220195	0.00289124972186983	-0.0123684434220195	0.0188002903014421
979	101.743835449219	-13.6493082046509	-7.27886867523193	-0.0113944197073579	0.0181509424000978	-0.0149658378213644	0.0389300994575024
980	104.990585327148	-13.9739828109741	-7.73341274261475	-0.0172385573387146	0.0259431265294552	-0.0256800893694162	0.0707481801509857
981	103.042533874512	-13.9739828109741	-7.53860807418823	-0.00360223650932312	0.0369820520281792	-0.0175632312893867	0.0574365332722664
982	105.639930725098	-14.6233310699463	-7.34380340576172	-0.00749832857400179	0.0324366129934788	-0.0253554154187441	0.0337353087961674
983	104.341232299805	-13.3246335983276	-7.01912927627563	-0.0110697457566857	0.0275664981454611	-0.0240567177534103	0.0223717093467712
984	103.042533874512	-13.6493082046509	-7.4087381362915	-0.00684897974133492	0.0275664981454611	-0.0169138833880424	0.00418994715437293
985	103.691886901855	-13.6493082046509	-6.82432460784912	-0.00555028254166245	0.0252937767654657	-0.0211346503347158	-0.00197886489331722
986	101.743835449219	-14.6233310699463	-7.21393346786499	0.00776136433705688	0.0317872650921345	-0.00360223650932312	-0.0100957229733467
987	104.990585327148	-15.2726793289185	-6.95419406890869	0.000618529506027699	0.0343846566975117	-0.0107450718060136	-0.00587495695799589
988	104.990585327148	-16.2467021942139	-6.82432460784912	0.00548864435404539	0.0285405199974775	-0.0120437685400248	-0.0172385573387146
989	103.042533874512	-14.6233310699463	-6.95419406890869	0.00743668992072344	0.0210730116814375	-0.00100484199356288	-0.0474332682788372
990	104.990585327148	-14.6233310699463	-6.30484533309937	0.0158782228827477	0.00548864435404539	-0.00360223650932312	-0.0951603949069977
991	103.691886901855	-15.2726793289185	-6.75938940048218	0.0217223595827818	0.00808603875339031	0.01100810803473	-0.0613942667841911
992	104.341232299805	-14.9480056762695	-6.49965000152588	0.0168522447347641	0.000943203864153475	0.0106834331527352	-0.0497059896588326
993	104.341232299805	-13.9739828109741	-6.43471527099609	0.00841071270406246	-0.0107450718060136	0.00418994715437293	-0.0253554154187441
994	103.691886901855	-13.3246335983276	-7.01912927627563	0.00289124972186983	-0.0175632312893867	0.00548864435404539	-0.0126931173726916
995	103.042533874512	-13.3246335983276	-6.95419406890869	0.0213976856321096	-0.021459324285388	0.00354059832170606	-0.00295288790948689
996	103.691886901855	-13.6493082046509	-6.88925933837891	0.0236704051494598	-0.0227580219507217	0.00386527273803949	-0.00490093370899558
997	104.990585327148	-14.6233310699463	-6.30484533309937	0.020423661917448	-0.0282774847000837	-0.00197886489331722	0.0103587592020631
998	104.341232299805	-14.298656463623	-6.43471527099609	-0.00619963090866804	-0.0311995539814234	-0.00132951640989631	0.00191722682211548
999	103.691886901855	-13.6493082046509	-6.95419406890869	-0.00587495695799589	-0.0324982516467571	-0.0123684434220195	0.049319677054882
1000	103.691886901855	-12.9999599456787	-7.08406400680542	-0.00977104809135199	-0.0217839982360601	-0.0104203969240189	0.0726962238550186
1001	104.341232299805	-13.9739828109741	-6.82432460784912	-0.00132951640989631	-0.0318489037454128	-0.00619963090866804	0.0623066499829292
1002	104.341232299805	-13.9739828109741	-7.27886867523193	-0.0159398596733809	-0.0133424662053585	-0.00814767740666866	0.0438002124428749
1003	103.691886901855	-13.9739828109741	-7.86328220367432	0.00321592413820326	-0.0227580219507217	-0.00879702530801296	0.0392547734081745
1004	103.042533874512	-12.9999599456787	-7.4087381362915	0.00126787810586393	-0.0113944197073579	-0.0117190945893526	0.00516396993771195
1005	104.341232299805	-13.9739828109741	-7.27886867523193	-0.00165419070981443	-0.00555028254166245	-0.0139918150380254	-0.00327756232582033
1006	103.042533874512	-13.3246335983276	-7.27886867523193	-0.000680167751852423	0.00970941036939621	0.00776136433705688	-0.00165419070981443
1007	105.639930725098	-13.9739828109741	-7.60354280471802	0.00386527273803949	0.0155535480007529	0.00386527273803949	-0.00295288790948689
1008	105.639930725098	-14.9480056762695	-7.60354280471802	-0.00977104809135199	0.01847561635077	-0.00652430532500148	-0.00555028254166245
1009	103.691886901855	-13.9739828109741	-7.86328220367432	0.01100810803473	0.00970941036939621	-0.0117190945893526	-0.0425631552934647
1010	103.691886901855	-12.9999599456787	-7.73341274261475	0.0116574559360743	0.020423661917448	-0.00847235135734081	-0.077952653169632
1011	104.341232299805	-13.9739828109741	-7.21393346786499	0.01847561635077	0.0314625911414623	-0.00392691092565656	-0.0587968714535236
1012	104.990585327148	-14.298656463623	-7.27886867523193	0.0106834331527352	0.0327612869441509	-0.00522560812532902	-0.0445111989974976
1013	104.341232299805	-14.298656463623	-7.4087381362915	0.00841071270406246	0.0269171483814716	-0.00457625929266214	-0.0204853005707264
1014	103.042533874512	-13.3246335983276	-7.53860807418823	0.000618529506027699	0.0210730116814375	-0.00652430532500148	-0.0133424662053585
1015	103.691886901855	-13.6493082046509	-7.73341274261475	-0.00100484199356288	0.0158782228827477	-0.00360223650932312	-0.00522560812532902
1016	102.393188476563	-13.3246335983276	-7.14899873733521	0.0106834331527352	-0.000680167751852423	0.00906006153672934	-0.00555028254166245
1017	103.042533874512	-14.9480056762695	-6.82432460784912	0.025618452578783	-0.00684897974133492	0.00743668992072344	0.011982130818069
1018	102.393188476563	-14.6233310699463	-7.27886867523193	-0.0133424662053585	-0.00100484199356288	0.00776136433705688	0.0197743140161037
1019	101.09449005127	-13.6493082046509	-6.69445466995239	-0.0159398596733809	-0.0117190945893526	-0.00425158534198999	0.0463976077735424
1020	100.44514465332	-13.6493082046509	-7.08406400680542	-0.0221086721867323	-0.00295288790948689	-0.0208099745213985	0.0710728541016579
1021	103.042533874512	-14.6233310699463	-7.01912927627563	-0.00457625929266214	-0.00912170019000769	-0.0139918150380254	0.0506183728575706
1022	103.042533874512	-14.298656463623	-6.88925933837891	-0.00457625929266214	-0.00360223650932312	-0.00782300252467394	0.0438002124428749
1023	102.393188476563	-13.9739828109741	-6.95419406890869	-0.00392691092565656	-0.00619963090866804	-0.0198359526693821	0.0171769186854362
1024	102.393188476563	-12.9999599456787	-6.95419406890869	-0.00392691092565656	-0.0123684434220195	-0.00360223650932312	0.013930176384747
1025	104.341232299805	-13.9739828109741	-6.82432460784912	-0.00814767740666866	0.000293855206109583	-0.00847235135734081	0.00970941036939621
1026	103.042533874512	-13.6493082046509	-7.01912927627563	0.00743668992072344	-0.0227580219507217	-0.000355493422830477	-3.08191010844894e-05
1027	104.341232299805	-13.9739828109741	-7.21393346786499	0.0230210572481155	-0.0204853005707264	-0.00360223650932312	-0.00555028254166245
1028	104.341232299805	-14.6233310699463	-6.82432460784912	-0.00782300252467394	-0.0162645354866982	0.000618529506027699	-0.0107450718060136
1029	104.341232299805	-14.298656463623	-6.56458520889282	0.0132808275520802	-0.0328229255974293	0.00321592413820326	-0.0428878292441368
1030	104.341232299805	-14.298656463623	-7.01912927627563	0.020423661917448	-0.0324982516467571	0.013930176384747	-0.0802253782749176
1031	103.691886901855	-14.298656463623	-6.04510593414307	0.0181509424000978	-0.0292515084147453	0.0308132413774729	-0.0659397020936012
1032	104.341232299805	-15.5973539352417	-6.95419406890869	0.0230210572481155	-0.0169138833880424	0.0233457311987877	-0.0406151078641415
1033	106.289276123047	-15.2726793289185	-7.14899873733521	0.0145795252174139	-0.0230826959013939	0.0165275707840919	-0.0308748781681061
1034	102.393188476563	-14.9480056762695	-7.08406400680542	-0.000355493422830477	-0.0191866029053926	0.0171769186854362	-0.00457625929266214
1035	103.691886901855	-14.9480056762695	-7.08406400680542	0.00646266713738441	0.00678734155371785	0.00841071270406246	0.00386527273803949
1036	104.341232299805	-14.9480056762695	-7.47367286682129	0.0116574559360743	-0.00457625929266214	0.012956153601408	0.00256657530553639
1037	105.639930725098	-16.2467021942139	-7.14899873733521	0.0126314787194133	0.00808603875339031	-0.00100484199356288	0.00841071270406246
1038	104.341232299805	-15.9220285415649	-7.53860807418823	0.0360080301761627	0.012956153601408	-0.00197886489331722	0.0252937767654657
1039	103.042533874512	-15.9220285415649	-7.47367286682129	-0.0152905117720366	0.0269171483814716	-0.0247060675173998	0.040228795260191
1040	102.393188476563	-13.9739828109741	-7.4087381362915	-0.0126931173726916	0.045423585921526	-0.0350956469774246	0.07431960105896
1041	106.289276123047	-15.2726793289185	-7.27886867523193	-0.00522560812532902	0.0473716296255589	-0.0198359526693821	0.0567871853709221
1042	105.639930725098	-14.6233310699463	-7.47367286682129	-0.00717365415766835	0.0415274947881699	-0.0292515084147453	0.0392547734081745
1043	103.691886901855	-13.6493082046509	-7.27886867523193	-0.0146411629393697	0.0298392176628113	-0.0172385573387146	0.0249691028147936
1044	102.393188476563	-13.3246335983276	-7.60354280471802	-0.00197886489331722	0.0217223595827818	-0.0139918150380254	0.01100810803473
1045	103.691886901855	-13.9739828109741	-7.47367286682129	-0.00717365415766835	0.0288651939481497	-0.0162645354866982	0.00548864435404539
1046	103.691886901855	-13.9739828109741	-7.60354280471802	0.00451462110504508	0.031137915328145	-0.00717365415766835	0.0103587592020631
1047	103.691886901855	-14.298656463623	-7.47367286682129	-0.00100484199356288	0.0314625911414623	-0.00490093370899558	-0.0126931173726916
1048	104.990585327148	-14.6233310699463	-7.34380340576172	0.00548864435404539	0.0158782228827477	-0.0107450718060136	-0.00619963090866804
1049	103.691886901855	-13.6493082046509	-7.86328220367432	0.00776136433705688	-0.0100957229733467	-0.0165892094373703	-0.038017712533474
1050	104.341232299805	-14.298656463623	-7.99315214157104	0.0103587592020631	-0.0256800893694162	0.000943203864153475	-0.0766539573669434
1051	103.691886901855	-14.298656463623	-7.6684775352478	0.0171769186854362	-0.0253554154187441	0.0207483377307653	-0.0604202412068844
1052	104.341232299805	-14.9480056762695	-6.95419406890869	0.00938473641872406	-0.0221086721867323	0.00938473641872406	-0.050680011510849
1053	104.990585327148	-14.6233310699463	-7.14899873733521	0.00646266713738441	-0.0393164120614529	0.0142548503354192	-0.0182125810533762
1054	104.341232299805	-13.6493082046509	-7.01912927627563	0.00841071270406246	-0.0467839203774929	0.00841071270406246	-0.00360223650932312
1055	103.691886901855	-14.298656463623	-7.79834747314453	0.00678734155371785	-0.043212503194809	0.00256657530553639	-0.00100484199356288
1056	104.990585327148	-14.9480056762695	-7.53860807418823	0.0123068047687411	-0.0266541130840778	0.00126787810586393	0.00321592413820326
1057	104.990585327148	-14.9480056762695	-7.4087381362915	0.00451462110504508	-0.0224333461374044	0.0145795252174139	0.00483929552137852
1058	105.639930725098	-14.6233310699463	-6.75938940048218	0.00678734155371785	-0.00587495695799589	0.00256657530553639	0.0295145437121391
1059	103.691886901855	-14.9480056762695	-6.69445466995239	-0.00814767740666866	-0.0026282137259841	-0.00847235135734081	0.0379560738801956
1060	102.393188476563	-13.3246335983276	-6.82432460784912	-0.0188619289547205	0.0158782228827477	-0.0130177913233638	0.0759429708123207
1061	103.691886901855	-14.9480056762695	-7.01912927627563	-0.0110697457566857	0.0171769186854362	-0.0136671401560307	0.049319677054882
1062	103.691886901855	-14.298656463623	-7.21393346786499	-0.00555028254166245	0.0207483377307653	-0.00230353930965066	0.0421768426895142
1063	101.09449005127	-13.6493082046509	-7.14899873733521	-0.0149658378213644	0.0200989879667759	-0.0026282137259841	0.0200989879667759
1064	101.743835449219	-14.298656463623	-7.27886867523193	-0.0152905117720366	0.0136055024340749	-0.00879702530801296	0.01100810803473
1065	100.44514465332	-13.9739828109741	-7.21393346786499	-0.00912170019000769	0.0288651939481497	-0.00360223650932312	-0.00522560812532902
1066	101.09449005127	-14.298656463623	-7.4087381362915	-0.0126931173726916	0.0395794473588467	0.0106834331527352	-0.0123684434220195
1067	101.09449005127	-13.9739828109741	-7.86328220367432	0.000943203864153475	0.0347093306481838	0.00678734155371785	-0.0113944197073579
1068	101.743835449219	-14.9480056762695	-7.08406400680542	-0.0217839982360601	0.0412028171122074	-0.00360223650932312	-0.00847235135734081
1069	101.743835449219	-14.298656463623	-7.01912927627563	0.00776136433705688	0.0197743140161037	0.00418994715437293	-0.0555501282215118
1070	101.743835449219	-14.298656463623	-6.82432460784912	0.00613799272105098	0.0126314787194133	0.00483929552137852	-0.0811994001269341
1071	101.743835449219	-14.9480056762695	-7.01912927627563	0.011982130818069	0.0265924744307995	0.00776136433705688	-0.0643163323402405
1072	104.341232299805	-14.9480056762695	-7.4087381362915	0.0103587592020631	0.01847561635077	0.00678734155371785	-0.0428878292441368
1073	103.691886901855	-13.6493082046509	-7.73341274261475	0.00808603875339031	0.00613799272105098	-0.00327756232582033	-0.0191866029053926
1074	103.691886901855	-13.6493082046509	-7.47367286682129	-0.00295288790948689	0.0230210572481155	-0.00522560812532902	-0.00814767740666866
1075	103.691886901855	-13.3246335983276	-7.60354280471802	-0.00977104809135199	0.0171769186854362	-0.00912170019000769	-0.00684897974133492
1076	104.341232299805	-14.6233310699463	-7.34380340576172	0.0168522447347641	0.0191249661147594	-0.0123684434220195	0.00256657530553639
1077	104.341232299805	-15.2726793289185	-7.08406400680542	0.00938473641872406	0.0155535480007529	-0.00717365415766835	0.00386527273803949
1078	104.341232299805	-15.5973539352417	-6.82432460784912	-0.0100957229733467	0.0226963832974434	-0.0204853005707264	0.0230210572481155
1079	104.341232299805	-14.9480056762695	-7.08406400680542	-0.0143164889886975	0.0304885655641556	-0.0195112787187099	0.0373067259788513
1080	103.042533874512	-14.6233310699463	-7.47367286682129	-0.0243813935667276	0.029189869761467	-0.0331475995481014	0.0736702531576157
1081	104.990585327148	-15.9220285415649	-7.21393346786499	-0.00457625929266214	0.025618452578783	-0.0201606266200542	0.0457482598721981
1082	104.341232299805	-15.2726793289185	-7.27886867523193	-0.0104203969240189	0.0194496400654316	-0.0250307414680719	0.0399041213095188
1083	103.042533874512	-14.9480056762695	-7.4087381362915	-0.0123684434220195	-0.0104203969240189	-0.00749832857400179	0.0275664981454611
1084	103.691886901855	-15.2726793289185	-7.73341274261475	-0.00912170019000769	-0.0273034609854221	-0.00684897974133492	0.0136055024340749
1085	103.691886901855	-14.6233310699463	-6.82432460784912	-0.00977104809135199	-0.048407293856144	0.00711201597005129	0.00418994715437293
1086	104.341232299805	-14.6233310699463	-6.88925933837891	-0.00360223650932312	-0.0565241500735283	0.00906006153672934	-0.00197886489331722
1087	103.042533874512	-13.9739828109741	-7.01912927627563	0.00548864435404539	-0.0630176365375519	0.0226963832974434	-0.00425158534198999
1088	104.990585327148	-14.6233310699463	-6.88925933837891	0.0100340843200684	-0.0574981719255447	0.0145795252174139	-0.00652430532500148
1089	103.042533874512	-13.6493082046509	-7.4087381362915	0.041852168738842	-0.0623682886362076	0.0275664981454611	-0.043212503194809
1090	103.691886901855	-14.298656463623	-7.6684775352478	0.00841071270406246	-0.0542514286935329	0.0200989879667759	-0.0643163323402405
1091	103.691886901855	-14.298656463623	-6.82432460784912	0.0145795252174139	-0.0266541130840778	0.040228795260191	-0.0493813157081604
1092	105.639930725098	-15.2726793289185	-6.75938940048218	0.00938473641872406	-0.0250307414680719	0.0220470335334539	-0.0318489037454128
1093	103.042533874512	-13.3246335983276	-7.14899873733521	0.00678734155371785	-0.00879702530801296	0.0269171483814716	-0.0120437685400248
1094	103.691886901855	-13.9739828109741	-6.88925933837891	0.0178262684494257	-0.0110697457566857	0.0145795252174139	-0.00717365415766835
1095	103.042533874512	-13.9739828109741	-7.34380340576172	-0.00782300252467394	-0.0100957229733467	-0.00197886489331722	0.0022419011220336
1096	104.990585327148	-13.6493082046509	-7.27886867523193	0.00808603875339031	-0.00360223650932312	-3.08191010844894e-05	0.00354059832170606
1097	104.341232299805	-14.298656463623	-7.14899873733521	0.00451462110504508	-0.00749832857400179	0.00159255252219737	0.00321592413820326
1098	105.639930725098	-15.2726793289185	-7.01912927627563	-0.00100484199356288	0.00191722682211548	-0.00814767740666866	0.0181509424000978
1099	104.341232299805	-14.9480056762695	-7.4087381362915	-0.0139918150380254	-0.00555028254166245	-0.00847235135734081	0.0470469556748867
1100	103.691886901855	-13.9739828109741	-7.4087381362915	-0.0263294391334057	-0.00295288790948689	-0.021459324285388	0.0791897103190422
1101	104.990585327148	-14.9480056762695	-7.08406400680542	-0.00555028254166245	0.0152288740500808	-0.0159398596733809	0.0532157681882381
1102	104.990585327148	-14.6233310699463	-7.14899873733521	-0.00619963090866804	-0.0149658378213644	-0.0152905117720366	0.045423585921526
1103	103.042533874512	-13.9739828109741	-7.01912927627563	0.000618529506027699	-0.0126931173726916	-0.0120437685400248	0.0210730116814375
1104	104.341232299805	-14.298656463623	-6.88925933837891	-0.00327756232582033	-0.0182125810533762	-0.0130177913233638	0.00678734155371785
1105	103.691886901855	-15.2726793289185	-7.21393346786499	-0.0104203969240189	-0.00619963090866804	-0.00879702530801296	-0.00684897974133492
1106	104.341232299805	-13.9739828109741	-7.34380340576172	0.00451462110504508	-0.00555028254166245	-0.00814767740666866	-0.00814767740666866
1107	101.743835449219	-13.6493082046509	-7.73341274261475	0.00483929552137852	0.00776136433705688	-0.0026282137259841	-0.0130177913233638
1108	103.042533874512	-13.6493082046509	-7.9282169342041	-0.00457625929266214	0.0188002903014421	0.00451462110504508	-0.0117190945893526
1109	101.743835449219	-14.9480056762695	-7.34380340576172	0.00970941036939621	0.011982130818069	0.00906006153672934	-0.0445111989974976
1110	102.393188476563	-13.9739828109741	-7.60354280471802	0.00354059832170606	0.020423661917448	0.0217223595827818	-0.0753552615642548
1111	102.393188476563	-14.9480056762695	-7.14899873733521	0.00711201597005129	0.0220470335334539	0.0220470335334539	-0.0704851448535919
1112	103.042533874512	-14.6233310699463	-6.88925933837891	0.00808603875339031	0.0149041991680861	0.0142548503354192	-0.0415891297161579
1113	101.743835449219	-13.6493082046509	-7.86328220367432	-0.00522560812532902	0.0217223595827818	0.0165275707840919	-0.0156151866540313
1114	101.09449005127	-13.6493082046509	-7.60354280471802	0.0155535480007529	0.012956153601408	0.00548864435404539	-0.0113944197073579
1115	101.743835449219	-13.3246335983276	-7.53860807418823	-0.0100957229733467	0.0152288740500808	-0.00100484199356288	0.00126787810586393
1116	103.042533874512	-13.9739828109741	-7.47367286682129	0.00678734155371785	0.0106834331527352	0.00451462110504508	0.00646266713738441
1117	104.990585327148	-14.6233310699463	-7.08406400680542	-0.000680167751852423	0.0175015944987535	-0.00782300252467394	0.00873538758605719
1118	104.990585327148	-14.9480056762695	-7.4087381362915	-0.00295288790948689	0.012956153601408	-0.0133424662053585	0.0262678004801273
1119	104.341232299805	-14.9480056762695	-7.47367286682129	-0.0172385573387146	0.013930176384747	-0.0195112787187099	0.0408781431615353
1120	103.042533874512	-13.9739828109741	-6.95419406890869	-0.0165892094373703	0.00516396993771195	-0.0165892094373703	0.0746442750096321
1121	104.341232299805	-15.2726793289185	-6.82432460784912	-0.00555028254166245	0.0022419011220336	-0.0224333461374044	0.0538651160895824
1122	103.042533874512	-14.298656463623	-6.95419406890869	-0.00360223650932312	-0.0227580219507217	-0.0198359526693821	0.040228795260191
1123	103.042533874512	-13.9739828109741	-7.21393346786499	-0.0120437685400248	0.00613799272105098	-0.0100957229733467	0.0226963832974434
1124	103.691886901855	-15.2726793289185	-7.47367286682129	0.00159255252219737	-0.0279528107494116	-0.0104203969240189	0.00841071270406246
1125	104.341232299805	-15.5973539352417	-7.21393346786499	-0.00132951640989631	-0.0185372550040483	-0.00814767740666866	-0.00847235135734081
1126	104.341232299805	-15.2726793289185	-7.34380340576172	0.000293855206109583	-0.023407369852066	0.00451462110504508	-0.00392691092565656
1127	104.341232299805	-14.9480056762695	-7.47367286682129	-0.000355493422830477	-0.0195112787187099	-0.000355493422830477	-0.0156151866540313
1128	102.393188476563	-15.5973539352417	-6.88925933837891	0.00613799272105098	-0.0240567177534103	0.000618529506027699	-0.0159398596733809
1129	104.341232299805	-15.9220285415649	-6.49965000152588	0.0149041991680861	0.000618529506027699	0.00256657530553639	-0.0561994761228561
1130	103.691886901855	-15.2726793289185	-7.34380340576172	0.0145795252174139	0.0116574559360743	0.0152288740500808	-0.0870435386896133
1131	104.990585327148	-15.9220285415649	-6.82432460784912	0.0113327819854021	0.0327612869441509	0.0103587592020631	-0.0626929625868797
1132	105.639930725098	-15.2726793289185	-6.88925933837891	0.0200989879667759	0.0298392176628113	0.00711201597005129	-0.0435371771454811
1133	103.042533874512	-13.9739828109741	-7.53860807418823	0.0217223595827818	0.0210730116814375	0.0178262684494257	-0.0126931173726916
1134	103.691886901855	-13.9739828109741	-6.95419406890869	0.0197743140161037	0.0243197549134493	0.00548864435404539	-0.0165892094373703
1135	103.042533874512	-13.9739828109741	-6.75938940048218	-0.00197886489331722	0.0272418223321438	-0.00717365415766835	-0.00165419070981443
1136	103.691886901855	-13.6493082046509	-7.27886867523193	-0.00295288790948689	0.0175015944987535	0.000943203864153475	0.000293855206109583
1137	104.990585327148	-14.6233310699463	-7.27886867523193	0.00808603875339031	0.0175015944987535	-0.00392691092565656	0.0168522447347641
1138	103.691886901855	-14.6233310699463	-7.4087381362915	-0.00522560812532902	0.0152288740500808	-0.00944637414067984	0.0191249661147594
1139	104.341232299805	-14.9480056762695	-7.34380340576172	-0.0198359526693821	0.0223717093467712	-0.0237320438027382	0.0545144639909267
1140	103.042533874512	-13.9739828109741	-7.47367286682129	-0.0211346503347158	0.0142548503354192	-0.0175632312893867	0.0824364572763443
1141	105.639930725098	-14.9480056762695	-7.47367286682129	-0.0100957229733467	0.01847561635077	-0.0188619289547205	0.060358602553606
1142	103.042533874512	-13.6493082046509	-8.12302207946777	-0.00100484199356288	0.0100340843200684	-0.00522560812532902	0.0399041213095188
1143	103.042533874512	-13.9739828109741	-7.79834747314453	-0.00717365415766835	0.0236704051494598	-0.00490093370899558	0.0239950809627771
1144	104.341232299805	-14.6233310699463	-7.01912927627563	-0.0104203969240189	0.0123068047687411	-0.0110697457566857	0.00743668992072344
1145	104.341232299805	-14.6233310699463	-6.62951993942261	-0.00587495695799589	0.0285405199974775	-0.00392691092565656	0.0103587592020631
1146	103.691886901855	-15.2726793289185	-6.75938940048218	0.00483929552137852	0.0347093306481838	-0.0143164889886975	-0.0104203969240189
1147	103.042533874512	-13.6493082046509	-7.14899873733521	0.00451462110504508	0.0317872650921345	-0.0165892094373703	-0.00782300252467394
1148	103.042533874512	-13.9739828109741	-7.21393346786499	0.00451462110504508	0.0181509424000978	-0.0117190945893526	-0.0152905117720366
1149	104.990585327148	-14.9480056762695	-7.4087381362915	0.00841071270406246	-0.00230353930965066	-0.0110697457566857	-0.0448358729481697
1150	104.341232299805	-13.9739828109741	-7.53860807418823	0.0149041991680861	-0.0227580219507217	-0.00230353930965066	-0.0769786313176155
1151	105.639930725098	-15.2726793289185	-7.01912927627563	0.0188002903014421	-0.0299008563160896	0.0175015944987535	-0.0561994761228561
1152	103.042533874512	-13.6493082046509	-7.27886867523193	0.01100810803473	-0.0464592464268208	0.025618452578783	-0.0422384813427925
1153	101.09449005127	-14.298656463623	-7.6684775352478	0.0123068047687411	-0.0552254542708397	0.0158782228827477	-0.00879702530801296
1154	102.393188476563	-13.9739828109741	-7.47367286682129	0.00483929552137852	-0.0532774068415165	0.0226963832974434	-0.0162645354866982
1155	101.09449005127	-13.9739828109741	-7.21393346786499	0.00321592413820326	-0.0490566417574883	0.0194496400654316	0.00743668992072344
1156	101.09449005127	-13.6493082046509	-7.47367286682129	-0.00490093370899558	-0.0295761823654175	0.0207483377307653	-0.00944637414067984
1157	100.44514465332	-14.298656463623	-6.69445466995239	0.00289124972186983	-0.0370436906814575	0.0181509424000978	0.00873538758605719
1158	100.44514465332	-13.6493082046509	-6.82432460784912	-0.0139918150380254	-0.0341216214001179	0.0123068047687411	0.00613799272105098
1159	102.393188476563	-15.2726793289185	-6.88925933837891	-0.0182125810533762	-0.0230826959013939	-0.00360223650932312	0.0467222817242146
1160	102.393188476563	-14.9480056762695	-7.08406400680542	-0.0165892094373703	0.00289124972186983	-0.00295288790948689	0.0752936229109764
1161	101.743835449219	-15.2726793289185	-7.60354280471802	-0.00652430532500148	0.00483929552137852	-0.00230353930965066	0.0548391379415989
1162	103.691886901855	-13.6493082046509	-7.47367286682129	-0.00425158534198999	0.0106834331527352	-0.00619963090866804	0.0379560738801956
1163	104.341232299805	-15.2726793289185	-6.82432460784912	-3.08191010844894e-05	0.00841071270406246	-0.00295288790948689	0.0243197549134493
1164	105.639930725098	-14.9480056762695	-6.69445466995239	-0.0162645354866982	0.00126787810586393	-0.00782300252467394	0.01100810803473
1165	104.990585327148	-14.9480056762695	-6.88925933837891	0.00418994715437293	-3.08191010844894e-05	-0.00684897974133492	-0.00587495695799589
1166	105.639930725098	-15.2726793289185	-6.88925933837891	0.00256657530553639	0.00289124972186983	-0.00977104809135199	-0.00587495695799589
1167	103.042533874512	-15.2726793289185	-6.75938940048218	0.0233457311987877	0.0022419011220336	-0.0113944197073579	0.00191722682211548
1168	103.691886901855	-13.6493082046509	-7.08406400680542	0.00841071270406246	-0.00587495695799589	-0.00100484199356288	-0.0110697457566857
1169	105.639930725098	-15.9220285415649	-6.43471527099609	0.00873538758605719	-0.0253554154187441	-0.0130177913233638	-0.0500306636095047
1170	104.341232299805	-16.2467021942139	-7.21393346786499	0.0194496400654316	-0.028926832601428	0.0126314787194133	-0.0811994001269341
1171	104.341232299805	-17.2207260131836	-7.01912927627563	0.0207483377307653	-0.0120437685400248	0.00873538758605719	-0.0565241500735283
1172	103.042533874512	-15.2726793289185	-7.6684775352478	0.0223717093467712	-0.00522560812532902	0.00613799272105098	-0.043212503194809
1173	103.691886901855	-16.2467021942139	-7.21393346786499	0.00581331877037883	-0.0026282137259841	0.00386527273803949	-0.0136671401560307
1174	105.639930725098	-15.9220285415649	-7.27886867523193	0.00808603875339031	0.0100340843200684	0.00418994715437293	-0.0123684434220195
1175	104.990585327148	-15.9220285415649	-6.95419406890869	0.013930176384747	0.0317872650921345	0.0022419011220336	-0.00327756232582033
1176	103.042533874512	-14.298656463623	-6.75938940048218	0.0152288740500808	0.0379560738801956	0.013930176384747	-0.00392691092565656
1177	103.691886901855	-14.6233310699463	-7.08406400680542	0.00711201597005129	0.0509430468082428	-0.00912170019000769	0.00289124972186983
1178	103.042533874512	-13.9739828109741	-7.14899873733521	-0.00100484199356288	0.0275664981454611	0.011982130818069	0.0113327819854021
1179	104.990585327148	-15.9220285415649	-7.27886867523193	-0.0133424662053585	0.0382807515561581	-0.0247060675173998	0.0548391379415989
1180	104.341232299805	-14.6233310699463	-7.27886867523193	-0.0224333461374044	0.0165275707840919	-0.0195112787187099	0.0684754624962807
1181	104.341232299805	-15.2726793289185	-7.34380340576172	0.000618529506027699	0.0191249661147594	-0.0217839982360601	0.0496443510055542
1182	104.341232299805	-14.298656463623	-7.27886867523193	-0.00490093370899558	0.00678734155371785	-0.0224333461374044	0.0285405199974775
1183	104.990585327148	-15.9220285415649	-7.60354280471802	-0.00295288790948689	-0.00619963090866804	-0.0253554154187441	0.0194496400654316
1184	104.990585327148	-14.9480056762695	-7.60354280471802	-0.0169138833880424	-0.00165419070981443	-0.0113944197073579	0.0022419011220336
1185	104.990585327148	-14.9480056762695	-7.6684775352478	-0.00847235135734081	-0.0100957229733467	-0.0143164889886975	-0.00327756232582033
1186	104.341232299805	-14.9480056762695	-7.34380340576172	0.000943203864153475	-0.000680167751852423	-0.00327756232582033	-0.00587495695799589
1187	105.639930725098	-15.2726793289185	-7.27886867523193	0.00906006153672934	-0.0188619289547205	-0.00490093370899558	-0.00847235135734081
1188	103.042533874512	-14.298656463623	-7.79834747314453	0.00743668992072344	-0.0240567177534103	0.0022419011220336	-0.0156151866540313
1189	105.639930725098	-15.5973539352417	-7.79834747314453	0.0136055024340749	-0.038017712533474	0.0152288740500808	-0.0480826161801815
1190	103.691886901855	-13.9739828109741	-7.9282169342041	0.0178262684494257	-0.0523033849895	0.0259431265294552	-0.0841214656829834
1191	105.639930725098	-15.5973539352417	-6.75938940048218	0.0113327819854021	-0.0295761823654175	0.0327612869441509	-0.0529527328908443
1192	105.639930725098	-15.2726793289185	-7.14899873733521	0.0145795252174139	-0.0198359526693821	0.0126314787194133	-0.0490566417574883
1193	104.990585327148	-14.9480056762695	-7.60354280471802	0.00906006153672934	-0.0263294391334057	0.0259431265294552	-0.0159398596733809
1194	103.691886901855	-13.9739828109741	-7.73341274261475	-0.00652430532500148	-0.00782300252467394	0.00191722682211548	-0.0159398596733809
1195	104.341232299805	-14.298656463623	-7.60354280471802	-0.00100484199356288	-0.0204853005707264	-0.0026282137259841	-0.00555028254166245
1196	104.341232299805	-14.9480056762695	-7.34380340576172	-0.00165419070981443	0.0188002903014421	0.00386527273803949	0.000618529506027699
1197	105.639930725098	-15.9220285415649	-7.27886867523193	-0.00392691092565656	0.011982130818069	-0.00717365415766835	0.00418994715437293
1198	102.393188476563	-13.9739828109741	-6.82432460784912	0.0103587592020631	0.0152288740500808	-0.00230353930965066	0.0149041991680861
1199	103.691886901855	-15.5973539352417	-7.60354280471802	-0.02697878703475	0.0376313999295235	-0.0299008563160896	0.0421768426895142
1200	101.09449005127	-14.6233310699463	-7.4087381362915	-0.0198359526693821	0.0486703291535378	-0.0360696688294411	0.0623066499829292
1201	103.691886901855	-15.2726793289185	-7.08406400680542	-0.0299008563160896	0.0597092546522617	-0.0393164120614529	0.0512677207589149
1202	101.743835449219	-13.9739828109741	-7.60354280471802	-0.00717365415766835	0.0655533894896507	-0.02697878703475	0.0395794473588467
1203	104.990585327148	-15.5973539352417	-6.95419406890869	-0.00847235135734081	0.0613326244056225	-0.0230826959013939	0.0217223595827818
1204	104.990585327148	-15.2726793289185	-7.27886867523193	-0.00847235135734081	0.0506183728575706	-0.0130177913233638	0.0188002903014421
1205	104.990585327148	-14.9480056762695	-7.34380340576172	-0.00132951640989631	0.0486703291535378	-0.0130177913233638	-0.00490093370899558
1206	104.990585327148	-14.9480056762695	-7.4087381362915	-0.00814767740666866	0.052891094237566	-0.00360223650932312	0.00451462110504508
1207	105.639930725098	-15.2726793289185	-7.27886867523193	0.0106834331527352	0.0428261905908585	-0.00392691092565656	-0.00327756232582033
1208	103.691886901855	-13.9739828109741	-7.01912927627563	0.00418994715437293	0.0324366129934788	-0.00587495695799589	-0.00912170019000769
1209	106.289276123047	-15.5973539352417	-6.56458520889282	0.0126314787194133	0.0171769186854362	-0.00619963090866804	-0.0490566417574883
1210	103.042533874512	-14.298656463623	-7.01912927627563	0.0162028968334198	0.00321592413820326	0.0132808275520802	-0.0743812397122383
1211	105.639930725098	-15.9220285415649	-6.82432460784912	0.000618529506027699	-0.0188619289547205	0.00743668992072344	-0.0571734979748726
1212	103.691886901855	-15.2726793289185	-7.01912927627563	0.011982130818069	-0.0273034609854221	0.0149041991680861	-0.0425631552934647
1213	104.341232299805	-15.2726793289185	-7.01912927627563	0.00808603875339031	-0.0510046854615211	0.00906006153672934	-0.0165892094373703
1214	104.341232299805	-15.2726793289185	-7.01912927627563	-0.0201606266200542	-0.0571734979748726	0.00711201597005129	-0.00749832857400179
1215	104.990585327148	-15.5973539352417	-6.82432460784912	-0.0139918150380254	-0.0704851448535919	0.00418994715437293	0.00386527273803949
1216	103.691886901855	-14.9480056762695	-7.79834747314453	0.00321592413820326	-0.0591215454041958	0.0162028968334198	0.0022419011220336
1217	105.639930725098	-16.2467021942139	-7.6684775352478	0.00970941036939621	-0.0493813157081604	0.0168522447347641	0.00938473641872406
1218	104.990585327148	-15.2726793289185	-7.47367286682129	-0.00100484199356288	-0.0422384813427925	0.0103587592020631	0.0223717093467712
1219	106.289276123047	-15.2726793289185	-7.21393346786499	-0.00814767740666866	-0.0237320438027382	-0.00327756232582033	0.0486703291535378
1220	104.990585327148	-14.9480056762695	-7.14899873733521	-0.00879702530801296	-0.0227580219507217	-0.0201606266200542	0.0710728541016579
1221	106.289276123047	-14.6233310699463	-7.6684775352478	-0.00782300252467394	-0.0117190945893526	-0.00782300252467394	0.0525664202868938
1222	103.042533874512	-13.9739828109741	-7.86328220367432	-0.00295288790948689	-0.0136671401560307	-0.0240567177534103	0.0353586822748184
1223	106.289276123047	-14.9480056762695	-7.21393346786499	-0.00100484199356288	-0.0130177913233638	-0.0165892094373703	0.01100810803473
1224	105.639930725098	-13.9739828109741	-7.4087381362915	-0.00619963090866804	-0.0146411629393697	-0.0143164889886975	0.00354059832170606
1225	106.289276123047	-14.6233310699463	-7.53860807418823	0.000618529506027699	-0.00749832857400179	-0.00652430532500148	-0.0110697457566857
1226	104.990585327148	-14.6233310699463	-7.6684775352478	0.00646266713738441	-0.00197886489331722	-0.0104203969240189	0.000618529506027699
1227	105.639930725098	-14.9480056762695	-7.86328220367432	0.029189869761467	0.00418994715437293	-0.00717365415766835	-0.00652430532500148
1228	104.990585327148	-14.9480056762695	-7.86328220367432	-0.00100484199356288	-0.0169138833880424	-0.00392691092565656	-0.0113944197073579
1229	105.639930725098	-14.9480056762695	-7.9282169342041	0.0103587592020631	-0.00782300252467394	-0.00749832857400179	-0.0523033849895
1230	103.691886901855	-13.9739828109741	-8.12302207946777	0.01847561635077	-0.00717365415766835	0.0152288740500808	-0.0753552615642548
1231	105.639930725098	-15.5973539352417	-8.51263046264648	0.0200989879667759	-0.00197886489331722	0.0155535480007529	-0.0497059896588326
1232	104.341232299805	-14.9480056762695	-7.34380340576172	0.0132808275520802	0.00548864435404539	0.0126314787194133	-0.0354203209280968
1233	105.639930725098	-14.6233310699463	-7.53860807418823	0.00483929552137852	0.00841071270406246	0.0152288740500808	-0.0159398596733809
1234	105.639930725098	-13.9739828109741	-7.79834747314453	0.012956153601408	0.0239950809627771	0.00191722682211548	-0.00782300252467394
1235	106.289276123047	-14.6233310699463	-7.34380340576172	0.000943203864153475	0.0265924744307995	0.00938473641872406	-0.0026282137259841
1236	105.639930725098	-14.9480056762695	-7.27886867523193	-0.00100484199356288	0.0317872650921345	0.00126787810586393	0.00354059832170606
1237	104.990585327148	-14.6233310699463	-7.21393346786499	0.00581331877037883	0.0438002124428749	-0.00587495695799589	0.00873538758605719
1238	104.341232299805	-13.9739828109741	-7.47367286682129	-0.00490093370899558	0.0463976077735424	-0.00555028254166245	0.0188002903014421
1239	104.341232299805	-13.9739828109741	-7.73341274261475	-0.0182125810533762	0.036657378077507	-0.0139918150380254	0.0590599067509174
1240	104.990585327148	-14.9480056762695	-7.21393346786499	-0.0107450718060136	0.0415274947881699	-0.0217839982360601	0.076592318713665
1241	104.990585327148	-13.6493082046509	-7.08406400680542	-0.00100484199356288	0.0330859608948231	-0.0256800893694162	0.0496443510055542
1242	102.393188476563	-13.9739828109741	-6.82432460784912	-0.0130177913233638	0.0171769186854362	-0.0208099745213985	0.0369820520281792
1243	104.341232299805	-14.6233310699463	-6.56458520889282	-0.00847235135734081	0.00386527273803949	-0.0152905117720366	0.0220470335334539
1244	104.341232299805	-14.9480056762695	-6.82432460784912	-0.0139918150380254	-0.00749832857400179	-0.0172385573387146	0.00321592413820326
1245	103.042533874512	-14.9480056762695	-7.08406400680542	-0.00912170019000769	-0.00944637414067984	-0.0191866029053926	-0.0156151866540313
1246	103.042533874512	-14.9480056762695	-6.88925933837891	-0.00490093370899558	-0.00587495695799589	-0.0217839982360601	-0.00814767740666866
1247	103.042533874512	-14.9480056762695	-6.62951993942261	-3.08191010844894e-05	-0.017887907102704	-0.00490093370899558	-0.0113944197073579
1248	99.7957916259766	-13.9739828109741	-6.82432460784912	-0.0100957229733467	-0.03444629535079	0.00321592413820326	-0.0136671401560307
1249	103.042533874512	-14.9480056762695	-6.56458520889282	0.011982130818069	-0.0402904339134693	0.0210730116814375	-0.0523033849895
1250	100.44514465332	-14.298656463623	-7.4087381362915	0.00386527273803949	-0.0412644557654858	0.0259431265294552	-0.0795760303735733
1251	103.042533874512	-15.2726793289185	-7.47367286682129	0.0165275707840919	-0.0247060675173998	0.0269171483814716	-0.0656150281429291
1252	103.042533874512	-13.3246335983276	-6.95419406890869	0.0175015944987535	-0.0217839982360601	0.041852168738842	-0.0383423902094364
1253	104.341232299805	-13.6493082046509	-7.08406400680542	0.00776136433705688	-0.0175632312893867	0.0363327041268349	-0.0230826959013939
1254	103.042533874512	-13.9739828109741	-6.75938940048218	0.000618529506027699	-0.0107450718060136	0.0132808275520802	-0.0104203969240189
1255	103.691886901855	-14.298656463623	-6.75938940048218	-0.0126931173726916	0.00159255252219737	0.0194496400654316	-0.00165419070981443
1256	103.042533874512	-13.6493082046509	-7.60354280471802	0.00938473641872406	0.0165275707840919	0.0123068047687411	0.00126787810586393
1257	104.990585327148	-14.298656463623	-7.60354280471802	-0.00197886489331722	0.0304885655641556	-0.00392691092565656	0.00646266713738441
1258	103.042533874512	-14.6233310699463	-7.73341274261475	-0.00132951640989631	0.0269171483814716	-0.0026282137259841	0.0249691028147936
1259	104.341232299805	-14.6233310699463	-7.9282169342041	-0.0227580219507217	0.040228795260191	-0.00912170019000769	0.0502936989068985
1260	106.289276123047	-15.9220285415649	-7.14899873733521	-0.0211346503347158	0.0321119390428066	-0.021459324285388	0.07139752805233
1261	103.691886901855	-14.9480056762695	-7.79834747314453	-0.00360223650932312	0.0431508645415306	-0.0357449948787689	0.0496443510055542
1262	104.341232299805	-15.5973539352417	-7.73341274261475	-0.00652430532500148	0.0343846566975117	-0.0266541130840778	0.0337353087961674
1263	106.289276123047	-16.5713768005371	-7.53860807418823	-0.000680167751852423	0.00776136433705688	-0.0389917381107807	0.0272418223321438
1264	104.990585327148	-15.9220285415649	-7.27886867523193	-0.00652430532500148	0.011982130818069	-0.0159398596733809	0.000943203864153475
1265	104.990585327148	-15.5973539352417	-7.21393346786499	-0.00295288790948689	-0.00652430532500148	-0.0156151866540313	-0.00684897974133492
1266	105.639930725098	-16.2467021942139	-7.01912927627563	0.00711201597005129	-0.00749832857400179	-0.000355493422830477	-0.00230353930965066
1267	105.639930725098	-15.5973539352417	-7.4087381362915	0.00938473641872406	-0.00360223650932312	-0.00457625929266214	-0.0156151866540313
1268	103.042533874512	-14.6233310699463	-7.47367286682129	-0.00912170019000769	-0.0311995539814234	0.00191722682211548	-0.0149658378213644
1269	104.990585327148	-14.298656463623	-7.60354280471802	0.0126314787194133	-0.0295761823654175	0.00159255252219737	-0.0539267547428608
1270	104.990585327148	-15.5973539352417	-7.21393346786499	0.0158782228827477	-0.0282774847000837	0.00873538758605719	-0.0766539573669434
1271	103.691886901855	-14.298656463623	-7.47367286682129	0.0168522447347641	0.00386527273803949	0.0236704051494598	-0.048407293856144
1272	103.042533874512	-14.298656463623	-7.21393346786499	0.01100810803473	-0.0026282137259841	0.0142548503354192	-0.0389917381107807
1273	104.990585327148	-14.6233310699463	-6.88925933837891	0.00906006153672934	-0.00879702530801296	0.0116574559360743	-0.0117190945893526
1274	106.289276123047	-15.5973539352417	-7.21393346786499	-0.00165419070981443	0.000618529506027699	-0.000355493422830477	-3.08191010844894e-05
1275	105.639930725098	-15.2726793289185	-7.4087381362915	0.0275664981454611	-0.00100484199356288	-0.00197886489331722	-0.0120437685400248
1276	103.691886901855	-14.6233310699463	-7.21393346786499	0.00613799272105098	-3.08191010844894e-05	-0.00717365415766835	0.00451462110504508
1277	103.691886901855	-13.6493082046509	-6.82432460784912	-3.08191010844894e-05	-0.00619963090866804	0.00386527273803949	0.00613799272105098
1278	103.691886901855	-13.9739828109741	-7.21393346786499	-0.00555028254166245	-0.00165419070981443	-0.00132951640989631	0.0197743140161037
1279	104.990585327148	-13.6493082046509	-7.6684775352478	-0.017887907102704	-0.00327756232582033	-0.0169138833880424	0.0438002124428749
1280	105.639930725098	-14.9480056762695	-7.08406400680542	-0.0110697457566857	0.00548864435404539	-0.0273034609854221	0.0678261145949364
1281	104.341232299805	-14.298656463623	-6.75938940048218	0.00256657530553639	-0.00912170019000769	-0.0133424662053585	0.0525664202868938
1282	104.990585327148	-14.9480056762695	-6.75938940048218	-0.00132951640989631	-0.0100957229733467	-0.0169138833880424	0.0327612869441509
1283	104.990585327148	-15.2726793289185	-7.14899873733521	-0.00425158534198999	-0.0224333461374044	-0.00425158534198999	0.00743668992072344
1284	104.341232299805	-14.9480056762695	-7.53860807418823	-0.00360223650932312	-0.0217839982360601	-3.08191010844894e-05	0.00938473641872406
1285	105.639930725098	-14.6233310699463	-7.53860807418823	0.00451462110504508	-0.0195112787187099	0.00126787810586393	-0.0146411629393697
1286	105.639930725098	-14.9480056762695	-7.21393346786499	0.0207483377307653	-0.0113944197073579	0.0022419011220336	0.00159255252219737
1287	105.639930725098	-14.6233310699463	-7.27886867523193	-0.0133424662053585	-0.0107450718060136	0.00289124972186983	-0.0133424662053585
1288	103.042533874512	-14.6233310699463	-7.08406400680542	0.0152288740500808	-0.0107450718060136	0.0022419011220336	-0.0159398596733809
1289	104.341232299805	-13.9739828109741	-7.4087381362915	0.01100810803473	-0.00684897974133492	0.000618529506027699	-0.0610695891082287
1290	105.639930725098	-15.5973539352417	-7.4087381362915	0.01100810803473	0.00581331877037883	0.0123068047687411	-0.0818487480282784
1291	104.341232299805	-13.9739828109741	-7.73341274261475	0.0152288740500808	0.0123068047687411	0.0285405199974775	-0.0552254542708397
1292	103.042533874512	-14.9480056762695	-7.53860807418823	0.011982130818069	0.0168522447347641	0.0269171483814716	-0.032173577696085
1293	103.042533874512	-15.2726793289185	-7.21393346786499	-0.0120437685400248	0.011982130818069	0.0178262684494257	-0.0188619289547205
1294	101.743835449219	-15.2726793289185	-7.08406400680542	0.00354059832170606	0.0220470335334539	0.0022419011220336	-0.00717365415766835
1295	102.393188476563	-14.9480056762695	-7.27886867523193	-0.00360223650932312	0.0226963832974434	0.00321592413820326	-0.00490093370899558
1296	102.393188476563	-15.2726793289185	-7.60354280471802	-0.00749832857400179	0.0269171483814716	-0.00392691092565656	0.00483929552137852
1297	101.09449005127	-13.9739828109741	-7.60354280471802	-0.0123684434220195	0.0236704051494598	0.00191722682211548	0.00906006153672934
1298	100.44514465332	-13.9739828109741	-7.47367286682129	-0.0152905117720366	0.01847561635077	-0.0139918150380254	0.0188002903014421
1299	101.743835449219	-13.9739828109741	-6.95419406890869	-0.0295761823654175	0.0191249661147594	-0.0107450718060136	0.0532157681882381
1300	104.990585327148	-15.5973539352417	-6.49965000152588	-0.0240567177534103	0.00776136433705688	-0.0315242260694504	0.0801637396216393
1301	102.393188476563	-13.9739828109741	-7.21393346786499	-0.00749832857400179	0.00906006153672934	-0.0130177913233638	0.0580858811736107
1302	103.042533874512	-15.5973539352417	-6.95419406890869	-0.00360223650932312	-0.00684897974133492	-0.0152905117720366	0.0399041213095188
1303	104.990585327148	-15.2726793289185	-6.82432460784912	-0.000355493422830477	-0.00457625929266214	0.00126787810586393	0.0269171483814716
1304	105.639930725098	-15.5973539352417	-6.82432460784912	-0.00619963090866804	-0.0227580219507217	-0.0139918150380254	0.00841071270406246
1305	104.341232299805	-14.9480056762695	-6.82432460784912	-0.00360223650932312	-0.0230826959013939	-0.00327756232582033	-0.0026282137259841
1306	104.990585327148	-15.5973539352417	-6.56458520889282	0.00418994715437293	-0.0191866029053926	0.00613799272105098	-0.00717365415766835
1307	104.341232299805	-14.9480056762695	-7.01912927627563	-0.00457625929266214	-0.0120437685400248	-0.000355493422830477	-0.0126931173726916
1308	103.691886901855	-14.6233310699463	-7.27886867523193	0.0123068047687411	-0.00749832857400179	0.0022419011220336	-0.0175632312893867
1309	103.042533874512	-14.6233310699463	-7.08406400680542	0.013930176384747	-0.0156151866540313	0.0106834331527352	-0.0571734979748726
1310	105.639930725098	-16.5713768005371	-6.62951993942261	0.011982130818069	-0.00977104809135199	0.0178262684494257	-0.0837967917323112
1311	102.393188476563	-14.9480056762695	-6.82432460784912	0.0149041991680861	0.00289124972186983	0.0175015944987535	-0.0516540370881557
1312	104.341232299805	-15.5973539352417	-7.01912927627563	0.0162028968334198	-0.00230353930965066	0.0022419011220336	-0.0273034609854221
1313	104.341232299805	-16.2467021942139	-7.01912927627563	-0.0026282137259841	-0.00295288790948689	0.0022419011220336	-0.0185372550040483
1314	105.639930725098	-16.8960514068604	-6.88925933837891	0.00743668992072344	0.0145795252174139	-0.00555028254166245	-0.00749832857400179
1315	104.990585327148	-15.5973539352417	-6.69445466995239	-0.0120437685400248	0.0282158460468054	-0.00587495695799589	-3.08191010844894e-05
1316	105.639930725098	-16.5713768005371	-6.62951993942261	0.00516396993771195	0.0506183728575706	-0.00847235135734081	0.00418994715437293
1317	104.341232299805	-14.9480056762695	-6.82432460784912	-0.00132951640989631	0.0483456552028656	-0.0100957229733467	0.00808603875339031
1318	103.691886901855	-14.6233310699463	-7.60354280471802	0.000618529506027699	0.0502936989068985	-0.0130177913233638	0.0178262684494257
1319	103.691886901855	-13.9739828109741	-7.6684775352478	-0.0165892094373703	0.0577612072229385	-0.0188619289547205	0.0564625114202499
1320	106.289276123047	-15.5973539352417	-7.4087381362915	-0.0217839982360601	0.0577612072229385	-0.0311995539814234	0.0762676447629929
1321	103.042533874512	-14.298656463623	-7.47367286682129	-0.00587495695799589	0.0538651160895824	-0.0201606266200542	0.0512677207589149
1322	105.639930725098	-15.2726793289185	-7.08406400680542	-0.0182125810533762	0.0574365332722664	-0.0221086721867323	0.0373067259788513
1323	104.341232299805	-15.2726793289185	-7.21393346786499	-0.00425158534198999	0.0376313999295235	-0.017887907102704	0.0246444288641214
1324	105.639930725098	-15.2726793289185	-7.53860807418823	-0.0117190945893526	0.0275664981454611	-0.017887907102704	0.00678734155371785
1325	104.341232299805	-15.2726793289185	-7.6684775352478	0.00386527273803949	0.01847561635077	-0.0107450718060136	0.00451462110504508
1326	106.289276123047	-15.5973539352417	-7.60354280471802	0.00418994715437293	0.0142548503354192	-0.0126931173726916	0.0022419011220336
1327	104.990585327148	-15.5973539352417	-6.88925933837891	0.0152288740500808	0.000293855206109583	-0.00782300252467394	-0.00230353930965066
1328	103.691886901855	-14.298656463623	-7.27886867523193	0.00938473641872406	-0.0107450718060136	-0.00165419070981443	-0.00944637414067984
1329	103.042533874512	-14.298656463623	-7.4087381362915	0.0142548503354192	-0.0354203209280968	0.00516396993771195	-0.0555501282215118
1330	106.289276123047	-15.2726793289185	-7.6684775352478	0.0230210572481155	-0.0347709693014622	-0.00327756232582033	-0.0682124271988869
1331	103.042533874512	-13.9739828109741	-7.73341274261475	0.0155535480007529	-0.0240567177534103	0.0132808275520802	-0.0445111989974976
1332	104.341232299805	-14.298656463623	-6.82432460784912	0.0149041991680861	-0.0279528107494116	0.0126314787194133	-0.0263294391334057
1333	105.639930725098	-15.2726793289185	-6.69445466995239	0.00386527273803949	-0.0383423902094364	0.00841071270406246	-0.000355493422830477
1334	106.938629150391	-15.5973539352417	-7.14899873733521	0.0175015944987535	-0.0467839203774929	0.0171769186854362	0.000293855206109583
1335	104.341232299805	-15.2726793289185	-7.47367286682129	-0.0107450718060136	-0.0389917381107807	0.0165275707840919	0.00256657530553639
1336	106.289276123047	-15.5973539352417	-7.4087381362915	-0.00490093370899558	-0.0308748781681061	0.0278911720961332	0.00743668992072344
1337	101.743835449219	-14.6233310699463	-7.14899873733521	-0.0133424662053585	-0.0282774847000837	0.0230210572481155	0.0116574559360743
1338	102.393188476563	-14.6233310699463	-7.08406400680542	-0.0165892094373703	-0.03444629535079	0.0158782228827477	0.0243197549134493
1339	101.743835449219	-14.6233310699463	-6.75938940048218	-0.0198359526693821	-0.0165892094373703	-0.00100484199356288	0.0649040415883064
1340	103.691886901855	-15.2726793289185	-6.75938940048218	-0.0201606266200542	-0.0165892094373703	-0.0139918150380254	0.0772416666150093
1341	100.44514465332	-14.6233310699463	-7.79834747314453	-0.0113944197073579	-0.0110697457566857	-0.00295288790948689	0.0506183728575706
1342	103.691886901855	-15.5973539352417	-7.4087381362915	-0.00944637414067984	-0.0146411629393697	-0.00652430532500148	0.041852168738842
1343	103.042533874512	-15.2726793289185	-7.34380340576172	-0.00717365415766835	-0.0149658378213644	-0.0117190945893526	0.01847561635077
1344	104.341232299805	-15.5973539352417	-7.4087381362915	-0.00749832857400179	-0.0263294391334057	-0.00555028254166245	0.00743668992072344
1345	103.691886901855	-15.2726793289185	-6.82432460784912	-0.0126931173726916	-0.0130177913233638	0.000293855206109583	0.000293855206109583
1346	104.990585327148	-15.5973539352417	-7.01912927627563	0.0106834331527352	-0.00522560812532902	-0.00327756232582033	-0.0117190945893526
1347	104.341232299805	-15.2726793289185	-6.95419406890869	0.00483929552137852	-0.00912170019000769	0.000943203864153475	-0.00457625929266214
1348	104.341232299805	-15.5973539352417	-6.82432460784912	0.013930176384747	-0.0175632312893867	-0.00490093370899558	-0.00912170019000769
1349	103.042533874512	-14.298656463623	-7.14899873733521	0.0136055024340749	-0.00847235135734081	0.00354059832170606	-0.0529527328908443
1350	105.639930725098	-15.5973539352417	-7.21393346786499	0.01100810803473	-0.00100484199356288	0.00970941036939621	-0.0730825439095497
1351	103.042533874512	-14.298656463623	-7.34380340576172	0.0113327819854021	0.00938473641872406	0.0165275707840919	-0.0532774068415165
1352	104.341232299805	-15.5973539352417	-7.47367286682129	0.0162028968334198	0.00678734155371785	0.00906006153672934	-0.0402904339134693
1353	105.639930725098	-15.2726793289185	-7.4087381362915	0.00808603875339031	0.0116574559360743	0.00516396993771195	-0.0104203969240189
1354	105.639930725098	-15.9220285415649	-6.95419406890869	0.00841071270406246	0.000293855206109583	-0.00392691092565656	-0.00392691092565656
1355	104.990585327148	-16.2467021942139	-6.75938940048218	-0.0146411629393697	0.00906006153672934	-0.00555028254166245	-0.00132951640989631
1356	105.639930725098	-16.8960514068604	-6.49965000152588	0.0142548503354192	0.00776136433705688	-0.0026282137259841	0.000618529506027699
1357	103.691886901855	-15.5973539352417	-6.88925933837891	0.00256657530553639	0.00808603875339031	0.00938473641872406	0.00581331877037883
1358	104.990585327148	-16.2467021942139	-7.01912927627563	-0.00652430532500148	0.00581331877037883	0.00516396993771195	0.0145795252174139
1359	103.042533874512	-15.5973539352417	-7.6684775352478	-0.0143164889886975	0.00841071270406246	-0.00944637414067984	0.0623066499829292
1360	104.990585327148	-16.5713768005371	-7.4087381362915	-0.0237320438027382	0.0288651939481497	-0.017887907102704	0.0632806718349457
1361	103.691886901855	-15.2726793289185	-7.34380340576172	-0.00457625929266214	0.0353586822748184	-0.0273034609854221	0.0509430468082428
1362	104.990585327148	-15.5973539352417	-6.95419406890869	0.000293855206109583	0.0337353087961674	-0.02697878703475	0.0360080301761627
1363	105.639930725098	-15.5973539352417	-6.95419406890869	-0.0104203969240189	0.0301638916134834	-0.02697878703475	0.0191249661147594
1364	105.639930725098	-15.9220285415649	-7.08406400680542	-0.00132951640989631	0.0165275707840919	-0.0221086721867323	0.0113327819854021
1365	104.990585327148	-15.9220285415649	-6.88925933837891	-0.00230353930965066	0.0246444288641214	-0.0165892094373703	0.00483929552137852
1366	104.990585327148	-15.5973539352417	-6.75938940048218	0.000618529506027699	0.0217223595827818	-0.0230826959013939	-0.00619963090866804
1367	105.639930725098	-15.5973539352417	-6.43471527099609	0.00808603875339031	0.0142548503354192	-0.0133424662053585	0.000618529506027699
1368	105.639930725098	-15.2726793289185	-6.56458520889282	0.0226963832974434	0.0197743140161037	-0.017887907102704	-0.00749832857400179
1369	104.341232299805	-14.298656463623	-7.08406400680542	0.0165275707840919	0.0106834331527352	-0.00230353930965066	-0.0480826161801815
1370	104.341232299805	-15.2726793289185	-7.08406400680542	0.0158782228827477	-0.000680167751852423	0.00711201597005129	-0.0763292834162712
1371	103.691886901855	-14.298656463623	-7.21393346786499	0.0132808275520802	0.011982130818069	0.0152288740500808	-0.0555501282215118
1372	104.341232299805	-15.2726793289185	-7.47367286682129	0.00548864435404539	0.0132808275520802	0.0162028968334198	-0.0363943427801132
1373	105.639930725098	-15.5973539352417	-6.56458520889282	0.0200989879667759	0.00126787810586393	0.00678734155371785	-0.0152905117720366
1374	104.990585327148	-14.9480056762695	-7.08406400680542	0.000943203864153475	-0.000680167751852423	0.0126314787194133	-0.00814767740666866
1375	104.990585327148	-15.5973539352417	-7.73341274261475	0.000618529506027699	-0.00457625929266214	0.0171769186854362	-0.000680167751852423
1376	104.990585327148	-15.2726793289185	-7.08406400680542	0.011982130818069	0.00256657530553639	0.00646266713738441	-0.00132951640989631
1377	103.691886901855	-14.6233310699463	-7.01912927627563	0.00191722682211548	-0.0107450718060136	0.0175015944987535	0.0116574559360743
1378	104.990585327148	-14.9480056762695	-6.69445466995239	-0.000680167751852423	-0.00847235135734081	0.00159255252219737	0.0304885655641556
1379	103.691886901855	-14.6233310699463	-7.27886867523193	-0.0201606266200542	-0.00425158534198999	-0.0152905117720366	0.0548391379415989
1380	105.639930725098	-15.2726793289185	-7.73341274261475	-0.0126931173726916	-0.00165419070981443	-0.0221086721867323	0.0756182968616486
1381	103.691886901855	-14.298656463623	-7.6684775352478	-0.00457625929266214	0.000293855206109583	-0.0256800893694162	0.0525664202868938
1382	106.289276123047	-15.2726793289185	-7.4087381362915	-0.00100484199356288	0.00354059832170606	-0.00457625929266214	0.0425015166401863
1383	104.990585327148	-15.2726793289185	-7.27886867523193	-0.00425158534198999	0.00483929552137852	-0.0185372550040483	0.01847561635077
1384	104.990585327148	-14.9480056762695	-7.34380340576172	-0.00132951640989631	-0.00392691092565656	-3.08191010844894e-05	0.0188002903014421
1385	104.341232299805	-15.2726793289185	-6.82432460784912	-0.00944637414067984	0.00548864435404539	-0.0172385573387146	-0.0107450718060136
1386	103.691886901855	-14.6233310699463	-7.53860807418823	0.00646266713738441	0.00711201597005129	-0.00522560812532902	-0.00684897974133492
1387	104.341232299805	-15.5973539352417	-7.4087381362915	-0.00100484199356288	0.000293855206109583	-0.0188619289547205	-0.0113944197073579
1388	102.393188476563	-14.9480056762695	-7.47367286682129	0.000293855206109583	-0.0117190945893526	-0.0198359526693821	-0.0201606266200542
1389	102.393188476563	-14.298656463623	-7.4087381362915	0.00646266713738441	-0.028926832601428	-0.0156151866540313	-0.0574981719255447
1390	102.393188476563	-14.9480056762695	-6.95419406890869	0.00776136433705688	-0.0315242260694504	-0.0139918150380254	-0.0786020010709763
1391	101.09449005127	-14.298656463623	-7.53860807418823	0.0123068047687411	-0.0279528107494116	-0.00230353930965066	-0.0552254542708397
1392	103.042533874512	-14.9480056762695	-7.47367286682129	0.00808603875339031	-0.03444629535079	0.00938473641872406	-0.0357449948787689
1393	103.691886901855	-15.2726793289185	-7.47367286682129	-0.00684897974133492	-0.0441865250468254	0.000943203864153475	-0.00652430532500148
1394	103.042533874512	-14.9480056762695	-7.4087381362915	0.00678734155371785	-0.0467839203774929	-0.00847235135734081	-0.00555028254166245
1395	104.341232299805	-15.2726793289185	-7.14899873733521	0.00418994715437293	-0.0422384813427925	0.0106834331527352	-0.00425158534198999
1396	104.990585327148	-15.2726793289185	-7.08406400680542	0.00321592413820326	-0.0308748781681061	0.0171769186854362	0.000943203864153475
1397	103.691886901855	-14.9480056762695	-7.47367286682129	0.00418994715437293	-0.0185372550040483	0.0152288740500808	0.00711201597005129
1398	103.042533874512	-14.6233310699463	-7.47367286682129	0.000943203864153475	-0.0195112787187099	0.01847561635077	0.0226963832974434
1399	104.990585327148	-14.6233310699463	-7.60354280471802	-0.0165892094373703	-0.00392691092565656	0.00711201597005129	0.0532157681882381
1400	105.639930725098	-14.9480056762695	-7.4087381362915	-0.0165892094373703	0.01847561635077	-0.000680167751852423	0.0752936229109764
1401	104.341232299805	-14.9480056762695	-7.34380340576172	-0.0136671401560307	0.0200989879667759	-0.0107450718060136	0.0519170723855495
1402	104.990585327148	-15.2726793289185	-6.49965000152588	-0.00392691092565656	0.0217223595827818	-0.0126931173726916	0.0298392176628113
1403	105.639930725098	-15.9220285415649	-6.88925933837891	-0.00197886489331722	0.0132808275520802	-0.0149658378213644	0.0233457311987877
1404	105.639930725098	-15.2726793289185	-7.4087381362915	-0.0026282137259841	0.00354059832170606	-0.0191866029053926	0.00743668992072344
1405	105.639930725098	-16.2467021942139	-7.4087381362915	-0.0107450718060136	-0.0026282137259841	-0.0240567177534103	-0.00944637414067984
1406	105.639930725098	-16.2467021942139	-7.34380340576172	0.00646266713738441	0.000293855206109583	-0.00814767740666866	-0.00522560812532902
1407	105.639930725098	-16.8960514068604	-6.49965000152588	0.00841071270406246	0.00191722682211548	-0.00977104809135199	-0.00684897974133492
1408	103.691886901855	-16.2467021942139	-6.75938940048218	-3.08191010844894e-05	-0.0227580219507217	0.00581331877037883	-0.017887907102704
1409	104.990585327148	-15.9220285415649	-7.14899873733521	0.0162028968334198	-0.0341216214001179	0.0116574559360743	-0.0545761026442051
1410	105.639930725098	-16.5713768005371	-7.08406400680542	0.0162028968334198	-0.023407369852066	0.0265924744307995	-0.0704851448535919
1411	104.990585327148	-15.2726793289185	-6.95419406890869	0.00906006153672934	-0.0188619289547205	0.0285405199974775	-0.0451605506241322
1412	104.990585327148	-15.9220285415649	-6.62951993942261	0.0113327819854021	-0.021459324285388	0.0285405199974775	-0.0253554154187441
1413	105.639930725098	-15.9220285415649	-6.49965000152588	0.00354059832170606	-0.021459324285388	0.0213976856321096	-0.00230353930965066
1414	106.289276123047	-14.9480056762695	-7.08406400680542	0.00711201597005129	-0.0159398596733809	0.00191722682211548	-0.00425158534198999
1415	106.938629150391	-15.5973539352417	-7.47367286682129	0.00938473641872406	0.00743668992072344	-0.000680167751852423	0.00548864435404539
1416	104.990585327148	-15.5973539352417	-6.95419406890869	-0.00392691092565656	0.0162028968334198	-0.00197886489331722	0.0132808275520802
1417	106.289276123047	-15.9220285415649	-6.82432460784912	0.000943203864153475	0.0217223595827818	0.00678734155371785	-0.00197886489331722
1418	103.691886901855	-15.2726793289185	-6.75938940048218	-0.00652430532500148	0.0243197549134493	0.00548864435404539	0.0275664981454611
1419	105.639930725098	-14.6233310699463	-7.34380340576172	-0.0113944197073579	0.0405534692108631	0.00191722682211548	0.0593845807015896
1420	104.990585327148	-15.2726793289185	-7.6684775352478	-0.0191866029053926	0.0548391379415989	-0.00847235135734081	0.0782156884670258
1421	104.990585327148	-14.298656463623	-7.4087381362915	-0.00295288790948689	0.0626313239336014	-0.00717365415766835	0.0574365332722664
1422	105.639930725098	-15.2726793289185	-7.14899873733521	-0.0100957229733467	0.0642546936869621	-0.00327756232582033	0.0379560738801956
1423	105.639930725098	-15.2726793289185	-7.60354280471802	-0.00587495695799589	0.0623066499829292	-0.00977104809135199	0.0210730116814375
1424	105.639930725098	-15.2726793289185	-7.34380340576172	-0.0126931173726916	0.0584105588495731	-0.0136671401560307	0.0191249661147594
1425	105.639930725098	-15.5973539352417	-7.4087381362915	-0.00392691092565656	0.0551638156175613	-0.00619963090866804	-0.00490093370899558
1426	106.289276123047	-15.5973539352417	-7.60354280471802	0.00938473641872406	0.0379560738801956	-0.00782300252467394	-0.00944637414067984
1427	104.341232299805	-15.2726793289185	-7.73341274261475	0.00938473641872406	0.0243197549134493	-0.00100484199356288	-0.00165419070981443
1428	103.691886901855	-14.9480056762695	-7.4087381362915	0.00386527273803949	0.00646266713738441	-0.0136671401560307	-0.0156151866540313
1429	104.341232299805	-14.298656463623	-7.01912927627563	0.0136055024340749	-0.0146411629393697	-0.00619963090866804	-0.0643163323402405
1430	104.990585327148	-15.2726793289185	-6.56458520889282	0.0136055024340749	-0.0367190167307854	-0.0117190945893526	-0.0730825439095497
1431	103.691886901855	-14.6233310699463	-6.95419406890869	0.0126314787194133	-0.0438618510961533	0.000943203864153475	-0.0510046854615211
1432	104.990585327148	-15.5973539352417	-6.88925933837891	0.00776136433705688	-0.0591215454041958	0.00873538758605719	-0.0331475995481014
1433	105.639930725098	-15.5973539352417	-7.47367286682129	-0.0110697457566857	-0.0652903541922569	0.000943203864153475	-0.0117190945893526
1434	104.990585327148	-15.5973539352417	-7.60354280471802	0.0132808275520802	-0.0662643760442734	0.00841071270406246	-0.00425158534198999
1435	105.639930725098	-15.2726793289185	-7.4087381362915	-0.00132951640989631	-0.0357449948787689	-0.00295288790948689	-0.00684897974133492
1436	104.341232299805	-15.5973539352417	-6.75938940048218	0.0200989879667759	0.000943203864153475	-0.000355493422830477	-0.00100484199356288
1437	103.042533874512	-15.2726793289185	-6.75938940048218	-0.00619963090866804	-0.0159398596733809	0.00613799272105098	0.0113327819854021
1438	101.743835449219	-15.5973539352417	-7.47367286682129	-0.00327756232582033	-0.0182125810533762	-0.00230353930965066	0.0223717093467712
1439	101.09449005127	-13.9739828109741	-7.6684775352478	-0.017887907102704	0.00321592413820326	-0.0110697457566857	0.0587352328002453
1440	102.393188476563	-15.5973539352417	-7.27886867523193	-0.0195112787187099	-0.00295288790948689	-0.0123684434220195	0.0723715499043465
1441	101.743835449219	-13.9739828109741	-7.53860807418823	-0.00717365415766835	0.000943203864153475	-0.0117190945893526	0.0584105588495731
1442	103.042533874512	-14.9480056762695	-6.95419406890869	-0.00749832857400179	-0.0143164889886975	0.00386527273803949	0.0340599827468395
1443	104.341232299805	-15.5973539352417	-7.4087381362915	-0.00392691092565656	-0.0110697457566857	0.00581331877037883	0.0175015944987535
1444	104.990585327148	-15.2726793289185	-7.6684775352478	-0.0117190945893526	-0.017887907102704	-0.00230353930965066	0.00191722682211548
1445	104.990585327148	-15.5973539352417	-7.6684775352478	-0.0026282137259841	-0.0169138833880424	0.00548864435404539	-0.00100484199356288
1446	104.990585327148	-15.5973539352417	-6.88925933837891	0.00418994715437293	-0.0279528107494116	0.0123068047687411	-0.00165419070981443
1447	104.341232299805	-14.298656463623	-6.88925933837891	0.00289124972186983	-0.028926832601428	0.01847561635077	-0.00814767740666866
1448	104.990585327148	-14.6233310699463	-6.95419406890869	-3.08191010844894e-05	-0.0305502042174339	0.012956153601408	-0.0136671401560307
1449	104.341232299805	-14.298656463623	-7.73341274261475	0.0149041991680861	-0.039641086012125	0.00711201597005129	-0.0610695891082287
1450	104.990585327148	-16.2467021942139	-7.47367286682129	0.0158782228827477	-0.0256800893694162	0.00386527273803949	-0.0717838406562805
1451	104.341232299805	-14.6233310699463	-7.9282169342041	0.0175015944987535	-0.00749832857400179	0.0175015944987535	-0.0643163323402405
1452	106.289276123047	-16.5713768005371	-7.47367286682129	0.0191249661147594	-3.08191010844894e-05	0.01100810803473	-0.0357449948787689
1453	106.938629150391	-16.2467021942139	-7.08406400680542	0.00516396993771195	0.0100340843200684	0.00613799272105098	-0.0224333461374044
1454	105.639930725098	-16.5713768005371	-6.95419406890869	-0.000355493422830477	-0.0201606266200542	-0.00717365415766835	-0.00490093370899558
1455	106.289276123047	-16.5713768005371	-7.47367286682129	0.00386527273803949	-0.0159398596733809	0.00451462110504508	-0.00197886489331722
1456	104.990585327148	-16.5713768005371	-6.82432460784912	-0.00977104809135199	-0.00652430532500148	0.00873538758605719	0.00613799272105098
1457	105.639930725098	-15.5973539352417	-7.4087381362915	0.020423661917448	-0.00295288790948689	0.00548864435404539	0.000293855206109583
1458	104.341232299805	-14.6233310699463	-6.49965000152588	-0.00847235135734081	0.0327612869441509	-0.00652430532500148	0.0181509424000978
1459	104.341232299805	-14.298656463623	-7.34380340576172	-0.00879702530801296	0.0425015166401863	-0.0156151866540313	0.0626313239336014
1460	106.289276123047	-15.5973539352417	-7.08406400680542	-0.0149658378213644	0.0337353087961674	-0.0204853005707264	0.0688001364469528
1461	104.990585327148	-13.9739828109741	-7.79834747314453	-0.00944637414067984	0.0415274947881699	-0.0195112787187099	0.0486703291535378
1462	103.691886901855	-14.6233310699463	-7.34380340576172	-0.00749832857400179	0.041852168738842	-0.0208099745213985	0.0334106348454952
1463	106.938629150391	-14.6233310699463	-7.34380340576172	-0.0172385573387146	0.0165275707840919	-0.0169138833880424	0.0188002903014421
1464	105.639930725098	-15.2726793289185	-7.21393346786499	0.000618529506027699	0.011982130818069	-0.0221086721867323	0.000618529506027699
1465	105.639930725098	-14.298656463623	-6.69445466995239	-0.0104203969240189	0.0272418223321438	-0.0149658378213644	-0.0107450718060136
1466	105.639930725098	-15.2726793289185	-6.88925933837891	0.0191249661147594	0.0389300994575024	-0.0130177913233638	-0.0026282137259841
1467	104.341232299805	-13.9739828109741	-7.34380340576172	0.011982130818069	0.0301638916134834	0.0022419011220336	-0.0185372550040483
1468	104.990585327148	-13.9739828109741	-7.21393346786499	-0.00392691092565656	0.0155535480007529	-0.0113944197073579	-0.0156151866540313
1469	104.341232299805	-13.6493082046509	-7.34380340576172	0.0162028968334198	0.00743668992072344	0.0136055024340749	-0.0662643760442734
1470	106.289276123047	-15.2726793289185	-7.47367286682129	0.0217223595827818	-0.00132951640989631	0.012956153601408	-0.0743812397122383
1471	103.691886901855	-13.3246335983276	-7.53860807418823	0.00776136433705688	0.0126314787194133	0.0123068047687411	-0.0578228458762169
1472	106.938629150391	-14.9480056762695	-7.60354280471802	0.0155535480007529	0.00776136433705688	0.013930176384747	-0.0399657599627972
1473	106.938629150391	-14.6233310699463	-7.08406400680542	0.00776136433705688	0.0116574559360743	0.00321592413820326	-0.0175632312893867
1474	106.289276123047	-14.9480056762695	-7.47367286682129	0.00646266713738441	0.0162028968334198	-0.0107450718060136	-0.00652430532500148
1475	104.990585327148	-14.6233310699463	-7.47367286682129	0.00321592413820326	0.0259431265294552	-0.00717365415766835	0.00126787810586393
1476	105.639930725098	-14.9480056762695	-7.14899873733521	0.00711201597005129	0.0350340083241463	-0.0143164889886975	-0.00360223650932312
1477	105.639930725098	-14.6233310699463	-7.08406400680542	0.0191249661147594	0.0360080301761627	-0.0347709693014622	0.00548864435404539
1478	105.639930725098	-13.9739828109741	-7.73341274261475	-0.00652430532500148	0.036657378077507	-0.038017712533474	0.0308132413774729
1479	104.341232299805	-13.6493082046509	-7.6684775352478	-0.0211346503347158	0.0405534692108631	-0.0451605506241322	0.0665274113416672
1480	106.289276123047	-15.5973539352417	-7.27886867523193	-0.0169138833880424	0.0460729338228703	-0.0367190167307854	0.0723715499043465
1481	103.042533874512	-13.3246335983276	-7.6684775352478	-0.00555028254166245	0.0623066499829292	-0.0224333461374044	0.0522417463362217
1482	104.341232299805	-14.298656463623	-6.82432460784912	-0.00555028254166245	0.049319677054882	-0.0217839982360601	0.0327612869441509
1483	103.042533874512	-14.9480056762695	-6.75938940048218	-0.00684897974133492	0.0428261905908585	-0.0172385573387146	0.0223717093467712
1484	104.341232299805	-15.5973539352417	-6.88925933837891	-0.0156151866540313	0.0483456552028656	-0.0120437685400248	0.0275664981454611
1485	103.042533874512	-14.9480056762695	-6.75938940048218	-0.0100957229733467	0.040228795260191	0.00613799272105098	-0.000680167751852423
1486	102.393188476563	-14.9480056762695	-6.82432460784912	-0.00782300252467394	0.0360080301761627	-0.00295288790948689	-0.00100484199356288
1487	101.743835449219	-13.9739828109741	-7.47367286682129	0.00159255252219737	0.0246444288641214	0.0158782228827477	-0.0123684434220195
1488	103.042533874512	-14.6233310699463	-7.27886867523193	0.00581331877037883	0.0136055024340749	0.00808603875339031	-0.0117190945893526
1489	102.393188476563	-13.9739828109741	-7.53860807418823	0.00613799272105098	0.00451462110504508	0.00776136433705688	-0.0607449151575565
1490	104.341232299805	-15.2726793289185	-7.4087381362915	0.00678734155371785	-0.00197886489331722	-0.00100484199356288	-0.0740565657615662
1491	103.042533874512	-13.9739828109741	-7.08406400680542	0.0022419011220336	0.00386527273803949	0.00808603875339031	-0.0591215454041958
1492	106.289276123047	-15.9220285415649	-6.82432460784912	0.0243197549134493	0.00191722682211548	0.00483929552137852	-0.0318489037454128
1493	105.639930725098	-15.5973539352417	-6.75938940048218	0.00159255252219737	-0.00717365415766835	0.00289124972186983	-0.0152905117720366
1494	106.938629150391	-15.5973539352417	-7.01912927627563	0.011982130818069	-0.0149658378213644	0.00321592413820326	-0.0133424662053585
1495	105.639930725098	-15.5973539352417	-7.53860807418823	0.00548864435404539	-0.0311995539814234	0.00646266713738441	0.00483929552137852
1496	106.289276123047	-15.9220285415649	-7.47367286682129	0.00808603875339031	-0.0295761823654175	0.0162028968334198	0.00126787810586393
1497	104.990585327148	-15.5973539352417	-7.4087381362915	0.00354059832170606	-0.0402904339134693	0.0171769186854362	0.00873538758605719
1498	104.990585327148	-14.9480056762695	-7.73341274261475	0.00548864435404539	-0.0555501282215118	0.00938473641872406	0.0285405199974775
1499	104.341232299805	-15.2726793289185	-7.4087381362915	-0.0198359526693821	-0.0490566417574883	-0.0120437685400248	0.0694494843482971
1500	107.58797454834	-16.8960514068604	-7.14899873733521	-0.00977104809135199	-0.0523033849895	-0.0107450718060136	0.0684754624962807
1501	104.990585327148	-15.9220285415649	-7.6684775352478	-0.00327756232582033	-0.0412644557654858	-0.0130177913233638	0.0541897900402546
1502	104.990585327148	-15.9220285415649	-7.60354280471802	0.00548864435404539	-0.0435371771454811	-0.00587495695799589	0.036657378077507
1503	106.289276123047	-15.9220285415649	-7.27886867523193	0.000293855206109583	-0.0523033849895	-0.0026282137259841	0.0213976856321096
1504	106.289276123047	-16.5713768005371	-7.34380340576172	-0.00847235135734081	-0.0497059896588326	0.0106834331527352	0.00841071270406246
1505	106.289276123047	-15.2726793289185	-7.08406400680542	-0.00132951640989631	-0.0406151078641415	0.00711201597005129	0.00483929552137852
1506	104.990585327148	-14.6233310699463	-7.47367286682129	0.0126314787194133	-0.0152905117720366	0.0200989879667759	0.00646266713738441
1507	104.990585327148	-14.6233310699463	-7.60354280471802	0.00354059832170606	-0.0162645354866982	0.011982130818069	-0.0117190945893526
1508	104.341232299805	-14.298656463623	-7.73341274261475	0.011982130818069	-0.00944637414067984	0.0165275707840919	-0.00360223650932312
1509	104.341232299805	-14.6233310699463	-7.53860807418823	0.0113327819854021	-0.00912170019000769	0.00354059832170606	-0.0523033849895
1510	106.289276123047	-14.9480056762695	-7.47367286682129	0.0171769186854362	-0.00327756232582033	0.00938473641872406	-0.0688617751002312
1511	104.990585327148	-14.9480056762695	-6.88925933837891	0.0136055024340749	0.00711201597005129	0.00938473641872406	-0.0519787110388279
1512	106.289276123047	-15.5973539352417	-6.95419406890869	0.00906006153672934	0.00678734155371785	-0.00165419070981443	-0.03444629535079
1513	106.289276123047	-15.9220285415649	-7.6684775352478	0.0142548503354192	0.00613799272105098	-0.00327756232582033	-0.00197886489331722
1514	106.289276123047	-15.5973539352417	-7.86328220367432	0.0142548503354192	0.0136055024340749	-0.0026282137259841	-0.00749832857400179
1515	106.289276123047	-15.2726793289185	-7.60354280471802	0.00321592413820326	0.00841071270406246	-0.00230353930965066	0.00159255252219737
1516	107.58797454834	-15.2726793289185	-7.53860807418823	0.000293855206109583	0.0197743140161037	0.01100810803473	0.00191722682211548
1517	106.938629150391	-15.9220285415649	-7.14899873733521	0.00548864435404539	0.0217223595827818	0.00613799272105098	0.0103587592020631
1518	104.990585327148	-14.6233310699463	-7.53860807418823	-0.00327756232582033	0.00841071270406246	0.00808603875339031	0.0259431265294552
1519	104.990585327148	-14.298656463623	-7.21393346786499	-0.0208099745213985	0.0175015944987535	-0.0159398596733809	0.0597092546522617
1520	106.289276123047	-15.9220285415649	-6.88925933837891	-0.0130177913233638	0.00711201597005129	-0.0211346503347158	0.0652287155389786
1521	104.341232299805	-14.9480056762695	-7.53860807418823	-0.00132951640989631	0.0116574559360743	-0.00587495695799589	0.0519170723855495
1522	104.990585327148	-14.6233310699463	-7.47367286682129	-0.000680167751852423	0.0123068047687411	-0.00392691092565656	0.0373067259788513
1523	104.990585327148	-14.6233310699463	-7.01912927627563	-0.00717365415766835	0.00516396993771195	-0.0120437685400248	0.013930176384747
1524	106.289276123047	-14.9480056762695	-7.4087381362915	-0.0117190945893526	0.000943203864153475	-0.0149658378213644	0.00841071270406246
1525	104.341232299805	-14.9480056762695	-6.82432460784912	-0.00327756232582033	-0.00165419070981443	-0.0149658378213644	0.0155535480007529
1526	104.341232299805	-14.298656463623	-7.60354280471802	-0.000680167751852423	0.00516396993771195	-0.00230353930965066	-0.00782300252467394
1527	103.691886901855	-13.9739828109741	-7.53860807418823	-0.00587495695799589	-0.00457625929266214	-0.0120437685400248	-0.00587495695799589
1528	103.042533874512	-14.298656463623	-6.82432460784912	-0.0123684434220195	-0.00977104809135199	0.00743668992072344	-0.0149658378213644
1529	103.042533874512	-14.6233310699463	-6.75938940048218	0.00548864435404539	-0.0152905117720366	0.012956153601408	-0.0529527328908443
1530	103.691886901855	-15.2726793289185	-7.08406400680542	0.00743668992072344	-0.00977104809135199	0.0162028968334198	-0.0669137313961983
1531	103.042533874512	-14.298656463623	-7.08406400680542	0.00711201597005129	-0.00295288790948689	0.0223717093467712	-0.0474332682788372
1532	104.341232299805	-14.6233310699463	-6.82432460784912	0.011982130818069	-0.000355493422830477	0.0243197549134493	-0.0276281367987394
1533	104.341232299805	-15.5973539352417	-6.69445466995239	0.00483929552137852	-0.00944637414067984	0.00743668992072344	-0.00100484199356288
1534	104.990585327148	-15.5973539352417	-6.56458520889282	-0.00100484199356288	-0.000355493422830477	0.00126787810586393	-0.0100957229733467
1535	104.341232299805	-15.2726793289185	-6.88925933837891	-0.00100484199356288	-0.00490093370899558	0.00126787810586393	-0.00522560812532902
1536	106.289276123047	-15.2726793289185	-6.49965000152588	0.00678734155371785	0.00548864435404539	0.00191722682211548	-0.000680167751852423
1537	106.289276123047	-14.9480056762695	-6.36978054046631	0.00289124972186983	-0.000355493422830477	-0.0110697457566857	0.012956153601408
1538	103.691886901855	-13.6493082046509	-6.75938940048218	-0.00490093370899558	0.000293855206109583	-0.00555028254166245	0.0252937767654657
1539	104.341232299805	-14.9480056762695	-6.82432460784912	-0.0217839982360601	-3.08191010844894e-05	-0.0311995539814234	0.0665274113416672
1540	107.58797454834	-14.9480056762695	-7.08406400680542	-0.0191866029053926	-0.00230353930965066	-0.0422384813427925	0.0668520927429199
1541	105.639930725098	-14.9480056762695	-7.21393346786499	-0.0104203969240189	-0.00587495695799589	-0.0370436906814575	0.0554884895682335
1542	104.990585327148	-14.6233310699463	-7.6684775352478	-0.00132951640989631	0.0022419011220336	-0.0237320438027382	0.0379560738801956
1543	106.289276123047	-16.2467021942139	-7.34380340576172	-0.00619963090866804	-0.0217839982360601	-0.0172385573387146	0.0265924744307995
1544	105.639930725098	-16.5713768005371	-7.27886867523193	-0.00587495695799589	-0.00295288790948689	-0.0146411629393697	0.00581331877037883
1545	106.938629150391	-16.8960514068604	-6.56458520889282	-0.00165419070981443	-0.00717365415766835	-0.0237320438027382	-0.0026282137259841
1546	105.639930725098	-15.2726793289185	-7.34380340576172	0.00354059832170606	0.00126787810586393	-0.0191866029053926	-0.0110697457566857
1547	104.990585327148	-15.9220285415649	-7.73341274261475	-0.0117190945893526	0.00970941036939621	-0.0123684434220195	-0.00749832857400179
1548	104.341232299805	-14.6233310699463	-7.6684775352478	-0.00522560812532902	0.00548864435404539	-0.00782300252467394	-0.0260047651827335
1549	106.289276123047	-14.9480056762695	-7.21393346786499	0.0103587592020631	0.0136055024340749	-3.08191010844894e-05	-0.0649656802415848
1550	107.58797454834	-15.5973539352417	-7.27886867523193	0.0158782228827477	0.0178262684494257	0.00646266713738441	-0.0850954875349998
1551	104.990585327148	-14.298656463623	-7.21393346786499	0.0262678004801273	0.0350340083241463	0.0152288740500808	-0.0542514286935329
1552	104.990585327148	-15.2726793289185	-7.4087381362915	0.00548864435404539	0.0262678004801273	0.0132808275520802	-0.0464592464268208
1553	106.938629150391	-15.5973539352417	-6.95419406890869	-0.000680167751852423	0.0262678004801273	0.00191722682211548	-0.0133424662053585
1554	105.639930725098	-15.5973539352417	-7.21393346786499	-0.00782300252467394	0.0236704051494598	0.00938473641872406	-0.00782300252467394
1555	106.938629150391	-15.5973539352417	-7.01912927627563	0.00191722682211548	0.0226963832974434	-0.00425158534198999	-0.00587495695799589
1556	106.938629150391	-15.2726793289185	-6.69445466995239	0.00938473641872406	0.029189869761467	0.00711201597005129	-0.0026282137259841
1557	106.938629150391	-15.5973539352417	-6.69445466995239	-0.00360223650932312	0.011982130818069	-0.00132951640989631	0.00386527273803949
1558	104.341232299805	-14.298656463623	-7.01912927627563	-0.00944637414067984	0.00613799272105098	0.000618529506027699	0.036657378077507
1559	107.58797454834	-15.2726793289185	-7.14899873733521	-0.0172385573387146	-3.08191010844894e-05	-0.021459324285388	0.0525664202868938
1560	105.639930725098	-14.298656463623	-7.27886867523193	-0.00717365415766835	-0.00782300252467394	-0.0273034609854221	0.0613326244056225
1561	108.237327575684	-15.9220285415649	-7.08406400680542	-0.00132951640989631	-0.0159398596733809	-0.0204853005707264	0.0470469556748867
1562	106.289276123047	-15.2726793289185	-7.01912927627563	-0.00847235135734081	-0.0208099745213985	-0.0204853005707264	0.0350340083241463
1563	106.938629150391	-14.6233310699463	-7.14899873733521	-3.08191010844894e-05	-0.0370436906814575	-0.0123684434220195	0.0200989879667759
1564	105.639930725098	-14.298656463623	-7.9282169342041	-0.00425158534198999	-0.0341216214001179	-0.00457625929266214	-3.08191010844894e-05
1565	108.886672973633	-15.5973539352417	-7.27886867523193	-0.00457625929266214	-0.03444629535079	-0.0026282137259841	-0.00555028254166245
1566	105.639930725098	-15.2726793289185	-7.01912927627563	0.0123068047687411	-0.0211346503347158	0.00906006153672934	-0.00587495695799589
1567	108.237327575684	-15.5973539352417	-6.88925933837891	0.0126314787194133	-0.00295288790948689	0.00873538758605719	-0.0104203969240189
1568	104.341232299805	-14.6233310699463	-6.56458520889282	0.0175015944987535	-0.0191866029053926	0.00776136433705688	-0.0169138833880424
1569	105.639930725098	-14.298656463623	-7.14899873733521	0.0188002903014421	-0.0185372550040483	0.0200989879667759	-0.055874802172184
1570	106.938629150391	-15.5973539352417	-7.01912927627563	0.0142548503354192	-0.0182125810533762	0.020423661917448	-0.0730825439095497
1571	105.639930725098	-14.6233310699463	-7.14899873733521	0.012956153601408	-0.0159398596733809	0.0330859608948231	-0.0467839203774929
1572	104.341232299805	-15.2726793289185	-7.34380340576172	-0.00295288790948689	-0.0117190945893526	0.025618452578783	-0.0311995539814234
1573	106.289276123047	-15.2726793289185	-7.27886867523193	0.00873538758605719	-0.00522560812532902	0.0178262684494257	-0.00782300252467394
1574	105.639930725098	-15.2726793289185	-6.56458520889282	-0.0104203969240189	-0.0172385573387146	0.00581331877037883	-0.0104203969240189
1575	104.341232299805	-15.2726793289185	-6.82432460784912	0.00191722682211548	-0.0237320438027382	-0.00977104809135199	-0.00425158534198999
1576	103.691886901855	-15.2726793289185	-7.01912927627563	0.01100810803473	0.00581331877037883	-0.00327756232582033	0.00808603875339031
1577	104.990585327148	-15.5973539352417	-6.95419406890869	0.000293855206109583	-0.0104203969240189	-0.00749832857400179	0.0116574559360743
1578	101.743835449219	-14.298656463623	-6.95419406890869	-0.0126931173726916	-0.00717365415766835	-0.00652430532500148	0.0230210572481155
1579	103.691886901855	-15.2726793289185	-7.4087381362915	-0.0295761823654175	-0.0100957229733467	-0.0224333461374044	0.0678261145949364
1580	103.042533874512	-15.2726793289185	-7.01912927627563	-0.0224333461374044	-0.0100957229733467	-0.0230826959013939	0.0720468759536743
1581	103.691886901855	-14.9480056762695	-7.47367286682129	-0.0136671401560307	-0.00977104809135199	-0.0247060675173998	0.0480209775269032
1582	102.393188476563	-14.298656463623	-7.6684775352478	-0.0117190945893526	0.0252937767654657	-0.0224333461374044	0.0334106348454952
1583	103.042533874512	-14.298656463623	-7.53860807418823	-0.00619963090866804	0.0158782228827477	-0.0240567177534103	0.013930176384747
1584	103.691886901855	-14.298656463623	-7.47367286682129	-0.00425158534198999	0.029189869761467	-0.0143164889886975	0.00516396993771195
1585	103.691886901855	-14.6233310699463	-7.4087381362915	-0.00749832857400179	0.0239950809627771	-0.00814767740666866	-0.00879702530801296
1586	104.341232299805	-13.9739828109741	-7.47367286682129	0.000943203864153475	0.0327612869441509	-0.00100484199356288	0.00191722682211548
1587	105.639930725098	-15.2726793289185	-7.47367286682129	0.0252937767654657	0.0343846566975117	0.00646266713738441	-0.00230353930965066
1588	104.341232299805	-14.6233310699463	-7.47367286682129	0.0171769186854362	0.0233457311987877	0.00418994715437293	-0.0169138833880424
1589	103.691886901855	-14.9480056762695	-7.60354280471802	0.00938473641872406	-3.08191010844894e-05	0.00581331877037883	-0.063342310488224
1590	105.639930725098	-15.5973539352417	-6.69445466995239	0.0220470335334539	-0.00327756232582033	0.0116574559360743	-0.0834721177816391
1591	103.691886901855	-14.9480056762695	-7.34380340576172	0.012956153601408	-0.0143164889886975	0.0194496400654316	-0.0578228458762169
1592	104.990585327148	-16.2467021942139	-6.82432460784912	0.0136055024340749	-0.0211346503347158	0.00711201597005129	-0.0402904339134693
1593	105.639930725098	-16.5713768005371	-7.01912927627563	0.0132808275520802	-0.02697878703475	0.00418994715437293	-0.0175632312893867
1594	105.639930725098	-16.2467021942139	-6.82432460784912	0.00808603875339031	-0.0324982516467571	0.01847561635077	-0.0169138833880424
1595	105.639930725098	-16.8960514068604	-6.88925933837891	-0.00197886489331722	-0.0156151866540313	0.0213976856321096	-0.00879702530801296
1596	104.990585327148	-16.8960514068604	-6.62951993942261	0.0233457311987877	-0.00782300252467394	0.0269171483814716	-0.00230353930965066
1597	104.990585327148	-16.2467021942139	-6.56458520889282	-0.00132951640989631	-0.00879702530801296	0.0356833562254906	0.000943203864153475
1598	103.691886901855	-15.2726793289185	-6.88925933837891	0.00483929552137852	0.00418994715437293	0.00970941036939621	0.0272418223321438
1599	105.639930725098	-15.2726793289185	-7.6684775352478	-0.0201606266200542	0.0132808275520802	-0.00360223650932312	0.0616573020815849
1600	105.639930725098	-15.9220285415649	-6.75938940048218	-0.0152905117720366	0.0288651939481497	-0.0149658378213644	0.0684754624962807
1601	104.990585327148	-15.5973539352417	-6.88925933837891	-0.00295288790948689	0.0259431265294552	-0.0185372550040483	0.0450989119708538
1602	103.691886901855	-14.6233310699463	-6.82432460784912	-0.00360223650932312	0.0220470335334539	-0.0175632312893867	0.0408781431615353
1603	104.990585327148	-14.298656463623	-7.01912927627563	0.00321592413820326	0.0136055024340749	-0.0175632312893867	0.0262678004801273
1604	104.341232299805	-14.6233310699463	-6.95419406890869	-0.00555028254166245	0.0113327819854021	-0.0182125810533762	0.0123068047687411
1605	103.691886901855	-14.298656463623	-7.01912927627563	-0.00392691092565656	0.00776136433705688	-0.0165892094373703	-0.00457625929266214
1606	103.691886901855	-14.6233310699463	-7.08406400680542	0.00548864435404539	0.00548864435404539	-0.00392691092565656	0.00126787810586393
1607	104.990585327148	-15.2726793289185	-7.47367286682129	0.00776136433705688	0.00808603875339031	0.000618529506027699	-0.0123684434220195
1608	103.691886901855	-14.298656463623	-6.49965000152588	-0.00295288790948689	-0.00847235135734081	0.00418994715437293	-0.00977104809135199
1609	104.341232299805	-14.298656463623	-6.69445466995239	0.0106834331527352	-0.0250307414680719	0.00418994715437293	-0.0623682886362076
1610	105.639930725098	-15.2726793289185	-7.01912927627563	0.011982130818069	-0.0204853005707264	0.011982130818069	-0.0626929625868797
1611	103.691886901855	-13.9739828109741	-7.9282169342041	0.0171769186854362	-0.00912170019000769	0.0275664981454611	-0.0513293594121933
1612	104.990585327148	-15.5973539352417	-6.95419406890869	0.0106834331527352	-0.0156151866540313	0.0149041991680861	-0.0256800893694162
1613	105.639930725098	-15.2726793289185	-6.88925933837891	0.0145795252174139	-0.0149658378213644	0.0188002903014421	-0.00912170019000769
1614	104.990585327148	-15.2726793289185	-7.47367286682129	0.00743668992072344	-0.0195112787187099	0.00126787810586393	-0.00100484199356288
1615	104.990585327148	-15.2726793289185	-7.73341274261475	-0.00749832857400179	-0.0113944197073579	0.0136055024340749	-0.00555028254166245
1616	105.639930725098	-15.5973539352417	-6.88925933837891	0.00126787810586393	-0.00977104809135199	0.00321592413820326	0.00256657530553639
1617	106.289276123047	-15.2726793289185	-6.88925933837891	0.00418994715437293	0.0152288740500808	-0.00425158534198999	-0.00197886489331722
1618	103.691886901855	-14.6233310699463	-6.69445466995239	0.000293855206109583	0.0152288740500808	-0.0152905117720366	0.0262678004801273
1619	104.341232299805	-13.9739828109741	-7.08406400680542	-0.0146411629393697	0.0295145437121391	-0.0146411629393697	0.0636053457856178
1620	106.289276123047	-15.2726793289185	-6.75938940048218	-0.00652430532500148	0.0162028968334198	-0.0315242260694504	0.0733455792069435
1621	105.639930725098	-14.298656463623	-7.14899873733521	-0.00295288790948689	0.00970941036939621	-0.0305502042174339	0.0473716296255589
1622	102.393188476563	-14.6233310699463	-7.53860807418823	-0.00100484199356288	0.00613799272105098	-0.0347709693014622	0.0298392176628113
1623	103.691886901855	-14.298656463623	-7.53860807418823	-0.0120437685400248	-0.00457625929266214	-0.0139918150380254	0.0145795252174139
1624	102.393188476563	-14.6233310699463	-6.75938940048218	-0.0026282137259841	-0.00457625929266214	-0.00814767740666866	0.01100810803473
1625	102.393188476563	-13.9739828109741	-6.82432460784912	-0.0156151866540313	0.00516396993771195	-0.0026282137259841	-0.00230353930965066
1626	102.393188476563	-14.6233310699463	-7.47367286682129	0.00191722682211548	0.0191249661147594	-0.000680167751852423	-3.08191010844894e-05
1627	103.042533874512	-14.9480056762695	-7.6684775352478	-0.00230353930965066	0.0158782228827477	0.00776136433705688	-0.0165892094373703
1628	103.691886901855	-14.298656463623	-7.4087381362915	0.0113327819854021	0.0113327819854021	0.00256657530553639	-0.0172385573387146
1629	102.393188476563	-13.6493082046509	-7.53860807418823	0.00938473641872406	-0.00295288790948689	0.0155535480007529	-0.0773033052682877
1630	104.990585327148	-15.9220285415649	-7.14899873733521	0.01100810803473	0.000293855206109583	0.00841071270406246	-0.0753552615642548
1631	103.042533874512	-13.6493082046509	-7.53860807418823	0.00906006153672934	0.00581331877037883	0.0220470335334539	-0.055874802172184
1632	105.639930725098	-15.9220285415649	-7.53860807418823	0.0142548503354192	0.00743668992072344	0.0191249661147594	-0.0367190167307854
1633	104.990585327148	-14.9480056762695	-6.82432460784912	0.0226963832974434	-0.00457625929266214	0.0181509424000978	-0.017887907102704
1634	105.639930725098	-15.5973539352417	-6.95419406890869	0.0123068047687411	-0.00132951640989631	0.0113327819854021	0.000293855206109583
1635	106.289276123047	-14.9480056762695	-6.88925933837891	0.00711201597005129	-3.08191010844894e-05	-0.00522560812532902	0.00354059832170606
1636	105.639930725098	-15.5973539352417	-6.49965000152588	0.0155535480007529	0.00646266713738441	-0.0188619289547205	-0.00230353930965066
1637	104.341232299805	-15.5973539352417	-7.21393346786499	0.00126787810586393	-0.00327756232582033	-0.00425158534198999	0.0100340843200684
1638	103.691886901855	-15.5973539352417	-7.60354280471802	-0.00587495695799589	-0.0133424662053585	-0.0133424662053585	0.029189869761467
1639	103.691886901855	-14.9480056762695	-7.6684775352478	-0.0133424662053585	-0.0104203969240189	-0.0230826959013939	0.0700988322496414
1640	106.938629150391	-16.8960514068604	-6.82432460784912	-0.00879702530801296	-0.0104203969240189	-0.0273034609854221	0.0733455792069435
1641	104.341232299805	-15.2726793289185	-6.88925933837891	-0.00457625929266214	-0.00587495695799589	-0.0113944197073579	0.0447742342948914
1642	104.990585327148	-15.9220285415649	-6.75938940048218	-0.00652430532500148	-0.00230353930965066	-0.0227580219507217	0.0330859608948231
1643	104.341232299805	-15.2726793289185	-7.08406400680542	0.00548864435404539	-0.0120437685400248	-0.00360223650932312	0.01847561635077
1644	104.341232299805	-15.2726793289185	-7.4087381362915	-3.08191010844894e-05	-0.00619963090866804	-0.0149658378213644	0.0126314787194133
1645	104.341232299805	-15.2726793289185	-7.53860807418823	-0.00100484199356288	0.011982130818069	-0.00717365415766835	-0.00684897974133492
1646	103.691886901855	-14.9480056762695	-7.60354280471802	0.00451462110504508	0.0132808275520802	-0.0110697457566857	-0.00327756232582033
1647	104.990585327148	-15.2726793289185	-7.53860807418823	0.0155535480007529	0.0191249661147594	0.000618529506027699	-0.00652430532500148
1648	105.639930725098	-15.2726793289185	-7.14899873733521	0.0197743140161037	0.013930176384747	0.00776136433705688	-0.0198359526693821
1649	103.042533874512	-14.6233310699463	-7.73341274261475	0.011982130818069	0.00646266713738441	0.013930176384747	-0.0623682886362076
1650	106.289276123047	-15.5973539352417	-6.88925933837891	0.0142548503354192	0.0197743140161037	0.0165275707840919	-0.0717838406562805
1651	103.042533874512	-14.298656463623	-7.21393346786499	0.0155535480007529	0.0321119390428066	0.0285405199974775	-0.0526280589401722
1652	107.58797454834	-15.9220285415649	-6.82432460784912	0.0152288740500808	0.0298392176628113	0.0168522447347641	-0.0354203209280968
1653	104.990585327148	-15.2726793289185	-7.34380340576172	0.0145795252174139	0.0246444288641214	0.0181509424000978	-0.0133424662053585
1654	106.289276123047	-15.5973539352417	-7.6684775352478	-0.00295288790948689	0.00743668992072344	0.00938473641872406	-0.0104203969240189
1655	105.639930725098	-15.2726793289185	-7.34380340576172	-0.00782300252467394	0.00743668992072344	0.0149041991680861	-3.08191010844894e-05
1656	106.289276123047	-14.9480056762695	-7.73341274261475	0.000943203864153475	0.0116574559360743	0.00711201597005129	-0.00684897974133492
1657	105.639930725098	-15.2726793289185	-7.14899873733521	0.00776136433705688	-0.0026282137259841	-0.00749832857400179	0.01100810803473
1658	105.639930725098	-15.2726793289185	-6.95419406890869	-0.00587495695799589	-0.00944637414067984	-0.0230826959013939	0.031137915328145
1659	104.341232299805	-13.9739828109741	-7.01912927627563	-0.0165892094373703	-0.0159398596733809	-0.023407369852066	0.0645793676376343
1660	106.938629150391	-15.2726793289185	-6.82432460784912	-0.0146411629393697	-0.0139918150380254	-0.0263294391334057	0.0584105588495731
1661	103.691886901855	-13.9739828109741	-7.27886867523193	-0.00490093370899558	-0.0204853005707264	-0.0133424662053585	0.0389300994575024
1662	104.341232299805	-14.6233310699463	-7.21393346786499	0.00386527273803949	-0.0276281367987394	-0.0159398596733809	0.0304885655641556
1663	104.990585327148	-15.2726793289185	-7.34380340576172	-0.00295288790948689	-0.0208099745213985	-0.00977104809135199	0.0132808275520802
1664	106.289276123047	-14.9480056762695	-7.21393346786499	-0.00392691092565656	-0.0337969474494457	-0.00132951640989631	-0.00132951640989631
1665	104.990585327148	-14.9480056762695	-6.95419406890869	-0.0117190945893526	-0.0191866029053926	-0.00522560812532902	0.000618529506027699
1666	103.691886901855	-14.6233310699463	-7.60354280471802	0.00418994715437293	-0.0156151866540313	-0.00100484199356288	-0.00490093370899558
1667	104.341232299805	-13.9739828109741	-7.27886867523193	0.00289124972186983	-0.0100957229733467	-0.0110697457566857	-0.0146411629393697
1668	104.990585327148	-14.9480056762695	-7.47367286682129	0.0106834331527352	0.00613799272105098	-0.00165419070981443	-0.0337969474494457
1669	103.042533874512	-14.298656463623	-6.88925933837891	0.0106834331527352	0.00776136433705688	-0.00652430532500148	-0.0675630792975426
1670	104.341232299805	-14.9480056762695	-7.01912927627563	0.0106834331527352	0.0136055024340749	-0.000355493422830477	-0.0760046094655991
1671	102.393188476563	-14.298656463623	-7.14899873733521	0.00483929552137852	0.0363327041268349	0.0022419011220336	-0.0545761026442051
1672	103.042533874512	-14.9480056762695	-7.47367286682129	0.0149041991680861	0.0330859608948231	0.00451462110504508	-0.0360696688294411
1673	103.691886901855	-14.9480056762695	-7.4087381362915	-0.00879702530801296	0.0389300994575024	-0.0208099745213985	-0.00944637414067984
1674	103.691886901855	-14.9480056762695	-7.6684775352478	-0.0185372550040483	0.0405534692108631	-0.0191866029053926	-0.00879702530801296
1675	103.042533874512	-14.298656463623	-7.53860807418823	0.0142548503354192	0.0369820520281792	-0.0130177913233638	0.00451462110504508
1676	103.691886901855	-14.9480056762695	-7.14899873733521	0.0265924744307995	0.0259431265294552	-0.0169138833880424	0.00516396993771195
1677	104.990585327148	-15.2726793289185	-7.01912927627563	-0.00717365415766835	0.0252937767654657	-0.00457625929266214	0.012956153601408
1678	104.990585327148	-15.2726793289185	-7.4087381362915	-0.00490093370899558	0.0106834331527352	-0.00847235135734081	0.029189869761467
1679	104.341232299805	-14.298656463623	-7.53860807418823	-0.0172385573387146	0.000293855206109583	-0.0113944197073579	0.0730208978056908
1680	105.639930725098	-15.2726793289185	-7.4087381362915	-0.0165892094373703	-0.0123684434220195	-0.0162645354866982	0.0655533894896507
1681	104.341232299805	-13.9739828109741	-7.4087381362915	-0.00652430532500148	-0.00814767740666866	-0.00295288790948689	0.0486703291535378
1682	104.341232299805	-14.6233310699463	-6.95419406890869	-0.00749832857400179	-0.0227580219507217	0.0136055024340749	0.0295145437121391
1683	106.938629150391	-15.2726793289185	-7.21393346786499	-0.00782300252467394	-0.021459324285388	0.0116574559360743	0.0132808275520802
1684	105.639930725098	-15.2726793289185	-7.53860807418823	-0.00749832857400179	-0.0286021586507559	0.0262678004801273	0.00126787810586393
1685	105.639930725098	-15.5973539352417	-6.75938940048218	-0.0026282137259841	-0.0354203209280968	0.0236704051494598	-0.00132951640989631
1686	104.341232299805	-14.9480056762695	-6.82432460784912	0.00516396993771195	-0.0292515084147453	0.0314625911414623	-0.0107450718060136
1687	103.691886901855	-14.9480056762695	-6.95419406890869	0.000293855206109583	-0.0217839982360601	0.0249691028147936	-0.0133424662053585
1688	104.990585327148	-15.5973539352417	-6.49965000152588	0.00906006153672934	-0.0247060675173998	0.0226963832974434	-0.0240567177534103
1689	104.341232299805	-15.2726793289185	-6.75938940048218	0.0265924744307995	-0.0299008563160896	-0.00392691092565656	-0.0613942667841911
1690	106.938629150391	-15.5973539352417	-7.08406400680542	0.013930176384747	-0.0253554154187441	0.0126314787194133	-0.0763292834162712
1691	104.341232299805	-15.2726793289185	-6.95419406890869	0.0155535480007529	-0.0104203969240189	0.012956153601408	-0.0529527328908443
1692	106.289276123047	-16.5713768005371	-7.01912927627563	0.0181509424000978	-0.017887907102704	0.00906006153672934	-0.038017712533474
1693	104.990585327148	-15.5973539352417	-7.27886867523193	0.0126314787194133	-0.00619963090866804	-0.00847235135734081	-0.000355493422830477
1694	103.691886901855	-14.298656463623	-7.21393346786499	-3.08191010844894e-05	-0.0185372550040483	-0.00879702530801296	-0.00977104809135199
1695	103.691886901855	-14.6233310699463	-7.6684775352478	-0.0185372550040483	-0.00327756232582033	-0.00847235135734081	-0.00425158534198999
1696	104.990585327148	-14.298656463623	-7.73341274261475	0.0022419011220336	-0.00749832857400179	0.00354059832170606	0.0022419011220336
1697	105.639930725098	-15.5973539352417	-7.01912927627563	0.0123068047687411	-0.0139918150380254	-0.00100484199356288	0.00581331877037883
1698	106.938629150391	-14.9480056762695	-7.27886867523193	0.00256657530553639	-0.0139918150380254	-3.08191010844894e-05	0.0308132413774729
1699	104.990585327148	-14.298656463623	-7.34380340576172	-0.0208099745213985	-0.00425158534198999	-0.0324982516467571	0.0697741582989693
1700	105.639930725098	-15.2726793289185	-7.21393346786499	-0.017887907102704	0.00776136433705688	-0.0201606266200542	0.0577612072229385
1701	106.289276123047	-15.5973539352417	-7.08406400680542	-0.00490093370899558	0.0233457311987877	-0.0204853005707264	0.0525664202868938
1702	103.042533874512	-13.9739828109741	-7.73341274261475	-0.00555028254166245	0.0213976856321096	-0.00847235135734081	0.0343846566975117
1703	104.990585327148	-14.9480056762695	-7.53860807418823	-0.00522560812532902	0.0213976856321096	-0.0149658378213644	0.0168522447347641
1704	103.691886901855	-13.9739828109741	-7.6684775352478	-0.0104203969240189	0.0136055024340749	-0.0110697457566857	0.0126314787194133
1705	105.639930725098	-14.9480056762695	-7.34380340576172	-0.00100484199356288	0.0226963832974434	-0.00457625929266214	0.000293855206109583
1706	105.639930725098	-14.9480056762695	-7.47367286682129	-0.00749832857400179	0.0165275707840919	-0.00912170019000769	-0.00652430532500148
1707	106.938629150391	-15.2726793289185	-7.14899873733521	0.00678734155371785	0.0249691028147936	-0.00652430532500148	-0.0130177913233638
1708	105.639930725098	-14.9480056762695	-7.21393346786499	-0.00782300252467394	0.01847561635077	0.00516396993771195	-0.0247060675173998
1709	104.990585327148	-15.5973539352417	-7.01912927627563	0.0188002903014421	-0.00425158534198999	0.00776136433705688	-0.0688617751002312
1710	104.990585327148	-14.298656463623	-7.21393346786499	0.00776136433705688	0.00808603875339031	0.0162028968334198	-0.0789266750216484
1711	104.990585327148	-14.9480056762695	-6.82432460784912	0.00776136433705688	0.00776136433705688	0.00873538758605719	-0.0500306636095047
1712	106.938629150391	-15.2726793289185	-7.08406400680542	0.00354059832170606	0.00321592413820326	0.0152288740500808	-0.0373683646321297
1713	105.639930725098	-14.9480056762695	-7.21393346786499	-0.00360223650932312	0.000293855206109583	0.00159255252219737	-0.00977104809135199
1714	104.341232299805	-13.9739828109741	-7.73341274261475	0.011982130818069	-0.00425158534198999	0.0022419011220336	-0.00587495695799589
1715	105.639930725098	-14.6233310699463	-7.60354280471802	0.0113327819854021	-0.00230353930965066	0.0022419011220336	0.00873538758605719
1716	104.990585327148	-14.298656463623	-7.47367286682129	0.0376313999295235	0.000943203864153475	0.0103587592020631	-3.08191010844894e-05
1717	106.938629150391	-15.9220285415649	-7.14899873733521	0.0142548503354192	-3.08191010844894e-05	0.0162028968334198	0.01100810803473
1718	105.639930725098	-15.2726793289185	-7.47367286682129	-0.0123684434220195	0.000618529506027699	0.00418994715437293	0.0376313999295235
1719	104.990585327148	-14.6233310699463	-7.6684775352478	-0.0172385573387146	0.0136055024340749	-0.0133424662053585	0.0785403624176979
1720	105.639930725098	-15.2726793289185	-7.53860807418823	-0.0221086721867323	0.00808603875339031	-0.0243813935667276	0.0649040415883064
1721	103.691886901855	-14.298656463623	-7.47367286682129	-0.00555028254166245	0.00873538758605719	-0.0250307414680719	0.0584105588495731
1722	103.042533874512	-15.5973539352417	-7.34380340576172	-0.00652430532500148	0.01100810803473	-0.0204853005707264	0.0353586822748184
1723	104.341232299805	-15.9220285415649	-7.60354280471802	-0.00555028254166245	0.0022419011220336	-0.017887907102704	0.0236704051494598
1724	103.042533874512	-14.9480056762695	-7.47367286682129	-0.0208099745213985	-0.00360223650932312	-0.0175632312893867	0.0165275707840919
1725	104.341232299805	-15.5973539352417	-7.21393346786499	-0.00619963090866804	0.00776136433705688	-0.0104203969240189	-0.00847235135734081
1726	101.743835449219	-14.298656463623	-7.47367286682129	-0.000680167751852423	0.0175015944987535	-0.000355493422830477	-0.00197886489331722
1727	103.042533874512	-14.6233310699463	-7.79834747314453	0.00354059832170606	0.00386527273803949	0.00970941036939621	-0.00490093370899558
1728	103.691886901855	-15.2726793289185	-7.34380340576172	0.00256657530553639	0.00159255252219737	-0.0026282137259841	-0.0172385573387146
1729	106.289276123047	-15.9220285415649	-7.60354280471802	0.0123068047687411	-0.00619963090866804	-0.0110697457566857	-0.0665890574455261
1730	102.393188476563	-14.6233310699463	-7.99315214157104	0.00354059832170606	-0.0243813935667276	0.00938473641872406	-0.0724331885576248
1731	104.341232299805	-15.9220285415649	-7.53860807418823	0.00289124972186983	-0.0227580219507217	0.00873538758605719	-0.0510046854615211
1732	104.990585327148	-15.2726793289185	-7.34380340576172	0.0126314787194133	-0.0282774847000837	0.0103587592020631	-0.0386670641601086
1733	104.990585327148	-14.9480056762695	-7.47367286682129	0.00970941036939621	-0.0188619289547205	0.011982130818069	-0.00717365415766835
1734	104.990585327148	-14.6233310699463	-7.60354280471802	-0.00652430532500148	-0.0110697457566857	-0.000680167751852423	-0.00749832857400179
1735	104.990585327148	-14.6233310699463	-7.9282169342041	0.0136055024340749	-0.00587495695799589	-0.00360223650932312	0.00613799272105098
1736	104.990585327148	-14.9480056762695	-7.99315214157104	0.0145795252174139	0.00386527273803949	-0.00360223650932312	-0.00522560812532902
1737	106.289276123047	-15.9220285415649	-7.47367286682129	0.00354059832170606	-0.0273034609854221	-0.00230353930965066	0.00613799272105098
1738	106.289276123047	-16.5713768005371	-7.34380340576172	-0.0123684434220195	-3.08191010844894e-05	-0.00360223650932312	0.0285405199974775
1739	104.990585327148	-15.5973539352417	-7.47367286682129	-0.0201606266200542	0.00418994715437293	-0.0221086721867323	0.0694494843482971
1740	104.990585327148	-15.9220285415649	-7.34380340576172	-0.0117190945893526	0.00483929552137852	-0.021459324285388	0.0681507885456085
1741	105.639930725098	-15.9220285415649	-7.73341274261475	0.00354059832170606	0.0113327819854021	-0.0191866029053926	0.0519170723855495
1742	105.639930725098	-16.8960514068604	-7.53860807418823	0.00418994715437293	0.0282158460468054	-0.0182125810533762	0.0314625911414623
1743	106.938629150391	-17.2207260131836	-7.34380340576172	-0.00327756232582033	0.036657378077507	-0.0123684434220195	0.0175015944987535
1744	106.289276123047	-17.2207260131836	-7.21393346786499	-0.00490093370899558	0.0353586822748184	-0.0230826959013939	0.000618529506027699
1745	106.289276123047	-16.5713768005371	-7.14899873733521	-0.00717365415766835	0.0314625911414623	-0.00684897974133492	0.00126787810586393
1746	104.341232299805	-16.2467021942139	-7.08406400680542	-0.00230353930965066	0.0434755384922028	-0.00587495695799589	-0.00522560812532902
1747	104.341232299805	-15.2726793289185	-7.73341274261475	0.00256657530553639	0.0239950809627771	-0.0110697457566857	-0.00295288790948689
1748	105.639930725098	-16.2467021942139	-7.47367286682129	0.00548864435404539	0.0142548503354192	-0.00132951640989631	-0.0188619289547205
1749	106.938629150391	-16.2467021942139	-7.47367286682129	0.0116574559360743	-0.00912170019000769	0.00289124972186983	-0.0730825439095497
1750	104.990585327148	-14.9480056762695	-7.4087381362915	0.0162028968334198	-0.00912170019000769	0.00678734155371785	-0.0701604709029198
1751	106.289276123047	-16.2467021942139	-7.01912927627563	0.012956153601408	0.000293855206109583	0.013930176384747	-0.0487319678068161
1752	105.639930725098	-15.5973539352417	-7.53860807418823	0.00548864435404539	0.000618529506027699	0.0197743140161037	-0.0286021586507559
1753	104.990585327148	-14.298656463623	-7.99315214157104	0.00678734155371785	-0.0175632312893867	0.0116574559360743	-0.0149658378213644
1754	103.691886901855	-14.6233310699463	-7.60354280471802	0.00938473641872406	-0.0107450718060136	-0.0026282137259841	-0.00652430532500148
1755	104.990585327148	-14.9480056762695	-7.6684775352478	0.00126787810586393	-0.0204853005707264	-0.00100484199356288	-0.00457625929266214
1756	104.990585327148	-14.6233310699463	-7.73341274261475	0.011982130818069	-0.0159398596733809	0.00289124972186983	-0.00425158534198999
1757	106.289276123047	-15.5973539352417	-7.27886867523193	0.0213976856321096	-0.02697878703475	0.00321592413820326	0.00483929552137852
1758	106.289276123047	-15.5973539352417	-7.47367286682129	-0.00165419070981443	-0.0188619289547205	0.000943203864153475	0.0327612869441509
1759	104.341232299805	-14.298656463623	-7.86328220367432	-0.0156151866540313	-0.0126931173726916	-0.0100957229733467	0.0655533894896507
1760	106.289276123047	-14.6233310699463	-7.9282169342041	-0.0104203969240189	-0.0182125810533762	-0.00490093370899558	0.0671767666935921
1761	104.990585327148	-14.298656463623	-7.86328220367432	-0.00230353930965066	-0.0100957229733467	0.00289124972186983	0.0415274947881699
1762	106.289276123047	-15.2726793289185	-7.27886867523193	-0.00100484199356288	-0.0110697457566857	-0.00522560812532902	0.0288651939481497
1763	106.938629150391	-15.2726793289185	-7.27886867523193	0.00451462110504508	-0.0120437685400248	-0.00132951640989631	0.0106834331527352
1764	106.289276123047	-15.2726793289185	-6.88925933837891	-0.00619963090866804	0.00483929552137852	-0.00490093370899558	0.00841071270406246
1765	106.938629150391	-15.2726793289185	-6.88925933837891	-0.00425158534198999	0.0100340843200684	-0.00132951640989631	-0.0110697457566857
1766	104.990585327148	-14.6233310699463	-7.01912927627563	0.000943203864153475	0.0220470335334539	0.00191722682211548	-0.00457625929266214
1767	104.341232299805	-14.298656463623	-7.53860807418823	0.00548864435404539	0.0298392176628113	0.00321592413820326	-0.0185372550040483
1768	105.639930725098	-15.2726793289185	-7.4087381362915	0.000618529506027699	0.0285405199974775	0.00711201597005129	-0.0198359526693821
1769	105.639930725098	-14.9480056762695	-7.21393346786499	0.0145795252174139	0.0285405199974775	0.00646266713738441	-0.073731891810894
1770	103.691886901855	-14.298656463623	-7.08406400680542	0.0171769186854362	0.0236704051494598	0.0116574559360743	-0.0747059136629105
1771	104.341232299805	-14.6233310699463	-7.47367286682129	0.00613799272105098	0.0330859608948231	0.0155535480007529	-0.0581475235521793
1772	104.341232299805	-14.298656463623	-7.60354280471802	0.00841071270406246	0.0373067259788513	0.0136055024340749	-0.0308748781681061
1773	102.393188476563	-13.9739828109741	-6.95419406890869	0.0171769186854362	0.0168522447347641	0.0155535480007529	-0.0152905117720366
1774	101.743835449219	-14.298656463623	-6.62951993942261	-0.00522560812532902	0.00841071270406246	0.00354059832170606	-0.0169138833880424
1775	101.743835449219	-13.6493082046509	-7.08406400680542	-0.00944637414067984	-3.08191010844894e-05	0.00743668992072344	0.00386527273803949
1776	101.743835449219	-13.6493082046509	-7.01912927627563	-0.00132951640989631	-0.0117190945893526	0.00646266713738441	0.00289124972186983
1777	103.691886901855	-13.3246335983276	-7.01912927627563	-0.00392691092565656	-0.0123684434220195	0.0106834331527352	0.00516396993771195
1778	105.639930725098	-14.9480056762695	-6.75938940048218	-0.0110697457566857	-0.017887907102704	0.00321592413820326	0.0337353087961674
1779	104.341232299805	-14.298656463623	-6.75938940048218	-0.0201606266200542	-0.0237320438027382	-0.00782300252467394	0.0675014406442642
1780	104.341232299805	-13.6493082046509	-6.23991060256958	-0.00879702530801296	-0.0247060675173998	-0.0191866029053926	0.0733455792069435
1781	104.341232299805	-13.3246335983276	-7.14899873733521	-0.00360223650932312	-0.0107450718060136	-0.0152905117720366	0.0506183728575706
1782	105.639930725098	-14.6233310699463	-6.88925933837891	-0.00100484199356288	-0.0133424662053585	-0.00684897974133492	0.0259431265294552
1783	105.639930725098	-14.298656463623	-6.88925933837891	-0.00392691092565656	-0.00295288790948689	-0.00100484199356288	0.0191249661147594
1784	105.639930725098	-15.2726793289185	-6.82432460784912	-0.00522560812532902	-0.00847235135734081	-0.00425158534198999	0.0022419011220336
1785	105.639930725098	-14.9480056762695	-6.56458520889282	0.00191722682211548	-0.00197886489331722	0.00581331877037883	-0.00782300252467394
1786	105.639930725098	-14.6233310699463	-6.56458520889282	0.00613799272105098	0.0149041991680861	-0.00100484199356288	-0.00360223650932312
1787	104.341232299805	-13.6493082046509	-7.27886867523193	0.0200989879667759	0.00776136433705688	-0.00977104809135199	-0.00879702530801296
1788	106.289276123047	-16.2467021942139	-6.88925933837891	0.00711201597005129	0.00841071270406246	-0.00100484199356288	-0.0172385573387146
1789	105.639930725098	-15.2726793289185	-6.69445466995239	0.0142548503354192	-0.00230353930965066	0.00321592413820326	-0.0691864490509033
1790	104.341232299805	-14.9480056762695	-7.53860807418823	0.0168522447347641	0.00646266713738441	0.00938473641872406	-0.0656150281429291
1791	105.639930725098	-16.2467021942139	-7.21393346786499	0.0168522447347641	0.0197743140161037	0.00613799272105098	-0.0454852245748043
1792	105.639930725098	-14.9480056762695	-7.34380340576172	0.0155535480007529	0.0210730116814375	0.00581331877037883	-0.032173577696085
1793	104.341232299805	-14.6233310699463	-7.60354280471802	0.0123068047687411	0.012956153601408	-0.000680167751852423	-0.00457625929266214
1794	106.289276123047	-14.9480056762695	-7.01912927627563	0.00483929552137852	0.0168522447347641	-0.0198359526693821	0.00191722682211548
1795	106.289276123047	-15.2726793289185	-6.88925933837891	0.00613799272105098	0.00743668992072344	-0.023407369852066	0.00841071270406246
1796	106.289276123047	-14.9480056762695	-6.69445466995239	0.00159255252219737	0.00321592413820326	-0.00425158534198999	0.00776136433705688
1797	103.691886901855	-13.6493082046509	-7.27886867523193	-0.000680167751852423	-0.017887907102704	-0.00132951640989631	0.0162028968334198
1798	104.990585327148	-13.6493082046509	-7.47367286682129	-0.00912170019000769	-0.0230826959013939	-0.0107450718060136	0.0334106348454952
1799	103.042533874512	-13.3246335983276	-7.6684775352478	-0.0185372550040483	-0.0204853005707264	-0.0185372550040483	0.0684754624962807
1800	106.938629150391	-14.6233310699463	-7.34380340576172	-0.0149658378213644	-0.0308748781681061	-0.0175632312893867	0.0626313239336014
1801	104.990585327148	-13.3246335983276	-7.73341274261475	-3.08191010844894e-05	-0.0328229255974293	-0.0139918150380254	0.0483456552028656
1802	104.341232299805	-13.6493082046509	-7.53860807418823	-0.00100484199356288	-0.0243813935667276	-0.00360223650932312	0.0175015944987535
1803	104.341232299805	-13.9739828109741	-7.27886867523193	0.00321592413820326	-0.0286021586507559	0.00386527273803949	0.0168522447347641
1804	104.341232299805	-13.6493082046509	-7.27886867523193	-0.00392691092565656	-0.0341216214001179	-0.00555028254166245	0.00613799272105098
1805	104.341232299805	-13.3246335983276	-7.4087381362915	-0.00132951640989631	-0.0182125810533762	-0.00132951640989631	-0.0169138833880424
1806	106.289276123047	-14.6233310699463	-7.14899873733521	0.00970941036939621	-0.0182125810533762	0.00321592413820326	-0.0175632312893867
1807	103.691886901855	-13.6493082046509	-7.34380340576172	0.0317872650921345	-0.0169138833880424	0.00808603875339031	-0.0182125810533762
1808	104.341232299805	-13.3246335983276	-7.27886867523193	0.00418994715437293	-0.00977104809135199	0.00613799272105098	-0.0308748781681061
1809	105.639930725098	-14.298656463623	-7.21393346786499	0.013930176384747	-0.0113944197073579	0.00516396993771195	-0.0834721177816391
1810	104.990585327148	-13.3246335983276	-7.79834747314453	0.013930176384747	-0.00879702530801296	0.00841071270406246	-0.0799007043242455
1811	105.639930725098	-14.298656463623	-7.14899873733521	0.0197743140161037	0.0152288740500808	0.00418994715437293	-0.0578228458762169
1812	105.639930725098	-14.6233310699463	-7.73341274261475	0.013930176384747	0.0168522447347641	0.00678734155371785	-0.0363943427801132
1813	104.990585327148	-13.3246335983276	-7.14899873733521	0.0022419011220336	0.0252937767654657	0.00159255252219737	-0.00749832857400179
1814	104.990585327148	-13.9739828109741	-6.95419406890869	-0.0117190945893526	0.0246444288641214	0.0100340843200684	-0.00717365415766835
1815	103.691886901855	-13.3246335983276	-6.75938940048218	-0.00295288790948689	0.0334106348454952	0.0113327819854021	-0.00425158534198999
1816	104.990585327148	-13.3246335983276	-7.21393346786499	-0.00457625929266214	0.0395794473588467	0.00743668992072344	-0.00684897974133492
1817	105.639930725098	-14.298656463623	-7.47367286682129	0.000618529506027699	0.0356833562254906	0.00613799272105098	0.011982130818069
1818	105.639930725098	-13.6493082046509	-7.6684775352478	-0.00782300252467394	0.0298392176628113	-0.00295288790948689	0.0337353087961674
1819	104.990585327148	-14.9480056762695	-7.21393346786499	-0.0195112787187099	0.0321119390428066	-0.032173577696085	0.0710728541016579
1820	102.393188476563	-13.9739828109741	-7.34380340576172	-0.0224333461374044	0.0217223595827818	-0.0292515084147453	0.0710728541016579
1821	103.042533874512	-14.9480056762695	-6.69445466995239	-0.00425158534198999	0.00776136433705688	-0.0266541130840778	0.0444495603442192
1822	104.341232299805	-14.6233310699463	-7.14899873733521	-0.00522560812532902	0.00126787810586393	-0.0315242260694504	0.0308132413774729
1823	100.44514465332	-13.3246335983276	-7.14899873733521	-0.017887907102704	-0.00197886489331722	-0.0198359526693821	0.01847561635077
1824	101.09449005127	-13.6493082046509	-7.60354280471802	-0.0152905117720366	-0.0188619289547205	-0.0104203969240189	0.00386527273803949
1825	102.393188476563	-13.6493082046509	-7.6684775352478	-0.00327756232582033	-0.0292515084147453	-0.0110697457566857	-3.08191010844894e-05
1826	103.691886901855	-13.6493082046509	-7.27886867523193	-0.00295288790948689	-0.0204853005707264	-0.00230353930965066	-0.00295288790948689
1827	104.341232299805	-14.9480056762695	-7.21393346786499	0.0100340843200684	-0.0172385573387146	-0.00879702530801296	-0.0126931173726916
1828	104.341232299805	-13.9739828109741	-7.73341274261475	0.0136055024340749	-0.0188619289547205	0.00613799272105098	-0.0263294391334057
1829	104.990585327148	-14.6233310699463	-7.4087381362915	0.013930176384747	-0.0221086721867323	0.0106834331527352	-0.0695111230015755
1830	103.042533874512	-13.6493082046509	-7.60354280471802	0.0162028968334198	-0.0156151866540313	0.0175015944987535	-0.0617189407348633
1831	106.289276123047	-14.6233310699463	-7.08406400680542	0.0136055024340749	0.00516396993771195	0.025618452578783	-0.0471085943281651
1832	104.990585327148	-14.298656463623	-7.27886867523193	0.0100340843200684	0.0158782228827477	0.0142548503354192	-0.0286021586507559
1833	103.691886901855	-13.9739828109741	-7.53860807418823	0.00354059832170606	0.01847561635077	0.00938473641872406	-0.00522560812532902
1834	104.341232299805	-13.9739828109741	-7.73341274261475	-0.0146411629393697	0.0207483377307653	0.000618529506027699	-0.00684897974133492
1835	103.042533874512	-14.298656463623	-7.60354280471802	-0.00360223650932312	0.0191249661147594	0.000943203864153475	-0.00587495695799589
1836	106.289276123047	-14.9480056762695	-7.60354280471802	0.00321592413820326	0.0217223595827818	-0.00782300252467394	0.00841071270406246
1837	105.639930725098	-16.2467021942139	-7.21393346786499	0.00646266713738441	0.0188002903014421	0.00191722682211548	0.013930176384747
1838	104.341232299805	-14.9480056762695	-6.82432460784912	-0.0113944197073579	0.012956153601408	-0.0217839982360601	0.0369820520281792
1839	105.639930725098	-15.9220285415649	-6.75938940048218	-0.017887907102704	0.0155535480007529	-0.0363943427801132	0.0700988322496414
1840	103.691886901855	-14.6233310699463	-7.21393346786499	-0.0110697457566857	0.00386527273803949	-0.0448358729481697	0.0597092546522617
1841	104.990585327148	-15.2726793289185	-7.27886867523193	-0.00587495695799589	0.00776136433705688	-0.0373683646321297	0.049319677054882
1842	105.639930725098	-13.6493082046509	-7.73341274261475	0.000943203864153475	-0.00165419070981443	-0.0230826959013939	0.0295145437121391
1843	103.691886901855	-14.298656463623	-7.27886867523193	-0.00295288790948689	-0.00457625929266214	-0.00847235135734081	0.0158782228827477
1844	103.691886901855	-13.3246335983276	-7.27886867523193	-0.0110697457566857	-0.00782300252467394	-0.000355493422830477	0.000943203864153475
1845	103.042533874512	-13.6493082046509	-7.6684775352478	0.00191722682211548	-0.00425158534198999	0.00256657530553639	-0.00814767740666866
1846	103.691886901855	-13.3246335983276	-7.27886867523193	0.00711201597005129	-0.0110697457566857	0.0210730116814375	-0.0146411629393697
1847	104.990585327148	-14.9480056762695	-6.88925933837891	-0.00230353930965066	-0.0126931173726916	0.012956153601408	-0.00749832857400179
1848	104.341232299805	-13.6493082046509	-7.08406400680542	0.0100340843200684	-0.0256800893694162	0.0278911720961332	-0.0341216214001179
1849	104.990585327148	-14.9480056762695	-6.75938940048218	0.0223717093467712	-0.0260047651827335	0.0259431265294552	-0.0711344927549362
1850	103.691886901855	-13.6493082046509	-7.60354280471802	0.00970941036939621	-0.0237320438027382	0.0197743140161037	-0.0708098188042641
1851	105.639930725098	-15.2726793289185	-7.60354280471802	0.0175015944987535	-0.0107450718060136	0.0298392176628113	-0.0487319678068161
1852	104.341232299805	-13.3246335983276	-7.47367286682129	0.0155535480007529	-0.0185372550040483	0.0168522447347641	-0.0389917381107807
1853	104.341232299805	-13.6493082046509	-7.73341274261475	0.0175015944987535	-0.00457625929266214	0.0116574559360743	-0.0107450718060136
1854	103.691886901855	-12.9999599456787	-7.86328220367432	0.00354059832170606	-0.00879702530801296	-0.00100484199356288	-0.00230353930965066
1855	103.042533874512	-13.6493082046509	-6.88925933837891	0.00256657530553639	-0.00295288790948689	-0.00165419070981443	0.00743668992072344
1856	104.341232299805	-12.9999599456787	-7.08406400680542	0.00613799272105098	-0.00327756232582033	-0.00652430532500148	-0.00327756232582033
1857	104.341232299805	-14.6233310699463	-7.47367286682129	-0.00490093370899558	-0.00619963090866804	-0.00619963090866804	0.00906006153672934
1858	103.691886901855	-12.9999599456787	-7.79834747314453	-0.00425158534198999	-0.00619963090866804	0.0022419011220336	0.0334106348454952
1859	105.639930725098	-15.2726793289185	-7.60354280471802	-0.0165892094373703	-0.00165419070981443	-0.0237320438027382	0.0778910145163536
1860	103.042533874512	-12.9999599456787	-7.4087381362915	-0.0204853005707264	-0.00327756232582033	-0.0256800893694162	0.0580858811736107
1861	105.639930725098	-14.298656463623	-7.14899873733521	-0.00555028254166245	-0.000680167751852423	-0.0172385573387146	0.0499690249562263
1862	104.341232299805	-12.9999599456787	-7.21393346786499	0.00386527273803949	0.00841071270406246	-0.0227580219507217	0.0278911720961332
1863	103.042533874512	-13.6493082046509	-7.14899873733521	-0.00100484199356288	0.0165275707840919	-0.0146411629393697	0.0171769186854362
1864	102.393188476563	-13.3246335983276	-7.14899873733521	-0.00522560812532902	0.0223717093467712	-0.0110697457566857	0.0155535480007529
1865	103.042533874512	-12.9999599456787	-7.47367286682129	-3.08191010844894e-05	0.0363327041268349	-0.0139918150380254	-0.00230353930965066
1866	102.393188476563	-12.9999599456787	-7.01912927627563	0.00386527273803949	0.0389300994575024	0.00159255252219737	-0.00652430532500148
1867	103.042533874512	-14.9480056762695	-7.01912927627563	0.000293855206109583	0.0392547734081745	0.0022419011220336	-0.0100957229733467
1868	101.09449005127	-12.9999599456787	-7.6684775352478	0.00126787810586393	0.0272418223321438	-0.00327756232582033	-0.0263294391334057
1869	102.393188476563	-14.6233310699463	-7.47367286682129	0.00581331877037883	0.0223717093467712	0.00646266713738441	-0.072757862508297
1870	101.743835449219	-12.9999599456787	-7.60354280471802	0.00191722682211548	0.0249691028147936	0.0142548503354192	-0.0659397020936012
1871	104.341232299805	-14.6233310699463	-6.69445466995239	0.00289124972186983	0.0243197549134493	0.0165275707840919	-0.0480826161801815
1872	103.042533874512	-12.9999599456787	-6.88925933837891	0.00808603875339031	0.0239950809627771	0.013930176384747	-0.028926832601428
1873	103.691886901855	-13.6493082046509	-7.08406400680542	0.00678734155371785	0.0145795252174139	-0.00100484199356288	-0.00782300252467394
1874	102.393188476563	-12.9999599456787	-7.08406400680542	0.012956153601408	0.000618529506027699	0.00159255252219737	-0.00392691092565656
1875	103.691886901855	-13.6493082046509	-7.14899873733521	-0.0100957229733467	-0.0104203969240189	-0.0152905117720366	0.000618529506027699
1876	103.042533874512	-13.3246335983276	-7.6684775352478	-0.0026282137259841	-0.0243813935667276	0.00808603875339031	-0.00457625929266214
1877	106.289276123047	-14.6233310699463	-7.27886867523193	-0.00165419070981443	-0.0253554154187441	0.00548864435404539	0.0152288740500808
1878	104.341232299805	-12.6752853393555	-6.88925933837891	-0.0126931173726916	-0.0302255302667618	0.00711201597005129	0.0337353087961674
1879	105.639930725098	-14.9480056762695	-7.34380340576172	-0.017887907102704	-0.0237320438027382	-0.0156151866540313	0.0707481801509857
1880	103.042533874512	-13.3246335983276	-7.08406400680542	-0.0143164889886975	-0.0211346503347158	-0.0182125810533762	0.0675014406442642
1881	105.639930725098	-15.5973539352417	-6.75938940048218	0.000293855206109583	-0.00490093370899558	-0.0026282137259841	0.0444495603442192
1882	105.639930725098	-14.6233310699463	-7.08406400680542	0.000943203864153475	-0.00879702530801296	-0.0149658378213644	0.0282158460468054
1883	104.990585327148	-14.9480056762695	-7.01912927627563	-0.00360223650932312	-0.00814767740666866	-0.00165419070981443	0.00873538758605719
1884	103.042533874512	-14.298656463623	-6.82432460784912	-0.00587495695799589	-0.00360223650932312	-0.00360223650932312	0.00256657530553639
1885	104.341232299805	-14.6233310699463	-7.21393346786499	-0.00132951640989631	0.00776136433705688	-0.017887907102704	-0.00392691092565656
1886	104.990585327148	-14.6233310699463	-7.6684775352478	-0.00197886489331722	-0.0026282137259841	-0.00879702530801296	0.00386527273803949
1887	106.289276123047	-15.2726793289185	-6.82432460784912	0.0252937767654657	-0.000355493422830477	-0.0221086721867323	-0.00327756232582033
1888	103.691886901855	-12.9999599456787	-7.14899873733521	0.00613799272105098	-0.00619963090866804	-0.0100957229733467	-0.0191866029053926
1889	106.289276123047	-14.6233310699463	-6.88925933837891	0.0123068047687411	-0.0165892094373703	0.00808603875339031	-0.0695111230015755
1890	104.341232299805	-12.9999599456787	-6.69445466995239	0.0126314787194133	-0.00100484199356288	0.00386527273803949	-0.0698357969522476
1891	106.289276123047	-14.298656463623	-7.47367286682129	0.0158782228827477	-0.000680167751852423	0.0188002903014421	-0.0536020807921886
1892	103.042533874512	-12.9999599456787	-7.60354280471802	0.0123068047687411	0.00289124972186983	0.0175015944987535	-0.0279528107494116
1893	104.341232299805	-13.9739828109741	-7.60354280471802	-0.00652430532500148	-0.000680167751852423	0.0022419011220336	-0.0136671401560307
1894	103.042533874512	-13.3246335983276	-7.6684775352478	0.0103587592020631	-0.00165419070981443	0.00191722682211548	0.000618529506027699
1895	103.691886901855	-13.3246335983276	-7.60354280471802	-0.000355493422830477	0.00321592413820326	-0.00197886489331722	0.00711201597005129
1896	103.042533874512	-12.6752853393555	-7.08406400680542	0.0142548503354192	0.0142548503354192	0.000618529506027699	-0.00230353930965066
1897	106.289276123047	-14.6233310699463	-7.60354280471802	-0.0185372550040483	0.0259431265294552	-0.00652430532500148	0.00646266713738441
1898	102.393188476563	-13.6493082046509	-7.99315214157104	0.00970941036939621	0.0363327041268349	-0.0123684434220195	0.0353586822748184
1899	105.639930725098	-14.9480056762695	-7.21393346786499	-0.0165892094373703	0.0441248863935471	-0.0211346503347158	0.0782156884670258
1900	103.691886901855	-13.6493082046509	-7.79834747314453	-0.0123684434220195	0.0337353087961674	-0.0363943427801132	0.0623066499829292
1901	106.289276123047	-14.298656463623	-7.27886867523193	-0.00100484199356288	0.0343846566975117	-0.0240567177534103	0.0473716296255589
1902	104.990585327148	-13.9739828109741	-7.47367286682129	-0.00360223650932312	0.0230210572481155	-0.0211346503347158	0.0252937767654657
1903	104.341232299805	-12.9999599456787	-7.6684775352478	-0.00522560812532902	0.00646266713738441	-0.00879702530801296	0.0188002903014421
1904	103.691886901855	-13.3246335983276	-7.73341274261475	-0.0104203969240189	-0.0113944197073579	-0.0165892094373703	0.00191722682211548
1905	104.341232299805	-13.3246335983276	-7.14899873733521	-0.00619963090866804	-0.0152905117720366	-0.0195112787187099	0.00321592413820326
1906	104.990585327148	-14.6233310699463	-6.95419406890869	-3.08191010844894e-05	-0.0211346503347158	-0.0026282137259841	0.00354059832170606
1907	106.289276123047	-14.298656463623	-7.08406400680542	-0.00360223650932312	-0.0247060675173998	0.00289124972186983	-0.00360223650932312
1908	102.393188476563	-13.3246335983276	-7.53860807418823	0.00841071270406246	-0.0438618510961533	0.00191722682211548	-0.0224333461374044
1909	104.990585327148	-14.9480056762695	-7.60354280471802	0.012956153601408	-0.0448358729481697	0.0103587592020631	-0.0584721975028515
1910	101.743835449219	-12.9999599456787	-7.86328220367432	0.00354059832170606	-0.0286021586507559	0.011982130818069	-0.0626929625868797
1911	103.042533874512	-14.298656463623	-7.4087381362915	0.0165275707840919	-0.0152905117720366	0.0123068047687411	-0.048407293856144
1912	101.09449005127	-12.9999599456787	-7.60354280471802	0.00451462110504508	0.00873538758605719	0.00743668992072344	-0.0230826959013939
1913	101.743835449219	-13.3246335983276	-6.69445466995239	0.00841071270406246	-0.00197886489331722	-0.00652430532500148	-0.00522560812532902
1914	101.09449005127	-13.3246335983276	-6.95419406890869	-0.00749832857400179	0.0022419011220336	0.00289124972186983	0.00418994715437293
1915	102.393188476563	-13.6493082046509	-7.08406400680542	-0.00847235135734081	0.0194496400654316	-0.0100957229733467	0.00289124972186983
1916	101.743835449219	-13.6493082046509	-7.73341274261475	0.000293855206109583	0.0301638916134834	0.00321592413820326	0.000293855206109583
1917	104.341232299805	-14.298656463623	-7.34380340576172	-0.00327756232582033	0.0282158460468054	0.00646266713738441	0.0175015944987535
1918	103.042533874512	-12.9999599456787	-6.88925933837891	-0.00749832857400179	0.0288651939481497	-0.0165892094373703	0.0343846566975117
1919	104.990585327148	-13.9739828109741	-6.56458520889282	-0.0253554154187441	0.0356833562254906	-0.0162645354866982	0.07139752805233
1920	104.341232299805	-12.6752853393555	-7.60354280471802	-0.0169138833880424	0.0210730116814375	-0.0266541130840778	0.0606832765042782
1921	106.289276123047	-14.298656463623	-7.47367286682129	-0.00587495695799589	0.0188002903014421	-0.0182125810533762	0.0470469556748867
1922	104.990585327148	-13.9739828109741	-7.6684775352478	-0.00230353930965066	0.00548864435404539	-0.00782300252467394	0.0282158460468054
1923	103.691886901855	-13.6493082046509	-7.60354280471802	0.00191722682211548	-0.00652430532500148	0.00970941036939621	0.012956153601408
1924	103.042533874512	-13.6493082046509	-7.47367286682129	-0.00879702530801296	-0.028926832601428	0.00646266713738441	0.000293855206109583
1925	104.341232299805	-14.298656463623	-7.4087381362915	-0.00522560812532902	-0.0308748781681061	0.00970941036939621	-0.00457625929266214
1926	106.289276123047	-15.5973539352417	-6.88925933837891	0.0194496400654316	-0.0299008563160896	0.00776136433705688	-0.00327756232582033
1927	105.639930725098	-15.5973539352417	-6.88925933837891	0.012956153601408	-0.0260047651827335	0.00646266713738441	-0.0100957229733467
1928	103.691886901855	-14.6233310699463	-7.08406400680542	0.00970941036939621	-0.0337969474494457	0.00808603875339031	-0.0311995539814234
1929	105.639930725098	-15.9220285415649	-6.88925933837891	0.0136055024340749	-0.0328229255974293	0.000293855206109583	-0.0773033052682877
1930	103.042533874512	-14.6233310699463	-7.21393346786499	0.0188002903014421	-0.0253554154187441	0.0213976856321096	-0.0698357969522476
1931	105.639930725098	-15.5973539352417	-6.56458520889282	0.0136055024340749	-0.00100484199356288	0.013930176384747	-0.0555501282215118
1932	104.990585327148	-14.298656463623	-7.6684775352478	0.0145795252174139	0.00743668992072344	0.00321592413820326	-0.023407369852066
1933	103.042533874512	-14.6233310699463	-7.79834747314453	0.0145795252174139	0.0132808275520802	-0.00814767740666866	-0.0165892094373703
1934	103.042533874512	-13.6493082046509	-7.53860807418823	-0.0162645354866982	0.00841071270406246	-0.0188619289547205	-0.00132951640989631
1935	104.341232299805	-13.9739828109741	-7.47367286682129	-0.00392691092565656	0.00743668992072344	-0.017887907102704	-0.00100484199356288
1936	105.639930725098	-13.6493082046509	-7.27886867523193	0.00386527273803949	0.020423661917448	-0.0100957229733467	0.00743668992072344
1937	105.639930725098	-14.9480056762695	-6.82432460784912	-3.08191010844894e-05	0.0116574559360743	-0.0120437685400248	0.0152288740500808
1938	103.691886901855	-13.3246335983276	-7.14899873733521	-0.00197886489331722	0.00678734155371785	-0.00327756232582033	0.040228795260191
1939	104.990585327148	-14.6233310699463	-6.88925933837891	-0.0182125810533762	0.00776136433705688	-0.0224333461374044	0.0798390582203865
1940	103.691886901855	-14.298656463623	-7.08406400680542	-0.0100957229733467	0.00743668992072344	-0.017887907102704	0.0613326244056225
1941	106.289276123047	-14.6233310699463	-7.47367286682129	-0.00749832857400179	0.00711201597005129	-0.00197886489331722	0.040228795260191
1942	104.990585327148	-14.6233310699463	-7.01912927627563	-0.00652430532500148	0.00548864435404539	0.00354059832170606	0.0321119390428066
1943	104.990585327148	-13.6493082046509	-7.79834747314453	-0.000355493422830477	-0.0237320438027382	0.0113327819854021	0.0223717093467712
1944	104.341232299805	-13.6493082046509	-7.86328220367432	-0.00165419070981443	-0.0191866029053926	-0.00555028254166245	0.0178262684494257
1945	104.341232299805	-13.6493082046509	-7.34380340576172	-0.00912170019000769	-0.02697878703475	-0.00782300252467394	-0.00327756232582033
1946	104.990585327148	-14.298656463623	-7.6684775352478	0.0100340843200684	-0.0100957229733467	0.00126787810586393	-0.00425158534198999
1947	105.639930725098	-14.6233310699463	-7.34380340576172	-0.0117190945893526	0.00970941036939621	0.000943203864153475	-0.00977104809135199
1948	103.691886901855	-13.9739828109741	-7.27886867523193	0.0132808275520802	0.0158782228827477	0.00548864435404539	-0.0260047651827335
1949	106.289276123047	-14.6233310699463	-7.60354280471802	0.00938473641872406	0.00970941036939621	0.00841071270406246	-0.0708098188042641
1950	103.042533874512	-13.9739828109741	-7.21393346786499	0.0149041991680861	-0.00132951640989631	0.0200989879667759	-0.0639916583895683
1951	104.990585327148	-14.298656463623	-6.88925933837891	0.0152288740500808	0.00354059832170606	0.0379560738801956	-0.0480826161801815
1952	105.639930725098	-14.298656463623	-7.53860807418823	0.01100810803473	0.000943203864153475	0.0392547734081745	-0.0286021586507559
1953	103.691886901855	-13.3246335983276	-6.95419406890869	0.00938473641872406	-0.00652430532500148	0.0158782228827477	-0.00555028254166245
1954	104.341232299805	-13.6493082046509	-6.69445466995239	-3.08191010844894e-05	-0.00717365415766835	0.00711201597005129	-0.00132951640989631
1955	103.691886901855	-12.9999599456787	-7.79834747314453	-0.0156151866540313	-0.00944637414067984	0.00256657530553639	-0.00165419070981443
1956	105.639930725098	-13.9739828109741	-7.21393346786499	-0.00360223650932312	0.0022419011220336	0.0022419011220336	0.011982130818069
1957	104.990585327148	-13.9739828109741	-6.88925933837891	-0.00425158534198999	0.00126787810586393	0.000943203864153475	0.0123068047687411
1958	105.639930725098	-13.9739828109741	-7.14899873733521	-0.00587495695799589	0.00970941036939621	-0.00879702530801296	0.0405534692108631
1959	103.042533874512	-14.6233310699463	-7.14899873733521	-0.0211346503347158	0.0116574559360743	-0.0107450718060136	0.07431960105896
1960	102.393188476563	-13.6493082046509	-7.4087381362915	-0.0188619289547205	0.0188002903014421	-0.032173577696085	0.0665274113416672
1961	101.743835449219	-14.298656463623	-7.47367286682129	-0.00490093370899558	0.0210730116814375	-0.0250307414680719	0.045423585921526
1962	103.691886901855	-14.9480056762695	-6.88925933837891	-0.0204853005707264	0.0249691028147936	-0.0159398596733809	0.031137915328145
1963	103.042533874512	-14.298656463623	-7.6684775352478	-0.00977104809135199	0.0168522447347641	-0.00587495695799589	0.0191249661147594
1964	103.042533874512	-14.298656463623	-7.01912927627563	-0.0100957229733467	0.00289124972186983	-0.00295288790948689	0.012956153601408
1965	102.393188476563	-14.6233310699463	-7.21393346786499	-0.0149658378213644	0.0116574559360743	-0.00100484199356288	0.000293855206109583
1966	104.341232299805	-14.9480056762695	-7.27886867523193	0.000293855206109583	0.00776136433705688	-0.00587495695799589	0.000293855206109583
1967	102.393188476563	-13.6493082046509	-6.95419406890869	0.00548864435404539	0.00938473641872406	0.00483929552137852	-0.0133424662053585
1968	103.691886901855	-13.6493082046509	-7.6684775352478	0.00191722682211548	0.00191722682211548	0.00548864435404539	-0.0295761823654175
1969	104.990585327148	-14.6233310699463	-7.4087381362915	0.00906006153672934	-0.00295288790948689	0.00581331877037883	-0.0675630792975426
1970	104.341232299805	-13.9739828109741	-7.60354280471802	0.013930176384747	-0.0185372550040483	0.00548864435404539	-0.0672384053468704
1971	104.990585327148	-14.6233310699463	-7.01912927627563	0.0188002903014421	-0.0110697457566857	0.0145795252174139	-0.0493813157081604
1972	106.289276123047	-13.6493082046509	-7.53860807418823	0.0197743140161037	-0.00782300252467394	0.0145795252174139	-0.0308748781681061
1973	103.691886901855	-13.6493082046509	-7.73341274261475	-0.0026282137259841	-0.0172385573387146	0.013930176384747	-0.0146411629393697
1974	104.990585327148	-14.298656463623	-7.21393346786499	0.0100340843200684	-0.0143164889886975	0.0106834331527352	-0.00782300252467394
1975	103.042533874512	-14.6233310699463	-7.08406400680542	-0.0123684434220195	-0.0162645354866982	0.0191249661147594	-0.00879702530801296
1976	104.990585327148	-15.2726793289185	-7.47367286682129	0.01847561635077	-0.000355493422830477	0.0132808275520802	0.00354059832170606
1977	105.639930725098	-15.9220285415649	-7.01912927627563	-0.00392691092565656	0.00483929552137852	0.0239950809627771	0.0100340843200684
1978	104.990585327148	-15.2726793289185	-7.6684775352478	-0.00749832857400179	0.00743668992072344	0.0142548503354192	0.0405534692108631
1979	105.639930725098	-16.5713768005371	-7.47367286682129	-0.0237320438027382	0.0197743140161037	-0.00879702530801296	0.0632806718349457
1980	103.691886901855	-14.9480056762695	-7.6684775352478	-0.0136671401560307	0.0178262684494257	-0.0143164889886975	0.0564625114202499
1981	106.289276123047	-15.5973539352417	-7.21393346786499	-0.00522560812532902	0.0356833562254906	-0.00392691092565656	0.0450989119708538
1982	106.289276123047	-15.2726793289185	-7.34380340576172	-0.0026282137259841	0.0369820520281792	-0.0211346503347158	0.0243197549134493
1983	105.639930725098	-14.6233310699463	-7.21393346786499	-0.0100957229733467	0.031137915328145	-0.0126931173726916	0.0113327819854021
1984	105.639930725098	-13.9739828109741	-7.14899873733521	0.000618529506027699	0.01847561635077	-0.0136671401560307	-0.00684897974133492
1985	105.639930725098	-14.9480056762695	-6.95419406890869	-0.0126931173726916	0.0165275707840919	-0.0104203969240189	-0.00425158534198999
1986	106.289276123047	-14.6233310699463	-7.4087381362915	0.00873538758605719	0.0132808275520802	-0.00749832857400179	-0.0100957229733467
1987	104.341232299805	-14.298656463623	-6.82432460784912	0.00581331877037883	0.00451462110504508	-0.0139918150380254	-0.0143164889886975
1988	104.341232299805	-13.6493082046509	-7.01912927627563	-0.00522560812532902	-3.08191010844894e-05	-0.0191866029053926	-0.0350956469774246
1989	104.990585327148	-13.9739828109741	-6.75938940048218	0.0220470335334539	-0.032173577696085	-0.00717365415766835	-0.0695111230015755
1990	103.691886901855	-13.6493082046509	-7.47367286682129	0.00938473641872406	-0.0162645354866982	-0.0198359526693821	-0.072757862508297
1991	105.639930725098	-15.2726793289185	-7.08406400680542	-0.00327756232582033	-0.0221086721867323	-0.00684897974133492	-0.0490566417574883
1992	104.341232299805	-12.9999599456787	-7.34380340576172	0.0152288740500808	-0.0169138833880424	-0.0026282137259841	-0.0292515084147453
1993	103.691886901855	-13.6493082046509	-7.21393346786499	0.0123068047687411	-0.0250307414680719	0.00418994715437293	-0.000680167751852423
1994	104.341232299805	-13.3246335983276	-7.08406400680542	0.0145795252174139	-0.0419138073921204	0.0149041991680861	-3.08191010844894e-05
1995	103.042533874512	-13.3246335983276	-7.53860807418823	-0.0165892094373703	-0.0308748781681061	0.00841071270406246	0.00548864435404539
1996	103.691886901855	-13.3246335983276	-7.86328220367432	-3.08191010844894e-05	-0.0191866029053926	0.0136055024340749	-0.00327756232582033
1997	104.341232299805	-14.298656463623	-7.47367286682129	-0.00392691092565656	-0.0110697457566857	-0.00230353930965066	0.00711201597005129
1998	104.990585327148	-12.9999599456787	-7.08406400680542	-0.00457625929266214	-0.0123684434220195	-0.00392691092565656	0.0405534692108631
1999	106.289276123047	-14.298656463623	-6.88925933837891	-0.0156151866540313	-0.00814767740666866	-0.0263294391334057	0.0782156884670258
2000	104.341232299805	-13.3246335983276	-6.75938940048218	-0.0146411629393697	0.00938473641872406	-0.0276281367987394	0.0636053457856178
[truncated: 7,600 more rows]
