# Supplementary material for: Precise instruction and consideration of the vertical and horizontal force component increases validity and reliability of the 90:20 Isometric Posterior Chain Test
Source: PLoS One. 2024 Oct 28;19(10):e0312843. doi: 10.1371/journal.pone.0312843 (PMC11515970; doi:10.1371/journal.pone.0312843)
Supplement: S1 File — (ZIP) [file pone.0312843.s001.zip › S1_Raw_Data/M1_P16_v_1.csv]

1	108.237327575684	-14.9480056762695	-6.88925933837891	0.00483929552137852	-0.00327756232582033	0.0334106348454952	-0.028926832601428
2	106.938629150391	-15.2726793289185	-6.82432460784912	0.00354059832170606	-0.0149658378213644	0.0330859608948231	-0.0198359526693821
3	110.834716796875	-16.2467021942139	-7.47367286682129	0.0194496400654316	-0.0253554154187441	0.0243197549134493	-0.00782300252467394
4	110.185371398926	-16.5713768005371	-7.27886867523193	0.00711201597005129	-0.0107450718060136	0.0178262684494257	-0.0146411629393697
5	109.536026000977	-16.5713768005371	-6.82432460784912	0.0132808275520802	-0.0026282137259841	0.00483929552137852	-0.00490093370899558
6	108.886672973633	-16.2467021942139	-6.82432460784912	-0.00100484199356288	-0.00944637414067984	-0.00295288790948689	-0.000355493422830477
7	108.237327575684	-15.2726793289185	-7.34380340576172	0.0200989879667759	-0.0302255302667618	-0.00782300252467394	0.00548864435404539
8	108.237327575684	-15.5973539352417	-7.53860807418823	-0.00522560812532902	-0.0133424662053585	-0.00165419070981443	0.0168522447347641
9	108.886672973633	-15.5973539352417	-7.6684775352478	-0.00457625929266214	0.0100340843200684	-0.0217839982360601	0.0269171483814716
10	108.886672973633	-16.8960514068604	-7.53860807418823	-0.0117190945893526	0.00808603875339031	-0.0172385573387146	0.0343846566975117
11	108.886672973633	-16.5713768005371	-7.60354280471802	-0.00587495695799589	0.0123068047687411	-0.0198359526693821	0.0285405199974775
12	109.536026000977	-16.8960514068604	-7.27886867523193	-0.0117190945893526	0.00743668992072344	-0.0221086721867323	0.0259431265294552
13	109.536026000977	-17.2207260131836	-7.21393346786499	0.00678734155371785	0.00873538758605719	-0.0260047651827335	0.0191249661147594
14	107.58797454834	-16.2467021942139	-7.6684775352478	-0.00230353930965066	0.0100340843200684	-0.0435371771454811	-0.00912170019000769
15	108.886672973633	-16.2467021942139	-7.73341274261475	-0.00132951640989631	0.0142548503354192	-0.0318489037454128	0.00678734155371785
16	109.536026000977	-16.5713768005371	-7.08406400680542	0.0142548503354192	0.00711201597005129	-0.0224333461374044	-0.000355493422830477
17	109.536026000977	-17.5454006195068	-6.88925933837891	-0.00230353930965066	0.000293855206109583	-0.0165892094373703	0.00386527273803949
18	108.237327575684	-17.5454006195068	-6.69445466995239	0.00743668992072344	-0.00912170019000769	-0.00230353930965066	-0.00847235135734081
19	110.185371398926	-16.8960514068604	-6.69445466995239	0.0175015944987535	-0.0211346503347158	0.0136055024340749	-0.0357449948787689
20	108.886672973633	-16.8960514068604	-6.95419406890869	0.0171769186854362	-0.0204853005707264	0.0269171483814716	-0.0422384813427925
21	109.536026000977	-16.2467021942139	-7.21393346786499	0.0194496400654316	-0.0279528107494116	0.0317872650921345	-0.0295761823654175
22	108.237327575684	-15.2726793289185	-7.73341274261475	0.000618529506027699	-0.0311995539814234	0.031137915328145	-0.0217839982360601
23	108.886672973633	-16.5713768005371	-7.47367286682129	0.0171769186854362	-0.0305502042174339	0.00938473641872406	-0.0172385573387146
24	107.58797454834	-16.5713768005371	-7.01912927627563	0.012956153601408	-0.0263294391334057	-0.00457625929266214	-0.0152905117720366
25	108.237327575684	-15.9220285415649	-6.69445466995239	0.00646266713738441	-0.021459324285388	-0.00652430532500148	-0.0110697457566857
26	108.237327575684	-15.2726793289185	-7.21393346786499	0.0152288740500808	-0.0253554154187441	-0.0113944197073579	-0.00425158534198999
27	108.237327575684	-14.9480056762695	-7.21393346786499	-0.00749832857400179	-0.0191866029053926	-0.00977104809135199	-0.00165419070981443
28	106.938629150391	-14.9480056762695	-7.08406400680542	0.00191722682211548	-0.0107450718060136	-0.0117190945893526	0.00159255252219737
29	107.58797454834	-14.9480056762695	-7.47367286682129	-0.0107450718060136	0.00711201597005129	-0.0175632312893867	0.0213976856321096
30	108.886672973633	-15.9220285415649	-7.21393346786499	-0.0133424662053585	0.00841071270406246	-0.0191866029053926	0.029189869761467
31	107.58797454834	-14.9480056762695	-7.14899873733521	-0.00814767740666866	0.000943203864153475	-0.0217839982360601	0.0288651939481497
32	108.886672973633	-16.2467021942139	-7.01912927627563	-0.0133424662053585	0.000943203864153475	-0.0211346503347158	0.0444495603442192
33	109.536026000977	-16.2467021942139	-6.95419406890869	-0.0026282137259841	0.0116574559360743	-0.0133424662053585	0.0191249661147594
34	108.886672973633	-15.2726793289185	-7.08406400680542	-3.08191010844894e-05	0.00126787810586393	-0.00717365415766835	-0.0026282137259841
35	108.886672973633	-15.2726793289185	-7.14899873733521	0.00354059832170606	0.00321592413820326	-0.00912170019000769	0.00159255252219737
36	108.886672973633	-15.9220285415649	-6.88925933837891	-0.00327756232582033	0.0113327819854021	-0.00522560812532902	-0.00360223650932312
37	109.536026000977	-15.9220285415649	-7.27886867523193	-0.00977104809135199	0.00938473641872406	-0.00944637414067984	-0.000355493422830477
38	109.536026000977	-16.2467021942139	-7.6684775352478	-0.000680167751852423	0.00808603875339031	0.00126787810586393	0.000943203864153475
39	109.536026000977	-16.5713768005371	-7.86328220367432	0.0022419011220336	0.00841071270406246	0.00548864435404539	-0.0331475995481014
40	107.58797454834	-16.2467021942139	-7.53860807418823	-3.08191010844894e-05	0.0113327819854021	0.0239950809627771	-0.0276281367987394
41	108.886672973633	-16.2467021942139	-7.73341274261475	0.00841071270406246	0.0178262684494257	0.0149041991680861	-0.0308748781681061
42	106.938629150391	-15.2726793289185	-7.6684775352478	0.011982130818069	0.0239950809627771	0.00938473641872406	-0.0221086721867323
43	107.58797454834	-15.5973539352417	-7.9282169342041	0.0142548503354192	0.0236704051494598	0.00159255252219737	-0.0162645354866982
44	108.886672973633	-15.9220285415649	-7.73341274261475	0.0246444288641214	0.0269171483814716	-0.00165419070981443	-0.0165892094373703
45	107.58797454834	-15.2726793289185	-7.9282169342041	0.0288651939481497	0.0165275707840919	-0.00717365415766835	-0.00847235135734081
46	106.938629150391	-15.5973539352417	-7.73341274261475	-0.00522560812532902	0.0123068047687411	0.00159255252219737	-0.00457625929266214
47	109.536026000977	-15.9220285415649	-7.6684775352478	0.00256657530553639	-0.0026282137259841	-0.0107450718060136	0.00321592413820326
48	106.938629150391	-15.5973539352417	-7.53860807418823	0.00289124972186983	-0.00619963090866804	-0.00912170019000769	0.0136055024340749
49	108.237327575684	-16.2467021942139	-7.9282169342041	-0.0100957229733467	0.0165275707840919	-0.0117190945893526	0.0223717093467712
50	109.536026000977	-16.8960514068604	-7.47367286682129	-0.0201606266200542	0.0178262684494257	-0.0185372550040483	0.036657378077507
51	107.58797454834	-16.2467021942139	-7.6684775352478	-0.00652430532500148	0.0103587592020631	-0.0159398596733809	0.0265924744307995
52	108.886672973633	-16.8960514068604	-6.49965000152588	-0.00555028254166245	0.00126787810586393	-0.0182125810533762	0.0155535480007529
53	108.237327575684	-16.2467021942139	-6.88925933837891	-0.00230353930965066	0.00256657530553639	-0.00425158534198999	0.00613799272105098
54	107.58797454834	-16.2467021942139	-7.01912927627563	-0.00490093370899558	0.00256657530553639	-0.00490093370899558	0.000618529506027699
55	108.237327575684	-16.2467021942139	-7.47367286682129	0.00581331877037883	-0.00295288790948689	-0.00197886489331722	0.0022419011220336
56	108.237327575684	-16.5713768005371	-7.6684775352478	-0.00457625929266214	0.00646266713738441	0.0106834331527352	0.0022419011220336
57	108.237327575684	-16.5713768005371	-7.53860807418823	0.00354059832170606	0.00613799272105098	-0.000680167751852423	-0.00392691092565656
58	108.237327575684	-16.2467021942139	-7.53860807418823	0.00159255252219737	0.0126314787194133	0.00711201597005129	-0.0100957229733467
59	110.834716796875	-17.5454006195068	-7.08406400680542	0.0213976856321096	0.00906006153672934	0.0106834331527352	-0.0299008563160896
60	108.237327575684	-16.2467021942139	-7.79834747314453	0.0220470335334539	0.00938473641872406	0.0181509424000978	-0.0412644557654858
61	109.536026000977	-17.8700752258301	-6.95419406890869	0.011982130818069	0.00906006153672934	0.0265924744307995	-0.0363943427801132
62	110.185371398926	-17.5454006195068	-6.88925933837891	0.00938473641872406	-0.00652430532500148	0.0233457311987877	-0.0286021586507559
63	110.185371398926	-17.5454006195068	-7.08406400680542	0.0149041991680861	0.0022419011220336	0.0197743140161037	-0.0185372550040483
64	108.886672973633	-17.5454006195068	-6.82432460784912	0.0022419011220336	-3.08191010844894e-05	0.00776136433705688	-0.0136671401560307
65	109.536026000977	-17.5454006195068	-6.62951993942261	0.00581331877037883	-0.00977104809135199	0.000293855206109583	-0.00977104809135199
66	107.58797454834	-17.5454006195068	-6.95419406890869	0.000943203864153475	-0.0191866029053926	0.000943203864153475	0.00678734155371785
67	106.938629150391	-17.5454006195068	-7.34380340576172	0.00646266713738441	-0.0208099745213985	-0.00100484199356288	0.00678734155371785
68	106.289276123047	-17.5454006195068	-7.27886867523193	-0.00327756232582033	-0.0195112787187099	-0.0126931173726916	0.0106834331527352
69	106.938629150391	-16.8960514068604	-7.53860807418823	-0.00522560812532902	-0.00490093370899558	-0.0120437685400248	0.0288651939481497
70	107.58797454834	-17.8700752258301	-7.21393346786499	-0.00912170019000769	-0.00327756232582033	-0.0159398596733809	0.0392547734081745
71	106.289276123047	-16.8960514068604	-7.73341274261475	-0.0143164889886975	-0.00295288790948689	-0.0227580219507217	0.0425015166401863
72	106.938629150391	-17.8700752258301	-7.53860807418823	-0.0159398596733809	-0.00522560812532902	-0.0256800893694162	0.0249691028147936
73	107.58797454834	-18.1947479248047	-7.6684775352478	-0.0107450718060136	0.00191722682211548	-0.0172385573387146	0.00873538758605719
74	106.289276123047	-17.2207260131836	-7.86328220367432	-0.00879702530801296	0.0155535480007529	-0.00944637414067984	0.00516396993771195
75	106.938629150391	-16.8960514068604	-7.9282169342041	-0.00652430532500148	0.0249691028147936	-0.00652430532500148	-0.000355493422830477
76	106.289276123047	-16.8960514068604	-7.27886867523193	-0.00944637414067984	0.0285405199974775	-0.0104203969240189	0.000943203864153475
77	108.886672973633	-17.8700752258301	-7.47367286682129	-0.0100957229733467	0.0265924744307995	-0.0110697457566857	-0.000355493422830477
78	107.58797454834	-17.8700752258301	-7.53860807418823	0.00548864435404539	0.0282158460468054	0.00321592413820326	-0.00457625929266214
79	110.185371398926	-17.5454006195068	-7.08406400680542	0.0171769186854362	0.0230210572481155	0.011982130818069	-0.0198359526693821
80	108.886672973633	-17.8700752258301	-6.88925933837891	0.0149041991680861	0.0207483377307653	0.0220470335334539	-0.0412644557654858
81	109.536026000977	-17.2207260131836	-6.95419406890869	0.0100340843200684	0.0188002903014421	0.0363327041268349	-0.0328229255974293
82	106.938629150391	-16.8960514068604	-6.75938940048218	-0.00295288790948689	0.00873538758605719	0.0233457311987877	-0.0224333461374044
83	107.58797454834	-17.2207260131836	-6.95419406890869	0.00938473641872406	-0.00197886489331722	0.036657378077507	-0.00977104809135199
84	107.58797454834	-18.1947479248047	-6.88925933837891	0.0152288740500808	-0.0152905117720366	0.0171769186854362	-0.0156151866540313
85	108.886672973633	-17.2207260131836	-6.82432460784912	0.0116574559360743	-0.0208099745213985	0.0249691028147936	-0.0110697457566857
86	107.58797454834	-17.2207260131836	-7.01912927627563	0.00418994715437293	-0.0165892094373703	0.0132808275520802	0.00159255252219737
87	110.185371398926	-17.5454006195068	-6.95419406890869	-0.0120437685400248	-0.0243813935667276	0.00938473641872406	0.00451462110504508
88	108.237327575684	-16.8960514068604	-6.95419406890869	-0.00360223650932312	-0.028926832601428	0.000618529506027699	0.0126314787194133
89	108.886672973633	-17.5454006195068	-6.69445466995239	-0.0120437685400248	-0.0188619289547205	-0.00197886489331722	0.025618452578783
90	109.536026000977	-18.5194225311279	-6.30484533309937	-0.0113944197073579	-0.0227580219507217	-0.0100957229733467	0.0373067259788513
91	108.886672973633	-17.8700752258301	-7.08406400680542	-0.00555028254166245	-0.0240567177534103	-0.00425158534198999	0.0360080301761627
92	110.834716796875	-18.8440971374512	-6.82432460784912	-0.0136671401560307	-0.0247060675173998	-0.0188619289547205	0.0246444288641214
93	110.185371398926	-18.8440971374512	-6.75938940048218	-0.00295288790948689	-0.0243813935667276	-0.0120437685400248	0.00808603875339031
94	108.237327575684	-17.8700752258301	-7.14899873733521	-0.00327756232582033	-0.0162645354866982	-0.0159398596733809	0.0259431265294552
95	109.536026000977	-18.1947479248047	-7.21393346786499	-0.000355493422830477	-0.0143164889886975	-0.0149658378213644	0.000293855206109583
96	108.237327575684	-17.8700752258301	-7.08406400680542	0.00321592413820326	-0.0217839982360601	-0.00100484199356288	0.00418994715437293
97	111.484069824219	-18.8440971374512	-7.21393346786499	-0.0026282137259841	-0.00457625929266214	-0.0113944197073579	0.0103587592020631
98	110.834716796875	-19.4934463500977	-7.27886867523193	-0.0026282137259841	0.000943203864153475	-0.00879702530801296	0.000293855206109583
99	111.484069824219	-19.1687717437744	-7.27886867523193	0.0275664981454611	-0.0162645354866982	0.00776136433705688	-0.0286021586507559
100	110.185371398926	-18.8440971374512	-7.34380340576172	0.0145795252174139	-0.0195112787187099	0.020423661917448	-0.043212503194809
101	111.484069824219	-18.5194225311279	-7.6684775352478	0.0171769186854362	-0.0123684434220195	0.0262678004801273	-0.0250307414680719
102	109.536026000977	-17.8700752258301	-7.73341274261475	0.0136055024340749	-0.0136671401560307	0.0197743140161037	-0.0247060675173998
103	109.536026000977	-17.5454006195068	-7.47367286682129	0.0123068047687411	0.00256657530553639	0.0236704051494598	-0.0133424662053585
104	108.886672973633	-17.8700752258301	-7.14899873733521	0.00970941036939621	0.00159255252219737	0.0243197549134493	-0.0100957229733467
105	110.834716796875	-17.5454006195068	-7.34380340576172	0.0278911720961332	0.0123068047687411	0.0285405199974775	-0.00522560812532902
106	109.536026000977	-16.8960514068604	-7.73341274261475	-0.000680167751852423	0.0123068047687411	0.0145795252174139	-0.00100484199356288
107	111.484069824219	-17.8700752258301	-7.73341274261475	0.00548864435404539	0.0155535480007529	0.00581331877037883	0.0022419011220336
108	109.536026000977	-16.8960514068604	-7.73341274261475	0.00159255252219737	0.025618452578783	-0.0117190945893526	0.0106834331527352
109	111.484069824219	-17.2207260131836	-7.08406400680542	-0.00587495695799589	0.0340599827468395	-0.00912170019000769	0.0233457311987877
110	111.484069824219	-17.2207260131836	-6.56458520889282	-0.0143164889886975	0.0353586822748184	-0.0172385573387146	0.0308132413774729
111	110.834716796875	-16.5713768005371	-6.95419406890869	-0.00100484199356288	0.0265924744307995	-0.0165892094373703	0.0308132413774729
112	111.484069824219	-17.8700752258301	-6.95419406890869	-0.0123684434220195	0.00711201597005129	-0.0162645354866982	0.0278911720961332
113	111.484069824219	-17.5454006195068	-7.21393346786499	-0.00684897974133492	0.00418994715437293	-0.00782300252467394	0.00808603875339031
114	109.536026000977	-16.5713768005371	-7.14899873733521	0.00613799272105098	0.00711201597005129	-0.0104203969240189	0.00483929552137852
115	110.834716796875	-16.5713768005371	-6.88925933837891	-0.00555028254166245	0.00873538758605719	-0.0165892094373703	0.00581331877037883
116	109.536026000977	-16.5713768005371	-6.36978054046631	0.00256657530553639	-0.00327756232582033	-0.0198359526693821	0.000943203864153475
117	112.133415222168	-17.2207260131836	-6.69445466995239	-0.00717365415766835	-0.00879702530801296	-0.0328229255974293	0.000943203864153475
118	111.484069824219	-18.1947479248047	-7.27886867523193	0.0191249661147594	0.00451462110504508	-0.0406151078641415	-0.00652430532500148
119	112.133415222168	-17.5454006195068	-7.27886867523193	0.0171769186854362	-0.0113944197073579	-0.0224333461374044	-0.0318489037454128
120	110.834716796875	-17.8700752258301	-7.01912927627563	0.0181509424000978	-0.0117190945893526	-0.000355493422830477	-0.0451605506241322
121	111.484069824219	-16.5713768005371	-7.14899873733521	0.0162028968334198	-0.0100957229733467	-0.000680167751852423	-0.0425631552934647
122	109.536026000977	-16.5713768005371	-7.01912927627563	-0.00132951640989631	-0.0156151866540313	-0.000355493422830477	-0.0237320438027382
123	110.834716796875	-16.2467021942139	-7.14899873733521	0.012956153601408	-0.00717365415766835	-0.00522560812532902	-0.0172385573387146
124	109.536026000977	-16.8960514068604	-7.14899873733521	0.0200989879667759	0.00191722682211548	-0.00879702530801296	-0.00749832857400179
125	110.834716796875	-16.8960514068604	-7.34380340576172	-0.00847235135734081	0.00970941036939621	-0.00392691092565656	-0.0107450718060136
126	109.536026000977	-16.5713768005371	-7.79834747314453	0.00159255252219737	0.00581331877037883	-0.00652430532500148	-0.00392691092565656
127	111.484069824219	-17.5454006195068	-7.60354280471802	-0.00977104809135199	0.00483929552137852	-0.0110697457566857	-0.00132951640989631
128	108.886672973633	-16.2467021942139	-7.53860807418823	-0.00684897974133492	0.0103587592020631	-0.00814767740666866	0.00581331877037883
129	109.536026000977	-16.2467021942139	-7.86328220367432	-0.0126931173726916	0.0162028968334198	-0.0198359526693821	0.0188002903014421
130	110.834716796875	-17.2207260131836	-7.6684775352478	-0.0123684434220195	0.0230210572481155	-0.0139918150380254	0.0399041213095188
131	110.834716796875	-16.2467021942139	-7.73341274261475	-0.00360223650932312	0.0191249661147594	-0.0195112787187099	0.0379560738801956
132	110.834716796875	-17.5454006195068	-7.4087381362915	-0.00295288790948689	0.00711201597005129	-0.021459324285388	0.0421768426895142
133	110.834716796875	-16.5713768005371	-7.4087381362915	0.0022419011220336	0.00581331877037883	-0.0240567177534103	0.00581331877037883
134	108.886672973633	-16.2467021942139	-7.47367286682129	0.00743668992072344	0.00548864435404539	-0.0126931173726916	0.0152288740500808
135	110.185371398926	-17.2207260131836	-7.53860807418823	-0.00100484199356288	-0.000680167751852423	-0.00100484199356288	0.00938473641872406
136	108.237327575684	-17.2207260131836	-7.47367286682129	0.00841071270406246	0.00191722682211548	0.00646266713738441	0.00321592413820326
137	110.185371398926	-16.5713768005371	-7.53860807418823	0.00808603875339031	0.00841071270406246	0.00256657530553639	0.0022419011220336
138	108.237327575684	-16.2467021942139	-7.01912927627563	0.0162028968334198	0.0295145437121391	0.00548864435404539	-0.00327756232582033
139	110.834716796875	-16.5713768005371	-6.82432460784912	0.012956153601408	0.0347093306481838	0.0100340843200684	-0.0256800893694162
140	108.886672973633	-16.8960514068604	-7.01912927627563	0.0165275707840919	0.0382807515561581	0.0155535480007529	-0.0383423902094364
141	110.185371398926	-17.5454006195068	-6.95419406890869	0.00841071270406246	0.0386054255068302	0.0132808275520802	-0.0237320438027382
142	108.886672973633	-17.5454006195068	-7.08406400680542	0.00808603875339031	0.031137915328145	0.0136055024340749	-0.0237320438027382
143	108.886672973633	-17.2207260131836	-7.01912927627563	0.0191249661147594	0.0373067259788513	0.0106834331527352	-0.0126931173726916
144	109.536026000977	-17.5454006195068	-7.08406400680542	0.00841071270406246	0.0213976856321096	0.00548864435404539	-0.0149658378213644
145	110.185371398926	-17.8700752258301	-6.62951993942261	0.00354059832170606	0.0116574559360743	0.00256657530553639	-0.00425158534198999
146	108.886672973633	-17.5454006195068	-7.01912927627563	-0.00327756232582033	-0.00327756232582033	0.00386527273803949	0.00483929552137852
147	109.536026000977	-18.1947479248047	-6.95419406890869	-0.0136671401560307	-0.0331475995481014	-0.00327756232582033	0.00776136433705688
148	108.237327575684	-17.8700752258301	-6.75938940048218	-0.0159398596733809	-0.0409397818148136	-0.00197886489331722	0.011982130818069
149	106.938629150391	-16.8960514068604	-7.08406400680542	-0.0139918150380254	-0.0299008563160896	-0.00132951640989631	0.0317872650921345
150	106.938629150391	-17.5454006195068	-6.82432460784912	-0.021459324285388	-0.0256800893694162	-0.00652430532500148	0.036657378077507
151	106.289276123047	-16.8960514068604	-6.88925933837891	-0.0159398596733809	-0.0195112787187099	-0.00717365415766835	0.0334106348454952
152	107.58797454834	-17.8700752258301	-7.01912927627563	-0.00977104809135199	-0.0253554154187441	-0.00847235135734081	0.0317872650921345
153	108.237327575684	-17.8700752258301	-7.60354280471802	-0.0123684434220195	-0.000355493422830477	-0.0130177913233638	0.0162028968334198
154	106.938629150391	-16.5713768005371	-7.73341274261475	-0.00652430532500148	-0.0026282137259841	0.00386527273803949	0.0022419011220336
155	106.938629150391	-16.5713768005371	-7.60354280471802	-0.000355493422830477	0.000943203864153475	0.00678734155371785	0.00483929552137852
156	106.938629150391	-16.8960514068604	-7.01912927627563	-0.00717365415766835	-0.00100484199356288	-0.00977104809135199	0.00613799272105098
157	108.237327575684	-17.8700752258301	-6.56458520889282	-0.00230353930965066	-0.00814767740666866	-0.00197886489331722	-0.00132951640989631
158	108.886672973633	-17.5454006195068	-6.95419406890869	0.00191722682211548	-0.0159398596733809	-0.00327756232582033	-0.00425158534198999
159	108.237327575684	-16.5713768005371	-7.14899873733521	0.0262678004801273	-0.0152905117720366	0.0116574559360743	-0.0250307414680719
160	109.536026000977	-18.1947479248047	-6.75938940048218	0.00938473641872406	-0.0295761823654175	0.0252937767654657	-0.0393164120614529
161	108.237327575684	-16.8960514068604	-7.53860807418823	0.00613799272105098	-0.0172385573387146	0.0473716296255589	-0.0318489037454128
162	109.536026000977	-18.1947479248047	-7.21393346786499	-3.08191010844894e-05	-0.0256800893694162	0.0337353087961674	-0.0139918150380254
163	112.133415222168	-18.1947479248047	-7.27886867523193	0.00743668992072344	-0.0175632312893867	0.0382807515561581	-0.0169138833880424
164	111.484069824219	-17.8700752258301	-7.60354280471802	0.000943203864153475	-0.00944637414067984	0.0395794473588467	-0.0149658378213644
165	110.834716796875	-18.1947479248047	-7.4087381362915	0.000943203864153475	-0.00847235135734081	0.0389300994575024	-0.00847235135734081
166	110.185371398926	-18.1947479248047	-7.34380340576172	-0.00295288790948689	-0.00944637414067984	0.031137915328145	0.00483929552137852
167	111.484069824219	-17.8700752258301	-7.27886867523193	0.0149041991680861	-0.00490093370899558	0.0175015944987535	0.011982130818069
168	108.886672973633	-16.8960514068604	-7.14899873733521	0.000943203864153475	0.00126787810586393	-0.00230353930965066	0.0132808275520802
169	110.185371398926	-17.2207260131836	-7.47367286682129	-0.00814767740666866	0.0145795252174139	-0.0217839982360601	0.0230210572481155
170	109.536026000977	-18.1947479248047	-7.47367286682129	-0.00912170019000769	0.0145795252174139	-0.0419138073921204	0.036657378077507
171	108.886672973633	-17.8700752258301	-7.14899873733521	-0.0165892094373703	0.0175015944987535	-0.0415891297161579	0.0288651939481497
172	110.185371398926	-18.8440971374512	-6.75938940048218	-0.0117190945893526	0.020423661917448	-0.0441865250468254	0.0269171483814716
173	111.484069824219	-18.8440971374512	-7.4087381362915	-0.000355493422830477	0.0353586822748184	-0.0415891297161579	0.0022419011220336
174	110.834716796875	-17.8700752258301	-6.95419406890869	0.000618529506027699	0.036657378077507	-0.0253554154187441	0.00906006153672934
175	110.185371398926	-18.5194225311279	-7.01912927627563	-0.00392691092565656	0.031137915328145	-0.0136671401560307	-0.00327756232582033
176	110.185371398926	-19.4934463500977	-7.14899873733521	-0.00879702530801296	0.0249691028147936	-0.0156151866540313	-0.0100957229733467
177	111.484069824219	-19.8181209564209	-6.88925933837891	-0.00587495695799589	0.0207483377307653	-0.0182125810533762	-0.00717365415766835
178	108.237327575684	-19.1687717437744	-6.95419406890869	0.00711201597005129	0.0175015944987535	0.000943203864153475	-0.0100957229733467
179	109.536026000977	-18.8440971374512	-6.56458520889282	0.0178262684494257	0.0116574559360743	0.0210730116814375	-0.0133424662053585
180	109.536026000977	-19.8181209564209	-6.43471527099609	0.00873538758605719	0.00646266713738441	0.0340599827468395	-0.0260047651827335
181	110.834716796875	-18.8440971374512	-7.01912927627563	0.0123068047687411	-0.00197886489331722	0.0223717093467712	-0.0286021586507559
182	108.886672973633	-19.4934463500977	-6.95419406890869	0.00743668992072344	-0.00360223650932312	0.0178262684494257	-0.0240567177534103
183	112.133415222168	-19.8181209564209	-6.95419406890869	0.0220470335334539	-0.0169138833880424	0.000618529506027699	-0.0104203969240189
184	112.133415222168	-19.4934463500977	-7.47367286682129	0.011982130818069	-0.00847235135734081	0.00321592413820326	-0.00555028254166245
185	111.484069824219	-19.8181209564209	-6.69445466995239	0.00418994715437293	-0.00619963090866804	0.00191722682211548	-0.00360223650932312
186	110.834716796875	-18.8440971374512	-6.49965000152588	-0.00457625929266214	-0.028926832601428	-0.00717365415766835	0.000293855206109583
187	109.536026000977	-18.5194225311279	-7.53860807418823	-0.00392691092565656	-0.0224333461374044	-0.00327756232582033	0.0126314787194133
188	108.237327575684	-17.8700752258301	-7.73341274261475	-0.00522560812532902	-0.0208099745213985	-0.0123684434220195	0.00548864435404539
189	109.536026000977	-17.5454006195068	-7.79834747314453	0.00159255252219737	-0.0156151866540313	-0.0282774847000837	0.025618452578783
190	110.185371398926	-17.8700752258301	-7.34380340576172	-0.0107450718060136	-0.0110697457566857	-0.0266541130840778	0.0334106348454952
191	110.185371398926	-17.5454006195068	-7.34380340576172	-0.00587495695799589	-0.000355493422830477	-0.0334722734987736	0.0337353087961674
192	108.886672973633	-17.8700752258301	-7.08406400680542	-0.00684897974133492	-0.00749832857400179	-0.0266541130840778	0.0136055024340749
193	111.484069824219	-18.5194225311279	-7.47367286682129	0.00126787810586393	-0.00100484199356288	-0.0152905117720366	0.00418994715437293
194	110.834716796875	-18.8440971374512	-7.53860807418823	-0.00522560812532902	-0.000680167751852423	-0.0126931173726916	0.00451462110504508
195	110.834716796875	-18.1947479248047	-7.4087381362915	0.0100340843200684	-0.0311995539814234	-3.08191010844894e-05	0.000618529506027699
196	111.484069824219	-17.5454006195068	-7.4087381362915	-0.00717365415766835	0.00418994715437293	0.00354059832170606	0.00256657530553639
197	111.484069824219	-17.8700752258301	-7.14899873733521	0.00970941036939621	-3.08191010844894e-05	0.00126787810586393	-0.00197886489331722
198	107.58797454834	-17.2207260131836	-7.60354280471802	0.0100340843200684	0.00938473641872406	0.0022419011220336	-0.00425158534198999
199	110.185371398926	-17.2207260131836	-7.86328220367432	0.0304885655641556	-0.00132951640989631	0.0116574559360743	-0.0279528107494116
200	110.834716796875	-17.5454006195068	-7.60354280471802	0.0158782228827477	-0.000355493422830477	0.0200989879667759	-0.0308748781681061
201	109.536026000977	-16.5713768005371	-7.86328220367432	0.0113327819854021	0.0022419011220336	0.0162028968334198	-0.0308748781681061
202	109.536026000977	-16.8960514068604	-7.08406400680542	0.00386527273803949	0.00256657530553639	0.0181509424000978	-0.017887907102704
203	111.484069824219	-17.8700752258301	-6.75938940048218	0.0145795252174139	0.00548864435404539	0.0022419011220336	-0.0120437685400248
204	110.834716796875	-17.5454006195068	-7.08406400680542	0.0188002903014421	0.0113327819854021	-0.00295288790948689	-0.00165419070981443
205	110.834716796875	-18.1947479248047	-7.27886867523193	0.0233457311987877	0.00483929552137852	0.000943203864153475	-0.0026282137259841
206	110.834716796875	-17.8700752258301	-7.21393346786499	0.0158782228827477	-0.00100484199356288	0.0136055024340749	0.00386527273803949
207	110.185371398926	-16.8960514068604	-6.75938940048218	-0.00165419070981443	-0.0110697457566857	0.0152288740500808	0.0142548503354192
208	108.886672973633	-16.8960514068604	-7.21393346786499	-0.00814767740666866	-0.00425158534198999	0.00548864435404539	0.0149041991680861
209	110.185371398926	-16.8960514068604	-6.95419406890869	-0.00814767740666866	0.0113327819854021	0.00256657530553639	0.0269171483814716
210	110.834716796875	-17.8700752258301	-7.14899873733521	-0.0130177913233638	0.00646266713738441	-0.0133424662053585	0.0304885655641556
211	110.834716796875	-16.5713768005371	-7.47367286682129	-0.0191866029053926	0.00613799272105098	-0.0250307414680719	0.0272418223321438
212	108.886672973633	-16.8960514068604	-7.6684775352478	-0.0130177913233638	-0.00230353930965066	-0.0253554154187441	0.0181509424000978
213	112.133415222168	-18.1947479248047	-7.08406400680542	-0.00749832857400179	0.00354059832170606	-0.0185372550040483	0.0158782228827477
214	110.834716796875	-17.5454006195068	-6.88925933837891	-0.00197886489331722	0.00548864435404539	-0.0130177913233638	0.0168522447347641
215	112.133415222168	-17.8700752258301	-7.21393346786499	0.00808603875339031	0.00743668992072344	-0.00684897974133492	0.00289124972186983
216	110.834716796875	-17.8700752258301	-7.6684775352478	-0.00230353930965066	0.000293855206109583	-0.0162645354866982	0.00354059832170606
217	111.484069824219	-17.5454006195068	-7.60354280471802	-0.00587495695799589	0.000618529506027699	-0.0201606266200542	0.00354059832170606
218	108.886672973633	-16.2467021942139	-7.79834747314453	0.000293855206109583	0.00548864435404539	-0.0175632312893867	-0.00165419070981443
219	112.133415222168	-17.8700752258301	-7.53860807418823	0.013930176384747	0.00581331877037883	-0.00652430532500148	-0.0250307414680719
220	110.834716796875	-17.8700752258301	-7.21393346786499	0.0194496400654316	0.0158782228827477	0.00906006153672934	-0.0399657599627972
221	111.484069824219	-17.2207260131836	-7.53860807418823	0.000618529506027699	0.0175015944987535	0.00256657530553639	-0.0393164120614529
222	108.886672973633	-16.2467021942139	-7.73341274261475	0.0123068047687411	0.0239950809627771	0.00159255252219737	-0.0256800893694162
223	112.133415222168	-17.8700752258301	-7.47367286682129	-0.0139918150380254	0.0295145437121391	-0.00555028254166245	-0.0133424662053585
224	112.133415222168	-18.1947479248047	-7.34380340576172	0.00970941036939621	0.049319677054882	-0.00814767740666866	-0.0130177913233638
225	112.133415222168	-17.8700752258301	-7.47367286682129	-0.00490093370899558	0.0554884895682335	-0.0130177913233638	-0.00717365415766835
226	110.185371398926	-17.5454006195068	-6.69445466995239	-0.00457625929266214	0.0545144639909267	-0.021459324285388	-0.00814767740666866
227	108.886672973633	-16.5713768005371	-6.82432460784912	-0.00165419070981443	0.0457482598721981	-0.0230826959013939	-0.00295288790948689
228	108.886672973633	-16.8960514068604	-7.21393346786499	-0.00717365415766835	0.0457482598721981	-0.00879702530801296	-0.00425158534198999
229	110.834716796875	-17.8700752258301	-7.08406400680542	-0.0240567177534103	0.0369820520281792	-0.0191866029053926	0.0275664981454611
230	111.484069824219	-17.8700752258301	-6.95419406890869	-0.0169138833880424	0.0207483377307653	-0.0139918150380254	0.0330859608948231
231	110.834716796875	-16.8960514068604	-7.01912927627563	-0.0237320438027382	0.00256657530553639	-0.00847235135734081	0.0330859608948231
232	108.237327575684	-16.2467021942139	-7.34380340576172	-0.017887907102704	-0.0117190945893526	0.00191722682211548	0.0288651939481497
233	110.834716796875	-18.1947479248047	-6.56458520889282	-0.0120437685400248	-0.0386670641601086	0.0113327819854021	0.0252937767654657
234	108.886672973633	-17.8700752258301	-7.47367286682129	-0.0130177913233638	-0.0357449948787689	0.0100340843200684	0.0116574559360743
235	108.886672973633	-17.5454006195068	-6.88925933837891	-0.00684897974133492	-0.0467839203774929	0.00743668992072344	0.0285405199974775
236	109.536026000977	-17.8700752258301	-6.88925933837891	-0.0110697457566857	-0.0341216214001179	0.00289124972186983	0.00646266713738441
237	107.58797454834	-16.8960514068604	-6.88925933837891	-0.00847235135734081	-0.043212503194809	-0.000680167751852423	0.00841071270406246
238	107.58797454834	-16.8960514068604	-7.47367286682129	0.000618529506027699	-0.0419138073921204	-0.0169138833880424	0.00289124972186983
239	108.237327575684	-17.5454006195068	-7.27886867523193	0.0116574559360743	-0.032173577696085	-0.0110697457566857	-0.0204853005707264
240	106.289276123047	-17.5454006195068	-7.47367286682129	0.00711201597005129	-0.0318489037454128	0.00483929552137852	-0.0315242260694504
241	108.886672973633	-18.1947479248047	-7.53860807418823	0.00581331877037883	-0.0250307414680719	0.00548864435404539	-0.032173577696085
242	105.639930725098	-16.5713768005371	-7.60354280471802	0.0145795252174139	-0.0273034609854221	0.0116574559360743	-0.0185372550040483
243	108.237327575684	-16.8960514068604	-7.60354280471802	0.0181509424000978	-0.0139918150380254	-0.00327756232582033	-0.0162645354866982
244	108.886672973633	-17.8700752258301	-7.21393346786499	0.0171769186854362	0.011982130818069	-0.0117190945893526	-0.0143164889886975
245	109.536026000977	-17.8700752258301	-7.14899873733521	0.0100340843200684	0.00159255252219737	-0.0026282137259841	-0.00782300252467394
246	107.58797454834	-17.2207260131836	-7.53860807418823	0.0123068047687411	0.01100810803473	0.0116574559360743	-0.00392691092565656
247	108.237327575684	-16.2467021942139	-7.73341274261475	0.00548864435404539	0.00646266713738441	0.01847561635077	-0.000680167751852423
248	110.185371398926	-16.8960514068604	-7.60354280471802	-0.0123684434220195	0.01100810803473	0.025618452578783	0.00483929552137852
249	110.185371398926	-17.8700752258301	-6.82432460784912	-0.00425158534198999	0.0252937767654657	0.0152288740500808	0.0207483377307653
250	107.58797454834	-16.5713768005371	-7.27886867523193	-0.0169138833880424	0.0165275707840919	0.0171769186854362	0.0298392176628113
251	110.185371398926	-17.8700752258301	-7.27886867523193	-0.0130177913233638	0.01847561635077	0.000943203864153475	0.0275664981454611
252	107.58797454834	-16.8960514068604	-7.73341274261475	-0.0100957229733467	0.0181509424000978	-0.00490093370899558	0.0324366129934788
253	108.886672973633	-16.8960514068604	-6.95419406890869	-0.000355493422830477	-0.00197886489331722	-0.00847235135734081	0.0265924744307995
254	110.185371398926	-17.5454006195068	-7.01912927627563	-0.00165419070981443	0.0022419011220336	-0.0169138833880424	0.00126787810586393
255	110.834716796875	-18.1947479248047	-6.75938940048218	0.0116574559360743	-0.0188619289547205	-0.0182125810533762	0.0113327819854021
256	110.185371398926	-18.1947479248047	-6.56458520889282	-0.00814767740666866	0.000943203864153475	-0.0159398596733809	0.00159255252219737
257	108.886672973633	-17.2207260131836	-6.75938940048218	-0.000680167751852423	-0.00457625929266214	-0.0107450718060136	0.00483929552137852
258	108.237327575684	-16.8960514068604	-7.21393346786499	0.00711201597005129	0.00256657530553639	-0.00847235135734081	-0.00132951640989631
259	108.886672973633	-16.8960514068604	-7.73341274261475	0.0197743140161037	-0.00977104809135199	0.0152288740500808	-0.0253554154187441
260	108.886672973633	-17.2207260131836	-7.60354280471802	0.0178262684494257	-0.00197886489331722	0.0269171483814716	-0.0331475995481014
261	110.185371398926	-17.2207260131836	-7.47367286682129	0.00483929552137852	-0.0243813935667276	0.0321119390428066	-0.0273034609854221
262	108.886672973633	-18.5194225311279	-7.08406400680542	0.00841071270406246	0.00451462110504508	0.036657378077507	-0.0195112787187099
263	110.834716796875	-18.5194225311279	-7.4087381362915	0.00841071270406246	0.00938473641872406	0.012956153601408	-0.0156151866540313
264	110.185371398926	-18.1947479248047	-7.60354280471802	0.00354059832170606	0.0162028968334198	0.0223717093467712	-0.0165892094373703
265	110.834716796875	-18.5194225311279	-7.73341274261475	0.0149041991680861	0.0220470335334539	0.0314625911414623	-0.00230353930965066
266	109.536026000977	-18.1947479248047	-7.60354280471802	0.00256657530553639	0.0210730116814375	0.0207483377307653	-3.08191010844894e-05
267	108.886672973633	-17.2207260131836	-7.6684775352478	-0.00165419070981443	0.0181509424000978	0.0132808275520802	0.00159255252219737
268	110.185371398926	-18.8440971374512	-7.27886867523193	-0.00100484199356288	0.0213976856321096	0.0165275707840919	0.0155535480007529
269	111.484069824219	-18.8440971374512	-7.60354280471802	-0.0146411629393697	0.029189869761467	0.00938473641872406	0.0262678004801273
270	108.237327575684	-17.2207260131836	-8.05808639526367	-0.00814767740666866	0.0194496400654316	0.00646266713738441	0.0321119390428066
271	110.834716796875	-18.8440971374512	-7.73341274261475	-0.00977104809135199	0.0152288740500808	0.00256657530553639	0.0236704051494598
272	108.886672973633	-17.8700752258301	-8.18795680999756	-0.00944637414067984	0.0022419011220336	-0.00100484199356288	0.0356833562254906
273	109.536026000977	-17.8700752258301	-7.60354280471802	-0.00717365415766835	-0.00360223650932312	0.00418994715437293	0.0123068047687411
274	110.185371398926	-19.4934463500977	-7.27886867523193	-0.000680167751852423	-0.00360223650932312	-0.00132951640989631	-0.00392691092565656
275	111.484069824219	-19.4934463500977	-7.6684775352478	0.000943203864153475	-0.0146411629393697	0.0132808275520802	0.011982130818069
276	109.536026000977	-19.4934463500977	-7.6684775352478	-0.00100484199356288	-0.0204853005707264	-0.00425158534198999	0.00581331877037883
277	108.886672973633	-18.8440971374512	-7.86328220367432	0.00581331877037883	-0.0347709693014622	-0.0195112787187099	0.00256657530553639
278	108.237327575684	-18.1947479248047	-7.79834747314453	0.00418994715437293	-0.0182125810533762	-0.0224333461374044	-0.00522560812532902
279	109.536026000977	-18.5194225311279	-7.6684775352478	0.0259431265294552	-0.0253554154187441	-0.0263294391334057	-0.0256800893694162
280	108.886672973633	-18.8440971374512	-7.4087381362915	0.0142548503354192	-0.021459324285388	-0.0195112787187099	-0.0302255302667618
281	109.536026000977	-18.8440971374512	-7.53860807418823	0.00873538758605719	-0.028926832601428	-0.0295761823654175	-0.0350956469774246
282	110.834716796875	-19.8181209564209	-7.6684775352478	0.0149041991680861	-0.0191866029053926	-0.0286021586507559	-0.0201606266200542
283	111.484069824219	-19.8181209564209	-7.4087381362915	0.00548864435404539	-0.0217839982360601	-0.021459324285388	-0.0256800893694162
284	109.536026000977	-19.4934463500977	-7.53860807418823	0.012956153601408	-0.00717365415766835	-0.0282774847000837	-0.017887907102704
285	111.484069824219	-19.4934463500977	-6.56458520889282	0.0116574559360743	-0.0133424662053585	-0.0172385573387146	-0.00230353930965066
286	110.185371398926	-19.1687717437744	-6.69445466995239	-0.00295288790948689	-0.0156151866540313	-0.0126931173726916	-0.00847235135734081
287	109.536026000977	-19.1687717437744	-7.01912927627563	-0.00555028254166245	-0.0201606266200542	-0.0120437685400248	0.00743668992072344
288	110.185371398926	-19.8181209564209	-6.43471527099609	-3.08191010844894e-05	-0.00132951640989631	-0.00782300252467394	0.00483929552137852
289	111.484069824219	-19.4934463500977	-6.36978054046631	-0.0152905117720366	0.0106834331527352	-0.0240567177534103	0.0149041991680861
290	108.237327575684	-17.8700752258301	-6.43471527099609	-0.0100957229733467	0.020423661917448	-0.0341216214001179	0.0434755384922028
291	111.484069824219	-19.1687717437744	-6.49965000152588	-0.0110697457566857	0.0106834331527352	-0.0334722734987736	0.0314625911414623
292	108.886672973633	-17.8700752258301	-7.21393346786499	-0.0117190945893526	0.00873538758605719	-0.0263294391334057	0.0321119390428066
293	108.886672973633	-17.8700752258301	-7.14899873733521	0.00516396993771195	0.000618529506027699	-0.023407369852066	0.011982130818069
294	110.185371398926	-18.8440971374512	-6.36978054046631	0.000618529506027699	0.00678734155371785	-0.0133424662053585	0.0233457311987877
295	110.185371398926	-18.5194225311279	-6.75938940048218	0.00581331877037883	0.00516396993771195	-0.00100484199356288	0.00126787810586393
296	110.185371398926	-19.1687717437744	-6.75938940048218	-0.00555028254166245	0.00483929552137852	-0.00522560812532902	0.000293855206109583
297	109.536026000977	-17.8700752258301	-7.14899873733521	-0.00457625929266214	0.00873538758605719	-0.00782300252467394	0.0022419011220336
298	108.237327575684	-17.5454006195068	-7.9282169342041	0.0171769186854362	0.01847561635077	-0.000680167751852423	0.00386527273803949
299	109.536026000977	-17.2207260131836	-7.60354280471802	0.0145795252174139	0.0168522447347641	0.0155535480007529	-0.0260047651827335
300	110.185371398926	-17.8700752258301	-7.60354280471802	0.0123068047687411	0.013930176384747	0.0236704051494598	-0.0341216214001179
301	109.536026000977	-17.2207260131836	-7.60354280471802	0.00938473641872406	0.0236704051494598	0.0181509424000978	-0.0266541130840778
302	109.536026000977	-18.1947479248047	-7.4087381362915	0.00159255252219737	0.0275664981454611	0.0308132413774729	-0.0165892094373703
303	110.834716796875	-18.8440971374512	-7.21393346786499	0.0116574559360743	0.0285405199974775	0.0343846566975117	-0.0123684434220195
304	109.536026000977	-17.8700752258301	-7.34380340576172	-0.0126931173726916	0.0340599827468395	0.0243197549134493	-0.0100957229733467
305	110.185371398926	-18.5194225311279	-7.08406400680542	-0.00132951640989631	0.0382807515561581	0.0438002124428749	-0.00652430532500148
306	110.834716796875	-18.5194225311279	-7.01912927627563	-0.00425158534198999	0.0217223595827818	0.0301638916134834	-0.00132951640989631
307	108.886672973633	-17.5454006195068	-7.27886867523193	-0.00619963090866804	0.00938473641872406	0.0272418223321438	0.00191722682211548
308	110.185371398926	-18.1947479248047	-6.88925933837891	-0.00555028254166245	-0.0026282137259841	0.0191249661147594	0.00159255252219737
309	111.484069824219	-18.5194225311279	-6.88925933837891	-0.0165892094373703	0.00938473641872406	0.0103587592020631	0.0175015944987535
310	108.886672973633	-16.8960514068604	-7.4087381362915	-0.0211346503347158	-0.00100484199356288	-0.00230353930965066	0.0405534692108631
311	111.484069824219	-18.5194225311279	-7.21393346786499	-0.0104203969240189	-0.0240567177534103	-0.0204853005707264	0.0334106348454952
312	108.237327575684	-16.8960514068604	-7.4087381362915	-0.0120437685400248	-0.0253554154187441	-0.0458098985254765	0.0272418223321438
313	108.886672973633	-16.8960514068604	-7.08406400680542	0.00126787810586393	-0.0331475995481014	-0.028926832601428	0.012956153601408
314	110.834716796875	-17.5454006195068	-6.75938940048218	-0.00100484199356288	-0.0341216214001179	-0.0324982516467571	0.0223717093467712
315	110.185371398926	-18.1947479248047	-7.60354280471802	0.00873538758605719	-0.021459324285388	-0.0292515084147453	0.00191722682211548
316	110.185371398926	-18.1947479248047	-7.27886867523193	-0.00197886489331722	-0.0198359526693821	-0.0347709693014622	0.0022419011220336
317	108.886672973633	-17.5454006195068	-7.14899873733521	0.00841071270406246	-0.0273034609854221	-0.0513293594121933	-0.00522560812532902
318	108.237327575684	-16.5713768005371	-7.86328220367432	0.01100810803473	-0.0123684434220195	-0.0337969474494457	-0.00360223650932312
319	109.536026000977	-16.8960514068604	-7.14899873733521	0.0269171483814716	-0.0208099745213985	-0.0149658378213644	-0.0227580219507217
320	109.536026000977	-16.5713768005371	-7.08406400680542	0.0175015944987535	-0.00749832857400179	0.00776136433705688	-0.0441865250468254
321	109.536026000977	-17.2207260131836	-6.62951993942261	0.0155535480007529	-0.0169138833880424	0.013930176384747	-0.0276281367987394
322	111.484069824219	-17.8700752258301	-7.14899873733521	0.00451462110504508	-0.0117190945893526	0.00938473641872406	-0.0208099745213985
323	110.185371398926	-18.1947479248047	-7.14899873733521	-0.00749832857400179	0.00354059832170606	0.0168522447347641	-0.00912170019000769
324	110.185371398926	-18.1947479248047	-7.14899873733521	0.0226963832974434	-0.00879702530801296	0.00970941036939621	-0.0100957229733467
325	110.834716796875	-17.5454006195068	-6.95419406890869	-0.00912170019000769	0.00841071270406246	0.020423661917448	-0.00619963090866804
326	110.185371398926	-17.5454006195068	-6.75938940048218	0.00841071270406246	0.000293855206109583	0.0168522447347641	-0.00327756232582033
327	109.536026000977	-16.5713768005371	-7.14899873733521	-0.000355493422830477	0.00646266713738441	0.00386527273803949	0.00970941036939621
328	111.484069824219	-17.8700752258301	-7.01912927627563	-0.000680167751852423	0.0132808275520802	-0.0107450718060136	0.00906006153672934
329	111.484069824219	-17.8700752258301	-7.4087381362915	-0.00814767740666866	0.0252937767654657	-0.0217839982360601	0.0324366129934788
330	108.886672973633	-16.5713768005371	-7.73341274261475	-0.0139918150380254	0.0308132413774729	-0.0240567177534103	0.0405534692108631
331	110.834716796875	-17.8700752258301	-7.27886867523193	-0.00847235135734081	0.0191249661147594	-0.0188619289547205	0.0343846566975117
332	108.237327575684	-16.5713768005371	-7.4087381362915	-0.0104203969240189	0.0178262684494257	-0.0302255302667618	0.0252937767654657
333	110.185371398926	-17.2207260131836	-7.08406400680542	0.00321592413820326	0.00906006153672934	-0.0253554154187441	0.0168522447347641
334	111.484069824219	-18.1947479248047	-7.47367286682129	0.00451462110504508	0.0116574559360743	-0.00717365415766835	0.00483929552137852
335	112.133415222168	-17.8700752258301	-7.34380340576172	0.00191722682211548	0.00516396993771195	0.00776136433705688	0.00548864435404539
336	110.185371398926	-18.1947479248047	-7.4087381362915	-0.00392691092565656	0.00191722682211548	0.012956153601408	0.00483929552137852
337	108.886672973633	-18.1947479248047	-7.21393346786499	-0.00652430532500148	-0.0149658378213644	0.0116574559360743	-0.00327756232582033
338	108.886672973633	-17.5454006195068	-6.82432460784912	0.0152288740500808	-0.0263294391334057	0.0243197549134493	-0.00944637414067984
339	110.185371398926	-17.2207260131836	-7.73341274261475	0.0197743140161037	-0.0318489037454128	0.0334106348454952	-0.021459324285388
340	110.185371398926	-17.5454006195068	-7.73341274261475	0.0145795252174139	-0.0250307414680719	0.0223717093467712	-0.0363943427801132
341	110.185371398926	-17.5454006195068	-6.95419406890869	0.00873538758605719	-0.028926832601428	0.0460729338228703	-0.0311995539814234
342	109.536026000977	-17.8700752258301	-6.82432460784912	0.000293855206109583	-0.0208099745213985	0.0252937767654657	-0.0143164889886975
343	111.484069824219	-18.1947479248047	-6.69445466995239	0.00841071270406246	-0.0139918150380254	0.0259431265294552	-0.0201606266200542
344	110.185371398926	-18.1947479248047	-6.88925933837891	0.00451462110504508	-0.00100484199356288	0.0389300994575024	-0.0123684434220195
345	110.185371398926	-18.1947479248047	-7.01912927627563	0.00548864435404539	-0.00652430532500148	0.0236704051494598	-0.00587495695799589
346	108.886672973633	-18.5194225311279	-6.82432460784912	-0.00684897974133492	0.0100340843200684	0.0236704051494598	-0.00619963090866804
347	108.886672973633	-18.1947479248047	-7.4087381362915	-0.0100957229733467	0.00711201597005129	0.0217223595827818	-0.00587495695799589
348	109.536026000977	-18.5194225311279	-6.88925933837891	0.000618529506027699	0.0168522447347641	0.0356833562254906	0.00418994715437293
349	108.886672973633	-18.5194225311279	-6.62951993942261	-0.0100957229733467	0.0249691028147936	0.00808603875339031	0.0103587592020631
350	106.938629150391	-17.5454006195068	-7.53860807418823	-0.0263294391334057	0.0340599827468395	-0.0149658378213644	0.0444495603442192
351	109.536026000977	-18.5194225311279	-6.95419406890869	-0.0256800893694162	0.0252937767654657	-0.03444629535079	0.0314625911414623
352	106.938629150391	-17.2207260131836	-7.21393346786499	-0.0152905117720366	0.0334106348454952	-0.0445111989974976	0.01847561635077
353	107.58797454834	-17.5454006195068	-6.82432460784912	-0.0104203969240189	0.0236704051494598	-0.0389917381107807	0.0210730116814375
354	107.58797454834	-18.5194225311279	-7.27886867523193	-0.00392691092565656	0.0175015944987535	-0.0191866029053926	-0.00100484199356288
355	107.58797454834	-18.8440971374512	-7.01912927627563	-0.00879702530801296	0.0191249661147594	0.0113327819854021	0.000943203864153475
356	108.237327575684	-18.5194225311279	-7.4087381362915	-0.00782300252467394	0.0220470335334539	0.0194496400654316	0.00159255252219737
357	106.289276123047	-19.1687717437744	-7.47367286682129	-0.00684897974133492	0.00938473641872406	0.0155535480007529	0.00418994715437293
358	105.639930725098	-18.1947479248047	-7.6684775352478	0.00548864435404539	-0.00132951640989631	0.0113327819854021	-0.00782300252467394
359	106.938629150391	-17.8700752258301	-7.6684775352478	0.0123068047687411	-0.00879702530801296	-0.00132951640989631	-0.0217839982360601
360	106.938629150391	-17.8700752258301	-7.34380340576172	0.0197743140161037	-0.0152905117720366	-0.0185372550040483	-0.032173577696085
361	106.938629150391	-18.5194225311279	-7.14899873733521	0.00613799272105098	-0.00749832857400179	-0.0256800893694162	-0.023407369852066
362	107.58797454834	-18.8440971374512	-7.4087381362915	0.00354059832170606	-0.00619963090866804	-0.0315242260694504	-0.0201606266200542
363	107.58797454834	-19.1687717437744	-7.21393346786499	0.00743668992072344	-0.00100484199356288	-0.0263294391334057	-0.0133424662053585
364	108.886672973633	-18.1947479248047	-7.08406400680542	0.0188002903014421	0.000943203864153475	-0.0243813935667276	-0.00782300252467394
365	108.237327575684	-18.8440971374512	-7.60354280471802	0.00711201597005129	0.00938473641872406	-0.0185372550040483	0.0022419011220336
366	108.886672973633	-19.1687717437744	-7.14899873733521	0.00516396993771195	0.011982130818069	-0.0104203969240189	0.00191722682211548
367	109.536026000977	-18.5194225311279	-7.21393346786499	-0.000355493422830477	0.013930176384747	-0.0185372550040483	0.00483929552137852
368	108.886672973633	-19.1687717437744	-7.53860807418823	-0.00912170019000769	0.0288651939481497	-0.00912170019000769	0.0145795252174139
369	110.185371398926	-19.4934463500977	-7.34380340576172	-0.0195112787187099	0.0408781431615353	-0.0295761823654175	0.0223717093467712
370	107.58797454834	-17.8700752258301	-7.53860807418823	-0.0211346503347158	0.0532157681882381	-0.0295761823654175	0.0395794473588467
371	109.536026000977	-19.1687717437744	-7.34380340576172	-0.0113944197073579	0.0463976077735424	-0.0169138833880424	0.0353586822748184
372	107.58797454834	-18.1947479248047	-7.21393346786499	-0.0208099745213985	0.0438002124428749	-0.0273034609854221	0.0262678004801273
373	108.237327575684	-18.8440971374512	-6.88925933837891	-0.0100957229733467	0.0343846566975117	-0.0247060675173998	0.012956153601408
374	110.834716796875	-19.8181209564209	-6.82432460784912	0.00386527273803949	0.0334106348454952	-0.0191866029053926	0.0162028968334198
375	110.185371398926	-19.4934463500977	-6.88925933837891	-0.0026282137259841	0.0262678004801273	-0.00425158534198999	0.00873538758605719
376	110.185371398926	-19.4934463500977	-6.75938940048218	-0.00425158534198999	0.00808603875339031	0.000618529506027699	0.00191722682211548
377	110.185371398926	-19.4934463500977	-6.88925933837891	0.000943203864153475	-0.0139918150380254	-0.00197886489331722	0.00159255252219737
378	108.237327575684	-19.1687717437744	-7.21393346786499	0.00191722682211548	-0.0253554154187441	0.00548864435404539	0.00321592413820326
379	109.536026000977	-18.5194225311279	-7.60354280471802	0.0226963832974434	-0.0480826161801815	0.0213976856321096	-0.0217839982360601
380	108.886672973633	-18.5194225311279	-7.60354280471802	0.013930176384747	-0.0464592464268208	0.0340599827468395	-0.0435371771454811
381	108.886672973633	-19.4934463500977	-7.34380340576172	0.0126314787194133	-0.0422384813427925	0.0512677207589149	-0.0334722734987736
382	110.834716796875	-19.8181209564209	-7.4087381362915	0.00386527273803949	-0.0497059896588326	0.0434755384922028	-0.0156151866540313
383	110.834716796875	-20.1427936553955	-7.4087381362915	0.01847561635077	-0.050680011510849	0.0415274947881699	-0.0146411629393697
384	110.834716796875	-19.8181209564209	-7.27886867523193	0.012956153601408	-0.0425631552934647	0.0395794473588467	-0.00847235135734081
385	110.185371398926	-20.4674682617188	-7.6684775352478	0.0116574559360743	-0.03444629535079	0.0431508645415306	-0.00522560812532902
386	111.484069824219	-20.792142868042	-7.34380340576172	-0.00879702530801296	-0.0292515084147453	0.0223717093467712	0.00256657530553639
387	110.185371398926	-20.4674682617188	-6.75938940048218	-0.00879702530801296	-0.032173577696085	0.00126787810586393	-0.00132951640989631
388	111.484069824219	-20.792142868042	-6.69445466995239	-0.00587495695799589	-0.00977104809135199	-0.0143164889886975	0.0100340843200684
389	112.133415222168	-21.1168174743652	-6.69445466995239	-0.00295288790948689	0.00126787810586393	-0.048407293856144	0.012956153601408
390	110.834716796875	-19.4934463500977	-7.47367286682129	-0.00327756232582033	0.00743668992072344	-0.0568488240242004	0.040228795260191
391	110.834716796875	-21.1168174743652	-7.47367286682129	-0.00327756232582033	-0.00197886489331722	-0.0529527328908443	0.036657378077507
392	110.185371398926	-20.4674682617188	-7.6684775352478	-0.00814767740666866	0.000618529506027699	-0.048407293856144	0.0330859608948231
393	109.536026000977	-20.792142868042	-7.34380340576172	-0.00555028254166245	-0.0026282137259841	-0.032173577696085	0.0200989879667759
394	111.484069824219	-21.1168174743652	-7.14899873733521	-0.000680167751852423	0.00451462110504508	-0.0195112787187099	0.0155535480007529
395	112.133415222168	-21.4414920806885	-6.62951993942261	0.00808603875339031	0.0136055024340749	-0.00360223650932312	-0.00847235135734081
396	111.484069824219	-21.4414920806885	-6.75938940048218	-0.0146411629393697	0.00678734155371785	0.00646266713738441	-0.00490093370899558
397	111.484069824219	-21.1168174743652	-7.47367286682129	0.01100810803473	-3.08191010844894e-05	-0.00295288790948689	0.00191722682211548
398	108.237327575684	-19.8181209564209	-7.60354280471802	0.0103587592020631	0.00451462110504508	0.000618529506027699	-0.00100484199356288
399	110.185371398926	-19.8181209564209	-7.01912927627563	0.0197743140161037	-0.00717365415766835	0.00451462110504508	-0.0253554154187441
400	110.185371398926	-19.8181209564209	-6.82432460784912	0.0165275707840919	-0.00977104809135199	0.0188002903014421	-0.0406151078641415
401	108.886672973633	-19.4934463500977	-6.56458520889282	0.0100340843200684	-0.0133424662053585	0.0236704051494598	-0.0308748781681061
402	110.834716796875	-20.4674682617188	-6.88925933837891	0.00808603875339031	-0.0026282137259841	0.025618452578783	-0.0143164889886975
403	111.484069824219	-20.4674682617188	-7.01912927627563	0.0162028968334198	-0.00360223650932312	0.0165275707840919	-0.00912170019000769
404	111.484069824219	-20.1427936553955	-7.01912927627563	0.0022419011220336	0.00938473641872406	0.0132808275520802	-0.0104203969240189
405	111.484069824219	-19.8181209564209	-7.34380340576172	-0.00457625929266214	0.0106834331527352	0.0252937767654657	-0.00392691092565656
406	110.834716796875	-20.1427936553955	-7.01912927627563	-0.00587495695799589	0.00418994715437293	0.0181509424000978	0.00126787810586393
407	110.185371398926	-19.8181209564209	-7.27886867523193	-0.00879702530801296	0.00451462110504508	0.0191249661147594	0.00548864435404539
408	112.133415222168	-20.1427936553955	-7.47367286682129	-0.00230353930965066	0.00873538758605719	0.00451462110504508	0.00613799272105098
409	111.484069824219	-20.1427936553955	-7.53860807418823	-0.00327756232582033	0.0317872650921345	-0.00100484199356288	0.0106834331527352
410	109.536026000977	-19.4934463500977	-7.4087381362915	-0.0237320438027382	0.0327612869441509	-0.0143164889886975	0.040228795260191
411	110.834716796875	-19.8181209564209	-7.4087381362915	-0.00327756232582033	0.0317872650921345	-0.0224333461374044	0.0230210572481155
412	108.886672973633	-18.8440971374512	-7.34380340576172	-0.00425158534198999	0.0252937767654657	-0.0406151078641415	0.0282158460468054
413	109.536026000977	-18.8440971374512	-7.4087381362915	0.0022419011220336	0.0337353087961674	-0.038017712533474	0.0145795252174139
414	109.536026000977	-19.8181209564209	-7.47367286682129	-0.00100484199356288	0.0188002903014421	-0.0230826959013939	0.0165275707840919
415	110.185371398926	-20.1427936553955	-6.88925933837891	-0.00165419070981443	0.01847561635077	-0.000355493422830477	-0.00684897974133492
416	110.185371398926	-20.1427936553955	-6.75938940048218	-0.00392691092565656	0.0181509424000978	-0.00652430532500148	-0.00230353930965066
417	110.185371398926	-20.1427936553955	-6.88925933837891	-3.08191010844894e-05	-0.00652430532500148	0.000943203864153475	-0.00717365415766835
418	109.536026000977	-18.1947479248047	-6.82432460784912	0.0136055024340749	-0.00912170019000769	-0.00197886489331722	-0.0126931173726916
419	108.886672973633	-18.8440971374512	-7.86328220367432	0.0165275707840919	-0.0146411629393697	0.00256657530553639	-0.0318489037454128
420	109.536026000977	-18.8440971374512	-7.79834747314453	0.0243197549134493	-0.0273034609854221	0.000618529506027699	-0.0490566417574883
421	108.886672973633	-18.1947479248047	-7.73341274261475	0.00548864435404539	-0.0286021586507559	0.00970941036939621	-0.0513293594121933
422	110.185371398926	-20.1427936553955	-7.01912927627563	0.000943203864153475	-0.0191866029053926	0.00516396993771195	-0.0318489037454128
423	110.185371398926	-19.1687717437744	-7.6684775352478	0.0181509424000978	-0.0188619289547205	-0.00944637414067984	-0.0299008563160896
424	110.185371398926	-19.4934463500977	-7.01912927627563	0.0194496400654316	-0.0110697457566857	-0.0133424662053585	-0.0286021586507559
425	110.185371398926	-19.4934463500977	-7.27886867523193	0.00743668992072344	-0.00425158534198999	-0.00944637414067984	-0.0130177913233638
426	109.536026000977	-19.8181209564209	-7.08406400680542	0.00256657530553639	0.00321592413820326	-0.0172385573387146	-0.0100957229733467
427	108.237327575684	-18.8440971374512	-7.08406400680542	0.000618529506027699	-0.00555028254166245	-0.0182125810533762	-0.00847235135734081
428	110.185371398926	-19.8181209564209	-7.14899873733521	-0.00295288790948689	0.00938473641872406	-0.00555028254166245	-0.00587495695799589
429	110.834716796875	-19.4934463500977	-6.82432460784912	-0.0146411629393697	0.0243197549134493	-0.00392691092565656	0.00873538758605719
430	108.237327575684	-18.8440971374512	-7.47367286682129	-0.0139918150380254	0.0239950809627771	-0.0110697457566857	0.0363327041268349
431	110.185371398926	-18.8440971374512	-7.27886867523193	-0.00847235135734081	0.0136055024340749	0.00289124972186983	0.0314625911414623
432	108.237327575684	-18.8440971374512	-7.34380340576172	-0.00977104809135199	0.0162028968334198	0.01100810803473	0.0265924744307995
433	108.886672973633	-18.8440971374512	-7.01912927627563	-0.00879702530801296	0.011982130818069	0.0239950809627771	0.0152288740500808
434	110.185371398926	-19.4934463500977	-7.27886867523193	0.00418994715437293	0.0188002903014421	0.029189869761467	0.0142548503354192
435	110.834716796875	-18.8440971374512	-7.21393346786499	-0.00490093370899558	0.00906006153672934	0.0301638916134834	0.0145795252174139
436	110.834716796875	-19.1687717437744	-7.47367286682129	-0.00197886489331722	-0.00619963090866804	0.0155535480007529	0.00256657530553639
437	111.484069824219	-18.8440971374512	-7.53860807418823	-0.00392691092565656	-0.0130177913233638	0.00516396993771195	-0.00197886489331722
438	108.886672973633	-18.1947479248047	-7.08406400680542	-0.00165419070981443	-0.0175632312893867	-0.0139918150380254	0.00354059832170606
439	108.237327575684	-17.5454006195068	-7.01912927627563	0.01847561635077	-0.0104203969240189	-0.0250307414680719	-0.0230826959013939
440	110.185371398926	-17.8700752258301	-6.88925933837891	0.0103587592020631	0.0022419011220336	-0.0299008563160896	-0.0376930385828018
441	108.886672973633	-17.5454006195068	-6.75938940048218	0.0113327819854021	-0.00327756232582033	-0.0159398596733809	-0.0315242260694504
442	110.834716796875	-19.8181209564209	-7.4087381362915	0.0123068047687411	-0.00587495695799589	-0.0162645354866982	-0.0211346503347158
443	109.536026000977	-18.5194225311279	-7.60354280471802	0.00678734155371785	-0.0240567177534103	-0.0110697457566857	-0.0165892094373703
444	110.185371398926	-18.1947479248047	-6.95419406890869	0.00613799272105098	-0.00619963090866804	-0.0143164889886975	-0.00425158534198999
445	110.834716796875	-17.8700752258301	-6.75938940048218	0.00548864435404539	-0.00912170019000769	-0.00782300252467394	-0.0139918150380254
446	110.185371398926	-18.5194225311279	-7.08406400680542	-0.00100484199356288	-0.0169138833880424	0.000943203864153475	0.00743668992072344
447	108.237327575684	-17.2207260131836	-7.34380340576172	0.00321592413820326	-0.00392691092565656	-0.0126931173726916	-0.000680167751852423
448	110.185371398926	-18.1947479248047	-7.01912927627563	0.00451462110504508	0.0022419011220336	0.000293855206109583	0.00548864435404539
449	109.536026000977	-17.8700752258301	-6.88925933837891	-0.000680167751852423	0.012956153601408	-0.0130177913233638	0.00906006153672934
450	107.58797454834	-17.8700752258301	-7.08406400680542	-0.00457625929266214	0.0243197549134493	-0.0204853005707264	0.0360080301761627
451	108.237327575684	-18.1947479248047	-7.27886867523193	0.000293855206109583	0.0171769186854362	-0.0221086721867323	0.0412028171122074
452	106.289276123047	-17.5454006195068	-6.75938940048218	-0.032173577696085	0.0213976856321096	-0.0201606266200542	0.0330859608948231
453	106.289276123047	-17.5454006195068	-7.47367286682129	-0.0126931173726916	0.0369820520281792	-0.0139918150380254	0.0217223595827818
454	108.237327575684	-18.5194225311279	-7.34380340576172	-0.0104203969240189	0.0473716296255589	-0.00360223650932312	0.00581331877037883
455	107.58797454834	-18.1947479248047	-7.6684775352478	-0.00782300252467394	0.045423585921526	0.00126787810586393	-0.000355493422830477
456	107.58797454834	-18.8440971374512	-7.34380340576172	-0.00847235135734081	0.0444495603442192	-0.00197886489331722	0.00516396993771195
457	106.938629150391	-17.8700752258301	-7.21393346786499	0.00386527273803949	0.0340599827468395	-0.00587495695799589	0.000618529506027699
458	106.938629150391	-17.2207260131836	-7.4087381362915	-0.0117190945893526	0.0171769186854362	-0.0217839982360601	0.0022419011220336
459	106.938629150391	-16.8960514068604	-7.08406400680542	0.00678734155371785	0.00386527273803949	-0.00327756232582033	-0.02697878703475
460	106.938629150391	-16.8960514068604	-7.79834747314453	0.00743668992072344	-0.0211346503347158	0.0200989879667759	-0.0399657599627972
461	106.938629150391	-17.8700752258301	-7.47367286682129	0.0022419011220336	-0.0318489037454128	0.0252937767654657	-0.0266541130840778
462	109.536026000977	-18.1947479248047	-7.21393346786499	0.0103587592020631	-0.0477579422295094	0.0548391379415989	-0.0227580219507217
463	108.237327575684	-17.8700752258301	-7.27886867523193	0.00516396993771195	-0.0357449948787689	0.0350340083241463	-0.0182125810533762
464	108.237327575684	-17.2207260131836	-7.60354280471802	0.01100810803473	-0.0383423902094364	0.0450989119708538	-0.0146411629393697
465	109.536026000977	-17.2207260131836	-7.73341274261475	0.0106834331527352	-0.0428878292441368	0.0515923984348774	-0.0191866029053926
466	110.185371398926	-18.1947479248047	-7.47367286682129	0.00386527273803949	-0.0373683646321297	0.0334106348454952	-0.00132951640989631
467	109.536026000977	-17.5454006195068	-7.34380340576172	0.00841071270406246	-0.0305502042174339	0.020423661917448	0.0022419011220336
468	110.834716796875	-17.8700752258301	-7.14899873733521	0.0022419011220336	-0.0156151866540313	-0.0026282137259841	0.00613799272105098
469	109.536026000977	-17.5454006195068	-6.56458520889282	0.00711201597005129	0.00516396993771195	-0.00555028254166245	0.0145795252174139
470	108.886672973633	-16.5713768005371	-7.08406400680542	-0.00555028254166245	0.0197743140161037	-0.0175632312893867	0.041852168738842
471	109.536026000977	-17.5454006195068	-7.14899873733521	-0.00912170019000769	0.0285405199974775	-0.017887907102704	0.0278911720961332
472	107.58797454834	-16.8960514068604	-7.08406400680542	-0.0146411629393697	0.0220470335334539	-0.0110697457566857	0.0259431265294552
473	107.58797454834	-17.5454006195068	-7.21393346786499	-0.00165419070981443	0.0262678004801273	-0.0123684434220195	0.0149041991680861
474	109.536026000977	-18.5194225311279	-6.69445466995239	-0.00230353930965066	0.0262678004801273	-0.0169138833880424	0.0022419011220336
475	108.886672973633	-18.1947479248047	-6.56458520889282	0.00159255252219737	0.0236704051494598	-0.0198359526693821	0.00289124972186983
476	110.185371398926	-18.1947479248047	-7.53860807418823	0.000943203864153475	0.0158782228827477	-0.0227580219507217	0.0103587592020631
477	109.536026000977	-18.1947479248047	-7.47367286682129	-0.00165419070981443	0.0194496400654316	-0.0260047651827335	0.00711201597005129
478	108.237327575684	-17.2207260131836	-7.6684775352478	0.0142548503354192	0.0106834331527352	-0.0208099745213985	-0.00977104809135199
479	108.886672973633	-17.2207260131836	-7.60354280471802	0.011982130818069	0.00613799272105098	-0.00587495695799589	-0.0227580219507217
480	108.237327575684	-17.5454006195068	-7.27886867523193	0.01847561635077	-0.00360223650932312	-0.00100484199356288	-0.0409397818148136
481	108.886672973633	-18.1947479248047	-6.82432460784912	0.00126787810586393	-0.0110697457566857	0.00743668992072344	-0.0302255302667618
482	110.185371398926	-19.1687717437744	-6.88925933837891	0.0123068047687411	-0.0260047651827335	-0.0026282137259841	-0.0240567177534103
483	110.185371398926	-18.8440971374512	-7.6684775352478	0.0149041991680861	-0.0308748781681061	-0.00684897974133492	-0.017887907102704
484	108.237327575684	-18.1947479248047	-7.08406400680542	0.0113327819854021	-0.021459324285388	-0.0175632312893867	-0.00749832857400179
485	110.185371398926	-17.8700752258301	-7.08406400680542	0.0200989879667759	-0.023407369852066	-0.00684897974133492	-0.00490093370899558
486	110.185371398926	-19.1687717437744	-6.49965000152588	-3.08191010844894e-05	-0.0253554154187441	0.00418994715437293	-0.00295288790948689
487	110.834716796875	-18.5194225311279	-6.88925933837891	0.00613799272105098	-0.0273034609854221	0.00548864435404539	0.00808603875339031
488	110.185371398926	-19.1687717437744	-7.01912927627563	-0.00197886489331722	-0.0224333461374044	-0.000355493422830477	0.00808603875339031
489	110.185371398926	-18.5194225311279	-6.88925933837891	-0.00490093370899558	-0.00230353930965066	-0.000355493422830477	0.0200989879667759
490	108.237327575684	-18.1947479248047	-7.47367286682129	-0.0165892094373703	0.00289124972186983	-0.0204853005707264	0.0282158460468054
491	110.834716796875	-18.1947479248047	-7.21393346786499	-0.00392691092565656	-0.00197886489331722	-0.0243813935667276	0.029189869761467
492	108.886672973633	-17.5454006195068	-7.27886867523193	-0.0104203969240189	0.00159255252219737	-0.0182125810533762	0.0298392176628113
493	108.237327575684	-18.5194225311279	-7.47367286682129	-0.0146411629393697	0.0142548503354192	-0.00749832857400179	0.00938473641872406
494	110.834716796875	-18.5194225311279	-7.47367286682129	-0.00197886489331722	0.0152288740500808	-0.00912170019000769	0.01847561635077
495	110.834716796875	-18.1947479248047	-7.47367286682129	-0.00782300252467394	0.0103587592020631	0.00906006153672934	0.00256657530553639
496	111.484069824219	-18.8440971374512	-7.08406400680542	-0.000355493422830477	0.0230210572481155	-0.000355493422830477	0.0126314787194133
497	110.185371398926	-17.8700752258301	-7.21393346786499	-0.00619963090866804	0.0106834331527352	0.00938473641872406	0.000293855206109583
498	108.886672973633	-18.1947479248047	-7.34380340576172	0.000943203864153475	0.0155535480007529	-0.000355493422830477	-0.000355493422830477
499	108.886672973633	-16.2467021942139	-7.73341274261475	0.00970941036939621	0.0113327819854021	0.013930176384747	-0.0201606266200542
500	108.886672973633	-17.8700752258301	-7.14899873733521	0.0155535480007529	-0.00360223650932312	0.0343846566975117	-0.038017712533474
501	109.536026000977	-17.8700752258301	-6.75938940048218	0.00483929552137852	0.00776136433705688	0.0386054255068302	-0.0276281367987394
502	111.484069824219	-17.8700752258301	-6.75938940048218	0.0103587592020631	0.00191722682211548	0.031137915328145	-0.0227580219507217
503	110.834716796875	-18.1947479248047	-6.82432460784912	-0.00587495695799589	-3.08191010844894e-05	0.036657378077507	-0.0149658378213644
504	110.185371398926	-17.8700752258301	-7.27886867523193	0.00776136433705688	0.00191722682211548	0.029189869761467	-0.00360223650932312
505	111.484069824219	-17.8700752258301	-7.6684775352478	0.00743668992072344	-0.0136671401560307	0.0249691028147936	-0.0146411629393697
506	111.484069824219	-18.5194225311279	-7.4087381362915	-0.00944637414067984	-0.0143164889886975	0.00483929552137852	0.00256657530553639
507	109.536026000977	-17.8700752258301	-6.75938940048218	-0.017887907102704	-0.0227580219507217	0.00289124972186983	0.00354059832170606
508	110.834716796875	-18.5194225311279	-6.75938940048218	-0.00197886489331722	-0.0292515084147453	-0.0123684434220195	0.00451462110504508
509	110.185371398926	-17.8700752258301	-6.11004114151001	-0.00230353930965066	-0.00619963090866804	-0.0182125810533762	0.0145795252174139
510	110.185371398926	-17.8700752258301	-7.08406400680542	-0.00847235135734081	-0.021459324285388	-0.023407369852066	0.0356833562254906
511	110.834716796875	-17.8700752258301	-6.95419406890869	-0.00977104809135199	-0.0156151866540313	-0.0399657599627972	0.0324366129934788
512	109.536026000977	-17.5454006195068	-7.08406400680542	-0.00782300252467394	-0.017887907102704	-0.0493813157081604	0.025618452578783
513	109.536026000977	-17.8700752258301	-7.4087381362915	-0.000355493422830477	-0.017887907102704	-0.0350956469774246	0.0142548503354192
514	112.133415222168	-18.5194225311279	-7.14899873733521	0.00646266713738441	-0.0237320438027382	-0.0464592464268208	-0.000355493422830477
515	110.834716796875	-18.1947479248047	-7.27886867523193	0.000943203864153475	0.00126787810586393	-0.03444629535079	0.000943203864153475
516	112.133415222168	-18.5194225311279	-7.08406400680542	0.00159255252219737	-0.00197886489331722	-0.0350956469774246	0.00289124972186983
517	110.834716796875	-17.8700752258301	-7.53860807418823	0.00321592413820326	-0.000355493422830477	-0.0328229255974293	0.0106834331527352
518	110.185371398926	-17.8700752258301	-7.73341274261475	-0.00327756232582033	-0.00555028254166245	-0.0311995539814234	0.0022419011220336
519	108.886672973633	-16.8960514068604	-7.53860807418823	0.0295145437121391	0.00581331877037883	-0.00717365415766835	-0.0253554154187441
520	109.536026000977	-17.8700752258301	-7.53860807418823	0.0226963832974434	-0.0211346503347158	0.0152288740500808	-0.0360696688294411
521	110.185371398926	-18.1947479248047	-7.53860807418823	0.0178262684494257	0.0100340843200684	0.0278911720961332	-0.0221086721867323
522	111.484069824219	-18.1947479248047	-7.14899873733521	0.00970941036939621	-0.00100484199356288	0.0506183728575706	-0.0162645354866982
523	110.834716796875	-17.5454006195068	-7.34380340576172	0.0149041991680861	-0.00230353930965066	0.0188002903014421	-0.0175632312893867
524	110.834716796875	-17.2207260131836	-7.21393346786499	0.01100810803473	0.0165275707840919	0.0249691028147936	-0.00749832857400179
525	111.484069824219	-16.8960514068604	-7.27886867523193	0.0132808275520802	0.0103587592020631	0.0269171483814716	-0.00749832857400179
526	112.133415222168	-18.8440971374512	-7.34380340576172	0.0022419011220336	0.00743668992072344	0.0220470335334539	-0.00197886489331722
527	110.185371398926	-18.1947479248047	-7.73341274261475	-0.00749832857400179	0.00841071270406246	0.0304885655641556	0.0022419011220336
528	111.484069824219	-18.5194225311279	-7.73341274261475	-0.00847235135734081	0.0123068047687411	0.00808603875339031	0.0022419011220336
529	110.834716796875	-17.8700752258301	-7.6684775352478	-0.00977104809135199	0.0246444288641214	-0.00879702530801296	0.0194496400654316
530	110.185371398926	-17.2207260131836	-7.79834747314453	-0.0113944197073579	0.0252937767654657	-0.0383423902094364	0.0272418223321438
531	110.834716796875	-18.1947479248047	-7.53860807418823	-0.00684897974133492	0.0243197549134493	-0.0458098985254765	0.00808603875339031
532	108.886672973633	-17.5454006195068	-6.95419406890869	-0.0113944197073579	0.0175015944987535	-0.0519787110388279	0.0230210572481155
533	110.834716796875	-18.1947479248047	-7.08406400680542	-0.00879702530801296	0.0116574559360743	-0.0435371771454811	0.0178262684494257
534	112.782768249512	-18.5194225311279	-7.14899873733521	0.00159255252219737	0.0142548503354192	-0.0399657599627972	0.0181509424000978
535	110.834716796875	-17.8700752258301	-7.08406400680542	0.00159255252219737	0.00743668992072344	-0.021459324285388	0.0152288740500808
536	111.484069824219	-18.8440971374512	-6.95419406890869	-0.00555028254166245	0.000618529506027699	-0.0191866029053926	0.00386527273803949
537	110.834716796875	-18.8440971374512	-6.62951993942261	-0.00132951640989631	0.0022419011220336	-0.00717365415766835	0.00776136433705688
538	110.185371398926	-17.5454006195068	-6.88925933837891	0.0022419011220336	-0.00165419070981443	-0.0139918150380254	-0.00457625929266214
539	108.237327575684	-17.2207260131836	-7.14899873733521	0.0269171483814716	0.00516396993771195	-0.00587495695799589	-0.0107450718060136
540	109.536026000977	-17.2207260131836	-7.21393346786499	0.0194496400654316	0.00451462110504508	0.0123068047687411	-0.0299008563160896
541	110.185371398926	-18.5194225311279	-6.88925933837891	0.000943203864153475	0.00516396993771195	0.0149041991680861	-0.0221086721867323
542	112.782768249512	-19.1687717437744	-6.75938940048218	0.0145795252174139	-0.00165419070981443	0.0165275707840919	-0.0217839982360601
543	110.834716796875	-18.5194225311279	-6.82432460784912	0.00289124972186983	0.0123068047687411	0.00938473641872406	-0.0191866029053926
544	110.834716796875	-18.5194225311279	-7.08406400680542	0.0220470335334539	0.013930176384747	0.0162028968334198	-0.0107450718060136
545	112.133415222168	-18.1947479248047	-7.27886867523193	0.00321592413820326	0.0165275707840919	0.0220470335334539	-0.00165419070981443
546	112.133415222168	-18.5194225311279	-6.88925933837891	0.00548864435404539	0.00841071270406246	0.0213976856321096	-0.00587495695799589
547	112.133415222168	-18.5194225311279	-6.82432460784912	0.00159255252219737	0.0188002903014421	0.0272418223321438	0.0126314787194133
548	112.782768249512	-19.1687717437744	-6.69445466995239	0.00776136433705688	0.011982130818069	0.0223717093467712	0.0113327819854021
549	111.484069824219	-19.1687717437744	-6.62951993942261	0.0100340843200684	0.0213976856321096	0.01847561635077	0.0181509424000978
550	110.834716796875	-18.1947479248047	-7.01912927627563	0.00970941036939621	0.0246444288641214	0.031137915328145	0.0457482598721981
551	110.185371398926	-18.5194225311279	-7.01912927627563	-0.00132951640989631	0.0217223595827818	0.0210730116814375	0.0392547734081745
552	109.536026000977	-18.1947479248047	-7.6684775352478	-0.0204853005707264	0.0123068047687411	0.0262678004801273	0.0327612869441509
553	110.185371398926	-18.8440971374512	-6.95419406890869	-0.000355493422830477	0.0171769186854362	-0.0295761823654175	0.0168522447347641
554	110.834716796875	-19.1687717437744	-6.75938940048218	-0.00360223650932312	0.00678734155371785	-0.0311995539814234	0.00678734155371785
555	109.536026000977	-18.8440971374512	-7.08406400680542	-0.00944637414067984	0.00321592413820326	-0.00684897974133492	0.0220470335334539
556	110.834716796875	-19.4934463500977	-7.47367286682129	-0.0104203969240189	-0.0143164889886975	-0.0110697457566857	-0.00522560812532902
557	108.886672973633	-18.8440971374512	-6.82432460784912	-0.00879702530801296	-0.0347709693014622	-0.0123684434220195	-0.00555028254166245
558	108.886672973633	-18.1947479248047	-7.53860807418823	0.00451462110504508	-0.0204853005707264	-0.0149658378213644	-0.00977104809135199
559	107.58797454834	-17.8700752258301	-7.4087381362915	0.00418994715437293	-0.0292515084147453	-0.0126931173726916	-0.0221086721867323
560	108.886672973633	-18.1947479248047	-7.34380340576172	0.0181509424000978	-0.0448358729481697	-0.00327756232582033	-0.0370436906814575
561	107.58797454834	-17.8700752258301	-6.75938940048218	0.00354059832170606	-0.0454852245748043	-0.00295288790948689	-0.0357449948787689
562	108.886672973633	-18.8440971374512	-7.47367286682129	0.00191722682211548	-0.0490566417574883	0.00418994715437293	-0.0169138833880424
563	108.237327575684	-18.8440971374512	-7.08406400680542	0.00743668992072344	-0.0425631552934647	-0.0026282137259841	-0.0110697457566857
564	108.886672973633	-19.1687717437744	-7.01912927627563	0.00548864435404539	-0.0295761823654175	-0.00717365415766835	-0.0146411629393697
565	109.536026000977	-18.8440971374512	-6.75938940048218	-0.00165419070981443	-0.0188619289547205	0.000618529506027699	-0.0113944197073579
566	109.536026000977	-19.1687717437744	-6.56458520889282	-0.0152905117720366	-0.0165892094373703	-0.00847235135734081	0.000943203864153475
567	107.58797454834	-17.5454006195068	-6.88925933837891	-0.00457625929266214	-0.0133424662053585	-0.00555028254166245	-0.00360223650932312
568	110.834716796875	-19.4934463500977	-7.14899873733521	-0.00132951640989631	0.00516396993771195	0.00126787810586393	0.00191722682211548
569	109.536026000977	-18.5194225311279	-6.88925933837891	-0.0146411629393697	0.0239950809627771	-0.0104203969240189	0.0194496400654316
570	108.237327575684	-18.5194225311279	-7.01912927627563	-0.0146411629393697	0.0275664981454611	-0.00555028254166245	0.0350340083241463
571	110.185371398926	-18.8440971374512	-6.75938940048218	-0.0123684434220195	0.0162028968334198	0.000293855206109583	0.0278911720961332
572	108.886672973633	-18.1947479248047	-6.75938940048218	-0.0146411629393697	0.0181509424000978	-0.00360223650932312	0.029189869761467
573	108.237327575684	-18.5194225311279	-7.01912927627563	-0.00814767740666866	0.011982130818069	0.000943203864153475	0.0126314787194133
574	110.834716796875	-19.4934463500977	-7.08406400680542	-0.00327756232582033	0.0317872650921345	-3.08191010844894e-05	0.0152288740500808
575	110.834716796875	-18.5194225311279	-6.82432460784912	0.00548864435404539	0.0194496400654316	-0.0139918150380254	0.00711201597005129
576	110.834716796875	-19.1687717437744	-6.75938940048218	-0.0026282137259841	0.0142548503354192	-0.0253554154187441	-0.000680167751852423
577	109.536026000977	-18.5194225311279	-6.62951993942261	-0.00295288790948689	0.0126314787194133	-0.0133424662053585	-0.000680167751852423
578	109.536026000977	-18.1947479248047	-6.88925933837891	0.0022419011220336	0.0175015944987535	-0.0143164889886975	-0.0100957229733467
579	107.58797454834	-16.8960514068604	-7.08406400680542	0.0197743140161037	0.0149041991680861	0.0022419011220336	-0.0253554154187441
580	108.886672973633	-17.5454006195068	-7.6684775352478	0.012956153601408	0.00970941036939621	0.00613799272105098	-0.0428878292441368
581	109.536026000977	-17.8700752258301	-6.88925933837891	0.00808603875339031	0.0106834331527352	0.0233457311987877	-0.0347709693014622
582	110.834716796875	-18.5194225311279	-6.82432460784912	0.00678734155371785	0.000943203864153475	0.0200989879667759	-0.0253554154187441
583	108.886672973633	-17.2207260131836	-7.34380340576172	0.00873538758605719	-0.00132951640989631	0.0152288740500808	-0.0191866029053926
584	110.185371398926	-17.5454006195068	-7.53860807418823	0.00776136433705688	0.00970941036939621	-0.00425158534198999	-0.0165892094373703
585	109.536026000977	-16.8960514068604	-7.27886867523193	0.00743668992072344	-0.00230353930965066	0.00613799272105098	-0.00619963090866804
586	110.834716796875	-18.5194225311279	-6.95419406890869	0.0197743140161037	-0.00587495695799589	-0.00782300252467394	-0.00879702530801296
587	110.185371398926	-18.5194225311279	-7.4087381362915	-0.00392691092565656	-0.0123684434220195	-3.08191010844894e-05	-0.00230353930965066
588	111.484069824219	-19.1687717437744	-7.14899873733521	-0.00327756232582033	0.00483929552137852	-0.00327756232582033	0.00159255252219737
589	110.185371398926	-18.5194225311279	-7.14899873733521	-0.00490093370899558	0.00418994715437293	-0.0146411629393697	0.0259431265294552
590	110.185371398926	-18.1947479248047	-7.08406400680542	-0.0110697457566857	0.0113327819854021	-0.0113944197073579	0.0444495603442192
591	110.834716796875	-18.8440971374512	-7.60354280471802	-0.00814767740666866	0.0022419011220336	-0.0191866029053926	0.0369820520281792
592	108.886672973633	-18.1947479248047	-7.60354280471802	-0.00327756232582033	-0.000680167751852423	-0.021459324285388	0.0327612869441509
593	109.536026000977	-18.8440971374512	-7.27886867523193	-0.00814767740666866	0.000293855206109583	0.00354059832170606	0.0188002903014421
594	110.834716796875	-18.8440971374512	-7.21393346786499	0.00483929552137852	0.000943203864153475	-0.00165419070981443	0.0116574559360743
595	109.536026000977	-18.8440971374512	-6.62951993942261	0.00548864435404539	-0.00230353930965066	0.00808603875339031	0.0152288740500808
596	110.185371398926	-18.8440971374512	-7.08406400680542	-0.00132951640989631	0.00126787810586393	0.00126787810586393	-0.00457625929266214
597	110.185371398926	-19.1687717437744	-7.01912927627563	-0.00457625929266214	-0.00392691092565656	-0.00132951640989631	0.00776136433705688
598	109.536026000977	-18.5194225311279	-6.82432460784912	0.00646266713738441	-0.0136671401560307	-0.00847235135734081	0.00126787810586393
599	107.58797454834	-18.1947479248047	-6.88925933837891	0.0171769186854362	-0.021459324285388	-0.0117190945893526	-0.0195112787187099
600	109.536026000977	-18.1947479248047	-6.82432460784912	0.0132808275520802	-0.0279528107494116	0.0162028968334198	-0.0389917381107807
601	109.536026000977	-18.8440971374512	-7.34380340576172	0.0142548503354192	-0.0299008563160896	0.0249691028147936	-0.0305502042174339
602	110.834716796875	-18.8440971374512	-7.01912927627563	0.00386527273803949	-0.0250307414680719	0.0158782228827477	-0.0227580219507217
603	109.536026000977	-17.8700752258301	-7.21393346786499	0.0103587592020631	-0.00912170019000769	0.012956153601408	-0.0139918150380254
604	108.886672973633	-17.2207260131836	-7.60354280471802	0.0155535480007529	0.00451462110504508	0.00191722682211548	-0.0126931173726916
605	109.536026000977	-17.2207260131836	-7.60354280471802	0.0282158460468054	0.00191722682211548	0.00321592413820326	-0.00619963090866804
606	110.834716796875	-18.1947479248047	-6.56458520889282	-0.0139918150380254	-0.00327756232582033	-0.00132951640989631	-3.08191010844894e-05
607	110.185371398926	-17.8700752258301	-7.27886867523193	0.0022419011220336	-0.00652430532500148	0.000943203864153475	0.00321592413820326
608	111.484069824219	-17.5454006195068	-7.53860807418823	-0.00490093370899558	-0.00327756232582033	0.00548864435404539	0.000943203864153475
609	110.834716796875	-17.8700752258301	-7.47367286682129	-0.0149658378213644	0.0100340843200684	-0.0195112787187099	0.0155535480007529
610	108.886672973633	-16.8960514068604	-7.53860807418823	-0.0175632312893867	0.00873538758605719	-0.0169138833880424	0.0356833562254906
611	108.886672973633	-17.5454006195068	-6.75938940048218	-0.0172385573387146	0.00354059832170606	-0.0201606266200542	0.0285405199974775
612	108.886672973633	-16.8960514068604	-6.75938940048218	-0.0107450718060136	-0.00425158534198999	-0.0360696688294411	0.0262678004801273
613	108.886672973633	-17.5454006195068	-6.95419406890869	-0.00879702530801296	-0.0100957229733467	-0.0292515084147453	0.00354059832170606
614	110.834716796875	-17.5454006195068	-7.60354280471802	-0.00944637414067984	-0.0113944197073579	-0.032173577696085	0.00386527273803949
615	109.536026000977	-16.5713768005371	-7.4087381362915	-0.00295288790948689	-0.0146411629393697	-0.0104203969240189	-0.000680167751852423
616	110.834716796875	-16.8960514068604	-7.34380340576172	-0.00490093370899558	-0.00847235135734081	-0.0162645354866982	0.00613799272105098
617	110.185371398926	-16.8960514068604	-7.14899873733521	-0.00100484199356288	-0.00457625929266214	-0.00392691092565656	0.00418994715437293
618	109.536026000977	-16.2467021942139	-6.62951993942261	0.0162028968334198	0.0126314787194133	-0.00100484199356288	0.00126787810586393
619	108.886672973633	-15.9220285415649	-7.01912927627563	0.0175015944987535	-0.00392691092565656	0.011982130818069	-0.0240567177534103
620	108.886672973633	-15.9220285415649	-7.6684775352478	0.0243197549134493	-0.00717365415766835	0.011982130818069	-0.0422384813427925
621	110.185371398926	-16.5713768005371	-7.27886867523193	0.0100340843200684	-0.00360223650932312	0.0181509424000978	-0.0302255302667618
622	110.834716796875	-17.2207260131836	-7.27886867523193	0.0126314787194133	-0.00132951640989631	0.0438002124428749	-0.0273034609854221
623	108.237327575684	-15.9220285415649	-7.47367286682129	0.0142548503354192	0.00906006153672934	0.0369820520281792	-0.0217839982360601
624	108.886672973633	-15.9220285415649	-7.34380340576172	0.013930176384747	0.0132808275520802	0.0431508645415306	-0.0149658378213644
625	108.886672973633	-15.2726793289185	-7.79834747314453	0.0126314787194133	0.0230210572481155	0.0597092546522617	-0.00327756232582033
626	110.185371398926	-16.2467021942139	-7.08406400680542	0.000293855206109583	0.01100810803473	0.0577612072229385	0.00548864435404539
627	108.886672973633	-16.5713768005371	-6.95419406890869	0.00938473641872406	0.01847561635077	0.0324366129934788	0.00516396993771195
628	110.185371398926	-16.2467021942139	-6.88925933837891	0.00841071270406246	0.0295145437121391	0.00906006153672934	0.00743668992072344
629	109.536026000977	-16.2467021942139	-6.56458520889282	-0.0169138833880424	0.0441248863935471	-0.0308748781681061	0.00613799272105098
630	108.886672973633	-15.5973539352417	-6.95419406890869	-0.0149658378213644	0.0360080301761627	-0.0536020807921886	0.0444495603442192
631	108.886672973633	-15.9220285415649	-7.14899873733521	-0.00814767740666866	0.0233457311987877	-0.0711344927549362	0.0330859608948231
632	108.237327575684	-15.2726793289185	-7.86328220367432	-0.0156151866540313	0.0197743140161037	-0.086394190788269	0.0356833562254906
633	108.237327575684	-16.2467021942139	-7.47367286682129	0.000618529506027699	0.00873538758605719	-0.0672384053468704	0.0272418223321438
634	110.834716796875	-16.2467021942139	-7.34380340576172	-0.000680167751852423	0.0126314787194133	-0.0620436146855354	-0.00425158534198999
635	109.536026000977	-15.9220285415649	-7.34380340576172	-0.00132951640989631	-0.00230353930965066	-0.0399657599627972	0.0145795252174139
636	110.834716796875	-16.2467021942139	-7.6684775352478	-0.00684897974133492	-0.00295288790948689	-0.0273034609854221	-0.00132951640989631
637	108.886672973633	-15.9220285415649	-7.27886867523193	-0.0117190945893526	-0.0240567177534103	-0.0152905117720366	0.00386527273803949
638	109.536026000977	-15.9220285415649	-7.73341274261475	0.0197743140161037	-0.0185372550040483	-0.0110697457566857	0.000618529506027699
639	107.58797454834	-15.2726793289185	-7.73341274261475	0.0249691028147936	-0.0247060675173998	-0.00684897974133492	-0.0110697457566857
640	109.536026000977	-15.5973539352417	-7.73341274261475	0.0233457311987877	-0.032173577696085	0.00678734155371785	-0.0324982516467571
641	107.58797454834	-15.5973539352417	-7.27886867523193	0.00451462110504508	-0.0136671401560307	0.0155535480007529	-0.0347709693014622
642	110.834716796875	-16.2467021942139	-7.73341274261475	0.00386527273803949	-0.0230826959013939	0.00873538758605719	-0.0198359526693821
643	108.886672973633	-16.2467021942139	-7.9282169342041	0.020423661917448	0.0132808275520802	0.00808603875339031	-0.0182125810533762
644	110.834716796875	-15.2726793289185	-7.4087381362915	0.00906006153672934	0.00516396993771195	0.01100810803473	-0.0139918150380254
645	109.536026000977	-15.9220285415649	-7.27886867523193	0.00776136433705688	0.01100810803473	0.0246444288641214	-0.0104203969240189
646	110.834716796875	-16.5713768005371	-6.82432460784912	0.0100340843200684	0.01100810803473	0.0230210572481155	-0.00425158534198999
647	109.536026000977	-15.9220285415649	-7.27886867523193	-0.0104203969240189	0.0171769186854362	0.0210730116814375	-0.00684897974133492
648	110.834716796875	-16.5713768005371	-7.73341274261475	0.000943203864153475	0.0200989879667759	0.0168522447347641	-0.00457625929266214
649	109.536026000977	-16.5713768005371	-7.60354280471802	-0.0191866029053926	0.0207483377307653	0.00126787810586393	0.0106834331527352
650	109.536026000977	-15.5973539352417	-7.79834747314453	-0.0152905117720366	0.0113327819854021	-0.00165419070981443	0.0405534692108631
651	109.536026000977	-16.2467021942139	-6.88925933837891	-0.021459324285388	0.0100340843200684	-0.00295288790948689	0.0265924744307995
652	109.536026000977	-14.9480056762695	-6.82432460784912	-0.0172385573387146	0.00289124972186983	-0.0107450718060136	0.0239950809627771
653	108.237327575684	-15.9220285415649	-6.82432460784912	-0.0172385573387146	-0.00587495695799589	-0.0217839982360601	0.0178262684494257
654	110.834716796875	-16.2467021942139	-6.95419406890869	-0.00717365415766835	-0.0159398596733809	-0.00782300252467394	0.00516396993771195
655	108.886672973633	-16.2467021942139	-7.08406400680542	-0.0136671401560307	-0.0130177913233638	-0.0195112787187099	0.00386527273803949
656	110.185371398926	-16.2467021942139	-6.95419406890869	-0.0100957229733467	-0.00327756232582033	-0.0113944197073579	0.00354059832170606
657	109.536026000977	-16.2467021942139	-7.4087381362915	-0.0156151866540313	-0.00295288790948689	-0.00814767740666866	0.00354059832170606
658	108.886672973633	-15.2726793289185	-7.34380340576172	0.01100810803473	-0.00165419070981443	0.00743668992072344	-0.00327756232582033
659	108.237327575684	-15.2726793289185	-7.6684775352478	0.0171769186854362	-0.0107450718060136	0.00906006153672934	-0.0308748781681061
660	108.886672973633	-15.2726793289185	-7.60354280471802	0.0262678004801273	-0.00847235135734081	0.0207483377307653	-0.0341216214001179
661	108.886672973633	-15.9220285415649	-7.4087381362915	0.011982130818069	-0.00165419070981443	0.0282158460468054	-0.0350956469774246
662	110.834716796875	-16.2467021942139	-7.47367286682129	0.00548864435404539	-0.000680167751852423	0.0317872650921345	-0.0243813935667276
663	109.536026000977	-15.9220285415649	-7.53860807418823	0.0149041991680861	0.0149041991680861	0.040228795260191	-0.0188619289547205
664	108.886672973633	-15.9220285415649	-6.82432460784912	0.00841071270406246	0.0142548503354192	0.0373067259788513	-0.00749832857400179
665	108.237327575684	-15.9220285415649	-7.60354280471802	-0.00652430532500148	0.0243197549134493	0.0389300994575024	0.000293855206109583
666	109.536026000977	-16.5713768005371	-7.6684775352478	-0.00749832857400179	0.0200989879667759	0.036657378077507	0.00289124972186983
667	110.185371398926	-16.8960514068604	-7.4087381362915	-0.0113944197073579	0.0132808275520802	0.01100810803473	-0.000680167751852423
668	108.886672973633	-16.8960514068604	-7.47367286682129	-0.00457625929266214	0.0249691028147936	0.00256657530553639	-0.00749832857400179
669	108.237327575684	-17.2207260131836	-7.08406400680542	-0.0110697457566857	0.0282158460468054	-0.0240567177534103	0.00776136433705688
670	106.938629150391	-16.2467021942139	-7.4087381362915	-0.0211346503347158	0.0308132413774729	-0.0402904339134693	0.0347093306481838
671	107.58797454834	-16.8960514068604	-7.53860807418823	-0.0208099745213985	0.0207483377307653	-0.0409397818148136	0.0363327041268349
672	106.938629150391	-16.5713768005371	-7.60354280471802	-0.0175632312893867	0.01847561635077	-0.0399657599627972	0.0399041213095188
673	106.938629150391	-16.8960514068604	-7.4087381362915	-0.0133424662053585	0.0123068047687411	-0.0360696688294411	0.0252937767654657
674	108.237327575684	-17.2207260131836	-7.14899873733521	-0.00912170019000769	0.0022419011220336	-0.0191866029053926	0.0100340843200684
675	106.938629150391	-17.2207260131836	-7.08406400680542	-0.00717365415766835	0.0103587592020631	-0.0104203969240189	0.0175015944987535
676	108.237327575684	-17.5454006195068	-7.27886867523193	-0.00717365415766835	0.00354059832170606	0.00256657530553639	0.00191722682211548
677	107.58797454834	-17.5454006195068	-7.34380340576172	0.00418994715437293	0.00159255252219737	0.00126787810586393	0.000943203864153475
678	105.639930725098	-16.5713768005371	-7.60354280471802	-0.00782300252467394	-0.00425158534198999	0.00548864435404539	-0.00197886489331722
679	105.639930725098	-16.8960514068604	-6.88925933837891	0.0162028968334198	-0.00522560812532902	0.0217223595827818	-0.0110697457566857
680	106.289276123047	-16.2467021942139	-7.01912927627563	0.0158782228827477	-0.0113944197073579	0.0158782228827477	-0.0318489037454128
681	106.289276123047	-17.5454006195068	-6.43471527099609	0.00548864435404539	-0.028926832601428	-0.0113944197073579	-0.0341216214001179
682	107.58797454834	-17.8700752258301	-6.95419406890869	0.00159255252219737	-0.028926832601428	-0.0185372550040483	-0.0240567177534103
683	108.237327575684	-17.2207260131836	-7.14899873733521	0.00938473641872406	-0.0243813935667276	-0.0107450718060136	-0.0110697457566857
684	106.289276123047	-17.2207260131836	-7.08406400680542	0.0100340843200684	-0.0149658378213644	-0.00652430532500148	-0.00684897974133492
685	108.237327575684	-16.8960514068604	-7.01912927627563	0.00483929552137852	-0.0182125810533762	-0.00230353930965066	-0.00132951640989631
686	108.237327575684	-17.8700752258301	-6.75938940048218	-0.0026282137259841	-0.0337969474494457	-0.00782300252467394	-0.00392691092565656
687	108.237327575684	-18.1947479248047	-6.56458520889282	-0.00457625929266214	-0.0188619289547205	0.00159255252219737	0.00776136433705688
688	109.536026000977	-18.1947479248047	-6.95419406890869	0.00386527273803949	-0.0247060675173998	-0.00522560812532902	0.012956153601408
689	108.886672973633	-18.1947479248047	-7.34380340576172	-0.00457625929266214	-0.0104203969240189	-0.0211346503347158	0.0246444288641214
690	108.237327575684	-17.5454006195068	-7.73341274261475	-0.0130177913233638	-0.00327756232582033	-0.0276281367987394	0.0360080301761627
691	109.536026000977	-18.1947479248047	-7.21393346786499	-0.00814767740666866	-0.0126931173726916	-0.0172385573387146	0.0321119390428066
692	108.237327575684	-17.2207260131836	-7.27886867523193	-0.00717365415766835	-0.00619963090866804	-0.0243813935667276	0.0236704051494598
693	108.237327575684	-17.8700752258301	-7.14899873733521	-0.00490093370899558	-0.0100957229733467	-0.0107450718060136	0.0275664981454611
694	109.536026000977	-18.5194225311279	-7.86328220367432	0.00256657530553639	0.000943203864153475	-0.0165892094373703	0.0106834331527352
695	110.185371398926	-18.1947479248047	-7.47367286682129	0.00321592413820326	0.00483929552137852	-0.00490093370899558	0.0113327819854021
696	110.185371398926	-18.1947479248047	-7.73341274261475	-0.00360223650932312	0.00548864435404539	-0.00490093370899558	-0.000680167751852423
697	109.536026000977	-18.1947479248047	-7.47367286682129	-0.00717365415766835	-0.00360223650932312	-0.00392691092565656	0.00126787810586393
698	108.886672973633	-17.8700752258301	-7.47367286682129	0.0243197549134493	0.00386527273803949	-0.00555028254166245	-0.00295288790948689
699	108.886672973633	-17.8700752258301	-7.53860807418823	0.0188002903014421	-0.00360223650932312	0.0175015944987535	-0.0175632312893867
700	110.185371398926	-18.5194225311279	-7.73341274261475	0.0259431265294552	-0.00425158534198999	0.0282158460468054	-0.039641086012125
701	108.886672973633	-19.4934463500977	-7.6684775352478	0.0103587592020631	-0.00360223650932312	0.0298392176628113	-0.0376930385828018
702	110.185371398926	-19.8181209564209	-7.4087381362915	0.0103587592020631	-0.00814767740666866	0.0265924744307995	-0.0279528107494116
703	110.185371398926	-18.8440971374512	-7.4087381362915	0.0100340843200684	-0.00749832857400179	0.0132808275520802	-0.0175632312893867
704	108.886672973633	-19.1687717437744	-7.27886867523193	0.0168522447347641	-0.000680167751852423	0.00841071270406246	-0.0175632312893867
705	109.536026000977	-18.8440971374512	-7.60354280471802	0.00841071270406246	0.00678734155371785	-0.00392691092565656	-0.00327756232582033
706	110.834716796875	-19.8181209564209	-7.79834747314453	-0.00165419070981443	0.00256657530553639	0.0155535480007529	-0.00879702530801296
707	110.185371398926	-20.1427936553955	-6.75938940048218	-0.00132951640989631	0.00289124972186983	0.0165275707840919	0.00516396993771195
708	111.484069824219	-20.4674682617188	-6.95419406890869	-0.00457625929266214	0.00191722682211548	0.0132808275520802	0.00289124972186983
709	108.886672973633	-19.4934463500977	-6.69445466995239	-0.00814767740666866	0.0149041991680861	0.0269171483814716	0.0278911720961332
710	108.886672973633	-19.4934463500977	-6.75938940048218	-0.0107450718060136	0.0210730116814375	0.00743668992072344	0.0376313999295235
711	110.834716796875	-20.4674682617188	-6.36978054046631	-0.0110697457566857	0.0162028968334198	0.00678734155371785	0.0395794473588467
712	109.536026000977	-19.4934463500977	-7.14899873733521	-0.00360223650932312	0.00191722682211548	-0.0026282137259841	0.0233457311987877
713	110.834716796875	-20.792142868042	-6.88925933837891	-0.00587495695799589	0.0123068047687411	-0.0256800893694162	0.0142548503354192
714	112.133415222168	-20.4674682617188	-6.82432460784912	0.000943203864153475	0.0220470335334539	-0.0448358729481697	0.00776136433705688
715	111.484069824219	-20.1427936553955	-6.17497587203979	-0.00684897974133492	0.0210730116814375	-0.0536020807921886	-0.00197886489331722
716	110.834716796875	-20.1427936553955	-6.23991060256958	-0.000355493422830477	0.0149041991680861	-0.0721085146069527	-0.00619963090866804
717	110.185371398926	-20.1427936553955	-6.36978054046631	0.000618529506027699	0.00159255252219737	-0.0620436146855354	-0.00684897974133492
718	110.834716796875	-20.1427936553955	-6.43471527099609	0.0152288740500808	0.00451462110504508	-0.0526280589401722	-0.00360223650932312
719	110.185371398926	-18.8440971374512	-6.88925933837891	0.0249691028147936	-0.00977104809135199	-0.0263294391334057	-0.028926832601428
720	110.834716796875	-20.1427936553955	-6.82432460784912	0.0230210572481155	-0.0204853005707264	0.00873538758605719	-0.0350956469774246
721	110.185371398926	-18.8440971374512	-6.62951993942261	0.00841071270406246	-0.0204853005707264	0.00678734155371785	-0.0318489037454128
722	110.185371398926	-18.8440971374512	-6.69445466995239	0.0106834331527352	-0.00684897974133492	0.0207483377307653	-0.0263294391334057
723	112.133415222168	-20.1427936553955	-6.82432460784912	0.00483929552137852	0.00126787810586393	0.0188002903014421	-0.0133424662053585
724	111.484069824219	-19.4934463500977	-7.08406400680542	0.0100340843200684	0.012956153601408	0.0145795252174139	-0.0130177913233638
725	108.886672973633	-19.4934463500977	-6.62951993942261	0.00646266713738441	0.0132808275520802	0.0152288740500808	-0.00749832857400179
726	110.185371398926	-18.8440971374512	-7.60354280471802	-0.00392691092565656	0.00418994715437293	0.013930176384747	-0.00100484199356288
727	109.536026000977	-18.1947479248047	-7.21393346786499	-0.0110697457566857	0.00548864435404539	0.00743668992072344	0.00191722682211548
728	111.484069824219	-19.4934463500977	-7.34380340576172	0.000943203864153475	0.00321592413820326	0.00256657530553639	-0.00100484199356288
729	112.133415222168	-19.1687717437744	-7.34380340576172	-0.0107450718060136	0.00581331877037883	-0.00392691092565656	0.0100340843200684
730	110.185371398926	-18.5194225311279	-7.60354280471802	-0.0100957229733467	0.00451462110504508	-0.00619963090866804	0.0243197549134493
731	112.133415222168	-19.4934463500977	-7.53860807418823	-0.00879702530801296	0.00126787810586393	-0.0104203969240189	0.0269171483814716
732	110.185371398926	-18.5194225311279	-7.27886867523193	-0.00977104809135199	-0.00132951640989631	-0.0159398596733809	0.0275664981454611
733	112.133415222168	-19.4934463500977	-7.01912927627563	0.00776136433705688	-0.00100484199356288	-0.0104203969240189	0.0191249661147594
734	110.834716796875	-18.1947479248047	-7.6684775352478	-0.00652430532500148	0.0113327819854021	-0.00619963090866804	0.0155535480007529
735	110.185371398926	-18.5194225311279	-7.60354280471802	-0.00490093370899558	0.0152288740500808	0.00289124972186983	0.0136055024340749
736	110.834716796875	-18.5194225311279	-7.6684775352478	-0.00165419070981443	0.00191722682211548	0.00483929552137852	-0.00555028254166245
737	110.185371398926	-18.8440971374512	-7.60354280471802	-0.00197886489331722	0.00386527273803949	0.00873538758605719	-0.00165419070981443
738	110.834716796875	-18.5194225311279	-6.95419406890869	0.0272418223321438	0.00483929552137852	0.0158782228827477	-0.00944637414067984
739	112.133415222168	-19.4934463500977	-6.49965000152588	0.0126314787194133	-0.00132951640989631	0.0483456552028656	-0.0175632312893867
740	110.834716796875	-19.4934463500977	-7.21393346786499	0.0249691028147936	0.000943203864153475	0.0600339286029339	-0.0425631552934647
741	110.185371398926	-18.5194225311279	-7.86328220367432	0.00841071270406246	0.00354059832170606	0.0707481801509857	-0.028926832601428
742	112.133415222168	-19.1687717437744	-7.21393346786499	0.00906006153672934	-0.00100484199356288	0.0746442750096321	-0.0282774847000837
743	112.782768249512	-19.4934463500977	-6.88925933837891	0.0152288740500808	0.00743668992072344	0.0782156884670258	-0.0130177913233638
744	112.133415222168	-19.4934463500977	-6.75938940048218	0.00548864435404539	0.0158782228827477	0.0739949271082878	-0.0123684434220195
745	110.185371398926	-19.1687717437744	-6.82432460784912	-0.00295288790948689	0.00938473641872406	0.0551638156175613	0.00256657530553639
746	110.185371398926	-18.1947479248047	-7.99315214157104	-0.0110697457566857	0.00354059832170606	0.0467222817242146	-0.00230353930965066
747	110.834716796875	-18.5194225311279	-7.47367286682129	0.00159255252219737	0.00711201597005129	0.013930176384747	-0.000355493422830477
748	110.185371398926	-18.1947479248047	-7.34380340576172	-0.0100957229733467	0.00289124972186983	-0.0360696688294411	0.00289124972186983
749	111.484069824219	-19.4934463500977	-7.21393346786499	-0.00619963090866804	0.0158782228827477	-0.0857448354363441	0.0210730116814375
750	110.185371398926	-18.5194225311279	-6.23991060256958	-0.0182125810533762	0.01847561635077	-0.117238245904446	0.0298392176628113
751	112.133415222168	-18.8440971374512	-6.69445466995239	-0.0126931173726916	0.011982130818069	-0.115614876151085	0.0340599827468395
752	109.536026000977	-17.8700752258301	-6.82432460784912	-0.0123684434220195	0.00256657530553639	-0.102627903223038	0.0298392176628113
753	112.133415222168	-18.8440971374512	-7.08406400680542	-0.00652430532500148	0.000943203864153475	-0.0870435386896133	0.0223717093467712
754	112.133415222168	-19.1687717437744	-7.08406400680542	-0.00587495695799589	-0.000680167751852423	-0.0815240740776062	0.00159255252219737
755	111.484069824219	-19.8181209564209	-7.4087381362915	-0.00879702530801296	0.00418994715437293	-0.0795760303735733	0.01100810803473
756	111.484069824219	-18.8440971374512	-7.21393346786499	-0.00360223650932312	0.00126787810586393	-0.072757862508297	-0.00522560812532902
757	111.484069824219	-19.8181209564209	-7.47367286682129	0.00289124972186983	-0.00490093370899558	-0.0776279792189598	0.00126787810586393
758	110.185371398926	-17.8700752258301	-7.9282169342041	0.00646266713738441	-0.0360696688294411	-0.0224333461374044	-0.00619963090866804
759	112.133415222168	-19.1687717437744	-7.47367286682129	0.0275664981454611	-0.0363943427801132	0.0103587592020631	-0.017887907102704
760	110.185371398926	-18.5194225311279	-7.53860807418823	0.0262678004801273	-0.0331475995481014	0.00873538758605719	-0.0419138073921204
761	111.484069824219	-19.1687717437744	-7.4087381362915	0.0123068047687411	-0.017887907102704	0.0126314787194133	-0.0376930385828018
762	110.834716796875	-17.5454006195068	-7.34380340576172	0.0126314787194133	-0.0146411629393697	0.020423661917448	-0.0334722734987736
763	110.834716796875	-18.8440971374512	-7.47367286682129	0.0200989879667759	-0.0198359526693821	0.000943203864153475	-0.0198359526693821
764	111.484069824219	-19.1687717437744	-7.53860807418823	0.0165275707840919	0.0155535480007529	0.00191722682211548	-0.0211346503347158
765	111.484069824219	-19.1687717437744	-7.53860807418823	0.0220470335334539	0.0165275707840919	-0.00847235135734081	-0.00944637414067984
766	111.484069824219	-19.1687717437744	-7.34380340576172	0.00711201597005129	0.0191249661147594	0.000618529506027699	-0.00522560812532902
767	110.834716796875	-18.5194225311279	-7.14899873733521	-0.00132951640989631	0.0106834331527352	-0.00457625929266214	0.00548864435404539
768	109.536026000977	-17.2207260131836	-6.88925933837891	0.0022419011220336	0.0116574559360743	0.000618529506027699	-0.000355493422830477
769	112.133415222168	-19.1687717437744	-6.95419406890869	-0.0120437685400248	0.0295145437121391	-0.00425158534198999	0.0100340843200684
770	110.185371398926	-17.8700752258301	-7.01912927627563	-0.00652430532500148	0.0340599827468395	-0.00912170019000769	0.0369820520281792
771	111.484069824219	-19.1687717437744	-6.88925933837891	-0.00522560812532902	0.0353586822748184	-0.0107450718060136	0.0444495603442192
772	110.185371398926	-17.8700752258301	-7.08406400680542	-0.0139918150380254	0.0165275707840919	-0.00457625929266214	0.0275664981454611
773	108.886672973633	-18.8440971374512	-6.56458520889282	-0.00652430532500148	0.01847561635077	-0.0126931173726916	0.0217223595827818
774	110.185371398926	-18.5194225311279	-6.69445466995239	0.00191722682211548	0.00841071270406246	0.000618529506027699	0.00516396993771195
775	110.834716796875	-18.8440971374512	-6.82432460784912	0.000293855206109583	0.00581331877037883	0.0158782228827477	0.0142548503354192
776	110.185371398926	-18.8440971374512	-7.01912927627563	-0.00782300252467394	-0.0188619289547205	0.0207483377307653	0.00159255252219737
777	108.886672973633	-17.8700752258301	-6.82432460784912	-0.0104203969240189	-0.0237320438027382	0.0249691028147936	-0.00425158534198999
778	106.938629150391	-17.5454006195068	-7.08406400680542	-0.00230353930965066	-0.0253554154187441	0.0136055024340749	-0.00555028254166245
779	108.886672973633	-19.4934463500977	-5.98017120361328	0.0175015944987535	-0.0276281367987394	0.0155535480007529	-0.0146411629393697
780	106.938629150391	-17.2207260131836	-6.62951993942261	0.011982130818069	-0.0247060675173998	0.0226963832974434	-0.0402904339134693
781	108.886672973633	-19.1687717437744	-6.82432460784912	0.00191722682211548	-0.0273034609854221	0.020423661917448	-0.032173577696085
782	107.58797454834	-17.5454006195068	-6.69445466995239	0.0136055024340749	-0.0204853005707264	0.0243197549134493	-0.0260047651827335
783	106.938629150391	-18.5194225311279	-7.08406400680542	-0.028926832601428	-0.0146411629393697	0.0123068047687411	-0.0136671401560307
784	108.237327575684	-18.1947479248047	-6.69445466995239	0.00776136433705688	-0.0117190945893526	0.013930176384747	-0.0195112787187099
785	109.536026000977	-19.1687717437744	-6.88925933837891	-0.0185372550040483	-0.00652430532500148	0.00613799272105098	-0.00847235135734081
786	106.938629150391	-18.1947479248047	-7.53860807418823	-0.00392691092565656	-0.00652430532500148	0.0113327819854021	-0.0026282137259841
787	106.938629150391	-18.1947479248047	-7.73341274261475	0.00548864435404539	0.00613799272105098	-0.00132951640989631	0.00938473641872406
788	108.237327575684	-16.5713768005371	-7.73341274261475	-0.0110697457566857	0.00191722682211548	0.00516396993771195	0.000618529506027699
789	106.938629150391	-19.1687717437744	-7.27886867523193	-0.00392691092565656	0.00808603875339031	-0.00555028254166245	0.011982130818069
790	108.237327575684	-17.5454006195068	-7.34380340576172	-0.00879702530801296	0.0149041991680861	-0.00555028254166245	0.0252937767654657
791	110.834716796875	-18.8440971374512	-7.14899873733521	-0.0169138833880424	0.0106834331527352	-0.0130177913233638	0.0249691028147936
792	107.58797454834	-17.2207260131836	-7.73341274261475	-0.0126931173726916	0.0132808275520802	-0.0159398596733809	0.0158782228827477
793	108.886672973633	-17.8700752258301	-7.6684775352478	-0.00327756232582033	0.0223717093467712	-0.0120437685400248	0.0175015944987535
794	109.536026000977	-18.1947479248047	-7.47367286682129	0.000618529506027699	0.0194496400654316	0.000943203864153475	0.0123068047687411
795	110.834716796875	-18.8440971374512	-7.21393346786499	0.00321592413820326	0.0142548503354192	-0.00457625929266214	-0.00522560812532902
796	109.536026000977	-18.1947479248047	-7.14899873733521	0.00613799272105098	0.0165275707840919	-0.0026282137259841	0.00451462110504508
797	110.185371398926	-17.5454006195068	-7.53860807418823	0.0100340843200684	0.01100810803473	-0.0169138833880424	0.00289124972186983
798	108.886672973633	-17.2207260131836	-7.53860807418823	-0.0146411629393697	0.0200989879667759	-0.0230826959013939	-0.00555028254166245
799	108.237327575684	-18.5194225311279	-7.34380340576172	0.0243197549134493	0.0171769186854362	-0.00912170019000769	-0.00977104809135199
800	108.237327575684	-16.8960514068604	-7.08406400680542	0.0168522447347641	0.00191722682211548	0.0103587592020631	-0.0422384813427925
801	110.834716796875	-18.5194225311279	-6.75938940048218	0.00451462110504508	0.0126314787194133	0.0158782228827477	-0.0370436906814575
802	108.886672973633	-16.8960514068604	-6.88925933837891	0.00808603875339031	0.00873538758605719	0.0269171483814716	-0.0331475995481014
803	108.886672973633	-17.5454006195068	-7.53860807418823	0.0155535480007529	0.0126314787194133	0.0145795252174139	-0.0195112787187099
804	108.886672973633	-18.1947479248047	-7.01912927627563	0.0123068047687411	0.0210730116814375	0.00678734155371785	-0.00717365415766835
805	111.484069824219	-19.1687717437744	-6.88925933837891	0.00906006153672934	0.0200989879667759	0.013930176384747	-0.00555028254166245
806	109.536026000977	-18.5194225311279	-6.88925933837891	0.00808603875339031	0.0213976856321096	0.013930176384747	-0.00457625929266214
807	108.237327575684	-18.5194225311279	-6.95419406890869	-0.0133424662053585	0.0103587592020631	-0.00587495695799589	0.011982130818069
808	109.536026000977	-17.8700752258301	-7.27886867523193	-0.00522560812532902	0.011982130818069	-0.00944637414067984	0.00970941036939621
809	110.185371398926	-19.4934463500977	-7.4087381362915	-0.00457625929266214	0.0152288740500808	-0.0152905117720366	0.0142548503354192
810	108.237327575684	-18.5194225311279	-7.79834747314453	-0.0172385573387146	0.0194496400654316	-0.0182125810533762	0.0343846566975117
811	110.834716796875	-19.8181209564209	-6.69445466995239	-0.0123684434220195	-0.000680167751852423	-0.0230826959013939	0.0343846566975117
812	108.237327575684	-18.1947479248047	-7.08406400680542	-0.00749832857400179	-0.0162645354866982	-0.0250307414680719	0.0314625911414623
813	109.536026000977	-18.5194225311279	-6.88925933837891	-0.00327756232582033	-0.0185372550040483	-0.0230826959013939	0.0233457311987877
814	107.58797454834	-17.8700752258301	-6.62951993942261	-0.00295288790948689	-0.00717365415766835	-0.00360223650932312	0.0113327819854021
815	110.834716796875	-18.1947479248047	-7.01912927627563	-0.00360223650932312	-0.023407369852066	-0.00490093370899558	0.0100340843200684
816	108.886672973633	-17.8700752258301	-7.01912927627563	-0.00457625929266214	-0.028926832601428	0.0106834331527352	-0.00360223650932312
817	108.886672973633	-18.1947479248047	-6.95419406890869	-0.0026282137259841	-0.0357449948787689	-0.00619963090866804	0.000943203864153475
818	112.133415222168	-18.1947479248047	-7.08406400680542	0.00548864435404539	-0.0240567177534103	-0.00197886489331722	0.000943203864153475
819	110.834716796875	-17.8700752258301	-6.62951993942261	0.012956153601408	-0.0120437685400248	0.0103587592020631	-0.0198359526693821
820	108.886672973633	-16.8960514068604	-6.95419406890869	0.0171769186854362	0.00938473641872406	0.0223717093467712	-0.0412644557654858
821	112.133415222168	-18.5194225311279	-6.88925933837891	0.00418994715437293	-0.00100484199356288	0.0207483377307653	-0.0292515084147453
822	108.886672973633	-17.2207260131836	-7.73341274261475	0.00483929552137852	0.00159255252219737	0.0191249661147594	-0.028926832601428
823	110.185371398926	-17.5454006195068	-7.47367286682129	0.000293855206109583	0.011982130818069	0.00906006153672934	-0.0162645354866982
824	108.237327575684	-16.5713768005371	-7.34380340576172	0.0171769186854362	0.0259431265294552	0.00711201597005129	-0.00977104809135199
825	110.185371398926	-17.8700752258301	-7.08406400680542	0.00126787810586393	0.0207483377307653	-0.00360223650932312	-0.0123684434220195
826	109.536026000977	-16.8960514068604	-7.47367286682129	-0.00100484199356288	0.0246444288641214	-0.0143164889886975	-0.00230353930965066
827	110.185371398926	-17.2207260131836	-7.6684775352478	-0.0113944197073579	0.0168522447347641	-0.0162645354866982	0.00256657530553639
828	111.484069824219	-16.8960514068604	-7.6684775352478	0.00354059832170606	0.00776136433705688	-0.0159398596733809	0.00321592413820326
829	110.834716796875	-17.5454006195068	-7.53860807418823	-0.0104203969240189	0.00483929552137852	-0.0139918150380254	0.0175015944987535
830	108.886672973633	-16.5713768005371	-7.34380340576172	-0.0162645354866982	-0.00327756232582033	-0.0191866029053926	0.0272418223321438
831	112.133415222168	-18.1947479248047	-7.08406400680542	-0.00879702530801296	-0.00782300252467394	-0.00717365415766835	0.0236704051494598
832	110.185371398926	-17.2207260131836	-7.73341274261475	-0.00555028254166245	-0.0263294391334057	-0.00944637414067984	0.0304885655641556
833	110.185371398926	-16.8960514068604	-7.73341274261475	-0.00522560812532902	-0.0240567177534103	-0.0117190945893526	0.0239950809627771
834	109.536026000977	-16.5713768005371	-7.73341274261475	0.00386527273803949	-0.0169138833880424	-0.00749832857400179	0.00906006153672934
835	110.834716796875	-16.8960514068604	-7.60354280471802	0.000618529506027699	-0.0191866029053926	-0.00619963090866804	0.00386527273803949
836	108.886672973633	-16.5713768005371	-7.08406400680542	0.000943203864153475	-0.0237320438027382	-0.0136671401560307	0.000618529506027699
837	110.834716796875	-16.8960514068604	-7.14899873733521	-0.00944637414067984	-0.0217839982360601	-0.00977104809135199	0.0136055024340749
838	111.484069824219	-17.8700752258301	-7.14899873733521	0.0223717093467712	-0.0146411629393697	-0.00619963090866804	-0.00392691092565656
839	110.185371398926	-16.8960514068604	-7.21393346786499	0.0142548503354192	-0.0110697457566857	0.00418994715437293	-0.0188619289547205
840	109.536026000977	-16.2467021942139	-7.27886867523193	0.0272418223321438	-0.00652430532500148	0.0113327819854021	-0.0324982516467571
841	111.484069824219	-17.5454006195068	-7.08406400680542	0.00354059832170606	-0.00360223650932312	0.0181509424000978	-0.0331475995481014
842	110.834716796875	-17.2207260131836	-6.88925933837891	0.0116574559360743	0.00289124972186983	0.0100340843200684	-0.0311995539814234
843	110.834716796875	-16.5713768005371	-6.75938940048218	0.0136055024340749	0.00711201597005129	0.00743668992072344	-0.021459324285388
844	110.185371398926	-16.2467021942139	-7.34380340576172	0.0181509424000978	0.0220470335334539	0.00354059832170606	-0.00684897974133492
845	111.484069824219	-16.8960514068604	-7.4087381362915	0.00970941036939621	0.0236704051494598	0.00776136433705688	-0.00360223650932312
846	108.886672973633	-16.2467021942139	-7.9282169342041	-0.00197886489331722	0.0194496400654316	0.000943203864153475	0.00159255252219737
847	110.834716796875	-16.8960514068604	-7.27886867523193	0.0171769186854362	0.0123068047687411	0.00354059832170606	0.00678734155371785
848	112.133415222168	-17.5454006195068	-6.82432460784912	0.00354059832170606	0.0113327819854021	0.00516396993771195	0.00938473641872406
849	110.834716796875	-16.5713768005371	-7.21393346786499	-0.00977104809135199	0.0243197549134493	-0.00360223650932312	0.0220470335334539
850	108.886672973633	-16.2467021942139	-7.47367286682129	-0.0123684434220195	0.0230210572481155	-0.00165419070981443	0.0337353087961674
851	110.834716796875	-17.5454006195068	-7.14899873733521	-0.00879702530801296	0.0200989879667759	-0.0113944197073579	0.0379560738801956
852	110.185371398926	-16.8960514068604	-7.08406400680542	-0.00944637414067984	0.012956153601408	-0.0120437685400248	0.036657378077507
853	110.834716796875	-16.2467021942139	-7.14899873733521	-0.00912170019000769	0.000293855206109583	-0.0230826959013939	0.0162028968334198
854	109.536026000977	-16.2467021942139	-7.47367286682129	-0.00684897974133492	0.00548864435404539	-0.00490093370899558	0.0142548503354192
855	110.834716796875	-16.5713768005371	-7.86328220367432	-0.00847235135734081	0.00711201597005129	0.00938473641872406	-0.00782300252467394
856	109.536026000977	-15.9220285415649	-7.86328220367432	0.000943203864153475	-0.00749832857400179	0.0103587592020631	0.0233457311987877
857	111.484069824219	-16.2467021942139	-7.79834747314453	0.000293855206109583	-0.0146411629393697	0.01100810803473	-0.0123684434220195
858	110.834716796875	-17.5454006195068	-7.47367286682129	0.01100810803473	0.00418994715437293	0.000943203864153475	-0.00749832857400179
859	108.886672973633	-16.5713768005371	-7.53860807418823	0.00191722682211548	-0.0107450718060136	0.0181509424000978	-0.0198359526693821
860	110.185371398926	-17.2207260131836	-7.4087381362915	0.00711201597005129	0.00776136433705688	0.0220470335334539	-0.0341216214001179
861	109.536026000977	-16.2467021942139	-7.27886867523193	0.00743668992072344	-0.0126931173726916	0.00938473641872406	-0.0324982516467571
862	110.185371398926	-17.2207260131836	-7.08406400680542	0.0226963832974434	-0.00457625929266214	0.00646266713738441	-0.023407369852066
863	110.834716796875	-16.5713768005371	-7.08406400680542	0.0126314787194133	-0.00100484199356288	-0.00717365415766835	-0.0143164889886975
864	108.237327575684	-15.9220285415649	-7.60354280471802	0.011982130818069	0.00581331877037883	-0.0117190945893526	-0.0165892094373703
865	109.536026000977	-15.9220285415649	-7.4087381362915	0.0210730116814375	0.00613799272105098	0.00354059832170606	-0.00587495695799589
866	108.237327575684	-15.9220285415649	-7.01912927627563	-0.00490093370899558	-0.00555028254166245	-3.08191010844894e-05	-0.0120437685400248
867	110.185371398926	-17.2207260131836	-7.53860807418823	-0.00132951640989631	-0.00912170019000769	-0.00327756232582033	-0.00132951640989631
868	110.185371398926	-16.5713768005371	-6.95419406890869	0.0142548503354192	-0.00944637414067984	-0.00425158534198999	0.00711201597005129
869	108.886672973633	-15.9220285415649	-7.6684775352478	-0.021459324285388	0.00808603875339031	-0.00944637414067984	0.00451462110504508
870	110.834716796875	-16.5713768005371	-7.47367286682129	-0.00944637414067984	0.00256657530553639	-0.0100957229733467	0.0285405199974775
871	110.185371398926	-16.2467021942139	-7.21393346786499	-0.00944637414067984	-0.00295288790948689	-0.0175632312893867	0.0379560738801956
872	109.536026000977	-16.5713768005371	-7.27886867523193	-0.0136671401560307	-0.0211346503347158	-0.0188619289547205	0.0269171483814716
873	110.834716796875	-16.8960514068604	-7.73341274261475	-0.00360223650932312	-0.0120437685400248	-0.0143164889886975	0.0220470335334539
874	108.886672973633	-15.9220285415649	-7.6684775352478	-0.0110697457566857	0.00354059832170606	-0.00879702530801296	0.0022419011220336
875	108.886672973633	-15.9220285415649	-7.73341274261475	0.000943203864153475	-0.00327756232582033	0.00191722682211548	0.000943203864153475
876	106.289276123047	-15.5973539352417	-7.01912927627563	-0.0172385573387146	-0.00522560812532902	-0.00814767740666866	0.00191722682211548
877	108.886672973633	-16.8960514068604	-6.75938940048218	-0.00587495695799589	-0.00100484199356288	0.00386527273803949	0.00159255252219737
878	108.237327575684	-16.5713768005371	-6.95419406890869	-0.0149658378213644	0.00678734155371785	-0.00197886489331722	0.00159255252219737
879	108.237327575684	-16.2467021942139	-7.14899873733521	0.0197743140161037	-0.0110697457566857	0.0022419011220336	-0.0123684434220195
880	107.58797454834	-16.5713768005371	-6.88925933837891	0.01100810803473	-0.00295288790948689	0.025618452578783	-0.0389917381107807
881	105.639930725098	-15.9220285415649	-7.08406400680542	0.000293855206109583	-0.00457625929266214	0.013930176384747	-0.0273034609854221
882	106.938629150391	-16.5713768005371	-6.62951993942261	0.00711201597005129	0.000618529506027699	0.0197743140161037	-0.0237320438027382
883	107.58797454834	-16.8960514068604	-6.69445466995239	0.00646266713738441	0.00321592413820326	0.0152288740500808	-0.0169138833880424
884	106.289276123047	-14.9480056762695	-7.14899873733521	0.000293855206109583	0.00743668992072344	-0.00360223650932312	0.000293855206109583
885	106.938629150391	-16.2467021942139	-7.60354280471802	-0.00717365415766835	0.0149041991680861	-0.00912170019000769	0.00873538758605719
886	106.938629150391	-16.2467021942139	-7.60354280471802	-0.0107450718060136	0.0239950809627771	-0.000680167751852423	0.00321592413820326
887	109.536026000977	-16.8960514068604	-7.34380340576172	-0.0107450718060136	0.0233457311987877	-0.00392691092565656	0.0171769186854362
888	106.938629150391	-16.8960514068604	-7.27886867523193	-0.00522560812532902	0.0168522447347641	-0.00425158534198999	0.0136055024340749
889	108.886672973633	-17.5454006195068	-7.27886867523193	-0.00522560812532902	0.0334106348454952	-0.00814767740666866	0.0269171483814716
890	108.886672973633	-16.8960514068604	-7.34380340576172	-0.00912170019000769	0.0392547734081745	-0.00977104809135199	0.0389300994575024
891	108.886672973633	-16.5713768005371	-7.6684775352478	-0.0224333461374044	0.0233457311987877	-0.0198359526693821	0.0353586822748184
892	108.237327575684	-16.5713768005371	-7.27886867523193	-0.0130177913233638	0.0132808275520802	-0.0152905117720366	0.0327612869441509
893	111.484069824219	-17.2207260131836	-7.34380340576172	0.0022419011220336	0.00808603875339031	-0.00977104809135199	0.0168522447347641
894	110.185371398926	-16.2467021942139	-7.27886867523193	-0.00619963090866804	0.0132808275520802	0.00191722682211548	0.0191249661147594
895	110.834716796875	-16.5713768005371	-7.73341274261475	-0.00360223650932312	0.00451462110504508	0.00386527273803949	-0.00165419070981443
896	110.834716796875	-16.5713768005371	-7.79834747314453	-0.000680167751852423	0.00126787810586393	0.00613799272105098	0.00418994715437293
897	110.834716796875	-17.2207260131836	-7.4087381362915	-0.00652430532500148	-0.00425158534198999	0.00289124972186983	-0.00295288790948689
898	110.834716796875	-16.5713768005371	-7.34380340576172	0.00191722682211548	-0.0260047651827335	0.0152288740500808	-0.0026282137259841
899	111.484069824219	-17.5454006195068	-7.27886867523193	0.0178262684494257	-0.0230826959013939	0.0152288740500808	-0.0162645354866982
900	108.886672973633	-15.2726793289185	-7.21393346786499	0.0165275707840919	-0.0311995539814234	0.0226963832974434	-0.0318489037454128
901	110.185371398926	-17.2207260131836	-7.47367286682129	0.0116574559360743	-0.0406151078641415	0.020423661917448	-0.0389917381107807
902	108.237327575684	-15.9220285415649	-7.27886867523193	0.011982130818069	-0.0386670641601086	0.0200989879667759	-0.0195112787187099
903	108.886672973633	-16.8960514068604	-7.14899873733521	0.011982130818069	-0.0376930385828018	0.0252937767654657	-0.017887907102704
904	108.886672973633	-16.8960514068604	-7.34380340576172	0.0136055024340749	-0.0263294391334057	0.00256657530553639	-0.0146411629393697
905	110.185371398926	-18.1947479248047	-7.21393346786499	0.0149041991680861	-0.0136671401560307	-0.00457625929266214	-0.0117190945893526
906	108.237327575684	-16.8960514068604	-6.75938940048218	-0.00295288790948689	-0.00944637414067984	-0.00360223650932312	-0.00847235135734081
907	109.536026000977	-17.5454006195068	-7.21393346786499	-0.000680167751852423	-0.00619963090866804	-0.0120437685400248	0.00711201597005129
908	109.536026000977	-17.2207260131836	-7.27886867523193	0.00256657530553639	0.00711201597005129	-0.028926832601428	0.00386527273803949
909	110.834716796875	-18.5194225311279	-7.27886867523193	-0.00879702530801296	0.0200989879667759	-0.0334722734987736	0.0116574559360743
910	109.536026000977	-18.1947479248047	-6.82432460784912	-0.0113944197073579	0.0207483377307653	-0.0357449948787689	0.0272418223321438
911	111.484069824219	-17.5454006195068	-7.4087381362915	-0.00782300252467394	0.0188002903014421	-0.0415891297161579	0.0308132413774729
912	109.536026000977	-16.8960514068604	-7.4087381362915	-0.00879702530801296	0.0152288740500808	-0.050680011510849	0.0334106348454952
913	111.484069824219	-18.8440971374512	-7.47367286682129	0.000618529506027699	0.0123068047687411	-0.039641086012125	0.0207483377307653
914	110.185371398926	-17.8700752258301	-7.47367286682129	-0.00100484199356288	0.0106834331527352	-0.0240567177534103	0.00873538758605719
915	111.484069824219	-17.5454006195068	-7.6684775352478	0.0022419011220336	0.0022419011220336	-0.0143164889886975	0.00159255252219737
916	110.834716796875	-16.8960514068604	-7.60354280471802	-0.00295288790948689	-0.00587495695799589	-0.0026282137259841	0.00451462110504508
917	110.834716796875	-18.1947479248047	-7.08406400680542	-0.00847235135734081	-0.0139918150380254	-0.0104203969240189	-0.00522560812532902
918	109.536026000977	-17.5454006195068	-7.27886867523193	0.00289124972186983	-0.0195112787187099	-0.00749832857400179	-0.0120437685400248
919	110.834716796875	-18.1947479248047	-7.73341274261475	0.0175015944987535	-0.0156151866540313	-0.00327756232582033	-0.0104203969240189
920	108.237327575684	-16.8960514068604	-7.9282169342041	0.0207483377307653	-0.0256800893694162	0.0239950809627771	-0.0350956469774246
921	111.484069824219	-17.8700752258301	-7.73341274261475	0.00873538758605719	-0.017887907102704	0.01847561635077	-0.0341216214001179
922	108.886672973633	-16.8960514068604	-7.79834747314453	0.00678734155371785	-0.0159398596733809	0.0213976856321096	-0.0172385573387146
923	109.536026000977	-16.8960514068604	-7.34380340576172	0.0168522447347641	-0.0104203969240189	0.00776136433705688	-0.0146411629393697
924	108.237327575684	-15.9220285415649	-7.99315214157104	0.0145795252174139	0.00126787810586393	0.00548864435404539	-0.0139918150380254
925	110.834716796875	-17.2207260131836	-7.9282169342041	0.0178262684494257	0.00321592413820326	-0.0113944197073579	-0.00490093370899558
926	108.886672973633	-16.5713768005371	-8.05808639526367	0.00906006153672934	0.00516396993771195	-0.00847235135734081	-0.00619963090866804
927	109.536026000977	-16.8960514068604	-7.99315214157104	-0.0113944197073579	0.00613799272105098	-0.0107450718060136	-0.00132951640989631
928	110.185371398926	-17.5454006195068	-7.47367286682129	0.00711201597005129	0.00256657530553639	-0.0146411629393697	0.00451462110504508
929	110.834716796875	-17.8700752258301	-7.21393346786499	-0.00490093370899558	0.0126314787194133	-0.0230826959013939	0.0123068047687411
930	109.536026000977	-17.5454006195068	-7.14899873733521	-0.00684897974133492	0.0275664981454611	-0.0279528107494116	0.0438002124428749
931	112.133415222168	-16.8960514068604	-7.9282169342041	0.00126787810586393	0.0136055024340749	-0.0305502042174339	0.0386054255068302
932	108.886672973633	-16.8960514068604	-7.08406400680542	-0.00295288790948689	0.0207483377307653	-0.0295761823654175	0.041852168738842
933	112.133415222168	-17.8700752258301	-7.08406400680542	0.00191722682211548	0.0207483377307653	-0.0263294391334057	0.0220470335334539
934	110.185371398926	-17.5454006195068	-6.95419406890869	-0.00555028254166245	0.0324366129934788	-0.00425158534198999	0.00743668992072344
935	111.484069824219	-16.5713768005371	-7.14899873733521	0.00678734155371785	0.0249691028147936	-0.00165419070981443	-3.08191010844894e-05
936	110.834716796875	-16.8960514068604	-7.27886867523193	-0.00912170019000769	0.0165275707840919	0.0168522447347641	-0.0126931173726916
937	110.834716796875	-18.1947479248047	-7.21393346786499	-0.00165419070981443	0.0132808275520802	0.0158782228827477	0.000943203864153475
938	110.185371398926	-17.5454006195068	-6.49965000152588	0.00743668992072344	0.0200989879667759	0.0191249661147594	-0.00555028254166245
939	112.133415222168	-17.8700752258301	-6.56458520889282	0.0155535480007529	0.00743668992072344	0.0142548503354192	-0.0136671401560307
940	108.886672973633	-16.2467021942139	-6.56458520889282	0.00970941036939621	0.0116574559360743	0.0210730116814375	-0.0311995539814234
941	112.133415222168	-18.5194225311279	-6.95419406890869	-3.08191010844894e-05	0.00418994715437293	0.0239950809627771	-0.0230826959013939
942	110.834716796875	-17.8700752258301	-7.4087381362915	0.0022419011220336	0.00581331877037883	0.0246444288641214	-0.0227580219507217
943	110.185371398926	-17.2207260131836	-7.21393346786499	0.00678734155371785	0.00646266713738441	0.0191249661147594	-0.0191866029053926
944	109.536026000977	-16.5713768005371	-6.75938940048218	0.00743668992072344	0.00289124972186983	0.00743668992072344	-0.0182125810533762
945	110.834716796875	-17.5454006195068	-7.01912927627563	-0.00425158534198999	0.0022419011220336	-0.00132951640989631	-0.0117190945893526
946	108.886672973633	-16.8960514068604	-6.75938940048218	-0.00360223650932312	-0.00360223650932312	-0.00879702530801296	-0.0104203969240189
947	112.133415222168	-18.1947479248047	-6.88925933837891	-0.00392691092565656	0.0022419011220336	-0.0136671401560307	0.00970941036939621
948	111.484069824219	-17.8700752258301	-7.08406400680542	0.00354059832170606	-0.00847235135734081	-0.0156151866540313	0.00743668992072344
949	112.782768249512	-18.5194225311279	-7.47367286682129	-0.0107450718060136	0.00289124972186983	-0.0331475995481014	0.0165275707840919
950	110.185371398926	-17.8700752258301	-7.34380340576172	-0.0146411629393697	-0.00652430532500148	-0.0263294391334057	0.0334106348454952
951	111.484069824219	-17.8700752258301	-7.53860807418823	-0.0136671401560307	-0.02697878703475	-0.023407369852066	0.0356833562254906
952	110.185371398926	-16.5713768005371	-7.14899873733521	-0.0126931173726916	-0.00944637414067984	-0.017887907102704	0.0350340083241463
953	112.782768249512	-18.5194225311279	-7.47367286682129	-0.0110697457566857	-0.00977104809135199	0.00126787810586393	0.0282158460468054
954	112.133415222168	-18.1947479248047	-7.73341274261475	-0.00165419070981443	0.00321592413820326	0.0145795252174139	0.0106834331527352
955	110.834716796875	-17.5454006195068	-7.73341274261475	-0.00684897974133492	-0.00652430532500148	0.0236704051494598	0.00483929552137852
956	110.185371398926	-17.2207260131836	-7.60354280471802	-0.00457625929266214	-0.000680167751852423	0.029189869761467	0.0243197549134493
957	111.484069824219	-18.1947479248047	-6.69445466995239	-0.00684897974133492	-0.0253554154187441	0.036657378077507	0.000618529506027699
958	110.834716796875	-18.8440971374512	-6.49965000152588	0.000943203864153475	0.00256657530553639	0.0272418223321438	0.000618529506027699
959	110.834716796875	-18.1947479248047	-6.95419406890869	-0.00619963090866804	-0.00782300252467394	0.0171769186854362	-0.0110697457566857
960	108.237327575684	-17.2207260131836	-7.21393346786499	-0.00165419070981443	-0.00782300252467394	0.01847561635077	-0.039641086012125
961	111.484069824219	-19.1687717437744	-6.95419406890869	-0.00490093370899558	-0.0130177913233638	0.00613799272105098	-0.0311995539814234
962	109.536026000977	-17.8700752258301	-7.08406400680542	0.00256657530553639	-0.00230353930965066	-0.0126931173726916	-0.0250307414680719
963	108.237327575684	-17.8700752258301	-6.88925933837891	-0.00392691092565656	0.00159255252219737	-0.0292515084147453	-0.0130177913233638
964	106.938629150391	-16.8960514068604	-6.75938940048218	0.00970941036939621	0.00646266713738441	-0.0221086721867323	-0.00912170019000769
965	107.58797454834	-17.8700752258301	-7.27886867523193	-3.08191010844894e-05	0.0188002903014421	-0.00847235135734081	0.00386527273803949
966	107.58797454834	-17.5454006195068	-7.21393346786499	-0.00457625929266214	0.00516396993771195	-0.00619963090866804	-3.08191010844894e-05
967	109.536026000977	-18.8440971374512	-6.95419406890869	-0.0113944197073579	0.00483929552137852	-0.0139918150380254	0.00873538758605719
968	109.536026000977	-18.8440971374512	-6.88925933837891	-0.00587495695799589	0.00906006153672934	-0.00977104809135199	0.0100340843200684
969	110.185371398926	-18.8440971374512	-6.56458520889282	-0.0130177913233638	0.020423661917448	-0.0195112787187099	0.0213976856321096
970	107.58797454834	-17.5454006195068	-6.56458520889282	-0.0107450718060136	0.0363327041268349	-0.0143164889886975	0.0343846566975117
971	110.834716796875	-18.1947479248047	-7.21393346786499	-0.0185372550040483	0.0301638916134834	-0.0175632312893867	0.0272418223321438
972	107.58797454834	-18.1947479248047	-7.01912927627563	-0.017887907102704	0.0265924744307995	-0.000355493422830477	0.025618452578783
973	110.834716796875	-18.8440971374512	-6.88925933837891	-0.00327756232582033	0.0106834331527352	0.01100810803473	0.00938473641872406
974	108.237327575684	-17.2207260131836	-6.95419406890869	-0.00165419070981443	0.0113327819854021	0.0259431265294552	0.00451462110504508
975	108.237327575684	-17.5454006195068	-6.75938940048218	-0.00425158534198999	0.0158782228827477	0.0298392176628113	0.00126787810586393
976	108.886672973633	-17.2207260131836	-6.95419406890869	0.000943203864153475	0.00808603875339031	0.0210730116814375	0.000943203864153475
977	108.237327575684	-17.8700752258301	-7.27886867523193	-0.00555028254166245	-0.00619963090866804	0.00548864435404539	0.00906006153672934
978	108.237327575684	-17.5454006195068	-7.14899873733521	0.00451462110504508	0.000293855206109583	-0.0104203969240189	0.00483929552137852
979	110.834716796875	-18.8440971374512	-6.69445466995239	0.0230210572481155	-0.00977104809135199	0.00516396993771195	-0.0165892094373703
980	110.834716796875	-17.5454006195068	-7.01912927627563	0.0230210572481155	-0.0136671401560307	0.0188002903014421	-0.0292515084147453
981	109.536026000977	-18.5194225311279	-6.62951993942261	0.00970941036939621	-0.0227580219507217	0.0275664981454611	-0.0311995539814234
982	110.834716796875	-18.1947479248047	-7.34380340576172	0.00808603875339031	-0.0227580219507217	0.0272418223321438	-0.0240567177534103
983	110.834716796875	-18.8440971374512	-7.47367286682129	0.0145795252174139	-0.0217839982360601	0.00873538758605719	-0.0182125810533762
984	110.185371398926	-17.8700752258301	-7.4087381362915	0.0103587592020631	0.00678734155371785	0.00548864435404539	-0.0188619289547205
985	110.834716796875	-18.8440971374512	-7.34380340576172	0.00191722682211548	0.00970941036939621	0.0113327819854021	0.000943203864153475
986	110.185371398926	-18.5194225311279	-7.27886867523193	-0.00132951640989631	0.00386527273803949	0.0106834331527352	0.00451462110504508
987	109.536026000977	-17.8700752258301	-7.4087381362915	0.00678734155371785	-0.00327756232582033	-0.00684897974133492	0.0123068047687411
988	109.536026000977	-17.5454006195068	-7.60354280471802	0.00678734155371785	0.00354059832170606	-0.00847235135734081	0.00548864435404539
989	110.834716796875	-18.8440971374512	-7.08406400680542	-0.00717365415766835	0.00938473641872406	-0.0243813935667276	0.0207483377307653
990	109.536026000977	-19.1687717437744	-6.95419406890869	-0.0100957229733467	0.0171769186854362	-0.0360696688294411	0.0382807515561581
991	109.536026000977	-18.1947479248047	-7.21393346786499	-0.00360223650932312	0.00354059832170606	-0.0607449151575565	0.0363327041268349
992	108.886672973633	-18.5194225311279	-6.82432460784912	-0.0136671401560307	-3.08191010844894e-05	-0.0672384053468704	0.0272418223321438
993	111.484069824219	-19.4934463500977	-6.56458520889282	0.000293855206109583	-0.0126931173726916	-0.0623682886362076	0.020423661917448
994	110.185371398926	-19.1687717437744	-7.14899873733521	0.00321592413820326	-0.0100957229733467	-0.0623682886362076	0.00289124972186983
995	110.185371398926	-18.8440971374512	-7.21393346786499	-0.00197886489331722	-0.0204853005707264	-0.0441865250468254	0.00418994715437293
996	110.185371398926	-18.8440971374512	-7.21393346786499	-0.00684897974133492	-0.0243813935667276	-0.0240567177534103	0.00159255252219737
997	110.834716796875	-19.1687717437744	-6.95419406890869	0.0113327819854021	-0.0276281367987394	-0.0224333461374044	-0.00230353930965066
998	110.185371398926	-19.8181209564209	-6.69445466995239	0.00321592413820326	-0.0250307414680719	-0.0204853005707264	-0.0113944197073579
999	111.484069824219	-19.4934463500977	-6.56458520889282	0.0217223595827818	-0.0286021586507559	-0.000355493422830477	-0.0224333461374044
1000	108.886672973633	-17.8700752258301	-6.49965000152588	0.0269171483814716	-0.023407369852066	0.0113327819854021	-0.0399657599627972
1001	112.133415222168	-19.4934463500977	-6.43471527099609	0.0113327819854021	-0.0204853005707264	0.0100340843200684	-0.0305502042174339
1002	108.237327575684	-17.8700752258301	-7.21393346786499	0.0142548503354192	-0.0211346503347158	0.0191249661147594	-0.0260047651827335
1003	109.536026000977	-18.1947479248047	-6.82432460784912	0.00776136433705688	-0.0185372550040483	0.00418994715437293	-0.0126931173726916
1004	110.185371398926	-18.8440971374512	-7.27886867523193	0.0136055024340749	-0.00457625929266214	0.00873538758605719	-0.0100957229733467
1005	110.834716796875	-18.5194225311279	-7.01912927627563	0.0178262684494257	0.00321592413820326	0.00159255252219737	-0.00457625929266214
1006	108.237327575684	-17.2207260131836	-7.53860807418823	-0.00165419070981443	0.000618529506027699	0.0106834331527352	-0.00327756232582033
1007	108.237327575684	-17.2207260131836	-7.79834747314453	0.0022419011220336	-0.00749832857400179	-0.00360223650932312	-0.00360223650932312
1008	108.237327575684	-16.8960514068604	-7.6684775352478	-0.00197886489331722	0.0100340843200684	-0.00749832857400179	0.00386527273803949
1009	112.133415222168	-18.1947479248047	-7.34380340576172	-3.08191010844894e-05	0.0116574559360743	-0.0120437685400248	0.0226963832974434
1010	109.536026000977	-17.8700752258301	-7.21393346786499	-0.0107450718060136	0.0220470335334539	-0.0260047651827335	0.0314625911414623
1011	109.536026000977	-17.2207260131836	-7.34380340576172	-0.0182125810533762	0.0100340843200684	-0.0299008563160896	0.0412028171122074
1012	108.237327575684	-16.8960514068604	-7.6684775352478	-0.0100957229733467	0.0100340843200684	-0.0435371771454811	0.0373067259788513
1013	110.834716796875	-17.8700752258301	-7.4087381362915	0.00289124972186983	0.0123068047687411	-0.03444629535079	0.0226963832974434
1014	109.536026000977	-18.1947479248047	-7.34380340576172	0.00451462110504508	0.00841071270406246	-0.0195112787187099	0.0197743140161037
1015	110.834716796875	-17.2207260131836	-7.08406400680542	-0.00555028254166245	0.00776136433705688	-0.00749832857400179	0.00256657530553639
1016	109.536026000977	-17.5454006195068	-6.82432460784912	-0.00327756232582033	-0.00100484199356288	0.000293855206109583	-0.00100484199356288
1017	110.834716796875	-17.8700752258301	-7.27886867523193	0.00873538758605719	0.00841071270406246	0.0022419011220336	-0.00165419070981443
1018	108.886672973633	-17.2207260131836	-6.95419406890869	0.00873538758605719	0.0145795252174139	0.00808603875339031	-0.0159398596733809
1019	110.834716796875	-17.5454006195068	-6.88925933837891	0.0178262684494257	0.00483929552137852	0.011982130818069	-0.00847235135734081
1020	107.58797454834	-15.9220285415649	-7.53860807418823	0.0213976856321096	0.0113327819854021	0.0220470335334539	-0.0256800893694162
1021	110.834716796875	-17.5454006195068	-7.4087381362915	0.0165275707840919	0.00743668992072344	0.0191249661147594	-0.0318489037454128
1022	107.58797454834	-15.9220285415649	-7.60354280471802	0.0100340843200684	-0.00100484199356288	0.0236704051494598	-0.0247060675173998
1023	108.237327575684	-16.2467021942139	-7.60354280471802	0.00808603875339031	0.00841071270406246	0.00678734155371785	-0.0156151866540313
1024	108.237327575684	-16.8960514068604	-7.01912927627563	0.0197743140161037	0.0100340843200684	0.0155535480007529	-0.00847235135734081
1025	108.886672973633	-17.2207260131836	-7.08406400680542	0.0116574559360743	0.000943203864153475	0.025618452578783	-0.00847235135734081
1026	107.58797454834	-16.2467021942139	-7.21393346786499	-0.00457625929266214	0.000293855206109583	0.0434755384922028	-3.08191010844894e-05
1027	108.886672973633	-15.9220285415649	-7.34380340576172	-0.00425158534198999	-0.00457625929266214	0.0386054255068302	0.00711201597005129
1028	108.237327575684	-16.2467021942139	-7.01912927627563	-0.00392691092565656	-0.00132951640989631	0.0171769186854362	0.00581331877037883
1029	110.834716796875	-17.5454006195068	-6.95419406890869	-0.00684897974133492	0.00159255252219737	0.00906006153672934	0.0123068047687411
1030	106.938629150391	-16.8960514068604	-6.69445466995239	-0.0117190945893526	0.0168522447347641	-0.0104203969240189	0.0317872650921345
1031	110.834716796875	-16.5713768005371	-7.4087381362915	-0.0149658378213644	0.00776136433705688	-0.0126931173726916	0.0347093306481838
1032	107.58797454834	-15.9220285415649	-7.4087381362915	-0.00814767740666866	0.00451462110504508	-0.0337969474494457	0.0136055024340749
1033	110.185371398926	-17.2207260131836	-6.88925933837891	-0.000680167751852423	0.0178262684494257	-0.02697878703475	0.0155535480007529
1034	109.536026000977	-16.2467021942139	-6.69445466995239	0.00516396993771195	-0.00132951640989631	-0.0130177913233638	0.00906006153672934
1035	110.185371398926	-16.2467021942139	-7.34380340576172	0.00256657530553639	0.00418994715437293	0.000943203864153475	-0.00555028254166245
1036	109.536026000977	-16.5713768005371	-7.27886867523193	0.00159255252219737	-0.00782300252467394	0.00581331877037883	0.00613799272105098
1037	110.834716796875	-16.5713768005371	-7.27886867523193	-0.000680167751852423	-0.0107450718060136	-0.00360223650932312	0.000293855206109583
1038	107.58797454834	-16.5713768005371	-7.60354280471802	0.0126314787194133	-0.00295288790948689	-0.00587495695799589	-0.00555028254166245
1039	108.886672973633	-17.2207260131836	-7.4087381362915	0.0103587592020631	-0.000355493422830477	0.00354059832170606	-0.0227580219507217
1040	107.58797454834	-15.5973539352417	-7.53860807418823	0.0158782228827477	0.00613799272105098	0.0246444288641214	-0.0350956469774246
1041	111.484069824219	-16.5713768005371	-7.73341274261475	0.0162028968334198	0.0194496400654316	0.0220470335334539	-0.0406151078641415
1042	108.237327575684	-15.5973539352417	-7.9282169342041	0.0123068047687411	0.029189869761467	0.0236704051494598	-0.0266541130840778
1043	108.886672973633	-15.9220285415649	-7.6684775352478	0.00938473641872406	0.0428261905908585	0.0165275707840919	-0.0169138833880424
1044	108.237327575684	-16.2467021942139	-7.4087381362915	0.0123068047687411	0.0489950031042099	0.0106834331527352	-0.0104203969240189
1045	108.886672973633	-16.2467021942139	-7.14899873733521	0.000293855206109583	0.0525664202868938	0.0158782228827477	-0.00847235135734081
1046	107.58797454834	-16.2467021942139	-6.82432460784912	0.00808603875339031	0.0489950031042099	0.00906006153672934	-3.08191010844894e-05
1047	108.886672973633	-15.5973539352417	-7.86328220367432	-0.00522560812532902	0.0373067259788513	0.0100340843200684	0.00808603875339031
1048	109.536026000977	-16.5713768005371	-7.73341274261475	0.0126314787194133	0.0337353087961674	0.00808603875339031	0.00841071270406246
1049	110.834716796875	-16.8960514068604	-7.4087381362915	-0.00977104809135199	0.0239950809627771	0.00354059832170606	0.0149041991680861
1050	107.58797454834	-16.2467021942139	-7.27886867523193	-0.0146411629393697	0.0158782228827477	-0.0100957229733467	0.0317872650921345
1051	110.185371398926	-16.8960514068604	-6.82432460784912	-0.0110697457566857	0.00581331877037883	-0.0136671401560307	0.0421768426895142
1052	107.58797454834	-15.9220285415649	-7.08406400680542	-0.0107450718060136	-0.0100957229733467	-0.0191866029053926	0.0337353087961674
1053	110.185371398926	-17.2207260131836	-6.95419406890869	-0.0107450718060136	-0.02697878703475	-0.0253554154187441	0.0194496400654316
1054	108.886672973633	-16.8960514068604	-6.82432460784912	0.0022419011220336	-0.0363943427801132	-0.0123684434220195	0.0165275707840919
1055	109.536026000977	-16.5713768005371	-7.01912927627563	0.00483929552137852	-0.0347709693014622	-0.0253554154187441	0.0178262684494257
1056	109.536026000977	-16.8960514068604	-6.75938940048218	0.0103587592020631	-0.0445111989974976	-0.032173577696085	0.00776136433705688
1057	109.536026000977	-16.5713768005371	-6.75938940048218	0.00808603875339031	-0.0415891297161579	-0.03444629535079	0.0116574559360743
1058	108.237327575684	-16.8960514068604	-6.82432460784912	0.00808603875339031	-0.0230826959013939	-0.0302255302667618	-0.00197886489331722
1059	108.886672973633	-17.2207260131836	-7.4087381362915	0.0236704051494598	-0.0341216214001179	-0.0185372550040483	-0.0175632312893867
1060	106.938629150391	-15.5973539352417	-7.60354280471802	0.0252937767654657	-0.0376930385828018	0.012956153601408	-0.0363943427801132
1061	108.237327575684	-16.8960514068604	-7.53860807418823	0.0220470335334539	-0.0305502042174339	0.0181509424000978	-0.0386670641601086
1062	106.938629150391	-16.2467021942139	-6.95419406890869	0.011982130818069	-0.0211346503347158	0.0301638916134834	-0.0331475995481014
1063	106.289276123047	-16.2467021942139	-7.34380340576172	0.0162028968334198	-0.0211346503347158	0.0236704051494598	-0.0337969474494457
1064	106.938629150391	-15.9220285415649	-7.53860807418823	0.0106834331527352	0.00159255252219737	0.0324366129934788	-0.0113944197073579
1065	106.289276123047	-15.9220285415649	-7.14899873733521	-0.00684897974133492	0.00386527273803949	0.029189869761467	-0.00197886489331722
1066	105.639930725098	-16.2467021942139	-7.21393346786499	0.0116574559360743	0.00191722682211548	0.0217223595827818	0.00548864435404539
1067	106.289276123047	-15.5973539352417	-7.27886867523193	-0.017887907102704	0.00126787810586393	0.0301638916134834	0.00418994715437293
1068	106.938629150391	-17.5454006195068	-6.75938940048218	-0.0113944197073579	0.0116574559360743	0.0360080301761627	0.00256657530553639
1069	108.237327575684	-16.8960514068604	-6.43471527099609	-0.0117190945893526	0.0259431265294552	0.0298392176628113	0.00938473641872406
1070	104.990585327148	-16.2467021942139	-6.95419406890869	-0.0253554154187441	0.0382807515561581	0.00970941036939621	0.0308132413774729
1071	107.58797454834	-17.5454006195068	-7.14899873733521	-0.02697878703475	0.0308132413774729	-0.0120437685400248	0.0321119390428066
1072	104.990585327148	-15.9220285415649	-7.14899873733521	-0.0260047651827335	0.025618452578783	-0.0412644557654858	0.0330859608948231
1073	106.289276123047	-16.8960514068604	-6.88925933837891	-0.0221086721867323	0.0207483377307653	-0.0493813157081604	0.0194496400654316
1074	106.938629150391	-16.8960514068604	-7.08406400680542	-0.0143164889886975	0.0194496400654316	-0.0425631552934647	0.0126314787194133
1075	106.938629150391	-16.8960514068604	-7.47367286682129	-0.0126931173726916	0.0145795252174139	-0.0324982516467571	-0.0126931173726916
1076	106.938629150391	-17.2207260131836	-7.6684775352478	-0.0182125810533762	0.00613799272105098	-0.0273034609854221	0.00451462110504508
1077	107.58797454834	-17.2207260131836	-7.6684775352478	-0.0152905117720366	-0.00132951640989631	-0.00749832857400179	-0.00425158534198999
1078	107.58797454834	-17.8700752258301	-6.75938940048218	0.00581331877037883	-0.00197886489331722	0.00613799272105098	-0.0026282137259841
1079	106.938629150391	-17.5454006195068	-6.75938940048218	0.0132808275520802	-0.0123684434220195	0.00873538758605719	-0.0266541130840778
1080	106.289276123047	-15.9220285415649	-6.82432460784912	0.0230210572481155	-0.032173577696085	0.0213976856321096	-0.0445111989974976
1081	108.237327575684	-18.1947479248047	-7.4087381362915	0.0126314787194133	-0.0237320438027382	0.0236704051494598	-0.0363943427801132
1082	108.237327575684	-17.2207260131836	-7.73341274261475	0.00548864435404539	-0.02697878703475	0.0188002903014421	-0.0191866029053926
1083	106.289276123047	-16.2467021942139	-7.6684775352478	0.00711201597005129	-0.0195112787187099	-0.00782300252467394	-0.0204853005707264
1084	107.58797454834	-16.2467021942139	-6.88925933837891	0.00808603875339031	-0.0195112787187099	-0.023407369852066	-0.0201606266200542
1085	106.938629150391	-16.8960514068604	-7.01912927627563	0.00873538758605719	-0.00717365415766835	-0.0263294391334057	-0.00879702530801296
1086	107.58797454834	-16.8960514068604	-6.82432460784912	0.00418994715437293	-0.00944637414067984	-0.0376930385828018	-0.00490093370899558
1087	108.886672973633	-16.5713768005371	-7.27886867523193	0.013930176384747	-0.00619963090866804	-0.0357449948787689	-0.00327756232582033
1088	108.886672973633	-17.2207260131836	-7.47367286682129	-0.00457625929266214	0.00256657530553639	-0.0276281367987394	0.00613799272105098
1089	110.185371398926	-17.5454006195068	-7.27886867523193	-0.000680167751852423	0.0152288740500808	-0.0139918150380254	0.0194496400654316
1090	107.58797454834	-16.8960514068604	-7.34380340576172	-0.0152905117720366	0.0275664981454611	-0.0357449948787689	0.0350340083241463
1091	110.185371398926	-17.8700752258301	-6.95419406890869	-0.0175632312893867	0.0191249661147594	-0.0425631552934647	0.0460729338228703
1092	106.938629150391	-16.2467021942139	-6.75938940048218	-0.0191866029053926	0.0200989879667759	-0.0445111989974976	0.0382807515561581
1093	110.185371398926	-17.8700752258301	-7.47367286682129	-0.00652430532500148	0.0188002903014421	-0.03444629535079	0.0188002903014421
1094	109.536026000977	-17.8700752258301	-7.27886867523193	0.0113327819854021	0.0239950809627771	-0.0279528107494116	0.0207483377307653
1095	109.536026000977	-17.8700752258301	-7.08406400680542	-0.00490093370899558	0.01847561635077	-0.0126931173726916	0.011982130818069
1096	109.536026000977	-17.5454006195068	-6.95419406890869	-0.00100484199356288	0.0197743140161037	-0.0110697457566857	0.00711201597005129
1097	109.536026000977	-17.8700752258301	-6.69445466995239	-0.00522560812532902	0.00321592413820326	-0.00360223650932312	0.00776136433705688
1098	108.886672973633	-18.1947479248047	-6.62951993942261	0.00613799272105098	0.00256657530553639	-0.0026282137259841	-0.000680167751852423
1099	108.237327575684	-18.5194225311279	-6.75938940048218	0.0194496400654316	0.00126787810586393	0.00873538758605719	-0.0172385573387146
1100	107.58797454834	-17.8700752258301	-7.14899873733521	0.0158782228827477	-0.0104203969240189	0.0142548503354192	-0.0383423902094364
1101	110.185371398926	-18.5194225311279	-6.88925933837891	0.0155535480007529	-0.00230353930965066	0.0288651939481497	-0.0341216214001179
1102	109.536026000977	-18.5194225311279	-7.60354280471802	0.00451462110504508	-0.00295288790948689	0.0282158460468054	-0.0263294391334057
1103	108.237327575684	-18.1947479248047	-7.34380340576172	0.0106834331527352	-0.00360223650932312	0.0295145437121391	-0.0208099745213985
1104	108.237327575684	-18.5194225311279	-6.88925933837891	0.00711201597005129	-0.00717365415766835	0.0213976856321096	-0.00912170019000769
1105	108.237327575684	-18.1947479248047	-7.79834747314453	-0.00132951640989631	-0.00360223650932312	0.0181509424000978	-0.0221086721867323
1106	108.237327575684	-18.8440971374512	-7.79834747314453	0.020423661917448	0.00548864435404539	0.0178262684494257	-0.00879702530801296
1107	109.536026000977	-18.5194225311279	-7.73341274261475	0.00354059832170606	-0.000355493422830477	0.00321592413820326	-0.00425158534198999
1108	110.834716796875	-19.4934463500977	-6.75938940048218	-0.00555028254166245	0.00938473641872406	0.00159255252219737	-0.000355493422830477
1109	108.886672973633	-18.8440971374512	-6.49965000152588	-0.00944637414067984	0.013930176384747	0.000293855206109583	0.0178262684494257
1110	108.237327575684	-18.5194225311279	-7.53860807418823	-0.00879702530801296	0.00873538758605719	-0.00165419070981443	0.0347093306481838
1111	110.834716796875	-20.1427936553955	-7.53860807418823	-0.00587495695799589	0.0116574559360743	-0.00230353930965066	0.0330859608948231
1112	108.237327575684	-18.5194225311279	-7.01912927627563	-0.00749832857400179	0.00970941036939621	-0.00100484199356288	0.0324366129934788
1113	110.834716796875	-19.8181209564209	-7.34380340576172	-0.00814767740666866	0.0100340843200684	0.00646266713738441	0.0197743140161037
1114	110.834716796875	-19.1687717437744	-6.62951993942261	0.00386527273803949	0.00321592413820326	0.0136055024340749	0.020423661917448
1115	107.58797454834	-18.5194225311279	-7.4087381362915	-0.00230353930965066	-0.00749832857400179	0.0288651939481497	0.0226963832974434
1116	108.886672973633	-18.5194225311279	-7.14899873733521	0.000943203864153475	-0.0237320438027382	0.0142548503354192	-0.00360223650932312
1117	108.886672973633	-18.8440971374512	-7.14899873733521	-0.000680167751852423	-0.0247060675173998	-0.00132951640989631	0.00970941036939621
1118	109.536026000977	-19.4934463500977	-7.08406400680542	0.01100810803473	-0.0266541130840778	-0.00879702530801296	-0.0026282137259841
1119	111.484069824219	-19.8181209564209	-6.69445466995239	0.0158782228827477	-0.00555028254166245	-0.00490093370899558	-0.0117190945893526
1120	111.484069824219	-19.1687717437744	-7.14899873733521	0.0132808275520802	-0.021459324285388	0.0230210572481155	-0.0412644557654858
1121	109.536026000977	-18.5194225311279	-7.53860807418823	0.0103587592020631	-0.0104203969240189	0.0421768426895142	-0.0347709693014622
1122	110.185371398926	-19.1687717437744	-7.53860807418823	0.0188002903014421	-0.00522560812532902	0.0441248863935471	-0.021459324285388
1123	110.834716796875	-19.4934463500977	-7.47367286682129	0.00646266713738441	0.00646266713738441	0.0405534692108631	-0.0195112787187099
1124	110.185371398926	-19.1687717437744	-7.14899873733521	0.0116574559360743	0.0226963832974434	-0.00587495695799589	-0.00619963090866804
1125	110.834716796875	-19.1687717437744	-6.75938940048218	0.00613799272105098	0.0272418223321438	-3.08191010844894e-05	-0.00522560812532902
1126	110.834716796875	-18.8440971374512	-6.43471527099609	0.00808603875339031	0.0272418223321438	-0.021459324285388	0.00516396993771195
1127	108.886672973633	-17.5454006195068	-7.27886867523193	-0.00684897974133492	0.0158782228827477	-0.0117190945893526	-0.00165419070981443
1128	110.834716796875	-18.5194225311279	-6.82432460784912	0.0022419011220336	0.0149041991680861	-0.023407369852066	-0.00100484199356288
1129	110.834716796875	-18.5194225311279	-6.75938940048218	-0.00425158534198999	0.0249691028147936	-0.0133424662053585	0.0210730116814375
1130	107.58797454834	-18.8440971374512	-6.69445466995239	-0.0120437685400248	0.0259431265294552	-0.00749832857400179	0.025618452578783
1131	110.185371398926	-17.5454006195068	-6.88925933837891	-0.0136671401560307	0.0207483377307653	-0.00100484199356288	0.0337353087961674
1132	110.834716796875	-18.5194225311279	-6.49965000152588	-0.00912170019000769	0.00159255252219737	0.000293855206109583	0.0353586822748184
1133	112.133415222168	-18.5194225311279	-7.21393346786499	-0.00360223650932312	-0.0113944197073579	-0.00100484199356288	0.0285405199974775
1134	108.886672973633	-17.2207260131836	-7.01912927627563	-3.08191010844894e-05	-0.0237320438027382	-0.00197886489331722	0.012956153601408
1135	109.536026000977	-17.5454006195068	-7.6684775352478	-0.00100484199356288	-0.0217839982360601	-0.00490093370899558	0.00386527273803949
1136	109.536026000977	-17.8700752258301	-7.4087381362915	-0.00619963090866804	-0.0250307414680719	-0.0201606266200542	-0.00944637414067984
1137	110.185371398926	-17.2207260131836	-7.60354280471802	0.00159255252219737	-0.0399657599627972	-0.0185372550040483	-0.00197886489331722
1138	109.536026000977	-17.2207260131836	-7.34380340576172	0.0113327819854021	-0.032173577696085	-0.0295761823654175	-0.00360223650932312
1139	110.185371398926	-17.5454006195068	-7.86328220367432	0.0197743140161037	-0.0286021586507559	-0.0331475995481014	-0.0146411629393697
1140	108.237327575684	-17.2207260131836	-7.21393346786499	0.0226963832974434	-0.0318489037454128	-0.0188619289547205	-0.0308748781681061
1141	110.834716796875	-18.1947479248047	-7.60354280471802	0.0126314787194133	-0.0370436906814575	-0.00230353930965066	-0.0422384813427925
1142	110.834716796875	-18.5194225311279	-7.53860807418823	0.00711201597005129	-0.032173577696085	0.00743668992072344	-0.0243813935667276
1143	110.185371398926	-18.1947479248047	-7.53860807418823	0.01847561635077	-0.017887907102704	0.00776136433705688	-0.0227580219507217
1144	110.834716796875	-18.8440971374512	-7.47367286682129	0.0123068047687411	-0.0198359526693821	0.0175015944987535	-0.0117190945893526
1145	110.834716796875	-18.1947479248047	-7.6684775352478	0.00321592413820326	-0.00619963090866804	0.00711201597005129	-0.00782300252467394
1146	110.834716796875	-18.5194225311279	-7.08406400680542	-0.0100957229733467	-0.00977104809135199	0.000293855206109583	0.00516396993771195
1147	108.886672973633	-16.8960514068604	-7.9282169342041	-0.00327756232582033	0.00386527273803949	0.0103587592020631	-0.00295288790948689
1148	108.237327575684	-17.2207260131836	-7.73341274261475	-0.0026282137259841	-0.00327756232582033	0.00418994715437293	-0.00360223650932312
1149	108.886672973633	-16.8960514068604	-7.47367286682129	-0.00327756232582033	0.0155535480007529	-0.00587495695799589	0.0022419011220336
1150	110.185371398926	-18.1947479248047	-7.53860807418823	-0.00847235135734081	0.00646266713738441	-0.0224333461374044	0.0233457311987877
1151	109.536026000977	-16.8960514068604	-7.9282169342041	-0.0191866029053926	0.0116574559360743	-0.0376930385828018	0.025618452578783
1152	109.536026000977	-17.2207260131836	-7.14899873733521	-0.0126931173726916	0.00776136433705688	-0.0386670641601086	0.0324366129934788
1153	111.484069824219	-18.1947479248047	-7.08406400680542	-0.0149658378213644	0.00354059832170606	-0.0276281367987394	0.0158782228827477
1154	110.834716796875	-16.8960514068604	-7.01912927627563	-0.00295288790948689	0.00289124972186983	-0.00652430532500148	0.0145795252174139
1155	108.237327575684	-16.5713768005371	-7.01912927627563	-0.00360223650932312	-0.0104203969240189	0.00711201597005129	0.00386527273803949
1156	110.834716796875	-16.5713768005371	-7.34380340576172	-0.00977104809135199	-0.0100957229733467	0.0123068047687411	-0.0026282137259841
1157	110.185371398926	-17.5454006195068	-7.86328220367432	0.00191722682211548	-0.00457625929266214	0.0288651939481497	0.0022419011220336
1158	111.484069824219	-18.1947479248047	-7.47367286682129	-0.00457625929266214	-0.000680167751852423	0.00938473641872406	-0.00619963090866804
1159	110.834716796875	-17.8700752258301	-7.34380340576172	0.0100340843200684	0.00321592413820326	0.00873538758605719	-0.0204853005707264
1160	109.536026000977	-17.8700752258301	-7.27886867523193	0.0181509424000978	0.00159255252219737	-0.000355493422830477	-0.0383423902094364
1161	109.536026000977	-16.8960514068604	-7.53860807418823	0.00938473641872406	0.00451462110504508	-0.00717365415766835	-0.0415891297161579
1162	108.237327575684	-16.2467021942139	-7.6684775352478	0.011982130818069	0.0103587592020631	-0.0110697457566857	-0.0191866029053926
1163	110.834716796875	-17.5454006195068	-7.53860807418823	0.0145795252174139	0.0152288740500808	-0.0266541130840778	-0.0224333461374044
1164	110.834716796875	-17.5454006195068	-7.34380340576172	0.01100810803473	0.0213976856321096	-0.0191866029053926	-0.0204853005707264
1165	110.834716796875	-17.5454006195068	-6.75938940048218	0.0126314787194133	0.0181509424000978	-0.0133424662053585	-0.00847235135734081
1166	110.185371398926	-17.8700752258301	-6.62951993942261	0.00418994715437293	0.0171769186854362	-0.0162645354866982	-0.00912170019000769
1167	110.185371398926	-17.2207260131836	-7.27886867523193	0.00418994715437293	0.0136055024340749	-0.0188619289547205	0.00743668992072344
1168	108.886672973633	-16.5713768005371	-7.6684775352478	0.00289124972186983	0.0210730116814375	-0.0110697457566857	0.00256657530553639
1169	110.185371398926	-16.8960514068604	-7.4087381362915	-0.00295288790948689	0.0223717093467712	-0.0175632312893867	0.0132808275520802
1170	110.834716796875	-17.2207260131836	-7.27886867523193	-0.00814767740666866	0.0249691028147936	-0.0204853005707264	0.0278911720961332
1171	108.886672973633	-16.2467021942139	-7.53860807418823	-0.0113944197073579	0.00678734155371785	-0.0188619289547205	0.0353586822748184
1172	107.58797454834	-16.2467021942139	-6.49965000152588	-0.017887907102704	-0.00587495695799589	-0.0113944197073579	0.0415274947881699
1173	110.834716796875	-16.5713768005371	-6.95419406890869	-0.00165419070981443	-0.00684897974133492	-0.0152905117720366	0.0188002903014421
1174	109.536026000977	-17.2207260131836	-6.95419406890869	-0.0026282137259841	0.00516396993771195	-0.0113944197073579	0.0126314787194133
1175	110.834716796875	-16.5713768005371	-7.14899873733521	0.0181509424000978	0.00743668992072344	0.00256657530553639	0.0106834331527352
1176	109.536026000977	-17.2207260131836	-7.08406400680542	-0.00522560812532902	0.00743668992072344	-0.0110697457566857	-0.00132951640989631
1177	109.536026000977	-16.8960514068604	-7.27886867523193	-3.08191010844894e-05	0.00191722682211548	-0.00944637414067984	0.00321592413820326
1178	108.886672973633	-17.5454006195068	-7.01912927627563	-0.00782300252467394	-0.000680167751852423	0.00970941036939621	-0.00230353930965066
1179	109.536026000977	-16.8960514068604	-6.88925933837891	0.0132808275520802	-0.00360223650932312	0.0168522447347641	-0.0208099745213985
1180	106.938629150391	-16.8960514068604	-6.95419406890869	0.0233457311987877	-0.00944637414067984	0.0395794473588467	-0.0354203209280968
1181	108.886672973633	-15.5973539352417	-7.21393346786499	0.00126787810586393	-0.0117190945893526	0.029189869761467	-0.0402904339134693
1182	107.58797454834	-15.9220285415649	-7.01912927627563	0.00483929552137852	-0.00100484199356288	0.0171769186854362	-0.0308748781681061
1183	108.237327575684	-16.5713768005371	-6.69445466995239	0.00711201597005129	0.0210730116814375	0.0330859608948231	-0.0211346503347158
1184	108.886672973633	-16.8960514068604	-6.49965000152588	0.00743668992072344	0.0171769186854362	0.0210730116814375	-0.0110697457566857
1185	106.938629150391	-16.2467021942139	-7.60354280471802	0.0113327819854021	0.0178262684494257	0.0217223595827818	-0.0136671401560307
1186	106.938629150391	-16.2467021942139	-7.47367286682129	-0.0253554154187441	0.0106834331527352	0.00970941036939621	-0.00782300252467394
1187	107.58797454834	-16.8960514068604	-7.4087381362915	-0.0143164889886975	0.00970941036939621	0.0220470335334539	0.00711201597005129
1188	105.639930725098	-15.5973539352417	-7.47367286682129	-0.00847235135734081	0.011982130818069	0.013930176384747	0.00581331877037883
1189	107.58797454834	-16.5713768005371	-7.08406400680542	-0.0110697457566857	0.0275664981454611	0.00289124972186983	0.0243197549134493
1190	105.639930725098	-15.9220285415649	-7.14899873733521	-0.0243813935667276	0.0301638916134834	-0.0143164889886975	0.0298392176628113
1191	106.938629150391	-15.2726793289185	-7.73341274261475	-0.021459324285388	0.0360080301761627	-0.0299008563160896	0.0363327041268349
1192	105.639930725098	-14.9480056762695	-7.47367286682129	-0.0188619289547205	0.0405534692108631	-0.0354203209280968	0.0249691028147936
1193	106.289276123047	-16.2467021942139	-7.4087381362915	-0.00912170019000769	0.0330859608948231	-0.023407369852066	0.01847561635077
1194	105.639930725098	-16.5713768005371	-7.27886867523193	-0.00944637414067984	0.0386054255068302	-0.0123684434220195	0.0136055024340749
1195	105.639930725098	-15.9220285415649	-7.21393346786499	-0.00132951640989631	0.0392547734081745	0.00548864435404539	0.00581331877037883
1196	106.289276123047	-16.5713768005371	-7.34380340576172	-0.0133424662053585	0.0272418223321438	0.00418994715437293	0.00451462110504508
1197	106.938629150391	-16.2467021942139	-6.95419406890869	-0.00295288790948689	0.0213976856321096	0.00386527273803949	-0.00490093370899558
1198	104.990585327148	-15.2726793289185	-7.08406400680542	0.000293855206109583	0.0243197549134493	-0.000355493422830477	0.00159255252219737
1199	105.639930725098	-15.9220285415649	-6.88925933837891	0.00906006153672934	0.0175015944987535	-3.08191010844894e-05	-0.0152905117720366
1200	104.990585327148	-15.2726793289185	-6.69445466995239	0.0136055024340749	0.01100810803473	-0.00100484199356288	-0.03444629535079
1201	106.289276123047	-15.9220285415649	-6.75938940048218	0.00483929552137852	0.00418994715437293	0.00126787810586393	-0.03444629535079
1202	104.341232299805	-15.2726793289185	-7.6684775352478	0.00321592413820326	-0.00944637414067984	0.00451462110504508	-0.0260047651827335
1203	105.639930725098	-16.2467021942139	-7.47367286682129	0.00873538758605719	-0.0224333461374044	0.011982130818069	-0.0263294391334057
1204	107.58797454834	-16.5713768005371	-6.88925933837891	0.00386527273803949	-0.0100957229733467	0.00483929552137852	-0.00977104809135199
1205	106.938629150391	-15.9220285415649	-6.82432460784912	0.0100340843200684	-0.0276281367987394	0.0233457311987877	-0.0165892094373703
1206	107.58797454834	-15.9220285415649	-7.21393346786499	-0.0175632312893867	-0.0302255302667618	0.0022419011220336	-0.00360223650932312
1207	107.58797454834	-16.2467021942139	-7.08406400680542	-0.00457625929266214	-0.0292515084147453	0.00743668992072344	0.00126787810586393
1208	105.639930725098	-15.2726793289185	-7.53860807418823	-0.00814767740666866	-0.0260047651827335	-0.0100957229733467	0.00191722682211548
1209	108.237327575684	-15.5973539352417	-7.53860807418823	-0.0139918150380254	-0.0185372550040483	-0.0211346503347158	0.0136055024340749
1210	106.289276123047	-15.5973539352417	-7.47367286682129	-0.0133424662053585	-0.00944637414067984	-0.0100957229733467	0.0304885655641556
1211	107.58797454834	-15.9220285415649	-7.47367286682129	-0.0165892094373703	-0.0217839982360601	-0.0279528107494116	0.0308132413774729
1212	107.58797454834	-15.2726793289185	-7.4087381362915	-0.0117190945893526	-0.0354203209280968	-0.0302255302667618	0.029189869761467
1213	107.58797454834	-15.5973539352417	-7.27886867523193	-0.00555028254166245	-0.0480826161801815	-0.0240567177534103	0.020423661917448
1214	108.237327575684	-16.2467021942139	-6.95419406890869	0.00256657530553639	-0.0441865250468254	-0.0195112787187099	0.0116574559360743
1215	108.886672973633	-15.2726793289185	-6.95419406890869	0.00548864435404539	-0.0402904339134693	-0.00295288790948689	0.000618529506027699
1216	110.185371398926	-16.2467021942139	-6.88925933837891	-0.00100484199356288	-0.0406151078641415	-0.00847235135734081	-0.00100484199356288
1217	108.237327575684	-14.9480056762695	-7.34380340576172	0.00354059832170606	-0.0299008563160896	-0.00847235135734081	-0.00327756232582033
1218	106.938629150391	-14.6233310699463	-7.14899873733521	0.0210730116814375	-0.0240567177534103	-0.0139918150380254	-0.00847235135734081
1219	108.237327575684	-15.5973539352417	-6.82432460784912	0.0158782228827477	-0.0191866029053926	-0.00100484199356288	-0.0198359526693821
1220	106.938629150391	-14.9480056762695	-7.34380340576172	0.0181509424000978	-0.0273034609854221	0.00451462110504508	-0.0367190167307854
1221	107.58797454834	-15.5973539352417	-7.79834747314453	0.0152288740500808	-0.0201606266200542	0.0132808275520802	-0.0406151078641415
1222	106.938629150391	-14.9480056762695	-7.53860807418823	-0.00327756232582033	-0.0165892094373703	0.0207483377307653	-0.0250307414680719
1223	108.886672973633	-16.2467021942139	-7.27886867523193	0.00321592413820326	-0.00782300252467394	0.0181509424000978	-0.0191866029053926
1224	108.886672973633	-16.2467021942139	-6.95419406890869	0.0168522447347641	0.00743668992072344	0.0145795252174139	-0.00587495695799589
1225	108.886672973633	-15.5973539352417	-7.4087381362915	0.00256657530553639	0.00776136433705688	0.0181509424000978	-0.0139918150380254
1226	108.886672973633	-16.5713768005371	-7.47367286682129	0.0126314787194133	-0.00295288790948689	0.0126314787194133	-0.00587495695799589
1227	109.536026000977	-15.9220285415649	-6.95419406890869	-0.00587495695799589	0.00808603875339031	0.00841071270406246	-0.0133424662053585
1228	105.639930725098	-15.5973539352417	-7.60354280471802	0.00386527273803949	0.00386527273803949	0.00873538758605719	0.000618529506027699
1229	108.886672973633	-16.2467021942139	-7.27886867523193	-0.00652430532500148	0.00321592413820326	0.00613799272105098	0.00191722682211548
1230	106.938629150391	-15.5973539352417	-6.36978054046631	-0.0198359526693821	0.0126314787194133	-0.0117190945893526	0.0405534692108631
1231	108.886672973633	-16.2467021942139	-7.21393346786499	-0.0123684434220195	0.00548864435404539	-0.0175632312893867	0.0415274947881699
1232	106.289276123047	-15.5973539352417	-7.14899873733521	-0.0146411629393697	0.00646266713738441	-0.0204853005707264	0.0360080301761627
1233	108.886672973633	-16.5713768005371	-6.75938940048218	-0.00619963090866804	-0.00619963090866804	-0.0208099745213985	0.0262678004801273
1234	109.536026000977	-16.8960514068604	-6.82432460784912	-0.00490093370899558	0.00548864435404539	-0.0133424662053585	0.0142548503354192
1235	108.237327575684	-15.9220285415649	-6.75938940048218	0.00289124972186983	0.00451462110504508	0.00483929552137852	0.012956153601408
1236	108.886672973633	-16.8960514068604	-6.95419406890869	0.00451462110504508	0.00938473641872406	0.0022419011220336	0.012956153601408
1237	108.886672973633	-16.5713768005371	-7.4087381362915	-0.00425158534198999	0.000293855206109583	-0.00879702530801296	0.00321592413820326
1238	107.58797454834	-15.5973539352417	-7.6684775352478	0.0259431265294552	0.0233457311987877	-0.00944637414067984	-0.00295288790948689
1239	109.536026000977	-15.5973539352417	-6.95419406890869	0.00743668992072344	0.0171769186854362	0.00289124972186983	-0.0156151866540313
1240	107.58797454834	-15.2726793289185	-7.01912927627563	0.0171769186854362	0.0194496400654316	0.012956153601408	-0.0328229255974293
1241	108.886672973633	-16.2467021942139	-6.75938940048218	0.00548864435404539	0.0136055024340749	0.0106834331527352	-0.0350956469774246
1242	108.237327575684	-14.298656463623	-7.14899873733521	0.0142548503354192	0.0145795252174139	0.0132808275520802	-0.0263294391334057
1243	108.237327575684	-15.2726793289185	-7.47367286682129	0.00841071270406246	0.020423661917448	0.0175015944987535	-0.0169138833880424
1244	109.536026000977	-15.9220285415649	-7.4087381362915	0.00873538758605719	0.0236704051494598	0.01847561635077	-0.0188619289547205
1245	109.536026000977	-14.9480056762695	-7.47367286682129	0.00808603875339031	0.0233457311987877	0.0220470335334539	-0.0104203969240189
1246	108.886672973633	-15.2726793289185	-7.27886867523193	-0.0026282137259841	0.0194496400654316	0.0152288740500808	-0.00522560812532902
1247	107.58797454834	-14.6233310699463	-7.27886867523193	-0.00749832857400179	0.0259431265294552	0.0152288740500808	0.00906006153672934
1248	107.58797454834	-14.6233310699463	-7.27886867523193	-0.000355493422830477	0.020423661917448	0.00970941036939621	0.00159255252219737
1249	108.886672973633	-15.2726793289185	-7.73341274261475	-0.000680167751852423	0.0252937767654657	0.00191722682211548	0.0136055024340749
1250	108.237327575684	-14.298656463623	-7.73341274261475	-0.00782300252467394	0.0207483377307653	-0.0172385573387146	0.0275664981454611
1251	108.886672973633	-14.9480056762695	-7.47367286682129	-0.00717365415766835	0.00451462110504508	-0.0273034609854221	0.0285405199974775
1252	107.58797454834	-13.9739828109741	-7.53860807418823	-0.0133424662053585	-0.00392691092565656	-0.043212503194809	0.0304885655641556
1253	108.886672973633	-14.9480056762695	-6.75938940048218	-0.0026282137259841	-0.00749832857400179	-0.0328229255974293	0.0155535480007529
1254	110.185371398926	-15.5973539352417	-7.21393346786499	-0.00522560812532902	-0.0247060675173998	-0.0311995539814234	0.0168522447347641
1255	109.536026000977	-14.9480056762695	-7.47367286682129	-0.00295288790948689	-0.0282774847000837	-0.0139918150380254	0.00159255252219737
1256	109.536026000977	-15.9220285415649	-7.47367286682129	-0.00100484199356288	-0.023407369852066	-0.00977104809135199	-0.00392691092565656
1257	109.536026000977	-15.5973539352417	-6.88925933837891	-0.00100484199356288	-0.021459324285388	-3.08191010844894e-05	-0.000680167751852423
1258	108.237327575684	-14.9480056762695	-7.21393346786499	0.0269171483814716	-0.0172385573387146	0.00191722682211548	-0.00490093370899558
1259	107.58797454834	-14.9480056762695	-7.21393346786499	0.01100810803473	-0.00912170019000769	0.00289124972186983	-0.0182125810533762
1260	108.237327575684	-14.298656463623	-7.53860807418823	0.0226963832974434	-0.00392691092565656	0.0165275707840919	-0.0367190167307854
1261	108.886672973633	-14.6233310699463	-7.60354280471802	0.0152288740500808	0.00483929552137852	0.0171769186854362	-0.043212503194809
1262	108.237327575684	-14.298656463623	-7.73341274261475	0.0113327819854021	0.00354059832170606	0.00483929552137852	-0.021459324285388
1263	106.938629150391	-14.298656463623	-7.01912927627563	0.01100810803473	-0.00327756232582033	-0.00912170019000769	-0.021459324285388
1264	109.536026000977	-15.9220285415649	-7.34380340576172	0.00646266713738441	-0.00392691092565656	-0.00879702530801296	-0.0133424662053585
1265	109.536026000977	-15.2726793289185	-7.27886867523193	0.0450989119708538	0.00126787810586393	-0.00522560812532902	-0.000355493422830477
1266	109.536026000977	-15.5973539352417	-7.60354280471802	-0.00327756232582033	0.00841071270406246	-0.0100957229733467	-0.00100484199356288
1267	107.58797454834	-14.9480056762695	-7.14899873733521	0.00483929552137852	-0.000355493422830477	-0.00847235135734081	0.00873538758605719
1268	108.237327575684	-14.6233310699463	-7.79834747314453	-0.0152905117720366	-0.0191866029053926	-0.0136671401560307	0.00646266713738441
1269	108.237327575684	-14.9480056762695	-7.60354280471802	0.0282158460468054	0.00776136433705688	-0.0208099745213985	0.00711201597005129
1270	108.886672973633	-14.9480056762695	-7.08406400680542	-0.00977104809135199	0.00873538758605719	-0.0370436906814575	0.0327612869441509
1271	110.834716796875	-15.2726793289185	-7.47367286682129	0.00159255252219737	-0.00165419070981443	-0.039641086012125	0.0356833562254906
1272	109.536026000977	-14.9480056762695	-7.99315214157104	-0.0169138833880424	0.00321592413820326	-0.0311995539814234	0.0298392176628113
1273	108.237327575684	-14.9480056762695	-7.08406400680542	-0.00457625929266214	0.00191722682211548	-0.0172385573387146	0.0171769186854362
1274	110.185371398926	-15.9220285415649	-7.6684775352478	0.00354059832170606	-0.0123684434220195	-0.0133424662053585	0.0142548503354192
1275	110.834716796875	-15.9220285415649	-7.60354280471802	-0.00587495695799589	-0.0136671401560307	-0.00132951640989631	0.00776136433705688
1276	110.834716796875	-16.2467021942139	-7.47367286682129	-0.00652430532500148	-0.0126931173726916	-0.00360223650932312	-0.00230353930965066
1277	108.886672973633	-15.5973539352417	-7.01912927627563	-0.00814767740666866	0.00873538758605719	-0.00327756232582033	0.0123068047687411
1278	108.886672973633	-15.2726793289185	-7.34380340576172	-0.00490093370899558	-0.0113944197073579	-0.0156151866540313	-0.00977104809135199
1279	108.237327575684	-14.6233310699463	-6.75938940048218	0.0178262684494257	-0.0182125810533762	0.00581331877037883	-0.0123684434220195
1280	108.886672973633	-14.9480056762695	-6.82432460784912	0.01847561635077	-0.0159398596733809	0.0178262684494257	-0.0324982516467571
1281	110.185371398926	-15.9220285415649	-6.49965000152588	0.00873538758605719	-0.0204853005707264	0.0301638916134834	-0.0383423902094364
1282	108.886672973633	-14.9480056762695	-6.43471527099609	0.00776136433705688	-0.0136671401560307	0.0149041991680861	-0.0169138833880424
1283	108.886672973633	-14.6233310699463	-7.21393346786499	0.0158782228827477	-0.0100957229733467	0.0262678004801273	-0.0230826959013939
1284	111.484069824219	-16.2467021942139	-7.21393346786499	0.00191722682211548	0.00321592413820326	0.0194496400654316	-0.0204853005707264
1285	110.185371398926	-16.2467021942139	-7.14899873733521	0.000618529506027699	0.0106834331527352	0.031137915328145	-0.00522560812532902
1286	110.834716796875	-16.2467021942139	-6.88925933837891	-0.0104203969240189	0.013930176384747	0.0438002124428749	-0.00295288790948689
1287	108.886672973633	-14.6233310699463	-7.47367286682129	-0.0113944197073579	0.00873538758605719	0.0421768426895142	-0.00230353930965066
1288	108.886672973633	-14.9480056762695	-6.95419406890869	0.00289124972186983	0.01100810803473	0.0340599827468395	0.00354059832170606
1289	108.237327575684	-14.6233310699463	-7.86328220367432	0.000618529506027699	0.0233457311987877	0.0408781431615353	0.00808603875339031
1290	108.886672973633	-15.2726793289185	-7.34380340576172	-0.00912170019000769	0.0278911720961332	0.0327612869441509	0.0324366129934788
1291	110.834716796875	-15.9220285415649	-7.53860807418823	-0.00814767740666866	0.0239950809627771	0.0412028171122074	0.0353586822748184
1292	110.185371398926	-15.9220285415649	-7.6684775352478	-0.0165892094373703	0.0100340843200684	0.00256657530553639	0.0262678004801273
1293	109.536026000977	-15.2726793289185	-6.88925933837891	0.000943203864153475	0.00548864435404539	0.00126787810586393	0.0171769186854362
1294	108.886672973633	-16.5713768005371	-7.01912927627563	-0.00197886489331722	0.0123068047687411	-0.0143164889886975	0.0181509424000978
1295	110.185371398926	-15.9220285415649	-7.47367286682129	-0.00360223650932312	0.0126314787194133	-0.00230353930965066	0.00354059832170606
1296	110.834716796875	-16.8960514068604	-7.60354280471802	-0.0139918150380254	0.00191722682211548	-0.00847235135734081	0.00191722682211548
1297	108.237327575684	-15.2726793289185	-7.47367286682129	-0.00132951640989631	0.00906006153672934	-0.0367190167307854	0.00548864435404539
1298	108.886672973633	-15.9220285415649	-7.53860807418823	-3.08191010844894e-05	-0.0026282137259841	-0.0373683646321297	-0.000355493422830477
1299	108.886672973633	-14.9480056762695	-7.34380340576172	0.01100810803473	0.000618529506027699	-0.0461345724761486	-0.0146411629393697
1300	110.834716796875	-16.8960514068604	-6.69445466995239	0.0220470335334539	-0.0133424662053585	-0.0331475995481014	-0.0347709693014622
1301	108.886672973633	-15.5973539352417	-7.79834747314453	0.00938473641872406	-0.00360223650932312	-0.0208099745213985	-0.0428878292441368
1302	111.484069824219	-17.2207260131836	-7.53860807418823	0.00321592413820326	-0.00684897974133492	-0.0188619289547205	-0.0279528107494116
1303	109.536026000977	-16.2467021942139	-7.6684775352478	0.0100340843200684	0.00386527273803949	-0.0237320438027382	-0.0311995539814234
1304	109.536026000977	-15.9220285415649	-7.6684775352478	0.01847561635077	0.000618529506027699	-0.0191866029053926	-0.0182125810533762
1305	108.237327575684	-15.5973539352417	-7.34380340576172	0.0100340843200684	0.0136055024340749	-0.0286021586507559	-0.0165892094373703
1306	108.237327575684	-15.9220285415649	-7.53860807418823	0.00678734155371785	0.00321592413820326	-0.0247060675173998	-0.0026282137259841
1307	109.536026000977	-16.2467021942139	-7.47367286682129	-0.00327756232582033	0.000618529506027699	-0.0305502042174339	0.00451462110504508
1308	108.886672973633	-16.8960514068604	-7.47367286682129	-0.0104203969240189	0.00321592413820326	-0.0363943427801132	0.00451462110504508
1309	106.289276123047	-15.5973539352417	-7.60354280471802	-0.00684897974133492	0.0165275707840919	-0.0389917381107807	0.0239950809627771
1310	108.886672973633	-16.5713768005371	-7.60354280471802	-0.0143164889886975	0.0317872650921345	-0.0422384813427925	0.0304885655641556
1311	106.289276123047	-16.5713768005371	-7.01912927627563	-0.0169138833880424	0.0330859608948231	-0.0341216214001179	0.0369820520281792
1312	108.886672973633	-17.2207260131836	-7.47367286682129	-0.0182125810533762	0.0470469556748867	-0.0422384813427925	0.0285405199974775
1313	106.289276123047	-15.5973539352417	-7.21393346786499	-0.0120437685400248	0.0645793676376343	-0.0428878292441368	0.0230210572481155
1314	106.938629150391	-16.2467021942139	-6.95419406890869	-0.0165892094373703	0.0600339286029339	-0.0217839982360601	0.00906006153672934
1315	106.938629150391	-16.8960514068604	-6.88925933837891	-0.0130177913233638	0.0626313239336014	-0.000680167751852423	0.0100340843200684
1316	108.237327575684	-16.8960514068604	-7.21393346786499	-0.0120437685400248	0.0509430468082428	-0.00522560812532902	-0.00555028254166245
1317	105.639930725098	-15.5973539352417	-6.69445466995239	-0.017887907102704	0.0428261905908585	0.00743668992072344	-0.00230353930965066
1318	105.639930725098	-15.9220285415649	-7.21393346786499	-0.00587495695799589	0.0330859608948231	-0.0104203969240189	0.00841071270406246
1319	105.639930725098	-16.2467021942139	-7.21393346786499	-0.00522560812532902	0.0210730116814375	0.0171769186854362	-0.00327756232582033
1320	107.58797454834	-17.2207260131836	-7.08406400680542	0.00321592413820326	-0.0120437685400248	0.0340599827468395	-0.0295761823654175
1321	106.938629150391	-15.9220285415649	-7.08406400680542	0.00256657530553639	-0.0263294391334057	0.0574365332722664	-0.0331475995481014
1322	108.237327575684	-17.5454006195068	-7.21393346786499	0.000293855206109583	-0.0458098985254765	0.0447742342948914	-0.0266541130840778
1323	107.58797454834	-16.8960514068604	-7.21393346786499	-0.00879702530801296	-0.0597708933055401	0.0379560738801956	-0.0188619289547205
1324	108.886672973633	-15.9220285415649	-7.21393346786499	0.00451462110504508	-0.0792513489723206	0.0285405199974775	-0.0152905117720366
1325	107.58797454834	-14.9480056762695	-7.79834747314453	0.000293855206109583	-0.0734072178602219	0.0308132413774729	-0.00295288790948689
1326	108.886672973633	-16.5713768005371	-7.60354280471802	0.00516396993771195	-0.0672384053468704	0.0152288740500808	-0.00295288790948689
1327	108.237327575684	-16.5713768005371	-7.27886867523193	-0.00230353930965066	-0.0594462193548679	0.00418994715437293	0.00159255252219737
1328	106.938629150391	-16.5713768005371	-7.08406400680542	0.0178262684494257	-0.0428878292441368	-0.0227580219507217	0.0103587592020631
1329	108.237327575684	-15.9220285415649	-7.60354280471802	-0.00132951640989631	-0.0201606266200542	-0.0263294391334057	0.00808603875339031
1330	109.536026000977	-15.9220285415649	-7.53860807418823	-0.0162645354866982	-0.0104203969240189	-0.0363943427801132	0.0259431265294552
1331	106.938629150391	-15.2726793289185	-6.88925933837891	-0.0104203969240189	0.000618529506027699	-0.0435371771454811	0.0376313999295235
1332	110.834716796875	-16.5713768005371	-7.6684775352478	-0.0110697457566857	-0.00944637414067984	-0.0354203209280968	0.036657378077507
1333	106.938629150391	-15.2726793289185	-7.01912927627563	-0.00295288790948689	0.0136055024340749	-0.0224333461374044	0.0230210572481155
1334	110.185371398926	-16.5713768005371	-6.49965000152588	0.00191722682211548	0.0191249661147594	-0.021459324285388	0.0152288740500808
1335	108.886672973633	-16.2467021942139	-6.82432460784912	0.00646266713738441	0.0265924744307995	-0.00652430532500148	0.0200989879667759
1336	109.536026000977	-16.2467021942139	-6.95419406890869	0.00743668992072344	0.031137915328145	-0.00100484199356288	-0.000680167751852423
1337	110.185371398926	-15.9220285415649	-7.47367286682129	0.000293855206109583	0.0272418223321438	0.00256657530553639	-3.08191010844894e-05
1338	110.834716796875	-16.2467021942139	-7.34380340576172	0.0103587592020631	0.0178262684494257	-0.00295288790948689	-0.00522560812532902
1339	106.938629150391	-15.2726793289185	-7.47367286682129	0.0162028968334198	0.00841071270406246	0.0100340843200684	-0.0188619289547205
1340	108.886672973633	-15.9220285415649	-7.08406400680542	0.0233457311987877	0.00938473641872406	0.0100340843200684	-0.0370436906814575
1341	108.237327575684	-15.5973539352417	-7.73341274261475	0.01847561635077	-0.0198359526693821	0.0304885655641556	-0.0360696688294411
1342	108.237327575684	-14.9480056762695	-7.73341274261475	0.0106834331527352	-0.00977104809135199	0.0340599827468395	-0.0347709693014622
1343	106.938629150391	-14.9480056762695	-7.01912927627563	0.00776136433705688	-0.0130177913233638	0.0288651939481497	-0.0201606266200542
1344	108.237327575684	-16.5713768005371	-6.82432460784912	0.0132808275520802	-0.0139918150380254	0.0230210572481155	-0.0100957229733467
1345	107.58797454834	-15.5973539352417	-6.62951993942261	0.0113327819854021	-0.00327756232582033	0.0197743140161037	-0.00814767740666866
1346	107.58797454834	-14.9480056762695	-7.01912927627563	0.00191722682211548	-0.0156151866540313	0.0188002903014421	-0.00555028254166245
1347	108.237327575684	-15.2726793289185	-7.21393346786499	-0.00392691092565656	-0.00619963090866804	0.0191249661147594	0.00678734155371785
1348	108.237327575684	-15.2726793289185	-7.21393346786499	-0.0100957229733467	-3.08191010844894e-05	0.00873538758605719	0.00289124972186983
1349	106.938629150391	-15.2726793289185	-7.08406400680542	-0.00749832857400179	0.0152288740500808	-0.00295288790948689	0.0233457311987877
1350	109.536026000977	-15.5973539352417	-6.95419406890869	-0.0282774847000837	0.0155535480007529	-0.0250307414680719	0.0392547734081745
1351	107.58797454834	-16.5713768005371	-6.56458520889282	-0.0107450718060136	0.00289124972186983	-0.0376930385828018	0.0340599827468395
1352	108.237327575684	-15.5973539352417	-7.6684775352478	-0.00912170019000769	-0.00912170019000769	-0.0428878292441368	0.0379560738801956
1353	108.237327575684	-16.5713768005371	-7.60354280471802	-0.00749832857400179	-0.00360223650932312	-0.0422384813427925	0.0252937767654657
1354	110.834716796875	-16.8960514068604	-7.4087381362915	-0.00230353930965066	-0.00327756232582033	-0.0250307414680719	0.0220470335334539
1355	108.237327575684	-15.5973539352417	-7.47367286682129	0.000943203864153475	-0.00197886489331722	-0.00912170019000769	0.0181509424000978
1356	108.237327575684	-15.5973539352417	-7.47367286682129	0.00483929552137852	-0.00684897974133492	-0.00782300252467394	-0.0026282137259841
1357	107.58797454834	-15.9220285415649	-7.47367286682129	-0.0026282137259841	-0.0279528107494116	-0.00230353930965066	0.00289124972186983
1358	109.536026000977	-15.9220285415649	-7.86328220367432	0.00678734155371785	-0.0133424662053585	-0.0107450718060136	-0.00522560812532902
1359	109.536026000977	-16.2467021942139	-7.53860807418823	0.00386527273803949	-0.0133424662053585	-0.00197886489331722	-0.0123684434220195
1360	110.185371398926	-16.5713768005371	-7.34380340576172	0.0194496400654316	-0.0201606266200542	0.0210730116814375	-0.0311995539814234
1361	106.938629150391	-14.6233310699463	-7.60354280471802	0.0236704051494598	-0.0136671401560307	0.0226963832974434	-0.0341216214001179
1362	108.237327575684	-14.9480056762695	-7.4087381362915	0.00873538758605719	-0.00684897974133492	0.0269171483814716	-0.0292515084147453
1363	106.938629150391	-15.2726793289185	-6.82432460784912	0.00938473641872406	-0.00425158534198999	0.0194496400654316	-0.0156151866540313
1364	107.58797454834	-15.5973539352417	-6.95419406890869	0.01100810803473	0.0106834331527352	0.0295145437121391	-0.00814767740666866
1365	106.938629150391	-14.298656463623	-7.53860807418823	0.00548864435404539	0.0239950809627771	0.0197743140161037	-0.00587495695799589
1366	108.237327575684	-13.9739828109741	-7.60354280471802	0.0155535480007529	0.0298392176628113	0.00516396993771195	-0.00392691092565656
1367	108.886672973633	-14.6233310699463	-7.47367286682129	0.00354059832170606	0.0405534692108631	0.00613799272105098	-0.00392691092565656
1368	109.536026000977	-15.9220285415649	-7.21393346786499	0.00776136433705688	0.0496443510055542	0.00289124972186983	0.000618529506027699
1369	108.237327575684	-14.9480056762695	-7.47367286682129	0.00776136433705688	0.0632806718349457	0.00678734155371785	0.0194496400654316
1370	106.938629150391	-13.6493082046509	-7.73341274261475	0.00581331877037883	0.0587352328002453	-0.00717365415766835	0.0181509424000978
1371	107.58797454834	-14.9480056762695	-7.47367286682129	0.00386527273803949	0.0545144639909267	-0.0149658378213644	0.0324366129934788
1372	107.58797454834	-13.3246335983276	-7.60354280471802	-0.0149658378213644	0.0421768426895142	-0.0133424662053585	0.0379560738801956
1373	106.938629150391	-13.3246335983276	-7.34380340576172	-0.0104203969240189	0.0337353087961674	-0.0139918150380254	0.0304885655641556
1374	107.58797454834	-13.6493082046509	-6.49965000152588	0.00256657530553639	0.0285405199974775	-0.0146411629393697	0.00808603875339031
1375	107.58797454834	-14.6233310699463	-7.01912927627563	0.0022419011220336	0.013930176384747	-0.000680167751852423	0.01100810803473
1376	108.237327575684	-14.9480056762695	-7.01912927627563	-0.00555028254166245	-0.0104203969240189	-0.00100484199356288	0.00613799272105098
1377	106.938629150391	-13.6493082046509	-7.01912927627563	-0.00944637414067984	-0.0331475995481014	0.00711201597005129	0.0239950809627771
1378	106.938629150391	-12.9999599456787	-6.95419406890869	0.00451462110504508	-0.0376930385828018	0.00321592413820326	-0.000355493422830477
1379	105.639930725098	-13.3246335983276	-6.62951993942261	0.0252937767654657	-0.0555501282215118	0.0132808275520802	-0.0100957229733467
1380	106.289276123047	-13.6493082046509	-7.01912927627563	0.00906006153672934	-0.0652903541922569	0.013930176384747	-0.0360696688294411
1381	107.58797454834	-14.298656463623	-7.08406400680542	0.00970941036939621	-0.0474332682788372	0.013930176384747	-0.0256800893694162
1382	106.289276123047	-13.3246335983276	-7.21393346786499	0.00418994715437293	-0.0454852245748043	0.00808603875339031	-0.0256800893694162
1383	106.289276123047	-13.3246335983276	-6.88925933837891	0.00873538758605719	-0.0386670641601086	0.0100340843200684	-0.0126931173726916
1384	108.237327575684	-14.6233310699463	-7.34380340576172	0.00776136433705688	-0.0302255302667618	-0.00749832857400179	-0.0117190945893526
1385	108.237327575684	-14.298656463623	-6.69445466995239	0.00938473641872406	-0.0217839982360601	-0.00749832857400179	-0.00684897974133492
1386	108.886672973633	-14.298656463623	-7.01912927627563	0.0200989879667759	-0.0211346503347158	0.00548864435404539	-0.00165419070981443
1387	107.58797454834	-13.9739828109741	-7.01912927627563	-0.0175632312893867	-0.0185372550040483	-3.08191010844894e-05	0.00354059832170606
1388	106.938629150391	-13.3246335983276	-7.21393346786499	-0.0117190945893526	-0.0139918150380254	-0.0139918150380254	0.00321592413820326
1389	105.639930725098	-12.9999599456787	-7.60354280471802	-3.08191010844894e-05	0.00354059832170606	-0.0026282137259841	0.0132808275520802
1390	106.938629150391	-13.3246335983276	-6.95419406890869	-0.0175632312893867	0.00873538758605719	-0.0266541130840778	0.0308132413774729
1391	107.58797454834	-14.298656463623	-6.95419406890869	-0.00782300252467394	0.000943203864153475	-0.03444629535079	0.0343846566975117
1392	106.289276123047	-12.9999599456787	-7.99315214157104	-0.0117190945893526	-0.0026282137259841	-0.0302255302667618	0.0298392176628113
1393	106.289276123047	-12.9999599456787	-7.86328220367432	-0.00977104809135199	0.0022419011220336	-0.0230826959013939	0.0217223595827818
1394	106.938629150391	-13.3246335983276	-7.6684775352478	0.0168522447347641	0.000293855206109583	0.00289124972186983	0.00548864435404539
1395	108.237327575684	-14.298656463623	-7.47367286682129	0.00256657530553639	0.00906006153672934	0.0022419011220336	-0.00782300252467394
1396	107.58797454834	-13.6493082046509	-7.4087381362915	0.00159255252219737	0.000943203864153475	0.011982130818069	-0.00847235135734081
1397	106.289276123047	-12.9999599456787	-7.21393346786499	-3.08191010844894e-05	0.00873538758605719	0.0126314787194133	-0.0165892094373703
1398	106.289276123047	-12.6752853393555	-7.99315214157104	0.000943203864153475	0.0022419011220336	-0.00360223650932312	-0.0230826959013939
1399	106.289276123047	-12.6752853393555	-7.4087381362915	0.0175015944987535	0.00386527273803949	0.00451462110504508	-0.0165892094373703
1400	106.938629150391	-12.9999599456787	-7.79834747314453	0.0188002903014421	0.00646266713738441	0.0223717093467712	-0.0315242260694504
1401	108.886672973633	-14.298656463623	-6.88925933837891	0.01847561635077	0.00581331877037883	0.0230210572481155	-0.0445111989974976
1402	108.237327575684	-12.3506107330322	-7.53860807418823	0.00970941036939621	0.00289124972186983	0.0262678004801273	-0.0419138073921204
1403	108.237327575684	-12.9999599456787	-7.79834747314453	0.00646266713738441	0.0132808275520802	0.0181509424000978	-0.02697878703475
1404	107.58797454834	-14.298656463623	-7.60354280471802	0.013930176384747	0.0217223595827818	0.0155535480007529	-0.00652430532500148
1405	106.938629150391	-14.298656463623	-7.47367286682129	0.00321592413820326	0.0324366129934788	0.012956153601408	-0.0175632312893867
1406	108.237327575684	-13.6493082046509	-6.75938940048218	0.00808603875339031	0.0379560738801956	0.00711201597005129	-0.00327756232582033
1407	106.289276123047	-13.9739828109741	-6.62951993942261	-0.00619963090866804	0.0353586822748184	0.00711201597005129	0.00191722682211548
1408	106.938629150391	-13.3246335983276	-7.4087381362915	-0.00717365415766835	0.0347093306481838	-0.00490093370899558	0.00451462110504508
1409	106.289276123047	-12.9999599456787	-7.6684775352478	-0.0100957229733467	0.0337353087961674	-0.00749832857400179	0.0152288740500808
1410	106.938629150391	-13.6493082046509	-7.6684775352478	-0.0152905117720366	0.0360080301761627	-0.0110697457566857	0.029189869761467
1411	108.237327575684	-14.298656463623	-6.62951993942261	-0.0152905117720366	0.0236704051494598	-0.0172385573387146	0.0389300994575024
1412	108.886672973633	-13.3246335983276	-7.01912927627563	-0.00652430532500148	0.0106834331527352	-0.0211346503347158	0.0350340083241463
1413	106.289276123047	-12.9999599456787	-6.82432460784912	-0.00425158534198999	0.00354059832170606	-0.0175632312893867	0.0265924744307995
1414	106.938629150391	-13.3246335983276	-6.95419406890869	0.00191722682211548	-0.00295288790948689	-0.0162645354866982	0.0175015944987535
1415	106.289276123047	-13.6493082046509	-7.4087381362915	0.00289124972186983	-0.0162645354866982	0.00418994715437293	-0.00490093370899558
1416	106.289276123047	-13.6493082046509	-7.4087381362915	-0.00457625929266214	-0.0146411629393697	-0.0026282137259841	0.00711201597005129
1417	105.639930725098	-13.3246335983276	-7.73341274261475	-0.00555028254166245	-0.0260047651827335	-0.00749832857400179	0.00386527273803949
1418	106.289276123047	-13.9739828109741	-7.60354280471802	-0.00197886489331722	-0.0247060675173998	-0.0185372550040483	0.00191722682211548
1419	104.990585327148	-13.3246335983276	-7.27886867523193	0.0158782228827477	-0.0276281367987394	-0.0198359526693821	-0.00847235135734081
1420	104.990585327148	-13.3246335983276	-7.73341274261475	0.0132808275520802	-0.0337969474494457	0.0022419011220336	-0.0318489037454128
1421	106.289276123047	-14.298656463623	-6.88925933837891	0.0123068047687411	-0.0230826959013939	0.00159255252219737	-0.028926832601428
1422	104.990585327148	-12.6752853393555	-7.08406400680542	0.0149041991680861	-0.0230826959013939	0.0259431265294552	-0.0273034609854221
1423	104.341232299805	-13.3246335983276	-6.95419406890869	0.00321592413820326	-0.021459324285388	0.0200989879667759	-0.0221086721867323
1424	106.289276123047	-14.298656463623	-6.69445466995239	-0.00360223650932312	-0.0123684434220195	0.0236704051494598	-0.0175632312893867
1425	105.639930725098	-14.298656463623	-6.56458520889282	-0.0113944197073579	-0.00295288790948689	0.0282158460468054	-0.00619963090866804
1426	105.639930725098	-14.6233310699463	-7.60354280471802	-0.00100484199356288	-0.0107450718060136	0.01847561635077	0.000293855206109583
1427	103.691886901855	-13.9739828109741	-6.88925933837891	0.00776136433705688	-0.0172385573387146	0.0175015944987535	0.00581331877037883
1428	104.341232299805	-13.6493082046509	-7.08406400680542	-0.0113944197073579	-0.00847235135734081	-0.0104203969240189	0.00516396993771195
1429	103.691886901855	-13.6493082046509	-7.47367286682129	0.000293855206109583	0.00938473641872406	-0.0230826959013939	0.013930176384747
1430	105.639930725098	-13.6493082046509	-7.34380340576172	-0.0149658378213644	0.0162028968334198	-0.0451605506241322	0.0324366129934788
1431	104.341232299805	-14.6233310699463	-7.21393346786499	-0.0208099745213985	0.0162028968334198	-0.0607449151575565	0.0373067259788513
1432	105.639930725098	-14.6233310699463	-7.08406400680542	-0.0120437685400248	0.00841071270406246	-0.0552254542708397	0.0295145437121391
1433	103.691886901855	-13.3246335983276	-7.08406400680542	-0.00814767740666866	0.025618452578783	-0.0584721975028515	0.0168522447347641
1434	104.341232299805	-13.6493082046509	-7.01912927627563	-0.00652430532500148	0.012956153601408	-0.0302255302667618	0.012956153601408
1435	104.341232299805	-13.3246335983276	-7.53860807418823	-0.00944637414067984	0.0236704051494598	-0.0159398596733809	0.0113327819854021
1436	104.990585327148	-13.3246335983276	-6.82432460784912	-0.00490093370899558	0.0226963832974434	-0.00814767740666866	0.00646266713738441
1437	104.990585327148	-13.3246335983276	-7.08406400680542	-0.00197886489331722	0.0220470335334539	0.00516396993771195	0.00256657530553639
1438	107.58797454834	-14.9480056762695	-7.60354280471802	0.00159255252219737	0.0213976856321096	0.00743668992072344	-0.0107450718060136
1439	105.639930725098	-12.9999599456787	-7.01912927627563	0.0158782228827477	0.0239950809627771	0.0200989879667759	-0.0201606266200542
1440	106.289276123047	-13.6493082046509	-7.08406400680542	0.0246444288641214	0.00938473641872406	0.0360080301761627	-0.0376930385828018
1441	108.237327575684	-14.9480056762695	-7.27886867523193	0.0136055024340749	0.00256657530553639	0.0376313999295235	-0.0409397818148136
1442	105.639930725098	-13.6493082046509	-7.4087381362915	0.0162028968334198	0.00386527273803949	0.0334106348454952	-0.0266541130840778
1443	105.639930725098	-13.9739828109741	-7.53860807418823	0.0142548503354192	0.00126787810586393	0.0191249661147594	-0.0279528107494116
1444	108.886672973633	-14.6233310699463	-7.34380340576172	0.0155535480007529	0.00386527273803949	-0.00814767740666866	-0.0136671401560307
1445	107.58797454834	-14.6233310699463	-6.88925933837891	0.0106834331527352	-3.08191010844894e-05	-0.000680167751852423	-0.00684897974133492
1446	108.886672973633	-14.9480056762695	-6.95419406890869	0.0116574559360743	-0.00782300252467394	0.00711201597005129	0.000293855206109583
1447	106.938629150391	-15.2726793289185	-6.69445466995239	-0.000355493422830477	-0.0146411629393697	-0.00165419070981443	0.00321592413820326
1448	106.289276123047	-14.6233310699463	-6.75938940048218	-0.00165419070981443	-0.0195112787187099	0.00743668992072344	0.000618529506027699
1449	105.639930725098	-14.6233310699463	-7.60354280471802	-0.00555028254166245	-0.0130177913233638	0.0132808275520802	0.0155535480007529
1450	107.58797454834	-15.5973539352417	-7.47367286682129	-0.0136671401560307	0.000618529506027699	0.00678734155371785	0.0265924744307995
1451	105.639930725098	-14.298656463623	-7.08406400680542	-0.00977104809135199	-0.000355493422830477	-0.0198359526693821	0.0428261905908585
1452	108.237327575684	-15.5973539352417	-6.88925933837891	-0.00749832857400179	-0.0130177913233638	-0.0191866029053926	0.029189869761467
1453	107.58797454834	-16.2467021942139	-7.47367286682129	-0.00295288790948689	-0.0110697457566857	-0.0162645354866982	0.0207483377307653
1454	107.58797454834	-14.9480056762695	-7.4087381362915	0.00646266713738441	-0.00652430532500148	-0.0152905117720366	0.00841071270406246
1455	106.289276123047	-14.9480056762695	-7.53860807418823	0.00646266713738441	0.00873538758605719	-0.0143164889886975	-0.00392691092565656
1456	107.58797454834	-15.5973539352417	-7.73341274261475	-0.00717365415766835	0.00613799272105098	-0.0354203209280968	-0.000355493422830477
1457	108.237327575684	-15.5973539352417	-6.75938940048218	0.00191722682211548	0.00126787810586393	-0.0221086721867323	-0.00717365415766835
1458	108.886672973633	-16.2467021942139	-6.69445466995239	0.00516396993771195	-0.000680167751852423	-0.0204853005707264	-0.00652430532500148
1459	106.938629150391	-14.6233310699463	-6.82432460784912	0.0145795252174139	-0.00295288790948689	-0.00782300252467394	-0.00587495695799589
1460	108.237327575684	-14.9480056762695	-6.82432460784912	0.0207483377307653	-0.0324982516467571	0.0142548503354192	-0.03444629535079
1461	108.886672973633	-16.5713768005371	-6.88925933837891	0.00646266713738441	-0.0195112787187099	0.0175015944987535	-0.03444629535079
1462	106.289276123047	-14.6233310699463	-7.21393346786499	0.0155535480007529	-0.00327756232582033	0.0194496400654316	-0.0247060675173998
1463	106.938629150391	-15.5973539352417	-7.34380340576172	0.00711201597005129	-0.00197886489331722	0.0175015944987535	-0.0169138833880424
1464	108.886672973633	-15.5973539352417	-7.27886867523193	0.0103587592020631	-0.00587495695799589	0.013930176384747	-0.00977104809135199
1465	108.237327575684	-14.9480056762695	-7.21393346786499	0.0171769186854362	-0.00944637414067984	0.00841071270406246	-0.00782300252467394
1466	107.58797454834	-14.6233310699463	-7.01912927627563	-0.00457625929266214	-0.00360223650932312	0.00289124972186983	0.000618529506027699
1467	107.58797454834	-14.298656463623	-7.6684775352478	-0.00197886489331722	-0.0159398596733809	0.00289124972186983	-0.00132951640989631
1468	108.237327575684	-15.5973539352417	-7.47367286682129	0.0188002903014421	-0.00555028254166245	-0.00295288790948689	-0.00100484199356288
1469	107.58797454834	-15.2726793289185	-6.62951993942261	0.000293855206109583	-0.00100484199356288	0.000943203864153475	0.0233457311987877
1470	108.886672973633	-15.2726793289185	-6.82432460784912	-0.0162645354866982	0.00906006153672934	-0.00490093370899558	0.0252937767654657
1471	106.938629150391	-14.298656463623	-6.75938940048218	-0.0175632312893867	0.00711201597005129	-0.0237320438027382	0.0233457311987877
1472	107.58797454834	-14.298656463623	-7.01912927627563	-0.0100957229733467	0.00516396993771195	-0.028926832601428	0.0314625911414623
1473	108.237327575684	-15.2726793289185	-6.95419406890869	-0.00165419070981443	0.020423661917448	-0.0152905117720366	0.0168522447347641
1474	109.536026000977	-15.2726793289185	-6.69445466995239	0.00321592413820326	0.0200989879667759	-0.0120437685400248	0.0149041991680861
1475	106.938629150391	-15.2726793289185	-6.82432460784912	-0.00230353930965066	0.0340599827468395	-0.00814767740666866	0.0132808275520802
1476	107.58797454834	-14.298656463623	-6.88925933837891	-0.00717365415766835	0.0373067259788513	-0.00327756232582033	0.000618529506027699
1477	106.938629150391	-13.9739828109741	-6.82432460784912	-0.00522560812532902	0.0301638916134834	0.00386527273803949	0.00873538758605719
1478	106.938629150391	-14.9480056762695	-7.01912927627563	0.000293855206109583	0.0321119390428066	0.0194496400654316	-0.000680167751852423
1479	107.58797454834	-14.6233310699463	-6.82432460784912	-0.00360223650932312	0.0308132413774729	0.0324366129934788	-0.0107450718060136
1480	106.938629150391	-13.6493082046509	-7.08406400680542	0.00938473641872406	0.0191249661147594	0.0710728541016579	-0.028926832601428
1481	107.58797454834	-14.9480056762695	-6.88925933837891	0.00418994715437293	0.011982130818069	0.0726962238550186	-0.0419138073921204
1482	106.938629150391	-13.9739828109741	-7.73341274261475	-0.0113944197073579	-0.00132951640989631	0.0866572186350822	-0.0221086721867323
1483	106.289276123047	-13.9739828109741	-7.27886867523193	0.00938473641872406	-0.0156151866540313	0.0522417463362217	-0.0130177913233638
1484	110.834716796875	-15.2726793289185	-7.53860807418823	0.000943203864153475	-0.0191866029053926	0.0395794473588467	-0.0110697457566857
1485	109.536026000977	-14.9480056762695	-7.53860807418823	0.00159255252219737	-0.0204853005707264	-0.000680167751852423	-0.00490093370899558
1486	108.237327575684	-15.2726793289185	-7.53860807418823	-0.00392691092565656	-0.0146411629393697	-0.0230826959013939	-0.00392691092565656
1487	108.237327575684	-14.6233310699463	-7.60354280471802	-0.00749832857400179	-0.0217839982360601	-0.0458098985254765	0.00938473641872406
1488	107.58797454834	-13.9739828109741	-7.53860807418823	0.00321592413820326	-0.02697878703475	-0.0587968714535236	0.00873538758605719
1489	106.289276123047	-13.9739828109741	-7.60354280471802	-0.00879702530801296	-0.0195112787187099	-0.0613942667841911	0.00711201597005129
1490	108.237327575684	-14.6233310699463	-8.05808639526367	-0.0133424662053585	-0.0240567177534103	-0.0561994761228561	0.0392547734081745
1491	106.938629150391	-14.6233310699463	-7.73341274261475	-0.00652430532500148	-0.0357449948787689	-0.0545761026442051	0.0386054255068302
1492	108.237327575684	-14.6233310699463	-7.73341274261475	-0.00684897974133492	-0.0243813935667276	-0.0373683646321297	0.0324366129934788
1493	106.289276123047	-14.298656463623	-7.79834747314453	-0.00490093370899558	-0.0195112787187099	-0.0208099745213985	0.0259431265294552
1494	108.237327575684	-13.9739828109741	-7.53860807418823	0.020423661917448	0.00581331877037883	-0.00652430532500148	0.00970941036939621
1495	106.938629150391	-13.9739828109741	-7.08406400680542	0.00483929552137852	0.0022419011220336	0.00451462110504508	0.00906006153672934
1496	106.938629150391	-14.298656463623	-7.47367286682129	0.0022419011220336	-0.0123684434220195	-0.00327756232582033	-0.000680167751852423
1497	107.58797454834	-13.9739828109741	-6.82432460784912	0.000618529506027699	-0.0324982516467571	0.0217223595827818	0.00386527273803949
1498	108.237327575684	-14.9480056762695	-7.01912927627563	0.00808603875339031	-0.0139918150380254	0.0269171483814716	-0.0107450718060136
1499	107.58797454834	-13.9739828109741	-7.01912927627563	0.01100810803473	-0.00944637414067984	0.0223717093467712	-0.0165892094373703
1500	106.938629150391	-13.9739828109741	-6.43471527099609	0.0288651939481497	-0.00912170019000769	0.0509430468082428	-0.0425631552934647
1501	108.886672973633	-14.9480056762695	-6.75938940048218	0.0162028968334198	-0.00847235135734081	0.0535404421389103	-0.0406151078641415
1502	107.58797454834	-13.9739828109741	-7.34380340576172	0.0103587592020631	-0.00912170019000769	0.0522417463362217	-0.0311995539814234
1503	106.289276123047	-13.9739828109741	-7.08406400680542	0.0113327819854021	0.011982130818069	0.0356833562254906	-0.0247060675173998
1504	109.536026000977	-15.2726793289185	-6.95419406890869	0.0162028968334198	0.000293855206109583	-0.00360223650932312	-0.0152905117720366
1505	108.886672973633	-15.2726793289185	-6.69445466995239	0.020423661917448	0.0188002903014421	-0.00944637414067984	-0.0100957229733467
1506	108.237327575684	-15.2726793289185	-6.62951993942261	0.00256657530553639	0.0239950809627771	-0.0175632312893867	-0.00457625929266214
1507	108.886672973633	-14.6233310699463	-7.27886867523193	-0.00652430532500148	0.0200989879667759	-0.0250307414680719	0.00743668992072344
1508	107.58797454834	-13.9739828109741	-7.47367286682129	0.000943203864153475	0.0269171483814716	-0.0260047651827335	-0.0026282137259841
1509	106.938629150391	-14.298656463623	-7.08406400680542	-0.00782300252467394	0.0405534692108631	-0.00230353930965066	0.00711201597005129
1510	108.886672973633	-14.9480056762695	-6.88925933837891	-0.0139918150380254	0.0532157681882381	0.00613799272105098	0.0363327041268349
1511	107.58797454834	-14.298656463623	-6.62951993942261	-0.0146411629393697	0.0421768426895142	0.0145795252174139	0.0288651939481497
1512	108.886672973633	-14.9480056762695	-6.56458520889282	-0.0191866029053926	0.0389300994575024	-0.00749832857400179	0.0304885655641556
1513	107.58797454834	-14.9480056762695	-7.01912927627563	-0.000680167751852423	0.0337353087961674	-0.00814767740666866	0.0155535480007529
1514	106.938629150391	-13.6493082046509	-7.86328220367432	-0.00684897974133492	0.031137915328145	-0.023407369852066	0.013930176384747
1515	107.58797454834	-13.9739828109741	-7.60354280471802	0.0123068047687411	0.0226963832974434	-0.0250307414680719	0.00743668992072344
1516	106.938629150391	-14.298656463623	-7.60354280471802	-0.00814767740666866	0.0217223595827818	-0.0347709693014622	-0.00619963090866804
1517	108.886672973633	-15.2726793289185	-7.21393346786499	0.00483929552137852	0.00548864435404539	-0.0260047651827335	0.00548864435404539
1518	108.886672973633	-14.6233310699463	-7.27886867523193	0.00678734155371785	0.00126787810586393	-0.0240567177534103	0.00451462110504508
1519	106.938629150391	-13.9739828109741	-7.79834747314453	0.00646266713738441	-0.00847235135734081	-0.0152905117720366	-0.0126931173726916
1520	106.938629150391	-13.9739828109741	-7.73341274261475	0.0262678004801273	-0.0328229255974293	0.0116574559360743	-0.0279528107494116
1521	108.237327575684	-14.9480056762695	-7.21393346786499	0.00483929552137852	-0.0266541130840778	0.0188002903014421	-0.0360696688294411
1522	106.938629150391	-14.298656463623	-7.60354280471802	0.0100340843200684	-0.0354203209280968	0.0233457311987877	-0.0250307414680719
1523	106.289276123047	-14.298656463623	-7.14899873733521	0.0126314787194133	-0.0328229255974293	0.0259431265294552	-0.0107450718060136
1524	107.58797454834	-14.9480056762695	-7.21393346786499	0.00548864435404539	-0.0146411629393697	0.0100340843200684	-0.0100957229733467
1525	107.58797454834	-14.9480056762695	-7.47367286682129	0.00451462110504508	0.000618529506027699	0.00354059832170606	-0.00392691092565656
1526	107.58797454834	-15.5973539352417	-7.34380340576172	0.00516396993771195	0.00256657530553639	-0.00197886489331722	-0.00555028254166245
1527	106.938629150391	-15.2726793289185	-7.21393346786499	-0.00132951640989631	0.00938473641872406	-0.0302255302667618	0.00678734155371785
1528	104.990585327148	-14.6233310699463	-7.34380340576172	-0.0123684434220195	0.0197743140161037	-0.0412644557654858	0.00483929552137852
1529	104.990585327148	-14.298656463623	-7.27886867523193	-0.0126931173726916	0.0200989879667759	-0.039641086012125	0.0171769186854362
1530	106.289276123047	-15.2726793289185	-7.21393346786499	-0.0195112787187099	0.0275664981454611	-0.0266541130840778	0.0350340083241463
1531	104.990585327148	-14.298656463623	-7.34380340576172	-0.0311995539814234	0.0275664981454611	-0.0292515084147453	0.0373067259788513
1532	106.938629150391	-14.9480056762695	-7.53860807418823	-0.0182125810533762	0.0194496400654316	-0.0402904339134693	0.0298392176628113
1533	105.639930725098	-14.6233310699463	-7.08406400680542	-0.0156151866540313	0.011982130818069	-0.0341216214001179	0.0265924744307995
1534	103.691886901855	-14.298656463623	-7.08406400680542	-0.00977104809135199	0.0142548503354192	-0.0165892094373703	0.00191722682211548
1535	104.990585327148	-14.298656463623	-6.82432460784912	0.00159255252219737	-0.00360223650932312	-0.0139918150380254	0.00289124972186983
1536	106.938629150391	-13.9739828109741	-7.01912927627563	-0.00230353930965066	-0.0156151866540313	-0.0156151866540313	-0.00522560812532902
1537	106.938629150391	-15.2726793289185	-6.95419406890869	-0.00457625929266214	0.0022419011220336	-0.017887907102704	0.00159255252219737
1538	108.237327575684	-15.9220285415649	-6.88925933837891	0.00289124972186983	-0.0175632312893867	-0.0172385573387146	-0.00360223650932312
1539	106.289276123047	-14.6233310699463	-7.53860807418823	0.00289124972186983	-0.0165892094373703	-0.00197886489331722	-0.0204853005707264
1540	107.58797454834	-14.6233310699463	-7.47367286682129	0.0217223595827818	-0.0243813935667276	0.0200989879667759	-0.0393164120614529
1541	108.886672973633	-15.5973539352417	-6.88925933837891	0.0220470335334539	-0.0273034609854221	0.0246444288641214	-0.0503553375601768
1542	107.58797454834	-14.6233310699463	-7.14899873733521	0.0142548503354192	-0.0240567177534103	0.0363327041268349	-0.048407293856144
1543	108.237327575684	-15.5973539352417	-7.34380340576172	0.0136055024340749	-0.0191866029053926	0.0230210572481155	-0.0221086721867323
1544	108.237327575684	-15.2726793289185	-7.4087381362915	0.0236704051494598	-0.00879702530801296	0.0155535480007529	-0.0146411629393697
1545	108.886672973633	-15.5973539352417	-7.53860807418823	0.0207483377307653	-0.0100957229733467	0.0200989879667759	-0.0123684434220195
1546	108.886672973633	-15.2726793289185	-6.75938940048218	0.0171769186854362	0.000618529506027699	0.0168522447347641	-0.00392691092565656
1547	108.886672973633	-15.5973539352417	-7.08406400680542	-0.00977104809135199	-0.0165892094373703	0.00678734155371785	-0.00684897974133492
1548	109.536026000977	-15.5973539352417	-7.60354280471802	-0.000355493422830477	-0.00652430532500148	0.00873538758605719	0.00126787810586393
1549	108.237327575684	-14.9480056762695	-6.95419406890869	-0.00197886489331722	0.00386527273803949	-0.0123684434220195	0.0136055024340749
1550	109.536026000977	-15.9220285415649	-7.4087381362915	-0.00782300252467394	0.00873538758605719	-0.0250307414680719	0.0301638916134834
1551	106.938629150391	-15.2726793289185	-7.08406400680542	-0.0110697457566857	0.00808603875339031	-0.0341216214001179	0.0376313999295235
1552	108.237327575684	-16.2467021942139	-6.56458520889282	-0.0182125810533762	0.00873538758605719	-0.0402904339134693	0.0330859608948231
1553	108.886672973633	-16.2467021942139	-7.01912927627563	-0.00425158534198999	0.00873538758605719	-0.0363943427801132	0.0262678004801273
1554	107.58797454834	-15.2726793289185	-7.34380340576172	0.000293855206109583	0.013930176384747	-0.0273034609854221	0.0162028968334198
1555	106.938629150391	-15.5973539352417	-7.60354280471802	-0.00295288790948689	0.0175015944987535	-0.0120437685400248	0.00646266713738441
1556	108.886672973633	-16.5713768005371	-7.53860807418823	-0.00425158534198999	0.0200989879667759	-0.00749832857400179	0.025618452578783
1557	109.536026000977	-16.8960514068604	-7.14899873733521	-0.00295288790948689	0.0136055024340749	-0.00977104809135199	0.0022419011220336
1558	108.237327575684	-16.5713768005371	-7.08406400680542	0.00386527273803949	0.0200989879667759	0.00289124972186983	0.00548864435404539
1559	107.58797454834	-15.9220285415649	-7.73341274261475	0.0022419011220336	0.0265924744307995	0.0132808275520802	-0.0139918150380254
1560	106.938629150391	-15.9220285415649	-7.6684775352478	0.0213976856321096	0.00483929552137852	0.0136055024340749	-0.0341216214001179
1561	107.58797454834	-17.2207260131836	-7.21393346786499	0.0113327819854021	-0.00392691092565656	0.0301638916134834	-0.0376930385828018
1562	106.938629150391	-16.2467021942139	-7.60354280471802	0.00938473641872406	-0.00977104809135199	0.0337353087961674	-0.0286021586507559
1563	108.886672973633	-17.2207260131836	-7.21393346786499	0.0210730116814375	-0.0123684434220195	0.0470469556748867	-0.0253554154187441
1564	107.58797454834	-15.5973539352417	-6.95419406890869	0.0155535480007529	-0.0266541130840778	0.0392547734081745	-0.0169138833880424
1565	106.289276123047	-16.2467021942139	-7.08406400680542	0.0022419011220336	-0.0165892094373703	0.0480209775269032	-0.00684897974133492
1566	108.237327575684	-15.9220285415649	-7.14899873733521	-0.00814767740666866	-0.0191866029053926	0.0324366129934788	-0.00555028254166245
1567	107.58797454834	-15.5973539352417	-6.95419406890869	0.00159255252219737	-0.0243813935667276	0.0213976856321096	0.00906006153672934
1568	107.58797454834	-15.9220285415649	-7.14899873733521	-0.00652430532500148	-0.0279528107494116	0.0181509424000978	0.0100340843200684
1569	108.237327575684	-16.2467021942139	-6.88925933837891	-0.0123684434220195	-0.0230826959013939	-0.00360223650932312	0.0246444288641214
1570	108.237327575684	-16.5713768005371	-7.47367286682129	-0.0110697457566857	-0.0152905117720366	-0.0227580219507217	0.020423661917448
1571	108.237327575684	-15.2726793289185	-7.08406400680542	-0.0113944197073579	-0.00912170019000769	-0.0263294391334057	0.0428261905908585
1572	109.536026000977	-16.2467021942139	-6.95419406890869	-0.0107450718060136	-0.00944637414067984	-0.0204853005707264	0.0373067259788513
1573	108.886672973633	-16.2467021942139	-7.27886867523193	-0.00392691092565656	-0.00977104809135199	-0.0263294391334057	0.0285405199974775
1574	108.886672973633	-15.5973539352417	-7.27886867523193	-0.00230353930965066	-0.00392691092565656	-0.00879702530801296	0.00743668992072344
1575	108.237327575684	-16.2467021942139	-7.27886867523193	-0.0126931173726916	0.00483929552137852	-0.00912170019000769	0.00646266713738441
1576	109.536026000977	-15.9220285415649	-7.53860807418823	-0.00522560812532902	-0.00132951640989631	0.0022419011220336	-0.00327756232582033
1577	107.58797454834	-14.9480056762695	-7.6684775352478	-0.00717365415766835	-0.00425158534198999	0.00289124972186983	0.00126787810586393
1578	108.886672973633	-15.5973539352417	-7.4087381362915	-3.08191010844894e-05	-0.00555028254166245	0.0155535480007529	-0.00327756232582033
1579	108.237327575684	-15.5973539352417	-7.4087381362915	0.0142548503354192	-0.000355493422830477	0.00451462110504508	-0.0143164889886975
1580	106.938629150391	-14.9480056762695	-7.21393346786499	0.0239950809627771	0.0022419011220336	0.0194496400654316	-0.0376930385828018
1581	108.237327575684	-16.2467021942139	-7.14899873733521	0.0236704051494598	0.00256657530553639	0.025618452578783	-0.038017712533474
1582	106.938629150391	-14.6233310699463	-7.21393346786499	0.0136055024340749	0.00418994715437293	0.0226963832974434	-0.0328229255974293
1583	108.886672973633	-16.2467021942139	-6.88925933837891	0.0145795252174139	0.00613799272105098	0.0249691028147936	-0.0260047651827335
1584	108.886672973633	-15.9220285415649	-7.27886867523193	0.00678734155371785	0.0136055024340749	0.0171769186854362	-0.0188619289547205
1585	106.938629150391	-15.2726793289185	-6.95419406890869	0.01100810803473	0.0152288740500808	0.0191249661147594	-0.00847235135734081
1586	107.58797454834	-14.9480056762695	-6.88925933837891	0.00516396993771195	0.00613799272105098	0.00613799272105098	-0.00522560812532902
1587	108.886672973633	-15.2726793289185	-6.82432460784912	0.00289124972186983	0.00938473641872406	0.00126787810586393	-0.000680167751852423
1588	108.237327575684	-15.5973539352417	-7.14899873733521	0.00191722682211548	0.0210730116814375	-0.00652430532500148	0.00159255252219737
1589	107.58797454834	-15.9220285415649	-6.88925933837891	-0.00165419070981443	0.0149041991680861	-0.00555028254166245	0.0181509424000978
1590	107.58797454834	-14.9480056762695	-7.34380340576172	-0.0104203969240189	0.0158782228827477	-0.00652430532500148	0.0246444288641214
1591	108.886672973633	-15.9220285415649	-7.27886867523193	-0.0204853005707264	0.01100810803473	-0.0324982516467571	0.0340599827468395
1592	106.938629150391	-14.298656463623	-7.53860807418823	-0.00977104809135199	-0.00425158534198999	-0.0415891297161579	0.0298392176628113
1593	108.237327575684	-15.5973539352417	-7.53860807418823	-0.00522560812532902	-0.00814767740666866	-0.0503553375601768	0.0288651939481497
1594	108.237327575684	-15.2726793289185	-7.79834747314453	-0.000355493422830477	-0.00782300252467394	-0.0299008563160896	0.01100810803473
1595	108.237327575684	-16.2467021942139	-7.60354280471802	0.0191249661147594	-0.00814767740666866	-0.0247060675173998	0.00289124972186983
1596	108.886672973633	-15.5973539352417	-7.60354280471802	0.0103587592020631	-0.0110697457566857	-0.0107450718060136	-0.00100484199356288
1597	106.289276123047	-14.9480056762695	-7.4087381362915	-0.00944637414067984	-0.0185372550040483	-0.00132951640989631	-0.00490093370899558
1598	106.938629150391	-14.9480056762695	-6.95419406890869	0.0155535480007529	-0.0120437685400248	0.00516396993771195	-0.00327756232582033
1599	107.58797454834	-15.5973539352417	-7.60354280471802	0.0175015944987535	-0.0120437685400248	0.01847561635077	-0.0230826959013939
1600	106.938629150391	-13.9739828109741	-7.79834747314453	0.0282158460468054	-0.00490093370899558	0.0334106348454952	-0.0337969474494457
1601	108.237327575684	-16.2467021942139	-7.21393346786499	0.0155535480007529	-0.0026282137259841	0.0405534692108631	-0.0422384813427925
1602	106.938629150391	-14.298656463623	-7.27886867523193	0.00613799272105098	0.0162028968334198	0.0447742342948914	-0.0373683646321297
1603	108.237327575684	-15.9220285415649	-6.82432460784912	0.0162028968334198	0.0285405199974775	0.0343846566975117	-0.0279528107494116
1604	108.237327575684	-15.2726793289185	-7.47367286682129	0.0155535480007529	0.0321119390428066	0.012956153601408	-0.0188619289547205
1605	108.237327575684	-14.9480056762695	-7.6684775352478	0.00548864435404539	0.0408781431615353	0.0100340843200684	-0.00814767740666866
1606	108.237327575684	-14.6233310699463	-7.73341274261475	-0.0110697457566857	0.0431508645415306	0.00873538758605719	-0.0162645354866982
1607	107.58797454834	-15.5973539352417	-7.34380340576172	-0.00360223650932312	0.0415274947881699	0.00581331877037883	0.000618529506027699
1608	108.886672973633	-15.5973539352417	-7.4087381362915	0.00289124972186983	0.0347093306481838	-0.00490093370899558	-0.00100484199356288
1609	108.237327575684	-15.9220285415649	-7.14899873733521	-0.0136671401560307	0.040228795260191	-0.0117190945893526	0.0233457311987877
1610	106.938629150391	-14.298656463623	-7.47367286682129	-0.0224333461374044	0.0340599827468395	-0.0360696688294411	0.0337353087961674
1611	108.886672973633	-15.2726793289185	-7.34380340576172	-0.023407369852066	0.0162028968334198	-0.0643163323402405	0.0483456552028656
1612	107.58797454834	-13.9739828109741	-7.73341274261475	-0.0117190945893526	0.0106834331527352	-0.072757862508297	0.0376313999295235
1613	107.58797454834	-14.6233310699463	-7.34380340576172	-0.00132951640989631	-0.00879702530801296	-0.0584721975028515	0.0272418223321438
1614	108.237327575684	-15.2726793289185	-6.88925933837891	-0.00197886489331722	-0.0182125810533762	-0.0467839203774929	0.011982130818069
1615	108.886672973633	-15.9220285415649	-6.36978054046631	-0.00327756232582033	-0.0152905117720366	-0.0412644557654858	0.00451462110504508
1616	108.886672973633	-15.2726793289185	-6.82432460784912	-0.00360223650932312	-0.0230826959013939	-0.028926832601428	0.00451462110504508
1617	106.289276123047	-15.2726793289185	-6.88925933837891	-0.00619963090866804	-0.0240567177534103	-0.0120437685400248	0.00743668992072344
1618	106.289276123047	-14.6233310699463	-7.21393346786499	-0.000680167751852423	-0.0217839982360601	-0.00847235135734081	0.00126787810586393
1619	106.289276123047	-15.2726793289185	-6.23991060256958	0.0168522447347641	-0.028926832601428	-0.00197886489331722	-0.00555028254166245
1620	105.639930725098	-14.298656463623	-6.82432460784912	0.0178262684494257	-0.0337969474494457	0.011982130818069	-0.0292515084147453
1621	106.938629150391	-15.9220285415649	-6.49965000152588	0.0171769186854362	-0.0240567177534103	0.0149041991680861	-0.0256800893694162
1622	104.990585327148	-13.9739828109741	-7.14899873733521	0.00191722682211548	-0.0230826959013939	0.0116574559360743	-0.0292515084147453
1623	106.938629150391	-16.2467021942139	-6.95419406890869	0.00613799272105098	-0.0113944197073579	0.0100340843200684	-0.0165892094373703
1624	106.289276123047	-15.2726793289185	-7.14899873733521	0.000293855206109583	0.0113327819854021	0.0123068047687411	-0.0120437685400248
1625	104.990585327148	-15.2726793289185	-7.01912927627563	0.0116574559360743	-0.0224333461374044	0.00256657530553639	-0.00425158534198999
1626	104.990585327148	-15.2726793289185	-6.82432460784912	-0.0230826959013939	0.0132808275520802	0.00548864435404539	0.000943203864153475
1627	106.289276123047	-15.9220285415649	-6.69445466995239	0.00873538758605719	0.00483929552137852	-0.00457625929266214	0.00451462110504508
1628	106.938629150391	-15.9220285415649	-7.08406400680542	-0.00619963090866804	0.0145795252174139	-0.00360223650932312	0.00126787810586393
1629	106.289276123047	-15.9220285415649	-6.82432460784912	-0.00814767740666866	0.0213976856321096	-0.0156151866540313	0.00159255252219737
1630	104.990585327148	-14.298656463623	-7.08406400680542	-0.0260047651827335	0.0353586822748184	-0.0191866029053926	0.0282158460468054
1631	107.58797454834	-16.2467021942139	-6.82432460784912	-0.0162645354866982	0.0200989879667759	-0.0211346503347158	0.0301638916134834
1632	106.289276123047	-14.9480056762695	-6.95419406890869	-0.0243813935667276	0.0236704051494598	-0.0165892094373703	0.0145795252174139
1633	106.289276123047	-14.9480056762695	-6.82432460784912	-0.0117190945893526	0.0136055024340749	-0.0143164889886975	0.0181509424000978
1634	106.289276123047	-15.5973539352417	-7.01912927627563	-0.00555028254166245	0.012956153601408	-0.0149658378213644	0.00873538758605719
1635	106.938629150391	-15.9220285415649	-7.27886867523193	-0.00295288790948689	0.00321592413820326	-0.00457625929266214	0.00743668992072344
1636	106.938629150391	-15.2726793289185	-7.47367286682129	-0.00879702530801296	-0.0169138833880424	-0.00165419070981443	-0.00197886489331722
1637	106.938629150391	-14.9480056762695	-7.47367286682129	0.00808603875339031	-0.0266541130840778	-0.00360223650932312	0.00808603875339031
1638	107.58797454834	-14.9480056762695	-7.27886867523193	0.00743668992072344	-0.0204853005707264	0.00126787810586393	-0.00360223650932312
1639	106.938629150391	-15.5973539352417	-7.27886867523193	0.012956153601408	-0.0295761823654175	0.00321592413820326	-0.0123684434220195
1640	106.938629150391	-14.6233310699463	-7.6684775352478	0.0298392176628113	-0.0292515084147453	0.0265924744307995	-0.0318489037454128
1641	108.237327575684	-15.9220285415649	-7.73341274261475	0.0155535480007529	-0.0295761823654175	0.0230210572481155	-0.0354203209280968
1642	107.58797454834	-14.9480056762695	-7.60354280471802	0.00906006153672934	-0.0318489037454128	0.0217223595827818	-0.0308748781681061
1643	108.886672973633	-16.5713768005371	-7.08406400680542	0.013930176384747	-0.0240567177534103	-0.00327756232582033	-0.0172385573387146
1644	108.886672973633	-15.9220285415649	-6.82432460784912	0.0103587592020631	-0.0185372550040483	0.00159255252219737	-0.0175632312893867
1645	108.237327575684	-14.9480056762695	-7.08406400680542	0.00386527273803949	-0.0185372550040483	-0.0169138833880424	-0.00295288790948689
1646	108.237327575684	-15.2726793289185	-7.34380340576172	0.00776136433705688	-0.0208099745213985	-0.0107450718060136	-0.00782300252467394
1647	108.886672973633	-15.9220285415649	-7.47367286682129	-0.000355493422830477	-0.0175632312893867	-0.0104203969240189	0.00743668992072344
1648	108.237327575684	-15.5973539352417	-6.82432460784912	-0.00425158534198999	0.00841071270406246	-0.0182125810533762	0.00743668992072344
1649	108.886672973633	-16.5713768005371	-6.56458520889282	0.00126787810586393	0.0282158460468054	-0.0146411629393697	0.00743668992072344
1650	108.237327575684	-14.9480056762695	-6.82432460784912	-0.0217839982360601	0.0379560738801956	-0.0156151866540313	0.0330859608948231
1651	108.886672973633	-16.5713768005371	-7.01912927627563	-0.00652430532500148	0.036657378077507	-0.0276281367987394	0.0389300994575024
1652	108.237327575684	-15.2726793289185	-7.21393346786499	-0.00879702530801296	0.0369820520281792	-0.0120437685400248	0.0317872650921345
1653	106.938629150391	-15.9220285415649	-6.95419406890869	-0.00782300252467394	0.0330859608948231	-0.0117190945893526	0.0317872650921345
1654	106.938629150391	-16.2467021942139	-6.82432460784912	-3.08191010844894e-05	0.0382807515561581	0.00711201597005129	0.011982130818069
1655	107.58797454834	-17.2207260131836	-6.62951993942261	-0.00619963090866804	0.0392547734081745	0.0213976856321096	-0.00457625929266214
1656	108.237327575684	-15.9220285415649	-6.82432460784912	0.00613799272105098	0.0259431265294552	0.0343846566975117	-0.00165419070981443
1657	108.237327575684	-16.5713768005371	-7.14899873733521	-0.0117190945893526	0.0230210572481155	0.0369820520281792	0.00451462110504508
1658	108.237327575684	-16.2467021942139	-7.08406400680542	0.00548864435404539	0.0252937767654657	0.0285405199974775	-0.00392691092565656
1659	109.536026000977	-17.5454006195068	-7.21393346786499	0.00711201597005129	0.0162028968334198	0.0249691028147936	-0.00749832857400179
1660	106.938629150391	-15.9220285415649	-7.4087381362915	0.0239950809627771	0.000618529506027699	0.0343846566975117	-0.0308748781681061
1661	108.886672973633	-17.2207260131836	-7.34380340576172	0.0165275707840919	-0.0156151866540313	0.0431508645415306	-0.0386670641601086
1662	106.938629150391	-16.2467021942139	-7.47367286682129	0.00938473641872406	-0.0370436906814575	0.0496443510055542	-0.028926832601428
1663	109.536026000977	-17.5454006195068	-7.34380340576172	0.01100810803473	-0.00782300252467394	0.0389300994575024	-0.0260047651827335
1664	109.536026000977	-15.9220285415649	-7.79834747314453	0.00808603875339031	-0.0133424662053585	0.0149041991680861	-0.0159398596733809
1665	108.237327575684	-16.8960514068604	-7.60354280471802	-0.00295288790948689	-0.0230826959013939	0.00841071270406246	-0.0117190945893526
1666	106.938629150391	-16.2467021942139	-7.60354280471802	-0.00490093370899558	-0.023407369852066	0.000618529506027699	-0.00587495695799589
1667	108.886672973633	-15.9220285415649	-7.21393346786499	-0.00522560812532902	-0.0311995539814234	-0.0139918150380254	-0.00100484199356288
1668	109.536026000977	-16.5713768005371	-7.27886867523193	-0.000680167751852423	-0.0256800893694162	-0.0159398596733809	-0.000355493422830477
1669	109.536026000977	-16.8960514068604	-7.21393346786499	-0.00522560812532902	-0.028926832601428	-0.0195112787187099	0.0100340843200684
1670	107.58797454834	-15.2726793289185	-7.73341274261475	-0.0110697457566857	0.00451462110504508	-0.0266541130840778	0.0272418223321438
1671	109.536026000977	-16.2467021942139	-7.27886867523193	-0.0126931173726916	-0.00684897974133492	-0.0286021586507559	0.0282158460468054
1672	110.185371398926	-15.5973539352417	-7.53860807418823	-0.0136671401560307	-0.0182125810533762	-0.028926832601428	0.029189869761467
1673	107.58797454834	-15.5973539352417	-7.27886867523193	-0.00684897974133492	-0.0130177913233638	-0.0195112787187099	0.0252937767654657
1674	108.237327575684	-14.9480056762695	-7.60354280471802	-0.0104203969240189	-0.00360223650932312	-0.0126931173726916	-0.00360223650932312
1675	108.237327575684	-15.2726793289185	-7.08406400680542	-0.00944637414067984	-0.0191866029053926	-0.0107450718060136	-0.00132951640989631
1676	106.938629150391	-14.9480056762695	-7.14899873733521	0.0022419011220336	-0.00100484199356288	-0.00782300252467394	-0.00619963090866804
1677	108.886672973633	-15.5973539352417	-7.01912927627563	-0.00100484199356288	0.00256657530553639	-0.0201606266200542	0.00321592413820326
1678	109.536026000977	-15.9220285415649	-6.82432460784912	0.00418994715437293	0.00418994715437293	-0.00977104809135199	-0.000355493422830477
1679	109.536026000977	-16.8960514068604	-6.49965000152588	0.000293855206109583	0.0113327819854021	0.0022419011220336	-0.0146411629393697
1680	108.886672973633	-16.5713768005371	-6.95419406890869	0.00678734155371785	0.00321592413820326	0.0262678004801273	-0.0386670641601086
1681	108.237327575684	-15.9220285415649	-7.08406400680542	-3.08191010844894e-05	0.00126787810586393	0.0334106348454952	-0.0311995539814234
1682	108.237327575684	-16.2467021942139	-7.01912927627563	0.00743668992072344	-0.00652430532500148	0.036657378077507	-0.0393164120614529
1683	108.886672973633	-16.8960514068604	-6.95419406890869	0.0103587592020631	0.00483929552137852	0.00711201597005129	-0.0260047651827335
1684	108.237327575684	-15.2726793289185	-7.14899873733521	0.0200989879667759	0.0168522447347641	0.00548864435404539	-0.0182125810533762
1685	108.237327575684	-15.2726793289185	-6.95419406890869	-0.00197886489331722	0.0123068047687411	0.0152288740500808	-0.0126931173726916
1686	108.237327575684	-15.2726793289185	-7.47367286682129	-0.00555028254166245	0.013930176384747	0.00873538758605719	-0.0139918150380254
1687	108.237327575684	-15.5973539352417	-7.27886867523193	-0.00295288790948689	0.00743668992072344	0.00191722682211548	0.00516396993771195
1688	108.886672973633	-15.2726793289185	-7.34380340576172	0.00451462110504508	0.0213976856321096	0.000943203864153475	0.00483929552137852
1689	108.886672973633	-16.8960514068604	-7.01912927627563	-0.00977104809135199	0.0275664981454611	-0.0143164889886975	0.000293855206109583
1690	108.886672973633	-15.5973539352417	-7.27886867523193	-0.0191866029053926	0.0373067259788513	-0.0117190945893526	0.0262678004801273
1691	109.536026000977	-16.5713768005371	-6.82432460784912	-0.00684897974133492	0.0223717093467712	-0.0399657599627972	0.0405534692108631
1692	108.886672973633	-15.2726793289185	-7.47367286682129	-0.0107450718060136	0.0175015944987535	-0.0649656802415848	0.0317872650921345
1693	108.237327575684	-15.5973539352417	-7.21393346786499	0.00483929552137852	0.01847561635077	-0.0760046094655991	0.0168522447347641
1694	108.237327575684	-15.5973539352417	-7.73341274261475	0.0022419011220336	0.00906006153672934	-0.0623682886362076	0.0100340843200684
1695	108.237327575684	-15.5973539352417	-7.6684775352478	0.0149041991680861	0.00418994715437293	-0.0467839203774929	-0.00197886489331722
1696	107.58797454834	-15.5973539352417	-7.53860807418823	0.00808603875339031	0.0116574559360743	-0.0299008563160896	0.000943203864153475
1697	108.237327575684	-15.5973539352417	-7.21393346786499	-0.000355493422830477	0.00386527273803949	-0.0237320438027382	-0.00165419070981443
1698	109.536026000977	-16.5713768005371	-7.73341274261475	-0.00425158534198999	0.0217223595827818	-0.0107450718060136	-0.0100957229733467
1699	109.536026000977	-17.2207260131836	-7.79834747314453	0.0158782228827477	0.0353586822748184	-0.00100484199356288	-0.0201606266200542
1700	109.536026000977	-17.2207260131836	-7.73341274261475	0.0324366129934788	0.0230210572481155	0.0295145437121391	-0.0350956469774246
1701	108.886672973633	-15.9220285415649	-7.6684775352478	0.0152288740500808	0.0162028968334198	0.0369820520281792	-0.0451605506241322
1702	110.834716796875	-17.2207260131836	-7.21393346786499	0.0100340843200684	0.0175015944987535	0.0405534692108631	-0.0311995539814234
1703	110.185371398926	-16.2467021942139	-7.27886867523193	0.0116574559360743	0.0330859608948231	0.0373067259788513	-0.0260047651827335
1704	108.886672973633	-15.5973539352417	-7.73341274261475	0.0191249661147594	0.0376313999295235	0.0298392176628113	-0.0299008563160896
1705	108.886672973633	-16.2467021942139	-7.21393346786499	0.0126314787194133	0.0441248863935471	-0.00717365415766835	-0.00684897974133492
1706	108.886672973633	-16.2467021942139	-7.21393346786499	-0.00847235135734081	0.0353586822748184	-0.0146411629393697	-0.0026282137259841
1707	108.237327575684	-16.2467021942139	-6.95419406890869	0.000618529506027699	0.00418994715437293	-0.0276281367987394	0.000618529506027699
1708	108.237327575684	-15.5973539352417	-6.82432460784912	-0.00749832857400179	-0.00814767740666866	-0.0243813935667276	-0.00165419070981443
1709	109.536026000977	-16.8960514068604	-6.88925933837891	-0.00230353930965066	-0.0110697457566857	-0.03444629535079	0.00970941036939621
1710	108.886672973633	-15.9220285415649	-7.14899873733521	-0.0169138833880424	-0.0198359526693821	-0.0273034609854221	0.0194496400654316
1711	110.834716796875	-16.5713768005371	-7.27886867523193	-0.0107450718060136	-0.0311995539814234	-0.0373683646321297	0.0327612869441509
1712	108.237327575684	-15.5973539352417	-7.08406400680542	-0.0123684434220195	-0.0409397818148136	-0.0305502042174339	0.0373067259788513
1713	108.886672973633	-17.2207260131836	-6.62951993942261	-0.00230353930965066	-0.0467839203774929	-0.0266541130840778	0.0376313999295235
1714	108.886672973633	-16.5713768005371	-5.98017120361328	-0.00717365415766835	-0.0448358729481697	-0.00327756232582033	0.00906006153672934
1715	110.185371398926	-17.2207260131836	-6.17497587203979	0.000943203864153475	-0.0474332682788372	0.00938473641872406	0.0259431265294552
1716	108.886672973633	-16.8960514068604	-7.08406400680542	-0.00782300252467394	-0.050680011510849	0.00711201597005129	0.00289124972186983
1717	107.58797454834	-15.9220285415649	-7.01912927627563	0.0207483377307653	-0.0448358729481697	0.0100340843200684	0.00906006153672934
1718	107.58797454834	-15.9220285415649	-7.21393346786499	-0.00555028254166245	-0.0438618510961533	0.0136055024340749	-0.00100484199356288
1719	108.886672973633	-16.8960514068604	-6.75938940048218	0.0145795252174139	-0.0315242260694504	0.013930176384747	-0.00717365415766835
1720	110.185371398926	-16.5713768005371	-6.75938940048218	0.0145795252174139	-0.0315242260694504	0.0269171483814716	-0.0308748781681061
1721	108.237327575684	-16.2467021942139	-7.08406400680542	0.00906006153672934	-0.0337969474494457	0.01847561635077	-0.0282774847000837
1722	108.237327575684	-16.8960514068604	-6.95419406890869	-0.000680167751852423	-0.0282774847000837	0.013930176384747	-0.0299008563160896
1723	106.289276123047	-15.9220285415649	-6.56458520889282	-0.00392691092565656	-0.0204853005707264	0.00191722682211548	-0.0156151866540313
1724	106.938629150391	-16.2467021942139	-6.56458520889282	0.0116574559360743	-0.00555028254166245	0.0123068047687411	-0.0139918150380254
1725	106.289276123047	-16.8960514068604	-6.69445466995239	-0.00847235135734081	-0.0113944197073579	0.00678734155371785	-0.0117190945893526
1726	107.58797454834	-16.2467021942139	-7.14899873733521	-0.0117190945893526	-0.0208099745213985	0.000943203864153475	-0.00197886489331722
1727	107.58797454834	-15.5973539352417	-7.34380340576172	-0.00944637414067984	-0.0256800893694162	-0.00392691092565656	0.00354059832170606
1728	107.58797454834	-15.5973539352417	-7.21393346786499	0.00354059832170606	-0.0256800893694162	0.00581331877037883	-0.00132951640989631
1729	108.886672973633	-15.9220285415649	-7.60354280471802	-0.00912170019000769	-0.00879702530801296	-0.000355493422830477	0.0191249661147594
1730	106.938629150391	-15.5973539352417	-7.6684775352478	-0.0217839982360601	-0.00782300252467394	-0.0169138833880424	0.0304885655641556
1731	109.536026000977	-15.9220285415649	-7.4087381362915	-0.0204853005707264	0.011982130818069	-0.0263294391334057	0.0340599827468395
1732	106.938629150391	-15.5973539352417	-7.27886867523193	-0.00912170019000769	0.00159255252219737	-0.023407369852066	0.0314625911414623
1733	107.58797454834	-16.5713768005371	-7.4087381362915	-0.0110697457566857	0.00646266713738441	-0.0399657599627972	0.0246444288641214
1734	108.886672973633	-16.8960514068604	-7.4087381362915	-0.00977104809135199	0.0165275707840919	-0.021459324285388	0.0197743140161037
1735	108.886672973633	-17.5454006195068	-7.27886867523193	-0.00295288790948689	0.0262678004801273	-0.0221086721867323	0.00451462110504508
1736	108.886672973633	-16.5713768005371	-7.4087381362915	-0.0175632312893867	0.0165275707840919	-0.0133424662053585	0.00483929552137852
1737	107.58797454834	-16.2467021942139	-7.27886867523193	-0.000355493422830477	0.0171769186854362	-0.00847235135734081	0.00613799272105098
1738	108.237327575684	-15.9220285415649	-7.27886867523193	-0.00132951640989631	0.0142548503354192	-0.0117190945893526	-0.0104203969240189
1739	108.886672973633	-17.2207260131836	-7.60354280471802	0.0132808275520802	0.0233457311987877	-0.000680167751852423	-0.0100957229733467
1740	109.536026000977	-16.8960514068604	-7.47367286682129	0.0197743140161037	0.0168522447347641	0.0194496400654316	-0.0402904339134693
1741	109.536026000977	-15.5973539352417	-7.73341274261475	0.00841071270406246	0.0175015944987535	0.0223717093467712	-0.0383423902094364
1742	110.834716796875	-16.5713768005371	-7.4087381362915	0.0152288740500808	0.0200989879667759	0.0265924744307995	-0.0263294391334057
1743	108.886672973633	-15.5973539352417	-7.27886867523193	0.0116574559360743	0.0252937767654657	0.025618452578783	-0.0123684434220195
1744	108.886672973633	-14.9480056762695	-7.27886867523193	0.0100340843200684	0.0447742342948914	0.0188002903014421	-0.0224333461374044
1745	110.834716796875	-16.8960514068604	-7.4087381362915	0.0106834331527352	0.0438002124428749	0.00516396993771195	-0.0117190945893526
1746	110.834716796875	-16.2467021942139	-7.08406400680542	0.00711201597005129	0.0285405199974775	0.00678734155371785	-0.00197886489331722
1747	108.237327575684	-16.8960514068604	-7.27886867523193	-0.0152905117720366	0.0200989879667759	0.0116574559360743	0.00289124972186983
1748	108.886672973633	-15.5973539352417	-7.01912927627563	0.00483929552137852	0.020423661917448	0.000943203864153475	-0.00912170019000769
1749	108.237327575684	-15.9220285415649	-6.82432460784912	-0.00490093370899558	0.0269171483814716	0.00906006153672934	0.00841071270406246
1750	108.237327575684	-15.2726793289185	-6.88925933837891	-0.0156151866540313	0.0175015944987535	0.0113327819854021	0.029189869761467
1751	110.834716796875	-15.9220285415649	-7.21393346786499	-0.0146411629393697	-0.00197886489331722	0.00841071270406246	0.0363327041268349
1752	108.237327575684	-15.2726793289185	-7.14899873733521	-0.0172385573387146	-0.00749832857400179	0.00678734155371785	0.0278911720961332
1753	109.536026000977	-16.8960514068604	-6.69445466995239	-0.00749832857400179	-0.0308748781681061	-0.000680167751852423	0.0226963832974434
1754	110.185371398926	-16.5713768005371	-6.82432460784912	0.00354059832170606	-0.0360696688294411	0.00646266713738441	0.0123068047687411
1755	110.185371398926	-17.5454006195068	-6.49965000152588	-3.08191010844894e-05	-0.0273034609854221	0.00548864435404539	-0.00197886489331722
1756	108.886672973633	-16.8960514068604	-6.75938940048218	-0.00100484199356288	-0.0367190167307854	0.00873538758605719	-0.00392691092565656
1757	108.237327575684	-16.8960514068604	-7.60354280471802	0.00581331877037883	-0.0331475995481014	0.00678734155371785	0.00321592413820326
1758	108.886672973633	-16.2467021942139	-7.21393346786499	0.0113327819854021	-0.0292515084147453	-0.00457625929266214	-0.00457625929266214
1759	110.185371398926	-16.5713768005371	-6.95419406890869	0.013930176384747	-0.0227580219507217	-0.0110697457566857	-0.00522560812532902
1760	110.834716796875	-17.2207260131836	-6.82432460784912	0.0269171483814716	-0.0386670641601086	0.00711201597005129	-0.0308748781681061
1761	108.237327575684	-16.2467021942139	-7.21393346786499	0.0132808275520802	-0.023407369852066	0.00808603875339031	-0.0383423902094364
1762	110.185371398926	-17.2207260131836	-7.27886867523193	0.0116574559360743	-0.0136671401560307	0.00256657530553639	-0.038017712533474
1763	108.237327575684	-15.5973539352417	-7.86328220367432	0.00581331877037883	-0.0175632312893867	-0.00977104809135199	-0.017887907102704
1764	108.237327575684	-15.2726793289185	-7.53860807418823	0.0188002903014421	0.0022419011220336	-0.0139918150380254	-0.0221086721867323
1765	110.185371398926	-16.5713768005371	-7.21393346786499	0.0103587592020631	-0.00100484199356288	-0.0217839982360601	-0.0149658378213644
1766	109.536026000977	-16.2467021942139	-7.21393346786499	0.000618529506027699	0.00354059832170606	-0.017887907102704	-0.00100484199356288
1767	108.886672973633	-15.9220285415649	-6.75938940048218	0.00808603875339031	0.00126787810586393	-0.00425158534198999	0.00613799272105098
1768	108.237327575684	-13.9739828109741	-7.6684775352478	0.000618529506027699	0.00354059832170606	0.00938473641872406	0.00418994715437293
1769	107.58797454834	-14.9480056762695	-7.60354280471802	0.00321592413820326	0.0142548503354192	0.00776136433705688	0.0126314787194133
1770	108.237327575684	-14.9480056762695	-7.27886867523193	-0.0185372550040483	0.0207483377307653	0.0200989879667759	0.0249691028147936
1771	108.237327575684	-14.6233310699463	-7.47367286682129	-0.0130177913233638	0.0288651939481497	0.00970941036939621	0.0321119390428066
1772	108.886672973633	-14.298656463623	-7.60354280471802	-0.00652430532500148	0.0246444288641214	0.0210730116814375	0.0382807515561581
1773	110.185371398926	-15.2726793289185	-7.34380340576172	-0.0104203969240189	0.0246444288641214	0.0181509424000978	0.0223717093467712
1774	109.536026000977	-14.6233310699463	-7.34380340576172	-0.00879702530801296	0.0217223595827818	0.00678734155371785	0.0220470335334539
1775	110.185371398926	-15.2726793289185	-7.34380340576172	-0.000355493422830477	0.0168522447347641	0.00970941036939621	0.0158782228827477
1776	109.536026000977	-14.6233310699463	-7.34380340576172	-0.00555028254166245	0.0200989879667759	0.0210730116814375	0.00321592413820326
1777	108.237327575684	-14.9480056762695	-7.27886867523193	0.0022419011220336	0.01847561635077	-0.00197886489331722	0.00516396993771195
1778	107.58797454834	-13.6493082046509	-7.6684775352478	-0.00165419070981443	0.00808603875339031	-0.0308748781681061	-0.00327756232582033
1779	109.536026000977	-14.298656463623	-6.75938940048218	0.00321592413820326	0.012956153601408	-0.0334722734987736	-0.00425158534198999
1780	109.536026000977	-14.9480056762695	-6.95419406890869	0.00354059832170606	-0.0139918150380254	-0.021459324285388	-0.0299008563160896
1781	106.938629150391	-13.9739828109741	-7.21393346786499	0.000943203864153475	-0.00912170019000769	-0.0113944197073579	-0.0354203209280968
1782	109.536026000977	-14.9480056762695	-7.01912927627563	0.011982130818069	-0.0139918150380254	-0.00717365415766835	-0.0211346503347158
1783	107.58797454834	-13.9739828109741	-7.34380340576172	0.00646266713738441	-0.0133424662053585	-0.0133424662053585	-0.0208099745213985
1784	107.58797454834	-14.6233310699463	-6.88925933837891	0.012956153601408	-0.023407369852066	-0.00717365415766835	-0.0120437685400248
1785	110.185371398926	-14.9480056762695	-6.62951993942261	0.0175015944987535	-0.0104203969240189	0.00418994715437293	-0.00522560812532902
1786	109.536026000977	-14.6233310699463	-7.14899873733521	0.00289124972186983	-0.00360223650932312	0.00418994715437293	-0.0107450718060136
1787	110.185371398926	-14.6233310699463	-7.14899873733521	0.0213976856321096	-0.0133424662053585	0.0022419011220336	0.0022419011220336
1788	108.237327575684	-12.9999599456787	-7.4087381362915	0.00386527273803949	0.0100340843200684	-0.0123684434220195	0.0022419011220336
1789	108.237327575684	-13.6493082046509	-7.21393346786499	-0.00457625929266214	0.0243197549134493	-0.00684897974133492	0.00743668992072344
1790	108.886672973633	-14.298656463623	-6.82432460784912	-0.0117190945893526	0.0421768426895142	-0.000680167751852423	0.0145795252174139
1791	108.237327575684	-13.9739828109741	-7.47367286682129	-0.0169138833880424	0.0360080301761627	0.00354059832170606	0.0382807515561581
1792	108.237327575684	-13.6493082046509	-7.73341274261475	-0.00684897974133492	0.0340599827468395	0.0103587592020631	0.0262678004801273
1793	110.185371398926	-14.6233310699463	-7.6684775352478	-0.00165419070981443	0.0386054255068302	0.00321592413820326	0.0282158460468054
1794	110.185371398926	-13.9739828109741	-7.53860807418823	-0.0107450718060136	0.0321119390428066	-0.00457625929266214	0.0188002903014421
1795	109.536026000977	-14.6233310699463	-7.21393346786499	0.000293855206109583	0.029189869761467	-0.0221086721867323	0.013930176384747
1796	110.185371398926	-14.6233310699463	-7.27886867523193	-0.00100484199356288	0.0152288740500808	-0.0324982516467571	-0.0026282137259841
1797	110.185371398926	-14.6233310699463	-7.21393346786499	-0.00100484199356288	0.00126787810586393	-0.0513293594121933	0.00256657530553639
1798	107.58797454834	-13.3246335983276	-7.99315214157104	-0.00619963090866804	-0.0146411629393697	-0.0526280589401722	-0.00749832857400179
1799	109.536026000977	-13.9739828109741	-7.60354280471802	0.0171769186854362	-0.0198359526693821	-0.0406151078641415	-0.00944637414067984
1800	109.536026000977	-14.298656463623	-7.53860807418823	0.0200989879667759	-0.0393164120614529	-0.0191866029053926	-0.039641086012125
1801	108.237327575684	-14.298656463623	-7.27886867523193	0.0145795252174139	-0.0438618510961533	-0.0123684434220195	-0.0402904339134693
1802	110.185371398926	-14.298656463623	-7.47367286682129	0.0210730116814375	-0.0467839203774929	0.00516396993771195	-0.0227580219507217
1803	108.237327575684	-13.9739828109741	-7.47367286682129	0.0200989879667759	-0.0350956469774246	-0.00100484199356288	-0.0263294391334057
1804	110.185371398926	-14.298656463623	-7.01912927627563	0.0149041991680861	-0.0318489037454128	-0.00490093370899558	-0.0107450718060136
1805	109.536026000977	-14.6233310699463	-6.88925933837891	0.0116574559360743	-0.0172385573387146	0.000293855206109583	-0.00587495695799589
1806	109.536026000977	-13.9739828109741	-6.95419406890869	-0.00132951640989631	-0.0133424662053585	-0.00360223650932312	-0.0133424662053585
1807	110.185371398926	-14.6233310699463	-6.82432460784912	0.0149041991680861	-0.0159398596733809	-0.00490093370899558	0.0123068047687411
1808	108.886672973633	-13.9739828109741	-7.21393346786499	-0.00100484199356288	-0.0165892094373703	0.00581331877037883	0.0142548503354192
1809	108.886672973633	-13.9739828109741	-7.08406400680542	-0.00847235135734081	0.00743668992072344	-0.0120437685400248	0.00646266713738441
1810	108.886672973633	-14.298656463623	-6.95419406890869	-0.00490093370899558	0.0126314787194133	-0.0113944197073579	0.0308132413774729
1811	108.237327575684	-13.9739828109741	-6.69445466995239	-0.0156151866540313	0.0113327819854021	-0.0195112787187099	0.0373067259788513
1812	107.58797454834	-14.298656463623	-6.30484533309937	-0.0156151866540313	0.00906006153672934	-0.0230826959013939	0.0337353087961674
1813	109.536026000977	-15.2726793289185	-6.62951993942261	-0.00230353930965066	-0.000355493422830477	-0.0370436906814575	0.0259431265294552
1814	107.58797454834	-14.6233310699463	-6.62951993942261	-0.00555028254166245	0.00418994715437293	-0.0152905117720366	0.0123068047687411
1815	107.58797454834	-14.6233310699463	-6.82432460784912	-0.00327756232582033	0.00841071270406246	-0.0146411629393697	0.00191722682211548
1816	107.58797454834	-14.6233310699463	-6.95419406890869	-0.0120437685400248	0.00191722682211548	-0.00392691092565656	-0.00197886489331722
1817	107.58797454834	-14.9480056762695	-6.82432460784912	-0.0156151866540313	0.00970941036939621	0.00386527273803949	-0.000355493422830477
1818	105.639930725098	-13.3246335983276	-7.01912927627563	-0.0104203969240189	0.00159255252219737	-0.00230353930965066	-0.00749832857400179
1819	106.938629150391	-14.298656463623	-6.88925933837891	0.0100340843200684	0.0113327819854021	0.00581331877037883	-0.0126931173726916
1820	106.938629150391	-13.6493082046509	-6.95419406890869	0.013930176384747	0.00841071270406246	0.025618452578783	-0.0393164120614529
1821	108.237327575684	-14.9480056762695	-6.88925933837891	-0.00327756232582033	0.025618452578783	0.0145795252174139	-0.0295761823654175
1822	106.938629150391	-13.6493082046509	-7.21393346786499	0.00159255252219737	0.0288651939481497	0.0213976856321096	-0.0185372550040483
1823	107.58797454834	-13.9739828109741	-6.95419406890869	0.00808603875339031	0.0382807515561581	0.0123068047687411	-0.0204853005707264
1824	108.886672973633	-14.298656463623	-6.75938940048218	0.012956153601408	0.0470469556748867	0.0197743140161037	-0.0123684434220195
1825	108.886672973633	-15.2726793289185	-6.62951993942261	0.00646266713738441	0.040228795260191	0.0230210572481155	-0.00360223650932312
1826	108.237327575684	-14.9480056762695	-6.75938940048218	0.00678734155371785	0.0363327041268349	0.0233457311987877	-0.00197886489331722
1827	109.536026000977	-14.9480056762695	-7.47367286682129	-0.00619963090866804	0.031137915328145	0.0278911720961332	0.00613799272105098
1828	109.536026000977	-13.9739828109741	-7.47367286682129	-0.00652430532500148	0.0213976856321096	0.0213976856321096	0.00711201597005129
1829	108.886672973633	-14.298656463623	-7.08406400680542	-0.00392691092565656	0.0213976856321096	0.00159255252219737	-0.00132951640989631
1830	110.185371398926	-14.6233310699463	-7.27886867523193	-0.0208099745213985	0.00906006153672934	-0.00132951640989631	0.0379560738801956
1831	108.237327575684	-14.298656463623	-7.34380340576172	-0.0149658378213644	-0.00295288790948689	-0.00522560812532902	0.0434755384922028
1832	109.536026000977	-14.6233310699463	-7.27886867523193	-0.00652430532500148	-0.0104203969240189	-0.021459324285388	0.0314625911414623
1833	110.185371398926	-15.2726793289185	-7.47367286682129	-0.00619963090866804	-0.0113944197073579	-0.0337969474494457	0.0282158460468054
1834	109.536026000977	-14.9480056762695	-7.60354280471802	0.0022419011220336	-0.0113944197073579	-0.0266541130840778	0.0123068047687411
1835	110.834716796875	-14.9480056762695	-7.73341274261475	0.00418994715437293	-0.0182125810533762	-0.0230826959013939	0.00191722682211548
1836	110.185371398926	-15.5973539352417	-6.75938940048218	-0.00749832857400179	-0.0211346503347158	-0.0286021586507559	-0.00327756232582033
1837	110.185371398926	-15.9220285415649	-6.49965000152588	0.0106834331527352	-0.02697878703475	-0.0295761823654175	0.00289124972186983
1838	106.938629150391	-15.9220285415649	-7.47367286682129	0.0100340843200684	-0.00327756232582033	-0.0224333461374044	-0.00360223650932312
1839	109.536026000977	-15.2726793289185	-7.14899873733521	0.00743668992072344	-0.00490093370899558	-0.00782300252467394	-0.00782300252467394
1840	108.237327575684	-14.6233310699463	-7.21393346786499	0.0207483377307653	-0.017887907102704	0.0145795252174139	-0.0350956469774246
1841	110.834716796875	-16.8960514068604	-6.75938940048218	0.00873538758605719	-0.0204853005707264	0.0295145437121391	-0.0393164120614529
1842	108.886672973633	-15.2726793289185	-6.88925933837891	0.012956153601408	-0.00100484199356288	0.0308132413774729	-0.0363943427801132
1843	108.886672973633	-16.8960514068604	-6.56458520889282	-0.00587495695799589	-0.00684897974133492	0.025618452578783	-0.0211346503347158
1844	109.536026000977	-16.5713768005371	-6.95419406890869	0.0126314787194133	-0.00165419070981443	0.0373067259788513	-0.0172385573387146
1845	110.834716796875	-16.8960514068604	-7.21393346786499	0.0142548503354192	-0.00749832857400179	0.020423661917448	-0.00847235135734081
1846	110.185371398926	-16.5713768005371	-7.01912927627563	-0.00392691092565656	-0.0308748781681061	0.0142548503354192	-0.00847235135734081
1847	110.834716796875	-17.2207260131836	-6.88925933837891	-0.00684897974133492	-0.0305502042174339	-0.0120437685400248	0.00646266713738441
1848	109.536026000977	-16.2467021942139	-6.69445466995239	-0.00197886489331722	-0.0328229255974293	-0.0165892094373703	-0.00197886489331722
1849	108.237327575684	-16.5713768005371	-6.69445466995239	-0.0149658378213644	-0.0195112787187099	-0.0399657599627972	0.00548864435404539
1850	108.886672973633	-15.9220285415649	-7.08406400680542	-0.0165892094373703	-0.00197886489331722	-0.0308748781681061	0.031137915328145
1851	109.536026000977	-15.5973539352417	-7.08406400680542	-0.0143164889886975	-0.00165419070981443	-0.0497059896588326	0.0363327041268349
1852	109.536026000977	-16.5713768005371	-7.21393346786499	-0.0110697457566857	-0.00197886489331722	-0.0363943427801132	0.0389300994575024
1853	111.484069824219	-16.5713768005371	-7.08406400680542	-0.0100957229733467	0.00386527273803949	-0.0276281367987394	0.0249691028147936
1854	108.237327575684	-14.9480056762695	-7.34380340576172	-0.00522560812532902	0.00418994715437293	-0.00522560812532902	0.0171769186854362
1855	108.886672973633	-15.2726793289185	-7.60354280471802	-0.00132951640989631	-0.00782300252467394	-0.0139918150380254	-3.08191010844894e-05
1856	108.886672973633	-15.5973539352417	-7.34380340576172	-0.00749832857400179	-0.0360696688294411	-0.00814767740666866	-0.00457625929266214
1857	110.185371398926	-16.2467021942139	-6.82432460784912	0.00613799272105098	-0.0195112787187099	-0.00100484199356288	0.00386527273803949
1858	108.886672973633	-15.9220285415649	-7.4087381362915	0.00386527273803949	-0.023407369852066	0.00159255252219737	-0.00295288790948689
1859	108.886672973633	-15.2726793289185	-7.47367286682129	0.00873538758605719	-0.00360223650932312	0.000943203864153475	-0.00587495695799589
1860	106.938629150391	-14.6233310699463	-7.47367286682129	0.0233457311987877	-0.0182125810533762	0.0301638916134834	-0.0350956469774246
1861	110.185371398926	-16.5713768005371	-7.47367286682129	0.0132808275520802	-0.0172385573387146	0.0282158460468054	-0.0435371771454811
1862	108.237327575684	-14.6233310699463	-7.6684775352478	0.0142548503354192	-0.0139918150380254	0.0483456552028656	-0.0331475995481014
1863	110.834716796875	-16.2467021942139	-7.34380340576172	0.0116574559360743	-0.0117190945893526	0.0194496400654316	-0.0292515084147453
1864	108.237327575684	-14.6233310699463	-7.14899873733521	0.01100810803473	-0.0152905117720366	0.0230210572481155	-0.0266541130840778
1865	107.58797454834	-15.2726793289185	-7.01912927627563	-0.00165419070981443	0.00743668992072344	0.0123068047687411	-0.0172385573387146
1866	107.58797454834	-14.298656463623	-7.4087381362915	0.00743668992072344	0.00938473641872406	0.00483929552137852	-0.0130177913233638
1867	108.886672973633	-14.9480056762695	-7.60354280471802	0.00451462110504508	0.01847561635077	0.0136055024340749	-0.00425158534198999
1868	107.58797454834	-14.9480056762695	-7.27886867523193	0.00418994715437293	0.0392547734081745	0.0360080301761627	0.000293855206109583
1869	108.886672973633	-15.2726793289185	-7.21393346786499	0.00808603875339031	0.047696303576231	0.0217223595827818	0.00516396993771195
1870	108.886672973633	-15.9220285415649	-6.95419406890869	-0.00847235135734081	0.0593845807015896	0.0259431265294552	0.0259431265294552
1871	108.886672973633	-15.2726793289185	-7.01912927627563	-0.0198359526693821	0.0554884895682335	0.00483929552137852	0.0340599827468395
1872	109.536026000977	-15.9220285415649	-7.34380340576172	-0.0107450718060136	0.0473716296255589	-0.0162645354866982	0.0369820520281792
1873	110.185371398926	-16.5713768005371	-7.6684775352478	-0.00490093370899558	0.0314625911414623	-0.0198359526693821	0.0207483377307653
1874	110.185371398926	-15.9220285415649	-7.73341274261475	-0.00555028254166245	0.036657378077507	-0.0295761823654175	0.0106834331527352
1875	109.536026000977	-15.9220285415649	-7.6684775352478	-0.00165419070981443	0.00613799272105098	-0.0383423902094364	0.0123068047687411
1876	108.237327575684	-14.6233310699463	-7.08406400680542	-0.00392691092565656	-0.00652430532500148	-0.0386670641601086	-0.00327756232582033
1877	108.886672973633	-15.5973539352417	-6.88925933837891	0.000943203864153475	-0.0240567177534103	-0.0539267547428608	0.0103587592020631
1878	108.886672973633	-15.5973539352417	-7.08406400680542	-0.00230353930965066	-0.0276281367987394	-0.0497059896588326	-0.00814767740666866
1879	110.185371398926	-16.5713768005371	-7.21393346786499	0.00418994715437293	-0.0286021586507559	-0.0510046854615211	-0.0149658378213644
1880	108.237327575684	-14.6233310699463	-7.53860807418823	0.0168522447347641	-0.0308748781681061	-0.0152905117720366	-0.0305502042174339
1881	110.185371398926	-16.2467021942139	-7.01912927627563	0.0171769186854362	-0.0227580219507217	-0.00360223650932312	-0.0383423902094364
1882	108.237327575684	-14.9480056762695	-7.6684775352478	0.012956153601408	-0.00587495695799589	-0.00522560812532902	-0.0295761823654175
1883	109.536026000977	-16.5713768005371	-7.21393346786499	0.01847561635077	-0.00587495695799589	-0.00100484199356288	-0.0299008563160896
1884	109.536026000977	-16.2467021942139	-7.6684775352478	0.0152288740500808	-0.0198359526693821	-0.000355493422830477	-0.0198359526693821
1885	110.185371398926	-15.9220285415649	-7.21393346786499	0.013930176384747	-0.0130177913233638	0.0022419011220336	-0.00425158534198999
1886	109.536026000977	-15.9220285415649	-6.95419406890869	0.00970941036939621	-0.0201606266200542	0.000293855206109583	-0.0130177913233638
1887	110.834716796875	-15.9220285415649	-7.4087381362915	0.0106834331527352	-0.0292515084147453	-0.00717365415766835	-0.00490093370899558
1888	108.237327575684	-14.9480056762695	-7.34380340576172	0.00841071270406246	-0.0146411629393697	-0.00814767740666866	0.0022419011220336
1889	108.886672973633	-15.5973539352417	-7.14899873733521	-0.00522560812532902	-0.0136671401560307	-0.0247060675173998	0.00581331877037883
1890	108.237327575684	-14.298656463623	-7.34380340576172	-0.0162645354866982	0.00581331877037883	-0.0286021586507559	0.0233457311987877
1891	110.185371398926	-16.2467021942139	-7.60354280471802	-0.00652430532500148	0.00581331877037883	-0.0253554154187441	0.0373067259788513
1892	108.886672973633	-14.6233310699463	-7.6684775352478	-0.00977104809135199	0.00743668992072344	-0.0247060675173998	0.0337353087961674
1893	109.536026000977	-16.2467021942139	-6.75938940048218	-0.00360223650932312	0.0246444288641214	-0.032173577696085	0.0220470335334539
1894	109.536026000977	-15.9220285415649	-6.62951993942261	-0.00197886489331722	0.0321119390428066	-0.0165892094373703	0.0142548503354192
1895	110.185371398926	-15.9220285415649	-7.01912927627563	-0.00165419070981443	0.0324366129934788	-0.0149658378213644	-0.000355493422830477
1896	108.886672973633	-15.5973539352417	-7.79834747314453	-0.00197886489331722	0.0360080301761627	0.000943203864153475	0.000293855206109583
1897	109.536026000977	-15.9220285415649	-7.47367286682129	-0.0026282137259841	0.0233457311987877	-0.000680167751852423	-0.00360223650932312
1898	108.886672973633	-15.2726793289185	-7.4087381362915	0.00191722682211548	0.0285405199974775	0.0123068047687411	0.00776136433705688
1899	108.886672973633	-15.2726793289185	-7.14899873733521	0.00743668992072344	0.0152288740500808	-0.00360223650932312	-0.00782300252467394
1900	108.237327575684	-14.298656463623	-6.95419406890869	0.0149041991680861	0.0100340843200684	0.0249691028147936	-0.0263294391334057
1901	109.536026000977	-16.2467021942139	-7.27886867523193	0.0145795252174139	-0.00360223650932312	0.0252937767654657	-0.0370436906814575
1902	106.938629150391	-14.298656463623	-7.08406400680542	-0.00132951640989631	-0.028926832601428	0.0213976856321096	-0.0308748781681061
1903	107.58797454834	-14.9480056762695	-7.01912927627563	-0.00360223650932312	-0.0159398596733809	0.00776136433705688	-0.0204853005707264
1904	108.237327575684	-15.5973539352417	-7.47367286682129	0.0155535480007529	-0.0273034609854221	0.0217223595827818	-0.0195112787187099
1905	110.185371398926	-15.5973539352417	-6.82432460784912	0.0123068047687411	-0.0299008563160896	0.01100810803473	-0.00814767740666866
1906	108.886672973633	-14.9480056762695	-6.49965000152588	-0.0113944197073579	-0.0367190167307854	0.00191722682211548	-0.00457625929266214
1907	108.237327575684	-15.5973539352417	-6.69445466995239	0.00159255252219737	-0.0305502042174339	-0.00782300252467394	0.00256657530553639
1908	105.639930725098	-14.298656463623	-7.21393346786499	0.0022419011220336	-0.02697878703475	-0.00197886489331722	0.000293855206109583
1909	105.639930725098	-14.9480056762695	-7.08406400680542	-0.0107450718060136	-0.0221086721867323	-0.0123684434220195	-0.00132951640989631
1910	104.990585327148	-13.9739828109741	-7.6684775352478	-0.0198359526693821	0.0100340843200684	-0.0152905117720366	0.0285405199974775
1911	107.58797454834	-16.2467021942139	-7.14899873733521	-0.0221086721867323	-0.000680167751852423	-0.0107450718060136	0.0412028171122074
1912	104.990585327148	-13.9739828109741	-7.21393346786499	-0.0152905117720366	-0.00132951640989631	-0.0146411629393697	0.0425015166401863
1913	106.289276123047	-15.5973539352417	-7.4087381362915	-0.0152905117720366	0.00289124972186983	-0.00977104809135199	0.0347093306481838
1914	107.58797454834	-14.9480056762695	-7.4087381362915	-0.00749832857400179	0.0106834331527352	-0.00392691092565656	0.00906006153672934
1915	106.938629150391	-15.2726793289185	-7.34380340576172	-0.00327756232582033	0.00743668992072344	-3.08191010844894e-05	0.012956153601408
1916	108.237327575684	-15.2726793289185	-7.60354280471802	-0.00782300252467394	0.00581331877037883	0.011982130818069	0.000293855206109583
1917	107.58797454834	-15.5973539352417	-7.34380340576172	-0.0100957229733467	0.0145795252174139	0.00808603875339031	-0.00100484199356288
1918	106.938629150391	-15.2726793289185	-7.34380340576172	-0.00100484199356288	-0.00100484199356288	0.0123068047687411	-0.00457625929266214
1919	106.938629150391	-14.6233310699463	-7.60354280471802	-0.00327756232582033	0.00256657530553639	0.00418994715437293	-0.0146411629393697
1920	107.58797454834	-14.6233310699463	-7.79834747314453	0.0136055024340749	0.01100810803473	0.0171769186854362	-0.0305502042174339
1921	110.185371398926	-15.9220285415649	-7.4087381362915	0.0132808275520802	-0.00490093370899558	0.0171769186854362	-0.0425631552934647
1922	109.536026000977	-14.298656463623	-7.79834747314453	0.0100340843200684	0.00386527273803949	0.0236704051494598	-0.0376930385828018
1923	107.58797454834	-14.298656463623	-7.53860807418823	0.00938473641872406	0.00191722682211548	0.0285405199974775	-0.0260047651827335
1924	106.938629150391	-14.9480056762695	-7.47367286682129	0.0123068047687411	0.00906006153672934	0.0399041213095188	-0.017887907102704
1925	108.886672973633	-15.9220285415649	-7.6684775352478	0.012956153601408	0.00938473641872406	0.0343846566975117	-0.00652430532500148
1926	108.237327575684	-14.9480056762695	-7.47367286682129	0.000943203864153475	0.00678734155371785	0.0457482598721981	-0.00425158534198999
1927	108.237327575684	-14.9480056762695	-7.53860807418823	-0.00749832857400179	0.00354059832170606	0.0467222817242146	0.00613799272105098
1928	107.58797454834	-14.298656463623	-7.60354280471802	-0.00132951640989631	0.00841071270406246	0.01847561635077	0.0103587592020631
1929	107.58797454834	-14.9480056762695	-7.34380340576172	-0.00619963090866804	0.00938473641872406	0.00191722682211548	0.000293855206109583
1930	110.185371398926	-15.2726793289185	-7.53860807418823	-0.0172385573387146	0.0275664981454611	-0.0107450718060136	0.0236704051494598
1931	109.536026000977	-16.2467021942139	-7.73341274261475	-0.00197886489331722	0.0210730116814375	-0.0341216214001179	0.0399041213095188
1932	107.58797454834	-14.6233310699463	-7.60354280471802	-0.0152905117720366	0.0243197549134493	-0.0367190167307854	0.0343846566975117
1933	107.58797454834	-15.2726793289185	-7.4087381362915	-0.00522560812532902	0.0275664981454611	-0.0367190167307854	0.0321119390428066
1934	108.237327575684	-16.2467021942139	-7.27886867523193	0.00191722682211548	0.0171769186854362	-0.0208099745213985	0.0103587592020631
1935	108.886672973633	-16.5713768005371	-7.21393346786499	0.000293855206109583	0.0210730116814375	-0.023407369852066	0.0106834331527352
1936	108.886672973633	-15.9220285415649	-7.4087381362915	-0.000355493422830477	0.0181509424000978	-0.0120437685400248	-0.00100484199356288
1937	110.185371398926	-17.2207260131836	-7.47367286682129	-0.00295288790948689	0.00873538758605719	-0.0159398596733809	0.000618529506027699
1938	109.536026000977	-16.5713768005371	-7.4087381362915	0.00418994715437293	0.0181509424000978	-0.0117190945893526	-0.00165419070981443
1939	107.58797454834	-16.5713768005371	-7.53860807418823	-0.0100957229733467	0.00711201597005129	-0.0146411629393697	-0.00749832857400179
1940	108.237327575684	-16.5713768005371	-6.75938940048218	0.0223717093467712	-0.00295288790948689	-0.00782300252467394	-0.02697878703475
1941	107.58797454834	-15.9220285415649	-6.75938940048218	0.00906006153672934	-0.0243813935667276	-0.00327756232582033	-0.039641086012125
1942	107.58797454834	-16.5713768005371	-6.95419406890869	0.00451462110504508	-0.0172385573387146	-0.0130177913233638	-0.0334722734987736
1943	108.886672973633	-17.2207260131836	-6.88925933837891	0.0145795252174139	-0.0126931173726916	-0.00847235135734081	-0.0286021586507559
1944	108.886672973633	-16.5713768005371	-6.88925933837891	0.00873538758605719	-0.043212503194809	0.00841071270406246	-0.028926832601428
1945	108.237327575684	-16.8960514068604	-7.34380340576172	0.0149041991680861	0.0304885655641556	-0.00165419070981443	-0.0182125810533762
1946	108.886672973633	-16.5713768005371	-7.27886867523193	0.00581331877037883	-0.0305502042174339	0.0132808275520802	-0.0136671401560307
1947	110.185371398926	-16.8960514068604	-7.14899873733521	-0.0169138833880424	-0.0126931173726916	-0.00619963090866804	-0.00360223650932312
1948	106.938629150391	-15.2726793289185	-7.14899873733521	0.00776136433705688	-0.00555028254166245	0.00451462110504508	-3.08191010844894e-05
1949	108.237327575684	-15.5973539352417	-7.14899873733521	-3.08191010844894e-05	-0.00100484199356288	-0.0191866029053926	0.00548864435404539
1950	106.938629150391	-14.6233310699463	-7.14899873733521	-0.0107450718060136	0.0145795252174139	-0.00684897974133492	0.0226963832974434
1951	108.886672973633	-16.2467021942139	-6.69445466995239	-0.0133424662053585	0.0175015944987535	-0.0221086721867323	0.0340599827468395
1952	106.938629150391	-14.298656463623	-6.82432460784912	-0.00912170019000769	0.011982130818069	-0.0162645354866982	0.0395794473588467
1953	109.536026000977	-16.2467021942139	-6.75938940048218	-0.00814767740666866	0.0142548503354192	-0.0211346503347158	0.025618452578783
1954	110.185371398926	-15.5973539352417	-7.14899873733521	0.00418994715437293	0.0132808275520802	0.000943203864153475	0.0246444288641214
1955	108.237327575684	-14.9480056762695	-7.21393346786499	-0.00717365415766835	0.0197743140161037	0.000943203864153475	0.0162028968334198
1956	106.289276123047	-14.9480056762695	-7.53860807418823	0.00483929552137852	0.0220470335334539	-0.00197886489331722	0.0239950809627771
1957	108.237327575684	-15.2726793289185	-7.47367286682129	-0.00230353930965066	0.00483929552137852	-0.00814767740666866	0.00483929552137852
1958	108.237327575684	-14.9480056762695	-7.27886867523193	0.00581331877037883	0.00418994715437293	-0.0107450718060136	0.00776136433705688
1959	108.886672973633	-15.5973539352417	-7.53860807418823	-0.000680167751852423	-0.000355493422830477	-0.00490093370899558	-0.00814767740666866
1960	108.886672973633	-15.5973539352417	-6.95419406890869	-0.00392691092565656	-0.00912170019000769	0.0246444288641214	-0.0308748781681061
1961	107.58797454834	-14.9480056762695	-7.53860807418823	0.00418994715437293	-0.00619963090866804	0.0317872650921345	-0.0441865250468254
1962	108.237327575684	-15.9220285415649	-7.34380340576172	0.0103587592020631	-0.0305502042174339	0.040228795260191	-0.0331475995481014
1963	110.185371398926	-16.5713768005371	-7.21393346786499	-0.00230353930965066	-0.0237320438027382	0.0285405199974775	-0.0250307414680719
1964	110.185371398926	-15.9220285415649	-7.27886867523193	0.00483929552137852	-0.0195112787187099	0.0408781431615353	-0.0182125810533762
1965	110.185371398926	-16.8960514068604	-7.60354280471802	-0.000355493422830477	-0.0110697457566857	0.0100340843200684	-0.0133424662053585
1966	108.237327575684	-15.2726793289185	-7.6684775352478	0.000943203864153475	-0.0149658378213644	0.00678734155371785	-0.0104203969240189
1967	108.886672973633	-15.5973539352417	-7.53860807418823	0.00126787810586393	-0.0165892094373703	-0.0113944197073579	-0.00132951640989631
1968	108.886672973633	-15.9220285415649	-7.53860807418823	-0.000680167751852423	-0.00912170019000769	-0.0227580219507217	0.00873538758605719
1969	110.185371398926	-16.8960514068604	-6.82432460784912	0.0106834331527352	0.0103587592020631	-0.0282774847000837	0.00354059832170606
1970	107.58797454834	-14.9480056762695	-7.08406400680542	-0.0104203969240189	0.0288651939481497	-0.0354203209280968	0.0200989879667759
1971	110.834716796875	-16.5713768005371	-7.14899873733521	-0.00912170019000769	0.0330859608948231	-0.0334722734987736	0.0386054255068302
1972	108.237327575684	-15.2726793289185	-7.34380340576172	-0.0165892094373703	0.0230210572481155	-0.0237320438027382	0.0282158460468054
1973	108.886672973633	-16.8960514068604	-7.08406400680542	-0.00555028254166245	0.0262678004801273	-0.03444629535079	0.0360080301761627
1974	109.536026000977	-16.8960514068604	-6.95419406890869	-0.00457625929266214	0.025618452578783	-0.021459324285388	0.0194496400654316
1975	110.834716796875	-17.5454006195068	-6.95419406890869	-0.00490093370899558	0.0152288740500808	-0.0208099745213985	0.0113327819854021
1976	110.834716796875	-16.5713768005371	-6.88925933837891	0.0145795252174139	0.00743668992072344	0.000293855206109583	0.00873538758605719
1977	111.484069824219	-16.5713768005371	-6.69445466995239	-0.00327756232582033	-0.0149658378213644	-0.0110697457566857	0.00418994715437293
1978	108.237327575684	-16.2467021942139	-6.75938940048218	-0.00132951640989631	-0.0276281367987394	-0.00100484199356288	0.00386527273803949
1979	109.536026000977	-16.2467021942139	-7.01912927627563	0.0132808275520802	-0.00684897974133492	-0.0198359526693821	0.011982130818069
1980	107.58797454834	-15.9220285415649	-7.47367286682129	0.0178262684494257	-0.028926832601428	0.00646266713738441	-0.0243813935667276
1981	111.484069824219	-17.5454006195068	-6.88925933837891	0.0136055024340749	-0.0256800893694162	0.00321592413820326	-0.0305502042174339
1982	108.886672973633	-15.9220285415649	-7.14899873733521	0.0103587592020631	-0.0295761823654175	0.00321592413820326	-0.0227580219507217
1983	110.834716796875	-17.8700752258301	-7.6684775352478	0.011982130818069	-0.0172385573387146	-0.0117190945893526	-0.0143164889886975
1984	110.185371398926	-17.2207260131836	-7.21393346786499	0.0239950809627771	-0.0143164889886975	-0.0175632312893867	-0.0117190945893526
1985	110.834716796875	-16.8960514068604	-7.27886867523193	0.0106834331527352	-0.0113944197073579	-0.00230353930965066	-0.00912170019000769
1986	109.536026000977	-16.8960514068604	-7.60354280471802	0.00516396993771195	0.00516396993771195	0.00646266713738441	0.000943203864153475
1987	111.484069824219	-17.8700752258301	-7.14899873733521	-0.00327756232582033	-0.00490093370899558	0.011982130818069	-3.08191010844894e-05
1988	110.185371398926	-16.8960514068604	-7.53860807418823	0.0217223595827818	0.0181509424000978	0.0226963832974434	0.00581331877037883
1989	108.886672973633	-17.2207260131836	-7.53860807418823	-0.00684897974133492	0.0226963832974434	0.0269171483814716	0.00289124972186983
1990	108.886672973633	-15.9220285415649	-7.86328220367432	-0.0133424662053585	0.0330859608948231	0.0223717093467712	0.0246444288641214
1991	110.834716796875	-17.8700752258301	-7.47367286682129	-0.0149658378213644	0.0379560738801956	0.0243197549134493	0.0304885655641556
1992	108.886672973633	-15.9220285415649	-6.95419406890869	-0.00490093370899558	0.0207483377307653	0.012956153601408	0.0347093306481838
1993	109.536026000977	-16.5713768005371	-7.08406400680542	-0.0100957229733467	0.0162028968334198	-0.0104203969240189	0.0210730116814375
1994	109.536026000977	-17.2207260131836	-7.53860807418823	0.0022419011220336	0.0100340843200684	-0.00749832857400179	-0.00295288790948689
1995	110.834716796875	-17.5454006195068	-7.60354280471802	0.000293855206109583	0.00808603875339031	0.00256657530553639	0.00191722682211548
1996	110.185371398926	-16.8960514068604	-7.4087381362915	-0.00230353930965066	0.00516396993771195	-0.0156151866540313	-0.000355493422830477
1997	110.834716796875	-17.8700752258301	-6.88925933837891	-0.00457625929266214	-0.00490093370899558	-0.00879702530801296	0.00873538758605719
1998	108.886672973633	-16.2467021942139	-7.01912927627563	0.0022419011220336	0.00776136433705688	-0.0120437685400248	-0.00165419070981443
1999	110.834716796875	-16.8960514068604	-6.88925933837891	0.0226963832974434	0.00256657530553639	-0.021459324285388	-0.0146411629393697
2000	108.886672973633	-16.2467021942139	-7.14899873733521	0.0249691028147936	0.00159255252219737	0.00321592413820326	-0.0266541130840778
[truncated: 7,200 more rows]
