# Supplementary material for: Precise instruction and consideration of the vertical and horizontal force component increases validity and reliability of the 90:20 Isometric Posterior Chain Test
Source: PLoS One. 2024 Oct 28;19(10):e0312843. doi: 10.1371/journal.pone.0312843 (PMC11515970; doi:10.1371/journal.pone.0312843)
Supplement: S1 File — (ZIP) [file pone.0312843.s001.zip › S1_Raw_Data/M1_P16_v_2.csv]

1	-2.15194129943848	-0.0129869729280472	-7.60354280471802	-0.0165892094373703	0.00776136433705688	-0.00814767740666866	0.0301638916134834
2	-3.45063853263855	0.311687350273132	-7.47367286682129	-0.00684897974133492	0.00873538758605719	-0.0188619289547205	0.00678734155371785
3	-2.8012900352478	0.311687350273132	-7.34380340576172	-0.0165892094373703	-0.00230353930965066	-0.0120437685400248	-0.0182125810533762
4	-1.50259268283844	0.311687350273132	-7.21393346786499	-0.0120437685400248	-0.00912170019000769	-0.0123684434220195	0.00159255252219737
5	-1.50259268283844	0.961035966873169	-7.34380340576172	-0.00295288790948689	-0.0247060675173998	-0.00230353930965066	0.00126787810586393
6	-0.203895464539528	-0.0129869729280472	-7.14899873733521	0.00126787810586393	-0.0282774847000837	-0.0188619289547205	-0.00230353930965066
7	-0.853244125843048	1.28571033477783	-7.14899873733521	-0.00425158534198999	-0.043212503194809	0.00126787810586393	-0.0152905117720366
8	0.44545316696167	0.636361658573151	-7.60354280471802	0.0149041991680861	-0.0536020807921886	0.00808603875339031	-0.0292515084147453
9	1.09480178356171	-0.0129869729280472	-7.34380340576172	0.0158782228827477	-0.0503553375601768	0.0347093306481838	-0.0305502042174339
10	0.44545316696167	0.636361658573151	-7.4087381362915	0.0100340843200684	-0.0480826161801815	0.0330859608948231	-0.0263294391334057
11	-0.853244125843048	1.28571033477783	-7.47367286682129	0.00483929552137852	-0.0386670641601086	0.0210730116814375	-0.0172385573387146
12	2.39349913597107	-0.987009942531586	-6.82432460784912	0.00906006153672934	-0.0510046854615211	0.00743668992072344	-0.0136671401560307
13	2.39349913597107	0.311687350273132	-7.21393346786499	0.00354059832170606	-0.0425631552934647	0.00873538758605719	-0.0126931173726916
14	2.39349913597107	-0.662335574626923	-6.88925933837891	0.00646266713738441	-0.0435371771454811	0.00256657530553639	-0.0110697457566857
15	0.44545316696167	0.311687350273132	-6.82432460784912	0.00451462110504508	-0.0402904339134693	0.0106834331527352	-0.00522560812532902
16	-0.203895464539528	0.311687350273132	-6.75938940048218	-0.00360223650932312	-0.0422384813427925	0.0022419011220336	0.011982130818069
17	0.44545316696167	-0.0129869729280472	-6.82432460784912	-0.000680167751852423	-3.08191010844894e-05	-0.0107450718060136	0.0103587592020631
18	1.74415040016174	-0.337661296129227	-7.34380340576172	-0.00944637414067984	0.0213976856321096	-0.00749832857400179	0.0132808275520802
19	-0.853244125843048	-0.337661296129227	-7.60354280471802	-0.0159398596733809	0.0327612869441509	-0.0191866029053926	0.0285405199974775
20	1.74415040016174	-1.96103286743164	-7.21393346786499	-0.00392691092565656	0.0249691028147936	-0.0159398596733809	0.0285405199974775
21	1.74415040016174	-0.662335574626923	-7.53860807418823	-0.00652430532500148	0.0275664981454611	-0.0208099745213985	0.0194496400654316
22	1.09480178356171	-0.0129869729280472	-6.69445466995239	-0.00425158534198999	0.0327612869441509	-0.0149658378213644	0.0126314787194133
23	0.44545316696167	0.636361658573151	-7.08406400680542	-0.00490093370899558	0.0415274947881699	-0.0139918150380254	0.0145795252174139
24	1.74415040016174	0.636361658573151	-6.95419406890869	-0.00522560812532902	0.031137915328145	0.00483929552137852	0.00159255252219737
25	1.09480178356171	0.961035966873169	-6.95419406890869	0.00386527273803949	0.040228795260191	0.00321592413820326	0.00321592413820326
26	1.09480178356171	0.636361658573151	-7.08406400680542	0.00354059832170606	0.0327612869441509	0.00451462110504508	0.00451462110504508
27	-0.203895464539528	0.961035966873169	-7.01912927627563	-0.00360223650932312	0.0324366129934788	0.00906006153672934	-0.0104203969240189
28	-0.853244125843048	0.636361658573151	-6.75938940048218	0.0158782228827477	0.0275664981454611	0.0142548503354192	-0.0334722734987736
29	-0.203895464539528	-0.0129869729280472	-6.95419406890869	0.0162028968334198	0.0197743140161037	0.0152288740500808	-0.0373683646321297
30	-0.203895464539528	0.961035966873169	-7.27886867523193	0.00938473641872406	0.0200989879667759	-0.000355493422830477	-0.0286021586507559
31	0.44545316696167	0.311687350273132	-6.95419406890869	0.0132808275520802	0.0022419011220336	-0.00684897974133492	-0.0247060675173998
32	2.39349913597107	-0.662335574626923	-7.01912927627563	0.00159255252219737	0.00418994715437293	-0.0221086721867323	-0.0172385573387146
33	1.09480178356171	-0.0129869729280472	-6.95419406890869	0.00289124972186983	-3.08191010844894e-05	-0.0100957229733467	-0.00165419070981443
34	2.39349913597107	-0.0129869729280472	-7.34380340576172	-0.0026282137259841	0.000293855206109583	-0.0204853005707264	0.000293855206109583
35	1.74415040016174	-0.337661296129227	-7.60354280471802	0.0145795252174139	-0.0156151866540313	-0.0172385573387146	-0.0026282137259841
36	0.44545316696167	-0.0129869729280472	-7.86328220367432	-0.00132951640989631	-0.00847235135734081	-0.0100957229733467	0.00873538758605719
37	1.09480178356171	0.636361658573151	-7.9282169342041	-0.0100957229733467	0.00613799272105098	-0.00522560812532902	-0.000680167751852423
38	-0.203895464539528	0.961035966873169	-7.86328220367432	-0.0159398596733809	0.0295145437121391	-0.0201606266200542	0.00776136433705688
39	-0.853244125843048	0.636361658573151	-7.60354280471802	-0.0123684434220195	0.0434755384922028	-0.0201606266200542	0.0246444288641214
40	2.39349913597107	-0.0129869729280472	-7.14899873733521	-0.00457625929266214	0.0506183728575706	-0.021459324285388	0.0155535480007529
41	1.74415040016174	0.636361658573151	-7.86328220367432	-0.00847235135734081	0.0525664202868938	-0.0217839982360601	0.00516396993771195
42	0.44545316696167	0.961035966873169	-7.6684775352478	-0.00327756232582033	0.0548391379415989	-0.0347709693014622	0.01100810803473
43	1.09480178356171	-0.0129869729280472	-6.95419406890869	-0.00814767740666866	0.0652287155389786	-0.0237320438027382	-0.00197886489331722
44	1.09480178356171	-0.0129869729280472	-7.27886867523193	-0.00555028254166245	0.0632806718349457	-0.00295288790948689	-0.0026282137259841
45	1.09480178356171	-0.0129869729280472	-7.14899873733521	0.00581331877037883	0.0571118593215942	0.00841071270406246	-0.00652430532500148
46	1.09480178356171	-0.0129869729280472	-7.21393346786499	0.00451462110504508	0.0304885655641556	0.011982130818069	0.00938473641872406
47	-1.50259268283844	0.636361658573151	-7.14899873733521	0.00256657530553639	-0.000355493422830477	0.00191722682211548	-0.00295288790948689
48	-0.203895464539528	0.961035966873169	-7.27886867523193	0.00906006153672934	-0.0263294391334057	0.0230210572481155	-0.0250307414680719
49	-0.853244125843048	0.311687350273132	-6.88925933837891	0.011982130818069	-0.0419138073921204	0.0262678004801273	-0.0393164120614529
50	-0.203895464539528	-0.0129869729280472	-7.47367286682129	0.0152288740500808	-0.0523033849895	0.0188002903014421	-0.0260047651827335
51	-4.0999870300293	0.961035966873169	-7.4087381362915	-0.00100484199356288	-0.0610695891082287	0.0142548503354192	-0.0136671401560307
52	-2.15194129943848	-0.0129869729280472	-7.4087381362915	-3.08191010844894e-05	-0.0626929625868797	0.0149041991680861	-0.00652430532500148
53	-3.45063853263855	0.636361658573151	-7.27886867523193	0.00418994715437293	-0.0714591667056084	0.0152288740500808	-0.00392691092565656
54	-2.8012900352478	0.636361658573151	-7.14899873733521	-0.0185372550040483	-0.0734072178602219	0.0330859608948231	0.00289124972186983
55	-0.203895464539528	0.311687350273132	-7.01912927627563	-0.000680167751852423	-0.068537101149559	0.0405534692108631	0.000618529506027699
56	1.09480178356171	-0.337661296129227	-6.69445466995239	0.00354059832170606	-0.0545761026442051	0.0399041213095188	0.00743668992072344
57	0.44545316696167	-0.662335574626923	-6.62951993942261	-0.00360223650932312	-0.0552254542708397	0.0243197549134493	0.00808603875339031
58	1.09480178356171	-0.662335574626923	-7.47367286682129	-0.0107450718060136	-0.0376930385828018	0.0106834331527352	0.0269171483814716
59	-0.203895464539528	0.636361658573151	-7.21393346786499	-0.017887907102704	-0.0188619289547205	-0.0165892094373703	0.0421768426895142
60	1.09480178356171	-0.662335574626923	-6.82432460784912	-0.00165419070981443	-0.0133424662053585	-0.0347709693014622	0.0278911720961332
61	1.09480178356171	-0.337661296129227	-7.60354280471802	-0.00619963090866804	-0.0123684434220195	-0.0328229255974293	0.0243197549134493
62	0.44545316696167	0.311687350273132	-7.53860807418823	-0.00587495695799589	-0.00295288790948689	-0.0350956469774246	0.0113327819854021
63	-0.203895464539528	0.311687350273132	-7.47367286682129	-0.0026282137259841	0.011982130818069	-0.0263294391334057	-3.08191010844894e-05
64	1.09480178356171	-0.337661296129227	-6.95419406890869	-0.00100484199356288	0.0116574559360743	-0.0156151866540313	0.00646266713738441
65	-0.203895464539528	-0.337661296129227	-7.08406400680542	0.013930176384747	0.0155535480007529	-0.0273034609854221	-0.00295288790948689
66	-0.203895464539528	-0.337661296129227	-7.53860807418823	-0.00425158534198999	0.0246444288641214	-0.0415891297161579	0.0022419011220336
67	2.39349913597107	-1.63635849952698	-7.4087381362915	0.0100340843200684	0.0337353087961674	-0.0279528107494116	-0.00490093370899558
68	1.09480178356171	-0.662335574626923	-7.60354280471802	0.0239950809627771	0.011982130818069	-0.00425158534198999	-0.0318489037454128
69	1.74415040016174	-1.96103286743164	-7.34380340576172	0.00873538758605719	0.00613799272105098	0.00386527273803949	-0.0399657599627972
70	1.09480178356171	-1.3116842508316	-7.53860807418823	0.012956153601408	0.00548864435404539	0.020423661917448	-0.02697878703475
71	1.74415040016174	-1.96103286743164	-6.88925933837891	0.00354059832170606	-0.00749832857400179	0.0165275707840919	-0.0169138833880424
72	1.74415040016174	-2.2857072353363	-6.95419406890869	0.0103587592020631	-0.0237320438027382	0.00841071270406246	-0.0107450718060136
73	1.09480178356171	-1.63635849952698	-7.60354280471802	0.00451462110504508	-0.00912170019000769	0.0100340843200684	-0.0113944197073579
74	2.39349913597107	-1.3116842508316	-7.27886867523193	-0.0110697457566857	-0.0120437685400248	0.00776136433705688	0.00386527273803949
75	1.09480178356171	-1.63635849952698	-7.08406400680542	0.0262678004801273	-0.0130177913233638	0.00321592413820326	-0.00879702530801296
76	1.74415040016174	-0.987009942531586	-6.95419406890869	-0.00197886489331722	-0.00814767740666866	-3.08191010844894e-05	-0.0107450718060136
77	1.09480178356171	-0.337661296129227	-6.95419406890869	0.00256657530553639	-0.0104203969240189	-0.0100957229733467	-0.00555028254166245
78	0.44545316696167	0.311687350273132	-6.88925933837891	-0.00912170019000769	0.00483929552137852	-0.017887907102704	0.0178262684494257
79	-0.203895464539528	0.311687350273132	-7.53860807418823	-0.0104203969240189	0.00808603875339031	-0.0162645354866982	0.0269171483814716
80	2.39349913597107	-0.662335574626923	-7.21393346786499	-0.0107450718060136	0.00613799272105098	-0.0217839982360601	0.0301638916134834
81	1.74415040016174	-0.987009942531586	-7.34380340576172	-0.00879702530801296	0.012956153601408	-0.0221086721867323	0.0246444288641214
82	0.44545316696167	-0.0129869729280472	-7.73341274261475	-0.00717365415766835	0.0126314787194133	-0.0191866029053926	0.0239950809627771
83	0.44545316696167	0.311687350273132	-7.73341274261475	-0.00295288790948689	0.020423661917448	-0.00425158534198999	0.00256657530553639
84	-0.203895464539528	-0.337661296129227	-7.79834747314453	-0.00230353930965066	0.0233457311987877	0.000943203864153475	0.00256657530553639
85	0.44545316696167	0.311687350273132	-7.79834747314453	0.00613799272105098	0.0324366129934788	0.00938473641872406	0.00321592413820326
86	0.44545316696167	-0.0129869729280472	-7.6684775352478	-0.00165419070981443	0.0321119390428066	0.00873538758605719	-0.00100484199356288
87	1.74415040016174	-0.987009942531586	-7.53860807418823	0.00256657530553639	0.0210730116814375	-0.00230353930965066	-0.00230353930965066
88	0.44545316696167	0.311687350273132	-7.27886867523193	0.0149041991680861	0.0171769186854362	0.0158782228827477	-0.0347709693014622
89	1.74415040016174	-0.987009942531586	-7.73341274261475	0.0113327819854021	0.0175015944987535	0.0236704051494598	-0.0376930385828018
90	1.09480178356171	-0.337661296129227	-7.79834747314453	0.000943203864153475	0.0223717093467712	0.0239950809627771	-0.0282774847000837
91	2.39349913597107	-0.987009942531586	-6.88925933837891	0.0106834331527352	0.0207483377307653	0.00808603875339031	-0.0201606266200542
92	3.04284763336182	-1.3116842508316	-7.21393346786499	-0.00230353930965066	0.0301638916134834	-0.00360223650932312	-0.0191866029053926
93	1.74415040016174	-0.987009942531586	-7.4087381362915	-0.000680167751852423	0.0304885655641556	-0.00847235135734081	-0.0149658378213644
94	1.09480178356171	-1.3116842508316	-7.53860807418823	0.00451462110504508	0.0275664981454611	-0.0143164889886975	0.000293855206109583
95	2.39349913597107	-0.987009942531586	-7.4087381362915	0.0181509424000978	0.0145795252174139	-0.0276281367987394	-0.00717365415766835
96	1.74415040016174	-0.987009942531586	-7.4087381362915	-0.00360223650932312	0.0165275707840919	-0.0211346503347158	0.0116574559360743
97	0.44545316696167	-0.987009942531586	-7.21393346786499	0.000943203864153475	0.0168522447347641	-0.0305502042174339	0.00159255252219737
98	-0.203895464539528	-0.337661296129227	-7.14899873733521	-0.0113944197073579	0.0285405199974775	-0.0279528107494116	0.0181509424000978
99	-1.50259268283844	-0.0129869729280472	-7.6684775352478	-0.0188619289547205	0.0334106348454952	-0.0324982516467571	0.0428261905908585
100	-0.853244125843048	-1.3116842508316	-7.47367286682129	-0.0110697457566857	0.0191249661147594	-0.032173577696085	0.020423661917448
101	-1.50259268283844	-0.987009942531586	-7.4087381362915	-0.0139918150380254	0.012956153601408	-0.0182125810533762	0.025618452578783
102	-2.15194129943848	-0.0129869729280472	-7.60354280471802	-0.0120437685400248	0.000293855206109583	-0.0143164889886975	0.0171769186854362
103	-2.15194129943848	-0.337661296129227	-7.27886867523193	-0.0117190945893526	-0.0156151866540313	-0.00100484199356288	0.00711201597005129
104	-2.15194129943848	-0.337661296129227	-7.21393346786499	-0.00847235135734081	-0.0198359526693821	0.0223717093467712	0.000943203864153475
105	-1.50259268283844	-0.0129869729280472	-7.73341274261475	-0.0110697457566857	-0.0227580219507217	0.0132808275520802	0.00646266713738441
106	-2.15194129943848	0.311687350273132	-7.73341274261475	0.00548864435404539	-0.0230826959013939	0.00354059832170606	0.00711201597005129
107	1.09480178356171	-1.63635849952698	-7.21393346786499	0.00841071270406246	-0.0286021586507559	0.0178262684494257	-0.00749832857400179
108	-0.853244125843048	-0.337661296129227	-7.4087381362915	0.0132808275520802	-0.032173577696085	0.0230210572481155	-0.032173577696085
109	1.09480178356171	-0.987009942531586	-6.56458520889282	0.0142548503354192	-0.0328229255974293	0.0207483377307653	-0.0334722734987736
110	-0.203895464539528	0.311687350273132	-6.88925933837891	0.0162028968334198	-0.02697878703475	0.00906006153672934	-0.0240567177534103
111	0.44545316696167	-0.987009942531586	-6.82432460784912	0.01847561635077	-0.0295761823654175	0.00970941036939621	-0.0139918150380254
112	1.74415040016174	-0.662335574626923	-6.95419406890869	0.00289124972186983	-0.0162645354866982	0.00386527273803949	-0.00327756232582033
113	1.74415040016174	-0.987009942531586	-6.75938940048218	0.0145795252174139	-0.00977104809135199	0.00159255252219737	-0.00782300252467394
114	1.74415040016174	-0.987009942531586	-6.82432460784912	0.00516396993771195	-0.00132951640989631	-0.00165419070981443	-0.0143164889886975
115	3.69219636917114	-1.96103286743164	-6.56458520889282	-0.00100484199356288	-0.00165419070981443	-0.00619963090866804	-0.00392691092565656
116	1.09480178356171	-0.987009942531586	-6.75938940048218	0.00613799272105098	0.0116574559360743	0.00548864435404539	-0.0110697457566857
117	0.44545316696167	-1.3116842508316	-7.4087381362915	-0.00197886489331722	0.00906006153672934	-0.0152905117720366	0.00126787810586393
118	0.44545316696167	-0.987009942531586	-7.73341274261475	-0.0143164889886975	0.00548864435404539	-0.0195112787187099	0.0197743140161037
119	1.74415040016174	-1.3116842508316	-7.47367286682129	-0.0152905117720366	0.00906006153672934	-0.0221086721867323	0.0405534692108631
120	-0.203895464539528	-1.3116842508316	-6.69445466995239	-0.0107450718060136	0.0162028968334198	-0.0247060675173998	0.0298392176628113
121	2.39349913597107	-2.61038160324097	-6.43471527099609	-0.00360223650932312	0.00970941036939621	-0.0123684434220195	0.0275664981454611
122	1.09480178356171	-0.662335574626923	-7.08406400680542	-0.00619963090866804	0.0265924744307995	-0.0100957229733467	0.00418994715437293
123	1.09480178356171	-0.987009942531586	-7.6684775352478	-0.00555028254166245	0.0136055024340749	-0.000680167751852423	0.0103587592020631
124	1.09480178356171	-0.662335574626923	-7.73341274261475	-0.00977104809135199	0.012956153601408	-0.00100484199356288	-0.00490093370899558
125	0.44545316696167	-1.3116842508316	-7.34380340576172	0.00289124972186983	0.00191722682211548	0.00646266713738441	0.00354059832170606
126	1.09480178356171	-0.337661296129227	-7.53860807418823	0.00938473641872406	-0.00847235135734081	-0.000680167751852423	-0.00457625929266214
127	2.39349913597107	-1.63635849952698	-6.95419406890869	0.00873538758605719	-0.0191866029053926	-0.0126931173726916	-3.08191010844894e-05
128	0.44545316696167	-0.0129869729280472	-7.73341274261475	0.0142548503354192	-0.0458098985254765	0.0022419011220336	-0.0299008563160896
129	2.39349913597107	-1.3116842508316	-7.6684775352478	0.0165275707840919	-0.0308748781681061	0.0243197549134493	-0.0350956469774246
130	0.44545316696167	0.311687350273132	-7.86328220367432	0.0181509424000978	-0.0208099745213985	0.0246444288641214	-0.0302255302667618
131	2.39349913597107	-1.3116842508316	-7.21393346786499	0.0152288740500808	-0.0237320438027382	0.0408781431615353	-0.0195112787187099
132	1.09480178356171	-0.987009942531586	-7.27886867523193	0.00418994715437293	-0.0243813935667276	0.0197743140161037	-0.00814767740666866
133	3.04284763336182	-1.63635849952698	-7.08406400680542	0.00548864435404539	-0.0123684434220195	0.00646266713738441	-0.00555028254166245
134	3.04284763336182	-1.3116842508316	-7.47367286682129	0.0360080301761627	-0.00132951640989631	0.00483929552137852	-0.00587495695799589
135	2.39349913597107	-1.3116842508316	-7.34380340576172	-3.08191010844894e-05	0.00418994715437293	-0.00425158534198999	-0.000355493422830477
136	0.44545316696167	-0.662335574626923	-7.79834747314453	-0.00230353930965066	0.00678734155371785	0.00646266713738441	0.00321592413820326
137	2.39349913597107	-0.987009942531586	-7.86328220367432	-0.00555028254166245	0.0220470335334539	-0.0143164889886975	0.0149041991680861
138	1.09480178356171	-0.0129869729280472	-7.9282169342041	-0.0156151866540313	0.040228795260191	-0.00814767740666866	0.0236704051494598
139	1.74415040016174	-1.63635849952698	-7.86328220367432	-0.0201606266200542	0.0506183728575706	-0.0263294391334057	0.0415274947881699
140	0.44545316696167	-0.0129869729280472	-8.18795680999756	-0.00619963090866804	0.0541897900402546	-0.0169138833880424	0.0317872650921345
141	2.39349913597107	-1.96103286743164	-7.86328220367432	-0.00587495695799589	0.0587352328002453	-0.0195112787187099	0.0347093306481838
142	2.39349913597107	-0.337661296129227	-7.79834747314453	-0.00717365415766835	0.0522417463362217	-0.00425158534198999	0.0165275707840919
143	1.09480178356171	-0.662335574626923	-7.9282169342041	-0.00814767740666866	0.0509430468082428	-0.00587495695799589	0.000943203864153475
144	0.44545316696167	-0.337661296129227	-7.60354280471802	0.00354059832170606	0.040228795260191	-3.08191010844894e-05	-0.00814767740666866
145	0.44545316696167	-0.987009942531586	-7.79834747314453	0.00256657530553639	0.0288651939481497	-0.0110697457566857	-0.00230353930965066
146	2.39349913597107	-1.3116842508316	-7.6684775352478	-0.000355493422830477	0.0155535480007529	-0.0126931173726916	-0.00912170019000769
147	3.04284763336182	-1.96103286743164	-7.34380340576172	0.00483929552137852	-0.00100484199356288	-0.0308748781681061	-0.00457625929266214
148	0.44545316696167	-0.662335574626923	-7.53860807418823	0.0181509424000978	-0.0299008563160896	-0.00912170019000769	-0.0208099745213985
149	3.04284763336182	-1.96103286743164	-6.69445466995239	0.0132808275520802	-0.0445111989974976	-0.00165419070981443	-0.0334722734987736
150	0.44545316696167	-0.662335574626923	-6.82432460784912	0.0142548503354192	-0.0503553375601768	0.0116574559360743	-0.0185372550040483
151	1.74415040016174	-1.96103286743164	-6.75938940048218	0.0116574559360743	-0.0672384053468704	0.013930176384747	-0.0100957229733467
152	0.44545316696167	-1.63635849952698	-7.47367286682129	-3.08191010844894e-05	-0.0526280589401722	0.0191249661147594	-0.00522560812532902
153	-0.203895464539528	-2.2857072353363	-7.4087381362915	-0.000680167751852423	-0.0461345724761486	0.0158782228827477	-0.00132951640989631
154	-0.203895464539528	-1.96103286743164	-6.82432460784912	0.00386527273803949	-0.0292515084147453	0.013930176384747	0.00581331877037883
155	0.44545316696167	-2.2857072353363	-6.88925933837891	0.0022419011220336	-0.0185372550040483	-0.00230353930965066	0.00191722682211548
156	-0.853244125843048	-1.96103286743164	-6.43471527099609	0.00678734155371785	-0.0104203969240189	0.0236704051494598	0.00191722682211548
157	-1.50259268283844	-1.3116842508316	-6.88925933837891	-0.00587495695799589	-0.00197886489331722	0.0106834331527352	0.0132808275520802
158	-0.853244125843048	-0.662335574626923	-7.14899873733521	-0.00912170019000769	0.00548864435404539	0.00159255252219737	0.00841071270406246
159	1.09480178356171	-2.61038160324097	-7.01912927627563	-0.0211346503347158	0.0152288740500808	0.00581331877037883	0.0373067259788513
160	-0.203895464539528	-0.662335574626923	-7.08406400680542	-0.00749832857400179	0.0145795252174139	-0.000680167751852423	0.0343846566975117
161	3.04284763336182	-2.61038160324097	-6.17497587203979	-0.00230353930965066	0.0213976856321096	0.00386527273803949	0.0353586822748184
162	2.39349913597107	-2.2857072353363	-6.62951993942261	-0.00295288790948689	0.0155535480007529	0.00808603875339031	0.0200989879667759
163	1.74415040016174	-1.96103286743164	-7.14899873733521	-0.00977104809135199	0.0136055024340749	0.00906006153672934	0.011982130818069
164	0.44545316696167	-1.3116842508316	-7.21393346786499	-0.000355493422830477	0.0106834331527352	0.020423661917448	0.0178262684494257
165	1.09480178356171	-1.63635849952698	-6.62951993942261	-0.000355493422830477	0.00386527273803949	0.0100340843200684	0.0106834331527352
166	2.39349913597107	-2.61038160324097	-6.75938940048218	0.0100340843200684	0.00483929552137852	0.00711201597005129	0.00256657530553639
167	3.69219636917114	-2.93505573272705	-6.56458520889282	0.00646266713738441	-0.00425158534198999	-0.0104203969240189	0.00613799272105098
168	1.09480178356171	-1.96103286743164	-6.82432460784912	0.0162028968334198	-0.0224333461374044	-0.00100484199356288	-0.0152905117720366
169	4.34154510498047	-3.90907883644104	-7.01912927627563	0.0188002903014421	-0.0299008563160896	-0.0113944197073579	-0.0337969474494457
170	1.09480178356171	-1.96103286743164	-7.14899873733521	0.0149041991680861	-0.0172385573387146	0.00873538758605719	-0.0201606266200542
171	3.04284763336182	-3.90907883644104	-7.34380340576172	0.0116574559360743	-0.0224333461374044	-0.00425158534198999	-0.0123684434220195
172	3.04284763336182	-3.90907883644104	-7.4087381362915	-0.00132951640989631	-0.0117190945893526	-0.00717365415766835	-0.00327756232582033
173	4.34154510498047	-4.55842733383179	-6.62951993942261	0.0022419011220336	-0.00360223650932312	-0.0156151866540313	0.000293855206109583
174	3.04284763336182	-4.2337532043457	-6.56458520889282	-0.00879702530801296	0.000618529506027699	-0.00425158534198999	-0.0026282137259841
175	3.69219636917114	-4.55842733383179	-6.95419406890869	-0.00392691092565656	0.0158782228827477	-0.0162645354866982	-0.00425158534198999
176	3.69219636917114	-3.90907883644104	-7.4087381362915	0.0165275707840919	0.020423661917448	0.000293855206109583	0.00289124972186983
177	1.74415040016174	-3.90907883644104	-7.53860807418823	-0.00490093370899558	0.0168522447347641	-0.00522560812532902	0.0210730116814375
178	1.74415040016174	-2.61038160324097	-7.53860807418823	-0.0123684434220195	0.0288651939481497	-0.0152905117720366	0.0188002903014421
179	4.34154510498047	-3.90907883644104	-6.95419406890869	-0.021459324285388	0.0262678004801273	-0.0276281367987394	0.0334106348454952
180	1.74415040016174	-2.2857072353363	-7.53860807418823	-0.00360223650932312	0.0230210572481155	-0.0448358729481697	0.0295145437121391
181	4.34154510498047	-3.90907883644104	-6.88925933837891	0.00126787810586393	0.00418994715437293	-0.0497059896588326	0.0269171483814716
182	3.04284763336182	-2.93505573272705	-6.95419406890869	-0.0100957229733467	-0.00392691092565656	-0.0419138073921204	0.00386527273803949
183	3.69219636917114	-3.90907883644104	-7.53860807418823	-0.0123684434220195	0.00581331877037883	-0.0315242260694504	0.000293855206109583
184	3.04284763336182	-2.61038160324097	-6.95419406890869	-0.00327756232582033	-0.00749832857400179	-0.0156151866540313	-3.08191010844894e-05
185	3.69219636917114	-3.90907883644104	-6.56458520889282	-0.00230353930965066	-0.00230353930965066	-0.0221086721867323	-0.00847235135734081
186	2.39349913597107	-3.58440446853638	-6.88925933837891	0.0022419011220336	0.00873538758605719	-0.0152905117720366	-0.00652430532500148
187	3.04284763336182	-2.93505573272705	-7.53860807418823	0.00516396993771195	-0.00782300252467394	-0.0152905117720366	-0.000355493422830477
188	1.74415040016174	-2.61038160324097	-7.14899873733521	0.0149041991680861	-0.0162645354866982	0.00841071270406246	-0.0243813935667276
189	4.99089336395264	-3.90907883644104	-6.95419406890869	0.0145795252174139	0.000293855206109583	0.0142548503354192	-0.0305502042174339
190	1.09480178356171	-2.61038160324097	-7.01912927627563	0.0116574559360743	0.0158782228827477	0.0217223595827818	-0.0305502042174339
191	3.04284763336182	-3.25973010063171	-6.69445466995239	0.0197743140161037	0.0207483377307653	0.0249691028147936	-0.0188619289547205
192	3.04284763336182	-3.58440446853638	-7.08406400680542	0.00841071270406246	0.0353586822748184	0.0210730116814375	-0.0104203969240189
193	3.69219636917114	-3.58440446853638	-7.14899873733521	-0.00717365415766835	0.0502936989068985	0.0145795252174139	-0.00814767740666866
194	3.04284763336182	-3.58440446853638	-7.27886867523193	-0.000355493422830477	0.052891094237566	0.0230210572481155	-0.00490093370899558
195	4.99089336395264	-3.90907883644104	-7.08406400680542	-0.00132951640989631	0.0369820520281792	0.00678734155371785	0.000293855206109583
196	3.69219636917114	-3.58440446853638	-6.88925933837891	0.00743668992072344	0.0223717093467712	0.00418994715437293	0.00581331877037883
197	1.74415040016174	-2.93505573272705	-7.08406400680542	-0.00327756232582033	-0.00165419070981443	0.00548864435404539	0.00776136433705688
198	1.74415040016174	-2.61038160324097	-7.34380340576172	-0.0195112787187099	-0.00587495695799589	-0.0117190945893526	0.0188002903014421
199	3.69219636917114	-3.58440446853638	-7.14899873733521	-0.0243813935667276	-0.021459324285388	-0.0139918150380254	0.0369820520281792
200	1.09480178356171	-2.61038160324097	-7.21393346786499	-0.0104203969240189	-0.0279528107494116	-0.0237320438027382	0.0210730116814375
201	4.34154510498047	-3.58440446853638	-6.62951993942261	-0.000680167751852423	-0.0311995539814234	-0.0201606266200542	0.0269171483814716
202	3.69219636917114	-2.93505573272705	-6.49965000152588	-0.00814767740666866	-0.0373683646321297	-0.0107450718060136	0.00743668992072344
203	4.34154510498047	-3.90907883644104	-7.14899873733521	-0.0026282137259841	-0.0324982516467571	-0.00165419070981443	0.011982130818069
204	3.69219636917114	-3.25973010063171	-7.14899873733521	0.012956153601408	-0.0286021586507559	-0.00522560812532902	0.00516396993771195
205	4.34154510498047	-3.58440446853638	-7.4087381362915	0.00386527273803949	-0.0279528107494116	-0.000355493422830477	-0.00490093370899558
206	3.04284763336182	-3.58440446853638	-7.34380340576172	0.00548864435404539	-0.0292515084147453	-0.000680167751852423	-0.00100484199356288
207	2.39349913597107	-2.61038160324097	-7.21393346786499	0.00483929552137852	-0.0250307414680719	-0.00132951640989631	-0.00912170019000769
208	1.09480178356171	-2.61038160324097	-7.34380340576172	0.0103587592020631	-0.0243813935667276	0.0132808275520802	-0.0292515084147453
209	3.69219636917114	-3.90907883644104	-7.47367286682129	0.0188002903014421	-0.0204853005707264	0.0317872650921345	-0.0425631552934647
210	-0.203895464539528	-2.2857072353363	-7.14899873733521	0.011982130818069	-0.00847235135734081	0.0252937767654657	-0.0224333461374044
211	1.74415040016174	-2.2857072353363	-6.82432460784912	0.01100810803473	-0.0133424662053585	0.0188002903014421	-0.0182125810533762
212	0.44545316696167	-2.93505573272705	-6.75938940048218	-3.08191010844894e-05	-0.00652430532500148	0.0116574559360743	-0.0117190945893526
213	1.74415040016174	-3.25973010063171	-6.62951993942261	-0.0201606266200542	0.00159255252219737	0.0100340843200684	-0.00652430532500148
214	-0.853244125843048	-2.93505573272705	-6.56458520889282	-0.017887907102704	0.00386527273803949	0.0171769186854362	-0.0110697457566857
215	1.09480178356171	-3.58440446853638	-7.53860807418823	-0.0146411629393697	0.00646266713738441	0.0100340843200684	0.00516396993771195
216	-0.853244125843048	-2.93505573272705	-6.82432460784912	-0.00360223650932312	0.0103587592020631	0.0188002903014421	0.00354059832170606
217	-0.203895464539528	-1.96103286743164	-7.60354280471802	-0.0146411629393697	0.0145795252174139	-0.00392691092565656	0.013930176384747
218	-0.203895464539528	-1.96103286743164	-7.60354280471802	-0.0230826959013939	0.0168522447347641	-0.00879702530801296	0.0243197549134493
219	3.04284763336182	-3.25973010063171	-6.62951993942261	-0.0224333461374044	0.012956153601408	-0.00587495695799589	0.0343846566975117
220	-0.203895464539528	-1.96103286743164	-6.95419406890869	-0.00587495695799589	0.0165275707840919	-0.0139918150380254	0.0246444288641214
221	1.74415040016174	-2.93505573272705	-7.01912927627563	-0.00879702530801296	0.012956153601408	-0.0263294391334057	0.0197743140161037
222	3.69219636917114	-2.61038160324097	-6.88925933837891	-0.0110697457566857	0.07139752805233	-0.023407369852066	0.0162028968334198
223	4.34154510498047	-2.61038160324097	-7.4087381362915	-0.0113944197073579	0.0694494843482971	-0.02697878703475	0.013930176384747
224	3.04284763336182	-3.25973010063171	-6.88925933837891	-0.000680167751852423	0.0551638156175613	-0.0143164889886975	0.00418994715437293
225	4.34154510498047	-3.25973010063171	-6.56458520889282	0.000618529506027699	0.0457482598721981	-0.00490093370899558	-0.00944637414067984
226	3.69219636917114	-2.93505573272705	-6.88925933837891	0.00581331877037883	0.029189869761467	-0.00977104809135199	0.00483929552137852
227	2.39349913597107	-2.2857072353363	-7.14899873733521	-0.00555028254166245	0.000943203864153475	-0.0136671401560307	-0.0126931173726916
228	3.69219636917114	-2.93505573272705	-7.01912927627563	0.0168522447347641	-0.0286021586507559	-0.00165419070981443	-0.0292515084147453
229	3.69219636917114	-3.90907883644104	-6.82432460784912	0.012956153601408	-0.043212503194809	0.0259431265294552	-0.0471085943281651
230	2.39349913597107	-2.93505573272705	-7.01912927627563	0.0178262684494257	-0.0604202412068844	0.0233457311987877	-0.02697878703475
231	3.04284763336182	-2.93505573272705	-6.88925933837891	0.0158782228827477	-0.0584721975028515	0.0181509424000978	-0.0266541130840778
232	3.04284763336182	-4.2337532043457	-7.34380340576172	0.0113327819854021	-0.0630176365375519	0.0259431265294552	-0.00944637414067984
233	4.34154510498047	-4.55842733383179	-7.47367286682129	0.011982130818069	-0.0636669844388962	0.00711201597005129	-0.00457625929266214
234	3.04284763336182	-3.90907883644104	-7.4087381362915	0.0123068047687411	-0.0500306636095047	0.0194496400654316	0.00159255252219737
235	4.34154510498047	-4.2337532043457	-7.34380340576172	0.0152288740500808	-0.0383423902094364	0.00418994715437293	-0.00100484199356288
236	2.39349913597107	-3.25973010063171	-6.82432460784912	0.00126787810586393	-0.0276281367987394	-0.00912170019000769	0.000943203864153475
237	3.69219636917114	-2.61038160324097	-6.75938940048218	0.0142548503354192	-0.0198359526693821	-0.0152905117720366	0.000293855206109583
238	3.04284763336182	-2.2857072353363	-7.60354280471802	-0.0191866029053926	-0.000355493422830477	-0.0253554154187441	0.0145795252174139
239	4.34154510498047	-2.93505573272705	-7.4087381362915	-0.0139918150380254	0.0207483377307653	-0.0428878292441368	0.0243197549134493
240	1.74415040016174	-1.63635849952698	-7.73341274261475	-0.00749832857400179	0.0223717093467712	-0.0393164120614529	0.0262678004801273
241	2.39349913597107	-1.96103286743164	-6.75938940048218	-0.0026282137259841	0.0226963832974434	-0.0276281367987394	0.031137915328145
242	3.04284763336182	-3.25973010063171	-6.69445466995239	-0.00165419070981443	0.0265924744307995	-0.00879702530801296	0.0217223595827818
243	3.69219636917114	-2.2857072353363	-6.62951993942261	0.000618529506027699	0.0314625911414623	0.00289124972186983	-0.0026282137259841
244	3.04284763336182	-2.2857072353363	-7.53860807418823	-0.00879702530801296	0.0249691028147936	0.013930176384747	-0.00327756232582033
245	3.69219636917114	-2.61038160324097	-7.60354280471802	-0.00684897974133492	0.031137915328145	0.00841071270406246	-0.00360223650932312
246	1.74415040016174	-1.96103286743164	-7.4087381362915	0.00321592413820326	0.0233457311987877	0.00159255252219737	-0.00425158534198999
247	1.74415040016174	-1.63635849952698	-7.53860807418823	0.00548864435404539	0.00711201597005129	0.00743668992072344	-0.0243813935667276
248	1.74415040016174	-2.2857072353363	-6.82432460784912	0.0106834331527352	0.0022419011220336	0.0175015944987535	-0.0292515084147453
249	3.69219636917114	-2.61038160324097	-6.88925933837891	0.0165275707840919	-0.0149658378213644	0.0200989879667759	-0.0389917381107807
250	2.39349913597107	-1.63635849952698	-7.4087381362915	0.01847561635077	-0.0143164889886975	0.0142548503354192	-0.032173577696085
251	1.74415040016174	-1.3116842508316	-7.9282169342041	0.012956153601408	-0.017887907102704	0.013930176384747	-0.0230826959013939
252	2.39349913597107	-1.96103286743164	-7.53860807418823	-0.00392691092565656	-0.00717365415766835	-0.00392691092565656	-0.0156151866540313
253	3.69219636917114	-2.61038160324097	-7.53860807418823	0.00711201597005129	-0.000680167751852423	-0.00165419070981443	-0.00490093370899558
254	2.39349913597107	-2.61038160324097	-6.82432460784912	0.029189869761467	-0.0117190945893526	0.00548864435404539	0.00483929552137852
255	3.04284763336182	-2.61038160324097	-7.01912927627563	0.01100810803473	-0.00457625929266214	-0.00165419070981443	0.00483929552137852
256	1.09480178356171	-0.987009942531586	-7.4087381362915	0.00938473641872406	-0.00425158534198999	0.00126787810586393	0.0152288740500808
257	1.74415040016174	-1.63635849952698	-7.47367286682129	-0.0026282137259841	0.00354059832170606	-0.0143164889886975	0.0149041991680861
258	1.74415040016174	-2.61038160324097	-6.95419406890869	-0.0175632312893867	0.0233457311987877	-0.0282774847000837	0.0278911720961332
259	2.39349913597107	-2.2857072353363	-6.75938940048218	-0.00749832857400179	0.025618452578783	-0.0286021586507559	0.0502936989068985
260	2.39349913597107	-2.61038160324097	-6.88925933837891	-0.00652430532500148	0.0272418223321438	-0.0260047651827335	0.0288651939481497
261	1.74415040016174	-1.63635849952698	-7.08406400680542	-0.00944637414067984	0.0194496400654316	-0.0227580219507217	0.0265924744307995
262	2.39349913597107	-2.2857072353363	-6.95419406890869	-0.00522560812532902	0.020423661917448	-0.00814767740666866	0.0188002903014421
263	3.69219636917114	-2.61038160324097	-6.88925933837891	-0.0110697457566857	0.0269171483814716	-0.00360223650932312	0.00289124972186983
264	2.39349913597107	-2.2857072353363	-6.82432460784912	-0.00912170019000769	0.01847561635077	0.00613799272105098	-0.0026282137259841
265	3.69219636917114	-2.2857072353363	-7.21393346786499	-0.00684897974133492	0.0136055024340749	-0.00522560812532902	0.00418994715437293
266	1.74415040016174	-2.2857072353363	-7.14899873733521	-0.00619963090866804	0.0165275707840919	-0.0126931173726916	-3.08191010844894e-05
267	0.44545316696167	-1.3116842508316	-7.6684775352478	-0.00944637414067984	0.0262678004801273	-3.08191010844894e-05	-0.00619963090866804
268	-0.203895464539528	-2.2857072353363	-7.4087381362915	-0.00814767740666866	0.0152288740500808	0.00873538758605719	-0.0185372550040483
269	-0.853244125843048	-1.3116842508316	-7.6684775352478	0.0162028968334198	0.0175015944987535	0.013930176384747	-0.0341216214001179
270	-0.853244125843048	-2.2857072353363	-7.27886867523193	0.00678734155371785	0.0246444288641214	0.0171769186854362	-0.0198359526693821
271	1.09480178356171	-2.2857072353363	-7.21393346786499	0.0113327819854021	0.0233457311987877	0.0126314787194133	-0.0250307414680719
272	-0.203895464539528	-1.63635849952698	-7.4087381362915	-0.000680167751852423	0.0239950809627771	0.00841071270406246	-0.0126931173726916
273	-0.853244125843048	-1.3116842508316	-7.6684775352478	-0.0126931173726916	0.0162028968334198	-0.00230353930965066	-0.00490093370899558
274	0.44545316696167	-1.3116842508316	-7.6684775352478	0.01100810803473	0.00906006153672934	0.00483929552137852	0.00289124972186983
275	1.74415040016174	-2.61038160324097	-6.95419406890869	0.020423661917448	0.00808603875339031	-3.08191010844894e-05	0.00418994715437293
276	1.74415040016174	-2.2857072353363	-6.82432460784912	0.00289124972186983	0.00289124972186983	0.00386527273803949	0.0152288740500808
277	1.74415040016174	-2.61038160324097	-6.49965000152588	-0.00522560812532902	-0.0221086721867323	0.00191722682211548	0.00808603875339031
278	1.09480178356171	-1.96103286743164	-6.62951993942261	-0.0185372550040483	-0.0126931173726916	-0.0172385573387146	0.0282158460468054
279	0.44545316696167	-1.3116842508316	-6.95419406890869	-0.0104203969240189	-0.0175632312893867	-0.0100957229733467	0.0379560738801956
280	2.39349913597107	-2.61038160324097	-7.6684775352478	-0.0026282137259841	-0.0302255302667618	-0.00197886489331722	0.0334106348454952
281	1.09480178356171	-1.3116842508316	-7.14899873733521	-0.00197886489331722	-0.0198359526693821	-0.00197886489331722	0.0285405199974775
282	2.39349913597107	-2.2857072353363	-6.75938940048218	0.00386527273803949	-0.02697878703475	-0.0188619289547205	0.0171769186854362
283	2.39349913597107	-2.61038160324097	-6.62951993942261	-0.00132951640989631	-0.0126931173726916	-0.0201606266200542	0.00516396993771195
284	-0.203895464539528	-1.3116842508316	-6.62951993942261	0.00743668992072344	-0.0152905117720366	0.000293855206109583	-0.0026282137259841
285	1.09480178356171	-1.96103286743164	-7.21393346786499	0.0132808275520802	0.00906006153672934	0.00289124972186983	-0.00132951640989631
286	1.74415040016174	-2.61038160324097	-7.14899873733521	0.00938473641872406	-0.00100484199356288	0.00256657530553639	-0.0026282137259841
287	2.39349913597107	-3.25973010063171	-7.27886867523193	0.00776136433705688	-0.0149658378213644	0.0155535480007529	-0.0162645354866982
288	3.04284763336182	-2.93505573272705	-7.21393346786499	0.0226963832974434	-0.017887907102704	0.0213976856321096	-0.0302255302667618
289	1.74415040016174	-2.93505573272705	-6.82432460784912	0.0230210572481155	-0.0143164889886975	0.0434755384922028	-0.0376930385828018
290	0.44545316696167	-2.61038160324097	-7.60354280471802	0.0136055024340749	-0.0110697457566857	0.0457482598721981	-0.0363943427801132
291	2.39349913597107	-3.90907883644104	-7.47367286682129	0.0116574559360743	-0.0227580219507217	0.0343846566975117	-0.0240567177534103
292	1.74415040016174	-3.58440446853638	-7.34380340576172	0.00321592413820326	-0.0266541130840778	0.0142548503354192	-0.021459324285388
293	3.04284763336182	-3.58440446853638	-7.34380340576172	0.012956153601408	-0.0204853005707264	0.00743668992072344	-0.0126931173726916
294	1.74415040016174	-2.93505573272705	-7.14899873733521	0.0155535480007529	-0.0149658378213644	0.00191722682211548	-0.00944637414067984
295	-0.203895464539528	-2.2857072353363	-7.21393346786499	0.0132808275520802	-0.0126931173726916	-0.00879702530801296	-0.00652430532500148
296	-0.203895464539528	-1.96103286743164	-7.6684775352478	-0.00555028254166245	-0.00814767740666866	-0.0172385573387146	0.00548864435404539
297	-0.203895464539528	-1.3116842508316	-7.6684775352478	0.00581331877037883	-0.00230353930965066	-0.0273034609854221	-0.00100484199356288
298	2.39349913597107	-2.2857072353363	-7.60354280471802	-0.0113944197073579	0.011982130818069	-0.0389917381107807	0.013930176384747
299	0.44545316696167	-2.61038160324097	-7.27886867523193	-0.0175632312893867	0.0126314787194133	-0.0357449948787689	0.029189869761467
300	1.09480178356171	-1.63635849952698	-7.27886867523193	0.00418994715437293	0.0106834331527352	-0.0376930385828018	0.0259431265294552
301	0.44545316696167	-1.3116842508316	-7.27886867523193	-0.00749832857400179	0.011982130818069	-0.0266541130840778	0.0243197549134493
302	1.74415040016174	-2.2857072353363	-7.34380340576172	-0.00684897974133492	0.0132808275520802	-0.0169138833880424	0.00873538758605719
303	3.04284763336182	-2.2857072353363	-7.47367286682129	-0.00392691092565656	0.00808603875339031	-0.00425158534198999	0.00191722682211548
304	1.09480178356171	-2.2857072353363	-7.4087381362915	-0.00619963090866804	0.0126314787194133	0.000943203864153475	-0.00327756232582033
305	1.74415040016174	-2.2857072353363	-7.47367286682129	0.00841071270406246	0.00418994715437293	0.000293855206109583	-0.0143164889886975
306	2.39349913597107	-2.2857072353363	-7.08406400680542	0.0022419011220336	0.00711201597005129	-0.0026282137259841	-0.0126931173726916
307	1.09480178356171	-1.3116842508316	-7.60354280471802	0.00841071270406246	0.00289124972186983	-0.00912170019000769	-0.0146411629393697
308	1.74415040016174	-2.2857072353363	-7.21393346786499	0.01847561635077	0.00581331877037883	0.00873538758605719	-0.0279528107494116
309	0.44545316696167	-0.662335574626923	-7.34380340576172	0.013930176384747	-0.0100957229733467	0.00906006153672934	-0.03444629535079
310	1.74415040016174	-1.96103286743164	-7.60354280471802	0.00938473641872406	-0.0026282137259841	0.0210730116814375	-0.0156151866540313
311	1.09480178356171	-0.987009942531586	-7.6684775352478	0.0165275707840919	0.00321592413820326	0.0223717093467712	-0.00814767740666866
312	-0.853244125843048	-0.987009942531586	-7.47367286682129	0.0100340843200684	0.020423661917448	0.0142548503354192	-0.000680167751852423
313	-0.203895464539528	-0.987009942531586	-7.79834747314453	0.00970941036939621	0.0360080301761627	0.0285405199974775	-0.00165419070981443
314	-0.203895464539528	-1.3116842508316	-7.86328220367432	0.00418994715437293	0.047696303576231	0.0197743140161037	0.00354059832170606
315	-0.203895464539528	-0.987009942531586	-7.73341274261475	0.0314625911414623	0.0415274947881699	0.012956153601408	-0.00100484199356288
316	1.74415040016174	-0.987009942531586	-7.60354280471802	-0.00587495695799589	0.0428261905908585	0.00256657530553639	0.00678734155371785
317	1.09480178356171	-2.2857072353363	-6.95419406890869	-0.000680167751852423	0.0363327041268349	-0.00587495695799589	0.00808603875339031
318	0.44545316696167	-1.96103286743164	-6.49965000152588	-0.0191866029053926	0.0415274947881699	-0.0237320438027382	0.0265924744307995
319	-0.853244125843048	-1.96103286743164	-6.88925933837891	-0.0162645354866982	0.0395794473588467	-0.0230826959013939	0.0343846566975117
320	1.09480178356171	-1.96103286743164	-7.08406400680542	-0.00360223650932312	0.0324366129934788	-0.0247060675173998	0.0308132413774729
321	-0.853244125843048	-0.987009942531586	-7.73341274261475	-0.00619963090866804	0.00906006153672934	-0.02697878703475	0.0282158460468054
322	-0.203895464539528	-1.96103286743164	-6.62951993942261	-0.0152905117720366	0.00126787810586393	-0.0299008563160896	0.0181509424000978
323	-0.203895464539528	-1.96103286743164	-6.56458520889282	-0.00944637414067984	0.00516396993771195	-0.0260047651827335	0.00906006153672934
324	-0.853244125843048	-1.96103286743164	-6.95419406890869	-0.00165419070981443	0.0106834331527352	-0.00652430532500148	0.00159255252219737
325	-0.203895464539528	-1.96103286743164	-7.47367286682129	0.00516396993771195	-0.00132951640989631	-0.000355493422830477	0.01100810803473
326	-2.8012900352478	-1.63635849952698	-7.47367286682129	0.000618529506027699	0.0022419011220336	0.00581331877037883	0.000943203864153475
327	-2.8012900352478	-0.987009942531586	-7.60354280471802	0.00354059832170606	0.00418994715437293	0.000943203864153475	-0.00912170019000769
328	-2.8012900352478	-1.63635849952698	-7.08406400680542	0.00646266713738441	-0.0308748781681061	0.0200989879667759	-0.0315242260694504
329	-4.0999870300293	-0.337661296129227	-7.47367286682129	0.0116574559360743	-0.032173577696085	0.0405534692108631	-0.0357449948787689
330	-1.50259268283844	-1.3116842508316	-6.69445466995239	0.0106834331527352	-0.0393164120614529	0.0191249661147594	-0.0260047651827335
331	-1.50259268283844	-1.3116842508316	-7.27886867523193	0.00548864435404539	-0.0441865250468254	0.00873538758605719	-0.0182125810533762
332	-2.8012900352478	-0.662335574626923	-7.14899873733521	0.0100340843200684	-0.0315242260694504	0.0434755384922028	-0.00879702530801296
333	-2.8012900352478	-0.0129869729280472	-7.6684775352478	0.00581331877037883	-0.0299008563160896	0.00646266713738441	-0.0136671401560307
334	-2.8012900352478	-0.337661296129227	-7.4087381362915	-0.00392691092565656	-0.0133424662053585	0.0152288740500808	-0.0113944197073579
335	-1.50259268283844	-0.337661296129227	-6.95419406890869	0.000293855206109583	-0.0191866029053926	0.0103587592020631	-0.00327756232582033
336	0.44545316696167	-1.3116842508316	-7.21393346786499	-0.00425158534198999	-0.0201606266200542	-0.00684897974133492	0.00711201597005129
337	0.44545316696167	-1.3116842508316	-7.01912927627563	-0.00425158534198999	-0.0243813935667276	-0.0117190945893526	0.00354059832170606
338	-0.203895464539528	-0.987009942531586	-7.47367286682129	-0.0182125810533762	0.00711201597005129	-0.0237320438027382	0.0285405199974775
339	-2.15194129943848	-0.0129869729280472	-7.01912927627563	-0.00295288790948689	0.00613799272105098	-0.0113944197073579	0.0314625911414623
340	0.44545316696167	-1.63635849952698	-6.75938940048218	-0.00555028254166245	0.00646266713738441	-0.0172385573387146	0.0314625911414623
341	-1.50259268283844	-0.337661296129227	-6.88925933837891	-0.00555028254166245	0.0162028968334198	-0.0175632312893867	0.0213976856321096
342	1.09480178356171	-1.63635849952698	-6.56458520889282	-0.0026282137259841	0.00191722682211548	-0.0136671401560307	0.0113327819854021
343	-0.203895464539528	-1.96103286743164	-7.60354280471802	-0.0110697457566857	0.00678734155371785	-0.0149658378213644	0.00126787810586393
344	0.44545316696167	-2.2857072353363	-7.21393346786499	-0.00230353930965066	0.00386527273803949	0.00516396993771195	0.00711201597005129
345	0.44545316696167	-1.3116842508316	-7.21393346786499	0.000943203864153475	0.0145795252174139	-0.00230353930965066	-0.00684897974133492
346	-0.203895464539528	-1.96103286743164	-7.14899873733521	0.000293855206109583	0.0100340843200684	-0.00522560812532902	-0.0117190945893526
347	-1.50259268283844	-2.2857072353363	-6.56458520889282	0.0100340843200684	0.00743668992072344	-0.0149658378213644	-0.0113944197073579
348	-1.50259268283844	-0.662335574626923	-6.95419406890869	0.020423661917448	0.00321592413820326	0.00548864435404539	-0.0282774847000837
349	1.09480178356171	-1.63635849952698	-7.14899873733521	0.0168522447347641	0.0171769186854362	0.00970941036939621	-0.0389917381107807
350	-2.15194129943848	-0.337661296129227	-6.95419406890869	0.011982130818069	0.0113327819854021	0.0233457311987877	-0.028926832601428
351	-0.203895464539528	-1.63635849952698	-6.82432460784912	0.01847561635077	0.0249691028147936	0.0194496400654316	-0.0195112787187099
352	0.44545316696167	-1.3116842508316	-6.75938940048218	-0.00295288790948689	0.0269171483814716	0.0142548503354192	-0.0110697457566857
353	-0.203895464539528	-0.662335574626923	-7.08406400680542	0.0152288740500808	0.0308132413774729	0.0149041991680861	-0.00782300252467394
354	-0.203895464539528	-0.662335574626923	-7.34380340576172	0.00938473641872406	0.0330859608948231	0.0168522447347641	0.000293855206109583
355	-0.853244125843048	-0.0129869729280472	-7.4087381362915	0.00418994715437293	0.0217223595827818	0.0145795252174139	-0.00165419070981443
356	-1.50259268283844	0.636361658573151	-7.53860807418823	0.00483929552137852	0.0207483377307653	0.012956153601408	0.0116574559360743
357	-0.203895464539528	-0.662335574626923	-7.4087381362915	-0.0117190945893526	0.0152288740500808	0.00516396993771195	0.00776136433705688
358	-0.203895464539528	-0.0129869729280472	-7.21393346786499	-0.0237320438027382	0.00906006153672934	-0.0159398596733809	0.0288651939481497
359	-0.853244125843048	-0.0129869729280472	-7.08406400680542	-0.0224333461374044	0.00938473641872406	-0.021459324285388	0.0259431265294552
360	-0.853244125843048	-0.0129869729280472	-6.95419406890869	-0.00132951640989631	-0.00977104809135199	-0.0227580219507217	0.0353586822748184
361	-0.853244125843048	-0.0129869729280472	-7.01912927627563	-0.0117190945893526	-0.0136671401560307	-0.0217839982360601	0.0171769186854362
362	-0.203895464539528	-0.662335574626923	-7.01912927627563	-0.00230353930965066	-0.0311995539814234	-0.0120437685400248	0.00126787810586393
363	-1.50259268283844	0.636361658573151	-7.86328220367432	-0.00360223650932312	-0.0305502042174339	-0.0169138833880424	-0.00684897974133492
364	-1.50259268283844	0.636361658573151	-7.6684775352478	-0.00132951640989631	-0.0204853005707264	-0.043212503194809	0.00646266713738441
365	-1.50259268283844	0.636361658573151	-7.14899873733521	0.00516396993771195	-0.0113944197073579	-0.039641086012125	-0.00165419070981443
366	-2.15194129943848	0.636361658573151	-7.21393346786499	-0.00522560812532902	-0.0104203969240189	-0.0230826959013939	-0.0026282137259841
367	-1.50259268283844	0.961035966873169	-7.34380340576172	-0.0136671401560307	-0.0110697457566857	-0.0208099745213985	-0.0117190945893526
368	-0.853244125843048	-0.337661296129227	-6.95419406890869	0.0162028968334198	-0.0286021586507559	0.00159255252219737	-0.0247060675173998
369	-0.853244125843048	0.311687350273132	-7.34380340576172	0.0230210572481155	0.0022419011220336	0.0178262684494257	-0.0318489037454128
370	-2.15194129943848	0.636361658573151	-7.01912927627563	0.0155535480007529	0.0149041991680861	0.0116574559360743	-0.0201606266200542
371	-0.853244125843048	-0.337661296129227	-6.69445466995239	0.00581331877037883	0.0123068047687411	0.00906006153672934	-0.017887907102704
372	-0.203895464539528	-0.337661296129227	-6.75938940048218	0.0152288740500808	0.0272418223321438	-0.00197886489331722	-0.00717365415766835
373	-0.853244125843048	-0.337661296129227	-6.82432460784912	0.00711201597005129	0.0327612869441509	-0.00100484199356288	-0.00197886489331722
374	-1.50259268283844	0.311687350273132	-7.01912927627563	0.0191249661147594	0.0330859608948231	0.000943203864153475	-0.00392691092565656
375	-0.853244125843048	0.961035966873169	-7.14899873733521	0.0223717093467712	0.0288651939481497	0.00613799272105098	-0.0123684434220195
376	-0.203895464539528	0.636361658573151	-7.27886867523193	0.00613799272105098	0.01847561635077	0.00354059832170606	0.00418994715437293
377	-2.15194129943848	0.961035966873169	-7.21393346786499	0.00159255252219737	0.0126314787194133	-0.00490093370899558	0.0162028968334198
378	-2.15194129943848	0.311687350273132	-7.60354280471802	-0.0130177913233638	0.0106834331527352	-0.00977104809135199	0.0249691028147936
379	-1.50259268283844	-0.337661296129227	-7.47367286682129	-0.0204853005707264	0.00354059832170606	-0.0169138833880424	0.029189869761467
380	-0.853244125843048	-0.337661296129227	-7.47367286682129	0.00126787810586393	-0.00717365415766835	-0.0120437685400248	0.0337353087961674
381	-2.8012900352478	0.961035966873169	-7.47367286682129	-0.00847235135734081	-0.0188619289547205	-0.00879702530801296	0.0239950809627771
382	-4.0999870300293	-0.0129869729280472	-6.82432460784912	-0.00132951640989631	-0.0227580219507217	-0.0139918150380254	0.0220470335334539
383	-1.50259268283844	-0.0129869729280472	-7.14899873733521	-0.0146411629393697	-0.0237320438027382	-0.00392691092565656	0.00906006153672934
384	-2.15194129943848	-0.662335574626923	-7.4087381362915	-0.00457625929266214	-0.0230826959013939	0.0100340843200684	0.01100810803473
385	-5.39868450164795	0.961035966873169	-7.53860807418823	-0.00587495695799589	-0.0201606266200542	0.0123068047687411	0.0022419011220336
386	-4.0999870300293	0.636361658573151	-6.95419406890869	0.00646266713738441	-0.00684897974133492	0.0126314787194133	0.00516396993771195
387	-4.0999870300293	1.28571033477783	-6.88925933837891	-0.00360223650932312	-0.0139918150380254	0.00646266713738441	-0.00425158534198999
388	-4.0999870300293	0.311687350273132	-6.69445466995239	0.00808603875339031	-0.0279528107494116	0.0149041991680861	-0.0198359526693821
389	-2.8012900352478	-0.662335574626923	-6.69445466995239	0.0158782228827477	-0.0295761823654175	0.0379560738801956	-0.0393164120614529
390	-2.8012900352478	0.636361658573151	-7.08406400680542	0.0217223595827818	-0.0165892094373703	0.0317872650921345	-0.0273034609854221
391	-2.15194129943848	-0.662335574626923	-6.95419406890869	0.0106834331527352	-0.0149658378213644	0.0308132413774729	-0.0182125810533762
392	-0.853244125843048	-0.662335574626923	-7.27886867523193	0.00873538758605719	-0.0123684434220195	0.0217223595827818	-0.0100957229733467
393	-0.853244125843048	0.311687350273132	-7.53860807418823	0.00646266713738441	0.00354059832170606	0.0106834331527352	-0.0172385573387146
394	-0.853244125843048	0.311687350273132	-7.4087381362915	0.00451462110504508	0.0100340843200684	0.00483929552137852	-0.00132951640989631
395	-0.203895464539528	-0.987009942531586	-7.14899873733521	-0.00100484199356288	0.0100340843200684	0.00906006153672934	-0.00457625929266214
396	0.44545316696167	-1.3116842508316	-7.47367286682129	0.00418994715437293	0.00970941036939621	-0.0100957229733467	0.00970941036939621
397	-0.203895464539528	-0.337661296129227	-7.27886867523193	0.00289124972186983	0.0181509424000978	-0.0204853005707264	0.00159255252219737
398	-0.203895464539528	-1.3116842508316	-7.34380340576172	-0.023407369852066	0.0288651939481497	-0.0315242260694504	-0.00165419070981443
399	-0.203895464539528	-0.987009942531586	-7.21393346786499	-0.0156151866540313	0.0412028171122074	-0.0282774847000837	0.0405534692108631
400	0.44545316696167	-1.63635849952698	-6.88925933837891	-0.00522560812532902	0.0415274947881699	-0.0295761823654175	0.0467222817242146
401	-2.15194129943848	-0.337661296129227	-7.14899873733521	-0.00619963090866804	0.0243197549134493	-0.0204853005707264	0.0272418223321438
402	-0.853244125843048	-1.3116842508316	-7.47367286682129	-0.00587495695799589	0.0149041991680861	-0.0139918150380254	0.0213976856321096
403	-2.15194129943848	-1.3116842508316	-7.34380340576172	0.00159255252219737	0.012956153601408	0.000293855206109583	-0.000355493422830477
404	0.44545316696167	-1.3116842508316	-7.34380340576172	-0.00100484199356288	0.00581331877037883	-0.00100484199356288	-0.00587495695799589
405	-2.15194129943848	-0.662335574626923	-7.53860807418823	0.00321592413820326	0.00256657530553639	0.00678734155371785	0.00548864435404539
406	-0.853244125843048	-1.3116842508316	-7.27886867523193	-0.000355493422830477	0.00159255252219737	-3.08191010844894e-05	0.000293855206109583
407	-0.853244125843048	-0.337661296129227	-7.60354280471802	-0.00165419070981443	-0.0172385573387146	0.00873538758605719	-0.00652430532500148
408	-1.50259268283844	-1.3116842508316	-7.6684775352478	0.0155535480007529	-0.0373683646321297	0.0265924744307995	-0.0305502042174339
409	1.09480178356171	-1.63635849952698	-7.47367286682129	0.012956153601408	-0.0376930385828018	0.0343846566975117	-0.0402904339134693
410	-0.853244125843048	-0.662335574626923	-7.73341274261475	0.00581331877037883	-0.0419138073921204	0.01847561635077	-0.028926832601428
411	1.09480178356171	-1.3116842508316	-7.08406400680542	0.00548864435404539	-0.0373683646321297	0.00808603875339031	-0.0224333461374044
412	1.09480178356171	-1.96103286743164	-6.88925933837891	0.00743668992072344	-0.0354203209280968	-0.00490093370899558	-0.00814767740666866
413	-0.853244125843048	-0.337661296129227	-7.6684775352478	0.011982130818069	-0.0360696688294411	0.0116574559360743	-0.00912170019000769
414	-0.853244125843048	-0.987009942531586	-7.73341274261475	0.00451462110504508	-0.0376930385828018	0.000293855206109583	-0.00132951640989631
415	-2.15194129943848	-0.337661296129227	-7.14899873733521	0.0181509424000978	-0.0331475995481014	0.0116574559360743	-0.00165419070981443
416	1.09480178356171	-1.63635849952698	-6.95419406890869	0.00743668992072344	-0.0315242260694504	0.00159255252219737	0.00743668992072344
417	1.74415040016174	-1.63635849952698	-7.08406400680542	0.00743668992072344	-0.0299008563160896	-0.0279528107494116	0.00873538758605719
418	1.09480178356171	-1.3116842508316	-7.21393346786499	0.00386527273803949	-0.0308748781681061	-0.0373683646321297	0.0239950809627771
419	-0.853244125843048	-1.3116842508316	-7.60354280471802	-0.0204853005707264	-0.0276281367987394	-0.0341216214001179	0.0350340083241463
420	1.09480178356171	-1.63635849952698	-7.08406400680542	-0.00490093370899558	-0.0282774847000837	-0.0324982516467571	0.025618452578783
421	-0.203895464539528	-0.337661296129227	-7.86328220367432	-0.00230353930965066	-0.0247060675173998	-0.0146411629393697	0.0175015944987535
422	-0.853244125843048	-0.662335574626923	-7.79834747314453	0.000293855206109583	-0.0204853005707264	-0.0159398596733809	0.00711201597005129
423	0.44545316696167	-0.337661296129227	-7.53860807418823	-0.00360223650932312	-0.02697878703475	-0.0133424662053585	0.00776136433705688
424	-0.203895464539528	-0.662335574626923	-7.08406400680542	-0.00230353930965066	-0.0247060675173998	-0.0110697457566857	0.00548864435404539
425	-0.853244125843048	-0.337661296129227	-7.47367286682129	0.00354059832170606	-0.0224333461374044	-0.00879702530801296	0.00354059832170606
426	1.74415040016174	-1.63635849952698	-7.14899873733521	0.00581331877037883	-0.0204853005707264	-0.0156151866540313	0.00548864435404539
427	-0.853244125843048	-0.337661296129227	-7.9282169342041	0.000618529506027699	-0.0182125810533762	0.0438002124428749	-0.00522560812532902
428	-0.203895464539528	-0.662335574626923	-7.21393346786499	0.0103587592020631	-0.0256800893694162	0.0334106348454952	-0.0266541130840778
429	0.44545316696167	-1.63635849952698	-6.88925933837891	0.00354059832170606	-0.0188619289547205	0.0207483377307653	-0.0350956469774246
430	0.44545316696167	-0.662335574626923	-7.14899873733521	0.00938473641872406	-0.0162645354866982	-0.0136671401560307	-0.0305502042174339
431	0.44545316696167	-1.96103286743164	-7.08406400680542	0.01100810803473	-0.0188619289547205	-0.0201606266200542	-0.0185372550040483
432	1.74415040016174	-1.63635849952698	-7.6684775352478	0.00548864435404539	-0.0126931173726916	-0.0295761823654175	-0.0136671401560307
433	-0.853244125843048	-0.987009942531586	-7.08406400680542	0.00548864435404539	-0.0165892094373703	-0.0204853005707264	-0.0156151866540313
434	0.44545316696167	-0.987009942531586	-7.08406400680542	-0.0026282137259841	-0.0169138833880424	-0.0230826959013939	-0.00879702530801296
435	-1.50259268283844	-0.337661296129227	-6.88925933837891	-0.000680167751852423	-0.00944637414067984	-0.0295761823654175	-0.00425158534198999
436	1.09480178356171	-1.3116842508316	-7.53860807418823	0.00418994715437293	-0.0149658378213644	-0.0169138833880424	0.00191722682211548
437	0.44545316696167	-1.63635849952698	-7.47367286682129	-3.08191010844894e-05	-0.00782300252467394	-0.021459324285388	0.0123068047687411
438	0.44545316696167	-2.61038160324097	-7.47367286682129	-0.0117190945893526	-0.0143164889886975	-0.0247060675173998	0.0178262684494257
439	-0.853244125843048	-1.3116842508316	-7.34380340576172	-0.0204853005707264	-0.0117190945893526	-0.0156151866540313	0.0399041213095188
440	0.44545316696167	-1.63635849952698	-7.01912927627563	-0.00522560812532902	-0.0107450718060136	-0.0253554154187441	0.0188002903014421
441	-2.8012900352478	-0.337661296129227	-6.82432460784912	-0.00749832857400179	-0.0107450718060136	-0.0188619289547205	0.00581331877037883
442	-1.50259268283844	-0.987009942531586	-7.14899873733521	-0.00814767740666866	-0.00587495695799589	-0.0169138833880424	0.00841071270406246
443	-3.45063853263855	-0.337661296129227	-7.73341274261475	-0.0130177913233638	-0.0104203969240189	-0.0182125810533762	0.00548864435404539
444	-2.15194129943848	-0.987009942531586	-7.47367286682129	-0.0169138833880424	-0.00814767740666866	-0.0211346503347158	0.00581331877037883
445	-4.0999870300293	-0.337661296129227	-7.01912927627563	-0.0185372550040483	-0.0100957229733467	-0.0201606266200542	-0.00425158534198999
446	-0.853244125843048	-1.3116842508316	-7.21393346786499	-0.00522560812532902	-0.00587495695799589	-0.0149658378213644	-0.00977104809135199
447	-4.0999870300293	-0.0129869729280472	-7.34380340576172	-0.00425158534198999	-0.00944637414067984	-0.0130177913233638	-0.000355493422830477
448	-1.50259268283844	-0.337661296129227	-7.53860807418823	0.0168522447347641	-0.00749832857400179	-0.017887907102704	-0.0299008563160896
449	-0.203895464539528	-1.63635849952698	-7.4087381362915	0.011982130818069	-0.00782300252467394	-0.0143164889886975	-0.0354203209280968
450	-0.853244125843048	-0.662335574626923	-7.6684775352478	0.0165275707840919	-0.00619963090866804	-0.0185372550040483	-0.0172385573387146
451	0.44545316696167	-1.3116842508316	-7.4087381362915	0.012956153601408	-0.00425158534198999	-0.00684897974133492	-0.0126931173726916
452	-0.203895464539528	-0.337661296129227	-7.47367286682129	0.0152288740500808	0.0441248863935471	0.00906006153672934	-0.00327756232582033
453	-1.50259268283844	-0.0129869729280472	-7.21393346786499	0.0136055024340749	0.0535404421389103	0.0126314787194133	-0.00100484199356288
454	-0.203895464539528	-0.337661296129227	-7.47367286682129	0.0155535480007529	0.060358602553606	0.0152288740500808	0.00386527273803949
455	-1.50259268283844	-0.0129869729280472	-7.21393346786499	0.00711201597005129	0.0688001364469528	0.0145795252174139	0.00548864435404539
456	-0.203895464539528	-0.337661296129227	-7.14899873733521	-3.08191010844894e-05	0.0720468759536743	0.00711201597005129	0.012956153601408
457	0.44545316696167	-1.96103286743164	-6.88925933837891	-0.00717365415766835	0.093475379049778	-0.00749832857400179	0.00808603875339031
458	1.74415040016174	-1.96103286743164	-6.95419406890869	-0.0143164889886975	0.0834104791283607	-0.0318489037454128	0.0321119390428066
459	0.44545316696167	-2.2857072353363	-6.69445466995239	-0.0188619289547205	0.0775663405656815	-0.0328229255974293	0.0392547734081745
460	0.44545316696167	-1.96103286743164	-7.08406400680542	-0.00555028254166245	0.0736702531576157	-0.0441865250468254	0.0304885655641556
461	-1.50259268283844	-0.987009942531586	-7.14899873733521	-0.0100957229733467	0.0632806718349457	-0.0276281367987394	0.0317872650921345
462	-0.203895464539528	-0.987009942531586	-7.14899873733521	-0.00879702530801296	0.0597092546522617	-0.0211346503347158	0.00678734155371785
463	-0.203895464539528	-1.96103286743164	-6.88925933837891	-0.0104203969240189	0.0434755384922028	-0.0107450718060136	0.0126314787194133
464	-0.203895464539528	-1.63635849952698	-6.82432460784912	-0.00490093370899558	0.0295145437121391	0.01100810803473	0.01100810803473
465	-0.853244125843048	-0.987009942531586	-6.69445466995239	-0.00100484199356288	0.0123068047687411	0.0155535480007529	0.00386527273803949
466	1.09480178356171	-0.662335574626923	-7.08406400680542	0.00483929552137852	-0.00977104809135199	0.0191249661147594	-0.00100484199356288
467	-1.50259268283844	-0.0129869729280472	-7.14899873733521	-3.08191010844894e-05	-0.0286021586507559	0.0230210572481155	-0.00814767740666866
468	0.44545316696167	0.311687350273132	-7.14899873733521	0.00970941036939621	-0.0503553375601768	0.0434755384922028	-0.0305502042174339
469	0.44545316696167	-0.0129869729280472	-7.08406400680542	0.0181509424000978	-0.0708098188042641	0.0460729338228703	-0.0412644557654858
470	1.09480178356171	0.311687350273132	-6.88925933837891	0.0207483377307653	-0.068537101149559	0.0489950031042099	-0.0282774847000837
471	0.44545316696167	-0.337661296129227	-7.21393346786499	0.00743668992072344	-0.0678877532482147	0.0512677207589149	-0.017887907102704
472	-0.203895464539528	0.311687350273132	-7.6684775352478	0.00646266713738441	-0.048407293856144	0.0278911720961332	-0.00782300252467394
473	-1.50259268283844	0.961035966873169	-7.73341274261475	0.00808603875339031	-0.0474332682788372	0.0200989879667759	-0.0169138833880424
474	-0.203895464539528	0.636361658573151	-7.6684775352478	0.00743668992072344	-0.0347709693014622	0.0178262684494257	-0.00814767740666866
475	-0.203895464539528	0.636361658573151	-7.73341274261475	0.0155535480007529	-0.017887907102704	0.0249691028147936	-0.00132951640989631
476	-0.203895464539528	0.961035966873169	-7.99315214157104	0.00516396993771195	-0.017887907102704	0.01847561635077	-0.00392691092565656
477	0.44545316696167	0.636361658573151	-7.53860807418823	-0.00717365415766835	-0.0130177913233638	0.00678734155371785	0.00386527273803949
478	-0.203895464539528	0.311687350273132	-8.18795680999756	-0.0191866029053926	0.0022419011220336	-0.00587495695799589	0.013930176384747
479	0.44545316696167	-0.0129869729280472	-7.9282169342041	-0.0113944197073579	0.0113327819854021	-0.00230353930965066	0.0217223595827818
480	-0.203895464539528	0.961035966873169	-8.25289154052734	-0.00165419070981443	0.0136055024340749	-0.00912170019000769	0.0275664981454611
481	-1.50259268283844	1.28571033477783	-8.05808639526367	0.00451462110504508	0.0152288740500808	-0.0110697457566857	0.0223717093467712
482	-0.203895464539528	0.636361658573151	-7.34380340576172	-0.00360223650932312	0.0106834331527352	-0.0110697457566857	0.0181509424000978
483	-1.50259268283844	0.636361658573151	-7.47367286682129	-0.00977104809135199	0.00970941036939621	0.0113327819854021	-3.08191010844894e-05
484	-0.853244125843048	0.961035966873169	-7.99315214157104	-3.08191010844894e-05	0.0155535480007529	-3.08191010844894e-05	0.00646266713738441
485	-1.50259268283844	1.61038458347321	-7.73341274261475	0.0022419011220336	0.0200989879667759	0.00451462110504508	0.00483929552137852
486	1.09480178356171	0.961035966873169	-7.08406400680542	0.01847561635077	0.0168522447347641	-0.00197886489331722	-0.00100484199356288
487	-1.50259268283844	1.28571033477783	-7.01912927627563	0.0145795252174139	0.00743668992072344	-3.08191010844894e-05	-0.00132951640989631
488	-0.203895464539528	0.961035966873169	-6.95419406890869	0.01100810803473	0.0116574559360743	0.0100340843200684	-0.0230826959013939
489	0.44545316696167	0.961035966873169	-6.75938940048218	0.0213976856321096	0.0246444288641214	0.0181509424000978	-0.0367190167307854
490	-0.203895464539528	-0.0129869729280472	-6.95419406890869	0.0158782228827477	0.0340599827468395	0.0350340083241463	-0.0279528107494116
491	-2.15194129943848	1.28571033477783	-7.14899873733521	0.0123068047687411	0.0353586822748184	0.025618452578783	-0.0133424662053585
492	-0.853244125843048	1.28571033477783	-7.08406400680542	-0.00847235135734081	0.0389300994575024	-0.00230353930965066	0.00159255252219737
493	-1.50259268283844	0.636361658573151	-6.95419406890869	0.01100810803473	0.0463976077735424	0.00354059832170606	-0.00749832857400179
494	-1.50259268283844	0.311687350273132	-6.56458520889282	0.000618529506027699	0.0389300994575024	0.0103587592020631	0.01100810803473
495	-2.15194129943848	0.636361658573151	-6.62951993942261	0.000943203864153475	0.047696303576231	-0.0136671401560307	0.01100810803473
496	-2.15194129943848	0.636361658573151	-7.4087381362915	-0.00457625929266214	0.0434755384922028	-0.0146411629393697	0.00743668992072344
497	-4.0999870300293	1.61038458347321	-7.47367286682129	-0.00717365415766835	0.0438002124428749	-0.03444629535079	0.012956153601408
498	-2.8012900352478	1.61038458347321	-7.60354280471802	-0.0224333461374044	0.0353586822748184	-0.0412644557654858	0.0223717093467712
499	-4.0999870300293	0.961035966873169	-7.27886867523193	-0.0266541130840778	0.0262678004801273	-0.0493813157081604	0.0301638916134834
500	-0.853244125843048	0.961035966873169	-7.01912927627563	-0.00425158534198999	0.00678734155371785	-0.0587968714535236	0.0278911720961332
501	-3.45063853263855	1.61038458347321	-7.47367286682129	-0.0149658378213644	-0.00814767740666866	-0.0438618510961533	0.0334106348454952
502	-2.15194129943848	1.61038458347321	-7.79834747314453	-0.00522560812532902	-0.0211346503347158	-0.0256800893694162	0.0168522447347641
503	-2.8012900352478	1.93505895137787	-7.6684775352478	-0.00587495695799589	-0.0149658378213644	-0.0120437685400248	-0.00522560812532902
504	0.44545316696167	0.961035966873169	-7.47367286682129	-0.00749832857400179	-0.0165892094373703	-0.00782300252467394	-0.0026282137259841
505	0.44545316696167	0.636361658573151	-7.34380340576172	0.0022419011220336	-0.0107450718060136	-0.00132951640989631	-0.00360223650932312
506	-0.203895464539528	0.311687350273132	-7.01912927627563	-0.00814767740666866	0.00256657530553639	0.0188002903014421	-0.000355493422830477
507	-0.203895464539528	0.636361658573151	-7.4087381362915	0.00159255252219737	-0.00814767740666866	0.0217223595827818	-0.0110697457566857
508	0.44545316696167	0.311687350273132	-7.4087381362915	0.0145795252174139	-0.00522560812532902	0.0363327041268349	-0.0318489037454128
509	-1.50259268283844	0.961035966873169	-7.6684775352478	0.0239950809627771	0.00418994715437293	0.0610079504549503	-0.0357449948787689
510	-0.203895464539528	-0.0129869729280472	-7.47367286682129	0.0168522447347641	0.013930176384747	0.0483456552028656	-0.0237320438027382
511	-0.853244125843048	-0.337661296129227	-7.27886867523193	0.00841071270406246	0.00808603875339031	0.036657378077507	-0.0182125810533762
512	-0.853244125843048	0.311687350273132	-6.75938940048218	0.00613799272105098	0.0145795252174139	0.0207483377307653	-0.0185372550040483
513	-1.50259268283844	0.311687350273132	-7.08406400680542	-0.00100484199356288	0.0233457311987877	0.00321592413820326	-0.0149658378213644
514	-0.203895464539528	-0.0129869729280472	-7.21393346786499	0.00678734155371785	0.0181509424000978	-0.00327756232582033	-0.000355493422830477
515	-2.15194129943848	0.636361658573151	-7.21393346786499	0.000293855206109583	0.0194496400654316	-0.0117190945893526	0.00354059832170606
516	0.44545316696167	-0.337661296129227	-6.95419406890869	-0.00295288790948689	-0.00100484199356288	-0.0204853005707264	0.00711201597005129
517	-0.203895464539528	-0.662335574626923	-6.49965000152588	-0.000355493422830477	0.01100810803473	-0.0341216214001179	0.0103587592020631
518	-0.203895464539528	-0.0129869729280472	-6.56458520889282	-0.0175632312893867	0.00938473641872406	-0.0399657599627972	0.0259431265294552
519	-1.50259268283844	0.636361658573151	-7.6684775352478	-0.021459324285388	0.0022419011220336	-0.0198359526693821	0.0278911720961332
520	1.09480178356171	-0.0129869729280472	-6.82432460784912	-0.00522560812532902	-0.00197886489331722	-0.0204853005707264	0.0249691028147936
521	0.44545316696167	-0.0129869729280472	-6.88925933837891	-0.00522560812532902	-0.0113944197073579	-0.0152905117720366	0.0194496400654316
522	-0.203895464539528	0.961035966873169	-7.14899873733521	0.00386527273803949	-0.028926832601428	0.00191722682211548	0.012956153601408
523	-0.853244125843048	1.28571033477783	-6.88925933837891	-0.0139918150380254	-0.0279528107494116	0.00321592413820326	0.00191722682211548
524	-0.203895464539528	0.961035966873169	-6.69445466995239	0.00711201597005129	-0.0311995539814234	0.00516396993771195	-0.00197886489331722
525	-2.15194129943848	0.961035966873169	-7.27886867523193	0.0113327819854021	-0.0146411629393697	0.00646266713738441	-0.00555028254166245
526	1.09480178356171	-0.337661296129227	-7.47367286682129	0.0249691028147936	-0.0211346503347158	-0.00522560812532902	-0.00522560812532902
527	-0.203895464539528	-0.337661296129227	-7.4087381362915	0.0103587592020631	-0.021459324285388	-0.00392691092565656	-0.00425158534198999
528	-0.853244125843048	0.961035966873169	-7.4087381362915	0.0136055024340749	-0.0224333461374044	-0.00587495695799589	-0.0247060675173998
529	-1.50259268283844	0.961035966873169	-7.6684775352478	0.0175015944987535	-0.0152905117720366	0.01100810803473	-0.0389917381107807
530	-0.203895464539528	-0.0129869729280472	-7.27886867523193	0.0136055024340749	-0.0198359526693821	0.00516396993771195	-0.0299008563160896
531	-0.203895464539528	-0.0129869729280472	-7.21393346786499	0.0165275707840919	-0.0146411629393697	0.00418994715437293	-0.0149658378213644
532	-0.203895464539528	0.961035966873169	-7.4087381362915	0.0136055024340749	0.0412028171122074	-0.00230353930965066	-0.0143164889886975
533	-0.853244125843048	0.636361658573151	-7.86328220367432	0.00386527273803949	0.0412028171122074	-0.00847235135734081	-0.00652430532500148
534	-1.50259268283844	0.961035966873169	-7.86328220367432	0.00191722682211548	0.0447742342948914	-0.00360223650932312	-0.00619963090866804
535	-1.50259268283844	0.961035966873169	-7.60354280471802	0.00743668992072344	0.0483456552028656	-0.00230353930965066	0.00938473641872406
536	1.74415040016174	-0.337661296129227	-6.82432460784912	0.0168522447347641	0.0304885655641556	-0.00879702530801296	0.01100810803473
537	1.09480178356171	-0.337661296129227	-7.47367286682129	-0.00879702530801296	0.0152288740500808	-0.00749832857400179	0.00841071270406246
538	0.44545316696167	0.311687350273132	-7.73341274261475	-0.0169138833880424	0.0243197549134493	-0.0263294391334057	0.0343846566975117
539	-1.50259268283844	0.961035966873169	-7.73341274261475	-0.0175632312893867	0.0200989879667759	-0.0188619289547205	0.0412028171122074
540	-0.203895464539528	-0.0129869729280472	-7.21393346786499	-0.00197886489331722	0.000293855206109583	-0.0354203209280968	0.0376313999295235
541	0.44545316696167	-0.337661296129227	-7.01912927627563	-0.00652430532500148	-0.0188619289547205	-0.0104203969240189	0.0304885655641556
542	0.44545316696167	0.636361658573151	-7.73341274261475	-0.0026282137259841	-0.0464592464268208	-0.0123684434220195	0.0152288740500808
543	-0.853244125843048	0.636361658573151	-7.79834747314453	-0.00327756232582033	-0.0467839203774929	0.00743668992072344	0.00841071270406246
544	-1.50259268283844	0.311687350273132	-7.27886867523193	-0.00782300252467394	-0.0523033849895	-0.00360223650932312	0.00289124972186983
545	-1.50259268283844	-0.0129869729280472	-7.08406400680542	-0.00327756232582033	-0.0389917381107807	0.00678734155371785	-0.00490093370899558
546	-1.50259268283844	-0.337661296129227	-6.69445466995239	-0.0117190945893526	-0.0406151078641415	-0.00425158534198999	0.00873538758605719
547	-1.50259268283844	-0.337661296129227	-6.62951993942261	-0.00619963090866804	-0.0370436906814575	0.0116574559360743	-0.00717365415766835
548	-2.15194129943848	0.311687350273132	-6.56458520889282	0.01100810803473	-0.0406151078641415	0.0230210572481155	-0.0263294391334057
549	-4.0999870300293	0.636361658573151	-6.75938940048218	0.00289124972186983	-0.0299008563160896	0.0457482598721981	-0.0435371771454811
550	-2.8012900352478	-0.337661296129227	-6.88925933837891	0.00451462110504508	-0.0276281367987394	0.0340599827468395	-0.0357449948787689
551	-2.8012900352478	-0.337661296129227	-6.95419406890869	0.0113327819854021	-0.0247060675173998	0.0275664981454611	-0.0211346503347158
552	-2.15194129943848	-0.0129869729280472	-6.88925933837891	-0.00457625929266214	-0.0182125810533762	0.0304885655641556	-0.0139918150380254
553	-2.15194129943848	0.311687350273132	-6.75938940048218	0.00646266713738441	-0.00619963090866804	0.0113327819854021	-0.0149658378213644
554	-2.15194129943848	-0.0129869729280472	-7.21393346786499	0.00418994715437293	-0.000355493422830477	0.00776136433705688	-0.00749832857400179
555	-2.15194129943848	0.311687350273132	-7.21393346786499	-3.08191010844894e-05	-0.00522560812532902	0.0145795252174139	0.000293855206109583
556	1.74415040016174	-0.662335574626923	-7.73341274261475	0.0158782228827477	-0.00295288790948689	0.0178262684494257	0.00516396993771195
557	0.44545316696167	-0.662335574626923	-6.88925933837891	0.00808603875339031	0.00938473641872406	0.0100340843200684	0.0106834331527352
558	-0.853244125843048	0.636361658573151	-6.69445466995239	-0.0172385573387146	0.025618452578783	0.0022419011220336	0.0304885655641556
559	-0.203895464539528	-0.337661296129227	-7.01912927627563	-0.0117190945893526	0.0233457311987877	-0.0123684434220195	0.0399041213095188
560	-0.203895464539528	0.311687350273132	-7.21393346786499	-0.00522560812532902	0.0152288740500808	-0.0195112787187099	0.0334106348454952
561	0.44545316696167	-0.987009942531586	-7.4087381362915	-0.00522560812532902	0.0149041991680861	-0.03444629535079	0.0278911720961332
562	1.09480178356171	-1.3116842508316	-7.34380340576172	-0.0169138833880424	0.0178262684494257	-0.0273034609854221	0.0210730116814375
563	-0.853244125843048	-0.987009942531586	-7.53860807418823	-0.0104203969240189	0.0132808275520802	-0.0230826959013939	0.00289124972186983
564	0.44545316696167	-1.3116842508316	-7.21393346786499	-0.00392691092565656	0.00743668992072344	-0.0243813935667276	0.000293855206109583
565	1.09480178356171	-2.2857072353363	-6.88925933837891	0.00159255252219737	0.00451462110504508	-0.0110697457566857	0.00743668992072344
566	1.74415040016174	-2.61038160324097	-6.95419406890869	0.00321592413820326	0.0103587592020631	-0.0113944197073579	-0.00295288790948689
567	0.44545316696167	-1.63635849952698	-6.75938940048218	-0.00230353930965066	-0.00490093370899558	-0.0110697457566857	-0.00392691092565656
568	-0.853244125843048	-0.987009942531586	-7.6684775352478	0.0103587592020631	-0.00132951640989631	0.00256657530553639	-0.0302255302667618
569	-0.203895464539528	-0.0129869729280472	-7.4087381362915	0.0197743140161037	0.00256657530553639	0.0230210572481155	-0.039641086012125
570	-0.853244125843048	-0.337661296129227	-7.01912927627563	0.0200989879667759	0.00191722682211548	0.0181509424000978	-0.0286021586507559
571	-0.203895464539528	-0.662335574626923	-6.82432460784912	0.00938473641872406	0.00418994715437293	0.0126314787194133	-0.0217839982360601
572	-0.203895464539528	-0.0129869729280472	-7.14899873733521	0.00711201597005129	0.0162028968334198	0.00354059832170606	-0.0100957229733467
573	-0.203895464539528	0.311687350273132	-7.27886867523193	0.00581331877037883	0.0246444288641214	0.00938473641872406	-0.00912170019000769
574	-0.853244125843048	0.311687350273132	-7.60354280471802	0.01100810803473	0.031137915328145	-0.00847235135734081	-0.00457625929266214
575	-2.15194129943848	0.311687350273132	-7.34380340576172	0.0175015944987535	0.0412028171122074	0.00581331877037883	0.00354059832170606
576	0.44545316696167	-0.662335574626923	-6.75938940048218	0.0106834331527352	0.0369820520281792	0.00386527273803949	0.00516396993771195
577	0.44545316696167	-0.662335574626923	-6.95419406890869	-0.00555028254166245	0.0353586822748184	0.00808603875339031	0.00548864435404539
578	-0.853244125843048	0.311687350273132	-7.27886867523193	-0.0159398596733809	0.0438002124428749	-0.0120437685400248	0.0246444288641214
579	-0.853244125843048	-0.662335574626923	-7.01912927627563	-0.0185372550040483	0.0421768426895142	-0.0133424662053585	0.0285405199974775
580	-1.50259268283844	0.311687350273132	-7.6684775352478	-0.00912170019000769	0.0356833562254906	-0.0237320438027382	0.0252937767654657
581	-0.203895464539528	-0.337661296129227	-6.82432460784912	-0.0113944197073579	0.0353586822748184	-0.0302255302667618	0.0272418223321438
582	-0.203895464539528	-0.662335574626923	-6.69445466995239	-0.0107450718060136	0.0223717093467712	-0.00944637414067984	0.0113327819854021
583	1.09480178356171	-0.337661296129227	-7.27886867523193	-0.00847235135734081	0.0230210572481155	-0.00879702530801296	0.00548864435404539
584	1.09480178356171	-0.662335574626923	-7.14899873733521	0.00289124972186983	0.0132808275520802	-0.00132951640989631	-0.0136671401560307
585	1.09480178356171	-0.337661296129227	-7.08406400680542	0.00159255252219737	-0.0026282137259841	-0.00879702530801296	-0.00717365415766835
586	-0.203895464539528	-0.337661296129227	-7.08406400680542	0.00256657530553639	-0.00652430532500148	-0.0172385573387146	-0.00717365415766835
587	-1.50259268283844	-0.662335574626923	-6.88925933837891	0.00776136433705688	-0.00912170019000769	-0.0100957229733467	-0.0104203969240189
588	-1.50259268283844	0.961035966873169	-7.14899873733521	0.0100340843200684	-0.0136671401560307	0.011982130818069	-0.0149658378213644
589	-0.853244125843048	0.636361658573151	-7.27886867523193	0.0207483377307653	-0.0146411629393697	0.0324366129934788	-0.0311995539814234
590	-1.50259268283844	0.961035966873169	-7.01912927627563	0.0197743140161037	-0.0224333461374044	0.0506183728575706	-0.0341216214001179
591	-0.203895464539528	-0.662335574626923	-6.95419406890869	0.0113327819854021	-0.0152905117720366	0.0353586822748184	-0.0159398596733809
592	-0.853244125843048	0.311687350273132	-7.21393346786499	0.0145795252174139	-0.0256800893694162	0.031137915328145	-0.0156151866540313
593	-2.15194129943848	0.961035966873169	-6.88925933837891	0.0022419011220336	-0.0247060675173998	0.0181509424000978	-0.0107450718060136
594	-1.50259268283844	0.311687350273132	-6.95419406890869	0.00841071270406246	-0.0221086721867323	0.012956153601408	-0.00879702530801296
595	-1.50259268283844	0.636361658573151	-7.08406400680542	0.00970941036939621	-0.0299008563160896	-3.08191010844894e-05	0.000943203864153475
596	-0.203895464539528	0.636361658573151	-7.53860807418823	0.0162028968334198	-0.0318489037454128	-0.00782300252467394	0.0106834331527352
597	-0.203895464539528	-0.0129869729280472	-7.27886867523193	-0.00295288790948689	-0.00684897974133492	-0.0126931173726916	0.00938473641872406
598	-2.15194129943848	0.961035966873169	-7.6684775352478	-0.00782300252467394	0.0194496400654316	-0.0266541130840778	0.0252937767654657
599	-0.853244125843048	-0.337661296129227	-7.01912927627563	-0.0230826959013939	0.0298392176628113	-0.0299008563160896	0.0340599827468395
600	-2.15194129943848	0.636361658573151	-7.47367286682129	-0.00814767740666866	0.0379560738801956	-0.0282774847000837	0.0275664981454611
601	-2.8012900352478	0.311687350273132	-7.4087381362915	-0.0120437685400248	0.0386054255068302	-0.0373683646321297	0.0265924744307995
602	-2.15194129943848	-0.662335574626923	-7.34380340576172	-0.0107450718060136	0.0330859608948231	-0.0279528107494116	0.0155535480007529
603	-2.8012900352478	-0.0129869729280472	-7.4087381362915	-0.0104203969240189	0.029189869761467	-0.00587495695799589	0.00159255252219737
604	-2.15194129943848	-0.337661296129227	-7.21393346786499	-0.00619963090866804	0.0353586822748184	0.00126787810586393	0.00191722682211548
605	-2.15194129943848	-0.337661296129227	-6.82432460784912	-0.00555028254166245	0.0288651939481497	-0.00132951640989631	0.00516396993771195
606	-3.45063853263855	0.961035966873169	-7.60354280471802	-0.00360223650932312	0.0168522447347641	-0.00522560812532902	0.0022419011220336
607	-2.15194129943848	0.961035966873169	-7.47367286682129	0.0213976856321096	0.00970941036939621	-0.00100484199356288	-0.00425158534198999
608	-2.15194129943848	0.961035966873169	-7.60354280471802	-0.000355493422830477	-0.0146411629393697	0.00808603875339031	-0.0324982516467571
609	-0.203895464539528	-0.0129869729280472	-7.01912927627563	0.00841071270406246	-0.0282774847000837	0.0243197549134493	-0.0357449948787689
610	-1.50259268283844	1.28571033477783	-7.47367286682129	0.0168522447347641	-0.0373683646321297	0.0223717093467712	-0.0250307414680719
611	-0.203895464539528	0.311687350273132	-6.95419406890869	0.0149041991680861	-0.0561994761228561	0.0197743140161037	-0.023407369852066
612	-1.50259268283844	0.961035966873169	-7.6684775352478	0.01100810803473	-0.0552254542708397	0.00451462110504508	-0.0136671401560307
613	-2.15194129943848	0.636361658573151	-7.14899873733521	0.00808603875339031	-0.048407293856144	-0.000680167751852423	-0.00555028254166245
614	-1.50259268283844	0.636361658573151	-7.21393346786499	0.00841071270406246	-0.038017712533474	-0.00814767740666866	-0.0117190945893526
615	-2.15194129943848	1.28571033477783	-7.01912927627563	0.0145795252174139	-0.0295761823654175	-0.00587495695799589	-0.00457625929266214
616	-0.853244125843048	0.311687350273132	-6.95419406890869	0.00516396993771195	-0.0221086721867323	-0.0130177913233638	0.00256657530553639
617	-0.203895464539528	-0.662335574626923	-6.88925933837891	-0.00684897974133492	-0.0211346503347158	-0.0172385573387146	0.00841071270406246
618	-1.50259268283844	0.311687350273132	-7.79834747314453	-0.0182125810533762	-0.00197886489331722	-0.0204853005707264	0.0200989879667759
619	0.44545316696167	-1.3116842508316	-6.95419406890869	-0.0126931173726916	-0.0217839982360601	-0.0341216214001179	0.0369820520281792
620	-2.15194129943848	-0.0129869729280472	-7.08406400680542	-0.00814767740666866	-0.00555028254166245	-0.0152905117720366	0.0243197549134493
621	-0.853244125843048	-0.0129869729280472	-7.27886867523193	-0.00847235135734081	-0.00847235135734081	-0.00879702530801296	0.0223717093467712
622	-0.203895464539528	-0.337661296129227	-6.75938940048218	-0.00684897974133492	-0.0165892094373703	-0.00684897974133492	0.012956153601408
623	0.44545316696167	-0.662335574626923	-7.01912927627563	-0.00782300252467394	0.00646266713738441	-0.00619963090866804	-0.00749832857400179
624	1.09480178356171	-0.0129869729280472	-6.82432460784912	-0.00717365415766835	0.0239950809627771	0.00873538758605719	0.0165275707840919
625	-2.15194129943848	0.311687350273132	-7.34380340576172	0.00159255252219737	0.0395794473588467	0.00646266713738441	-0.00295288790948689
626	-0.853244125843048	0.961035966873169	-7.53860807418823	-0.00165419070981443	0.0434755384922028	-0.0104203969240189	-0.00392691092565656
627	-1.50259268283844	0.961035966873169	-7.53860807418823	0.00873538758605719	0.040228795260191	-0.00847235135734081	-0.00749832857400179
628	-1.50259268283844	1.61038458347321	-7.27886867523193	0.0123068047687411	0.0356833562254906	0.00970941036939621	-0.0331475995481014
629	-0.203895464539528	0.961035966873169	-7.14899873733521	0.0126314787194133	0.045423585921526	0.0152288740500808	-0.0386670641601086
630	-1.50259268283844	1.61038458347321	-7.08406400680542	0.0175015944987535	0.0363327041268349	0.0158782228827477	-0.0211346503347158
631	0.44545316696167	0.311687350273132	-6.23991060256958	0.00776136433705688	0.0382807515561581	0.00743668992072344	-0.0156151866540313
632	-0.853244125843048	1.93505895137787	-7.21393346786499	0.011982130818069	0.0252937767654657	0.00613799272105098	-0.0136671401560307
633	-2.15194129943848	1.28571033477783	-7.4087381362915	0.00581331877037883	0.0145795252174139	-0.00392691092565656	-0.00684897974133492
634	-2.15194129943848	1.61038458347321	-7.79834747314453	0.00873538758605719	-0.00327756232582033	0.00191722682211548	0.00321592413820326
635	-2.15194129943848	1.28571033477783	-7.6684775352478	-0.00327756232582033	-0.00360223650932312	-0.000355493422830477	0.00970941036939621
636	-1.50259268283844	1.93505895137787	-7.9282169342041	-0.00749832857400179	-0.0250307414680719	0.00873538758605719	0.011982130818069
637	-0.203895464539528	-0.0129869729280472	-7.53860807418823	0.000293855206109583	-0.023407369852066	0.00289124972186983	0.00776136433705688
638	-1.50259268283844	1.93505895137787	-7.86328220367432	-0.0136671401560307	-0.017887907102704	-0.00717365415766835	0.0239950809627771
639	-0.853244125843048	0.311687350273132	-7.53860807418823	-0.0126931173726916	-0.0188619289547205	-0.00619963090866804	0.0382807515561581
640	-1.50259268283844	1.61038458347321	-7.53860807418823	-0.00425158534198999	-0.0295761823654175	-0.0159398596733809	0.0259431265294552
641	-1.50259268283844	1.61038458347321	-7.47367286682129	-0.00749832857400179	-0.0256800893694162	-0.00392691092565656	0.031137915328145
642	-0.203895464539528	0.961035966873169	-7.01912927627563	-0.00230353930965066	-0.0308748781681061	0.0116574559360743	0.0149041991680861
643	-0.203895464539528	0.311687350273132	-6.88925933837891	-0.00814767740666866	-0.0256800893694162	0.0317872650921345	0.0207483377307653
644	-0.853244125843048	0.961035966873169	-7.4087381362915	0.0155535480007529	-0.0146411629393697	0.0188002903014421	-0.0123684434220195
645	-1.50259268283844	1.61038458347321	-7.4087381362915	-0.00717365415766835	-0.00977104809135199	0.013930176384747	0.00906006153672934
646	-1.50259268283844	2.25973320007324	-7.4087381362915	0.00418994715437293	-0.00197886489331722	-0.000680167751852423	-0.000355493422830477
647	-1.50259268283844	1.61038458347321	-7.4087381362915	0.00191722682211548	-0.0026282137259841	-0.00327756232582033	-0.0107450718060136
648	-2.15194129943848	1.93505895137787	-7.73341274261475	0.0149041991680861	-0.0120437685400248	0.00256657530553639	-0.0474332682788372
649	-0.203895464539528	0.961035966873169	-7.01912927627563	0.0188002903014421	0.0103587592020631	0.000293855206109583	-0.050680011510849
650	-3.45063853263855	1.93505895137787	-6.88925933837891	0.013930176384747	-0.00392691092565656	-0.00717365415766835	-0.0370436906814575
651	-0.853244125843048	0.311687350273132	-6.75938940048218	-0.0107450718060136	0.00711201597005129	-0.00392691092565656	-0.0279528107494116
652	-4.0999870300293	1.61038458347321	-6.75938940048218	-0.00230353930965066	0.00516396993771195	0.00516396993771195	-0.0227580219507217
653	-4.0999870300293	1.61038458347321	-7.14899873733521	-0.00197886489331722	0.00191722682211548	0.00354059832170606	-0.00587495695799589
654	-4.74933576583862	1.93505895137787	-7.14899873733521	0.0126314787194133	0.0230210572481155	0.00289124972186983	-0.0100957229733467
655	-4.74933576583862	0.961035966873169	-7.08406400680542	0.0136055024340749	0.0145795252174139	0.00321592413820326	-0.000355493422830477
656	-5.39868450164795	2.25973320007324	-7.6684775352478	-0.0107450718060136	0.00938473641872406	0.0106834331527352	0.0168522447347641
657	-3.45063853263855	-0.0129869729280472	-7.14899873733521	-0.00944637414067984	0.0171769186854362	-0.0126931173726916	0.00808603875339031
658	-3.45063853263855	1.61038458347321	-7.4087381362915	-0.0156151866540313	0.0382807515561581	-0.0172385573387146	0.031137915328145
659	-1.50259268283844	0.311687350273132	-7.53860807418823	-0.0195112787187099	0.0360080301761627	-0.0279528107494116	0.036657378077507
660	-3.45063853263855	1.61038458347321	-7.73341274261475	-0.00555028254166245	0.0226963832974434	-0.0337969474494457	0.0262678004801273
661	-2.8012900352478	1.28571033477783	-6.95419406890869	-0.00977104809135199	0.00581331877037883	-0.0188619289547205	0.0321119390428066
662	-2.8012900352478	0.961035966873169	-6.75938940048218	-0.00425158534198999	0.01100810803473	-0.0211346503347158	0.0103587592020631
663	-1.50259268283844	0.311687350273132	-6.62951993942261	-0.00749832857400179	0.00808603875339031	-0.0276281367987394	0.00256657530553639
664	-1.50259268283844	1.28571033477783	-6.62951993942261	-0.0100957229733467	-0.000680167751852423	-0.0175632312893867	0.00548864435404539
665	-2.8012900352478	1.61038458347321	-7.14899873733521	-0.000355493422830477	-0.00619963090866804	-0.032173577696085	0.00938473641872406
666	-2.8012900352478	1.61038458347321	-7.14899873733521	0.00126787810586393	-0.0276281367987394	-0.0263294391334057	0.00386527273803949
667	-1.50259268283844	-0.0129869729280472	-6.75938940048218	0.0155535480007529	-0.0188619289547205	-0.0276281367987394	-0.00619963090866804
668	-2.15194129943848	0.961035966873169	-7.34380340576172	0.013930176384747	-0.0299008563160896	0.00289124972186983	-0.0250307414680719
669	-0.853244125843048	0.311687350273132	-6.82432460784912	0.0217223595827818	-0.0399657599627972	0.01100810803473	-0.0324982516467571
670	-0.853244125843048	-0.337661296129227	-7.14899873733521	0.0100340843200684	-0.0279528107494116	0.0171769186854362	-0.0286021586507559
671	-0.203895464539528	-0.662335574626923	-7.6684775352478	0.00873538758605719	-0.0331475995481014	-0.00327756232582033	-0.0256800893694162
672	-1.50259268283844	0.961035966873169	-7.14899873733521	0.011982130818069	-0.0266541130840778	-0.00555028254166245	-0.0117190945893526
673	-1.50259268283844	0.311687350273132	-7.14899873733521	0.00386527273803949	-0.0143164889886975	-0.00425158534198999	-0.0185372550040483
674	-2.8012900352478	0.311687350273132	-6.75938940048218	-0.00165419070981443	0.00548864435404539	0.00159255252219737	-0.0133424662053585
675	-0.853244125843048	0.311687350273132	-6.56458520889282	-3.08191010844894e-05	0.0191249661147594	-0.000680167751852423	-0.00912170019000769
676	-1.50259268283844	0.961035966873169	-7.21393346786499	0.00386527273803949	0.0230210572481155	-3.08191010844894e-05	0.00613799272105098
677	1.09480178356171	-0.0129869729280472	-7.21393346786499	-0.00684897974133492	0.0188002903014421	-3.08191010844894e-05	0.00776136433705688
678	-2.15194129943848	1.61038458347321	-7.14899873733521	-0.0107450718060136	0.0272418223321438	-0.0126931173726916	0.0282158460468054
679	0.44545316696167	0.636361658573151	-6.82432460784912	-0.0169138833880424	0.0301638916134834	-0.0211346503347158	0.0327612869441509
680	-1.50259268283844	1.61038458347321	-7.4087381362915	-0.00847235135734081	0.0207483377307653	-0.0120437685400248	0.0288651939481497
681	-1.50259268283844	1.28571033477783	-7.08406400680542	-0.00100484199356288	0.0194496400654316	-0.000680167751852423	0.0330859608948231
682	-0.853244125843048	0.961035966873169	-7.53860807418823	-0.00587495695799589	0.0285405199974775	0.00678734155371785	0.0178262684494257
683	-0.203895464539528	0.311687350273132	-7.4087381362915	-0.00814767740666866	0.0197743140161037	-0.00100484199356288	0.0136055024340749
684	-1.50259268283844	0.311687350273132	-7.4087381362915	-0.000680167751852423	0.0239950809627771	0.00938473641872406	0.00516396993771195
685	-0.203895464539528	1.93505895137787	-7.73341274261475	-0.00100484199356288	0.0200989879667759	0.00581331877037883	0.000293855206109583
686	-3.45063853263855	1.61038458347321	-7.60354280471802	-0.0026282137259841	0.0113327819854021	0.00451462110504508	0.000293855206109583
687	-1.50259268283844	0.311687350273132	-6.69445466995239	0.00483929552137852	-0.00360223650932312	-0.0126931173726916	-0.00782300252467394
688	-2.8012900352478	0.961035966873169	-7.53860807418823	0.0149041991680861	-0.0347709693014622	-0.00717365415766835	-0.0295761823654175
689	-0.853244125843048	1.28571033477783	-8.05808639526367	0.01100810803473	-0.0347709693014622	0.00613799272105098	-0.0328229255974293
690	-0.853244125843048	0.636361658573151	-7.79834747314453	0.0210730116814375	-0.0273034609854221	0.00516396993771195	-0.028926832601428
691	0.44545316696167	-0.0129869729280472	-7.73341274261475	0.0106834331527352	-0.0324982516467571	-0.0026282137259841	-0.017887907102704
692	-2.15194129943848	1.61038458347321	-7.6684775352478	0.0100340843200684	-0.0175632312893867	0.00159255252219737	-0.0107450718060136
693	-0.853244125843048	1.28571033477783	-7.53860807418823	0.00548864435404539	-0.0117190945893526	-0.00490093370899558	-0.0117190945893526
694	-2.15194129943848	0.311687350273132	-7.08406400680542	0.000943203864153475	-0.00944637414067984	0.00711201597005129	-0.00684897974133492
695	-1.50259268283844	1.93505895137787	-7.73341274261475	0.0207483377307653	-0.00717365415766835	-0.00684897974133492	-0.00100484199356288
696	-2.15194129943848	1.61038458347321	-7.73341274261475	-0.00652430532500148	-0.00652430532500148	-0.0130177913233638	0.00970941036939621
697	0.44545316696167	0.636361658573151	-7.47367286682129	-0.00749832857400179	-0.00295288790948689	-0.0146411629393697	0.0145795252174139
698	-2.8012900352478	1.61038458347321	-6.95419406890869	-0.0130177913233638	0.000943203864153475	-0.00782300252467394	0.0308132413774729
699	-0.203895464539528	0.311687350273132	-7.14899873733521	-0.0211346503347158	0.00646266713738441	-0.0230826959013939	0.0353586822748184
700	-3.45063853263855	1.28571033477783	-7.21393346786499	-0.00717365415766835	0.00646266713738441	-0.0139918150380254	0.0324366129934788
701	-2.15194129943848	1.28571033477783	-7.4087381362915	-0.00684897974133492	0.00354059832170606	-0.0175632312893867	0.0334106348454952
702	-1.50259268283844	0.636361658573151	-6.95419406890869	-0.00132951640989631	0.00873538758605719	-0.0120437685400248	0.0155535480007529
703	-2.8012900352478	0.311687350273132	-6.82432460784912	-0.0133424662053585	0.00126787810586393	-0.0143164889886975	-0.00425158534198999
704	-2.8012900352478	0.311687350273132	-6.69445466995239	-0.00522560812532902	0.00776136433705688	-0.0130177913233638	0.00841071270406246
705	-3.45063853263855	1.93505895137787	-6.88925933837891	-0.00879702530801296	0.00970941036939621	-0.00197886489331722	0.00483929552137852
706	-5.39868450164795	1.28571033477783	-7.14899873733521	-0.00814767740666866	0.000943203864153475	0.0113327819854021	0.00321592413820326
707	-2.8012900352478	-0.0129869729280472	-6.88925933837891	-0.0100957229733467	0.000943203864153475	0.00386527273803949	-0.00457625929266214
708	-4.74933576583862	0.961035966873169	-6.82432460784912	0.0136055024340749	0.00646266713738441	0.0191249661147594	-0.0299008563160896
709	-4.0999870300293	0.961035966873169	-6.49965000152588	0.00613799272105098	0.0103587592020631	0.020423661917448	-0.0347709693014622
710	-4.0999870300293	0.636361658573151	-5.98017120361328	0.011982130818069	0.0145795252174139	0.0194496400654316	-0.032173577696085
711	-2.15194129943848	0.961035966873169	-6.95419406890869	0.00808603875339031	0.00678734155371785	0.0181509424000978	-0.0256800893694162
712	-4.0999870300293	1.61038458347321	-7.21393346786499	-0.00100484199356288	0.0178262684494257	0.000293855206109583	-0.00327756232582033
713	-4.74933576583862	1.61038458347321	-6.82432460784912	-0.00619963090866804	0.0191249661147594	-0.00360223650932312	-0.0136671401560307
714	-2.8012900352478	0.636361658573151	-6.75938940048218	0.000618529506027699	0.0191249661147594	-0.00847235135734081	-0.00392691092565656
715	-2.15194129943848	1.61038458347321	-6.75938940048218	0.00613799272105098	0.0145795252174139	-0.0100957229733467	0.000293855206109583
716	-2.8012900352478	1.61038458347321	-6.75938940048218	0.0181509424000978	0.011982130818069	-0.0117190945893526	0.00970941036939621
717	-2.8012900352478	1.61038458347321	-7.14899873733521	-0.00944637414067984	0.00938473641872406	-0.00197886489331722	0.00126787810586393
718	-3.45063853263855	2.25973320007324	-7.21393346786499	-0.0133424662053585	0.0236704051494598	-0.0126931173726916	0.0149041991680861
719	-0.853244125843048	0.311687350273132	-7.01912927627563	-0.0204853005707264	0.020423661917448	-0.0188619289547205	0.0386054255068302
720	-3.45063853263855	1.61038458347321	-7.21393346786499	-0.00295288790948689	0.0223717093467712	-0.0279528107494116	0.031137915328145
721	-0.853244125843048	0.311687350273132	-6.75938940048218	-0.00814767740666866	0.00386527273803949	-0.0208099745213985	0.0243197549134493
722	-2.15194129943848	-0.0129869729280472	-6.62951993942261	-0.00425158534198999	-0.000355493422830477	-0.0185372550040483	-0.00100484199356288
723	-0.203895464539528	-0.337661296129227	-6.69445466995239	-0.00619963090866804	-0.0100957229733467	-0.0107450718060136	0.00126787810586393
724	-1.50259268283844	-0.662335574626923	-6.88925933837891	0.00159255252219737	-0.0292515084147453	-0.00327756232582033	-0.00392691092565656
725	-0.853244125843048	-1.3116842508316	-6.88925933837891	0.00873538758605719	-0.0302255302667618	-0.00587495695799589	-0.00425158534198999
726	-2.8012900352478	0.311687350273132	-7.01912927627563	0.00743668992072344	-0.0263294391334057	-0.00490093370899558	-0.00977104809135199
727	-0.853244125843048	-0.662335574626923	-7.27886867523193	0.0126314787194133	-0.0250307414680719	-0.00490093370899558	-0.0139918150380254
728	-1.50259268283844	-0.662335574626923	-7.08406400680542	0.0158782228827477	-0.0113944197073579	0.0123068047687411	-0.0263294391334057
729	-1.50259268283844	0.636361658573151	-7.53860807418823	0.0171769186854362	-0.00847235135734081	0.0236704051494598	-0.0406151078641415
730	-1.50259268283844	0.311687350273132	-7.47367286682129	0.0162028968334198	0.00646266713738441	0.0347093306481838	-0.0237320438027382
731	-2.15194129943848	1.28571033477783	-7.60354280471802	0.0162028968334198	-0.000355493422830477	0.0470469556748867	-0.0117190945893526
732	-2.8012900352478	1.61038458347321	-6.95419406890869	0.01100810803473	0.00646266713738441	0.0340599827468395	-0.00814767740666866
733	-0.853244125843048	0.636361658573151	-7.21393346786499	0.012956153601408	0.00321592413820326	0.0230210572481155	-0.00944637414067984
734	-0.853244125843048	0.636361658573151	-6.56458520889282	-0.00197886489331722	0.0100340843200684	0.012956153601408	-0.000680167751852423
735	-0.853244125843048	0.636361658573151	-6.82432460784912	0.0136055024340749	0.00711201597005129	0.00581331877037883	0.00289124972186983
736	-2.8012900352478	1.93505895137787	-7.47367286682129	0.0022419011220336	0.00678734155371785	0.00873538758605719	0.0275664981454611
737	-2.8012900352478	1.61038458347321	-7.79834747314453	-0.00457625929266214	0.0519170723855495	0.00516396993771195	0.0262678004801273
738	-2.8012900352478	1.61038458347321	-7.73341274261475	-0.0217839982360601	0.047696303576231	-0.0026282137259841	0.0376313999295235
739	-0.853244125843048	0.636361658573151	-7.73341274261475	-0.0162645354866982	0.0489950031042099	-0.0026282137259841	0.0483456552028656
740	-2.15194129943848	1.93505895137787	-7.53860807418823	-0.00457625929266214	0.0275664981454611	0.00159255252219737	0.0363327041268349
741	-0.203895464539528	0.636361658573151	-7.73341274261475	-0.00717365415766835	0.00906006153672934	-0.0110697457566857	0.0288651939481497
742	-1.50259268283844	0.961035966873169	-7.14899873733521	-0.00100484199356288	-0.0185372550040483	-0.0117190945893526	0.0181509424000978
743	-0.853244125843048	0.636361658573151	-7.08406400680542	-3.08191010844894e-05	-0.0256800893694162	-0.0247060675173998	0.013930176384747
744	-1.50259268283844	0.961035966873169	-7.08406400680542	-0.00457625929266214	-0.023407369852066	-0.0243813935667276	0.0295145437121391
745	-2.8012900352478	0.961035966873169	-7.27886867523193	0.00808603875339031	-0.0299008563160896	-0.0406151078641415	0.0226963832974434
746	-2.15194129943848	1.93505895137787	-7.27886867523193	0.00678734155371785	-0.0428878292441368	-0.0221086721867323	0.0149041991680861
747	-0.203895464539528	0.636361658573151	-7.53860807418823	0.012956153601408	-0.0471085943281651	-0.00944637414067984	-0.00457625929266214
748	-1.50259268283844	0.961035966873169	-7.47367286682129	0.00873538758605719	-0.0591215454041958	0.00548864435404539	-0.0331475995481014
749	-2.15194129943848	1.61038458347321	-7.6684775352478	0.00938473641872406	-0.0678877532482147	0.0194496400654316	-0.0350956469774246
750	-1.50259268283844	0.961035966873169	-7.34380340576172	0.020423661917448	-0.0552254542708397	0.01847561635077	-0.0243813935667276
751	-2.8012900352478	1.93505895137787	-6.82432460784912	0.0142548503354192	-0.063342310488224	0.0126314787194133	-0.0282774847000837
752	-3.45063853263855	2.25973320007324	-7.21393346786499	0.0126314787194133	-0.0438618510961533	-0.00197886489331722	-0.00977104809135199
753	-2.15194129943848	0.311687350273132	-7.47367286682129	0.0022419011220336	-0.0308748781681061	0.00386527273803949	-0.00944637414067984
754	-2.8012900352478	0.961035966873169	-6.95419406890869	0.00386527273803949	-0.0253554154187441	0.00548864435404539	0.00354059832170606
755	-3.45063853263855	0.961035966873169	-6.82432460784912	0.0106834331527352	-0.0149658378213644	0.00159255252219737	-0.00230353930965066
756	-4.0999870300293	2.25973320007324	-6.75938940048218	0.011982130818069	-0.00425158534198999	0.000943203864153475	0.00970941036939621
757	-5.39868450164795	2.25973320007324	-6.88925933837891	-0.0120437685400248	-0.00490093370899558	-0.00490093370899558	0.0132808275520802
758	-5.39868450164795	1.93505895137787	-6.88925933837891	-0.0159398596733809	0.01100810803473	-0.00165419070981443	0.0285405199974775
759	-3.45063853263855	1.93505895137787	-7.34380340576172	-0.0263294391334057	0.01847561635077	-0.0149658378213644	0.0343846566975117
760	-4.0999870300293	2.25973320007324	-7.08406400680542	-0.0201606266200542	0.0165275707840919	-0.0302255302667618	0.0343846566975117
761	-2.8012900352478	0.961035966873169	-6.88925933837891	-0.017887907102704	0.0149041991680861	-0.017887907102704	0.0285405199974775
762	-2.8012900352478	1.28571033477783	-6.69445466995239	-0.00717365415766835	0.0162028968334198	-0.00132951640989631	0.0171769186854362
763	-1.50259268283844	0.961035966873169	-6.56458520889282	-0.00457625929266214	0.0155535480007529	-0.0117190945893526	-0.00457625929266214
764	-0.853244125843048	1.28571033477783	-6.75938940048218	-0.00230353930965066	0.01847561635077	-0.0026282137259841	-0.0026282137259841
765	-0.853244125843048	1.61038458347321	-6.95419406890869	0.0022419011220336	0.0272418223321438	-0.0100957229733467	-0.00197886489331722
766	-3.45063853263855	1.93505895137787	-6.95419406890869	0.00938473641872406	0.0171769186854362	-0.00457625929266214	-0.00132951640989631
767	-0.853244125843048	0.961035966873169	-6.75938940048218	0.00906006153672934	0.0158782228827477	-0.00847235135734081	-0.0175632312893867
768	-0.853244125843048	0.961035966873169	-7.14899873733521	0.0149041991680861	0.00516396993771195	0.000618529506027699	-0.0383423902094364
769	-2.8012900352478	1.61038458347321	-7.27886867523193	0.0155535480007529	0.0168522447347641	0.00873538758605719	-0.0510046854615211
770	-0.203895464539528	0.961035966873169	-7.4087381362915	0.0158782228827477	0.0194496400654316	0.00678734155371785	-0.0334722734987736
771	-2.15194129943848	1.61038458347321	-7.99315214157104	0.0126314787194133	0.0100340843200684	0.00711201597005129	-0.0195112787187099
772	-0.853244125843048	0.636361658573151	-7.34380340576172	0.00678734155371785	0.01100810803473	0.00321592413820326	-0.00619963090866804
773	-0.203895464539528	-0.0129869729280472	-7.47367286682129	-0.00782300252467394	0.0226963832974434	-0.00879702530801296	-0.0133424662053585
774	-0.853244125843048	1.28571033477783	-7.4087381362915	0.00548864435404539	0.0330859608948231	0.00711201597005129	-0.0026282137259841
775	-3.45063853263855	0.961035966873169	-7.4087381362915	0.0103587592020631	0.0304885655641556	0.00483929552137852	-0.00295288790948689
776	-1.50259268283844	0.636361658573151	-7.08406400680542	0.00646266713738441	0.029189869761467	0.0194496400654316	0.0123068047687411
777	-1.50259268283844	-0.337661296129227	-6.95419406890869	-0.00619963090866804	0.0304885655641556	0.0142548503354192	0.0207483377307653
778	-0.853244125843048	0.636361658573151	-7.34380340576172	-0.0169138833880424	0.0499690249562263	-0.00684897974133492	0.0262678004801273
779	-0.853244125843048	0.311687350273132	-7.47367286682129	-0.0217839982360601	0.0438002124428749	-0.00749832857400179	0.0376313999295235
780	-2.15194129943848	0.961035966873169	-6.75938940048218	-0.0110697457566857	0.0389300994575024	-0.0295761823654175	0.0350340083241463
781	-2.15194129943848	0.961035966873169	-6.69445466995239	-0.00490093370899558	0.0262678004801273	-0.0350956469774246	0.0197743140161037
782	-0.853244125843048	0.636361658573151	-7.4087381362915	-0.00684897974133492	0.0103587592020631	-0.03444629535079	0.00613799272105098
783	-2.15194129943848	1.28571033477783	-6.95419406890869	-0.0100957229733467	0.0116574559360743	-0.0276281367987394	-0.00295288790948689
784	-2.15194129943848	2.25973320007324	-6.95419406890869	0.00289124972186983	-0.0113944197073579	-0.00912170019000769	-0.00912170019000769
785	-2.15194129943848	2.25973320007324	-7.01912927627563	0.000943203864153475	-3.08191010844894e-05	0.00873538758605719	-0.0107450718060136
786	-3.45063853263855	1.93505895137787	-6.75938940048218	0.0175015944987535	-0.00522560812532902	0.0158782228827477	-0.0165892094373703
787	-3.45063853263855	2.25973320007324	-7.01912927627563	0.000618529506027699	0.00126787810586393	0.0197743140161037	-0.0230826959013939
788	-0.853244125843048	1.61038458347321	-7.08406400680542	0.0223717093467712	0.00581331877037883	0.020423661917448	-0.0331475995481014
789	-2.8012900352478	1.93505895137787	-7.47367286682129	0.0226963832974434	0.0155535480007529	0.0347093306481838	-0.0415891297161579
790	-0.203895464539528	1.61038458347321	-7.60354280471802	0.0217223595827818	0.0321119390428066	0.0304885655641556	-0.0315242260694504
791	-3.45063853263855	2.58440756797791	-7.47367286682129	0.0188002903014421	0.0233457311987877	0.0188002903014421	-0.0195112787187099
792	-2.8012900352478	1.28571033477783	-7.08406400680542	0.00646266713738441	0.0259431265294552	0.00159255252219737	-0.0133424662053585
793	-0.203895464539528	1.61038458347321	-7.6684775352478	0.0194496400654316	0.0252937767654657	-0.0188619289547205	-0.0152905117720366
794	-1.50259268283844	1.93505895137787	-7.60354280471802	-0.00490093370899558	0.0230210572481155	-0.0224333461374044	-0.0026282137259841
795	-1.50259268283844	1.93505895137787	-7.6684775352478	0.00159255252219737	0.0171769186854362	-0.0334722734987736	0.00289124972186983
796	-2.8012900352478	2.25973320007324	-7.53860807418823	0.000618529506027699	-0.0143164889886975	-0.0357449948787689	-0.00100484199356288
797	-2.8012900352478	2.90908193588257	-7.73341274261475	-0.00652430532500148	-0.0243813935667276	-0.0107450718060136	0.00808603875339031
798	-1.50259268283844	1.61038458347321	-7.21393346786499	-0.0185372550040483	-0.00652430532500148	-0.0221086721867323	0.0324366129934788
799	-2.15194129943848	2.25973320007324	-7.6684775352478	-0.0107450718060136	-0.0373683646321297	-0.00749832857400179	0.0360080301761627
800	-0.853244125843048	1.93505895137787	-7.6684775352478	-0.00977104809135199	-0.0451605506241322	-0.0110697457566857	0.0295145437121391
801	-3.45063853263855	3.23375606536865	-7.53860807418823	-0.00619963090866804	-0.0662643760442734	-0.00782300252467394	0.0304885655641556
802	-2.8012900352478	2.90908193588257	-7.60354280471802	0.00646266713738441	-0.0639916583895683	-0.00879702530801296	0.0165275707840919
803	-1.50259268283844	2.25973320007324	-7.47367286682129	-0.00490093370899558	-0.063342310488224	-0.00977104809135199	-0.00944637414067984
804	-2.15194129943848	1.93505895137787	-7.08406400680542	0.000293855206109583	-0.0587968714535236	-0.0123684434220195	0.00191722682211548
805	-2.15194129943848	2.58440756797791	-7.6684775352478	-0.00522560812532902	-0.048407293856144	-0.0136671401560307	-3.08191010844894e-05
806	-3.45063853263855	3.23375606536865	-7.73341274261475	0.0116574559360743	-0.0445111989974976	-0.00165419070981443	-0.00165419070981443
807	-3.45063853263855	2.58440756797791	-7.6684775352478	0.0103587592020631	-0.0493813157081604	0.00386527273803949	-0.0165892094373703
808	-2.15194129943848	2.25973320007324	-7.27886867523193	0.0188002903014421	-0.0471085943281651	0.0126314787194133	-0.0363943427801132
809	-2.8012900352478	2.90908193588257	-7.08406400680542	0.0200989879667759	-0.0311995539814234	0.0213976856321096	-0.0448358729481697
810	-2.8012900352478	2.25973320007324	-7.4087381362915	0.0171769186854362	-0.0198359526693821	0.0269171483814716	-0.0324982516467571
811	-5.39868450164795	2.90908193588257	-7.34380340576172	0.0126314787194133	-0.0195112787187099	0.0207483377307653	-0.0295761823654175
812	-4.74933576583862	2.25973320007324	-6.75938940048218	-0.00295288790948689	-0.00522560812532902	0.0132808275520802	-0.00230353930965066
813	-3.45063853263855	1.93505895137787	-6.69445466995239	-0.000680167751852423	-0.00457625929266214	0.00581331877037883	-0.0110697457566857
814	-3.45063853263855	2.58440756797791	-7.14899873733521	0.000943203864153475	-0.00814767740666866	0.0175015944987535	-0.00555028254166245
815	-4.0999870300293	1.93505895137787	-7.01912927627563	0.00191722682211548	0.0220470335334539	0.011982130818069	-0.00619963090866804
816	-5.39868450164795	3.55843043327332	-7.60354280471802	-0.00555028254166245	0.0155535480007529	0.0126314787194133	-3.08191010844894e-05
817	-5.39868450164795	2.90908193588257	-7.73341274261475	-0.0123684434220195	0.0132808275520802	0.0113327819854021	0.00808603875339031
818	-4.74933576583862	2.58440756797791	-7.21393346786499	-0.0201606266200542	0.0262678004801273	0.00386527273803949	0.0295145437121391
819	-4.0999870300293	3.23375606536865	-7.27886867523193	-0.0159398596733809	0.0301638916134834	0.00126787810586393	0.0301638916134834
820	-2.8012900352478	2.25973320007324	-6.69445466995239	-0.0110697457566857	0.0288651939481497	-0.00944637414067984	0.0220470335334539
821	-3.45063853263855	3.55843043327332	-6.82432460784912	-0.0113944197073579	0.0168522447347641	-0.00879702530801296	0.0181509424000978
822	-3.45063853263855	3.23375606536865	-6.88925933837891	-0.00749832857400179	0.0165275707840919	-0.00132951640989631	0.00776136433705688
823	-2.15194129943848	3.23375606536865	-6.88925933837891	-0.0110697457566857	0.0149041991680861	0.00386527273803949	0.0022419011220336
824	-3.45063853263855	3.23375606536865	-6.82432460784912	-0.0162645354866982	-3.08191010844894e-05	0.0168522447347641	-0.00230353930965066
825	-3.45063853263855	3.23375606536865	-7.01912927627563	0.00451462110504508	0.00711201597005129	-0.0026282137259841	0.000293855206109583
826	-3.45063853263855	3.23375606536865	-7.4087381362915	0.00646266713738441	0.00451462110504508	-0.0120437685400248	-0.00165419070981443
827	-2.15194129943848	2.90908193588257	-6.82432460784912	0.0168522447347641	-0.0308748781681061	-0.00327756232582033	-0.00619963090866804
828	-1.50259268283844	1.93505895137787	-6.95419406890869	0.00613799272105098	-0.000355493422830477	-0.00782300252467394	-0.0273034609854221
829	-2.8012900352478	2.58440756797791	-7.4087381362915	0.0116574559360743	-0.0143164889886975	0.00516396993771195	-0.0445111989974976
830	-1.50259268283844	0.961035966873169	-7.14899873733521	0.0136055024340749	-0.0143164889886975	-0.00684897974133492	-0.0240567177534103
831	-2.8012900352478	1.93505895137787	-7.47367286682129	0.0188002903014421	-0.0143164889886975	0.00354059832170606	-0.0175632312893867
832	-3.45063853263855	1.28571033477783	-7.14899873733521	0.000293855206109583	-0.0107450718060136	0.0191249661147594	-0.0113944197073579
833	-1.50259268283844	1.61038458347321	-6.69445466995239	-0.00652430532500148	-0.00814767740666866	0.011982130818069	-0.0113944197073579
834	-1.50259268283844	1.28571033477783	-6.82432460784912	0.011982130818069	-0.00457625929266214	0.00938473641872406	0.000618529506027699
835	-2.8012900352478	1.61038458347321	-6.82432460784912	0.0188002903014421	0.000293855206109583	-0.000355493422830477	-0.00717365415766835
836	-3.45063853263855	2.90908193588257	-7.01912927627563	0.00581331877037883	-0.00165419070981443	0.00873538758605719	0.000943203864153475
837	-3.45063853263855	3.23375606536865	-7.01912927627563	-0.00555028254166245	0.0243197549134493	-0.00782300252467394	0.00938473641872406
838	-2.15194129943848	1.93505895137787	-6.49965000152588	-0.0165892094373703	0.0382807515561581	-0.028926832601428	0.0327612869441509
839	-3.45063853263855	3.55843043327332	-6.95419406890869	-0.0107450718060136	0.0554884895682335	-0.0383423902094364	0.0347093306481838
840	-2.15194129943848	2.58440756797791	-6.95419406890869	-0.0113944197073579	0.0522417463362217	-0.038017712533474	0.0269171483814716
841	-4.0999870300293	3.55843043327332	-7.6684775352478	-3.08191010844894e-05	0.0450989119708538	-0.0402904339134693	0.0223717093467712
842	-4.0999870300293	2.90908193588257	-7.53860807418823	-0.00360223650932312	0.0473716296255589	-0.0182125810533762	0.00873538758605719
843	-4.0999870300293	4.20777893066406	-7.01912927627563	-0.00490093370899558	0.0590599067509174	-0.0146411629393697	0.00678734155371785
844	-4.0999870300293	2.90908193588257	-6.30484533309937	-0.00847235135734081	0.0473716296255589	-0.00847235135734081	0.000943203864153475
845	-3.45063853263855	3.55843043327332	-7.34380340576172	0.000293855206109583	0.0512677207589149	-0.0110697457566857	0.00289124972186983
846	-4.74933576583862	3.23375606536865	-7.27886867523193	0.00354059832170606	0.0347093306481838	-0.0201606266200542	-0.00100484199356288
847	-2.15194129943848	3.55843043327332	-7.34380340576172	0.00191722682211548	0.020423661917448	-0.0110697457566857	-0.0208099745213985
848	-2.8012900352478	2.25973320007324	-7.01912927627563	0.00289124972186983	-0.00782300252467394	-0.00684897974133492	-0.0347709693014622
849	-4.74933576583862	3.55843043327332	-7.01912927627563	0.0113327819854021	-0.0276281367987394	0.00841071270406246	-0.0435371771454811
850	-2.8012900352478	2.58440756797791	-6.75938940048218	0.00970941036939621	-0.0302255302667618	0.00970941036939621	-0.0334722734987736
851	-4.0999870300293	3.55843043327332	-7.14899873733521	0.00646266713738441	-0.0302255302667618	0.0272418223321438	-0.03444629535079
852	-4.0999870300293	2.90908193588257	-7.47367286682129	0.00808603875339031	-0.0341216214001179	0.0155535480007529	-0.0188619289547205
853	-3.45063853263855	2.90908193588257	-7.4087381362915	0.00646266713738441	-0.0243813935667276	0.0126314787194133	-0.00977104809135199
854	-2.15194129943848	2.25973320007324	-7.27886867523193	0.00970941036939621	-0.0113944197073579	0.000943203864153475	0.000293855206109583
855	-4.74933576583862	3.23375606536865	-6.75938940048218	0.0100340843200684	-0.00490093370899558	0.00386527273803949	0.0116574559360743
856	-4.74933576583862	2.90908193588257	-6.69445466995239	0.0181509424000978	0.00808603875339031	-0.000355493422830477	0.00613799272105098
857	-4.0999870300293	4.5324535369873	-7.14899873733521	-0.00295288790948689	0.0162028968334198	-0.00457625929266214	0.00678734155371785
858	-3.45063853263855	2.58440756797791	-6.88925933837891	-0.0201606266200542	0.0350340083241463	-0.0120437685400248	0.0356833562254906
859	-4.74933576583862	4.85712766647339	-7.08406400680542	-0.0165892094373703	0.049319677054882	-0.0263294391334057	0.0425015166401863
860	-3.45063853263855	3.23375606536865	-6.75938940048218	-0.00944637414067984	0.0473716296255589	-0.0286021586507559	0.0269171483814716
861	-5.39868450164795	4.20777893066406	-7.01912927627563	-0.00522560812532902	0.0347093306481838	-0.0354203209280968	0.0262678004801273
862	-6.04803323745728	3.55843043327332	-6.75938940048218	-0.0120437685400248	0.0269171483814716	-0.0256800893694162	0.0162028968334198
863	-6.04803323745728	4.85712766647339	-7.6684775352478	-0.0117190945893526	0.020423661917448	-0.00360223650932312	0.0116574559360743
864	-6.04803323745728	4.20777893066406	-7.01912927627563	-0.00457625929266214	0.011982130818069	-0.00165419070981443	0.00646266713738441
865	-7.34673023223877	4.5324535369873	-7.14899873733521	-0.0146411629393697	-0.00360223650932312	-0.000680167751852423	0.00354059832170606
866	-4.74933576583862	3.55843043327332	-7.01912927627563	0.0171769186854362	-0.0393164120614529	0.00646266713738441	-0.00295288790948689
867	-4.0999870300293	3.55843043327332	-7.4087381362915	-0.0230826959013939	-0.0610695891082287	0.0175015944987535	-0.00782300252467394
868	-4.0999870300293	2.90908193588257	-7.08406400680542	0.0175015944987535	-0.0734072178602219	0.020423661917448	-0.0292515084147453
869	-4.74933576583862	4.20777893066406	-7.47367286682129	0.0191249661147594	-0.0678877532482147	0.0350340083241463	-0.0367190167307854
870	-2.15194129943848	3.23375606536865	-6.88925933837891	0.0191249661147594	-0.0600955672562122	0.013930176384747	-0.0363943427801132
871	-3.45063853263855	3.88310480117798	-7.01912927627563	0.0217223595827818	-0.0454852245748043	0.00418994715437293	-0.0221086721867323
872	-3.45063853263855	3.23375606536865	-6.69445466995239	0.0126314787194133	-0.0376930385828018	-0.00652430532500148	-0.0113944197073579
873	-2.15194129943848	2.58440756797791	-6.56458520889282	0.00613799272105098	-0.0221086721867323	-0.0120437685400248	-0.00749832857400179
874	-2.8012900352478	2.90908193588257	-6.75938940048218	0.0116574559360743	-0.0227580219507217	0.000618529506027699	-0.00327756232582033
875	-4.0999870300293	3.88310480117798	-7.47367286682129	0.000618529506027699	-0.0198359526693821	-0.00197886489331722	0.00191722682211548
876	-3.45063853263855	3.23375606536865	-7.08406400680542	-0.00165419070981443	-0.00392691092565656	0.00256657530553639	0.00516396993771195
877	-3.45063853263855	3.55843043327332	-7.08406400680542	-0.00100484199356288	0.00906006153672934	-0.00490093370899558	0.00256657530553639
878	-1.50259268283844	1.93505895137787	-6.69445466995239	-0.0240567177534103	0.00841071270406246	-0.0123684434220195	0.0210730116814375
879	-4.74933576583862	2.90908193588257	-6.82432460784912	-0.00587495695799589	0.0191249661147594	-0.0104203969240189	0.0288651939481497
880	-1.50259268283844	1.61038458347321	-6.75938940048218	-0.00912170019000769	0.020423661917448	-0.0204853005707264	0.0278911720961332
881	-4.0999870300293	2.90908193588257	-7.14899873733521	-0.00522560812532902	0.0123068047687411	-0.0152905117720366	0.0223717093467712
882	-4.74933576583862	2.58440756797791	-7.08406400680542	-0.0120437685400248	0.0123068047687411	-0.0104203969240189	0.0220470335334539
883	-4.0999870300293	2.90908193588257	-7.08406400680542	-0.00847235135734081	0.0175015944987535	-0.0104203969240189	0.00191722682211548
884	-3.45063853263855	2.58440756797791	-7.47367286682129	-0.00425158534198999	0.0136055024340749	0.00354059832170606	-0.00555028254166245
885	-4.0999870300293	3.55843043327332	-7.08406400680542	0.00938473641872406	0.00548864435404539	0.00808603875339031	-3.08191010844894e-05
886	-2.15194129943848	2.90908193588257	-7.01912927627563	-0.00360223650932312	-0.00132951640989631	0.00516396993771195	-0.00165419070981443
887	-2.15194129943848	2.58440756797791	-7.14899873733521	0.0123068047687411	-0.00360223650932312	0.0126314787194133	-0.0117190945893526
888	-0.853244125843048	1.61038458347321	-6.95419406890869	0.01847561635077	-0.0188619289547205	0.0175015944987535	-0.0328229255974293
889	-4.74933576583862	3.88310480117798	-6.88925933837891	0.0136055024340749	-0.0191866029053926	0.0272418223321438	-0.0341216214001179
890	-1.50259268283844	2.58440756797791	-7.21393346786499	0.0116574559360743	-0.0224333461374044	0.0152288740500808	-0.0273034609854221
891	-4.0999870300293	3.88310480117798	-6.88925933837891	0.00906006153672934	-0.0204853005707264	0.01100810803473	-0.0201606266200542
892	-3.45063853263855	2.25973320007324	-6.88925933837891	0.00711201597005129	-0.0120437685400248	0.000618529506027699	-0.0139918150380254
893	-2.8012900352478	2.58440756797791	-6.88925933837891	0.00159255252219737	-0.00555028254166245	0.000293855206109583	-0.00977104809135199
894	-1.50259268283844	2.58440756797791	-7.4087381362915	0.00776136433705688	-0.00165419070981443	0.00548864435404539	-0.00425158534198999
895	-2.8012900352478	2.58440756797791	-7.4087381362915	-0.000680167751852423	0.00711201597005129	0.00126787810586393	0.000943203864153475
896	-4.0999870300293	3.23375606536865	-7.6684775352478	0.00126787810586393	-0.00100484199356288	-0.00912170019000769	0.00808603875339031
897	-4.74933576583862	3.23375606536865	-7.53860807418823	-3.08191010844894e-05	0.00743668992072344	-0.0282774847000837	0.0113327819854021
898	-1.50259268283844	2.25973320007324	-7.60354280471802	-0.0201606266200542	0.0210730116814375	-0.0532774068415165	0.0249691028147936
899	-4.74933576583862	3.88310480117798	-7.86328220367432	-0.0104203969240189	0.047696303576231	-0.0373683646321297	0.0308132413774729
900	-2.15194129943848	2.58440756797791	-7.6684775352478	-0.00847235135734081	0.0567871853709221	-0.0415891297161579	0.0262678004801273
901	-2.8012900352478	2.90908193588257	-7.47367286682129	-0.00684897974133492	0.0571118593215942	-0.0350956469774246	0.0340599827468395
902	-2.15194129943848	3.23375606536865	-7.01912927627563	-0.00295288790948689	0.0496443510055542	-0.0204853005707264	0.00646266713738441
903	-5.39868450164795	3.88310480117798	-7.73341274261475	-0.00782300252467394	0.0408781431615353	-0.00132951640989631	0.0116574559360743
904	-4.74933576583862	3.23375606536865	-7.21393346786499	-0.00132951640989631	0.0298392176628113	0.00321592413820326	-0.00360223650932312
905	-4.74933576583862	3.88310480117798	-7.14899873733521	-0.00392691092565656	0.0321119390428066	0.0113327819854021	0.000293855206109583
906	-2.15194129943848	2.25973320007324	-6.88925933837891	-0.000355493422830477	0.0262678004801273	-0.0026282137259841	-0.00132951640989631
907	-3.45063853263855	2.58440756797791	-6.88925933837891	0.000618529506027699	0.020423661917448	0.00841071270406246	-0.0149658378213644
908	-2.15194129943848	2.90908193588257	-6.69445466995239	0.00711201597005129	0.0171769186854362	0.0168522447347641	-0.0334722734987736
909	-5.39868450164795	3.88310480117798	-7.01912927627563	0.0116574559360743	0.0230210572481155	0.0220470335334539	-0.0402904339134693
910	-2.8012900352478	2.58440756797791	-6.82432460784912	0.00776136433705688	0.0288651939481497	0.0152288740500808	-0.0302255302667618
911	-6.04803323745728	3.88310480117798	-7.14899873733521	0.00970941036939621	0.0210730116814375	0.00451462110504508	-0.0204853005707264
912	-4.74933576583862	2.90908193588257	-6.82432460784912	0.0113327819854021	0.0220470335334539	-0.00425158534198999	-0.00847235135734081
913	-4.0999870300293	2.90908193588257	-6.69445466995239	0.00354059832170606	0.0155535480007529	-0.0130177913233638	-0.0026282137259841
914	-4.74933576583862	2.25973320007324	-6.49965000152588	-0.00425158534198999	0.0175015944987535	-0.0113944197073579	-0.0110697457566857
915	-6.04803323745728	2.25973320007324	-6.82432460784912	-0.0159398596733809	0.0126314787194133	-0.00684897974133492	-0.00132951640989631
916	-6.6973819732666	3.55843043327332	-6.95419406890869	-0.00522560812532902	0.00678734155371785	-0.0191866029053926	0.0126314787194133
917	-7.9960789680481	3.55843043327332	-7.14899873733521	-0.00879702530801296	-0.0107450718060136	-0.00782300252467394	0.00906006153672934
918	-6.04803323745728	2.58440756797791	-6.75938940048218	-0.0237320438027382	-0.00457625929266214	-0.0211346503347158	0.0282158460468054
919	-6.6973819732666	4.20777893066406	-7.4087381362915	-0.021459324285388	-0.00944637414067984	-0.0159398596733809	0.0363327041268349
920	-3.45063853263855	2.25973320007324	-7.08406400680542	-0.0104203969240189	-0.0315242260694504	-0.0198359526693821	0.0356833562254906
921	-4.74933576583862	3.23375606536865	-7.21393346786499	-0.00847235135734081	-0.0185372550040483	-0.0250307414680719	0.0285405199974775
922	-5.39868450164795	3.23375606536865	-7.21393346786499	-0.0026282137259841	-0.0305502042174339	-0.0227580219507217	0.00159255252219737
923	-5.39868450164795	3.55843043327332	-6.69445466995239	-0.0143164889886975	-0.0117190945893526	-0.0107450718060136	0.00841071270406246
924	-3.45063853263855	3.55843043327332	-6.88925933837891	-0.00165419070981443	-0.0159398596733809	-0.0026282137259841	0.000618529506027699
925	-5.39868450164795	3.55843043327332	-6.88925933837891	0.000293855206109583	-0.0136671401560307	-0.000355493422830477	0.000293855206109583
926	-2.15194129943848	2.58440756797791	-7.27886867523193	0.00938473641872406	-0.0198359526693821	-0.00295288790948689	0.0022419011220336
927	-3.45063853263855	2.25973320007324	-7.6684775352478	-0.0100957229733467	-0.0266541130840778	0.0165275707840919	-0.00360223650932312
928	-2.15194129943848	1.93505895137787	-6.88925933837891	0.0243197549134493	-0.0357449948787689	0.0197743140161037	-0.0276281367987394
929	-4.74933576583862	2.25973320007324	-6.82432460784912	0.0197743140161037	-0.0260047651827335	0.040228795260191	-0.0425631552934647
930	-1.50259268283844	1.28571033477783	-6.88925933837891	0.0236704051494598	-0.0169138833880424	0.0386054255068302	-0.0250307414680719
931	-4.74933576583862	1.93505895137787	-6.75938940048218	0.012956153601408	-0.00684897974133492	0.0220470335334539	-0.0123684434220195
932	-2.8012900352478	1.61038458347321	-7.34380340576172	0.0155535480007529	-0.00619963090866804	0.0152288740500808	-0.0133424662053585
933	-2.15194129943848	0.961035966873169	-6.95419406890869	0.00516396993771195	0.00191722682211548	0.012956153601408	-0.00555028254166245
934	-2.8012900352478	1.28571033477783	-6.95419406890869	0.00711201597005129	0.00906006153672934	0.00418994715437293	0.000293855206109583
935	-2.8012900352478	1.93505895137787	-6.88925933837891	0.0158782228827477	0.00646266713738441	0.0100340843200684	0.00386527273803949
936	-3.45063853263855	2.58440756797791	-6.69445466995239	0.0223717093467712	0.01100810803473	0.00354059832170606	0.0113327819854021
937	-4.74933576583862	2.90908193588257	-7.21393346786499	0.000943203864153475	0.0145795252174139	-0.0130177913233638	0.025618452578783
938	-3.45063853263855	2.25973320007324	-7.47367286682129	-0.0169138833880424	0.00743668992072344	-0.023407369852066	0.0230210572481155
939	-4.74933576583862	3.55843043327332	-7.60354280471802	-0.0120437685400248	0.013930176384747	-0.0441865250468254	0.0467222817242146
940	-2.15194129943848	2.25973320007324	-7.01912927627563	-0.00425158534198999	0.01847561635077	-0.038017712533474	0.0321119390428066
941	-3.45063853263855	2.25973320007324	-6.82432460784912	-0.0113944197073579	0.0123068047687411	-0.0383423902094364	0.0308132413774729
942	-3.45063853263855	3.23375606536865	-6.69445466995239	0.000618529506027699	-0.00977104809135199	-0.0282774847000837	0.0152288740500808
943	-5.39868450164795	3.23375606536865	-6.95419406890869	-0.00457625929266214	-0.0113944197073579	-0.0156151866540313	0.00386527273803949
944	-2.15194129943848	3.55843043327332	-7.34380340576172	-0.00230353930965066	-0.00230353930965066	-0.00165419070981443	0.00289124972186983
945	-3.45063853263855	2.58440756797791	-7.86328220367432	0.00483929552137852	-0.0104203969240189	0.00289124972186983	-0.000680167751852423
946	-2.15194129943848	2.25973320007324	-7.6684775352478	0.0149041991680861	-0.021459324285388	0.0158782228827477	0.00646266713738441
947	-4.0999870300293	2.25973320007324	-7.47367286682129	0.0149041991680861	-0.0191866029053926	0.0200989879667759	-0.0104203969240189
948	-2.15194129943848	2.25973320007324	-6.88925933837891	0.0113327819854021	-0.0230826959013939	0.0522417463362217	-0.0263294391334057
949	-3.45063853263855	3.55843043327332	-7.6684775352478	0.013930176384747	-0.0227580219507217	0.0580858811736107	-0.0389917381107807
950	-2.15194129943848	2.25973320007324	-7.73341274261475	0.0142548503354192	-0.0169138833880424	0.0571118593215942	-0.0305502042174339
951	-4.0999870300293	3.55843043327332	-7.4087381362915	0.00613799272105098	-0.0113944197073579	0.052891094237566	-0.0217839982360601
952	-2.8012900352478	2.25973320007324	-7.01912927627563	0.020423661917448	-0.0100957229733467	0.0412028171122074	-0.017887907102704
953	-3.45063853263855	2.25973320007324	-7.47367286682129	0.00159255252219737	-0.0230826959013939	0.0347093306481838	-0.0117190945893526
954	-1.50259268283844	2.25973320007324	-7.47367286682129	0.0142548503354192	-3.08191010844894e-05	0.0168522447347641	-0.00327756232582033
955	-2.8012900352478	2.58440756797791	-7.47367286682129	-0.00652430532500148	-0.00457625929266214	-0.00619963090866804	0.00191722682211548
956	-2.8012900352478	1.93505895137787	-7.08406400680542	0.0178262684494257	-0.00490093370899558	-0.00295288790948689	0.0103587592020631
957	-2.8012900352478	2.58440756797791	-6.95419406890869	-0.0110697457566857	0.00159255252219737	-0.028926832601428	0.0132808275520802
958	-3.45063853263855	2.58440756797791	-7.34380340576172	-0.0188619289547205	0.011982130818069	-0.0376930385828018	0.0327612869441509
959	-2.8012900352478	2.58440756797791	-7.4087381362915	-0.0165892094373703	0.0217223595827818	-0.043212503194809	0.0282158460468054
960	-4.74933576583862	3.55843043327332	-7.34380340576172	-0.0136671401560307	0.0220470335334539	-0.0393164120614529	0.0288651939481497
961	-5.39868450164795	2.58440756797791	-7.34380340576172	-0.0110697457566857	0.0145795252174139	-0.0282774847000837	0.0317872650921345
962	-4.0999870300293	2.58440756797791	-7.6684775352478	-0.00912170019000769	0.00451462110504508	-0.0253554154187441	0.0210730116814375
963	-6.04803323745728	1.61038458347321	-7.27886867523193	-0.00490093370899558	0.00873538758605719	-0.0136671401560307	0.0145795252174139
964	-6.6973819732666	1.93505895137787	-7.27886867523193	-0.00425158534198999	0.0233457311987877	-0.00684897974133492	0.00743668992072344
965	-7.9960789680481	3.23375606536865	-6.88925933837891	-0.0026282137259841	0.0200989879667759	-0.0110697457566857	-3.08191010844894e-05
966	-7.9960789680481	2.58440756797791	-7.4087381362915	-0.00392691092565656	0.020423661917448	-0.0110697457566857	0.00418994715437293
967	-6.6973819732666	2.25973320007324	-7.73341274261475	0.00808603875339031	0.0275664981454611	-0.0175632312893867	-0.00425158534198999
968	-6.6973819732666	1.61038458347321	-7.6684775352478	0.00126787810586393	0.0152288740500808	-0.00197886489331722	-0.0253554154187441
969	-5.39868450164795	1.93505895137787	-7.27886867523193	0.0142548503354192	0.0022419011220336	0.0181509424000978	-0.0337969474494457
970	-6.04803323745728	3.23375606536865	-7.53860807418823	0.0103587592020631	-0.000680167751852423	0.0265924744307995	-0.0256800893694162
971	-4.74933576583862	2.25973320007324	-7.14899873733521	0.00743668992072344	0.00483929552137852	0.00938473641872406	-0.0247060675173998
972	-3.45063853263855	1.61038458347321	-7.34380340576172	0.013930176384747	0.00159255252219737	0.0249691028147936	-0.0123684434220195
973	-5.39868450164795	2.58440756797791	-7.6684775352478	-0.00652430532500148	0.00483929552137852	0.0168522447347641	-0.00912170019000769
974	-4.74933576583862	2.58440756797791	-7.53860807418823	0.000618529506027699	0.0103587592020631	0.0149041991680861	-0.00555028254166245
975	-4.74933576583862	2.90908193588257	-7.01912927627563	0.00451462110504508	0.00678734155371785	0.00581331877037883	0.000293855206109583
976	-4.74933576583862	2.90908193588257	-7.47367286682129	0.00483929552137852	0.0103587592020631	0.0100340843200684	0.00159255252219737
977	-4.74933576583862	2.58440756797791	-7.34380340576172	0.00581331877037883	0.00354059832170606	0.00548864435404539	0.00873538758605719
978	-4.0999870300293	1.61038458347321	-7.21393346786499	-0.0169138833880424	0.00970941036939621	-0.00912170019000769	0.0191249661147594
979	-4.0999870300293	2.90908193588257	-7.4087381362915	-0.0120437685400248	0.0100340843200684	-0.0162645354866982	0.0301638916134834
980	-4.74933576583862	1.61038458347321	-7.4087381362915	0.00191722682211548	-0.00100484199356288	-0.0182125810533762	0.0272418223321438
981	-1.50259268283844	0.961035966873169	-7.27886867523193	-0.00944637414067984	-0.00652430532500148	-0.023407369852066	0.0239950809627771
982	-2.15194129943848	0.311687350273132	-7.34380340576172	-0.0026282137259841	-0.0123684434220195	-0.0136671401560307	0.0103587592020631
983	-3.45063853263855	0.311687350273132	-7.08406400680542	-0.00652430532500148	-0.0120437685400248	-0.0139918150380254	0.0142548503354192
984	-4.74933576583862	0.961035966873169	-7.08406400680542	-0.00944637414067984	-0.0117190945893526	0.0022419011220336	-0.00717365415766835
985	-5.39868450164795	1.61038458347321	-7.60354280471802	0.00289124972186983	-0.0253554154187441	0.00289124972186983	0.00321592413820326
986	-4.0999870300293	1.61038458347321	-7.01912927627563	0.0239950809627771	-0.0328229255974293	0.00970941036939621	-0.00814767740666866
987	-4.0999870300293	1.61038458347321	-6.75938940048218	0.00678734155371785	-0.0373683646321297	0.0113327819854021	-0.0204853005707264
988	-4.74933576583862	2.58440756797791	-7.53860807418823	0.0220470335334539	-0.0422384813427925	0.0327612869441509	-0.0422384813427925
989	-2.8012900352478	0.961035966873169	-7.08406400680542	0.020423661917448	-0.0337969474494457	0.0259431265294552	-0.038017712533474
990	-4.0999870300293	3.23375606536865	-7.47367286682129	0.0175015944987535	-0.023407369852066	0.0379560738801956	-0.0389917381107807
991	-3.45063853263855	2.58440756797791	-7.47367286682129	0.0155535480007529	-0.0159398596733809	0.0213976856321096	-0.0240567177534103
992	-2.15194129943848	2.25973320007324	-7.53860807418823	0.00191722682211548	-0.00490093370899558	0.00256657530553639	-0.00749832857400179
993	-2.15194129943848	0.961035966873169	-7.27886867523193	0.0123068047687411	0.013930176384747	-0.00490093370899558	-0.00717365415766835
994	-2.15194129943848	1.93505895137787	-7.47367286682129	0.00743668992072344	0.0392547734081745	-0.00879702530801296	0.00191722682211548
995	-2.8012900352478	1.61038458347321	-6.49965000152588	-0.00100484199356288	0.0470469556748867	-0.0136671401560307	0.00776136433705688
996	-3.45063853263855	2.58440756797791	-6.95419406890869	-3.08191010844894e-05	0.0499690249562263	0.00256657530553639	-0.00230353930965066
997	-4.0999870300293	2.90908193588257	-7.14899873733521	-0.00230353930965066	0.0405534692108631	-0.0133424662053585	0.00418994715437293
998	-4.74933576583862	2.90908193588257	-7.21393346786499	-0.0149658378213644	0.0421768426895142	-0.0133424662053585	0.0262678004801273
999	-2.15194129943848	2.58440756797791	-7.08406400680542	-0.0188619289547205	0.0460729338228703	-0.0188619289547205	0.0360080301761627
1000	-3.45063853263855	2.58440756797791	-7.14899873733521	-0.00912170019000769	0.0360080301761627	-0.0204853005707264	0.025618452578783
1001	-2.15194129943848	1.93505895137787	-6.62951993942261	-0.00814767740666866	0.0207483377307653	-0.0156151866540313	0.0272418223321438
1002	-3.45063853263855	1.93505895137787	-7.6684775352478	-0.00132951640989631	0.00873538758605719	-0.0247060675173998	0.01847561635077
1003	-2.15194129943848	2.58440756797791	-7.34380340576172	-0.00782300252467394	-0.00944637414067984	-0.00165419070981443	0.0181509424000978
1004	-2.8012900352478	2.90908193588257	-7.9282169342041	0.000618529506027699	-0.0324982516467571	-0.000680167751852423	-0.000355493422830477
1005	-2.8012900352478	2.25973320007324	-7.01912927627563	0.00126787810586393	-0.0334722734987736	0.00646266713738441	0.00126787810586393
1006	-2.15194129943848	1.93505895137787	-6.75938940048218	0.0103587592020631	-0.0445111989974976	0.00678734155371785	-0.000355493422830477
1007	-4.0999870300293	1.61038458347321	-6.49965000152588	0.0236704051494598	-0.0626929625868797	0.00321592413820326	-0.0133424662053585
1008	-3.45063853263855	2.90908193588257	-7.27886867523193	0.0200989879667759	-0.0662643760442734	0.020423661917448	-0.0334722734987736
1009	-2.15194129943848	1.93505895137787	-6.95419406890869	0.0178262684494257	-0.0516540370881557	0.0152288740500808	-0.043212503194809
1010	-3.45063853263855	3.23375606536865	-7.08406400680542	0.01847561635077	-0.0337969474494457	0.0230210572481155	-0.0383423902094364
1011	-3.45063853263855	3.23375606536865	-6.75938940048218	0.0168522447347641	-0.0357449948787689	0.0428261905908585	-0.0276281367987394
1012	-2.8012900352478	1.93505895137787	-7.27886867523193	0.00678734155371785	-0.0156151866540313	0.000943203864153475	-0.0126931173726916
1013	-3.45063853263855	1.93505895137787	-7.08406400680542	0.0116574559360743	-0.00944637414067984	0.00743668992072344	-0.0165892094373703
1014	-2.8012900352478	1.93505895137787	-7.53860807418823	0.00159255252219737	-0.00652430532500148	-0.0175632312893867	-0.00522560812532902
1015	-3.45063853263855	1.61038458347321	-7.60354280471802	0.000293855206109583	-0.00100484199356288	-0.0123684434220195	0.00548864435404539
1016	-4.74933576583862	3.23375606536865	-7.6684775352478	-0.00522560812532902	0.0162028968334198	-0.0256800893694162	0.00711201597005129
1017	-6.04803323745728	2.90908193588257	-7.4087381362915	-0.00555028254166245	0.0239950809627771	-0.0227580219507217	0.0282158460468054
1018	-6.04803323745728	3.55843043327332	-7.34380340576172	-0.0198359526693821	0.0395794473588467	-0.0130177913233638	0.0252937767654657
1019	-5.39868450164795	2.25973320007324	-7.21393346786499	-0.0295761823654175	0.0324366129934788	-0.0143164889886975	0.0382807515561581
1020	-6.04803323745728	3.55843043327332	-7.73341274261475	-0.0113944197073579	0.0350340083241463	-0.0156151866540313	0.0317872650921345
1021	-5.39868450164795	2.58440756797791	-7.4087381362915	-0.0139918150380254	0.01847561635077	-0.0237320438027382	0.0226963832974434
1022	-4.0999870300293	1.93505895137787	-7.34380340576172	-0.0110697457566857	0.0145795252174139	-0.0130177913233638	0.012956153601408
1023	-5.39868450164795	2.25973320007324	-6.62951993942261	-0.00749832857400179	0.0136055024340749	-0.0120437685400248	-0.00749832857400179
1024	-4.0999870300293	2.58440756797791	-6.69445466995239	-0.0136671401560307	0.00483929552137852	0.00191722682211548	0.0106834331527352
1025	-3.45063853263855	2.25973320007324	-7.27886867523193	-0.00295288790948689	-0.00197886489331722	0.00548864435404539	0.01100810803473
1026	-2.8012900352478	2.90908193588257	-7.47367286682129	0.00548864435404539	-0.00100484199356288	0.00321592413820326	0.00613799272105098
1027	-5.39868450164795	3.55843043327332	-6.82432460784912	-0.000680167751852423	-0.0123684434220195	0.00159255252219737	-0.00165419070981443
1028	-2.8012900352478	3.88310480117798	-7.08406400680542	0.0171769186854362	-0.0282774847000837	0.0126314787194133	-0.028926832601428
1029	-3.45063853263855	2.25973320007324	-6.62951993942261	0.0123068047687411	-0.0211346503347158	0.01847561635077	-0.0370436906814575
1030	-4.0999870300293	3.88310480117798	-6.69445466995239	0.0158782228827477	-0.00619963090866804	-0.00230353930965066	-0.0328229255974293
1031	-3.45063853263855	3.55843043327332	-7.47367286682129	0.01847561635077	0.00548864435404539	-0.0100957229733467	-0.0240567177534103
1032	-2.15194129943848	2.25973320007324	-7.47367286682129	0.00808603875339031	0.0106834331527352	-0.00814767740666866	-0.0169138833880424
1033	-2.15194129943848	2.58440756797791	-7.4087381362915	-0.00100484199356288	0.0207483377307653	-0.0146411629393697	-0.00490093370899558
1034	-2.15194129943848	1.93505895137787	-6.69445466995239	-0.00587495695799589	0.0285405199974775	-0.00717365415766835	0.00451462110504508
1035	-2.8012900352478	1.28571033477783	-7.08406400680542	-0.00782300252467394	0.0376313999295235	-0.0126931173726916	0.00938473641872406
1036	-4.74933576583862	2.58440756797791	-6.82432460784912	0.00126787810586393	0.0298392176628113	-0.00879702530801296	0.00711201597005129
1037	-4.0999870300293	2.25973320007324	-7.60354280471802	-0.00327756232582033	0.0304885655641556	-0.0133424662053585	0.0113327819854021
1038	-4.74933576583862	2.58440756797791	-7.14899873733521	-0.0198359526693821	0.0288651939481497	-0.0165892094373703	0.020423661917448
1039	-1.50259268283844	0.961035966873169	-6.69445466995239	-0.0139918150380254	0.0275664981454611	-0.0182125810533762	0.0340599827468395
1040	-4.0999870300293	2.58440756797791	-7.53860807418823	-0.00425158534198999	0.0337353087961674	-0.0237320438027382	0.0285405199974775
1041	-3.45063853263855	1.61038458347321	-7.01912927627563	-0.0107450718060136	0.0239950809627771	-0.0217839982360601	0.0353586822748184
1042	-1.50259268283844	1.93505895137787	-7.14899873733521	-0.0107450718060136	-0.00392691092565656	-0.0136671401560307	0.0103587592020631
1043	-2.15194129943848	1.28571033477783	-6.88925933837891	0.00256657530553639	-0.00392691092565656	0.00159255252219737	-0.000355493422830477
1044	-2.15194129943848	1.93505895137787	-7.4087381362915	0.00418994715437293	-0.0113944197073579	-0.0107450718060136	-0.000355493422830477
1045	-1.50259268283844	2.58440756797791	-7.47367286682129	0.0022419011220336	-0.023407369852066	-0.00619963090866804	0.00126787810586393
1046	-2.15194129943848	3.23375606536865	-7.27886867523193	0.0295145437121391	-0.0360696688294411	-0.00587495695799589	-0.00619963090866804
1047	-4.74933576583862	3.55843043327332	-7.27886867523193	-0.00814767740666866	-0.0480826161801815	-0.00619963090866804	-0.0211346503347158
1048	-2.15194129943848	4.20777893066406	-6.95419406890869	0.0207483377307653	-0.0555501282215118	0.0207483377307653	-0.0536020807921886
1049	-2.15194129943848	2.25973320007324	-6.88925933837891	0.0223717093467712	-0.0565241500735283	0.0136055024340749	-0.0487319678068161
1050	-3.45063853263855	3.88310480117798	-7.27886867523193	0.020423661917448	-0.0389917381107807	0.0155535480007529	-0.0337969474494457
1051	-4.74933576583862	3.55843043327332	-7.01912927627563	0.00711201597005129	-0.0331475995481014	0.00873538758605719	-0.023407369852066
1052	-2.15194129943848	3.23375606536865	-6.69445466995239	0.00873538758605719	-0.0299008563160896	-0.0100957229733467	-0.0247060675173998
1053	-1.50259268283844	2.90908193588257	-6.56458520889282	0.00743668992072344	-0.0133424662053585	-0.000355493422830477	-0.0149658378213644
1054	-1.50259268283844	2.90908193588257	-6.95419406890869	0.000618529506027699	-0.00555028254166245	0.0168522447347641	-0.00879702530801296
1055	-2.15194129943848	3.23375606536865	-7.60354280471802	-0.00295288790948689	-0.00814767740666866	0.0175015944987535	0.000293855206109583
1056	-4.74933576583862	3.88310480117798	-7.34380340576172	-0.00684897974133492	0.0022419011220336	0.0168522447347641	0.00321592413820326
1057	-4.0999870300293	3.88310480117798	-7.21393346786499	0.00776136433705688	0.00321592413820326	0.00126787810586393	0.0100340843200684
1058	-4.0999870300293	3.88310480117798	-7.79834747314453	-0.0162645354866982	0.0243197549134493	-0.0126931173726916	0.0314625911414623
1059	-2.15194129943848	2.58440756797791	-7.21393346786499	-0.00944637414067984	0.031137915328145	-0.0185372550040483	0.0554884895682335
1060	-4.74933576583862	4.85712766647339	-7.86328220367432	-0.0113944197073579	0.0236704051494598	-0.0201606266200542	0.0399041213095188
1061	-2.8012900352478	3.23375606536865	-7.60354280471802	0.00451462110504508	0.011982130818069	-0.0230826959013939	0.0386054255068302
1062	-1.50259268283844	3.23375606536865	-7.73341274261475	0.000293855206109583	0.0265924744307995	-0.02697878703475	0.0239950809627771
1063	-2.8012900352478	2.90908193588257	-7.4087381362915	-0.00717365415766835	0.013930176384747	-0.0175632312893867	0.0223717093467712
1064	-2.8012900352478	3.55843043327332	-7.21393346786499	-0.000680167751852423	0.00906006153672934	-0.00912170019000769	0.011982130818069
1065	-2.8012900352478	2.90908193588257	-7.14899873733521	0.000293855206109583	0.00841071270406246	-0.0126931173726916	0.0145795252174139
1066	-2.15194129943848	2.90908193588257	-7.6684775352478	0.00321592413820326	0.00354059832170606	-0.00749832857400179	0.000293855206109583
1067	-4.0999870300293	4.20777893066406	-7.6684775352478	0.00159255252219737	-0.0107450718060136	-0.0104203969240189	-0.00619963090866804
1068	-3.45063853263855	3.55843043327332	-7.60354280471802	0.0178262684494257	-0.0162645354866982	0.0113327819854021	-0.0357449948787689
1069	-0.853244125843048	2.90908193588257	-7.4087381362915	0.0116574559360743	-0.0201606266200542	0.00418994715437293	-0.0438618510961533
1070	-2.15194129943848	4.20777893066406	-7.47367286682129	0.0252937767654657	-0.0156151866540313	0.00970941036939621	-0.0230826959013939
1071	-4.0999870300293	4.20777893066406	-7.27886867523193	0.0136055024340749	-0.0110697457566857	0.00841071270406246	-0.0133424662053585
1072	-4.74933576583862	3.55843043327332	-7.34380340576172	0.00289124972186983	-0.0113944197073579	0.0103587592020631	-0.0117190945893526
1073	-2.8012900352478	2.90908193588257	-7.4087381362915	0.00678734155371785	-0.0159398596733809	0.00354059832170606	-0.00295288790948689
1074	-4.0999870300293	3.55843043327332	-7.53860807418823	-0.00912170019000769	-0.00100484199356288	0.011982130818069	-0.00100484199356288
1075	-6.04803323745728	3.88310480117798	-6.88925933837891	0.0123068047687411	0.00776136433705688	0.0155535480007529	0.00418994715437293
1076	-7.34673023223877	4.5324535369873	-6.88925933837891	-0.0175632312893867	0.00841071270406246	0.0136055024340749	0.0103587592020631
1077	-6.04803323745728	3.55843043327332	-6.75938940048218	-0.0152905117720366	0.00646266713738441	-0.000680167751852423	0.0168522447347641
1078	-5.39868450164795	4.20777893066406	-7.08406400680542	-0.02697878703475	0.0275664981454611	-0.00555028254166245	0.0308132413774729
1079	-5.39868450164795	3.23375606536865	-6.88925933837891	-0.0266541130840778	0.0360080301761627	-0.0107450718060136	0.0431508645415306
1080	-6.6973819732666	4.20777893066406	-7.14899873733521	-0.00684897974133492	0.0428261905908585	0.000943203864153475	0.025618452578783
1081	-4.0999870300293	4.20777893066406	-6.95419406890869	-0.0123684434220195	0.0515923984348774	-0.00749832857400179	0.0246444288641214
1082	-3.45063853263855	3.23375606536865	-6.69445466995239	-0.0100957229733467	0.052891094237566	-0.000680167751852423	0.00483929552137852
1083	-2.15194129943848	2.90908193588257	-6.56458520889282	-0.00587495695799589	0.0483456552028656	-0.00392691092565656	0.00483929552137852
1084	-3.45063853263855	3.55843043327332	-6.88925933837891	-0.000680167751852423	0.0600339286029339	-0.00847235135734081	-0.00165419070981443
1085	-2.15194129943848	3.23375606536865	-7.01912927627563	0.0022419011220336	0.0593845807015896	-0.00879702530801296	-0.000355493422830477
1086	-4.74933576583862	3.55843043327332	-6.88925933837891	0.00386527273803949	0.0217223595827818	-0.00879702530801296	-0.00619963090866804
1087	-4.74933576583862	4.20777893066406	-6.95419406890869	0.00321592413820326	-0.00879702530801296	-0.0156151866540313	-0.00944637414067984
1088	-3.45063853263855	3.23375606536865	-6.82432460784912	0.00906006153672934	-0.0305502042174339	0.0168522447347641	-0.0302255302667618
1089	-2.8012900352478	2.58440756797791	-6.56458520889282	0.0181509424000978	-0.0341216214001179	0.0389300994575024	-0.0341216214001179
1090	-2.15194129943848	3.23375606536865	-7.14899873733521	0.0220470335334539	-0.0386670641601086	0.0162028968334198	-0.03444629535079
1091	-4.0999870300293	2.90908193588257	-7.14899873733521	0.00808603875339031	-0.0393164120614529	0.0334106348454952	-0.0198359526693821
1092	-4.0999870300293	1.93505895137787	-7.34380340576172	0.0106834331527352	-0.0373683646321297	0.0171769186854362	-0.017887907102704
1093	-2.15194129943848	1.28571033477783	-7.4087381362915	0.00581331877037883	-0.028926832601428	0.00938473641872406	-0.0126931173726916
1094	-3.45063853263855	1.61038458347321	-6.69445466995239	0.00289124972186983	-0.0370436906814575	0.0158782228827477	-0.00587495695799589
1095	-2.8012900352478	1.93505895137787	-6.95419406890869	0.0100340843200684	-0.0419138073921204	0.0100340843200684	0.000618529506027699
1096	-4.74933576583862	2.90908193588257	-7.73341274261475	0.0136055024340749	-0.0503553375601768	0.011982130818069	0.00548864435404539
1097	-3.45063853263855	2.90908193588257	-7.79834747314453	-0.00457625929266214	-0.0428878292441368	-0.00652430532500148	0.000943203864153475
1098	-2.8012900352478	3.23375606536865	-7.79834747314453	-0.0152905117720366	-0.0221086721867323	-0.0315242260694504	0.0246444288641214
1099	-2.15194129943848	2.25973320007324	-7.21393346786499	-0.0165892094373703	-0.0100957229733467	-0.0519787110388279	0.0278911720961332
1100	-3.45063853263855	3.88310480117798	-7.4087381362915	-0.00522560812532902	-0.00555028254166245	-0.0490566417574883	0.0278911720961332
1101	-4.74933576583862	3.23375606536865	-7.34380340576172	-0.00684897974133492	0.0162028968334198	-0.048407293856144	0.0243197549134493
1102	-2.8012900352478	2.90908193588257	-7.4087381362915	0.00126787810586393	0.047696303576231	-0.0454852245748043	0.0132808275520802
1103	-2.15194129943848	2.58440756797791	-7.53860807418823	-0.00814767740666866	0.0522417463362217	-0.0399657599627972	0.00289124972186983
1104	-2.8012900352478	2.58440756797791	-7.47367286682129	0.0022419011220336	0.0327612869441509	-0.0256800893694162	-0.00327756232582033
1105	-1.50259268283844	2.58440756797791	-7.47367286682129	-0.00230353930965066	0.0207483377307653	-0.0240567177534103	-0.00879702530801296
1106	-4.0999870300293	3.88310480117798	-7.60354280471802	-0.00782300252467394	0.0142548503354192	-0.0159398596733809	0.00289124972186983
1107	-4.0999870300293	3.88310480117798	-7.53860807418823	0.0200989879667759	0.00776136433705688	-0.0240567177534103	-0.0136671401560307
1108	-2.8012900352478	2.90908193588257	-7.73341274261475	0.0113327819854021	0.000293855206109583	0.00126787810586393	-0.0367190167307854
1109	-2.15194129943848	2.25973320007324	-7.60354280471802	0.0243197549134493	-0.00197886489331722	0.0149041991680861	-0.0373683646321297
1110	-4.0999870300293	2.90908193588257	-7.9282169342041	0.0126314787194133	0.0136055024340749	0.0217223595827818	-0.0250307414680719
1111	-3.45063853263855	3.23375606536865	-7.6684775352478	0.0162028968334198	0.01100810803473	0.0217223595827818	-0.021459324285388
1112	-4.0999870300293	2.90908193588257	-7.34380340576172	0.0123068047687411	0.0226963832974434	0.0239950809627771	-0.00717365415766835
1113	-2.8012900352478	2.58440756797791	-7.21393346786499	0.00938473641872406	0.0223717093467712	0.0123068047687411	-0.00555028254166245
1114	-2.8012900352478	2.25973320007324	-7.01912927627563	0.00256657530553639	0.0350340083241463	0.0149041991680861	-0.00814767740666866
1115	-3.45063853263855	3.23375606536865	-7.47367286682129	0.00808603875339031	0.0373067259788513	0.0106834331527352	0.00678734155371785
1116	-5.39868450164795	3.55843043327332	-7.6684775352478	0.00646266713738441	0.0421768426895142	0.0132808275520802	0.0113327819854021
1117	-4.0999870300293	3.55843043327332	-7.53860807418823	0.00159255252219737	0.036657378077507	-0.00132951640989631	0.0100340843200684
1118	-3.45063853263855	2.90908193588257	-7.27886867523193	-0.0191866029053926	0.0509430468082428	-0.0172385573387146	0.0249691028147936
1119	-2.15194129943848	2.25973320007324	-7.21393346786499	-0.0156151866540313	0.0486703291535378	-0.0243813935667276	0.0239950809627771
1120	-3.45063853263855	2.25973320007324	-7.60354280471802	-0.00490093370899558	0.0421768426895142	-0.0406151078641415	0.0252937767654657
1121	-3.45063853263855	3.55843043327332	-7.6684775352478	-0.0172385573387146	0.0295145437121391	-0.055874802172184	0.0243197549134493
1122	-4.74933576583862	2.90908193588257	-7.47367286682129	-0.00392691092565656	0.0233457311987877	-0.0260047651827335	0.0165275707840919
1123	-3.45063853263855	1.93505895137787	-6.69445466995239	-0.0172385573387146	0.00256657530553639	-0.0162645354866982	0.00873538758605719
1124	-4.74933576583862	2.58440756797791	-7.08406400680542	-0.00327756232582033	-0.00944637414067984	0.00418994715437293	0.00516396993771195
1125	-5.39868450164795	2.58440756797791	-7.21393346786499	-0.00652430532500148	-3.08191010844894e-05	0.0100340843200684	0.0100340843200684
1126	-7.34673023223877	3.23375606536865	-7.73341274261475	0.00938473641872406	-0.0149658378213644	0.0123068047687411	-0.00327756232582033
1127	-6.6973819732666	3.23375606536865	-7.6684775352478	0.00159255252219737	-0.0373683646321297	0.0278911720961332	-0.00490093370899558
1128	-5.39868450164795	2.58440756797791	-7.4087381362915	0.00354059832170606	-0.039641086012125	0.0252937767654657	-0.0273034609854221
1129	-4.0999870300293	2.58440756797791	-7.27886867523193	0.0116574559360743	-0.0315242260694504	0.0171769186854362	-0.0334722734987736
1130	-4.0999870300293	2.25973320007324	-7.08406400680542	0.0149041991680861	-0.0152905117720366	0.0301638916134834	-0.0230826959013939
1131	-4.0999870300293	3.23375606536865	-7.47367286682129	0.00906006153672934	-0.00749832857400179	0.0197743140161037	-0.0224333461374044
1132	-5.39868450164795	3.23375606536865	-7.60354280471802	0.00776136433705688	-0.0026282137259841	0.0175015944987535	-0.00912170019000769
1133	-3.45063853263855	2.25973320007324	-7.4087381362915	0.000293855206109583	0.00613799272105098	0.000293855206109583	-0.00555028254166245
1134	-3.45063853263855	1.93505895137787	-7.27886867523193	0.00873538758605719	0.0116574559360743	0.00646266713738441	-0.00360223650932312
1135	-4.0999870300293	3.23375606536865	-7.27886867523193	0.0149041991680861	0.01100810803473	-0.00132951640989631	0.00418994715437293
1136	-4.74933576583862	3.23375606536865	-7.27886867523193	-0.00100484199356288	0.00548864435404539	-0.00619963090866804	0.00191722682211548
1137	-4.0999870300293	3.55843043327332	-7.6684775352478	-0.0110697457566857	0.00776136433705688	-0.00555028254166245	0.0165275707840919
1138	-3.45063853263855	2.25973320007324	-6.95419406890869	-0.021459324285388	0.0220470335334539	-0.0165892094373703	0.0317872650921345
1139	-4.74933576583862	1.93505895137787	-6.88925933837891	-0.017887907102704	0.0298392176628113	-0.0198359526693821	0.0282158460468054
1140	-3.45063853263855	1.93505895137787	-6.82432460784912	-0.00717365415766835	0.0236704051494598	-0.0263294391334057	0.0168522447347641
1141	-2.8012900352478	2.90908193588257	-7.08406400680542	-0.00327756232582033	0.0217223595827818	-0.0208099745213985	0.0194496400654316
1142	-5.39868450164795	2.25973320007324	-6.11004114151001	0.00256657530553639	0.0123068047687411	-0.0191866029053926	0.0100340843200684
1143	-2.8012900352478	0.636361658573151	-6.75938940048218	-0.00749832857400179	0.00873538758605719	-0.0276281367987394	-0.00555028254166245
1144	-2.8012900352478	1.61038458347321	-6.75938940048218	-0.00619963090866804	-0.00619963090866804	-0.00814767740666866	-0.00100484199356288
1145	-4.0999870300293	1.93505895137787	-6.88925933837891	-0.00165419070981443	-0.0156151866540313	-0.00522560812532902	-3.08191010844894e-05
1146	-3.45063853263855	2.25973320007324	-7.08406400680542	0.0106834331527352	-0.0311995539814234	-3.08191010844894e-05	0.00191722682211548
1147	-4.0999870300293	2.25973320007324	-6.88925933837891	0.00613799272105098	-0.039641086012125	0.00613799272105098	-0.00619963090866804
1148	-2.15194129943848	0.961035966873169	-5.9152364730835	0.0168522447347641	-0.0454852245748043	0.0220470335334539	-0.0224333461374044
1149	-3.45063853263855	1.93505895137787	-6.88925933837891	0.0194496400654316	-0.0497059896588326	0.0369820520281792	-0.0350956469774246
1150	-2.8012900352478	1.93505895137787	-7.01912927627563	0.0171769186854362	-0.0438618510961533	0.036657378077507	-0.0266541130840778
1151	-3.45063853263855	2.58440756797791	-7.01912927627563	0.0116574559360743	-0.050680011510849	0.0317872650921345	-0.0110697457566857
1152	-4.74933576583862	2.58440756797791	-6.75938940048218	0.00808603875339031	-0.0428878292441368	0.0382807515561581	-0.00619963090866804
1153	-2.8012900352478	1.93505895137787	-6.69445466995239	0.00678734155371785	-0.0347709693014622	0.0298392176628113	-0.00684897974133492
1154	-3.45063853263855	2.25973320007324	-6.56458520889282	0.00581331877037883	-0.0243813935667276	0.0295145437121391	-0.00360223650932312
1155	-4.74933576583862	2.25973320007324	-6.95419406890869	0.0132808275520802	-0.0217839982360601	0.0483456552028656	0.000943203864153475
1156	-4.0999870300293	3.55843043327332	-7.53860807418823	0.011982130818069	-0.0243813935667276	0.00808603875339031	0.0188002903014421
1157	-4.0999870300293	3.55843043327332	-7.53860807418823	-0.00944637414067984	-0.0211346503347158	0.011982130818069	0.00451462110504508
1158	-3.45063853263855	2.25973320007324	-7.27886867523193	-0.0133424662053585	0.00451462110504508	0.0022419011220336	0.036657378077507
1159	-4.0999870300293	3.23375606536865	-7.21393346786499	-0.0117190945893526	0.0106834331527352	-0.00360223650932312	0.0330859608948231
1160	-2.8012900352478	2.25973320007324	-7.21393346786499	-0.00847235135734081	0.0123068047687411	-0.00457625929266214	0.0327612869441509
1161	-5.39868450164795	2.90908193588257	-7.73341274261475	-0.00457625929266214	0.0191249661147594	-0.00814767740666866	0.0210730116814375
1162	-5.39868450164795	3.55843043327332	-7.79834747314453	-0.00295288790948689	0.011982130818069	-0.0113944197073579	0.0181509424000978
1163	-3.45063853263855	3.88310480117798	-7.6684775352478	-0.0026282137259841	0.0230210572481155	-0.0162645354866982	-0.00879702530801296
1164	-4.0999870300293	3.55843043327332	-7.6684775352478	-0.00100484199356288	0.0194496400654316	-0.00587495695799589	0.0265924744307995
1165	-4.0999870300293	3.88310480117798	-7.53860807418823	-0.00165419070981443	0.0278911720961332	-0.00619963090866804	0.00743668992072344
1166	-4.74933576583862	3.88310480117798	-7.73341274261475	-0.000680167751852423	0.020423661917448	-0.0104203969240189	-0.00457625929266214
1167	-4.0999870300293	4.20777893066406	-7.86328220367432	-0.0026282137259841	0.012956153601408	-0.0217839982360601	-0.0146411629393697
1168	-4.0999870300293	2.58440756797791	-6.95419406890869	0.0152288740500808	0.00289124972186983	-0.0162645354866982	-0.0305502042174339
1169	-4.74933576583862	3.23375606536865	-7.4087381362915	0.0175015944987535	0.00321592413820326	0.00451462110504508	-0.0370436906814575
1170	-3.45063853263855	2.25973320007324	-6.95419406890869	0.00159255252219737	-0.00684897974133492	-0.00327756232582033	-0.0243813935667276
1171	-4.74933576583862	3.55843043327332	-6.95419406890869	0.0171769186854362	-0.0279528107494116	0.00516396993771195	-0.0279528107494116
1172	-4.0999870300293	2.90908193588257	-6.69445466995239	0.0103587592020631	-0.0113944197073579	-0.0026282137259841	-0.0172385573387146
1173	-3.45063853263855	2.58440756797791	-6.82432460784912	0.0285405199974775	-0.0149658378213644	-0.00360223650932312	-0.0224333461374044
1174	-3.45063853263855	2.25973320007324	-6.75938940048218	0.00678734155371785	-0.0201606266200542	0.00321592413820326	-0.0152905117720366
1175	-4.0999870300293	2.58440756797791	-7.4087381362915	0.00873538758605719	-0.0188619289547205	0.00289124972186983	-0.0201606266200542
1176	-6.04803323745728	3.88310480117798	-6.95419406890869	0.0188002903014421	-0.00425158534198999	0.00354059832170606	0.00354059832170606
1177	-7.34673023223877	4.20777893066406	-6.69445466995239	-0.0136671401560307	-0.00392691092565656	-0.00652430532500148	0.00516396993771195
1178	-5.39868450164795	3.23375606536865	-6.75938940048218	-0.0195112787187099	0.0113327819854021	-0.0172385573387146	0.031137915328145
1179	-7.34673023223877	4.20777893066406	-6.88925933837891	-0.0247060675173998	0.00678734155371785	-0.0221086721867323	0.0298392176628113
1180	-6.6973819732666	2.58440756797791	-6.82432460784912	-0.00847235135734081	0.00516396993771195	-0.0282774847000837	0.0236704051494598
1181	-7.9960789680481	4.20777893066406	-7.08406400680542	0.000618529506027699	0.00483929552137852	-0.0211346503347158	0.0194496400654316
1182	-6.6973819732666	3.88310480117798	-6.75938940048218	-0.0104203969240189	-0.000355493422830477	-0.0221086721867323	0.00483929552137852
1183	-7.34673023223877	4.20777893066406	-6.49965000152588	-0.00717365415766835	0.00418994715437293	-0.0250307414680719	0.00354059832170606
1184	-7.34673023223877	4.5324535369873	-6.88925933837891	-0.0172385573387146	0.0213976856321096	-0.0243813935667276	-0.000680167751852423
1185	-6.6973819732666	4.20777893066406	-7.08406400680542	-0.0104203969240189	0.0243197549134493	-0.00652430532500148	0.01100810803473
1186	-6.04803323745728	4.5324535369873	-7.53860807418823	0.00743668992072344	0.0334106348454952	-0.00457625929266214	0.0132808275520802
1187	-5.39868450164795	4.85712766647339	-7.01912927627563	-0.00360223650932312	0.0217223595827818	0.0100340843200684	-0.0133424662053585
1188	-4.0999870300293	3.23375606536865	-7.21393346786499	0.013930176384747	0.0249691028147936	0.00938473641872406	-0.0299008563160896
1189	-4.74933576583862	3.88310480117798	-7.14899873733521	0.0181509424000978	0.025618452578783	0.0386054255068302	-0.0467839203774929
1190	-4.0999870300293	2.90908193588257	-7.60354280471802	0.00711201597005129	0.0262678004801273	0.0389300994575024	-0.0250307414680719
1191	-5.39868450164795	4.5324535369873	-7.73341274261475	0.00841071270406246	0.0207483377307653	0.00808603875339031	-0.0198359526693821
1192	-4.74933576583862	2.58440756797791	-7.21393346786499	0.0136055024340749	0.00808603875339031	-0.00587495695799589	-0.0188619289547205
1193	-4.74933576583862	3.55843043327332	-7.27886867523193	0.00906006153672934	0.00906006153672934	-0.00652430532500148	-0.0143164889886975
1194	-4.0999870300293	2.58440756797791	-7.08406400680542	-0.00295288790948689	0.00159255252219737	-0.00295288790948689	-0.00587495695799589
1195	-2.8012900352478	2.90908193588257	-6.69445466995239	0.00126787810586393	0.00548864435404539	-0.00165419070981443	0.00581331877037883
1196	-4.74933576583862	2.90908193588257	-7.60354280471802	-0.0026282137259841	-0.0152905117720366	-0.00230353930965066	0.0155535480007529
1197	-5.39868450164795	3.88310480117798	-7.73341274261475	0.000293855206109583	-0.0376930385828018	-0.0126931173726916	0.00516396993771195
1198	-2.8012900352478	2.90908193588257	-7.34380340576172	-0.0240567177534103	-0.0224333461374044	-0.0347709693014622	0.0363327041268349
1199	-6.04803323745728	3.88310480117798	-7.27886867523193	-0.0107450718060136	-0.00100484199356288	-0.0399657599627972	0.0438002124428749
1200	-2.8012900352478	2.58440756797791	-6.49965000152588	-0.00977104809135199	-0.0130177913233638	-0.0477579422295094	0.0395794473588467
1201	-4.74933576583862	4.85712766647339	-7.08406400680542	-0.00912170019000769	-3.08191010844894e-05	-0.0458098985254765	0.0207483377307653
1202	-5.39868450164795	3.55843043327332	-7.08406400680542	-0.00522560812532902	-3.08191010844894e-05	-0.02697878703475	0.0181509424000978
1203	-6.04803323745728	4.85712766647339	-7.08406400680542	-0.00977104809135199	-0.00100484199356288	-0.0198359526693821	0.0100340843200684
1204	-5.39868450164795	4.5324535369873	-7.08406400680542	-0.00230353930965066	-0.00749832857400179	-0.00782300252467394	0.00354059832170606
1205	-5.39868450164795	5.18180227279663	-7.53860807418823	-0.00100484199356288	-0.0211346503347158	0.00321592413820326	0.000943203864153475
1206	-4.0999870300293	4.85712766647339	-6.75938940048218	0.000293855206109583	-0.0292515084147453	0.00776136433705688	0.00126787810586393
1207	-4.74933576583862	4.20777893066406	-7.08406400680542	0.0165275707840919	-0.0425631552934647	0.0230210572481155	-0.0110697457566857
1208	-4.0999870300293	3.88310480117798	-7.01912927627563	0.0116574559360743	-0.0347709693014622	0.0171769186854362	-0.0243813935667276
1209	-6.6973819732666	5.50647640228271	-6.88925933837891	0.0236704051494598	-0.0299008563160896	0.0395794473588467	-0.0350956469774246
1210	-3.45063853263855	4.20777893066406	-6.95419406890869	0.0165275707840919	-0.0276281367987394	0.0408781431615353	-0.0295761823654175
1211	-6.04803323745728	5.50647640228271	-7.14899873733521	0.011982130818069	-0.02697878703475	0.0334106348454952	-0.0149658378213644
1212	-2.8012900352478	4.20777893066406	-6.62951993942261	0.00646266713738441	-0.0185372550040483	0.0194496400654316	-0.0139918150380254
1213	-4.74933576583862	4.20777893066406	-7.34380340576172	0.00970941036939621	-0.0169138833880424	0.0103587592020631	-0.00132951640989631
1214	-2.8012900352478	3.23375606536865	-7.6684775352478	0.000943203864153475	-0.0136671401560307	0.01847561635077	-0.00327756232582033
1215	-4.74933576583862	4.20777893066406	-7.01912927627563	0.00451462110504508	-0.000355493422830477	0.0191249661147594	-0.0026282137259841
1216	-2.15194129943848	3.55843043327332	-7.47367286682129	0.0022419011220336	0.0106834331527352	-0.00587495695799589	0.0022419011220336
1217	-6.04803323745728	5.50647640228271	-7.6684775352478	-0.000680167751852423	0.013930176384747	-0.0195112787187099	0.00516396993771195
1218	-4.0999870300293	4.5324535369873	-6.69445466995239	-0.0165892094373703	0.0265924744307995	-0.0341216214001179	0.0308132413774729
1219	-5.39868450164795	5.18180227279663	-7.79834747314453	-0.00912170019000769	0.0350340083241463	-0.0474332682788372	0.0363327041268349
1220	-4.74933576583862	4.20777893066406	-7.34380340576172	-0.00814767740666866	0.0447742342948914	-0.0536020807921886	0.0288651939481497
1221	-4.0999870300293	3.88310480117798	-7.34380340576172	-0.00782300252467394	0.0564625114202499	-0.028926832601428	0.0171769186854362
1222	-2.15194129943848	3.88310480117798	-7.27886867523193	-0.00944637414067984	0.0554884895682335	-0.0247060675173998	0.0168522447347641
1223	-4.74933576583862	4.5324535369873	-6.62951993942261	-0.00717365415766835	0.0561378374695778	-0.0211346503347158	-0.00197886489331722
1224	-3.45063853263855	3.55843043327332	-6.75938940048218	-0.00749832857400179	0.0580858811736107	-0.0152905117720366	0.000943203864153475
1225	-4.74933576583862	4.5324535369873	-6.95419406890869	0.00256657530553639	0.0558131635189056	-0.0100957229733467	-0.00100484199356288
1226	-6.04803323745728	5.18180227279663	-7.08406400680542	-0.00457625929266214	0.0431508645415306	-0.0201606266200542	0.00613799272105098
1227	-6.6973819732666	4.5324535369873	-7.08406400680542	-0.0156151866540313	0.0275664981454611	-0.00944637414067984	-3.08191010844894e-05
1228	-5.39868450164795	4.20777893066406	-7.01912927627563	0.00776136433705688	-0.00132951640989631	0.0126314787194133	-0.0282774847000837
1229	-7.9960789680481	3.88310480117798	-6.56458520889282	0.000618529506027699	-0.0110697457566857	0.0171769186854362	-0.0409397818148136
1230	-5.39868450164795	3.88310480117798	-6.62951993942261	0.00808603875339031	-0.021459324285388	0.0252937767654657	-0.0286021586507559
1231	-8.64542770385742	5.18180227279663	-7.14899873733521	0.00256657530553639	-0.0370436906814575	0.0252937767654657	-0.0136671401560307
1232	-5.39868450164795	3.88310480117798	-7.27886867523193	0.0132808275520802	-0.0318489037454128	0.0116574559360743	-0.0130177913233638
1233	-6.6973819732666	3.55843043327332	-6.88925933837891	0.00354059832170606	-0.0334722734987736	0.000943203864153475	-0.00522560812532902
1234	-5.39868450164795	3.23375606536865	-6.82432460784912	-0.00944637414067984	-0.0227580219507217	0.00873538758605719	-0.00100484199356288
1235	-6.04803323745728	3.55843043327332	-6.62951993942261	-0.0026282137259841	-0.0324982516467571	0.00776136433705688	0.00516396993771195
1236	-4.0999870300293	3.88310480117798	-6.82432460784912	-0.0026282137259841	-0.0240567177534103	0.00970941036939621	0.00289124972186983
1237	-5.39868450164795	5.18180227279663	-7.14899873733521	-0.00132951640989631	-0.0224333461374044	0.00808603875339031	0.0100340843200684
1238	-3.45063853263855	3.88310480117798	-6.82432460784912	-0.0152905117720366	-0.00717365415766835	-0.00555028254166245	0.0350340083241463
1239	-6.04803323745728	4.85712766647339	-7.08406400680542	-0.0250307414680719	-3.08191010844894e-05	-0.00879702530801296	0.0321119390428066
1240	-3.45063853263855	3.88310480117798	-6.82432460784912	-0.000680167751852423	-0.00100484199356288	-0.0146411629393697	0.0171769186854362
1241	-3.45063853263855	3.55843043327332	-6.56458520889282	-0.00749832857400179	0.000293855206109583	-0.0165892094373703	0.00938473641872406
1242	-3.45063853263855	3.88310480117798	-7.08406400680542	-0.000680167751852423	-3.08191010844894e-05	-0.0026282137259841	0.00548864435404539
1243	-5.39868450164795	4.20777893066406	-7.14899873733521	-0.00847235135734081	-0.00132951640989631	-0.00782300252467394	-3.08191010844894e-05
1244	-3.45063853263855	2.58440756797791	-7.14899873733521	-0.00619963090866804	0.00321592413820326	-0.0146411629393697	-3.08191010844894e-05
1245	-5.39868450164795	2.58440756797791	-6.82432460784912	0.0145795252174139	-0.00230353930965066	-0.0113944197073579	-0.00782300252467394
1246	-2.8012900352478	2.25973320007324	-6.69445466995239	0.00126787810586393	-0.00327756232582033	-0.0126931173726916	-0.00165419070981443
1247	-6.04803323745728	3.55843043327332	-6.82432460784912	-0.000680167751852423	0.031137915328145	-0.0172385573387146	-0.00814767740666866
1248	-2.8012900352478	2.90908193588257	-7.14899873733521	0.0136055024340749	0.0168522447347641	-0.0100957229733467	-0.0311995539814234
1249	-3.45063853263855	2.25973320007324	-7.4087381362915	0.0132808275520802	0.013930176384747	0.00386527273803949	-0.0389917381107807
1250	-5.39868450164795	3.88310480117798	-7.53860807418823	0.0165275707840919	-3.08191010844894e-05	0.0142548503354192	-0.0357449948787689
1251	-5.39868450164795	3.88310480117798	-6.88925933837891	0.0113327819854021	-0.0224333461374044	0.0191249661147594	-0.0204853005707264
1252	-2.8012900352478	3.23375606536865	-7.27886867523193	0.0123068047687411	-0.0367190167307854	0.00776136433705688	-0.0113944197073579
1253	-4.0999870300293	3.55843043327332	-7.53860807418823	0.00711201597005129	-0.0360696688294411	0.00386527273803949	-0.00944637414067984
1254	-2.8012900352478	3.55843043327332	-7.86328220367432	0.00841071270406246	-0.0389917381107807	0.0149041991680861	-0.0104203969240189
1255	-3.45063853263855	3.88310480117798	-7.4087381362915	0.00678734155371785	-0.039641086012125	0.01847561635077	-0.00360223650932312
1256	-2.15194129943848	3.23375606536865	-7.34380340576172	-0.00684897974133492	-0.0493813157081604	0.0181509424000978	0.00191722682211548
1257	-6.04803323745728	4.85712766647339	-7.47367286682129	-3.08191010844894e-05	-0.0422384813427925	0.00906006153672934	-0.00100484199356288
1258	-2.8012900352478	3.23375606536865	-7.01912927627563	-0.017887907102704	-0.0286021586507559	-0.00392691092565656	0.0382807515561581
1259	-5.39868450164795	4.85712766647339	-7.79834747314453	-0.00717365415766835	-0.00717365415766835	-0.0191866029053926	0.0541897900402546
1260	-2.8012900352478	3.88310480117798	-7.6684775352478	-0.000680167751852423	0.011982130818069	-0.0198359526693821	0.0379560738801956
1261	-3.45063853263855	4.5324535369873	-7.79834747314453	-0.00132951640989631	-0.0026282137259841	-0.0211346503347158	0.0340599827468395
1262	-5.39868450164795	5.18180227279663	-7.86328220367432	-0.00555028254166245	0.00841071270406246	-0.021459324285388	0.0171769186854362
1263	-4.74933576583862	4.5324535369873	-7.73341274261475	-0.00327756232582033	0.00711201597005129	-0.0318489037454128	0.00970941036939621
1264	-4.0999870300293	4.5324535369873	-7.60354280471802	-0.00230353930965066	0.012956153601408	-0.0152905117720366	0.00321592413820326
1265	-2.8012900352478	4.20777893066406	-7.47367286682129	0.000943203864153475	0.00581331877037883	-0.0266541130840778	0.00808603875339031
1266	-2.8012900352478	3.88310480117798	-6.95419406890869	0.00256657530553639	0.00126787810586393	-0.0227580219507217	0.00126787810586393
1267	-5.39868450164795	4.85712766647339	-7.73341274261475	-0.000680167751852423	0.00126787810586393	-0.0188619289547205	-0.00782300252467394
1268	-4.74933576583862	4.5324535369873	-7.60354280471802	0.0243197549134493	-0.00392691092565656	-0.00165419070981443	-0.0240567177534103
1269	-3.45063853263855	3.55843043327332	-7.14899873733521	0.013930176384747	-0.0211346503347158	0.0265924744307995	-0.0315242260694504
1270	-3.45063853263855	4.5324535369873	-7.53860807418823	0.0243197549134493	-0.0230826959013939	0.031137915328145	-0.0260047651827335
1271	-5.39868450164795	3.55843043327332	-7.47367286682129	0.00743668992072344	-0.0195112787187099	0.0162028968334198	-0.00619963090866804
1272	-2.8012900352478	3.88310480117798	-7.60354280471802	0.0126314787194133	-0.017887907102704	0.0103587592020631	-0.0162645354866982
1273	-4.0999870300293	3.55843043327332	-7.47367286682129	0.0158782228827477	-0.00782300252467394	0.0113327819854021	-0.0100957229733467
1274	-4.0999870300293	4.20777893066406	-7.60354280471802	0.00970941036939621	-0.000680167751852423	0.00646266713738441	-3.08191010844894e-05
1275	-4.0999870300293	3.55843043327332	-7.21393346786499	0.0155535480007529	0.00646266713738441	0.00646266713738441	-0.00230353930965066
1276	-5.39868450164795	3.23375606536865	-6.88925933837891	0.00289124972186983	0.00841071270406246	0.00451462110504508	0.000293855206109583
1277	-6.6973819732666	3.55843043327332	-6.95419406890869	-0.00782300252467394	0.0220470335334539	0.00256657530553639	-0.00100484199356288
1278	-4.74933576583862	4.20777893066406	-6.88925933837891	-0.0211346503347158	0.0438002124428749	-0.0143164889886975	0.0298392176628113
1279	-7.34673023223877	4.5324535369873	-6.75938940048218	-0.023407369852066	0.0512677207589149	-0.0237320438027382	0.0295145437121391
1280	-6.6973819732666	3.88310480117798	-6.75938940048218	-0.00295288790948689	0.0593845807015896	-0.0276281367987394	0.0330859608948231
1281	-7.9960789680481	4.5324535369873	-6.75938940048218	-0.0188619289547205	0.0548391379415989	-0.0250307414680719	0.0252937767654657
1282	-8.64542770385742	4.85712766647339	-7.73341274261475	-0.0156151866540313	0.0483456552028656	-0.0389917381107807	0.013930176384747
1283	-7.9960789680481	4.5324535369873	-7.14899873733521	-0.0117190945893526	0.041852168738842	-0.0263294391334057	-0.00522560812532902
1284	-8.64542770385742	4.85712766647339	-7.53860807418823	-0.0165892094373703	0.0577612072229385	-0.0182125810533762	0.000618529506027699
1285	-6.04803323745728	4.85712766647339	-7.47367286682129	-0.00587495695799589	0.0509430468082428	-0.0133424662053585	-0.00165419070981443
1286	-5.39868450164795	3.55843043327332	-7.27886867523193	0.000943203864153475	0.0356833562254906	-0.0117190945893526	-0.00555028254166245
1287	-6.6973819732666	5.18180227279663	-7.14899873733521	-0.00392691092565656	0.0155535480007529	0.00418994715437293	-0.00944637414067984
1288	-6.6973819732666	4.5324535369873	-7.6684775352478	0.0162028968334198	-0.00944637414067984	0.0363327041268349	-0.032173577696085
1289	-4.74933576583862	3.23375606536865	-7.4087381362915	0.0113327819854021	-0.0198359526693821	0.040228795260191	-0.0347709693014622
1290	-6.04803323745728	5.18180227279663	-6.95419406890869	0.0181509424000978	-0.0360696688294411	0.0506183728575706	-0.0334722734987736
1291	-3.45063853263855	3.55843043327332	-7.27886867523193	0.0123068047687411	-0.0402904339134693	0.0441248863935471	-0.0156151866540313
1292	-4.0999870300293	3.88310480117798	-7.21393346786499	0.01100810803473	-0.0477579422295094	0.0282158460468054	-0.0169138833880424
1293	-5.39868450164795	4.85712766647339	-7.27886867523193	0.00289124972186983	-0.0389917381107807	0.0145795252174139	-0.0130177913233638
1294	-6.04803323745728	4.85712766647339	-7.86328220367432	0.00776136433705688	-0.0273034609854221	0.00970941036939621	-0.00749832857400179
1295	-6.04803323745728	4.20777893066406	-7.6684775352478	0.00354059832170606	-0.0279528107494116	-3.08191010844894e-05	0.000293855206109583
1296	-3.45063853263855	3.55843043327332	-7.21393346786499	0.00678734155371785	-0.0195112787187099	-0.00587495695799589	-0.00197886489331722
1297	-4.74933576583862	3.23375606536865	-7.21393346786499	-0.00782300252467394	-0.0113944197073579	-0.0224333461374044	0.00159255252219737
1298	-3.45063853263855	2.90908193588257	-7.47367286682129	-0.0143164889886975	0.0103587592020631	-0.0230826959013939	0.00516396993771195
1299	-4.74933576583862	2.58440756797791	-7.01912927627563	-0.00684897974133492	0.0347093306481838	-0.0159398596733809	0.0298392176628113
1300	-4.0999870300293	2.58440756797791	-7.01912927627563	-0.00295288790948689	0.036657378077507	-0.0250307414680719	0.01847561635077
1301	-6.04803323745728	4.5324535369873	-7.01912927627563	-0.00717365415766835	0.0327612869441509	-0.0237320438027382	0.0265924744307995
1302	-6.6973819732666	4.20777893066406	-7.01912927627563	-0.00619963090866804	0.0262678004801273	-0.0282774847000837	0.00646266713738441
1303	-5.39868450164795	4.5324535369873	-6.95419406890869	-0.00652430532500148	0.0363327041268349	-0.02697878703475	0.000293855206109583
1304	-6.04803323745728	5.18180227279663	-6.95419406890869	-0.00587495695799589	0.0376313999295235	-0.0195112787187099	-0.00490093370899558
1305	-6.04803323745728	4.85712766647339	-6.69445466995239	0.00678734155371785	0.031137915328145	-0.0100957229733467	0.00159255252219737
1306	-3.45063853263855	4.5324535369873	-7.08406400680542	-0.00457625929266214	0.0282158460468054	-0.00717365415766835	-0.00782300252467394
1307	-6.6973819732666	5.50647640228271	-7.08406400680542	0.00678734155371785	0.0136055024340749	-0.00457625929266214	-0.00587495695799589
1308	-5.39868450164795	5.18180227279663	-7.01912927627563	0.020423661917448	-0.00977104809135199	0.0200989879667759	-0.0350956469774246
1309	-4.0999870300293	4.20777893066406	-6.69445466995239	0.020423661917448	-0.0217839982360601	0.0191249661147594	-0.028926832601428
1310	-5.39868450164795	5.50647640228271	-6.88925933837891	0.0181509424000978	-0.0266541130840778	0.020423661917448	-0.0250307414680719
1311	-4.0999870300293	3.88310480117798	-6.82432460784912	0.0188002903014421	-0.0328229255974293	0.0252937767654657	-0.0152905117720366
1312	-6.04803323745728	5.50647640228271	-7.86328220367432	0.0100340843200684	-0.0308748781681061	0.0168522447347641	-0.017887907102704
1313	-6.04803323745728	4.85712766647339	-7.14899873733521	0.0142548503354192	-0.0195112787187099	0.0132808275520802	-0.00295288790948689
1314	-5.39868450164795	5.18180227279663	-6.75938940048218	0.00548864435404539	-0.0266541130840778	0.00191722682211548	-0.0113944197073579
1315	-6.6973819732666	5.18180227279663	-7.14899873733521	0.01847561635077	-0.0260047651827335	0.00873538758605719	-0.00197886489331722
1316	-5.39868450164795	5.8311505317688	-7.08406400680542	-0.00360223650932312	-0.0188619289547205	-0.00165419070981443	0.00678734155371785
1317	-5.39868450164795	3.88310480117798	-7.47367286682129	-0.00522560812532902	-0.0113944197073579	-0.0227580219507217	0.00646266713738441
1318	-5.39868450164795	5.8311505317688	-7.9282169342041	-0.0120437685400248	0.00321592413820326	-0.0334722734987736	0.012956153601408
1319	-4.0999870300293	4.20777893066406	-7.47367286682129	-0.0113944197073579	-0.00392691092565656	-0.0487319678068161	0.0363327041268349
1320	-4.74933576583862	5.8311505317688	-7.73341274261475	-0.00360223650932312	-0.0191866029053926	-0.0357449948787689	0.0246444288641214
1321	-5.39868450164795	5.50647640228271	-7.47367286682129	-0.0143164889886975	-0.0136671401560307	-0.0389917381107807	0.0282158460468054
1322	-6.04803323745728	6.15582513809204	-7.21393346786499	-0.00425158534198999	-0.00425158534198999	-0.0263294391334057	-0.000680167751852423
1323	-6.04803323745728	4.5324535369873	-7.34380340576172	-0.00457625929266214	0.00256657530553639	-0.0149658378213644	0.00289124972186983
1324	-5.39868450164795	5.8311505317688	-7.6684775352478	0.00613799272105098	0.01100810803473	-0.00619963090866804	-0.0139918150380254
1325	-5.39868450164795	5.50647640228271	-7.60354280471802	0.00678734155371785	0.00678734155371785	0.00289124972186983	-0.00847235135734081
1326	-4.0999870300293	5.50647640228271	-7.47367286682129	0.00873538758605719	0.00191722682211548	-0.00392691092565656	-0.00295288790948689
1327	-4.74933576583862	5.18180227279663	-7.47367286682129	-0.000680167751852423	0.000293855206109583	0.00321592413820326	-0.0104203969240189
1328	-7.34673023223877	5.8311505317688	-6.75938940048218	0.0171769186854362	-0.00814767740666866	0.0220470335334539	-0.0328229255974293
1329	-5.39868450164795	5.50647640228271	-6.95419406890869	0.0113327819854021	-0.00295288790948689	0.0155535480007529	-0.0360696688294411
1330	-7.9960789680481	5.18180227279663	-6.82432460784912	0.00289124972186983	0.00126787810586393	0.0175015944987535	-0.0347709693014622
1331	-7.34673023223877	4.5324535369873	-7.08406400680542	0.00386527273803949	-0.00490093370899558	0.01100810803473	-0.0130177913233638
1332	-8.64542770385742	5.8311505317688	-7.6684775352478	0.00191722682211548	0.00126787810586393	0.0178262684494257	-0.0149658378213644
1333	-8.64542770385742	4.5324535369873	-7.4087381362915	0.0022419011220336	-0.00522560812532902	0.011982130818069	-0.00457625929266214
1334	-6.6973819732666	4.20777893066406	-6.95419406890869	-0.00425158534198999	0.00321592413820326	0.00516396993771195	0.00256657530553639
1335	-5.39868450164795	4.5324535369873	-7.21393346786499	-3.08191010844894e-05	-0.00847235135734081	0.00386527273803949	0.00386527273803949
1336	-7.34673023223877	4.85712766647339	-7.47367286682129	-0.00425158534198999	-0.00165419070981443	-0.00425158534198999	0.0100340843200684
1337	-6.04803323745728	4.85712766647339	-7.60354280471802	-0.00879702530801296	-0.00652430532500148	-0.0208099745213985	0.0158782228827477
1338	-6.04803323745728	5.8311505317688	-7.73341274261475	-0.0139918150380254	0.0142548503354192	-0.021459324285388	0.0246444288641214
1339	-4.0999870300293	4.85712766647339	-6.62951993942261	-0.0152905117720366	0.0106834331527352	-0.0324982516467571	0.0483456552028656
1340	-5.39868450164795	4.85712766647339	-6.69445466995239	-0.00555028254166245	0.0132808275520802	-0.0350956469774246	0.0301638916134834
1341	-5.39868450164795	5.18180227279663	-7.60354280471802	-0.0162645354866982	0.0100340843200684	-0.0172385573387146	0.0275664981454611
1342	-6.04803323745728	5.50647640228271	-7.6684775352478	-0.00879702530801296	0.012956153601408	-0.00944637414067984	0.00808603875339031
1343	-4.74933576583862	4.85712766647339	-7.73341274261475	-0.00457625929266214	0.00483929552137852	-0.00847235135734081	-0.00360223650932312
1344	-3.45063853263855	3.88310480117798	-7.53860807418823	-0.00944637414067984	0.0168522447347641	-0.0117190945893526	0.000618529506027699
1345	-3.45063853263855	3.23375606536865	-7.01912927627563	-0.00230353930965066	0.00548864435404539	-0.0104203969240189	0.00289124972186983
1346	-4.74933576583862	3.23375606536865	-7.01912927627563	-0.00490093370899558	0.000943203864153475	-0.00360223650932312	0.00581331877037883
1347	-2.8012900352478	2.58440756797791	-7.4087381362915	-0.0026282137259841	0.0152288740500808	0.00483929552137852	-0.000680167751852423
1348	-4.74933576583862	3.55843043327332	-7.4087381362915	-3.08191010844894e-05	0.011982130818069	0.0350340083241463	-0.0282774847000837
1349	-4.74933576583862	4.20777893066406	-7.53860807418823	0.0223717093467712	0.0467222817242146	0.0376313999295235	-0.0350956469774246
1350	-4.74933576583862	3.88310480117798	-7.21393346786499	0.0103587592020631	0.0545144639909267	0.0330859608948231	-0.0266541130840778
1351	-2.8012900352478	3.55843043327332	-7.14899873733521	0.0103587592020631	0.0519170723855495	0.0330859608948231	-0.0123684434220195
1352	-6.6973819732666	4.85712766647339	-6.82432460784912	0.0106834331527352	0.0438002124428749	0.00841071270406246	-0.00587495695799589
1353	-4.74933576583862	4.85712766647339	-7.21393346786499	0.00516396993771195	0.0343846566975117	0.00970941036939621	-0.00977104809135199
1354	-6.04803323745728	5.18180227279663	-7.14899873733521	0.0103587592020631	0.031137915328145	0.00743668992072344	-0.00132951640989631
1355	-4.74933576583862	4.85712766647339	-7.14899873733521	0.0123068047687411	0.0175015944987535	-0.00684897974133492	0.00451462110504508
1356	-3.45063853263855	4.85712766647339	-6.95419406890869	0.00289124972186983	0.000293855206109583	-0.0143164889886975	0.00711201597005129
1357	-2.8012900352478	3.55843043327332	-6.69445466995239	-0.00132951640989631	-0.00944637414067984	-0.0273034609854221	0.0103587592020631
1358	-6.04803323745728	5.18180227279663	-6.95419406890869	-0.0136671401560307	-0.0191866029053926	-0.0247060675173998	0.0226963832974434
1359	-4.74933576583862	5.18180227279663	-7.4087381362915	-0.00684897974133492	-0.0230826959013939	-0.021459324285388	0.0369820520281792
1360	-6.04803323745728	5.18180227279663	-7.27886867523193	-0.00847235135734081	-0.0461345724761486	-0.0185372550040483	0.0265924744307995
1361	-4.0999870300293	3.88310480117798	-7.01912927627563	0.0022419011220336	-0.0519787110388279	-0.017887907102704	0.0220470335334539
1362	-3.45063853263855	3.88310480117798	-6.62951993942261	-0.00230353930965066	-0.050680011510849	-0.00944637414067984	0.0168522447347641
1363	-4.74933576583862	4.5324535369873	-6.62951993942261	-0.00360223650932312	-0.0448358729481697	-0.00522560812532902	-0.0107450718060136
1364	-4.0999870300293	4.5324535369873	-7.08406400680542	-0.0126931173726916	-0.0435371771454811	0.00548864435404539	0.00743668992072344
1365	-4.0999870300293	4.20777893066406	-7.14899873733521	0.00516396993771195	-0.0373683646321297	-0.00327756232582033	-3.08191010844894e-05
1366	-4.74933576583862	3.88310480117798	-6.95419406890869	0.0123068047687411	-0.0331475995481014	-0.00555028254166245	0.000293855206109583
1367	-3.45063853263855	3.55843043327332	-6.82432460784912	-0.0107450718060136	-0.0253554154187441	-0.00684897974133492	-0.00782300252467394
1368	-4.74933576583862	4.5324535369873	-6.75938940048218	0.0210730116814375	-0.0260047651827335	-0.00100484199356288	-0.02697878703475
1369	-4.74933576583862	4.85712766647339	-7.4087381362915	0.0149041991680861	-0.0152905117720366	0.0197743140161037	-0.0386670641601086
1370	-4.74933576583862	3.88310480117798	-7.21393346786499	0.0188002903014421	-0.00165419070981443	0.0175015944987535	-0.0318489037454128
1371	-4.0999870300293	3.88310480117798	-7.08406400680542	0.0194496400654316	0.00938473641872406	0.0213976856321096	-0.0195112787187099
1372	-6.6973819732666	5.18180227279663	-7.21393346786499	0.00938473641872406	0.0132808275520802	0.0142548503354192	-0.00522560812532902
1373	-6.6973819732666	4.85712766647339	-7.60354280471802	-0.00522560812532902	0.0246444288641214	0.0334106348454952	-0.00814767740666866
1374	-7.34673023223877	5.18180227279663	-7.34380340576172	-0.00652430532500148	0.0408781431615353	0.0223717093467712	0.0022419011220336
1375	-7.9960789680481	4.85712766647339	-6.75938940048218	-3.08191010844894e-05	0.0457482598721981	0.00841071270406246	0.000943203864153475
1376	-6.6973819732666	4.85712766647339	-7.01912927627563	-0.00132951640989631	0.047696303576231	0.0386054255068302	0.0116574559360743
1377	-6.6973819732666	3.88310480117798	-7.53860807418823	-0.00392691092565656	0.0450989119708538	0.0136055024340749	0.00873538758605719
1378	-8.64542770385742	4.85712766647339	-7.60354280471802	-0.0240567177534103	0.0450989119708538	0.00256657530553639	0.0298392176628113
1379	-7.9960789680481	5.18180227279663	-7.47367286682129	-0.0224333461374044	0.0395794473588467	-0.00944637414067984	0.0376313999295235
1380	-7.34673023223877	5.18180227279663	-7.27886867523193	-0.00684897974133492	0.0337353087961674	-0.0224333461374044	0.0282158460468054
1381	-4.74933576583862	3.55843043327332	-6.56458520889282	-0.00847235135734081	0.00841071270406246	-0.0250307414680719	0.0265924744307995
1382	-4.74933576583862	3.55843043327332	-6.88925933837891	0.00126787810586393	-0.0230826959013939	-0.023407369852066	0.0123068047687411
1383	-3.45063853263855	4.85712766647339	-7.14899873733521	-0.00295288790948689	-0.023407369852066	-0.0139918150380254	0.0126314787194133
1384	-4.74933576583862	4.5324535369873	-7.47367286682129	-0.00165419070981443	-0.0286021586507559	0.00451462110504508	0.00386527273803949
1385	-5.39868450164795	3.55843043327332	-7.34380340576172	0.00808603875339031	-0.0299008563160896	0.00159255252219737	0.000943203864153475
1386	-4.0999870300293	3.55843043327332	-7.14899873733521	-0.00100484199356288	-0.0412644557654858	0.0123068047687411	0.00386527273803949
1387	-4.0999870300293	3.23375606536865	-7.01912927627563	-0.000680167751852423	-0.0422384813427925	0.00451462110504508	-0.0133424662053585
1388	-5.39868450164795	3.23375606536865	-7.27886867523193	0.0152288740500808	-0.0587968714535236	0.0343846566975117	-0.03444629535079
1389	-6.04803323745728	3.88310480117798	-7.79834747314453	0.0200989879667759	-0.0383423902094364	0.0223717093467712	-0.0454852245748043
1390	-5.39868450164795	2.90908193588257	-7.21393346786499	0.0171769186854362	-0.028926832601428	0.0100340843200684	-0.0341216214001179
1391	-4.74933576583862	3.23375606536865	-7.27886867523193	0.0155535480007529	-0.0247060675173998	0.00483929552137852	-0.0130177913233638
1392	-5.39868450164795	3.88310480117798	-7.34380340576172	0.0106834331527352	-0.00295288790948689	-0.0152905117720366	-0.0123684434220195
1393	-6.04803323745728	4.5324535369873	-7.27886867523193	0.00548864435404539	0.00483929552137852	-0.0188619289547205	-0.0113944197073579
1394	-5.39868450164795	4.20777893066406	-7.6684775352478	0.00386527273803949	0.0100340843200684	-0.0237320438027382	-0.00327756232582033
1395	-6.04803323745728	4.85712766647339	-7.73341274261475	-0.0110697457566857	0.0200989879667759	-0.00490093370899558	-0.00717365415766835
1396	-4.0999870300293	5.18180227279663	-7.47367286682129	0.00646266713738441	0.0259431265294552	-0.00619963090866804	-0.00360223650932312
1397	-4.0999870300293	4.85712766647339	-7.27886867523193	-0.00457625929266214	0.0308132413774729	-0.0224333461374044	0.00321592413820326
1398	-5.39868450164795	5.50647640228271	-7.4087381362915	-0.0117190945893526	0.0412028171122074	-0.0354203209280968	0.01100810803473
1399	-4.74933576583862	5.18180227279663	-7.34380340576172	-0.0149658378213644	0.0399041213095188	-0.0120437685400248	0.0259431265294552
1400	-6.04803323745728	4.85712766647339	-7.6684775352478	-0.00814767740666866	0.0395794473588467	-0.0156151866540313	0.0262678004801273
1401	-4.0999870300293	4.85712766647339	-7.4087381362915	-0.00684897974133492	0.0295145437121391	-0.0113944197073579	0.0158782228827477
1402	-3.45063853263855	4.20777893066406	-7.47367286682129	-0.00522560812532902	0.0262678004801273	-0.0120437685400248	0.0142548503354192
1403	-4.74933576583862	4.5324535369873	-7.60354280471802	-0.00197886489331722	0.012956153601408	-0.0143164889886975	0.00970941036939621
1404	-4.0999870300293	4.20777893066406	-7.27886867523193	-0.00197886489331722	0.0217223595827818	0.00159255252219737	0.00159255252219737
1405	-4.74933576583862	5.18180227279663	-7.4087381362915	0.00516396993771195	0.0132808275520802	0.00126787810586393	0.000293855206109583
1406	-4.74933576583862	4.85712766647339	-7.60354280471802	0.011982130818069	0.00191722682211548	0.00126787810586393	0.00256657530553639
1407	-5.39868450164795	5.18180227279663	-7.73341274261475	-0.00684897974133492	0.011982130818069	0.00808603875339031	-0.00782300252467394
1408	-5.39868450164795	4.85712766647339	-7.53860807418823	0.00938473641872406	-0.000680167751852423	0.0194496400654316	-0.0305502042174339
1409	-5.39868450164795	6.15582513809204	-7.79834747314453	0.0226963832974434	0.0116574559360743	0.0301638916134834	-0.0389917381107807
1410	-6.04803323745728	4.5324535369873	-7.27886867523193	0.0171769186854362	0.00873538758605719	0.0171769186854362	-0.0230826959013939
1411	-4.74933576583862	5.18180227279663	-7.27886867523193	0.0145795252174139	0.0100340843200684	0.012956153601408	-0.0198359526693821
1412	-6.04803323745728	5.18180227279663	-7.79834747314453	0.0155535480007529	0.00776136433705688	-0.0113944197073579	-0.00717365415766835
1413	-5.39868450164795	5.8311505317688	-7.73341274261475	0.00938473641872406	0.00938473641872406	-0.00652430532500148	-0.00717365415766835
1414	-6.04803323745728	5.8311505317688	-7.60354280471802	0.0106834331527352	0.00289124972186983	0.00451462110504508	0.00321592413820326
1415	-6.04803323745728	5.8311505317688	-7.60354280471802	0.00418994715437293	-0.00912170019000769	0.011982130818069	-0.00100484199356288
1416	-4.0999870300293	5.18180227279663	-6.82432460784912	0.00159255252219737	-0.0217839982360601	0.00191722682211548	0.0113327819854021
1417	-5.39868450164795	4.85712766647339	-6.82432460784912	-0.00555028254166245	-0.0165892094373703	-0.00782300252467394	0.00548864435404539
1418	-6.6973819732666	5.50647640228271	-7.01912927627563	-0.0195112787187099	-0.00814767740666866	-0.021459324285388	0.040228795260191
1419	-6.6973819732666	6.15582513809204	-7.21393346786499	-0.0165892094373703	-0.0208099745213985	-0.0253554154187441	0.0353586822748184
1420	-7.34673023223877	5.50647640228271	-7.01912927627563	-0.0169138833880424	-0.0159398596733809	-0.0165892094373703	0.0298392176628113
1421	-6.6973819732666	4.5324535369873	-6.82432460784912	-0.00814767740666866	-0.0263294391334057	-0.00295288790948689	0.0269171483814716
1422	-6.04803323745728	4.85712766647339	-6.95419406890869	-0.017887907102704	-0.0328229255974293	-0.0126931173726916	0.0126314787194133
1423	-7.34673023223877	5.18180227279663	-7.21393346786499	-0.0123684434220195	-0.0292515084147453	-0.00327756232582033	0.0136055024340749
1424	-6.04803323745728	4.5324535369873	-7.47367286682129	-0.0104203969240189	-0.0276281367987394	-0.00165419070981443	0.00613799272105098
1425	-7.34673023223877	5.18180227279663	-7.4087381362915	-0.00327756232582033	-0.0175632312893867	-0.00684897974133492	-0.000355493422830477
1426	-7.34673023223877	4.85712766647339	-6.82432460784912	0.0155535480007529	-0.0253554154187441	-0.0152905117720366	-0.00457625929266214
1427	-6.6973819732666	4.85712766647339	-6.75938940048218	0.00970941036939621	-0.00879702530801296	-0.00587495695799589	-0.00165419070981443
1428	-6.6973819732666	4.85712766647339	-6.43471527099609	0.00808603875339031	-0.0198359526693821	-0.00457625929266214	-0.0308748781681061
1429	-6.04803323745728	6.48049926757813	-7.08406400680542	0.0152288740500808	-0.0130177913233638	0.012956153601408	-0.0363943427801132
1430	-4.74933576583862	4.85712766647339	-7.4087381362915	0.0149041991680861	0.00581331877037883	0.0123068047687411	-0.0276281367987394
1431	-5.39868450164795	4.85712766647339	-7.4087381362915	0.0155535480007529	0.0168522447347641	0.0132808275520802	-0.017887907102704
1432	-5.39868450164795	5.50647640228271	-7.08406400680542	-0.0146411629393697	0.0155535480007529	-0.00490093370899558	-0.0182125810533762
1433	-7.34673023223877	6.15582513809204	-7.01912927627563	0.0100340843200684	0.0155535480007529	-0.00717365415766835	-0.0113944197073579
1434	-6.04803323745728	5.50647640228271	-6.88925933837891	0.0168522447347641	0.0142548503354192	0.000943203864153475	-0.0136671401560307
1435	-6.6973819732666	5.8311505317688	-7.01912927627563	0.0171769186854362	0.00289124972186983	-0.00457625929266214	-0.00132951640989631
1436	-3.45063853263855	3.88310480117798	-7.27886867523193	0.0194496400654316	-0.0104203969240189	-0.00327756232582033	-0.00327756232582033
1437	-4.0999870300293	4.20777893066406	-6.88925933837891	-0.00360223650932312	-0.0357449948787689	0.000618529506027699	0.00938473641872406
1438	-4.74933576583862	4.85712766647339	-7.60354280471802	-0.023407369852066	0.00126787810586393	-0.0198359526693821	0.0233457311987877
1439	-5.39868450164795	3.55843043327332	-6.88925933837891	-0.0143164889886975	-0.00132951640989631	-0.0143164889886975	0.0350340083241463
1440	-4.74933576583862	4.85712766647339	-6.69445466995239	-0.00555028254166245	-0.00132951640989631	-0.0198359526693821	0.0295145437121391
1441	-4.74933576583862	4.5324535369873	-6.95419406890869	-0.000680167751852423	-0.0126931173726916	-0.00749832857400179	0.0223717093467712
1442	-4.0999870300293	4.20777893066406	-7.01912927627563	-0.00165419070981443	-0.000680167751852423	-0.000355493422830477	-0.000355493422830477
1443	-5.39868450164795	4.85712766647339	-7.4087381362915	-0.00327756232582033	0.00548864435404539	0.00126787810586393	0.00516396993771195
1444	-3.45063853263855	5.50647640228271	-7.21393346786499	-0.00132951640989631	0.00711201597005129	0.0103587592020631	0.0324366129934788
1445	-4.74933576583862	5.18180227279663	-7.14899873733521	-3.08191010844894e-05	0.020423661917448	0.000618529506027699	0.020423661917448
1446	-5.39868450164795	5.8311505317688	-7.27886867523193	-0.0107450718060136	0.0317872650921345	-0.000680167751852423	0.00451462110504508
1447	-4.0999870300293	5.18180227279663	-7.4087381362915	-0.000680167751852423	0.031137915328145	-0.00425158534198999	-0.000680167751852423
1448	-5.39868450164795	5.50647640228271	-7.4087381362915	0.0165275707840919	0.0269171483814716	-0.0026282137259841	-0.0282774847000837
1449	-4.74933576583862	6.15582513809204	-7.53860807418823	0.0152288740500808	0.0317872650921345	0.013930176384747	-0.0373683646321297
1450	-6.04803323745728	5.8311505317688	-7.27886867523193	0.0171769186854362	0.0239950809627771	0.00678734155371785	-0.0217839982360601
1451	-6.04803323745728	5.50647640228271	-7.14899873733521	0.0116574559360743	0.0223717093467712	0.00906006153672934	-0.0185372550040483
1452	-3.45063853263855	6.15582513809204	-7.6684775352478	0.00386527273803949	0.0252937767654657	-0.0139918150380254	-0.0162645354866982
1453	-7.34673023223877	6.48049926757813	-7.4087381362915	0.0022419011220336	0.0265924744307995	-0.00977104809135199	-0.0133424662053585
1454	-5.39868450164795	5.50647640228271	-7.4087381362915	-0.00165419070981443	0.025618452578783	-0.0123684434220195	-0.00944637414067984
1455	-6.6973819732666	6.80517339706421	-7.47367286682129	0.00873538758605719	0.0236704051494598	-0.0172385573387146	0.00906006153672934
1456	-3.45063853263855	5.50647640228271	-6.95419406890869	0.000293855206109583	0.0207483377307653	-0.023407369852066	0.00646266713738441
1457	-5.39868450164795	5.8311505317688	-6.69445466995239	-0.00425158534198999	0.0207483377307653	-0.00977104809135199	0.00451462110504508
1458	-6.6973819732666	6.15582513809204	-7.27886867523193	-0.0175632312893867	0.0217223595827818	-0.0198359526693821	0.0343846566975117
1459	-6.04803323745728	5.8311505317688	-7.86328220367432	-0.0149658378213644	0.012956153601408	-0.00295288790948689	0.0308132413774729
1460	-6.6973819732666	6.48049926757813	-7.73341274261475	-0.00879702530801296	0.0136055024340749	-0.0113944197073579	0.0298392176628113
1461	-4.0999870300293	5.50647640228271	-7.47367286682129	-0.00165419070981443	0.000618529506027699	-0.00782300252467394	0.0217223595827818
1462	-3.45063853263855	5.50647640228271	-6.82432460784912	0.00516396993771195	-0.0253554154187441	0.00386527273803949	0.0116574559360743
1463	-4.74933576583862	5.50647640228271	-6.49965000152588	-0.00165419070981443	-0.0113944197073579	0.0126314787194133	0.00743668992072344
1464	-4.0999870300293	5.50647640228271	-7.47367286682129	-0.00425158534198999	-0.0208099745213985	0.0132808275520802	0.000618529506027699
1465	-4.74933576583862	5.8311505317688	-7.53860807418823	-0.00327756232582033	-0.0230826959013939	0.0126314787194133	0.00548864435404539
1466	-6.04803323745728	5.18180227279663	-6.88925933837891	0.00321592413820326	-0.0373683646321297	0.0262678004801273	-0.000680167751852423
1467	-6.6973819732666	5.50647640228271	-6.88925933837891	0.00256657530553639	-0.0461345724761486	0.0155535480007529	-0.00847235135734081
1468	-6.6973819732666	6.48049926757813	-6.69445466995239	0.00191722682211548	-0.0542514286935329	0.0213976856321096	-0.02697878703475
1469	-7.34673023223877	6.15582513809204	-6.75938940048218	0.0155535480007529	-0.0412644557654858	0.0252937767654657	-0.0350956469774246
1470	-7.9960789680481	6.48049926757813	-6.95419406890869	0.00873538758605719	-0.0273034609854221	0.0360080301761627	-0.0292515084147453
1471	-7.34673023223877	5.50647640228271	-7.47367286682129	0.0181509424000978	-0.0302255302667618	0.0308132413774729	-0.0149658378213644
1472	-8.64542770385742	6.15582513809204	-7.08406400680542	0.00354059832170606	-0.0266541130840778	0.0373067259788513	-0.0117190945893526
1473	-9.29477596282959	6.15582513809204	-7.01912927627563	-3.08191010844894e-05	-0.0198359526693821	0.00776136433705688	-0.0130177913233638
1474	-7.9960789680481	6.15582513809204	-7.47367286682129	-0.0133424662053585	-0.00522560812532902	0.000943203864153475	-0.00879702530801296
1475	-8.64542770385742	6.48049926757813	-7.21393346786499	0.0022419011220336	0.000618529506027699	-0.0165892094373703	-0.00392691092565656
1476	-6.04803323745728	5.18180227279663	-6.95419406890869	-0.00327756232582033	0.0136055024340749	-0.0117190945893526	-0.00327756232582033
1477	-6.6973819732666	5.18180227279663	-6.95419406890869	-0.0126931173726916	0.0389300994575024	-0.00619963090866804	0.0123068047687411
1478	-7.34673023223877	6.48049926757813	-7.08406400680542	-0.0162645354866982	0.0545144639909267	-0.00392691092565656	0.0246444288641214
1479	-6.04803323745728	5.18180227279663	-7.47367286682129	-0.0191866029053926	0.040228795260191	-0.00327756232582033	0.0334106348454952
1480	-6.6973819732666	6.15582513809204	-7.27886867523193	-0.00944637414067984	0.0327612869441509	0.00321592413820326	0.0236704051494598
1481	-5.39868450164795	5.18180227279663	-7.08406400680542	-0.0026282137259841	0.0272418223321438	0.00289124972186983	0.0194496400654316
1482	-4.0999870300293	5.18180227279663	-6.95419406890869	-0.00132951640989631	0.0155535480007529	0.000618529506027699	0.01100810803473
1483	-5.39868450164795	5.50647640228271	-6.88925933837891	-0.00587495695799589	0.0132808275520802	-0.00522560812532902	0.00516396993771195
1484	-4.74933576583862	5.50647640228271	-6.95419406890869	-0.000355493422830477	0.00711201597005129	0.000618529506027699	-0.00717365415766835
1485	-3.45063853263855	5.18180227279663	-7.14899873733521	-3.08191010844894e-05	0.0178262684494257	-0.00912170019000769	0.00451462110504508
1486	-6.6973819732666	5.18180227279663	-6.95419406890869	0.0103587592020631	0.00970941036939621	-0.0195112787187099	0.00354059832170606
1487	-5.39868450164795	4.85712766647339	-7.27886867523193	-0.00425158534198999	0.011982130818069	-0.0237320438027382	-0.0107450718060136
1488	-5.39868450164795	5.18180227279663	-7.01912927627563	0.0145795252174139	0.000943203864153475	-0.028926832601428	-0.0341216214001179
1489	-6.04803323745728	6.15582513809204	-7.01912927627563	0.0106834331527352	-0.00392691092565656	-0.0175632312893867	-0.0435371771454811
1490	-6.04803323745728	4.5324535369873	-7.34380340576172	0.0123068047687411	-0.0221086721867323	-0.0201606266200542	-0.0376930385828018
1491	-5.39868450164795	4.5324535369873	-7.34380340576172	0.0100340843200684	-0.0243813935667276	-0.00197886489331722	-0.0185372550040483
1492	-6.04803323745728	5.50647640228271	-7.4087381362915	0.00970941036939621	-0.0302255302667618	-0.00522560812532902	-0.00977104809135199
1493	-6.6973819732666	5.18180227279663	-7.47367286682129	-0.000355493422830477	-0.0279528107494116	-0.0152905117720366	-0.0126931173726916
1494	-6.04803323745728	5.18180227279663	-7.6684775352478	-0.00619963090866804	-0.0152905117720366	-0.00977104809135199	-0.00912170019000769
1495	-6.6973819732666	5.50647640228271	-7.47367286682129	0.0116574559360743	-0.0201606266200542	0.00483929552137852	0.00159255252219737
1496	-6.04803323745728	5.50647640228271	-7.14899873733521	0.013930176384747	-0.0240567177534103	-0.00555028254166245	0.012956153601408
1497	-5.39868450164795	4.85712766647339	-6.95419406890869	-0.00749832857400179	-0.00684897974133492	0.000618529506027699	0.0282158460468054
1498	-6.04803323745728	5.8311505317688	-6.62951993942261	-0.0143164889886975	0.00289124972186983	-0.0100957229733467	0.025618452578783
1499	-4.74933576583862	5.50647640228271	-7.01912927627563	-0.0143164889886975	0.00418994715437293	-0.0227580219507217	0.0373067259788513
1500	-6.04803323745728	6.48049926757813	-7.21393346786499	-0.00392691092565656	0.00743668992072344	-0.0341216214001179	0.0259431265294552
1501	-6.04803323745728	5.8311505317688	-6.69445466995239	-0.00100484199356288	0.0106834331527352	-0.0545761026442051	0.0308132413774729
1502	-4.74933576583862	5.50647640228271	-6.75938940048218	-0.00847235135734081	0.0197743140161037	-0.0315242260694504	-0.00165419070981443
1503	-4.74933576583862	5.50647640228271	-6.56458520889282	-0.0123684434220195	0.0330859608948231	-0.0305502042174339	0.0132808275520802
1504	-4.74933576583862	5.50647640228271	-6.82432460784912	-0.00230353930965066	0.0321119390428066	0.000618529506027699	-0.00619963090866804
1505	-4.74933576583862	5.50647640228271	-7.01912927627563	0.00191722682211548	0.0395794473588467	-0.00684897974133492	-0.00879702530801296
1506	-6.6973819732666	6.48049926757813	-7.27886867523193	0.00841071270406246	0.0376313999295235	0.00321592413820326	-0.0198359526693821
1507	-4.74933576583862	4.85712766647339	-6.95419406890869	0.00289124972186983	0.0191249661147594	0.00386527273803949	-0.0367190167307854
1508	-5.39868450164795	5.50647640228271	-7.08406400680542	0.0145795252174139	0.00970941036939621	0.0103587592020631	-0.0471085943281651
1509	-6.6973819732666	6.48049926757813	-7.47367286682129	0.0207483377307653	0.00386527273803949	0.0207483377307653	-0.0445111989974976
1510	-4.74933576583862	5.8311505317688	-7.53860807418823	0.0152288740500808	0.00743668992072344	0.0217223595827818	-0.0370436906814575
1511	-4.74933576583862	6.15582513809204	-7.4087381362915	0.00483929552137852	-0.0130177913233638	0.00354059832170606	-0.0159398596733809
1512	-6.04803323745728	6.80517339706421	-7.4087381362915	0.00841071270406246	-0.0149658378213644	0.0113327819854021	-0.0156151866540313
1513	-7.34673023223877	6.48049926757813	-7.14899873733521	0.0022419011220336	-0.0191866029053926	0.013930176384747	-0.000355493422830477
1514	-6.6973819732666	7.12984800338745	-6.95419406890869	-0.00197886489331722	-0.0104203969240189	0.00646266713738441	-0.0100957229733467
1515	-6.6973819732666	6.80517339706421	-7.14899873733521	0.0178262684494257	-0.0201606266200542	0.0152288740500808	0.00743668992072344
1516	-6.6973819732666	7.12984800338745	-7.73341274261475	-0.0026282137259841	-0.0409397818148136	0.01100810803473	0.000293855206109583
1517	-4.74933576583862	5.8311505317688	-7.60354280471802	0.00256657530553639	-0.0286021586507559	0.00970941036939621	0.0249691028147936
1518	-6.6973819732666	7.12984800338745	-7.6684775352478	-0.00847235135734081	-0.0104203969240189	-0.00132951640989631	0.0262678004801273
1519	-4.74933576583862	6.48049926757813	-7.53860807418823	-0.00360223650932312	0.00776136433705688	-0.0169138833880424	0.0392547734081745
1520	-6.6973819732666	7.45452213287354	-7.47367286682129	-0.00587495695799589	0.00678734155371785	-0.0201606266200542	0.0379560738801956
1521	-6.04803323745728	5.50647640228271	-7.01912927627563	-0.00457625929266214	0.00970941036939621	-0.0162645354866982	0.0321119390428066
1522	-5.39868450164795	5.8311505317688	-6.88925933837891	-0.00944637414067984	-0.00132951640989631	-0.0165892094373703	0.0239950809627771
1523	-6.04803323745728	5.8311505317688	-6.75938940048218	-0.0185372550040483	0.0132808275520802	-0.0117190945893526	0.0188002903014421
1524	-5.39868450164795	6.15582513809204	-6.82432460784912	-0.00425158534198999	0.00776136433705688	-0.00619963090866804	0.000943203864153475
1525	-7.34673023223877	5.8311505317688	-6.30484533309937	-0.0026282137259841	0.0132808275520802	0.00386527273803949	0.01100810803473
1526	-9.29477596282959	6.80517339706421	-6.23991060256958	-0.00392691092565656	0.00451462110504508	0.000618529506027699	0.00289124972186983
1527	-7.34673023223877	5.50647640228271	-6.49965000152588	-0.00360223650932312	0.00289124972186983	0.00159255252219737	-0.0130177913233638
1528	-7.9960789680481	6.15582513809204	-6.95419406890869	0.0113327819854021	-0.00295288790948689	0.013930176384747	-0.0315242260694504
1529	-9.29477596282959	6.48049926757813	-7.08406400680542	0.0162028968334198	-0.0175632312893867	0.0220470335334539	-0.0347709693014622
1530	-6.6973819732666	6.15582513809204	-7.34380340576172	0.00678734155371785	0.0100340843200684	0.00841071270406246	-0.0266541130840778
1531	-7.9960789680481	6.80517339706421	-7.4087381362915	0.00808603875339031	-0.0152905117720366	-0.00619963090866804	-0.0195112787187099
1532	-7.34673023223877	7.45452213287354	-6.82432460784912	-0.0143164889886975	-0.0162645354866982	-0.00522560812532902	-0.0139918150380254
1533	-7.9960789680481	5.50647640228271	-6.56458520889282	-0.00879702530801296	-0.000680167751852423	-0.00619963090866804	-0.00717365415766835
1534	-6.6973819732666	6.15582513809204	-7.01912927627563	0.00321592413820326	0.00354059832170606	-0.00457625929266214	-0.00392691092565656
1535	-7.34673023223877	6.80517339706421	-6.82432460784912	-0.00425158534198999	0.00386527273803949	-0.00230353930965066	0.0022419011220336
1536	-6.6973819732666	7.45452213287354	-7.08406400680542	0.00678734155371785	0.00418994715437293	0.00418994715437293	0.00938473641872406
1537	-7.34673023223877	6.48049926757813	-7.47367286682129	-0.00360223650932312	0.0123068047687411	0.0181509424000978	0.00613799272105098
1538	-6.6973819732666	7.12984800338745	-6.69445466995239	-0.0198359526693821	0.0188002903014421	0.0191249661147594	0.0275664981454611
1539	-6.04803323745728	6.80517339706421	-6.95419406890869	-0.00717365415766835	0.0126314787194133	0.0288651939481497	0.0399041213095188
1540	-6.6973819732666	7.12984800338745	-7.60354280471802	-0.00619963090866804	0.0178262684494257	0.0262678004801273	0.0298392176628113
1541	-4.74933576583862	4.85712766647339	-7.34380340576172	-0.00847235135734081	0.00906006153672934	-0.00230353930965066	0.0191249661147594
1542	-4.74933576583862	5.50647640228271	-7.34380340576172	-0.00327756232582033	0.00808603875339031	0.00386527273803949	0.0136055024340749
1543	-4.0999870300293	4.20777893066406	-7.21393346786499	-0.00425158534198999	-0.00165419070981443	0.00581331877037883	0.0103587592020631
1544	-5.39868450164795	5.18180227279663	-7.01912927627563	-0.00197886489331722	0.00289124972186983	0.00808603875339031	-0.00879702530801296
1545	-4.74933576583862	4.20777893066406	-7.27886867523193	-0.00490093370899558	0.00646266713738441	-0.000680167751852423	-0.0113944197073579
1546	-6.6973819732666	5.50647640228271	-7.14899873733521	-0.00522560812532902	0.000943203864153475	-0.00555028254166245	0.00159255252219737
1547	-4.0999870300293	4.20777893066406	-6.82432460784912	0.025618452578783	0.00321592413820326	-0.0159398596733809	-0.00619963090866804
1548	-4.74933576583862	4.5324535369873	-7.27886867523193	0.00451462110504508	0.011982130818069	-0.0169138833880424	-0.0224333461374044
1549	-6.04803323745728	6.15582513809204	-7.53860807418823	0.00743668992072344	0.0103587592020631	-0.0120437685400248	-0.028926832601428
1550	-4.0999870300293	4.85712766647339	-7.21393346786499	0.0178262684494257	0.0152288740500808	-0.0104203969240189	-0.0230826959013939
1551	-6.04803323745728	5.8311505317688	-7.14899873733521	0.0152288740500808	0.00646266713738441	-0.0156151866540313	-0.0139918150380254
1552	-5.39868450164795	5.8311505317688	-7.4087381362915	0.0116574559360743	0.0103587592020631	-0.0117190945893526	-0.00490093370899558
1553	-3.45063853263855	5.18180227279663	-7.4087381362915	0.01100810803473	-0.000355493422830477	-0.0230826959013939	-0.000680167751852423
1554	-5.39868450164795	5.50647640228271	-7.34380340576172	0.000943203864153475	-0.00555028254166245	-0.00782300252467394	0.00613799272105098
1555	-4.0999870300293	4.85712766647339	-7.01912927627563	0.00906006153672934	-0.00814767740666866	-0.00457625929266214	-0.00165419070981443
1556	-5.39868450164795	5.50647640228271	-6.62951993942261	0.00321592413820326	-0.0253554154187441	-0.00847235135734081	0.0113327819854021
1557	-6.6973819732666	6.48049926757813	-6.95419406890869	0.00126787810586393	-0.0188619289547205	-0.0126931173726916	0.0103587592020631
1558	-5.39868450164795	6.80517339706421	-7.4087381362915	-0.0107450718060136	-0.0130177913233638	-0.0250307414680719	0.0278911720961332
1559	-3.45063853263855	4.85712766647339	-7.01912927627563	-0.0149658378213644	-0.0139918150380254	-0.0159398596733809	0.0408781431615353
1560	-6.04803323745728	6.48049926757813	-7.14899873733521	-0.00652430532500148	-0.0117190945893526	-0.0240567177534103	0.0301638916134834
1561	-5.39868450164795	6.15582513809204	-7.14899873733521	-0.0100957229733467	-0.0159398596733809	-0.0347709693014622	0.0236704051494598
1562	-6.6973819732666	6.48049926757813	-7.14899873733521	0.000618529506027699	-0.0172385573387146	-0.0276281367987394	0.0188002903014421
1563	-6.04803323745728	6.15582513809204	-7.34380340576172	-0.00847235135734081	-0.0185372550040483	-0.0195112787187099	-0.00230353930965066
1564	-7.34673023223877	6.80517339706421	-7.34380340576172	0.00646266713738441	-0.0162645354866982	-0.0182125810533762	0.00613799272105098
1565	-4.74933576583862	6.15582513809204	-7.34380340576172	0.00289124972186983	-0.00782300252467394	-0.021459324285388	0.00548864435404539
1566	-4.0999870300293	5.8311505317688	-7.21393346786499	0.0152288740500808	0.000293855206109583	-0.00749832857400179	-0.00555028254166245
1567	-4.0999870300293	5.18180227279663	-6.88925933837891	0.00581331877037883	-0.00295288790948689	-0.00652430532500148	-0.0175632312893867
1568	-5.39868450164795	4.85712766647339	-7.01912927627563	0.0197743140161037	-0.0217839982360601	0.00841071270406246	-0.02697878703475
1569	-4.74933576583862	4.85712766647339	-7.01912927627563	0.0200989879667759	-0.00327756232582033	0.0165275707840919	-0.0373683646321297
1570	-4.74933576583862	6.15582513809204	-7.21393346786499	0.0171769186854362	0.00483929552137852	0.0327612869441509	-0.0299008563160896
1571	-6.04803323745728	4.85712766647339	-6.82432460784912	0.0100340843200684	0.0152288740500808	0.0194496400654316	-0.0149658378213644
1572	-4.74933576583862	5.18180227279663	-7.34380340576172	0.00354059832170606	0.0200989879667759	0.00483929552137852	-0.0100957229733467
1573	-6.04803323745728	5.50647640228271	-7.47367286682129	0.00159255252219737	0.031137915328145	-0.00425158534198999	-0.00814767740666866
1574	-6.6973819732666	6.15582513809204	-7.9282169342041	-0.00100484199356288	0.0285405199974775	-0.00587495695799589	0.0022419011220336
1575	-6.04803323745728	6.15582513809204	-7.60354280471802	-0.000355493422830477	0.029189869761467	-0.0100957229733467	-0.00360223650932312
1576	-7.9960789680481	6.48049926757813	-7.79834747314453	-0.00749832857400179	0.0340599827468395	-0.0120437685400248	0.00743668992072344
1577	-6.04803323745728	4.85712766647339	-7.4087381362915	-0.0110697457566857	0.0275664981454611	-0.00295288790948689	0.01847561635077
1578	-7.34673023223877	4.85712766647339	-7.27886867523193	-0.0237320438027382	0.0295145437121391	-0.0243813935667276	0.0226963832974434
1579	-7.9960789680481	5.8311505317688	-7.27886867523193	-0.0149658378213644	0.0327612869441509	-0.0250307414680719	0.0382807515561581
1580	-9.29477596282959	6.15582513809204	-7.60354280471802	-0.0117190945893526	0.0171769186854362	-0.0230826959013939	0.0275664981454611
1581	-7.34673023223877	4.5324535369873	-7.4087381362915	-0.00717365415766835	0.00873538758605719	-0.0217839982360601	0.0269171483814716
1582	-7.34673023223877	4.5324535369873	-7.34380340576172	-0.0113944197073579	-0.000355493422830477	-0.00619963090866804	0.0113327819854021
1583	-6.04803323745728	4.5324535369873	-7.21393346786499	-0.0149658378213644	-0.00977104809135199	0.00289124972186983	-0.00230353930965066
1584	-6.6973819732666	5.8311505317688	-7.47367286682129	-0.00425158534198999	-0.00619963090866804	0.00354059832170606	-0.000680167751852423
1585	-5.39868450164795	6.48049926757813	-7.27886867523193	0.0220470335334539	-0.0126931173726916	0.00581331877037883	0.0022419011220336
1586	-7.34673023223877	5.8311505317688	-7.47367286682129	0.00841071270406246	-0.00295288790948689	0.00321592413820326	0.00159255252219737
1587	-6.6973819732666	5.50647640228271	-7.47367286682129	-0.00197886489331722	-0.00944637414067984	0.00126787810586393	-0.0117190945893526
1588	-7.34673023223877	5.8311505317688	-7.60354280471802	0.0191249661147594	-0.0026282137259841	0.0168522447347641	-0.0295761823654175
1589	-3.45063853263855	4.20777893066406	-7.34380340576172	0.0194496400654316	-0.0282774847000837	0.0178262684494257	-0.0354203209280968
1590	-5.39868450164795	5.8311505317688	-7.4087381362915	0.0223717093467712	0.0308132413774729	0.0324366129934788	-0.0282774847000837
1591	-5.39868450164795	5.50647640228271	-7.34380340576172	0.0103587592020631	-0.0263294391334057	0.0480209775269032	-0.00587495695799589
1592	-5.39868450164795	4.5324535369873	-7.86328220367432	0.0149041991680861	-0.0204853005707264	0.00321592413820326	0.000943203864153475
1593	-3.45063853263855	3.23375606536865	-7.6684775352478	0.00776136433705688	-0.00912170019000769	-0.00165419070981443	0.000943203864153475
1594	-4.74933576583862	3.23375606536865	-7.21393346786499	0.00289124972186983	-0.00717365415766835	-0.0120437685400248	0.00321592413820326
1595	-6.04803323745728	3.88310480117798	-7.4087381362915	-0.00197886489331722	-0.00847235135734081	-0.00197886489331722	0.00418994715437293
1596	-6.04803323745728	3.88310480117798	-7.4087381362915	-0.00230353930965066	-0.00879702530801296	-0.00684897974133492	0.00873538758605719
1597	-6.04803323745728	3.88310480117798	-7.01912927627563	-0.00457625929266214	-0.0250307414680719	-0.00782300252467394	0.0145795252174139
1598	-6.04803323745728	4.20777893066406	-7.21393346786499	-0.0185372550040483	0.00256657530553639	-0.00977104809135199	0.025618452578783
1599	-4.0999870300293	3.55843043327332	-7.4087381362915	-0.00749832857400179	-0.0211346503347158	-0.0208099745213985	0.0405534692108631
1600	-6.04803323745728	5.18180227279663	-7.6684775352478	-0.00457625929266214	-0.0256800893694162	-0.0156151866540313	0.0288651939481497
1601	-5.39868450164795	4.20777893066406	-7.27886867523193	-0.0130177913233638	-0.0273034609854221	-0.0104203969240189	0.0217223595827818
1602	-4.74933576583862	4.20777893066406	-7.08406400680542	0.000943203864153475	-0.0347709693014622	0.000618529506027699	0.0158782228827477
1603	-3.45063853263855	4.5324535369873	-7.60354280471802	-0.00165419070981443	-0.0286021586507559	0.0158782228827477	0.0149041991680861
1604	-3.45063853263855	4.5324535369873	-7.60354280471802	-0.00425158534198999	-0.0133424662053585	0.0149041991680861	-0.0026282137259841
1605	-4.0999870300293	4.20777893066406	-7.47367286682129	0.00386527273803949	0.0022419011220336	0.020423661917448	-0.00100484199356288
1606	-5.39868450164795	4.85712766647339	-7.27886867523193	0.000618529506027699	0.012956153601408	0.00321592413820326	0.00548864435404539
1607	-6.04803323745728	5.18180227279663	-7.47367286682129	0.0116574559360743	0.000618529506027699	-0.0026282137259841	-0.0117190945893526
1608	-5.39868450164795	5.50647640228271	-7.4087381362915	0.0152288740500808	0.011982130818069	0.000943203864153475	-0.0295761823654175
1609	-4.74933576583862	4.5324535369873	-7.53860807418823	0.0200989879667759	-0.00814767740666866	0.00776136433705688	-0.0328229255974293
1610	-6.04803323745728	5.50647640228271	-7.99315214157104	0.0126314787194133	0.0252937767654657	0.00970941036939621	-0.0201606266200542
1611	-6.04803323745728	5.18180227279663	-7.73341274261475	0.00516396993771195	0.00678734155371785	0.012956153601408	-0.0243813935667276
1612	-5.39868450164795	4.20777893066406	-7.6684775352478	0.0155535480007529	0.00386527273803949	0.00126787810586393	-0.0156151866540313
1613	-4.0999870300293	4.20777893066406	-7.73341274261475	-0.00555028254166245	0.00354059832170606	0.00418994715437293	-0.00619963090866804
1614	-4.0999870300293	4.85712766647339	-7.47367286682129	0.00483929552137852	0.0145795252174139	-0.00457625929266214	0.00354059832170606
1615	-3.45063853263855	4.20777893066406	-7.9282169342041	0.00483929552137852	0.00938473641872406	0.00646266713738441	-0.00295288790948689
1616	-6.04803323745728	5.8311505317688	-8.12302207946777	0.0113327819854021	0.0188002903014421	0.0168522447347641	0.00548864435404539
1617	-4.74933576583862	5.50647640228271	-7.73341274261475	-0.00230353930965066	0.0275664981454611	0.0295145437121391	0.013930176384747
1618	-6.04803323745728	5.50647640228271	-7.53860807418823	-0.0185372550040483	0.0421768426895142	0.0379560738801956	0.0295145437121391
1619	-4.74933576583862	4.5324535369873	-7.27886867523193	-0.0117190945893526	0.0538651160895824	0.0363327041268349	0.025618452578783
1620	-5.39868450164795	5.50647640228271	-7.4087381362915	-0.00490093370899558	0.0538651160895824	0.0243197549134493	0.0301638916134834
1621	-5.39868450164795	5.50647640228271	-7.14899873733521	-0.00360223650932312	0.0425015166401863	-0.0107450718060136	0.0188002903014421
1622	-3.45063853263855	4.5324535369873	-6.88925933837891	-0.00100484199356288	0.045423585921526	-0.0156151866540313	0.00743668992072344
1623	-4.74933576583862	4.5324535369873	-6.49965000152588	0.000293855206109583	0.0405534692108631	-0.0217839982360601	-3.08191010844894e-05
1624	-3.45063853263855	3.88310480117798	-6.69445466995239	-0.00165419070981443	0.040228795260191	-0.0159398596733809	-0.000355493422830477
1625	-4.0999870300293	3.88310480117798	-6.56458520889282	0.00126787810586393	0.0363327041268349	-0.00230353930965066	-0.00165419070981443
1626	-7.34673023223877	5.8311505317688	-6.04510593414307	0.00548864435404539	0.0330859608948231	-0.00522560812532902	-0.00392691092565656
1627	-7.34673023223877	5.18180227279663	-6.62951993942261	0.0100340843200684	0.0168522447347641	-0.0120437685400248	-0.0165892094373703
1628	-8.64542770385742	5.18180227279663	-6.62951993942261	0.00776136433705688	0.00646266713738441	0.00646266713738441	-0.0357449948787689
1629	-5.39868450164795	4.20777893066406	-6.30484533309937	0.0113327819854021	0.00678734155371785	0.0194496400654316	-0.0428878292441368
1630	-6.6973819732666	5.50647640228271	-6.49965000152588	0.00776136433705688	0.00159255252219737	0.00678734155371785	-0.023407369852066
1631	-7.9960789680481	5.50647640228271	-6.11004114151001	0.00776136433705688	0.00516396993771195	-0.00457625929266214	-0.0139918150380254
1632	-6.6973819732666	4.5324535369873	-5.98017120361328	-3.08191010844894e-05	0.0136055024340749	-0.0110697457566857	-0.0123684434220195
1633	-7.34673023223877	4.5324535369873	-6.88925933837891	-0.00879702530801296	0.00743668992072344	0.00256657530553639	-0.00847235135734081
1634	-7.34673023223877	4.5324535369873	-6.88925933837891	0.00418994715437293	0.00841071270406246	0.0197743140161037	0.000943203864153475
1635	-6.04803323745728	4.5324535369873	-6.36978054046631	-0.00132951640989631	0.000618529506027699	0.00776136433705688	-0.00425158534198999
1636	-7.9960789680481	4.85712766647339	-6.69445466995239	-0.00684897974133492	-0.0104203969240189	0.0178262684494257	0.011982130818069
1637	-7.9960789680481	5.50647640228271	-6.75938940048218	0.00191722682211548	-0.0195112787187099	-0.0139918150380254	0.0116574559360743
1638	-7.34673023223877	5.50647640228271	-6.82432460784912	-0.0260047651827335	-0.00847235135734081	-0.028926832601428	0.0246444288641214
1639	-4.74933576583862	4.85712766647339	-7.47367286682129	-0.0113944197073579	-0.0195112787187099	-0.0503553375601768	0.0330859608948231
1640	-7.34673023223877	5.8311505317688	-7.08406400680542	0.000293855206109583	-0.0389917381107807	-0.0587968714535236	0.0321119390428066
1641	-6.04803323745728	5.8311505317688	-7.01912927627563	-0.00392691092565656	-0.0490566417574883	-0.0526280589401722	0.0233457311987877
1642	-5.39868450164795	5.18180227279663	-7.27886867523193	-0.00522560812532902	-0.0438618510961533	-0.0383423902094364	0.0197743140161037
1643	-3.45063853263855	4.5324535369873	-7.08406400680542	-0.0026282137259841	-0.0373683646321297	-0.0191866029053926	-0.0156151866540313
1644	-4.0999870300293	4.85712766647339	-6.95419406890869	-0.00327756232582033	-0.0247060675173998	-0.00814767740666866	0.00548864435404539
1645	-5.39868450164795	4.85712766647339	-7.47367286682129	0.000618529506027699	-0.0337969474494457	0.00451462110504508	-0.00327756232582033
1646	-6.04803323745728	5.18180227279663	-7.47367286682129	-0.0139918150380254	-0.0367190167307854	0.0113327819854021	-0.00392691092565656
1647	-5.39868450164795	5.18180227279663	-7.60354280471802	0.0194496400654316	-0.0493813157081604	0.0213976856321096	-0.0221086721867323
1648	-6.6973819732666	4.5324535369873	-7.47367286682129	0.0178262684494257	-0.0708098188042641	0.0347093306481838	-0.0406151078641415
1649	-4.0999870300293	4.20777893066406	-7.01912927627563	0.0243197549134493	-0.0636669844388962	0.0425015166401863	-0.0393164120614529
1650	-6.6973819732666	4.5324535369873	-7.47367286682129	0.013930176384747	-0.0461345724761486	0.0405534692108631	-0.0328229255974293
1651	-6.6973819732666	4.5324535369873	-7.47367286682129	0.0226963832974434	-0.0402904339134693	0.0188002903014421	-0.0204853005707264
1652	-4.74933576583862	4.20777893066406	-6.75938940048218	0.00743668992072344	-0.0243813935667276	0.0106834331527352	-0.00717365415766835
1653	-3.45063853263855	4.85712766647339	-6.82432460784912	0.0145795252174139	-0.0279528107494116	0.0171769186854362	-0.0162645354866982
1654	-4.0999870300293	4.5324535369873	-6.69445466995239	0.00711201597005129	-0.0195112787187099	0.0220470335334539	0.00548864435404539
1655	-4.0999870300293	4.85712766647339	-7.01912927627563	0.00841071270406246	-0.0221086721867323	0.0132808275520802	0.00321592413820326
1656	-5.39868450164795	5.50647640228271	-7.21393346786499	0.00159255252219737	-0.0263294391334057	0.0149041991680861	0.00711201597005129
1657	-6.04803323745728	6.48049926757813	-7.08406400680542	-0.00165419070981443	0.0181509424000978	0.0262678004801273	0.0152288740500808
1658	-6.04803323745728	6.15582513809204	-7.60354280471802	-0.0139918150380254	0.0308132413774729	0.0376313999295235	0.0321119390428066
1659	-4.0999870300293	5.18180227279663	-6.88925933837891	-0.00879702530801296	0.031137915328145	0.0496443510055542	0.0340599827468395
1660	-4.74933576583862	6.15582513809204	-6.75938940048218	-3.08191010844894e-05	0.0399041213095188	0.0499690249562263	0.0353586822748184
1661	-5.39868450164795	6.80517339706421	-6.82432460784912	-0.00392691092565656	0.0317872650921345	0.0363327041268349	0.0197743140161037
1662	-4.74933576583862	5.50647640228271	-6.88925933837891	-0.00782300252467394	0.0330859608948231	0.00906006153672934	0.0207483377307653
1663	-4.0999870300293	5.50647640228271	-6.95419406890869	-0.00912170019000769	0.0295145437121391	-0.00814767740666866	0.00321592413820326
1664	-4.0999870300293	5.18180227279663	-6.82432460784912	-0.00814767740666866	0.0343846566975117	-0.0156151866540313	-0.00197886489331722
1665	-3.45063853263855	6.15582513809204	-7.01912927627563	-0.00327756232582033	0.0285405199974775	-0.0266541130840778	-0.00879702530801296
1666	-6.04803323745728	6.48049926757813	-7.14899873733521	0.0022419011220336	0.0213976856321096	-0.0347709693014622	-0.00457625929266214
1667	-5.39868450164795	7.12984800338745	-7.08406400680542	0.0106834331527352	0.0194496400654316	-0.0721085146069527	-0.0165892094373703
1668	-4.74933576583862	5.50647640228271	-7.4087381362915	0.0158782228827477	0.0252937767654657	-0.098082460463047	-0.0324982516467571
1669	-4.0999870300293	6.15582513809204	-7.08406400680542	0.0106834331527352	0.0360080301761627	-0.0704851448535919	-0.0445111989974976
1670	-4.74933576583862	6.80517339706421	-7.34380340576172	0.0100340843200684	0.0223717093467712	-0.0490566417574883	-0.039641086012125
1671	-6.6973819732666	6.80517339706421	-7.01912927627563	0.020423661917448	0.00938473641872406	-0.0354203209280968	-0.0204853005707264
1672	-2.8012900352478	5.18180227279663	-7.14899873733521	0.000943203864153475	0.00906006153672934	-0.00230353930965066	-0.0113944197073579
1673	-4.0999870300293	6.48049926757813	-6.88925933837891	0.0152288740500808	0.00873538758605719	0.0126314787194133	-0.0136671401560307
1674	-2.8012900352478	5.8311505317688	-7.01912927627563	0.0136055024340749	0.0252937767654657	0.0295145437121391	0.00126787810586393
1675	-4.0999870300293	6.48049926757813	-7.14899873733521	0.00516396993771195	0.0246444288641214	0.0473716296255589	0.0022419011220336
1676	-3.45063853263855	5.8311505317688	-6.82432460784912	-0.0026282137259841	0.0337353087961674	0.012956153601408	0.00548864435404539
1677	-6.04803323745728	7.12984800338745	-7.53860807418823	-0.00555028254166245	0.0317872650921345	0.000943203864153475	0.013930176384747
1678	-4.0999870300293	6.15582513809204	-7.21393346786499	-0.0230826959013939	0.0408781431615353	-0.00619963090866804	0.0272418223321438
1679	-6.04803323745728	7.45452213287354	-7.60354280471802	-0.0133424662053585	0.0405534692108631	-0.00879702530801296	0.0389300994575024
1680	-3.45063853263855	5.50647640228271	-7.4087381362915	-0.00717365415766835	0.0444495603442192	-0.0139918150380254	0.0295145437121391
1681	-4.0999870300293	6.15582513809204	-7.01912927627563	-0.00847235135734081	0.0226963832974434	0.00743668992072344	0.0288651939481497
1682	-3.45063853263855	6.48049926757813	-7.08406400680542	-0.0107450718060136	0.0136055024340749	0.00418994715437293	0.0113327819854021
1683	-6.04803323745728	7.45452213287354	-7.60354280471802	-0.00230353930965066	-0.00360223650932312	-0.0152905117720366	-0.00165419070981443
1684	-5.39868450164795	6.48049926757813	-7.27886867523193	-0.0162645354866982	-0.00197886489331722	-0.0260047651827335	-0.00457625929266214
1685	-6.04803323745728	6.48049926757813	-6.88925933837891	-0.00879702530801296	-0.0279528107494116	-0.0370436906814575	-0.0146411629393697
1686	-4.74933576583862	5.8311505317688	-6.82432460784912	-0.000680167751852423	-0.02697878703475	-0.038017712533474	-0.00425158534198999
1687	-6.6973819732666	6.15582513809204	-6.95419406890869	0.00483929552137852	-0.0373683646321297	-0.0172385573387146	-0.00522560812532902
1688	-6.6973819732666	5.8311505317688	-6.69445466995239	0.0126314787194133	-0.0536020807921886	0.01100810803473	-0.0276281367987394
1689	-8.64542770385742	7.12984800338745	-6.88925933837891	0.0126314787194133	-0.0415891297161579	0.0450989119708538	-0.0221086721867323
1690	-6.6973819732666	5.8311505317688	-6.62951993942261	0.0103587592020631	-0.0328229255974293	0.0210730116814375	-0.0240567177534103
1691	-8.64542770385742	7.12984800338745	-7.14899873733521	0.0113327819854021	-0.0318489037454128	0.0330859608948231	-0.0191866029053926
1692	-4.74933576583862	5.50647640228271	-6.88925933837891	0.00289124972186983	-0.0292515084147453	-0.0120437685400248	-0.0104203969240189
1693	-6.04803323745728	6.15582513809204	-6.95419406890869	0.00548864435404539	-0.0198359526693821	-0.0253554154187441	-0.0130177913233638
1694	-4.74933576583862	6.15582513809204	-6.82432460784912	-0.0120437685400248	0.00808603875339031	-0.0130177913233638	0.00354059832170606
1695	-6.04803323745728	5.8311505317688	-6.23991060256958	-0.00132951640989631	0.0113327819854021	-0.0165892094373703	-0.00425158534198999
1696	-4.0999870300293	5.18180227279663	-6.04510593414307	0.00386527273803949	0.00646266713738441	0.00483929552137852	-0.000680167751852423
1697	-6.6973819732666	5.8311505317688	-6.88925933837891	-0.00944637414067984	0.0106834331527352	0.00386527273803949	0.00354059832170606
1698	-4.74933576583862	6.15582513809204	-6.88925933837891	-0.0224333461374044	0.0265924744307995	-0.0130177913233638	0.0363327041268349
1699	-4.74933576583862	6.48049926757813	-7.08406400680542	-0.0169138833880424	0.0347093306481838	-0.0126931173726916	0.0421768426895142
1700	-5.39868450164795	6.80517339706421	-6.95419406890869	-0.00360223650932312	0.0317872650921345	-0.017887907102704	0.0262678004801273
1701	-5.39868450164795	6.15582513809204	-6.62951993942261	-0.000680167751852423	0.0399041213095188	0.00938473641872406	0.0220470335334539
1702	-3.45063853263855	5.18180227279663	-6.69445466995239	-0.00944637414067984	0.0473716296255589	0.0389300994575024	0.0162028968334198
1703	-4.74933576583862	5.50647640228271	-6.88925933837891	-0.00490093370899558	0.0649040415883064	0.0519170723855495	0.0126314787194133
1704	-4.74933576583862	5.18180227279663	-6.95419406890869	-0.00197886489331722	0.052891094237566	0.0580858811736107	0.00159255252219737
1705	-6.04803323745728	6.48049926757813	-7.08406400680542	-0.00327756232582033	0.0509430468082428	0.0551638156175613	0.00289124972186983
1706	-4.74933576583862	5.50647640228271	-6.95419406890869	0.000618529506027699	0.0386054255068302	0.0382807515561581	0.00711201597005129
1707	-6.04803323745728	5.50647640228271	-7.47367286682129	-0.00197886489331722	0.0106834331527352	0.0213976856321096	-0.0120437685400248
1708	-3.45063853263855	5.18180227279663	-7.47367286682129	0.0262678004801273	-0.00944637414067984	-0.00360223650932312	-0.0334722734987736
1709	-4.0999870300293	3.88310480117798	-7.53860807418823	0.013930176384747	-0.0328229255974293	-0.00977104809135199	-0.0376930385828018
1710	-5.39868450164795	5.18180227279663	-7.73341274261475	0.0136055024340749	-0.0532774068415165	-0.0149658378213644	-0.0295761823654175
1711	-4.0999870300293	4.20777893066406	-7.4087381362915	0.00581331877037883	-0.0649656802415848	-0.0409397818148136	-0.0172385573387146
1712	-4.0999870300293	5.18180227279663	-7.60354280471802	0.00451462110504508	-0.0675630792975426	-0.0578228458762169	-0.0136671401560307
1713	-6.04803323745728	5.50647640228271	-7.27886867523193	-0.00425158534198999	-0.0701604709029198	-0.0337969474494457	-0.00944637414067984
1714	-5.39868450164795	5.8311505317688	-7.4087381362915	0.0226963832974434	-0.0591215454041958	-0.0113944197073579	0.000293855206109583
1715	-6.04803323745728	5.50647640228271	-7.14899873733521	0.0103587592020631	-0.0600955672562122	0.00808603875339031	0.00386527273803949
1716	-5.39868450164795	5.50647640228271	-7.08406400680542	0.012956153601408	-0.0555501282215118	-0.00100484199356288	0.00938473641872406
1717	-5.39868450164795	5.8311505317688	-7.08406400680542	-0.0146411629393697	-0.0497059896588326	-0.00522560812532902	0.00906006153672934
1718	-2.15194129943848	5.18180227279663	-6.82432460784912	-0.00425158534198999	-0.0243813935667276	0.00386527273803949	0.0334106348454952
1719	-6.04803323745728	6.48049926757813	-7.34380340576172	-0.00912170019000769	-0.0191866029053926	0.00418994715437293	0.036657378077507
1720	-4.0999870300293	5.18180227279663	-7.21393346786499	0.000293855206109583	-0.0136671401560307	0.0168522447347641	0.0269171483814716
1721	-3.45063853263855	4.85712766647339	-7.08406400680542	0.00354059832170606	-0.0182125810533762	0.0210730116814375	0.0200989879667759
1722	-2.8012900352478	5.18180227279663	-6.88925933837891	-0.0139918150380254	-3.08191010844894e-05	0.0230210572481155	0.0132808275520802
1723	-2.8012900352478	5.50647640228271	-6.75938940048218	-0.00392691092565656	0.00938473641872406	0.045423585921526	-0.00327756232582033
1724	-4.0999870300293	5.18180227279663	-6.82432460784912	0.00256657530553639	0.029189869761467	0.0564625114202499	-0.000355493422830477
1725	-5.39868450164795	6.15582513809204	-6.82432460784912	0.00451462110504508	0.0343846566975117	0.0496443510055542	0.00354059832170606
1726	-2.8012900352478	5.18180227279663	-6.95419406890869	0.00906006153672934	0.0181509424000978	0.06393001973629	0.00256657530553639
1727	-3.45063853263855	5.18180227279663	-7.14899873733521	0.00906006153672934	0.0142548503354192	0.036657378077507	-0.0146411629393697
1728	-4.74933576583862	6.15582513809204	-6.82432460784912	0.0136055024340749	-0.00360223650932312	0.0113327819854021	-0.0286021586507559
1729	-3.45063853263855	5.18180227279663	-7.08406400680542	0.0100340843200684	0.00743668992072344	-0.0169138833880424	-0.0406151078641415
1730	-5.39868450164795	5.8311505317688	-7.21393346786499	0.0145795252174139	0.00321592413820326	-0.00717365415766835	-0.0282774847000837
1731	-4.0999870300293	4.85712766647339	-7.14899873733521	0.0162028968334198	0.00873538758605719	0.00354059832170606	-0.0130177913233638
1732	-4.0999870300293	4.85712766647339	-7.6684775352478	0.00970941036939621	0.0132808275520802	-0.000355493422830477	-0.00587495695799589
1733	-4.0999870300293	5.18180227279663	-7.73341274261475	-0.00879702530801296	0.0191249661147594	0.00743668992072344	-0.000355493422830477
1734	-2.8012900352478	5.18180227279663	-7.6684775352478	0.00191722682211548	0.0171769186854362	0.0379560738801956	0.00256657530553639
1735	-3.45063853263855	5.18180227279663	-7.4087381362915	0.00451462110504508	0.00613799272105098	0.00483929552137852	-0.00782300252467394
1736	-4.74933576583862	4.85712766647339	-6.75938940048218	0.00581331877037883	0.000943203864153475	-0.00587495695799589	0.00743668992072344
1737	-5.39868450164795	4.5324535369873	-6.49965000152588	-0.0026282137259841	0.00159255252219737	-0.0243813935667276	0.00256657530553639
1738	-5.39868450164795	5.8311505317688	-7.27886867523193	-0.0175632312893867	0.00613799272105098	-0.0373683646321297	0.0246444288641214
1739	-4.0999870300293	5.8311505317688	-7.14899873733521	-0.0172385573387146	-0.00197886489331722	-0.039641086012125	0.0431508645415306
1740	-5.39868450164795	6.15582513809204	-7.60354280471802	-0.00425158534198999	0.00126787810586393	-0.0623682886362076	0.0262678004801273
1741	-2.8012900352478	4.85712766647339	-6.88925933837891	-0.0104203969240189	-0.00100484199356288	-0.0750305876135826	0.0282158460468054
1742	-3.45063853263855	4.85712766647339	-7.47367286682129	-0.00197886489331722	-0.00555028254166245	-0.0747059136629105	0.0188002903014421
1743	-4.74933576583862	6.15582513809204	-7.21393346786499	-0.00392691092565656	0.01100810803473	-0.0347709693014622	0.00159255252219737
1744	-4.74933576583862	5.8311505317688	-7.73341274261475	-0.00392691092565656	0.012956153601408	-0.0123684434220195	0.00289124972186983
1745	-4.74933576583862	5.8311505317688	-7.60354280471802	0.000943203864153475	0.0275664981454611	0.0295145437121391	-0.0107450718060136
1746	-4.74933576583862	5.18180227279663	-6.95419406890869	0.00581331877037883	0.0213976856321096	0.0249691028147936	-0.0110697457566857
1747	-5.39868450164795	4.20777893066406	-7.27886867523193	0.00354059832170606	0.0334106348454952	0.0593845807015896	-0.0126931173726916
1748	-6.6973819732666	5.8311505317688	-6.82432460784912	0.0165275707840919	0.0272418223321438	0.0733455792069435	-0.0341216214001179
1749	-6.04803323745728	4.85712766647339	-6.49965000152588	0.00678734155371785	0.0470469556748867	0.0593845807015896	-0.0282774847000837
1750	-7.34673023223877	5.8311505317688	-7.27886867523193	-0.00132951640989631	0.047696303576231	0.0353586822748184	-0.0402904339134693
1751	-6.04803323745728	5.50647640228271	-6.82432460784912	0.000293855206109583	0.0548391379415989	0.0116574559360743	-0.0201606266200542
1752	-6.6973819732666	4.85712766647339	-6.82432460784912	0.0022419011220336	0.0525664202868938	-0.0110697457566857	-0.0149658378213644
1753	-6.6973819732666	5.18180227279663	-6.62951993942261	-0.00392691092565656	0.0489950031042099	-0.0117190945893526	-0.0110697457566857
1754	-5.39868450164795	4.5324535369873	-6.62951993942261	0.0142548503354192	0.0496443510055542	-0.00132951640989631	-0.00782300252467394
1755	-6.04803323745728	4.85712766647339	-6.95419406890869	-0.0204853005707264	0.0483456552028656	-0.00847235135734081	0.00191722682211548
1756	-7.9960789680481	6.48049926757813	-7.6684775352478	0.0145795252174139	0.0470469556748867	-0.00944637414067984	-0.000680167751852423
1757	-6.6973819732666	5.50647640228271	-7.47367286682129	0.00613799272105098	-0.0279528107494116	-0.103601925075054	0.0100340843200684
1758	-6.6973819732666	5.8311505317688	-7.01912927627563	-0.0237320438027382	-0.0461345724761486	-0.116264224052429	0.020423661917448
1759	-4.74933576583862	5.18180227279663	-7.01912927627563	-0.0159398596733809	-0.055874802172184	-0.0889915823936462	0.0259431265294552
1760	-5.39868450164795	5.50647640228271	-7.27886867523193	-0.00684897974133492	-0.0763292834162712	-0.0652903541922569	0.0233457311987877
1761	-3.45063853263855	5.18180227279663	-7.08406400680542	0.00711201597005129	-0.0792513489723206	-0.0620436146855354	0.0226963832974434
1762	-4.74933576583862	6.15582513809204	-7.27886867523193	-0.00619963090866804	-0.0734072178602219	-0.0565241500735283	0.00873538758605719
1763	-5.39868450164795	6.15582513809204	-7.08406400680542	-0.00132951640989631	-0.0604202412068844	-0.0367190167307854	0.00386527273803949
1764	-4.74933576583862	6.15582513809204	-7.47367286682129	0.00451462110504508	-0.050680011510849	-0.0406151078641415	-0.00425158534198999
1765	-6.04803323745728	6.15582513809204	-7.47367286682129	-0.00392691092565656	-0.0383423902094364	-0.0419138073921204	0.0100340843200684
1766	-4.74933576583862	6.15582513809204	-6.82432460784912	0.00841071270406246	-0.02697878703475	-0.0341216214001179	-0.00490093370899558
1767	-4.0999870300293	4.20777893066406	-7.21393346786499	-0.00457625929266214	-0.0376930385828018	-0.0227580219507217	-0.00847235135734081
1768	-3.45063853263855	5.50647640228271	-7.79834747314453	0.0149041991680861	-0.0386670641601086	0.0103587592020631	-0.0315242260694504
1769	-4.0999870300293	4.20777893066406	-7.27886867523193	0.0152288740500808	-0.0273034609854221	0.0434755384922028	-0.0347709693014622
1770	-4.0999870300293	4.5324535369873	-7.4087381362915	0.0136055024340749	-0.0191866029053926	0.0470469556748867	-0.0279528107494116
1771	-5.39868450164795	5.18180227279663	-7.4087381362915	0.0162028968334198	-0.0211346503347158	0.0564625114202499	-0.0208099745213985
1772	-5.39868450164795	5.18180227279663	-7.34380340576172	0.0022419011220336	0.0149041991680861	0.0149041991680861	-0.00912170019000769
1773	-6.04803323745728	4.85712766647339	-7.08406400680542	0.00743668992072344	0.0379560738801956	-0.00425158534198999	-0.000680167751852423
1774	-5.39868450164795	5.18180227279663	-7.21393346786499	0.00613799272105098	0.0532157681882381	0.011982130818069	-0.00717365415766835
1775	-2.8012900352478	4.85712766647339	-7.47367286682129	-0.000355493422830477	0.069124810397625	0.00289124972186983	0.00548864435404539
1776	-4.0999870300293	4.5324535369873	-7.34380340576172	-3.08191010844894e-05	0.0616573020815849	0.0116574559360743	0.00841071270406246
1777	-5.39868450164795	4.5324535369873	-7.14899873733521	-0.00230353930965066	0.0645793676376343	-0.00132951640989631	0.0126314787194133
1778	-5.39868450164795	5.50647640228271	-7.14899873733521	-0.0198359526693821	0.0681507885456085	-0.0133424662053585	0.0239950809627771
1779	-5.39868450164795	5.50647640228271	-7.6684775352478	-0.0182125810533762	0.0704235062003136	-0.0224333461374044	0.0356833562254906
1780	-3.45063853263855	5.50647640228271	-6.95419406890869	-0.0130177913233638	0.0467222817242146	-0.0250307414680719	0.0269171483814716
1781	-5.39868450164795	6.15582513809204	-7.01912927627563	-0.00295288790948689	0.0243197549134493	-0.028926832601428	0.0217223595827818
1782	-4.0999870300293	6.48049926757813	-7.14899873733521	-0.0136671401560307	0.0155535480007529	-0.0331475995481014	-0.0026282137259841
1783	-3.45063853263855	4.5324535369873	-6.62951993942261	-0.0100957229733467	0.00646266713738441	-0.0435371771454811	0.00256657530553639
1784	-2.8012900352478	5.50647640228271	-6.62951993942261	-0.00230353930965066	-0.0256800893694162	-0.0311995539814234	-0.00847235135734081
1785	-3.45063853263855	4.85712766647339	-7.08406400680542	-0.00717365415766835	-0.0493813157081604	-0.0273034609854221	-0.00457625929266214
1786	-3.45063853263855	5.8311505317688	-7.01912927627563	0.00321592413820326	-0.0652903541922569	-0.0211346503347158	0.00711201597005129
1787	-6.04803323745728	6.15582513809204	-6.95419406890869	0.0194496400654316	-0.0704851448535919	-0.0143164889886975	-0.0110697457566857
1788	-4.74933576583862	6.80517339706421	-7.08406400680542	0.0149041991680861	-0.0643163323402405	-0.0123684434220195	-0.0253554154187441
1789	-3.45063853263855	5.18180227279663	-6.75938940048218	0.0272418223321438	-0.0539267547428608	-0.017887907102704	-0.028926832601428
1790	-3.45063853263855	6.15582513809204	-7.21393346786499	0.0142548503354192	-0.0451605506241322	0.0103587592020631	-0.0263294391334057
1791	-4.0999870300293	6.15582513809204	-7.4087381362915	0.0152288740500808	-0.0331475995481014	0.0100340843200684	-0.0169138833880424
1792	-4.74933576583862	6.80517339706421	-7.27886867523193	0.0171769186854362	-0.0393164120614529	0.0181509424000978	-0.0120437685400248
1793	-4.0999870300293	6.15582513809204	-7.34380340576172	0.0113327819854021	-0.0201606266200542	0.00808603875339031	-0.0113944197073579
1794	-2.8012900352478	6.48049926757813	-7.27886867523193	-0.00717365415766835	-0.0172385573387146	0.0149041991680861	-0.00522560812532902
1795	-2.8012900352478	5.18180227279663	-7.34380340576172	0.0236704051494598	-0.00749832857400179	0.0103587592020631	0.00841071270406246
1796	-3.45063853263855	6.80517339706421	-7.6684775352478	-0.00327756232582033	0.00743668992072344	0.00386527273803949	0.0136055024340749
1797	-3.45063853263855	6.15582513809204	-7.73341274261475	-0.00132951640989631	-0.0026282137259841	0.000618529506027699	0.0149041991680861
1798	-4.0999870300293	5.8311505317688	-7.53860807418823	-0.0126931173726916	0.0278911720961332	-0.02697878703475	0.020423661917448
1799	-3.45063853263855	6.48049926757813	-7.6684775352478	-0.00425158534198999	0.0262678004801273	-0.0279528107494116	0.0246444288641214
1800	-4.0999870300293	6.15582513809204	-7.34380340576172	-0.00977104809135199	0.0405534692108631	-0.0256800893694162	0.0126314787194133
1801	-2.8012900352478	5.18180227279663	-7.21393346786499	-0.00490093370899558	0.0321119390428066	-0.0350956469774246	0.0178262684494257
1802	-5.39868450164795	6.80517339706421	-7.01912927627563	-0.00360223650932312	0.0421768426895142	-0.0227580219507217	-0.00165419070981443
1803	-4.0999870300293	6.48049926757813	-7.6684775352478	-0.00360223650932312	0.0483456552028656	-0.0126931173726916	-3.08191010844894e-05
1804	-6.04803323745728	6.80517339706421	-7.60354280471802	0.0022419011220336	0.0496443510055542	0.00289124972186983	-0.00587495695799589
1805	-4.74933576583862	6.80517339706421	-7.53860807418823	0.00256657530553639	0.0480209775269032	0.00938473641872406	0.00451462110504508
1806	-3.45063853263855	6.15582513809204	-6.75938940048218	0.00516396993771195	0.0415274947881699	0.0142548503354192	0.000943203864153475
1807	-3.45063853263855	5.8311505317688	-7.08406400680542	0.00646266713738441	0.0399041213095188	0.0236704051494598	-0.00717365415766835
1808	-4.74933576583862	5.8311505317688	-7.34380340576172	0.00321592413820326	0.0265924744307995	0.0483456552028656	-0.0324982516467571
1809	-5.39868450164795	6.48049926757813	-7.73341274261475	0.00289124972186983	0.0210730116814375	0.0243197549134493	-0.0331475995481014
1810	-4.74933576583862	5.8311505317688	-7.27886867523193	0.0116574559360743	0.00970941036939621	0.0285405199974775	-0.021459324285388
1811	-5.39868450164795	5.8311505317688	-7.60354280471802	0.00516396993771195	-0.00684897974133492	0.00970941036939621	-0.00717365415766835
1812	-7.9960789680481	7.12984800338745	-7.60354280471802	-3.08191010844894e-05	-0.00944637414067984	-0.00295288790948689	0.00321592413820326
1813	-7.34673023223877	6.48049926757813	-7.21393346786499	-0.00522560812532902	-0.0188619289547205	-0.0120437685400248	0.00970941036939621
1814	-7.34673023223877	6.80517339706421	-7.6684775352478	-0.0182125810533762	-0.0282774847000837	0.00808603875339031	0.0136055024340749
1815	-7.9960789680481	6.80517339706421	-7.14899873733521	-0.00197886489331722	-0.0360696688294411	0.00451462110504508	0.013930176384747
1816	-7.34673023223877	6.80517339706421	-7.21393346786499	-0.00944637414067984	-0.048407293856144	-0.00587495695799589	0.0178262684494257
1817	-5.39868450164795	5.50647640228271	-6.43471527099609	-0.00847235135734081	-0.0415891297161579	-0.0107450718060136	0.0239950809627771
1818	-6.04803323745728	5.8311505317688	-6.69445466995239	-0.0217839982360601	-0.0217839982360601	-0.0156151866540313	0.0395794473588467
1819	-5.39868450164795	6.15582513809204	-6.75938940048218	-0.0201606266200542	-0.0185372550040483	-0.00749832857400179	0.0483456552028656
1820	-5.39868450164795	6.15582513809204	-6.95419406890869	-0.00782300252467394	-0.0123684434220195	0.00483929552137852	0.0343846566975117
1821	-2.8012900352478	5.50647640228271	-7.14899873733521	-0.00749832857400179	-0.0201606266200542	-0.0026282137259841	0.0272418223321438
1822	-6.04803323745728	7.12984800338745	-7.6684775352478	-0.00652430532500148	-0.0224333461374044	-0.00360223650932312	0.0175015944987535
1823	-4.0999870300293	6.80517339706421	-7.53860807418823	-0.00847235135734081	-0.0201606266200542	-0.0354203209280968	0.0269171483814716
1824	-6.04803323745728	6.48049926757813	-6.82432460784912	-0.00327756232582033	-0.0133424662053585	-0.028926832601428	-0.000680167751852423
1825	-5.39868450164795	6.48049926757813	-7.47367286682129	0.00418994715437293	-0.0159398596733809	-0.00847235135734081	0.00418994715437293
1826	-4.0999870300293	5.8311505317688	-7.47367286682129	0.00126787810586393	-0.0217839982360601	0.011982130818069	0.000943203864153475
1827	-2.8012900352478	5.50647640228271	-7.60354280471802	0.00126787810586393	-0.0256800893694162	0.0535404421389103	-0.0159398596733809
1828	-4.0999870300293	5.8311505317688	-6.88925933837891	0.0194496400654316	-0.0331475995481014	0.0655533894896507	-0.0337969474494457
1829	-4.74933576583862	6.48049926757813	-7.01912927627563	0.0175015944987535	-0.0237320438027382	0.0788650363683701	-0.0412644557654858
1830	-4.0999870300293	5.18180227279663	-7.14899873733521	0.0132808275520802	-0.0156151866540313	0.081787109375	-0.0224333461374044
1831	-2.8012900352478	5.18180227279663	-7.53860807418823	0.01100810803473	-0.0211346503347158	0.0649040415883064	-0.0143164889886975
1832	-6.6973819732666	6.15582513809204	-7.6684775352478	0.00841071270406246	-0.0152905117720366	0.0438002124428749	-0.0126931173726916
1833	-5.39868450164795	5.50647640228271	-7.08406400680542	0.00483929552137852	-0.00977104809135199	0.0207483377307653	-0.00490093370899558
1834	-6.6973819732666	5.50647640228271	-7.14899873733521	0.00581331877037883	0.0149041991680861	0.00256657530553639	-0.00814767740666866
1835	-4.0999870300293	5.8311505317688	-7.08406400680542	0.0152288740500808	-0.00814767740666866	-0.00944637414067984	-0.00425158534198999
1836	-4.0999870300293	5.18180227279663	-6.88925933837891	0.0285405199974775	0.00418994715437293	-0.0308748781681061	0.00711201597005129
1837	-4.74933576583862	3.88310480117798	-7.4087381362915	0.00418994715437293	0.000293855206109583	-0.0516540370881557	0.00581331877037883
1838	-4.0999870300293	4.20777893066406	-7.4087381362915	-0.0165892094373703	0.0100340843200684	-0.0773033052682877	0.0246444288641214
1839	-5.39868450164795	4.85712766647339	-7.9282169342041	-0.00814767740666866	0.00613799272105098	-0.0971084386110306	0.0356833562254906
1840	-4.74933576583862	4.85712766647339	-7.27886867523193	-0.00587495695799589	0.00516396993771195	-0.0886669084429741	0.0269171483814716
1841	-3.45063853263855	4.5324535369873	-7.27886867523193	0.00386527273803949	0.00548864435404539	-0.0701604709029198	0.0249691028147936
1842	-5.39868450164795	5.50647640228271	-6.75938940048218	-0.00652430532500148	0.0100340843200684	-0.0474332682788372	0.0152288740500808
1843	-7.34673023223877	5.8311505317688	-7.08406400680542	-0.00619963090866804	0.012956153601408	-0.0474332682788372	-0.00392691092565656
1844	-6.04803323745728	6.48049926757813	-7.27886867523193	-0.00197886489331722	0.0379560738801956	-0.0383423902094364	0.000618529506027699
1845	-4.0999870300293	5.18180227279663	-7.14899873733521	0.000943203864153475	0.0590599067509174	-0.0324982516467571	-0.00749832857400179
1846	-4.0999870300293	5.50647640228271	-6.56458520889282	-0.00522560812532902	0.0675014406442642	-0.0360696688294411	-0.00749832857400179
1847	-4.0999870300293	5.50647640228271	-7.27886867523193	0.0171769186854362	0.0473716296255589	-0.0204853005707264	-0.0143164889886975
1848	-4.74933576583862	5.50647640228271	-6.95419406890869	0.00743668992072344	0.0450989119708538	0.00613799272105098	-0.0422384813427925
1849	-6.04803323745728	6.48049926757813	-7.21393346786499	0.0200989879667759	0.0463976077735424	0.025618452578783	-0.039641086012125
1850	-4.74933576583862	5.50647640228271	-7.34380340576172	0.0162028968334198	0.0327612869441509	0.0463976077735424	-0.02697878703475
1851	-6.04803323745728	6.48049926757813	-7.53860807418823	0.0132808275520802	0.0434755384922028	0.0496443510055542	-0.00912170019000769
1852	-6.6973819732666	6.80517339706421	-6.88925933837891	0.00646266713738441	0.0321119390428066	0.0347093306481838	-0.0120437685400248
1853	-5.39868450164795	5.8311505317688	-6.75938940048218	-0.00555028254166245	0.0269171483814716	0.0532157681882381	-0.00944637414067984
1854	-4.0999870300293	6.15582513809204	-6.82432460784912	-0.00944637414067984	0.0178262684494257	0.0162028968334198	0.00581331877037883
1855	-6.04803323745728	5.8311505317688	-7.01912927627563	0.00613799272105098	0.0145795252174139	0.0463976077735424	0.000618529506027699
1856	-6.04803323745728	7.12984800338745	-7.60354280471802	0.000618529506027699	0.0123068047687411	0.0337353087961674	0.0100340843200684
1857	-5.39868450164795	6.80517339706421	-7.86328220367432	-0.00490093370899558	0.00873538758605719	0.0395794473588467	-0.00100484199356288
1858	-6.6973819732666	6.80517339706421	-7.79834747314453	-0.0159398596733809	0.011982130818069	0.00711201597005129	0.0327612869441509
1859	-4.0999870300293	5.8311505317688	-7.6684775352478	-0.00944637414067984	0.0136055024340749	0.00516396993771195	0.0340599827468395
1860	-6.04803323745728	6.80517339706421	-7.6684775352478	-0.00749832857400179	0.0116574559360743	0.00418994715437293	0.0314625911414623
1861	-5.39868450164795	6.80517339706421	-7.99315214157104	-0.00619963090866804	0.00548864435404539	-0.0120437685400248	0.0269171483814716
1862	-6.6973819732666	6.48049926757813	-6.95419406890869	0.000293855206109583	-0.0120437685400248	-0.0175632312893867	-0.00392691092565656
1863	-5.39868450164795	6.15582513809204	-6.95419406890869	-0.0110697457566857	-0.0282774847000837	-0.0292515084147453	-0.00457625929266214
1864	-6.04803323745728	7.12984800338745	-7.60354280471802	0.00256657530553639	-0.0334722734987736	-0.00944637414067984	-0.00165419070981443
1865	-6.04803323745728	7.12984800338745	-7.4087381362915	-0.00295288790948689	-0.0273034609854221	-0.000355493422830477	-0.00197886489331722
1866	-4.0999870300293	6.48049926757813	-6.82432460784912	0.0158782228827477	-0.0337969474494457	0.00451462110504508	0.00548864435404539
1867	-4.0999870300293	6.15582513809204	-6.95419406890869	0.01847561635077	-0.0552254542708397	0.0162028968334198	-0.0139918150380254
1868	-4.0999870300293	5.8311505317688	-7.4087381362915	0.0136055024340749	-0.0458098985254765	0.0412028171122074	-0.0370436906814575
1869	-6.04803323745728	7.12984800338745	-7.6684775352478	0.0236704051494598	-0.0311995539814234	0.0545144639909267	-0.0477579422295094
1870	-4.0999870300293	5.8311505317688	-7.27886867523193	0.00906006153672934	-0.0331475995481014	0.049319677054882	-0.0406151078641415
1871	-6.04803323745728	7.12984800338745	-6.69445466995239	0.0158782228827477	-0.0175632312893867	0.049319677054882	-0.0253554154187441
1872	-5.39868450164795	5.50647640228271	-6.69445466995239	0.00678734155371785	-0.0175632312893867	0.0356833562254906	-0.0165892094373703
1873	-5.39868450164795	6.15582513809204	-7.21393346786499	-0.00165419070981443	0.00808603875339031	0.025618452578783	-0.0169138833880424
1874	-7.34673023223877	6.80517339706421	-7.14899873733521	0.000618529506027699	-0.00782300252467394	0.0330859608948231	-0.00522560812532902
1875	-7.34673023223877	6.80517339706421	-7.60354280471802	0.00483929552137852	-0.000355493422830477	0.0386054255068302	-0.000680167751852423
1876	-6.04803323745728	5.50647640228271	-7.34380340576172	-0.0100957229733467	-0.00230353930965066	0.0340599827468395	0.0158782228827477
1877	-7.34673023223877	6.15582513809204	-6.49965000152588	-0.0100957229733467	-0.00977104809135199	0.0304885655641556	0.0103587592020631
1878	-7.34673023223877	5.50647640228271	-6.88925933837891	-0.0273034609854221	0.00678734155371785	-0.00717365415766835	0.0340599827468395
1879	-7.34673023223877	6.15582513809204	-7.14899873733521	-0.0286021586507559	0.0158782228827477	-0.0266541130840778	0.0412028171122074
1880	-8.64542770385742	6.80517339706421	-7.53860807418823	-0.0172385573387146	-0.00392691092565656	-0.0643163323402405	0.0317872650921345
1881	-8.64542770385742	7.12984800338745	-7.53860807418823	-0.0136671401560307	0.00159255252219737	-0.0568488240242004	0.0236704051494598
1882	-7.9960789680481	6.80517339706421	-7.4087381362915	-0.0113944197073579	0.0100340843200684	-0.0743812397122383	0.0171769186854362
1883	-7.34673023223877	7.12984800338745	-7.34380340576172	-0.00944637414067984	0.020423661917448	-0.0672384053468704	0.0178262684494257
1884	-7.9960789680481	7.12984800338745	-7.6684775352478	-0.00847235135734081	0.0275664981454611	-0.0529527328908443	0.00386527273803949
1885	-6.04803323745728	6.48049926757813	-7.08406400680542	-0.00684897974133492	0.0230210572481155	-0.0334722734987736	0.00289124972186983
1886	-6.6973819732666	6.80517339706421	-7.08406400680542	0.0100340843200684	0.0194496400654316	-0.00879702530801296	0.00516396993771195
1887	-6.6973819732666	7.45452213287354	-7.53860807418823	0.00938473641872406	0.013930176384747	0.0132808275520802	-0.0185372550040483
1888	-4.74933576583862	6.15582513809204	-7.27886867523193	0.00808603875339031	-0.00132951640989631	0.0425015166401863	-0.0305502042174339
1889	-6.04803323745728	5.8311505317688	-6.56458520889282	0.00841071270406246	0.00256657530553639	0.0512677207589149	-0.0399657599627972
1890	-4.0999870300293	5.8311505317688	-7.01912927627563	0.00646266713738441	-0.000355493422830477	0.0571118593215942	-0.0247060675173998
1891	-5.39868450164795	6.80517339706421	-7.21393346786499	0.0149041991680861	-0.00522560812532902	0.0489950031042099	-0.0201606266200542
1892	-6.04803323745728	6.15582513809204	-7.34380340576172	0.00970941036939621	0.00321592413820326	0.0220470335334539	-0.00879702530801296
1893	-4.0999870300293	6.15582513809204	-7.14899873733521	0.00873538758605719	0.00386527273803949	0.0194496400654316	-0.0126931173726916
1894	-4.74933576583862	5.50647640228271	-7.34380340576172	0.00808603875339031	0.013930176384747	0.0275664981454611	-0.00684897974133492
1895	-6.6973819732666	6.80517339706421	-7.53860807418823	0.0191249661147594	-0.00879702530801296	0.0106834331527352	-0.0026282137259841
1896	-5.39868450164795	6.80517339706421	-7.73341274261475	-0.00197886489331722	-0.0273034609854221	-0.00295288790948689	-0.000355493422830477
1897	-6.04803323745728	6.80517339706421	-7.86328220367432	0.000943203864153475	-0.0324982516467571	-0.0295761823654175	0.011982130818069
1898	-3.45063853263855	5.8311505317688	-7.6684775352478	-0.0130177913233638	-0.0386670641601086	-0.0617189407348633	0.0304885655641556
1899	-4.0999870300293	5.18180227279663	-7.21393346786499	-0.0110697457566857	-0.0217839982360601	-0.0497059896588326	0.0356833562254906
1900	-4.0999870300293	5.18180227279663	-6.75938940048218	-3.08191010844894e-05	-0.0240567177534103	-0.0747059136629105	0.0314625911414623
1901	-6.04803323745728	6.15582513809204	-7.53860807418823	-0.000355493422830477	-0.0195112787187099	-0.0808747261762619	0.0194496400654316
1902	-6.04803323745728	4.5324535369873	-7.47367286682129	0.000293855206109583	-0.0227580219507217	-0.0626929625868797	0.00743668992072344
1903	-5.39868450164795	5.18180227279663	-7.4087381362915	-0.00879702530801296	-0.0240567177534103	-0.0354203209280968	0.00548864435404539
1904	-3.45063853263855	4.5324535369873	-7.21393346786499	-0.00230353930965066	-0.0188619289547205	-0.0159398596733809	-0.00165419070981443
1905	-5.39868450164795	4.85712766647339	-6.69445466995239	0.0265924744307995	-0.00100484199356288	0.00289124972186983	-0.00490093370899558
1906	-4.74933576583862	5.50647640228271	-6.82432460784912	0.00841071270406246	-0.00360223650932312	0.0165275707840919	-0.00814767740666866
1907	-6.04803323745728	6.15582513809204	-7.53860807418823	0.0142548503354192	0.00516396993771195	0.0233457311987877	-0.0149658378213644
1908	-4.0999870300293	6.15582513809204	-7.6684775352478	0.01847561635077	0.00548864435404539	0.0304885655641556	-0.0406151078641415
1909	-4.74933576583862	5.50647640228271	-7.4087381362915	0.0116574559360743	0.0194496400654316	0.0162028968334198	-0.0422384813427925
1910	-3.45063853263855	5.8311505317688	-7.08406400680542	0.00678734155371785	0.0236704051494598	0.00386527273803949	-0.0250307414680719
1911	-6.6973819732666	7.12984800338745	-7.47367286682129	0.00743668992072344	0.0304885655641556	-0.0123684434220195	-0.017887907102704
1912	-3.45063853263855	5.50647640228271	-7.01912927627563	0.00938473641872406	0.0269171483814716	-0.0263294391334057	-0.00619963090866804
1913	-3.45063853263855	5.8311505317688	-7.60354280471802	0.00451462110504508	0.0343846566975117	-0.0217839982360601	-0.00652430532500148
1914	-2.8012900352478	5.8311505317688	-7.34380340576172	0.00516396993771195	0.0376313999295235	-0.0227580219507217	0.000618529506027699
1915	-6.6973819732666	5.8311505317688	-7.21393346786499	0.000618529506027699	0.0191249661147594	-0.0386670641601086	0.000618529506027699
1916	-5.39868450164795	6.80517339706421	-7.53860807418823	-0.00392691092565656	0.0149041991680861	-0.0402904339134693	0.0106834331527352
1917	-6.6973819732666	7.12984800338745	-6.95419406890869	-0.0026282137259841	0.0213976856321096	-0.0428878292441368	0.0022419011220336
1918	-5.39868450164795	6.48049926757813	-6.95419406890869	-0.0149658378213644	0.0382807515561581	-0.0458098985254765	0.0317872650921345
1919	-4.0999870300293	5.8311505317688	-7.01912927627563	-0.0152905117720366	0.0275664981454611	-0.0341216214001179	0.0431508645415306
1920	-4.0999870300293	6.80517339706421	-7.34380340576172	-0.00782300252467394	0.00386527273803949	-0.0221086721867323	0.0327612869441509
1921	-5.39868450164795	6.80517339706421	-7.27886867523193	-0.00230353930965066	-0.00295288790948689	-0.0175632312893867	0.0324366129934788
1922	-5.39868450164795	6.15582513809204	-7.01912927627563	-0.00327756232582033	-0.00425158534198999	-0.00587495695799589	0.012956153601408
1923	-4.0999870300293	5.8311505317688	-6.88925933837891	0.00743668992072344	0.000293855206109583	0.00808603875339031	0.00678734155371785
1924	-4.0999870300293	5.8311505317688	-7.34380340576172	-0.00879702530801296	0.0123068047687411	-0.00555028254166245	0.0168522447347641
1925	-6.04803323745728	6.48049926757813	-7.21393346786499	-3.08191010844894e-05	0.0116574559360743	-0.0162645354866982	0.0168522447347641
1926	-4.74933576583862	6.80517339706421	-7.34380340576172	0.000943203864153475	0.025618452578783	-0.0458098985254765	0.0149041991680861
1927	-4.0999870300293	7.12984800338745	-7.73341274261475	0.0132808275520802	0.0272418223321438	-0.0292515084147453	-0.0026282137259841
1928	-4.74933576583862	6.48049926757813	-7.73341274261475	0.00646266713738441	0.00970941036939621	-0.0120437685400248	-0.0315242260694504
1929	-4.74933576583862	5.8311505317688	-6.82432460784912	0.0103587592020631	0.00906006153672934	-0.00749832857400179	-0.0260047651827335
1930	-3.45063853263855	6.15582513809204	-7.53860807418823	0.0100340843200684	-0.0100957229733467	0.00841071270406246	-0.0253554154187441
1931	-5.39868450164795	6.15582513809204	-7.73341274261475	0.0142548503354192	-0.0104203969240189	0.0350340083241463	-0.0169138833880424
1932	-3.45063853263855	6.15582513809204	-7.4087381362915	0.00613799272105098	-0.0253554154187441	0.025618452578783	-0.00132951640989631
1933	-3.45063853263855	5.50647640228271	-7.27886867523193	0.00159255252219737	-0.0354203209280968	0.0314625911414623	-0.00555028254166245
1934	-2.8012900352478	5.8311505317688	-7.27886867523193	-0.00360223650932312	-0.0299008563160896	0.0217223595827818	-3.08191010844894e-05
1935	-5.39868450164795	5.50647640228271	-7.14899873733521	-0.000355493422830477	-0.0256800893694162	0.00970941036939621	-0.00132951640989631
1936	-4.0999870300293	6.15582513809204	-7.47367286682129	0.00613799272105098	-0.0237320438027382	0.0278911720961332	0.000293855206109583
1937	-6.04803323745728	5.8311505317688	-8.05808639526367	-0.00425158534198999	-0.0204853005707264	0.025618452578783	0.000943203864153475
1938	-5.39868450164795	6.15582513809204	-7.9282169342041	-0.0165892094373703	-0.00295288790948689	0.0304885655641556	0.020423661917448
1939	-4.0999870300293	5.18180227279663	-7.47367286682129	-0.0159398596733809	0.00354059832170606	0.0304885655641556	0.0337353087961674
1940	-4.74933576583862	5.8311505317688	-7.47367286682129	-0.00587495695799589	0.00776136433705688	0.0327612869441509	0.0220470335334539
1941	-6.04803323745728	6.80517339706421	-7.34380340576172	-0.0100957229733467	0.0100340843200684	0.0269171483814716	0.0233457311987877
1942	-7.34673023223877	5.18180227279663	-7.34380340576172	-0.00944637414067984	0.00256657530553639	-0.0302255302667618	0.00321592413820326
1943	-6.6973819732666	4.85712766647339	-7.6684775352478	-0.0152905117720366	0.000943203864153475	-0.0415891297161579	-0.00457625929266214
1944	-6.04803323745728	5.18180227279663	-7.6684775352478	-0.0133424662053585	0.00451462110504508	-0.0250307414680719	0.0126314787194133
1945	-7.9960789680481	5.8311505317688	-7.47367286682129	-0.00944637414067984	-0.000355493422830477	-0.00327756232582033	-0.00425158534198999
1946	-7.9960789680481	6.15582513809204	-7.47367286682129	-0.00392691092565656	-0.0130177913233638	0.0103587592020631	-0.00360223650932312
1947	-7.9960789680481	6.48049926757813	-7.27886867523193	0.00256657530553639	-0.00132951640989631	0.0327612869441509	-0.0110697457566857
1948	-7.34673023223877	6.15582513809204	-7.6684775352478	0.0152288740500808	-0.0143164889886975	0.0213976856321096	-0.0295761823654175
1949	-6.04803323745728	5.18180227279663	-7.47367286682129	0.00970941036939621	-0.0143164889886975	0.0233457311987877	-0.0318489037454128
1950	-5.39868450164795	6.15582513809204	-7.6684775352478	0.0126314787194133	-0.00230353930965066	0.0434755384922028	-0.0350956469774246
1951	-5.39868450164795	6.15582513809204	-7.4087381362915	0.0126314787194133	-0.00749832857400179	0.0593845807015896	-0.0162645354866982
1952	-4.74933576583862	5.18180227279663	-7.08406400680542	0.00711201597005129	-0.00295288790948689	0.0457482598721981	-0.0100957229733467
1953	-3.45063853263855	4.85712766647339	-7.08406400680542	-0.000355493422830477	-0.0201606266200542	0.0525664202868938	-0.00749832857400179
1954	-3.45063853263855	5.18180227279663	-7.47367286682129	0.020423661917448	-0.00132951640989631	0.0463976077735424	-0.00782300252467394
1955	-3.45063853263855	5.50647640228271	-6.75938940048218	-0.00360223650932312	0.011982130818069	0.0460729338228703	0.00354059832170606
1956	-5.39868450164795	6.48049926757813	-7.21393346786499	0.0136055024340749	0.0220470335334539	0.040228795260191	0.01100810803473
1957	-5.39868450164795	6.15582513809204	-6.88925933837891	-0.0182125810533762	0.0220470335334539	0.0327612869441509	0.0126314787194133
1958	-2.8012900352478	4.85712766647339	-6.75938940048218	-0.0104203969240189	0.013930176384747	0.0389300994575024	0.0337353087961674
1959	-4.0999870300293	4.5324535369873	-7.01912927627563	-0.0172385573387146	0.0213976856321096	0.0382807515561581	0.0392547734081745
1960	-2.15194129943848	4.5324535369873	-7.14899873733521	-0.0113944197073579	0.0200989879667759	0.0314625911414623	0.0236704051494598
1961	-4.74933576583862	4.85712766647339	-7.21393346786499	-0.00425158534198999	0.00678734155371785	0.0321119390428066	0.0327612869441509
1962	-4.74933576583862	4.85712766647339	-7.08406400680542	-0.00619963090866804	-0.00879702530801296	-0.0510046854615211	0.00516396993771195
1963	-4.74933576583862	4.85712766647339	-6.56458520889282	-0.00295288790948689	-0.0120437685400248	-0.0523033849895	0.012956153601408
1964	-5.39868450164795	5.18180227279663	-6.69445466995239	-0.00587495695799589	-0.0156151866540313	-0.0334722734987736	0.0100340843200684
1965	-5.39868450164795	5.18180227279663	-6.82432460784912	0.0106834331527352	-0.0182125810533762	-0.00392691092565656	0.0126314787194133
1966	-4.74933576583862	5.18180227279663	-6.69445466995239	0.000618529506027699	-0.0299008563160896	0.00354059832170606	-0.00327756232582033
1967	-4.74933576583862	4.85712766647339	-6.62951993942261	-0.00457625929266214	-0.0182125810533762	0.01100810803473	-0.0123684434220195
1968	-4.74933576583862	5.8311505317688	-6.95419406890869	0.0269171483814716	-0.0341216214001179	0.0243197549134493	-0.0354203209280968
1969	-2.8012900352478	4.5324535369873	-6.69445466995239	0.011982130818069	-0.0133424662053585	0.00451462110504508	-0.0422384813427925
1970	-4.74933576583862	6.15582513809204	-6.82432460784912	0.0116574559360743	-0.00717365415766835	-0.00490093370899558	-0.0253554154187441
1971	-5.39868450164795	6.15582513809204	-7.01912927627563	0.0149041991680861	-0.0256800893694162	-0.00197886489331722	-0.0211346503347158
1972	-2.8012900352478	5.50647640228271	-6.95419406890869	-0.00912170019000769	-0.0130177913233638	-0.0324982516467571	-0.0113944197073579
1973	-4.0999870300293	5.18180227279663	-6.69445466995239	0.0113327819854021	-0.017887907102704	-0.038017712533474	-0.0104203969240189
1974	-3.45063853263855	5.50647640228271	-7.34380340576172	0.012956153601408	0.011982130818069	-0.0386670641601086	-0.00360223650932312
1975	-3.45063853263855	4.85712766647339	-7.14899873733521	-0.00100484199356288	-0.00879702530801296	-0.039641086012125	-0.00327756232582033
1976	-5.39868450164795	6.48049926757813	-7.08406400680542	0.0168522447347641	-0.0360696688294411	-0.043212503194809	0.00451462110504508
1977	-4.74933576583862	6.48049926757813	-7.53860807418823	-0.00619963090866804	0.000943203864153475	-0.0331475995481014	0.0149041991680861
1978	-3.45063853263855	5.50647640228271	-7.53860807418823	-0.0175632312893867	-0.00165419070981443	-0.0386670641601086	0.0295145437121391
1979	-4.74933576583862	5.50647640228271	-7.4087381362915	-0.0107450718060136	-0.0117190945893526	-0.0360696688294411	0.0343846566975117
1980	-2.8012900352478	5.50647640228271	-7.6684775352478	-0.00944637414067984	-0.0211346503347158	-0.0474332682788372	0.0239950809627771
1981	-4.74933576583862	6.80517339706421	-7.6684775352478	0.000618529506027699	0.0136055024340749	-0.0539267547428608	0.0285405199974775
1982	-4.74933576583862	6.48049926757813	-7.47367286682129	0.000943203864153475	0.000943203864153475	-0.0519787110388279	0.0113327819854021
1983	-5.39868450164795	6.48049926757813	-7.79834747314453	-0.00684897974133492	0.0188002903014421	-0.0354203209280968	0.00678734155371785
1984	-4.74933576583862	6.80517339706421	-7.99315214157104	-3.08191010844894e-05	0.00808603875339031	-0.0260047651827335	0.0142548503354192
1985	-4.74933576583862	6.48049926757813	-7.86328220367432	0.00451462110504508	0.0106834331527352	-0.0204853005707264	-0.00165419070981443
1986	-2.8012900352478	5.8311505317688	-7.08406400680542	0.00321592413820326	-0.0110697457566857	-0.0107450718060136	-0.00230353930965066
1987	-2.8012900352478	6.15582513809204	-7.01912927627563	-0.0026282137259841	-0.0113944197073579	-0.0201606266200542	-0.00230353930965066
1988	-3.45063853263855	6.48049926757813	-7.01912927627563	0.0136055024340749	-0.017887907102704	-0.0152905117720366	-0.0256800893694162
1989	-2.8012900352478	5.50647640228271	-6.82432460784912	0.0123068047687411	-0.00879702530801296	-0.000680167751852423	-0.0370436906814575
1990	-4.74933576583862	7.12984800338745	-7.21393346786499	0.0239950809627771	-0.000680167751852423	0.0252937767654657	-0.0211346503347158
1991	-4.74933576583862	5.8311505317688	-6.30484533309937	0.0158782228827477	0.000618529506027699	0.0246444288641214	-0.0169138833880424
1992	-2.8012900352478	5.8311505317688	-6.30484533309937	0.00906006153672934	0.00126787810586393	0.0223717093467712	-0.00749832857400179
1993	-3.45063853263855	5.50647640228271	-7.08406400680542	0.0113327819854021	0.0136055024340749	0.00776136433705688	-0.00717365415766835
1994	-3.45063853263855	6.80517339706421	-6.82432460784912	0.0100340843200684	0.0178262684494257	0.0486703291535378	-0.00295288790948689
1995	-2.15194129943848	5.8311505317688	-7.08406400680542	-0.0026282137259841	0.0191249661147594	0.0545144639909267	0.00516396993771195
1996	-4.0999870300293	5.8311505317688	-7.01912927627563	-0.00619963090866804	0.0181509424000978	0.0509430468082428	0.000293855206109583
1997	-4.74933576583862	5.50647640228271	-6.88925933837891	-0.0107450718060136	0.0213976856321096	0.0308132413774729	0.00256657530553639
1998	-5.39868450164795	6.15582513809204	-6.95419406890869	-0.0305502042174339	0.036657378077507	-0.0100957229733467	0.0278911720961332
1999	-6.6973819732666	6.48049926757813	-6.88925933837891	-0.0282774847000837	0.0392547734081745	-0.0302255302667618	0.0434755384922028
2000	-6.6973819732666	5.8311505317688	-6.49965000152588	-0.0169138833880424	0.0353586822748184	-0.0549007803201675	0.0301638916134834
[truncated: 6,900 more rows]
