# Supplementary material for: Precise instruction and consideration of the vertical and horizontal force component increases validity and reliability of the 90:20 Isometric Posterior Chain Test
Source: PLoS One. 2024 Oct 28;19(10):e0312843. doi: 10.1371/journal.pone.0312843 (PMC11515970; doi:10.1371/journal.pone.0312843)
Supplement: S1 File — (ZIP) [file pone.0312843.s001.zip › S1_Raw_Data/M1_P16_v_3.csv]

1	93.3023071289063	-4.88310146331787	-7.53860807418823	0.0210730116814375	0.0249691028147936	-0.00587495695799589	-0.0201606266200542
2	91.3542633056641	-3.58440446853638	-7.6684775352478	0.01100810803473	0.0113327819854021	0.00289124972186983	-0.0448358729481697
3	93.3023071289063	-4.55842733383179	-6.95419406890869	0.0165275707840919	-0.00749832857400179	0.0162028968334198	-0.103601925075054
4	91.3542633056641	-3.58440446853638	-7.27886867523193	0.0126314787194133	-0.0026282137259841	0.00808603875339031	-0.086394190788269
5	93.3023071289063	-4.2337532043457	-7.27886867523193	0.01100810803473	0.00126787810586393	0.0123068047687411	-0.0639916583895683
6	91.3542633056641	-3.25973010063171	-7.73341274261475	0.0162028968334198	0.0116574559360743	0.0175015944987535	-0.0412644557654858
7	91.3542633056641	-3.58440446853638	-7.6684775352478	0.00516396993771195	0.0113327819854021	0.00873538758605719	-0.0191866029053926
8	90.7049102783203	-3.25973010063171	-7.4087381362915	0.00970941036939621	0.00808603875339031	0.0106834331527352	0.00581331877037883
9	90.0555648803711	-3.25973010063171	-7.60354280471802	0.00646266713738441	0.0269171483814716	0.00289124972186983	-0.00425158534198999
10	90.7049102783203	-3.58440446853638	-7.47367286682129	0.00678734155371785	0.0405534692108631	-0.0139918150380254	-0.000680167751852423
11	92.0036087036133	-4.2337532043457	-7.34380340576172	0.00354059832170606	0.0545144639909267	0.0022419011220336	0.0142548503354192
12	90.7049102783203	-3.90907883644104	-7.01912927627563	-0.00944637414067984	0.0467222817242146	-0.0120437685400248	0.0551638156175613
13	90.7049102783203	-3.90907883644104	-6.95419406890869	-0.0357449948787689	0.0463976077735424	-0.0195112787187099	0.115228563547134
14	87.4581680297852	-3.58440446853638	-7.47367286682129	-0.0230826959013939	0.0369820520281792	-0.0350956469774246	0.0912026613950729
15	89.4062118530273	-4.2337532043457	-6.62951993942261	-0.0123684434220195	0.0376313999295235	-0.0318489037454128	0.0590599067509174
16	90.0555648803711	-4.55842733383179	-6.36978054046631	-0.00944637414067984	0.0275664981454611	-0.0204853005707264	0.036657378077507
17	90.0555648803711	-3.90907883644104	-6.82432460784912	-0.0143164889886975	0.011982130818069	-0.0188619289547205	0.012956153601408
18	90.7049102783203	-4.88310146331787	-7.01912927627563	-0.0139918150380254	-0.00782300252467394	-0.0204853005707264	0.00256657530553639
19	90.7049102783203	-3.90907883644104	-6.82432460784912	-0.0113944197073579	-0.0172385573387146	-0.0107450718060136	-0.00522560812532902
20	91.3542633056641	-4.55842733383179	-6.82432460784912	-0.00912170019000769	-0.0295761823654175	-0.00619963090866804	-0.0152905117720366
21	89.4062118530273	-2.61038160324097	-7.34380340576172	-0.00360223650932312	-0.0363943427801132	0.0022419011220336	-0.021459324285388
22	92.652961730957	-3.90907883644104	-7.21393346786499	0.0168522447347641	-0.0649656802415848	0.00938473641872406	-0.0581475235521793
23	92.652961730957	-3.90907883644104	-7.53860807418823	0.0152288740500808	-0.0808747261762619	0.0249691028147936	-0.106523998081684
24	92.0036087036133	-3.58440446853638	-7.73341274261475	0.0142548503354192	-0.0717838406562805	0.0399041213095188	-0.0867188647389412
25	92.652961730957	-4.55842733383179	-7.4087381362915	0.0181509424000978	-0.0594462193548679	0.0399041213095188	-0.0682124271988869
26	92.652961730957	-4.55842733383179	-7.47367286682129	0.00711201597005129	-0.0441865250468254	0.0317872650921345	-0.0302255302667618
27	91.3542633056641	-2.93505573272705	-7.4087381362915	0.0181509424000978	-0.0221086721867323	0.0142548503354192	-0.0139918150380254
28	90.7049102783203	-3.90907883644104	-7.27886867523193	0.00126787810586393	-0.0224333461374044	0.00289124972186983	0.00289124972186983
29	91.3542633056641	-3.25973010063171	-7.14899873733521	0.00321592413820326	-0.0146411629393697	0.00548864435404539	0.00191722682211548
30	93.9516525268555	-4.55842733383179	-7.01912927627563	0.0126314787194133	0.00970941036939621	-0.00132951640989631	0.00906006153672934
31	93.3023071289063	-4.55842733383179	-6.88925933837891	0.0145795252174139	0.00159255252219737	0.00548864435404539	0.0213976856321096
32	93.9516525268555	-5.5324501991272	-6.75938940048218	-0.00847235135734081	0.00321592413820326	-0.0110697457566857	0.0519170723855495
33	92.0036087036133	-5.20777606964111	-7.34380340576172	-0.0143164889886975	-0.00522560812532902	-0.0191866029053926	0.115228563547134
34	92.652961730957	-4.2337532043457	-7.34380340576172	-0.0130177913233638	-0.00652430532500148	-0.02697878703475	0.0808130875229836
35	92.0036087036133	-4.88310146331787	-7.47367286682129	-0.00230353930965066	-0.00360223650932312	-0.0227580219507217	0.0538651160895824
36	94.6010055541992	-5.85712480545044	-6.82432460784912	-0.00100484199356288	-0.00619963090866804	-0.00522560812532902	0.0343846566975117
37	93.3023071289063	-5.85712480545044	-7.47367286682129	-0.00100484199356288	0.00289124972186983	0.00159255252219737	0.0158782228827477
38	93.9516525268555	-5.20777606964111	-6.82432460784912	-0.00425158534198999	-0.0172385573387146	0.000618529506027699	0.00289124972186983
39	92.652961730957	-5.20777606964111	-6.56458520889282	0.00191722682211548	-0.0191866029053926	-0.00295288790948689	0.000618529506027699
40	92.0036087036133	-4.55842733383179	-6.43471527099609	0.0210730116814375	-0.00457625929266214	-0.00555028254166245	-0.0159398596733809
41	91.3542633056641	-3.58440446853638	-7.79834747314453	0.0259431265294552	-0.00295288790948689	0.00678734155371785	-0.0162645354866982
42	93.9516525268555	-4.88310146331787	-7.01912927627563	0.0194496400654316	-0.00522560812532902	0.00873538758605719	-0.0581475235521793
43	93.3023071289063	-4.55842733383179	-6.88925933837891	0.0145795252174139	-0.0146411629393697	0.0197743140161037	-0.108472041785717
44	91.3542633056641	-3.90907883644104	-7.01912927627563	0.00548864435404539	-0.0159398596733809	0.0171769186854362	-0.090614952147007
45	91.3542633056641	-4.2337532043457	-6.56458520889282	0.0113327819854021	0.00548864435404539	0.0168522447347641	-0.0652903541922569
46	93.9516525268555	-4.88310146331787	-7.14899873733521	0.0126314787194133	0.0142548503354192	0.0145795252174139	-0.0409397818148136
47	93.3023071289063	-4.2337532043457	-7.73341274261475	0.00581331877037883	0.0171769186854362	0.00354059832170606	-0.00944637414067984
48	92.652961730957	-3.90907883644104	-7.79834747314453	-0.00652430532500148	0.0171769186854362	-0.000355493422830477	0.00191722682211548
49	92.652961730957	-4.55842733383179	-7.53860807418823	-0.0139918150380254	0.0275664981454611	-3.08191010844894e-05	-0.00327756232582033
50	93.3023071289063	-4.55842733383179	-7.01912927627563	0.00126787810586393	0.0278911720961332	-0.0104203969240189	0.0022419011220336
51	92.652961730957	-3.90907883644104	-6.69445466995239	-0.000355493422830477	0.0343846566975117	0.000293855206109583	0.0155535480007529
52	93.9516525268555	-4.55842733383179	-6.95419406890869	-0.00684897974133492	0.0327612869441509	-0.0120437685400248	0.0551638156175613
53	90.0555648803711	-4.2337532043457	-7.60354280471802	-0.00977104809135199	0.0360080301761627	-0.0230826959013939	0.11165714263916
54	92.652961730957	-4.88310146331787	-7.99315214157104	-0.0165892094373703	0.029189869761467	-0.0363943427801132	0.0931507050991058
55	90.7049102783203	-3.58440446853638	-7.27886867523193	-0.0110697457566857	0.0298392176628113	-0.0263294391334057	0.0577612072229385
56	91.3542633056641	-4.2337532043457	-6.88925933837891	-0.00230353930965066	0.0272418223321438	-0.0169138833880424	0.0269171483814716
57	92.0036087036133	-4.55842733383179	-6.49965000152588	-0.00490093370899558	0.0165275707840919	-0.0172385573387146	0.0142548503354192
58	92.652961730957	-4.88310146331787	-6.95419406890869	-0.00490093370899558	0.00711201597005129	-3.08191010844894e-05	-0.000355493422830477
59	92.0036087036133	-4.88310146331787	-7.34380340576172	-0.00197886489331722	-0.000680167751852423	-0.0152905117720366	-0.00100484199356288
60	91.3542633056641	-3.25973010063171	-7.79834747314453	0.00970941036939621	0.00776136433705688	-0.00327756232582033	-0.0152905117720366
61	90.7049102783203	-3.90907883644104	-7.53860807418823	0.00776136433705688	0.0145795252174139	0.00191722682211548	-0.0198359526693821
62	93.3023071289063	-4.55842733383179	-6.69445466995239	0.011982130818069	0.0022419011220336	0.00646266713738441	-0.0561994761228561
63	91.3542633056641	-5.20777606964111	-6.49965000152588	0.0123068047687411	-0.0123684434220195	0.0226963832974434	-0.107498019933701
64	93.9516525268555	-4.55842733383179	-7.27886867523193	0.00581331877037883	0.000293855206109583	0.0152288740500808	-0.0802253782749176
65	90.7049102783203	-3.90907883644104	-7.14899873733521	0.0103587592020631	0.00289124972186983	0.00906006153672934	-0.0604202412068844
66	91.3542633056641	-4.55842733383179	-7.4087381362915	0.00646266713738441	0.00354059832170606	0.0158782228827477	-0.0299008563160896
67	92.0036087036133	-5.20777606964111	-7.21393346786499	0.00613799272105098	0.00970941036939621	0.00159255252219737	-0.00619963090866804
68	90.0555648803711	-4.2337532043457	-7.34380340576172	-0.0123684434220195	0.00581331877037883	-0.00100484199356288	0.00321592413820326
69	89.4062118530273	-4.88310146331787	-6.95419406890869	0.00516396993771195	0.00776136433705688	-0.0123684434220195	-0.00327756232582033
70	89.4062118530273	-4.55842733383179	-7.73341274261475	0.0158782228827477	0.0168522447347641	-0.00295288790948689	-3.08191010844894e-05
71	89.4062118530273	-3.90907883644104	-7.47367286682129	-0.0146411629393697	0.0213976856321096	-0.00587495695799589	0.0207483377307653
72	89.4062118530273	-4.2337532043457	-7.27886867523193	-0.0159398596733809	0.01847561635077	-0.00879702530801296	0.0616573020815849
73	87.4581680297852	-4.2337532043457	-7.53860807418823	-0.021459324285388	0.0269171483814716	-0.0279528107494116	0.118475303053856
74	90.0555648803711	-4.2337532043457	-7.27886867523193	-0.0159398596733809	0.0226963832974434	-0.0253554154187441	0.0899039655923843
75	90.0555648803711	-3.58440446853638	-7.27886867523193	-0.00587495695799589	0.0152288740500808	-0.0266541130840778	0.0619819760322571
76	89.4062118530273	-3.58440446853638	-7.6684775352478	0.000618529506027699	0.0188002903014421	-0.0152905117720366	0.0308132413774729
77	90.7049102783203	-4.88310146331787	-7.4087381362915	-0.000355493422830477	0.0103587592020631	-0.0123684434220195	0.0158782228827477
78	90.7049102783203	-4.2337532043457	-6.82432460784912	-0.00782300252467394	0.00516396993771195	-0.0146411629393697	-0.00425158534198999
79	90.0555648803711	-4.2337532043457	-6.75938940048218	-0.00782300252467394	-0.0110697457566857	-0.00587495695799589	0.000618529506027699
80	90.0555648803711	-3.58440446853638	-6.82432460784912	0.0239950809627771	-0.0165892094373703	-0.00717365415766835	-0.0107450718060136
81	91.3542633056641	-3.58440446853638	-6.88925933837891	0.0337353087961674	-0.0263294391334057	-0.00749832857400179	-0.0191866029053926
82	92.0036087036133	-4.2337532043457	-6.95419406890869	0.00841071270406246	-0.0438618510961533	0.0100340843200684	-0.0620436146855354
83	90.7049102783203	-4.2337532043457	-7.01912927627563	0.0217223595827818	-0.0594462193548679	0.013930176384747	-0.106523998081684
84	92.652961730957	-4.55842733383179	-6.82432460784912	0.0136055024340749	-0.0578228458762169	0.0200989879667759	-0.086394190788269
85	92.0036087036133	-4.2337532043457	-7.01912927627563	0.0269171483814716	-0.0552254542708397	0.020423661917448	-0.0714591667056084
86	90.7049102783203	-5.85712480545044	-6.62951993942261	0.0123068047687411	-0.0487319678068161	0.0249691028147936	-0.0328229255974293
87	93.9516525268555	-5.85712480545044	-6.82432460784912	0.0158782228827477	-0.0360696688294411	0.0106834331527352	-0.00684897974133492
88	92.652961730957	-6.18179893493652	-6.88925933837891	0.00743668992072344	-0.0409397818148136	0.012956153601408	0.00126787810586393
89	93.9516525268555	-6.18179893493652	-6.88925933837891	-0.00457625929266214	-0.0237320438027382	0.00646266713738441	0.00354059832170606
90	90.7049102783203	-5.85712480545044	-6.82432460784912	0.0162028968334198	-0.0123684434220195	-0.00165419070981443	0.0123068047687411
91	91.3542633056641	-4.88310146331787	-7.01912927627563	0.0123068047687411	-0.00295288790948689	0.00483929552137852	0.0149041991680861
92	91.3542633056641	-5.20777606964111	-7.08406400680542	-0.0123684434220195	0.0103587592020631	-0.00327756232582033	0.0584105588495731
93	91.3542633056641	-4.88310146331787	-7.53860807418823	-0.00912170019000769	0.0181509424000978	-0.0156151866540313	0.111007794737816
94	92.652961730957	-5.5324501991272	-7.08406400680542	-0.0146411629393697	0.0217223595827818	-0.0191866029053926	0.0827611312270164
95	91.3542633056641	-4.2337532043457	-7.60354280471802	0.00321592413820326	0.031137915328145	-0.0211346503347158	0.0571118593215942
96	91.3542633056641	-4.2337532043457	-7.53860807418823	-0.00717365415766835	0.029189869761467	-0.0104203969240189	0.0314625911414623
97	90.7049102783203	-4.2337532043457	-6.82432460784912	0.00126787810586393	0.0295145437121391	-0.0126931173726916	0.0213976856321096
98	91.3542633056641	-4.2337532043457	-6.49965000152588	-0.0100957229733467	0.0123068047687411	-0.00587495695799589	0.0123068047687411
99	92.0036087036133	-3.90907883644104	-7.73341274261475	-0.00392691092565656	0.0142548503354192	-0.00814767740666866	-0.000680167751852423
100	91.3542633056641	-3.90907883644104	-7.60354280471802	0.00483929552137852	0.0213976856321096	-0.0110697457566857	-0.00977104809135199
101	92.652961730957	-5.20777606964111	-7.53860807418823	0.00678734155371785	0.0220470335334539	0.00743668992072344	-0.0221086721867323
102	92.0036087036133	-4.88310146331787	-7.27886867523193	0.00808603875339031	0.00581331877037883	0.00776136433705688	-0.0643163323402405
103	90.7049102783203	-3.90907883644104	-7.6684775352478	0.00906006153672934	-0.0318489037454128	0.0126314787194133	-0.106199324131012
104	93.3023071289063	-4.88310146331787	-7.14899873733521	0.0123068047687411	-0.0159398596733809	0.0217223595827818	-0.0740565657615662
105	92.0036087036133	-3.58440446853638	-7.86328220367432	0.011982130818069	-0.0110697457566857	0.013930176384747	-0.0571734979748726
106	91.3542633056641	-3.58440446853638	-7.79834747314453	0.01100810803473	-0.00619963090866804	0.0188002903014421	-0.0305502042174339
107	92.652961730957	-4.55842733383179	-7.6684775352478	0.0126314787194133	-0.0136671401560307	0.0168522447347641	-0.0126931173726916
108	93.9516525268555	-4.88310146331787	-7.47367286682129	0.00483929552137852	-0.0026282137259841	0.00548864435404539	0.0106834331527352
109	92.652961730957	-4.55842733383179	-7.4087381362915	0.0113327819854021	0.000293855206109583	0.00354059832170606	0.00581331877037883
110	91.3542633056641	-4.2337532043457	-6.88925933837891	-0.00132951640989631	0.0275664981454611	0.00321592413820326	0.0100340843200684
111	91.3542633056641	-3.25973010063171	-7.47367286682129	-0.00522560812532902	0.0321119390428066	0.00321592413820326	0.0145795252174139
112	91.3542633056641	-3.58440446853638	-7.53860807418823	-0.00847235135734081	0.0421768426895142	-0.0126931173726916	0.0629559978842735
113	90.7049102783203	-3.25973010063171	-7.53860807418823	-0.0120437685400248	0.0343846566975117	-0.0237320438027382	0.108085729181767
114	92.652961730957	-4.88310146331787	-7.21393346786499	-0.0149658378213644	0.0262678004801273	-0.0328229255974293	0.0882805958390236
115	93.3023071289063	-4.2337532043457	-7.21393346786499	-0.00782300252467394	0.0217223595827818	-0.0237320438027382	0.0590599067509174
116	92.0036087036133	-3.25973010063171	-7.47367286682129	0.00126787810586393	0.0207483377307653	-0.0305502042174339	0.0304885655641556
117	91.3542633056641	-3.25973010063171	-7.21393346786499	-0.00230353930965066	0.00548864435404539	-0.0169138833880424	0.0162028968334198
118	91.3542633056641	-4.2337532043457	-6.88925933837891	-0.00392691092565656	-0.00555028254166245	-0.0221086721867323	0.0168522447347641
119	91.3542633056641	-3.25973010063171	-7.01912927627563	-0.00749832857400179	-0.0250307414680719	-0.00977104809135199	0.00256657530553639
120	92.652961730957	-4.2337532043457	-6.95419406890869	-0.0143164889886975	-0.0188619289547205	-0.0136671401560307	-0.00717365415766835
121	91.3542633056641	-3.90907883644104	-7.21393346786499	-0.00717365415766835	-0.0308748781681061	0.00483929552137852	-0.0139918150380254
122	90.7049102783203	-4.55842733383179	-7.27886867523193	0.00613799272105098	-0.0474332682788372	0.00906006153672934	-0.0523033849895
123	88.1075210571289	-2.93505573272705	-7.01912927627563	0.0123068047687411	-0.0516540370881557	0.0162028968334198	-0.100355185568333
124	90.7049102783203	-4.55842733383179	-6.88925933837891	0.00581331877037883	-0.0376930385828018	0.0145795252174139	-0.0857448354363441
125	88.7568664550781	-3.25973010063171	-7.14899873733521	0.00646266713738441	-0.0253554154187441	0.0188002903014421	-0.0626929625868797
126	90.0555648803711	-3.90907883644104	-6.88925933837891	0.00808603875339031	-0.00132951640989631	0.00776136433705688	-0.0182125810533762
127	90.0555648803711	-4.2337532043457	-6.49965000152588	0.00906006153672934	0.011982130818069	0.0113327819854021	-0.00132951640989631
128	92.0036087036133	-4.55842733383179	-6.82432460784912	0.00418994715437293	0.00516396993771195	0.00613799272105098	0.00289124972186983
129	91.3542633056641	-4.2337532043457	-7.4087381362915	-0.00944637414067984	0.0116574559360743	-0.00327756232582033	0.0113327819854021
130	92.0036087036133	-3.25973010063171	-7.08406400680542	-0.00327756232582033	0.0149041991680861	-0.0100957229733467	0.00743668992072344
131	90.7049102783203	-2.61038160324097	-7.01912927627563	-0.00197886489331722	0.0213976856321096	-0.00619963090866804	0.0220470335334539
132	92.0036087036133	-3.90907883644104	-7.47367286682129	-0.00879702530801296	0.0395794473588467	-0.0126931173726916	0.0567871853709221
133	90.7049102783203	-3.25973010063171	-7.34380340576172	-0.0224333461374044	0.0265924744307995	-0.021459324285388	0.111332468688488
134	92.652961730957	-4.88310146331787	-7.47367286682129	-0.0198359526693821	0.0194496400654316	-0.0273034609854221	0.0782156884670258
135	93.9516525268555	-4.55842733383179	-7.4087381362915	-0.00717365415766835	0.020423661917448	-0.0311995539814234	0.0470469556748867
136	92.652961730957	-3.90907883644104	-7.14899873733521	0.000943203864153475	0.00386527273803949	-0.0156151866540313	0.0243197549134493
137	91.3542633056641	-3.90907883644104	-7.01912927627563	-0.00749832857400179	0.000293855206109583	-0.0198359526693821	0.00711201597005129
138	91.3542633056641	-3.90907883644104	-7.53860807418823	-0.0126931173726916	-0.00392691092565656	-0.00944637414067984	-0.000355493422830477
139	91.3542633056641	-4.2337532043457	-7.34380340576172	0.00289124972186983	-0.0149658378213644	-0.00619963090866804	-0.00814767740666866
140	93.3023071289063	-5.85712480545044	-7.73341274261475	0.00646266713738441	-0.0149658378213644	-0.00165419070981443	-0.0191866029053926
141	93.3023071289063	-5.5324501991272	-7.27886867523193	0.0126314787194133	-0.0026282137259841	-0.00360223650932312	-0.0156151866540313
142	92.0036087036133	-4.88310146331787	-6.82432460784912	0.0136055024340749	-0.0188619289547205	0.011982130818069	-0.0591215454041958
143	90.7049102783203	-3.90907883644104	-7.01912927627563	0.00873538758605719	-0.0208099745213985	0.0210730116814375	-0.106523998081684
144	92.652961730957	-5.20777606964111	-7.08406400680542	0.0152288740500808	-0.0195112787187099	0.0188002903014421	-0.0818487480282784
145	92.0036087036133	-4.88310146331787	-6.69445466995239	0.00808603875339031	-0.017887907102704	0.0113327819854021	-0.0678877532482147
146	90.7049102783203	-3.58440446853638	-7.60354280471802	0.0207483377307653	-0.00165419070981443	0.0152288740500808	-0.0324982516467571
147	90.7049102783203	-3.90907883644104	-7.53860807418823	0.00743668992072344	0.00548864435404539	0.00776136433705688	-0.00619963090866804
148	92.0036087036133	-3.58440446853638	-7.4087381362915	-0.00782300252467394	0.00906006153672934	-0.00912170019000769	0.00191722682211548
149	90.0555648803711	-3.25973010063171	-7.4087381362915	-0.00490093370899558	0.0123068047687411	-0.0107450718060136	0.00678734155371785
150	91.3542633056641	-2.93505573272705	-7.21393346786499	0.0126314787194133	0.0197743140161037	-0.00684897974133492	0.00581331877037883
151	91.3542633056641	-4.2337532043457	-7.34380340576172	-0.00847235135734081	0.0298392176628113	-0.00490093370899558	0.0103587592020631
152	90.0555648803711	-3.58440446853638	-7.79834747314453	-0.00782300252467394	0.0421768426895142	-0.0130177913233638	0.0577612072229385
153	92.0036087036133	-4.2337532043457	-7.6684775352478	-0.0198359526693821	0.0373067259788513	-0.0273034609854221	0.119449324905872
154	91.3542633056641	-3.25973010063171	-7.73341274261475	-0.0143164889886975	0.0308132413774729	-0.0311995539814234	0.0847091749310493
155	92.652961730957	-4.2337532043457	-7.27886867523193	0.00321592413820326	0.0340599827468395	-0.0302255302667618	0.0584105588495731
156	92.0036087036133	-4.55842733383179	-7.47367286682129	-0.000680167751852423	0.0285405199974775	-0.0182125810533762	0.0181509424000978
157	92.652961730957	-2.93505573272705	-7.6684775352478	-0.00944637414067984	0.0269171483814716	-0.0169138833880424	0.0142548503354192
158	92.652961730957	-2.93505573272705	-7.47367286682129	-0.00165419070981443	0.01847561635077	-0.0130177913233638	0.000293855206109583
159	92.652961730957	-4.2337532043457	-7.08406400680542	-0.00132951640989631	-3.08191010844894e-05	-0.00749832857400179	-0.0188619289547205
160	92.652961730957	-3.58440446853638	-7.60354280471802	0.00938473641872406	0.000293855206109583	-0.00490093370899558	-0.0185372550040483
161	90.0555648803711	-4.2337532043457	-7.34380340576172	0.000943203864153475	-0.0250307414680719	0.000943203864153475	-0.0188619289547205
162	90.7049102783203	-3.25973010063171	-7.47367286682129	0.00841071270406246	-0.0247060675173998	0.0223717093467712	-0.0630176365375519
163	91.3542633056641	-3.25973010063171	-7.47367286682129	0.0200989879667759	-0.0347709693014622	0.0243197549134493	-0.106523998081684
164	90.0555648803711	-3.90907883644104	-7.47367286682129	0.0123068047687411	-0.0253554154187441	0.029189869761467	-0.0850954875349998
165	92.0036087036133	-4.2337532043457	-7.34380340576172	0.00970941036939621	-0.0230826959013939	0.0171769186854362	-0.0639916583895683
166	90.0555648803711	-2.2857072353363	-7.53860807418823	0.0152288740500808	-0.000355493422830477	0.0233457311987877	-0.0360696688294411
167	91.3542633056641	-4.2337532043457	-7.34380340576172	-0.00295288790948689	0.0149041991680861	0.0136055024340749	-0.0139918150380254
168	90.0555648803711	-3.25973010063171	-6.75938940048218	0.0168522447347641	0.0191249661147594	0.00613799272105098	-0.00587495695799589
169	91.3542633056641	-3.90907883644104	-6.82432460784912	0.00386527273803949	0.0213976856321096	0.00289124972186983	0.00483929552137852
170	92.0036087036133	-2.93505573272705	-7.73341274261475	0.00386527273803949	0.0145795252174139	0.0022419011220336	0.0136055024340749
171	92.0036087036133	-4.88310146331787	-6.95419406890869	0.00483929552137852	0.0162028968334198	-0.00425158534198999	0.0132808275520802
172	90.7049102783203	-3.58440446853638	-7.14899873733521	-0.0113944197073579	0.0207483377307653	-0.00555028254166245	0.0710728541016579
173	90.7049102783203	-4.2337532043457	-6.69445466995239	-0.0175632312893867	0.0230210572481155	-0.0240567177534103	0.116527259349823
174	89.4062118530273	-3.25973010063171	-6.69445466995239	-0.0201606266200542	0.00451462110504508	-0.0224333461374044	0.08925461769104
175	89.4062118530273	-4.2337532043457	-6.82432460784912	-0.0139918150380254	0.000618529506027699	-0.0315242260694504	0.0623066499829292
176	90.7049102783203	-4.2337532043457	-6.95419406890869	-0.0175632312893867	-0.00490093370899558	-0.0195112787187099	0.0321119390428066
177	90.7049102783203	-4.2337532043457	-6.88925933837891	-0.00684897974133492	-0.000355493422830477	-0.0104203969240189	0.0116574559360743
178	90.0555648803711	-4.2337532043457	-7.34380340576172	-0.0156151866540313	-0.02697878703475	-0.00684897974133492	0.000943203864153475
179	92.0036087036133	-4.88310146331787	-7.27886867523193	-0.00100484199356288	-0.0286021586507559	-0.0104203969240189	-3.08191010844894e-05
180	89.4062118530273	-3.58440446853638	-7.08406400680542	0.0194496400654316	-0.0354203209280968	0.0155535480007529	-0.0126931173726916
181	90.7049102783203	-4.2337532043457	-7.53860807418823	0.00646266713738441	-0.0217839982360601	0.00289124972186983	-0.00587495695799589
182	89.4062118530273	-3.58440446853638	-7.60354280471802	0.0175015944987535	-0.0360696688294411	0.0210730116814375	-0.0513293594121933
183	93.9516525268555	-5.20777606964111	-7.60354280471802	0.0162028968334198	-0.0337969474494457	0.0168522447347641	-0.102627903223038
184	91.3542633056641	-3.58440446853638	-7.60354280471802	0.00938473641872406	-0.0133424662053585	0.0191249661147594	-0.0756799355149269
185	93.9516525268555	-4.55842733383179	-6.75938940048218	0.0142548503354192	-0.0211346503347158	0.0145795252174139	-0.0587968714535236
186	90.7049102783203	-4.2337532043457	-7.27886867523193	0.00678734155371785	0.00711201597005129	0.012956153601408	-0.0282774847000837
187	92.652961730957	-3.90907883644104	-7.47367286682129	0.0123068047687411	-0.00684897974133492	0.00743668992072344	-0.00749832857400179
188	91.3542633056641	-3.90907883644104	-7.99315214157104	0.00386527273803949	-0.00490093370899558	0.00548864435404539	0.00776136433705688
189	92.0036087036133	-4.2337532043457	-7.86328220367432	-0.00912170019000769	0.00256657530553639	-0.00295288790948689	0.00418994715437293
190	91.3542633056641	-4.55842733383179	-7.9282169342041	-0.00197886489331722	0.0152288740500808	-0.00717365415766835	0.0136055024340749
191	93.3023071289063	-5.5324501991272	-7.21393346786499	0.00841071270406246	0.0188002903014421	-0.00912170019000769	0.0262678004801273
192	92.652961730957	-4.88310146331787	-7.27886867523193	-0.0126931173726916	0.0246444288641214	-0.0146411629393697	0.0733455792069435
193	92.652961730957	-6.18179893493652	-7.21393346786499	-0.0146411629393697	0.00906006153672934	-0.0217839982360601	0.116202585399151
194	91.3542633056641	-5.20777606964111	-7.73341274261475	-0.0185372550040483	0.00711201597005129	-0.0227580219507217	0.086981900036335
195	92.0036087036133	-5.5324501991272	-7.4087381362915	-0.0100957229733467	0.00386527273803949	-0.017887907102704	0.0577612072229385
196	92.652961730957	-5.85712480545044	-7.34380340576172	-0.00392691092565656	-0.00360223650932312	-0.0126931173726916	0.0340599827468395
197	93.3023071289063	-5.5324501991272	-7.27886867523193	-3.08191010844894e-05	-0.0191866029053926	-0.00425158534198999	0.0272418223321438
198	92.652961730957	-5.20777606964111	-7.01912927627563	-0.00879702530801296	-0.0227580219507217	-0.00847235135734081	0.00516396993771195
199	93.9516525268555	-5.20777606964111	-7.60354280471802	0.00646266713738441	-0.0224333461374044	-0.0026282137259841	0.011982130818069
200	91.3542633056641	-4.2337532043457	-7.73341274261475	0.00711201597005129	-0.0198359526693821	-0.00782300252467394	-0.0143164889886975
201	92.652961730957	-4.55842733383179	-7.6684775352478	-0.00132951640989631	-0.0299008563160896	0.00289124972186983	-0.00587495695799589
202	91.3542633056641	-3.90907883644104	-7.6684775352478	0.0194496400654316	-0.0367190167307854	0.011982130818069	-0.0454852245748043
203	93.9516525268555	-5.20777606964111	-6.69445466995239	0.00938473641872406	-0.0363943427801132	0.0165275707840919	-0.10295257717371
204	91.3542633056641	-4.2337532043457	-6.49965000152588	0.0136055024340749	-0.0318489037454128	0.0217223595827818	-0.0698357969522476
205	92.652961730957	-4.88310146331787	-7.34380340576172	0.01100810803473	-0.0221086721867323	0.01847561635077	-0.0513293594121933
206	93.3023071289063	-4.88310146331787	-7.86328220367432	0.0197743140161037	-0.0123684434220195	0.0132808275520802	-0.0260047651827335
207	90.7049102783203	-3.25973010063171	-7.73341274261475	0.00613799272105098	-0.00782300252467394	0.0168522447347641	-0.00619963090866804
208	90.7049102783203	-3.58440446853638	-7.60354280471802	-0.00457625929266214	-0.0201606266200542	0.000618529506027699	0.00451462110504508
209	91.3542633056641	-3.90907883644104	-7.47367286682129	0.00678734155371785	-0.00165419070981443	-0.00197886489331722	0.0106834331527352
210	93.3023071289063	-4.55842733383179	-7.73341274261475	-0.00717365415766835	0.0103587592020631	-0.00619963090866804	0.0168522447347641
211	93.9516525268555	-5.20777606964111	-7.99315214157104	0.00678734155371785	0.0330859608948231	-0.00457625929266214	0.0269171483814716
212	92.652961730957	-4.2337532043457	-7.86328220367432	-0.0100957229733467	0.0337353087961674	-0.0152905117720366	0.0759429708123207
213	93.3023071289063	-4.2337532043457	-7.6684775352478	-0.0133424662053585	0.0373067259788513	-0.0243813935667276	0.111332468688488
214	92.0036087036133	-3.58440446853638	-7.53860807418823	-0.0146411629393697	0.0350340083241463	-0.02697878703475	0.084059827029705
215	91.3542633056641	-3.58440446853638	-7.79834747314453	-0.00295288790948689	0.0347093306481838	-0.0305502042174339	0.0606832765042782
216	92.652961730957	-4.2337532043457	-7.4087381362915	0.00516396993771195	0.0496443510055542	-0.0201606266200542	0.0298392176628113
217	93.3023071289063	-3.90907883644104	-7.53860807418823	-0.00522560812532902	0.0425015166401863	-0.0182125810533762	0.0136055024340749
218	92.652961730957	-4.88310146331787	-7.47367286682129	-0.00132951640989631	0.0314625911414623	-0.0120437685400248	0.00873538758605719
219	92.652961730957	-4.55842733383179	-7.34380340576172	-0.00749832857400179	0.025618452578783	-0.0100957229733467	-0.00912170019000769
220	92.0036087036133	-3.58440446853638	-7.53860807418823	-0.00197886489331722	0.0230210572481155	-0.00879702530801296	-0.0117190945893526
221	91.3542633056641	-3.58440446853638	-7.53860807418823	0.0175015944987535	0.0155535480007529	0.00386527273803949	-0.0201606266200542
222	92.652961730957	-3.58440446853638	-7.27886867523193	0.00483929552137852	-0.00717365415766835	0.00581331877037883	-0.0639916583895683
223	93.3023071289063	-4.2337532043457	-7.73341274261475	0.0145795252174139	-0.0182125810533762	0.0213976856321096	-0.10295257717371
224	92.0036087036133	-3.90907883644104	-7.99315214157104	0.0126314787194133	-0.0201606266200542	0.0188002903014421	-0.0769786313176155
225	92.652961730957	-4.55842733383179	-7.4087381362915	0.00776136433705688	-0.00684897974133492	0.0246444288641214	-0.0613942667841911
226	92.652961730957	-4.88310146331787	-7.27886867523193	0.00289124972186983	-0.00717365415766835	0.01847561635077	-0.0311995539814234
227	90.0555648803711	-3.58440446853638	-7.4087381362915	0.00711201597005129	-0.0107450718060136	0.0207483377307653	-0.0100957229733467
228	90.0555648803711	-3.90907883644104	-7.4087381362915	0.00808603875339031	-0.0123684434220195	-0.00230353930965066	0.0155535480007529
229	90.0555648803711	-3.90907883644104	-7.73341274261475	-0.00392691092565656	-0.00425158534198999	0.00289124972186983	0.0126314787194133
230	91.3542633056641	-4.88310146331787	-7.47367286682129	-0.0104203969240189	0.0171769186854362	-0.00392691092565656	0.0113327819854021
231	90.0555648803711	-3.58440446853638	-7.27886867523193	-0.0107450718060136	0.0103587592020631	-3.08191010844894e-05	0.0259431265294552
232	91.3542633056641	-4.55842733383179	-6.75938940048218	-0.0195112787187099	0.0197743140161037	-0.0169138833880424	0.0752936229109764
233	90.0555648803711	-3.90907883644104	-6.82432460784912	-0.0250307414680719	0.012956153601408	-0.0250307414680719	0.120748028159142
234	92.0036087036133	-3.90907883644104	-7.27886867523193	-0.0139918150380254	0.011982130818069	-0.0357449948787689	0.0905533134937286
235	89.4062118530273	-2.93505573272705	-7.14899873733521	-0.0139918150380254	0.01847561635077	-0.0331475995481014	0.0597092546522617
236	90.7049102783203	-4.2337532043457	-7.27886867523193	-0.000680167751852423	0.00289124972186983	-0.0250307414680719	0.0360080301761627
237	91.3542633056641	-3.90907883644104	-7.4087381362915	-0.0026282137259841	0.00354059832170606	-0.0152905117720366	0.0171769186854362
238	92.652961730957	-4.55842733383179	-6.88925933837891	-0.00587495695799589	-0.0253554154187441	-0.00457625929266214	0.00451462110504508
239	90.0555648803711	-3.25973010063171	-6.62951993942261	0.00191722682211548	-0.0149658378213644	-3.08191010844894e-05	0.00321592413820326
240	91.3542633056641	-3.58440446853638	-6.82432460784912	-0.00295288790948689	-0.0227580219507217	-0.000355493422830477	-0.0237320438027382
241	90.0555648803711	-2.93505573272705	-7.14899873733521	0.00678734155371785	-0.0120437685400248	-0.000355493422830477	-0.021459324285388
242	93.9516525268555	-4.2337532043457	-7.21393346786499	0.0217223595827818	-0.0263294391334057	0.0171769186854362	-0.0636669844388962
243	92.652961730957	-4.2337532043457	-6.36978054046631	0.0123068047687411	-0.0347709693014622	0.0249691028147936	-0.106199324131012
244	91.3542633056641	-3.58440446853638	-6.56458520889282	0.013930176384747	-0.0260047651827335	0.0217223595827818	-0.0724331885576248
245	90.7049102783203	-4.2337532043457	-6.69445466995239	0.0149041991680861	-0.0308748781681061	0.0249691028147936	-0.0526280589401722
246	93.9516525268555	-5.20777606964111	-6.56458520889282	0.0123068047687411	-0.0188619289547205	0.0132808275520802	-0.03444629535079
247	93.3023071289063	-5.20777606964111	-7.08406400680542	0.0149041991680861	-0.0188619289547205	0.0175015944987535	-0.0123684434220195
248	93.3023071289063	-5.85712480545044	-7.21393346786499	0.00289124972186983	-0.0250307414680719	0.00808603875339031	-0.00619963090866804
249	92.0036087036133	-5.5324501991272	-6.88925933837891	0.0158782228827477	-0.0237320438027382	0.00678734155371785	-0.00522560812532902
250	93.3023071289063	-5.85712480545044	-6.82432460784912	-0.00100484199356288	-0.00782300252467394	0.00289124972186983	-0.00295288790948689
251	91.3542633056641	-4.88310146331787	-6.75938940048218	0.00808603875339031	0.00418994715437293	0.000293855206109583	0.0298392176628113
252	93.3023071289063	-4.88310146331787	-6.56458520889282	-0.00522560812532902	0.0113327819854021	-0.0113944197073579	0.0652287155389786
253	90.7049102783203	-3.90907883644104	-6.88925933837891	-0.0198359526693821	0.0178262684494257	-0.0120437685400248	0.108085729181767
254	92.0036087036133	-4.88310146331787	-6.95419406890869	-0.0113944197073579	0.0200989879667759	-0.0191866029053926	0.0795143842697144
255	91.3542633056641	-3.90907883644104	-7.14899873733521	-3.08191010844894e-05	0.0314625911414623	-0.0250307414680719	0.0525664202868938
256	91.3542633056641	-2.93505573272705	-7.08406400680542	0.00289124972186983	0.0334106348454952	-0.0146411629393697	0.0217223595827818
257	91.3542633056641	-3.58440446853638	-6.69445466995239	-0.0110697457566857	0.0249691028147936	-0.0143164889886975	0.0152288740500808
258	92.0036087036133	-3.90907883644104	-6.62951993942261	-0.00814767740666866	0.0181509424000978	-0.00912170019000769	0.00906006153672934
259	90.7049102783203	-3.25973010063171	-7.6684775352478	-0.00425158534198999	0.0136055024340749	-0.0113944197073579	-0.00847235135734081
260	90.7049102783203	-3.58440446853638	-7.6684775352478	-0.00652430532500148	0.0168522447347641	-0.0133424662053585	-0.0211346503347158
261	93.3023071289063	-3.58440446853638	-7.6684775352478	0.00516396993771195	0.0145795252174139	-0.00782300252467394	-0.0221086721867323
262	93.3023071289063	-4.88310146331787	-7.4087381362915	0.0149041991680861	-0.00230353930965066	0.00808603875339031	-0.0766539573669434
263	91.3542633056641	-4.55842733383179	-7.01912927627563	0.013930176384747	-0.00717365415766835	0.0152288740500808	-0.103601925075054
264	93.9516525268555	-4.55842733383179	-7.47367286682129	0.0145795252174139	0.00256657530553639	0.0145795252174139	-0.0824980959296227
265	92.0036087036133	-3.58440446853638	-7.27886867523193	0.0123068047687411	-3.08191010844894e-05	0.00970941036939621	-0.0656150281429291
266	92.652961730957	-4.55842733383179	-7.21393346786499	0.012956153601408	0.00906006153672934	0.00256657530553639	-0.0386670641601086
267	92.0036087036133	-4.88310146331787	-7.47367286682129	0.0126314787194133	0.0145795252174139	0.000943203864153475	-0.017887907102704
268	92.652961730957	-4.55842733383179	-7.47367286682129	-0.0123684434220195	0.00776136433705688	-0.00619963090866804	0.0022419011220336
269	92.652961730957	-4.55842733383179	-7.27886867523193	-0.0026282137259841	0.0142548503354192	-0.0110697457566857	-0.00522560812532902
270	92.0036087036133	-4.55842733383179	-7.34380340576172	-0.0026282137259841	0.0230210572481155	-0.00165419070981443	0.0149041991680861
271	90.0555648803711	-3.90907883644104	-7.79834747314453	-0.000680167751852423	0.013930176384747	-0.00879702530801296	0.0220470335334539
272	92.0036087036133	-4.55842733383179	-7.6684775352478	-0.0120437685400248	0.0181509424000978	-0.0182125810533762	0.0658780634403229
273	92.0036087036133	-3.90907883644104	-7.01912927627563	-0.0237320438027382	0.0171769186854362	-0.021459324285388	0.105813004076481
274	92.652961730957	-4.2337532043457	-6.75938940048218	-0.00814767740666866	0.00841071270406246	-0.0273034609854221	0.0697741582989693
275	93.3023071289063	-3.58440446853638	-6.75938940048218	0.00159255252219737	0.00418994715437293	-0.0273034609854221	0.052891094237566
276	91.3542633056641	-3.25973010063171	-6.88925933837891	0.00289124972186983	-0.00490093370899558	-0.0123684434220195	0.0168522447347641
277	90.7049102783203	-3.90907883644104	-7.14899873733521	0.00159255252219737	-0.0240567177534103	-0.0162645354866982	0.00906006153672934
278	90.7049102783203	-3.58440446853638	-7.21393346786499	0.012956153601408	-0.023407369852066	-0.00457625929266214	-0.0107450718060136
279	91.3542633056641	-3.58440446853638	-6.95419406890869	0.00743668992072344	-0.0266541130840778	0.000293855206109583	-0.00587495695799589
280	92.652961730957	-3.90907883644104	-6.95419406890869	-0.0169138833880424	-0.0156151866540313	0.00451462110504508	-0.0195112787187099
281	91.3542633056641	-4.88310146331787	-6.56458520889282	0.0116574559360743	0.0022419011220336	-0.00132951640989631	-0.023407369852066
282	92.0036087036133	-4.55842733383179	-6.69445466995239	0.0136055024340749	-0.00197886489331722	0.0162028968334198	-0.0711344927549362
283	89.4062118530273	-3.90907883644104	-7.08406400680542	0.00321592413820326	-0.0026282137259841	0.01847561635077	-0.112043462693691
284	90.7049102783203	-3.90907883644104	-7.4087381362915	0.00321592413820326	-0.00327756232582033	0.0175015944987535	-0.090614952147007
285	88.1075210571289	-3.90907883644104	-7.08406400680542	0.00581331877037883	0.011982130818069	0.0145795252174139	-0.0539267547428608
286	88.1075210571289	-3.90907883644104	-6.75938940048218	0.00646266713738441	0.0188002903014421	0.0188002903014421	-0.0256800893694162
287	91.3542633056641	-4.55842733383179	-6.56458520889282	0.0178262684494257	0.01847561635077	0.00354059832170606	-0.0175632312893867
288	90.7049102783203	-4.2337532043457	-6.04510593414307	0.00321592413820326	0.0106834331527352	-0.00100484199356288	0.0022419011220336
289	92.0036087036133	-5.20777606964111	-6.88925933837891	0.0126314787194133	0.00548864435404539	-0.00652430532500148	0.00483929552137852
290	90.0555648803711	-3.58440446853638	-7.08406400680542	-3.08191010844894e-05	-0.00165419070981443	-0.00360223650932312	0.01100810803473
291	90.0555648803711	-3.58440446853638	-7.08406400680542	-0.00132951640989631	-0.00522560812532902	0.000943203864153475	0.00938473641872406
292	90.0555648803711	-3.58440446853638	-7.14899873733521	-0.00490093370899558	-0.0211346503347158	-0.0120437685400248	0.0623066499829292
293	91.3542633056641	-3.90907883644104	-6.82432460784912	-0.0159398596733809	-0.0201606266200542	-0.0227580219507217	0.102566264569759
294	92.652961730957	-4.55842733383179	-6.69445466995239	-0.00912170019000769	-0.0182125810533762	-0.0208099745213985	0.0730208978056908
295	92.0036087036133	-4.88310146331787	-7.01912927627563	-0.000355493422830477	-0.0175632312893867	-0.0195112787187099	0.0593845807015896
296	91.3542633056641	-4.2337532043457	-7.21393346786499	-0.00425158534198999	0.00548864435404539	-0.0149658378213644	0.0239950809627771
297	90.7049102783203	-3.90907883644104	-7.08406400680542	0.00256657530553639	0.00906006153672934	-0.00425158534198999	0.0103587592020631
298	91.3542633056641	-3.90907883644104	-7.47367286682129	0.000943203864153475	0.00938473641872406	-0.00912170019000769	0.012956153601408
299	92.0036087036133	-4.88310146331787	-7.27886867523193	0.00970941036939621	0.0259431265294552	-0.00847235135734081	-0.00782300252467394
300	92.0036087036133	-5.5324501991272	-7.14899873733521	0.00418994715437293	0.0327612869441509	-0.0146411629393697	-0.0175632312893867
301	93.3023071289063	-6.18179893493652	-7.01912927627563	-0.00295288790948689	0.0353586822748184	-0.00814767740666866	-0.0295761823654175
302	92.652961730957	-6.18179893493652	-7.01912927627563	0.0213976856321096	0.0142548503354192	0.00516396993771195	-0.073731891810894
303	92.0036087036133	-4.88310146331787	-7.08406400680542	0.00646266713738441	0.00354059832170606	0.01100810803473	-0.100355185568333
304	92.652961730957	-5.20777606964111	-6.69445466995239	0.0155535480007529	-0.00490093370899558	0.00483929552137852	-0.0795760303735733
305	92.0036087036133	-4.55842733383179	-7.4087381362915	0.0106834331527352	-0.0104203969240189	0.00613799272105098	-0.0682124271988869
306	90.7049102783203	-4.2337532043457	-6.88925933837891	0.0168522447347641	-0.0133424662053585	0.0181509424000978	-0.0363943427801132
307	92.652961730957	-5.20777606964111	-6.95419406890869	0.00483929552137852	-0.0217839982360601	0.00354059832170606	-0.0169138833880424
308	92.652961730957	-5.20777606964111	-6.88925933837891	0.0106834331527352	-0.03444629535079	-0.00165419070981443	0.00321592413820326
309	92.652961730957	-4.55842733383179	-6.69445466995239	-0.0107450718060136	-0.0428878292441368	-0.00717365415766835	-0.00230353930965066
310	92.0036087036133	-3.90907883644104	-6.49965000152588	0.0022419011220336	-0.0328229255974293	0.00678734155371785	0.011982130818069
311	91.3542633056641	-4.55842733383179	-6.88925933837891	-0.000355493422830477	-0.0182125810533762	-0.00457625929266214	0.0158782228827477
312	91.3542633056641	-4.2337532043457	-6.88925933837891	-0.0136671401560307	-0.0149658378213644	-0.00425158534198999	0.0785403624176979
313	93.3023071289063	-4.55842733383179	-7.73341274261475	-0.0130177913233638	0.000293855206109583	-0.0117190945893526	0.113929867744446
314	91.3542633056641	-3.58440446853638	-7.6684775352478	-0.00717365415766835	0.000293855206109583	-0.0237320438027382	0.0785403624176979
315	93.9516525268555	-4.55842733383179	-7.47367286682129	-0.00392691092565656	0.0106834331527352	-0.0172385573387146	0.047696303576231
316	92.652961730957	-4.55842733383179	-6.82432460784912	0.00873538758605719	0.0194496400654316	-0.0146411629393697	0.0217223595827818
317	92.652961730957	-4.55842733383179	-7.08406400680542	0.00516396993771195	0.0181509424000978	-0.0136671401560307	0.00613799272105098
318	93.3023071289063	-4.55842733383179	-7.08406400680542	0.00483929552137852	0.0162028968334198	-0.00684897974133492	-0.00490093370899558
319	92.652961730957	-4.55842733383179	-7.27886867523193	-0.00392691092565656	0.012956153601408	-0.00749832857400179	-0.00555028254166245
320	93.9516525268555	-4.2337532043457	-7.21393346786499	-0.00165419070981443	0.01100810803473	-0.0149658378213644	-0.0123684434220195
321	93.3023071289063	-4.2337532043457	-7.53860807418823	0.00711201597005129	0.00451462110504508	-0.0123684434220195	-0.0243813935667276
322	92.0036087036133	-4.2337532043457	-7.47367286682129	0.00841071270406246	-0.00490093370899558	0.000943203864153475	-0.0708098188042641
323	92.0036087036133	-3.25973010063171	-7.53860807418823	0.013930176384747	0.000293855206109583	0.0171769186854362	-0.108796715736389
324	92.652961730957	-4.2337532043457	-7.21393346786499	0.00613799272105098	-0.0253554154187441	0.0191249661147594	-0.0860695168375969
325	93.3023071289063	-3.58440446853638	-7.9282169342041	0.0145795252174139	-0.0117190945893526	0.0207483377307653	-0.0656150281429291
326	92.0036087036133	-3.25973010063171	-7.08406400680542	0.0123068047687411	-0.0100957229733467	0.0132808275520802	-0.0286021586507559
327	92.652961730957	-2.93505573272705	-7.08406400680542	0.0116574559360743	-0.000680167751852423	0.0103587592020631	-0.0149658378213644
328	92.0036087036133	-3.90907883644104	-7.27886867523193	0.00289124972186983	-0.00360223650932312	0.012956153601408	0.00776136433705688
329	91.3542633056641	-2.93505573272705	-7.4087381362915	0.00256657530553639	-0.0026282137259841	0.000293855206109583	-0.00814767740666866
330	91.3542633056641	-3.58440446853638	-7.27886867523193	0.00289124972186983	0.0113327819854021	-0.00879702530801296	0.0132808275520802
331	92.652961730957	-3.90907883644104	-7.21393346786499	0.00191722682211548	0.0197743140161037	0.00646266713738441	0.0226963832974434
332	91.3542633056641	-3.58440446853638	-7.53860807418823	-0.0126931173726916	0.0207483377307653	-0.0133424662053585	0.0762676447629929
333	92.652961730957	-4.2337532043457	-7.14899873733521	-0.0217839982360601	0.020423661917448	-0.00912170019000769	0.108410403132439
334	90.0555648803711	-2.93505573272705	-6.88925933837891	-0.0188619289547205	0.0191249661147594	-0.0208099745213985	0.0778910145163536
335	92.652961730957	-3.90907883644104	-6.62951993942261	-0.00652430532500148	0.0152288740500808	-0.0295761823654175	0.0515923984348774
336	92.0036087036133	-4.2337532043457	-6.95419406890869	-0.00295288790948689	0.013930176384747	-0.0172385573387146	0.0314625911414623
337	90.7049102783203	-3.58440446853638	-7.47367286682129	-0.000680167751852423	0.000293855206109583	-0.0133424662053585	0.00581331877037883
338	90.7049102783203	-4.55842733383179	-6.95419406890869	-0.00652430532500148	-0.00782300252467394	-0.00392691092565656	0.000618529506027699
339	89.4062118530273	-3.58440446853638	-7.34380340576172	-0.00814767740666866	-0.00425158534198999	-0.00652430532500148	-0.00652430532500148
340	88.7568664550781	-3.58440446853638	-7.21393346786499	-0.00457625929266214	0.000618529506027699	-0.0149658378213644	-0.0120437685400248
341	90.0555648803711	-2.93505573272705	-6.56458520889282	-0.00749832857400179	-0.00847235135734081	-3.08191010844894e-05	-0.0256800893694162
342	89.4062118530273	-3.25973010063171	-6.56458520889282	0.00906006153672934	-0.0266541130840778	0.00678734155371785	-0.0756799355149269
343	90.0555648803711	-2.61038160324097	-7.34380340576172	0.00743668992072344	-0.0406151078641415	0.0175015944987535	-0.106199324131012
344	92.652961730957	-3.90907883644104	-6.82432460784912	0.000943203864153475	-0.0318489037454128	0.0217223595827818	-0.0841214656829834
345	93.3023071289063	-3.25973010063171	-6.88925933837891	0.0106834331527352	-0.0324982516467571	0.0223717093467712	-0.0594462193548679
346	92.652961730957	-3.25973010063171	-6.95419406890869	0.00613799272105098	-0.0305502042174339	0.0200989879667759	-0.0204853005707264
347	91.3542633056641	-2.2857072353363	-6.69445466995239	0.0116574559360743	-0.0204853005707264	0.0165275707840919	-0.0149658378213644
348	93.3023071289063	-3.25973010063171	-6.82432460784912	0.00938473641872406	-0.017887907102704	0.0132808275520802	0.00613799272105098
349	91.3542633056641	-2.93505573272705	-7.08406400680542	-0.00587495695799589	0.00516396993771195	0.0106834331527352	-0.00425158534198999
350	92.0036087036133	-3.58440446853638	-7.08406400680542	-0.00360223650932312	0.00646266713738441	0.00159255252219737	0.00483929552137852
351	93.9516525268555	-3.90907883644104	-6.88925933837891	0.0155535480007529	0.0230210572481155	0.00354059832170606	0.0217223595827818
352	92.652961730957	-3.90907883644104	-6.95419406890869	-0.00944637414067984	0.0230210572481155	-0.0139918150380254	0.0847091749310493
353	92.652961730957	-4.88310146331787	-6.62951993942261	-0.00879702530801296	0.0220470335334539	-0.02697878703475	0.121397376060486
354	92.0036087036133	-4.55842733383179	-6.88925933837891	-0.0113944197073579	0.0249691028147936	-0.0263294391334057	0.0876312479376793
355	92.0036087036133	-5.20777606964111	-7.47367286682129	0.000293855206109583	0.0295145437121391	-0.0292515084147453	0.0532157681882381
356	94.6010055541992	-5.5324501991272	-7.47367286682129	-0.00587495695799589	0.0191249661147594	-0.0172385573387146	0.0239950809627771
357	93.3023071289063	-5.20777606964111	-6.82432460784912	0.00776136433705688	0.00711201597005129	-0.0126931173726916	0.00938473641872406
358	94.6010055541992	-5.5324501991272	-6.75938940048218	-0.00230353930965066	-0.000680167751852423	-0.00652430532500148	0.00159255252219737
359	92.652961730957	-5.20777606964111	-7.01912927627563	-0.0026282137259841	-0.00782300252467394	-0.00490093370899558	-0.00392691092565656
360	92.652961730957	-4.2337532043457	-7.47367286682129	0.00646266713738441	-0.00490093370899558	-0.0026282137259841	-0.0120437685400248
361	91.3542633056641	-3.90907883644104	-7.60354280471802	0.00841071270406246	0.00386527273803949	0.00581331877037883	-0.0237320438027382
362	93.9516525268555	-3.25973010063171	-7.08406400680542	0.0136055024340749	-0.00619963090866804	0.0152288740500808	-0.0792513489723206
363	93.3023071289063	-3.90907883644104	-7.01912927627563	0.0171769186854362	-0.0152905117720366	0.0220470335334539	-0.107173345983028
364	93.3023071289063	-3.25973010063171	-6.82432460784912	0.0123068047687411	0.00646266713738441	0.0142548503354192	-0.0789266750216484
365	93.3023071289063	-4.2337532043457	-6.56458520889282	0.0181509424000978	0.00841071270406246	0.00581331877037883	-0.0695111230015755
366	93.3023071289063	-2.93505573272705	-7.6684775352478	-0.00425158534198999	0.0207483377307653	0.0123068047687411	-0.0237320438027382
367	92.0036087036133	-3.25973010063171	-7.73341274261475	0.00776136433705688	0.0207483377307653	0.000943203864153475	-0.00360223650932312
368	93.3023071289063	-3.58440446853638	-7.53860807418823	0.0126314787194133	0.00841071270406246	0.000293855206109583	0.00159255252219737
369	92.0036087036133	-3.25973010063171	-7.6684775352478	0.00906006153672934	0.0116574559360743	-0.00425158534198999	0.000943203864153475
370	93.3023071289063	-3.58440446853638	-7.73341274261475	0.000293855206109583	0.0126314787194133	-0.00197886489331722	0.0113327819854021
371	93.9516525268555	-3.90907883644104	-7.27886867523193	0.0022419011220336	0.0175015944987535	-0.00165419070981443	0.011982130818069
372	92.652961730957	-3.58440446853638	-7.34380340576172	-0.0126931173726916	0.0197743140161037	-0.0185372550040483	0.076592318713665
373	93.3023071289063	-3.90907883644104	-7.14899873733521	-0.00782300252467394	0.0100340843200684	-0.0295761823654175	0.105813004076481
374	91.3542633056641	-3.25973010063171	-7.34380340576172	-0.00749832857400179	0.0116574559360743	-0.0243813935667276	0.0736702531576157
375	92.0036087036133	-3.58440446853638	-7.73341274261475	-3.08191010844894e-05	0.00613799272105098	-0.0315242260694504	0.0467222817242146
376	94.6010055541992	-3.90907883644104	-7.4087381362915	-0.00100484199356288	-0.00684897974133492	-0.00814767740666866	0.0200989879667759
377	93.9516525268555	-4.2337532043457	-7.08406400680542	-0.00555028254166245	0.000618529506027699	-0.00132951640989631	0.000618529506027699
378	93.9516525268555	-4.55842733383179	-7.53860807418823	0.000293855206109583	-0.0208099745213985	0.00646266713738441	-0.00165419070981443
379	91.3542633056641	-3.25973010063171	-7.53860807418823	-0.00879702530801296	-0.00165419070981443	-0.00555028254166245	-0.0136671401560307
380	92.652961730957	-3.90907883644104	-7.6684775352478	0.0132808275520802	-0.0279528107494116	-0.00295288790948689	-0.017887907102704
381	92.652961730957	-3.90907883644104	-7.47367286682129	0.00906006153672934	-0.000355493422830477	0.00548864435404539	-0.023407369852066
382	92.652961730957	-3.90907883644104	-7.01912927627563	0.0142548503354192	-0.00457625929266214	0.0123068047687411	-0.0799007043242455
383	93.3023071289063	-4.88310146331787	-6.49965000152588	0.01100810803473	0.000618529506027699	0.0132808275520802	-0.10587465018034
384	92.652961730957	-4.2337532043457	-7.6684775352478	0.00841071270406246	0.0278911720961332	0.0136055024340749	-0.0844461396336555
385	93.3023071289063	-4.88310146331787	-7.21393346786499	0.0142548503354192	0.047696303576231	0.00776136433705688	-0.0587968714535236
386	93.3023071289063	-4.88310146331787	-7.4087381362915	0.0116574559360743	0.0584105588495731	0.00256657530553639	-0.02697878703475
387	91.3542633056641	-3.90907883644104	-7.47367286682129	-0.0250307414680719	0.052891094237566	0.00191722682211548	-0.0152905117720366
388	90.0555648803711	-3.58440446853638	-7.53860807418823	-0.00977104809135199	0.0506183728575706	0.00483929552137852	0.00354059832170606
389	92.0036087036133	-3.90907883644104	-7.14899873733521	-0.017887907102704	0.0473716296255589	-0.00912170019000769	0.00159255252219737
390	91.3542633056641	-4.55842733383179	-7.60354280471802	0.00256657530553639	0.0412028171122074	-0.0133424662053585	0.0022419011220336
391	90.7049102783203	-4.55842733383179	-7.27886867523193	-0.00555028254166245	0.0415274947881699	-0.00782300252467394	0.01847561635077
392	90.7049102783203	-4.2337532043457	-7.60354280471802	-0.0260047651827335	0.031137915328145	-0.0217839982360601	0.0723715499043465
393	91.3542633056641	-4.88310146331787	-7.08406400680542	-0.0182125810533762	0.00873538758605719	-0.0328229255974293	0.114254541695118
394	91.3542633056641	-3.90907883644104	-7.47367286682129	-0.0230826959013939	-0.00814767740666866	-0.0266541130840778	0.0756182968616486
395	89.4062118530273	-3.90907883644104	-6.69445466995239	-0.0104203969240189	-0.0438618510961533	-0.0354203209280968	0.06393001973629
396	90.7049102783203	-4.55842733383179	-6.88925933837891	-3.08191010844894e-05	-0.0649656802415848	-0.000680167751852423	0.0262678004801273
397	92.652961730957	-4.88310146331787	-6.69445466995239	-0.0104203969240189	-0.0753552615642548	0.00418994715437293	0.0149041991680861
398	92.0036087036133	-4.55842733383179	-7.34380340576172	0.00386527273803949	-0.0834721177816391	0.0142548503354192	-0.00197886489331722
399	92.0036087036133	-4.2337532043457	-7.08406400680542	0.00321592413820326	-0.077952653169632	0.00646266713738441	0.00191722682211548
400	92.652961730957	-3.25973010063171	-7.53860807418823	0.0191249661147594	-0.0743812397122383	0.01847561635077	-0.0188619289547205
401	93.9516525268555	-4.55842733383179	-7.27886867523193	0.00548864435404539	-0.0568488240242004	0.0145795252174139	-0.0250307414680719
402	93.9516525268555	-4.88310146331787	-7.73341274261475	0.0239950809627771	-0.0574981719255447	0.0246444288641214	-0.0834721177816391
403	93.9516525268555	-5.5324501991272	-7.4087381362915	0.0249691028147936	-0.0471085943281651	0.0152288740500808	-0.115290202200413
404	91.3542633056641	-4.55842733383179	-7.6684775352478	0.0191249661147594	-0.0286021586507559	0.0259431265294552	-0.0789266750216484
405	92.652961730957	-6.18179893493652	-7.34380340576172	0.0197743140161037	-0.0188619289547205	0.0191249661147594	-0.0610695891082287
406	94.6010055541992	-6.18179893493652	-7.21393346786499	0.0100340843200684	-0.0100957229733467	0.0217223595827818	-0.028926832601428
407	94.6010055541992	-5.5324501991272	-6.75938940048218	0.011982130818069	-0.0100957229733467	0.0100340843200684	-0.0120437685400248
408	91.3542633056641	-5.20777606964111	-7.21393346786499	0.00548864435404539	0.0116574559360743	0.00548864435404539	0.0022419011220336
409	93.3023071289063	-5.85712480545044	-7.08406400680542	0.00970941036939621	0.00646266713738441	-0.00360223650932312	0.00354059832170606
410	93.9516525268555	-6.18179893493652	-7.53860807418823	0.00906006153672934	0.0194496400654316	-0.00230353930965066	0.0113327819854021
411	95.2503509521484	-6.83114767074585	-6.75938940048218	0.0113327819854021	0.0178262684494257	-0.000680167751852423	0.0145795252174139
412	93.9516525268555	-6.18179893493652	-6.56458520889282	-0.0143164889886975	0.0285405199974775	-0.0130177913233638	0.0733455792069435
413	92.0036087036133	-4.88310146331787	-6.75938940048218	-0.0156151866540313	0.0262678004801273	-0.0221086721867323	0.1191246509552
414	93.3023071289063	-5.5324501991272	-7.47367286682129	-0.00912170019000769	0.020423661917448	-0.0253554154187441	0.0791897103190422
415	93.9516525268555	-5.85712480545044	-7.53860807418823	-0.00977104809135199	0.0278911720961332	-0.0286021586507559	0.0632806718349457
416	93.9516525268555	-5.5324501991272	-7.4087381362915	-0.00100484199356288	0.0213976856321096	-0.0123684434220195	0.0269171483814716
417	94.6010055541992	-5.20777606964111	-6.88925933837891	-0.00749832857400179	0.0217223595827818	-0.0123684434220195	0.0181509424000978
418	93.3023071289063	-5.85712480545044	-6.69445466995239	-0.00490093370899558	0.0168522447347641	-0.00912170019000769	0.00646266713738441
419	93.9516525268555	-5.5324501991272	-6.43471527099609	-0.0104203969240189	0.00418994715437293	-0.00619963090866804	0.00386527273803949
420	93.3023071289063	-4.2337532043457	-7.73341274261475	0.00191722682211548	0.0123068047687411	-0.00295288790948689	-0.0152905117720366
421	93.9516525268555	-4.2337532043457	-7.73341274261475	0.00321592413820326	0.00256657530553639	0.00646266713738441	-0.0169138833880424
422	94.6010055541992	-5.5324501991272	-7.34380340576172	0.0243197549134493	-0.00587495695799589	0.0126314787194133	-0.0753552615642548
423	92.652961730957	-4.2337532043457	-7.4087381362915	0.0181509424000978	-0.0182125810533762	0.0175015944987535	-0.0984071344137192
424	93.9516525268555	-5.5324501991272	-7.27886867523193	0.0123068047687411	-0.0143164889886975	0.0136055024340749	-0.0747059136629105
425	93.3023071289063	-4.55842733383179	-7.53860807418823	0.0152288740500808	-0.00295288790948689	0.0126314787194133	-0.0545761026442051
426	92.0036087036133	-5.20777606964111	-7.73341274261475	0.00711201597005129	-0.00782300252467394	0.0106834331527352	-0.0243813935667276
427	94.6010055541992	-5.20777606964111	-7.6684775352478	0.00646266713738441	-0.021459324285388	0.00548864435404539	-0.00717365415766835
428	94.6010055541992	-5.20777606964111	-7.6684775352478	0.00743668992072344	-0.00165419070981443	-0.00457625929266214	0.00126787810586393
429	94.6010055541992	-4.88310146331787	-7.4087381362915	0.0022419011220336	-0.00360223650932312	-0.00295288790948689	0.00191722682211548
430	92.652961730957	-3.90907883644104	-7.53860807418823	0.0123068047687411	0.00613799272105098	-0.00457625929266214	0.0103587592020631
431	92.652961730957	-3.90907883644104	-7.53860807418823	0.00743668992072344	0.0106834331527352	-0.00392691092565656	0.0243197549134493
432	93.9516525268555	-4.55842733383179	-7.53860807418823	-0.0169138833880424	0.0162028968334198	-0.0143164889886975	0.0837351530790329
433	93.3023071289063	-3.90907883644104	-7.73341274261475	-0.017887907102704	0.00873538758605719	-0.0230826959013939	0.118150629103184
434	93.3023071289063	-4.88310146331787	-7.34380340576172	-0.0198359526693821	0.00321592413820326	-0.0237320438027382	0.0853585228323936
435	93.9516525268555	-3.90907883644104	-7.01912927627563	-0.00717365415766835	0.011982130818069	-0.0221086721867323	0.0512677207589149
436	93.3023071289063	-3.90907883644104	-6.88925933837891	0.00256657530553639	0.0113327819854021	-0.00360223650932312	0.025618452578783
437	92.652961730957	-4.2337532043457	-6.95419406890869	0.00321592413820326	0.0207483377307653	-0.00684897974133492	0.00970941036939621
438	92.652961730957	-3.90907883644104	-7.6684775352478	-0.00425158534198999	0.00906006153672934	-0.00522560812532902	-0.00132951640989631
439	92.652961730957	-3.90907883644104	-7.73341274261475	-0.00749832857400179	0.0132808275520802	-0.00490093370899558	-3.08191010844894e-05
440	92.0036087036133	-4.55842733383179	-7.53860807418823	0.000293855206109583	0.0103587592020631	-0.00749832857400179	-0.0172385573387146
441	92.652961730957	-4.88310146331787	-7.34380340576172	-0.00425158534198999	0.0100340843200684	0.00613799272105098	-0.021459324285388
442	92.0036087036133	-4.55842733383179	-7.01912927627563	0.020423661917448	0.00938473641872406	0.013930176384747	-0.0691864490509033
443	90.7049102783203	-4.2337532043457	-7.4087381362915	0.00808603875339031	0.00906006153672934	0.0123068047687411	-0.106199324131012
444	92.0036087036133	-4.88310146331787	-7.47367286682129	-0.00132951640989631	0.0165275707840919	0.0123068047687411	-0.0802253782749176
445	90.0555648803711	-3.90907883644104	-7.14899873733521	0.00613799272105098	0.036657378077507	0.00386527273803949	-0.0695111230015755
446	90.0555648803711	-4.2337532043457	-6.95419406890869	-3.08191010844894e-05	0.0337353087961674	0.00906006153672934	-0.0263294391334057
447	89.4062118530273	-3.90907883644104	-6.82432460784912	0.000293855206109583	0.0343846566975117	-0.00197886489331722	-0.0143164889886975
448	90.0555648803711	-3.58440446853638	-7.08406400680542	-0.000680167751852423	0.0233457311987877	-0.00392691092565656	0.00938473641872406
449	92.0036087036133	-3.58440446853638	-7.6684775352478	-0.00782300252467394	0.0207483377307653	-3.08191010844894e-05	-0.00100484199356288
450	91.3542633056641	-3.90907883644104	-7.08406400680542	-0.00457625929266214	0.0285405199974775	-0.00587495695799589	0.0132808275520802
451	93.3023071289063	-4.55842733383179	-7.08406400680542	0.00126787810586393	0.0356833562254906	-0.00814767740666866	0.0308132413774729
452	93.3023071289063	-4.2337532043457	-7.34380340576172	-0.0146411629393697	0.0408781431615353	-0.0195112787187099	0.0957481041550636
453	92.652961730957	-3.25973010063171	-7.01912927627563	-0.0172385573387146	0.0230210572481155	-0.0266541130840778	0.1191246509552
454	93.9516525268555	-3.90907883644104	-6.49965000152588	-0.0139918150380254	0.0100340843200684	-0.0250307414680719	0.0905533134937286
455	93.3023071289063	-4.55842733383179	-6.75938940048218	-0.00652430532500148	-0.00295288790948689	-0.0221086721867323	0.0584105588495731
456	92.0036087036133	-3.25973010063171	-7.01912927627563	-0.00425158534198999	-0.00327756232582033	-0.0198359526693821	0.0327612869441509
457	90.7049102783203	-3.25973010063171	-7.08406400680542	-0.00457625929266214	-0.0104203969240189	-0.00490093370899558	0.00906006153672934
458	92.0036087036133	-3.58440446853638	-7.4087381362915	-0.00165419070981443	-0.0292515084147453	-0.00814767740666866	0.0188002903014421
459	93.3023071289063	-3.58440446853638	-7.53860807418823	0.00354059832170606	-0.0295761823654175	0.00451462110504508	-0.0120437685400248
460	93.3023071289063	-5.5324501991272	-6.43471527099609	0.000618529506027699	-0.0299008563160896	-0.00360223650932312	-0.0130177913233638
461	93.3023071289063	-4.88310146331787	-6.75938940048218	-0.00230353930965066	-0.0250307414680719	0.00159255252219737	-0.0331475995481014
462	92.652961730957	-4.2337532043457	-6.95419406890869	0.0230210572481155	-0.048407293856144	0.011982130818069	-0.0786020010709763
463	92.652961730957	-3.90907883644104	-7.08406400680542	0.0162028968334198	-0.0607449151575565	0.0262678004801273	-0.107822693884373
464	93.3023071289063	-5.5324501991272	-6.69445466995239	0.011982130818069	-0.0493813157081604	0.0181509424000978	-0.0795760303735733
465	93.9516525268555	-4.55842733383179	-7.08406400680542	0.0149041991680861	-0.0422384813427925	0.0233457311987877	-0.0617189407348633
466	92.652961730957	-4.2337532043457	-7.27886867523193	0.0145795252174139	-0.0347709693014622	0.0181509424000978	-0.0292515084147453
467	92.0036087036133	-4.55842733383179	-7.27886867523193	0.00776136433705688	-0.0308748781681061	0.0220470335334539	-0.0126931173726916
468	92.652961730957	-4.88310146331787	-7.21393346786499	0.00321592413820326	-0.0331475995481014	0.00191722682211548	0.00548864435404539
469	92.0036087036133	-3.58440446853638	-7.34380340576172	-0.00132951640989631	-0.0260047651827335	0.00321592413820326	-0.00555028254166245
470	93.3023071289063	-3.90907883644104	-7.60354280471802	0.0145795252174139	-0.0175632312893867	-0.00360223650932312	0.00873538758605719
471	92.652961730957	-2.93505573272705	-7.53860807418823	0.00906006153672934	-0.0110697457566857	0.00678734155371785	0.031137915328145
472	92.652961730957	-3.25973010063171	-7.34380340576172	-0.0123684434220195	0.00841071270406246	-0.00587495695799589	0.0879559218883514
473	93.3023071289063	-3.58440446853638	-7.01912927627563	-0.0126931173726916	0.00938473641872406	-0.0204853005707264	0.108735077083111
474	92.652961730957	-2.93505573272705	-7.21393346786499	-0.00717365415766835	0.00873538758605719	-0.0204853005707264	0.0798390582203865
475	92.652961730957	-2.61038160324097	-7.60354280471802	-0.0026282137259841	0.0233457311987877	-0.0198359526693821	0.0551638156175613
476	93.3023071289063	-3.90907883644104	-7.27886867523193	-0.00879702530801296	0.0259431265294552	-0.0149658378213644	0.0350340083241463
477	92.652961730957	-3.90907883644104	-6.75938940048218	0.00289124972186983	0.0259431265294552	-0.00197886489331722	0.0188002903014421
478	92.652961730957	-3.58440446853638	-6.88925933837891	-0.0104203969240189	0.012956153601408	-0.00977104809135199	0.00159255252219737
479	92.0036087036133	-2.93505573272705	-7.79834747314453	-0.00619963090866804	0.0123068047687411	-0.00295288790948689	-3.08191010844894e-05
480	94.6010055541992	-3.58440446853638	-7.86328220367432	0.00354059832170606	0.020423661917448	-0.0104203969240189	-0.0130177913233638
481	93.3023071289063	-3.58440446853638	-7.60354280471802	0.000293855206109583	0.0106834331527352	0.00970941036939621	-0.02697878703475
482	94.6010055541992	-4.2337532043457	-7.47367286682129	0.0197743140161037	0.000293855206109583	0.00613799272105098	-0.0847708135843277
483	92.0036087036133	-2.93505573272705	-7.9282169342041	0.0142548503354192	0.00581331877037883	0.0126314787194133	-0.106199324131012
484	93.9516525268555	-4.2337532043457	-7.14899873733521	0.000618529506027699	-0.00100484199356288	0.013930176384747	-0.0708098188042641
485	93.3023071289063	-4.2337532043457	-7.60354280471802	0.00191722682211548	0.0132808275520802	0.00646266713738441	-0.0568488240242004
486	92.652961730957	-3.25973010063171	-7.86328220367432	0.013930176384747	0.00678734155371785	0.00711201597005129	-0.0211346503347158
487	93.3023071289063	-3.25973010063171	-7.86328220367432	0.00678734155371785	0.00191722682211548	0.00873538758605719	0.00483929552137852
488	92.652961730957	-3.58440446853638	-7.73341274261475	-0.0104203969240189	-0.00490093370899558	0.00126787810586393	0.00970941036939621
489	91.3542633056641	-3.58440446853638	-6.88925933837891	-0.00132951640989631	-0.00847235135734081	0.00289124972186983	0.0113327819854021
490	93.9516525268555	-3.58440446853638	-6.88925933837891	0.00354059832170606	-0.0133424662053585	0.00191722682211548	0.00613799272105098
491	93.3023071289063	-3.90907883644104	-6.95419406890869	-0.000680167751852423	-0.0198359526693821	0.0100340843200684	0.0207483377307653
492	93.3023071289063	-3.25973010063171	-7.14899873733521	-0.0107450718060136	0.000618529506027699	-0.0136671401560307	0.0902286395430565
493	93.3023071289063	-4.2337532043457	-7.4087381362915	-0.0182125810533762	0.00451462110504508	-0.0165892094373703	0.115553237497807
494	92.652961730957	-3.90907883644104	-7.53860807418823	-0.00879702530801296	-0.00197886489331722	-0.0230826959013939	0.0785403624176979
495	91.3542633056641	-4.2337532043457	-7.27886867523193	-0.00522560812532902	0.00191722682211548	-0.0253554154187441	0.0438002124428749
496	93.9516525268555	-4.55842733383179	-7.21393346786499	-0.0026282137259841	0.00743668992072344	-0.00814767740666866	0.00841071270406246
497	92.652961730957	-4.55842733383179	-7.34380340576172	0.00354059832170606	-0.00555028254166245	-0.0136671401560307	0.0158782228827477
498	92.652961730957	-4.55842733383179	-7.4087381362915	-0.0149658378213644	-0.0123684434220195	-0.00295288790948689	-0.000355493422830477
499	90.0555648803711	-4.55842733383179	-6.82432460784912	-0.00392691092565656	-0.0191866029053926	-0.00165419070981443	-0.00847235135734081
500	90.0555648803711	-3.90907883644104	-7.08406400680542	0.00906006153672934	-0.00555028254166245	-0.000680167751852423	-0.0191866029053926
501	90.0555648803711	-4.88310146331787	-6.49965000152588	0.00289124972186983	-0.00230353930965066	-0.00132951640989631	-0.0282774847000837
502	90.0555648803711	-4.55842733383179	-6.62951993942261	0.0126314787194133	-0.00847235135734081	0.00873538758605719	-0.0844461396336555
503	89.4062118530273	-3.90907883644104	-7.6684775352478	0.00321592413820326	-0.00619963090866804	0.0200989879667759	-0.0961344167590141
504	88.7568664550781	-4.2337532043457	-7.47367286682129	0.00451462110504508	0.0191249661147594	0.0171769186854362	-0.072757862508297
505	91.3542633056641	-4.55842733383179	-7.27886867523193	-0.00230353930965066	0.0421768426895142	0.0132808275520802	-0.0523033849895
506	89.4062118530273	-3.58440446853638	-6.95419406890869	0.00743668992072344	0.0551638156175613	0.00159255252219737	-0.0247060675173998
507	89.4062118530273	-3.58440446853638	-7.27886867523193	0.00159255252219737	0.0632806718349457	0.00483929552137852	-0.00944637414067984
508	92.0036087036133	-3.90907883644104	-7.6684775352478	-0.00230353930965066	0.0616573020815849	-0.00522560812532902	0.00613799272105098
509	91.3542633056641	-3.90907883644104	-7.6684775352478	-0.0172385573387146	0.0613326244056225	-0.0107450718060136	0.00873538758605719
510	92.0036087036133	-3.90907883644104	-7.6684775352478	0.00906006153672934	0.0613326244056225	-0.0152905117720366	-3.08191010844894e-05
511	93.3023071289063	-4.88310146331787	-7.21393346786499	-0.00230353930965066	0.0522417463362217	-0.0117190945893526	0.029189869761467
512	90.7049102783203	-3.58440446853638	-7.47367286682129	-0.0113944197073579	0.0541897900402546	-0.0243813935667276	0.0902286395430565
513	92.652961730957	-5.20777606964111	-6.95419406890869	-0.0201606266200542	0.036657378077507	-0.02697878703475	0.107761055231094
514	92.0036087036133	-4.2337532043457	-7.60354280471802	-0.0139918150380254	0.0106834331527352	-0.032173577696085	0.0733455792069435
515	90.7049102783203	-4.2337532043457	-6.82432460784912	-0.0126931173726916	-0.0107450718060136	-0.0256800893694162	0.0548391379415989
516	92.652961730957	-5.85712480545044	-6.95419406890869	-0.00392691092565656	-0.0347709693014622	-0.00684897974133492	0.0207483377307653
517	93.3023071289063	-5.85712480545044	-7.21393346786499	-0.0133424662053585	-0.0464592464268208	-0.00392691092565656	0.0136055024340749
518	93.9516525268555	-6.50647306442261	-7.21393346786499	-0.00295288790948689	-0.0584721975028515	0.00159255252219737	0.0405534692108631
519	92.0036087036133	-5.5324501991272	-7.08406400680542	-0.00132951640989631	-0.0695111230015755	-0.00360223650932312	-0.0133424662053585
520	91.3542633056641	-5.5324501991272	-7.60354280471802	0.025618452578783	-0.0565241500735283	0.00906006153672934	-0.0175632312893867
521	91.3542633056641	-5.20777606964111	-6.82432460784912	0.0158782228827477	-0.0513293594121933	0.00483929552137852	-0.0273034609854221
522	91.3542633056641	-4.55842733383179	-7.53860807418823	0.0272418223321438	-0.0542514286935329	0.025618452578783	-0.0886669084429741
523	92.652961730957	-6.18179893493652	-7.47367286682129	0.0152288740500808	-0.0461345724761486	0.0178262684494257	-0.109770737588406
524	91.3542633056641	-4.2337532043457	-6.82432460784912	0.0155535480007529	-0.039641086012125	0.0188002903014421	-0.0919136479496956
525	92.652961730957	-5.5324501991272	-6.56458520889282	0.0132808275520802	-0.0256800893694162	0.0142548503354192	-0.0529527328908443
526	93.3023071289063	-4.55842733383179	-7.14899873733521	0.00581331877037883	-0.0139918150380254	0.0210730116814375	-0.0302255302667618
527	91.3542633056641	-4.2337532043457	-7.08406400680542	0.00938473641872406	-0.00912170019000769	0.01100810803473	-0.00879702530801296
528	90.7049102783203	-3.58440446853638	-7.60354280471802	-0.017887907102704	-0.00847235135734081	0.00126787810586393	0.0116574559360743
529	92.652961730957	-4.55842733383179	-7.47367286682129	0.000293855206109583	-0.0347709693014622	-0.00132951640989631	0.00678734155371785
530	92.652961730957	-4.2337532043457	-6.62951993942261	-0.00749832857400179	0.00938473641872406	0.00678734155371785	0.0200989879667759
531	92.652961730957	-4.88310146331787	-6.56458520889282	0.00191722682211548	0.0158782228827477	-0.0117190945893526	0.0262678004801273
532	92.0036087036133	-3.90907883644104	-7.27886867523193	-0.0152905117720366	0.0213976856321096	-0.00652430532500148	0.0889299437403679
533	93.9516525268555	-4.88310146331787	-7.60354280471802	-0.0172385573387146	0.0226963832974434	-0.0282774847000837	0.112631164491177
534	91.3542633056641	-3.58440446853638	-7.79834747314453	-3.08191010844894e-05	0.0249691028147936	-0.0243813935667276	0.07431960105896
535	92.652961730957	-4.2337532043457	-7.6684775352478	-0.00587495695799589	0.0158782228827477	-0.0334722734987736	0.0499690249562263
536	92.0036087036133	-4.55842733383179	-7.53860807418823	0.00256657530553639	0.0249691028147936	-0.0169138833880424	0.0181509424000978
537	93.9516525268555	-5.20777606964111	-7.34380340576172	-0.00522560812532902	0.00906006153672934	-0.00782300252467394	0.00970941036939621
538	93.3023071289063	-4.55842733383179	-7.53860807418823	-0.00457625929266214	0.00776136433705688	-0.00977104809135199	0.00970941036939621
539	92.0036087036133	-4.2337532043457	-7.79834747314453	-3.08191010844894e-05	0.00646266713738441	-0.0139918150380254	-0.00944637414067984
540	91.3542633056641	-3.25973010063171	-7.9282169342041	-0.0026282137259841	0.00321592413820326	-0.00392691092565656	-0.0146411629393697
541	92.0036087036133	-3.90907883644104	-7.6684775352478	0.0132808275520802	-0.00132951640989631	-0.00165419070981443	-0.0243813935667276
542	92.0036087036133	-3.90907883644104	-7.47367286682129	0.0236704051494598	-0.0169138833880424	0.0188002903014421	-0.0795760303735733
543	94.6010055541992	-4.55842733383179	-7.27886867523193	0.01100810803473	-0.0169138833880424	0.00808603875339031	-0.108472041785717
544	90.7049102783203	-3.25973010063171	-7.6684775352478	0.00873538758605719	-0.0191866029053926	0.0106834331527352	-0.0782773271203041
545	93.3023071289063	-5.20777606964111	-7.4087381362915	0.0136055024340749	-0.0107450718060136	0.0126314787194133	-0.0516540370881557
546	92.652961730957	-4.88310146331787	-7.60354280471802	0.012956153601408	-0.00555028254166245	0.0149041991680861	-0.0201606266200542
547	93.3023071289063	-3.90907883644104	-7.79834747314453	0.00256657530553639	0.000293855206109583	0.00191722682211548	-0.00749832857400179
548	91.3542633056641	-3.58440446853638	-7.47367286682129	0.0100340843200684	-0.00522560812532902	0.0136055024340749	0.00451462110504508
549	92.652961730957	-4.88310146331787	-7.60354280471802	0.0106834331527352	-3.08191010844894e-05	0.000618529506027699	0.00321592413820326
550	93.3023071289063	-4.55842733383179	-7.4087381362915	0.00776136433705688	0.0217223595827818	-0.00132951640989631	0.00841071270406246
551	91.3542633056641	-4.55842733383179	-7.34380340576172	-0.00295288790948689	0.0239950809627771	-0.00619963090866804	0.0220470335334539
552	90.7049102783203	-3.25973010063171	-7.60354280471802	-0.0159398596733809	0.0321119390428066	-0.0100957229733467	0.0967221260070801
553	92.652961730957	-4.2337532043457	-7.27886867523193	-0.0201606266200542	0.025618452578783	-0.0195112787187099	0.113929867744446
554	90.0555648803711	-3.58440446853638	-7.21393346786499	-0.0250307414680719	0.0275664981454611	-0.0263294391334057	0.0626313239336014
555	89.4062118530273	-3.25973010063171	-6.95419406890869	-0.0146411629393697	0.0233457311987877	-0.0227580219507217	0.0467222817242146
556	88.7568664550781	-3.58440446853638	-6.88925933837891	-0.0117190945893526	0.0194496400654316	-0.0185372550040483	0.029189869761467
557	90.0555648803711	-4.88310146331787	-6.88925933837891	-0.00717365415766835	0.00776136433705688	-0.00619963090866804	0.0149041991680861
558	89.4062118530273	-4.2337532043457	-6.75938940048218	-0.0100957229733467	0.00906006153672934	-0.00717365415766835	0.00678734155371785
559	90.7049102783203	-3.25973010063171	-6.88925933837891	0.00483929552137852	0.0158782228827477	-0.00327756232582033	0.0022419011220336
560	89.4062118530273	-2.93505573272705	-6.69445466995239	-3.08191010844894e-05	0.0171769186854362	-0.00717365415766835	-0.00847235135734081
561	91.3542633056641	-3.25973010063171	-7.14899873733521	0.0155535480007529	0.0213976856321096	0.00581331877037883	-0.0263294391334057
562	90.7049102783203	-2.93505573272705	-7.60354280471802	0.0233457311987877	-0.000680167751852423	0.0158782228827477	-0.0799007043242455
563	92.652961730957	-4.2337532043457	-7.4087381362915	0.0100340843200684	0.000293855206109583	0.0191249661147594	-0.103277251124382
564	91.3542633056641	-3.25973010063171	-7.53860807418823	0.0194496400654316	0.00581331877037883	0.0142548503354192	-0.0691864490509033
565	92.0036087036133	-4.55842733383179	-7.27886867523193	0.00873538758605719	0.00256657530553639	0.0188002903014421	-0.0536020807921886
566	93.3023071289063	-4.2337532043457	-7.01912927627563	0.0136055024340749	0.00678734155371785	0.0126314787194133	-0.0279528107494116
567	93.9516525268555	-4.2337532043457	-7.6684775352478	0.00970941036939621	-0.00230353930965066	0.00776136433705688	-0.00490093370899558
568	92.652961730957	-4.2337532043457	-7.6684775352478	0.00646266713738441	-0.0104203969240189	-0.00230353930965066	0.00678734155371785
569	92.652961730957	-4.2337532043457	-7.60354280471802	-0.00197886489331722	-0.00652430532500148	-0.00230353930965066	-0.00295288790948689
570	93.3023071289063	-4.55842733383179	-7.47367286682129	-0.00360223650932312	-0.00782300252467394	0.00483929552137852	0.0123068047687411
571	92.0036087036133	-3.90907883644104	-7.14899873733521	0.000293855206109583	-0.00295288790948689	0.00354059832170606	0.0236704051494598
572	92.652961730957	-3.90907883644104	-7.14899873733521	-0.00392691092565656	-0.0247060675173998	-0.00425158534198999	0.0850338488817215
573	92.652961730957	-5.5324501991272	-7.47367286682129	-0.0169138833880424	-0.0250307414680719	-0.00295288790948689	0.108085729181767
574	93.9516525268555	-4.2337532043457	-7.6684775352478	-0.00782300252467394	-0.0260047651827335	-0.0136671401560307	0.0804884135723114
575	91.3542633056641	-3.90907883644104	-7.6684775352478	-0.000355493422830477	-0.0324982516467571	-0.0130177913233638	0.0444495603442192
576	91.3542633056641	-4.2337532043457	-7.21393346786499	0.00451462110504508	-0.0182125810533762	0.00776136433705688	0.0175015944987535
577	92.0036087036133	-4.88310146331787	-7.01912927627563	0.00321592413820326	-0.0191866029053926	0.00548864435404539	0.0106834331527352
578	90.7049102783203	-3.90907883644104	-7.08406400680542	-0.000680167751852423	0.0249691028147936	-0.00165419070981443	-0.00587495695799589
579	91.3542633056641	-2.93505573272705	-7.60354280471802	-3.08191010844894e-05	0.0298392176628113	-0.00490093370899558	-0.0110697457566857
580	91.3542633056641	-3.25973010063171	-7.6684775352478	0.00256657530553639	-0.0198359526693821	0.00126787810586393	-0.0162645354866982
581	91.3542633056641	-3.25973010063171	-7.53860807418823	0.0197743140161037	-0.00295288790948689	0.000943203864153475	-0.0315242260694504
582	91.3542633056641	-2.61038160324097	-7.47367286682129	0.0132808275520802	-0.0169138833880424	0.00873538758605719	-0.0922383219003677
583	93.3023071289063	-3.58440446853638	-7.08406400680542	0.013930176384747	-0.0136671401560307	0.0171769186854362	-0.106199324131012
584	91.3542633056641	-2.61038160324097	-6.82432460784912	0.00516396993771195	-0.0110697457566857	0.0194496400654316	-0.0805500522255898
585	91.3542633056641	-3.25973010063171	-7.01912927627563	0.0188002903014421	0.0113327819854021	0.0158782228827477	-0.050680011510849
586	92.652961730957	-3.90907883644104	-6.82432460784912	0.0165275707840919	0.011982130818069	0.00451462110504508	-0.0195112787187099
587	92.652961730957	-3.25973010063171	-6.95419406890869	0.0100340843200684	0.000293855206109583	0.00321592413820326	-0.0159398596733809
588	93.3023071289063	-3.90907883644104	-7.21393346786499	-0.00749832857400179	0.00548864435404539	-0.00197886489331722	0.00451462110504508
589	93.9516525268555	-3.25973010063171	-7.01912927627563	0.00711201597005129	0.00841071270406246	-0.0100957229733467	-0.0113944197073579
590	92.652961730957	-3.58440446853638	-7.47367286682129	-0.00977104809135199	0.00743668992072344	-0.00684897974133492	0.0106834331527352
591	92.652961730957	-2.2857072353363	-8.25289154052734	-0.00165419070981443	0.0194496400654316	-0.00425158534198999	0.0252937767654657
592	92.652961730957	-3.90907883644104	-8.05808639526367	-0.00814767740666866	0.0249691028147936	-0.0204853005707264	0.0873065739870071
593	93.3023071289063	-3.58440446853638	-7.47367286682129	-0.0185372550040483	0.0298392176628113	-0.0250307414680719	0.0996441915631294
594	93.9516525268555	-3.58440446853638	-7.53860807418823	-0.0100957229733467	0.0314625911414623	-0.0435371771454811	0.0730208978056908
595	90.7049102783203	-1.63635849952698	-7.79834747314453	-0.00847235135734081	0.036657378077507	-0.0221086721867323	0.0512677207589149
596	92.0036087036133	-2.2857072353363	-8.05808639526367	-0.00684897974133492	0.0408781431615353	-0.0263294391334057	0.0262678004801273
597	91.3542633056641	-2.93505573272705	-7.60354280471802	0.00451462110504508	0.0382807515561581	-0.00230353930965066	0.00970941036939621
598	90.7049102783203	-2.93505573272705	-7.6684775352478	-0.0130177913233638	0.0262678004801273	-0.0120437685400248	-0.00944637414067984
599	92.0036087036133	-2.2857072353363	-7.79834747314453	-3.08191010844894e-05	0.031137915328145	-0.0120437685400248	0.000293855206109583
600	92.0036087036133	-2.61038160324097	-7.6684775352478	0.0022419011220336	0.0233457311987877	-0.00944637414067984	-0.0165892094373703
601	91.3542633056641	-2.61038160324097	-7.47367286682129	-0.00197886489331722	0.0386054255068302	0.00159255252219737	-0.0302255302667618
602	92.652961730957	-2.93505573272705	-7.79834747314453	0.0223717093467712	0.0217223595827818	0.0123068047687411	-0.0948357209563255
603	93.3023071289063	-3.90907883644104	-7.4087381362915	0.0126314787194133	0.0207483377307653	0.0158782228827477	-0.105225294828415
604	92.652961730957	-2.93505573272705	-7.79834747314453	0.00646266713738441	0.0145795252174139	0.0113327819854021	-0.0795760303735733
605	90.7049102783203	-2.93505573272705	-7.53860807418823	0.00646266713738441	0.0123068047687411	0.0145795252174139	-0.0578228458762169
606	93.3023071289063	-4.2337532043457	-6.49965000152588	-0.00490093370899558	0.00548864435404539	0.00548864435404539	-0.0237320438027382
607	92.0036087036133	-3.58440446853638	-6.75938940048218	0.00841071270406246	-0.000355493422830477	0.0123068047687411	-0.0117190945893526
608	92.652961730957	-4.2337532043457	-6.88925933837891	0.0022419011220336	-0.0156151866540313	-0.000680167751852423	0.00711201597005129
609	90.7049102783203	-3.90907883644104	-7.08406400680542	0.00808603875339031	-0.0107450718060136	-0.00814767740666866	-0.00132951640989631
610	90.7049102783203	-2.93505573272705	-7.01912927627563	-0.00717365415766835	-0.00555028254166245	-0.00230353930965066	0.00613799272105098
611	89.4062118530273	-2.61038160324097	-7.34380340576172	-3.08191010844894e-05	-0.0100957229733467	-0.00360223650932312	0.036657378077507
612	91.3542633056641	-3.90907883644104	-7.27886867523193	-0.0230826959013939	-0.0120437685400248	-0.0107450718060136	0.0996441915631294
613	90.0555648803711	-4.55842733383179	-7.27886867523193	-0.0273034609854221	-0.00847235135734081	-0.00749832857400179	0.111332468688488
614	92.0036087036133	-4.2337532043457	-7.21393346786499	-0.0185372550040483	-0.0201606266200542	-0.0165892094373703	0.0801637396216393
615	90.0555648803711	-3.25973010063171	-6.56458520889282	-0.00197886489331722	-0.0221086721867323	-0.0182125810533762	0.0486703291535378
616	90.0555648803711	-3.25973010063171	-6.82432460784912	0.00126787810586393	-0.0227580219507217	-0.000355493422830477	0.0239950809627771
617	91.3542633056641	-3.58440446853638	-7.21393346786499	0.000618529506027699	-0.0172385573387146	-0.00522560812532902	0.00386527273803949
618	92.0036087036133	-3.58440446853638	-7.08406400680542	0.00289124972186983	-0.021459324285388	-0.00522560812532902	-0.000680167751852423
619	92.0036087036133	-3.25973010063171	-7.27886867523193	-0.0143164889886975	-0.0159398596733809	-0.00457625929266214	-0.00230353930965066
620	92.0036087036133	-3.25973010063171	-7.73341274261475	0.0178262684494257	-3.08191010844894e-05	-0.00522560812532902	-0.00749832857400179
621	91.3542633056641	-3.25973010063171	-7.08406400680542	-0.000680167751852423	0.00970941036939621	-0.00100484199356288	-0.032173577696085
622	93.9516525268555	-3.25973010063171	-7.60354280471802	0.0207483377307653	0.00451462110504508	0.00808603875339031	-0.0967837646603584
623	93.3023071289063	-4.2337532043457	-7.27886867523193	0.00841071270406246	0.00483929552137852	0.00418994715437293	-0.0971084386110306
624	92.652961730957	-4.2337532043457	-7.34380340576172	0.0113327819854021	0.00548864435404539	0.0181509424000978	-0.077952653169632
625	90.7049102783203	-3.90907883644104	-7.60354280471802	0.0123068047687411	0.00451462110504508	0.00841071270406246	-0.0620436146855354
626	91.3542633056641	-4.88310146331787	-7.73341274261475	0.00906006153672934	-3.08191010844894e-05	0.0132808275520802	-0.0266541130840778
627	92.652961730957	-4.88310146331787	-7.21393346786499	0.0113327819854021	-0.0120437685400248	0.00483929552137852	-0.00522560812532902
628	94.6010055541992	-5.5324501991272	-7.21393346786499	0.0116574559360743	-0.0305502042174339	0.00159255252219737	0.00776136433705688
629	91.3542633056641	-5.20777606964111	-7.01912927627563	0.013930176384747	-0.0292515084147453	-0.00132951640989631	-0.00230353930965066
630	92.0036087036133	-4.55842733383179	-7.4087381362915	0.0142548503354192	-0.0299008563160896	-0.00457625929266214	0.0168522447347641
631	91.3542633056641	-4.2337532043457	-7.79834747314453	0.00970941036939621	-0.0276281367987394	-0.00749832857400179	0.0295145437121391
632	94.6010055541992	-5.5324501991272	-7.53860807418823	-0.00684897974133492	-0.0237320438027382	-0.0156151866540313	0.0905533134937286
633	92.0036087036133	-5.20777606964111	-7.08406400680542	-0.0175632312893867	-0.02697878703475	-0.0159398596733809	0.111981816589832
634	93.3023071289063	-4.88310146331787	-7.34380340576172	-0.00587495695799589	-0.0256800893694162	-0.0130177913233638	0.0665274113416672
635	91.3542633056641	-3.58440446853638	-6.75938940048218	0.00354059832170606	-0.0256800893694162	-0.0152905117720366	0.0525664202868938
636	92.0036087036133	-4.2337532043457	-6.88925933837891	0.00126787810586393	-0.0100957229733467	-0.00457625929266214	0.020423661917448
637	92.0036087036133	-3.58440446853638	-6.88925933837891	-0.00230353930965066	-0.0123684434220195	-0.00652430532500148	0.0123068047687411
638	92.652961730957	-3.58440446853638	-7.21393346786499	0.000293855206109583	-0.00977104809135199	0.00386527273803949	-0.00425158534198999
639	92.0036087036133	-3.25973010063171	-6.88925933837891	0.0191249661147594	-0.00132951640989631	-0.00684897974133492	-0.00652430532500148
640	93.3023071289063	-3.25973010063171	-6.95419406890869	0.00841071270406246	0.00743668992072344	-0.00944637414067984	-0.0221086721867323
641	91.3542633056641	-3.25973010063171	-6.62951993942261	0.01100810803473	0.0181509424000978	0.0113327819854021	-0.0337969474494457
642	93.9516525268555	-2.93505573272705	-7.14899873733521	0.0246444288641214	0.0165275707840919	0.00613799272105098	-0.0993811637163162
643	93.3023071289063	-4.55842733383179	-6.95419406890869	0.00906006153672934	0.0188002903014421	0.0116574559360743	-0.107822693884373
644	93.3023071289063	-4.2337532043457	-7.27886867523193	0.00646266713738441	0.0207483377307653	0.011982130818069	-0.0844461396336555
645	91.3542633056641	-3.25973010063171	-6.49965000152588	0.012956153601408	0.0200989879667759	0.00451462110504508	-0.0574981719255447
646	92.0036087036133	-4.2337532043457	-6.88925933837891	0.013930176384747	0.0210730116814375	0.00354059832170606	-0.03444629535079
647	93.9516525268555	-4.2337532043457	-6.69445466995239	0.00808603875339031	0.0103587592020631	0.00516396993771195	-0.0126931173726916
648	93.3023071289063	-3.90907883644104	-7.21393346786499	0.00354059832170606	-0.0026282137259841	0.00289124972186983	0.00256657530553639
649	92.0036087036133	-3.90907883644104	-7.08406400680542	0.000943203864153475	-0.00749832857400179	-0.00425158534198999	0.00191722682211548
650	92.0036087036133	-2.93505573272705	-7.27886867523193	0.00483929552137852	-0.0139918150380254	-0.00425158534198999	0.00873538758605719
651	92.0036087036133	-3.25973010063171	-7.14899873733521	0.00938473641872406	-0.0113944197073579	-0.00230353930965066	0.0285405199974775
652	92.652961730957	-3.90907883644104	-6.75938940048218	-0.0172385573387146	-0.00392691092565656	-0.0117190945893526	0.0918520092964172
653	90.7049102783203	-3.25973010063171	-6.56458520889282	-0.0110697457566857	-0.00977104809135199	-0.0224333461374044	0.102241590619087
654	93.3023071289063	-4.2337532043457	-7.53860807418823	-0.00652430532500148	-0.000680167751852423	-0.0133424662053585	0.0649040415883064
655	92.0036087036133	-2.93505573272705	-7.86328220367432	0.00159255252219737	-0.00392691092565656	-0.0250307414680719	0.0444495603442192
656	92.652961730957	-2.61038160324097	-7.6684775352478	-0.00230353930965066	0.00646266713738441	-0.00684897974133492	0.0149041991680861
657	92.652961730957	-3.25973010063171	-7.47367286682129	-0.00197886489331722	0.00646266713738441	-0.00360223650932312	0.01847561635077
658	92.0036087036133	-2.61038160324097	-6.88925933837891	0.00516396993771195	0.00354059832170606	-0.00392691092565656	-0.00100484199356288
659	92.652961730957	-3.58440446853638	-7.4087381362915	-0.0224333461374044	0.00516396993771195	-0.0133424662053585	0.000293855206109583
660	92.652961730957	-3.25973010063171	-7.73341274261475	-0.0143164889886975	0.00256657530553639	-0.00684897974133492	-0.0182125810533762
661	92.0036087036133	-3.58440446853638	-7.6684775352478	-0.000355493422830477	0.00126787810586393	-0.00100484199356288	-0.0266541130840778
662	92.652961730957	-3.58440446853638	-7.47367286682129	0.0152288740500808	0.00354059832170606	0.0158782228827477	-0.0896409302949905
663	90.7049102783203	-4.2337532043457	-7.21393346786499	0.00906006153672934	-0.00652430532500148	0.0155535480007529	-0.095809742808342
664	92.0036087036133	-3.90907883644104	-7.08406400680542	-0.00100484199356288	-0.00197886489331722	0.0152288740500808	-0.0682124271988869
665	89.4062118530273	-3.25973010063171	-7.4087381362915	0.00776136433705688	0.00386527273803949	0.0171769186854362	-0.0500306636095047
666	90.0555648803711	-2.93505573272705	-7.01912927627563	-0.00100484199356288	0.012956153601408	0.0178262684494257	-0.0191866029053926
667	90.7049102783203	-3.90907883644104	-6.95419406890869	-0.0256800893694162	0.0308132413774729	0.00354059832170606	-0.0100957229733467
668	88.1075210571289	-4.2337532043457	-7.34380340576172	0.00256657530553639	0.0395794473588467	0.00386527273803949	0.00873538758605719
669	91.3542633056641	-3.25973010063171	-7.4087381362915	0.00289124972186983	0.0369820520281792	-0.00522560812532902	0.000618529506027699
670	90.0555648803711	-2.93505573272705	-6.69445466995239	-0.00555028254166245	0.0467222817242146	-0.0107450718060136	0.0123068047687411
671	90.7049102783203	-3.58440446853638	-7.08406400680542	0.00191722682211548	0.0519170723855495	-0.00717365415766835	0.029189869761467
672	92.0036087036133	-3.90907883644104	-7.01912927627563	-0.0211346503347158	0.0574365332722664	-0.0224333461374044	0.0967221260070801
673	92.652961730957	-3.25973010063171	-7.08406400680542	-0.0243813935667276	0.0379560738801956	-0.0227580219507217	0.111332468688488
674	93.3023071289063	-4.2337532043457	-6.75938940048218	-0.0136671401560307	0.0412028171122074	-0.0273034609854221	0.0694494843482971
675	92.0036087036133	-3.25973010063171	-6.95419406890869	-0.00782300252467394	0.0239950809627771	-0.0347709693014622	0.0473716296255589
676	91.3542633056641	-3.25973010063171	-6.69445466995239	-0.00295288790948689	0.0298392176628113	-0.0143164889886975	0.0155535480007529
677	92.652961730957	-3.25973010063171	-7.27886867523193	-0.00619963090866804	0.011982130818069	-0.0162645354866982	0.00873538758605719
678	91.3542633056641	-2.93505573272705	-7.6684775352478	-0.0107450718060136	-0.00814767740666866	-0.0195112787187099	-0.00522560812532902
679	93.3023071289063	-3.25973010063171	-7.01912927627563	-0.00782300252467394	-0.0237320438027382	-0.00392691092565656	-0.0113944197073579
680	92.652961730957	-3.90907883644104	-6.82432460784912	0.000293855206109583	-0.0331475995481014	0.000943203864153475	-0.017887907102704
681	93.9516525268555	-3.90907883644104	-7.01912927627563	0.0155535480007529	-0.0458098985254765	0.0132808275520802	-0.0402904339134693
682	93.3023071289063	-5.20777606964111	-6.69445466995239	0.0136055024340749	-0.0578228458762169	0.0288651939481497	-0.100679859519005
683	92.0036087036133	-4.55842733383179	-7.01912927627563	0.0243197549134493	-0.0626929625868797	0.0265924744307995	-0.109770737588406
684	93.9516525268555	-4.88310146331787	-7.27886867523193	0.0126314787194133	-0.0513293594121933	0.0278911720961332	-0.0802253782749176
685	92.0036087036133	-4.55842733383179	-7.60354280471802	0.0123068047687411	-0.0363943427801132	0.0158782228827477	-0.0646410062909126
686	92.652961730957	-4.55842733383179	-7.53860807418823	0.0103587592020631	-0.0311995539814234	0.0207483377307653	-0.0276281367987394
687	92.0036087036133	-4.88310146331787	-7.21393346786499	0.0136055024340749	-0.0311995539814234	0.011982130818069	-0.0198359526693821
688	92.0036087036133	-4.88310146331787	-7.01912927627563	0.00516396993771195	-0.0230826959013939	0.0123068047687411	-0.00522560812532902
689	92.652961730957	-3.90907883644104	-7.01912927627563	0.00873538758605719	-0.0240567177534103	0.00321592413820326	-0.0100957229733467
690	92.0036087036133	-3.25973010063171	-7.01912927627563	0.0188002903014421	-0.000680167751852423	0.00451462110504508	0.00776136433705688
691	93.3023071289063	-3.90907883644104	-7.6684775352478	-0.00944637414067984	0.00483929552137852	0.00354059832170606	0.0152288740500808
692	93.3023071289063	-4.55842733383179	-7.27886867523193	-0.0198359526693821	0.00841071270406246	-0.0113944197073579	0.0938000604510307
693	92.652961730957	-3.58440446853638	-7.27886867523193	-0.0149658378213644	0.0152288740500808	-0.0156151866540313	0.100293546915054
694	93.3023071289063	-4.55842733383179	-7.08406400680542	-0.00619963090866804	0.0136055024340749	-0.0204853005707264	0.0752936229109764
695	94.6010055541992	-4.2337532043457	-7.60354280471802	0.00548864435404539	0.0210730116814375	-0.0240567177534103	0.047696303576231
696	92.652961730957	-3.25973010063171	-7.53860807418823	-0.00522560812532902	0.0158782228827477	-0.00912170019000769	0.0223717093467712
697	92.0036087036133	-3.58440446853638	-7.6684775352478	0.00256657530553639	0.0168522447347641	-0.00490093370899558	0.000943203864153475
698	90.7049102783203	-3.58440446853638	-7.4087381362915	-0.00652430532500148	0.00808603875339031	-0.0110697457566857	0.000618529506027699
699	93.3023071289063	-3.90907883644104	-7.34380340576172	-0.00847235135734081	0.00646266713738441	-0.0143164889886975	-0.00944637414067984
700	94.6010055541992	-4.2337532043457	-7.27886867523193	-3.08191010844894e-05	-3.08191010844894e-05	-0.0123684434220195	-0.0169138833880424
701	93.9516525268555	-3.90907883644104	-7.99315214157104	0.01847561635077	0.00483929552137852	0.00289124972186983	-0.0428878292441368
702	93.3023071289063	-4.55842733383179	-7.60354280471802	0.0162028968334198	-0.0107450718060136	0.00743668992072344	-0.0977577865123749
703	92.652961730957	-3.58440446853638	-7.21393346786499	0.0126314787194133	-0.0159398596733809	0.0155535480007529	-0.107498019933701
704	93.9516525268555	-4.55842733383179	-7.47367286682129	0.01100810803473	0.00159255252219737	0.0142548503354192	-0.0717838406562805
705	91.3542633056641	-3.25973010063171	-7.60354280471802	0.0223717093467712	-0.00457625929266214	0.0100340843200684	-0.0584721975028515
706	92.0036087036133	-3.90907883644104	-7.6684775352478	0.0106834331527352	0.00808603875339031	0.0100340843200684	-0.0308748781681061
707	92.652961730957	-3.58440446853638	-7.6684775352478	-0.00327756232582033	0.0162028968334198	0.00970941036939621	-0.0172385573387146
708	91.3542633056641	-3.90907883644104	-7.60354280471802	-0.00847235135734081	0.0136055024340749	-0.00749832857400179	-0.00132951640989631
709	92.652961730957	-3.90907883644104	-7.14899873733521	-0.00197886489331722	0.0149041991680861	0.00126787810586393	-0.00100484199356288
710	92.652961730957	-4.2337532043457	-6.82432460784912	0.00581331877037883	0.0103587592020631	0.0022419011220336	0.0106834331527352
711	93.9516525268555	-3.90907883644104	-6.82432460784912	-0.00360223650932312	0.0142548503354192	-0.00490093370899558	0.0158782228827477
712	93.3023071289063	-4.88310146331787	-7.34380340576172	-0.0126931173726916	0.0155535480007529	-0.0117190945893526	0.106787025928497
713	92.0036087036133	-3.58440446853638	-7.6684775352478	-0.0130177913233638	-0.0026282137259841	-0.0110697457566857	0.109384424984455
714	93.3023071289063	-4.88310146331787	-7.21393346786499	-0.00782300252467394	-0.0126931173726916	-0.0217839982360601	0.0717222020030022
715	93.3023071289063	-4.2337532043457	-6.82432460784912	-0.00912170019000769	0.000618529506027699	-0.0162645354866982	0.0506183728575706
716	94.6010055541992	-4.55842733383179	-6.95419406890869	-3.08191010844894e-05	0.000293855206109583	-0.00782300252467394	0.00386527273803949
717	92.0036087036133	-3.25973010063171	-6.82432460784912	0.00159255252219737	-0.00295288790948689	-0.0149658378213644	0.0100340843200684
718	92.0036087036133	-4.2337532043457	-7.08406400680542	-0.00457625929266214	-0.00912170019000769	-0.0110697457566857	0.00126787810586393
719	92.0036087036133	-4.55842733383179	-7.01912927627563	-0.00782300252467394	-0.0208099745213985	-0.00360223650932312	0.000943203864153475
720	92.0036087036133	-4.88310146331787	-6.82432460784912	-0.00197886489331722	0.00483929552137852	-0.0117190945893526	-0.0120437685400248
721	91.3542633056641	-4.55842733383179	-7.34380340576172	0.01100810803473	-0.0204853005707264	0.00646266713738441	-0.028926832601428
722	92.652961730957	-4.88310146331787	-6.69445466995239	0.0191249661147594	-0.0159398596733809	0.00516396993771195	-0.0896409302949905
723	89.4062118530273	-3.90907883644104	-6.82432460784912	0.00256657530553639	-0.0159398596733809	0.013930176384747	-0.0951603949069977
724	91.3542633056641	-5.20777606964111	-6.95419406890869	-0.00392691092565656	-0.00230353930965066	0.0136055024340749	-0.0656150281429291
725	90.0555648803711	-3.58440446853638	-7.6684775352478	0.00776136433705688	0.00548864435404539	0.00906006153672934	-0.0490566417574883
726	90.0555648803711	-3.90907883644104	-7.6684775352478	-0.00230353930965066	0.0197743140161037	0.011982130818069	-0.0172385573387146
727	88.7568664550781	-3.25973010063171	-7.53860807418823	-0.00782300252467394	0.013930176384747	0.00289124972186983	-0.00100484199356288
728	90.0555648803711	-4.2337532043457	-7.47367286682129	0.00711201597005129	0.00970941036939621	-0.0110697457566857	0.00581331877037883
729	90.0555648803711	-4.2337532043457	-7.4087381362915	0.00126787810586393	0.000943203864153475	-0.00230353930965066	0.013930176384747
730	92.652961730957	-3.90907883644104	-7.60354280471802	-0.00360223650932312	0.01100810803473	-0.0195112787187099	0.00776136433705688
731	91.3542633056641	-5.20777606964111	-7.53860807418823	-0.00717365415766835	0.0265924744307995	-0.00165419070981443	0.0379560738801956
732	91.3542633056641	-4.88310146331787	-6.75938940048218	-0.0159398596733809	0.0304885655641556	-0.0211346503347158	0.100293546915054
733	90.7049102783203	-4.2337532043457	-7.01912927627563	-0.0172385573387146	0.011982130818069	-0.0295761823654175	0.104514308273792
734	92.0036087036133	-4.55842733383179	-6.69445466995239	-0.0152905117720366	0.00321592413820326	-0.028926832601428	0.07139752805233
735	93.3023071289063	-4.88310146331787	-6.62951993942261	-0.00619963090866804	0.00451462110504508	-0.0143164889886975	0.0496443510055542
736	93.9516525268555	-5.5324501991272	-6.95419406890869	0.00548864435404539	-0.00165419070981443	-0.00457625929266214	0.0116574559360743
737	92.652961730957	-4.88310146331787	-7.6684775352478	-0.00944637414067984	0.00354059832170606	-0.00165419070981443	0.011982130818069
738	93.3023071289063	-6.18179893493652	-7.34380340576172	0.00386527273803949	-0.00879702530801296	-0.0130177913233638	-0.00132951640989631
739	93.3023071289063	-5.5324501991272	-7.27886867523193	-0.00295288790948689	-0.0149658378213644	-0.00327756232582033	0.000618529506027699
740	92.652961730957	-5.5324501991272	-7.21393346786499	0.00354059832170606	-0.0117190945893526	-0.00847235135734081	-0.0247060675173998
741	92.652961730957	-5.85712480545044	-6.75938940048218	0.0162028968334198	-0.0208099745213985	0.012956153601408	-0.0318489037454128
742	92.652961730957	-5.85712480545044	-6.95419406890869	0.0194496400654316	-0.0221086721867323	0.0158782228827477	-0.0932123512029648
743	90.7049102783203	-5.5324501991272	-7.73341274261475	0.00678734155371785	-0.0136671401560307	0.0171769186854362	-0.0993811637163162
744	92.652961730957	-6.83114767074585	-7.34380340576172	0.00711201597005129	-0.00749832857400179	0.0213976856321096	-0.0740565657615662
745	92.652961730957	-5.85712480545044	-6.75938940048218	0.011982130818069	0.00516396993771195	0.020423661917448	-0.0526280589401722
746	92.0036087036133	-4.88310146331787	-6.82432460784912	0.0191249661147594	0.0123068047687411	0.0136055024340749	-0.0175632312893867
747	90.0555648803711	-4.2337532043457	-7.53860807418823	0.00970941036939621	0.0168522447347641	0.00678734155371785	-0.0123684434220195
748	91.3542633056641	-4.55842733383179	-7.53860807418823	0.0100340843200684	0.0123068047687411	-0.00165419070981443	0.00743668992072344
749	91.3542633056641	-4.2337532043457	-7.53860807418823	0.013930176384747	0.0175015944987535	0.00159255252219737	0.00711201597005129
750	92.652961730957	-5.20777606964111	-7.4087381362915	-0.00197886489331722	0.01847561635077	-0.00295288790948689	0.00548864435404539
751	92.652961730957	-4.88310146331787	-7.34380340576172	-0.00490093370899558	0.0226963832974434	-0.00457625929266214	0.0369820520281792
752	92.0036087036133	-4.55842733383179	-7.08406400680542	-0.00717365415766835	0.025618452578783	-0.0165892094373703	0.0954234302043915
753	92.0036087036133	-3.90907883644104	-7.47367286682129	-0.00490093370899558	-0.00197886489331722	-0.0191866029053926	0.100618220865726
754	91.3542633056641	-3.90907883644104	-7.6684775352478	-0.00944637414067984	-0.00165419070981443	-0.0302255302667618	0.0675014406442642
755	93.3023071289063	-4.55842733383179	-7.4087381362915	-0.00619963090866804	-0.00619963090866804	-0.0136671401560307	0.0457482598721981
756	93.9516525268555	-5.20777606964111	-7.53860807418823	0.00191722682211548	-0.00392691092565656	-0.00717365415766835	0.0155535480007529
757	93.9516525268555	-4.55842733383179	-7.4087381362915	-0.00230353930965066	-0.0182125810533762	-3.08191010844894e-05	0.00354059832170606
758	93.3023071289063	-4.2337532043457	-7.27886867523193	-0.00327756232582033	-0.00132951640989631	0.00191722682211548	-0.00132951640989631
759	93.3023071289063	-4.2337532043457	-7.34380340576172	0.00321592413820326	-0.0133424662053585	-0.00587495695799589	-0.0110697457566857
760	92.0036087036133	-3.25973010063171	-7.99315214157104	0.00321592413820326	-0.0149658378213644	0.00970941036939621	-0.0130177913233638
761	93.3023071289063	-4.55842733383179	-7.60354280471802	0.0223717093467712	-0.0110697457566857	0.0106834331527352	-0.048407293856144
762	91.3542633056641	-3.90907883644104	-7.6684775352478	0.0252937767654657	-0.0156151866540313	0.0226963832974434	-0.0987318083643913
763	92.0036087036133	-3.90907883644104	-7.08406400680542	0.011982130818069	-0.00522560812532902	0.0113327819854021	-0.103277251124382
764	92.0036087036133	-3.25973010063171	-7.4087381362915	0.0162028968334198	-0.0100957229733467	0.0188002903014421	-0.0834721177816391
765	92.652961730957	-4.55842733383179	-7.47367286682129	0.00970941036939621	0.0113327819854021	0.0155535480007529	-0.0490566417574883
766	92.0036087036133	-4.2337532043457	-7.27886867523193	0.0149041991680861	0.0155535480007529	0.0162028968334198	-0.0224333461374044
767	90.0555648803711	-3.25973010063171	-7.21393346786499	-0.000355493422830477	0.0191249661147594	0.0100340843200684	-0.00977104809135199
768	91.3542633056641	-3.58440446853638	-7.60354280471802	0.00743668992072344	0.0165275707840919	0.00126787810586393	-0.00360223650932312
769	92.652961730957	-4.2337532043457	-7.14899873733521	-0.00100484199356288	0.0155535480007529	-0.00782300252467394	0.00159255252219737
770	93.3023071289063	-3.90907883644104	-7.14899873733521	0.0022419011220336	0.020423661917448	0.00873538758605719	0.00256657530553639
771	92.652961730957	-4.2337532043457	-7.34380340576172	0.00159255252219737	0.0210730116814375	-0.00425158534198999	0.0288651939481497
772	91.3542633056641	-3.25973010063171	-7.79834747314453	-0.0123684434220195	0.025618452578783	-0.017887907102704	0.0957481041550636
773	92.0036087036133	-3.58440446853638	-7.34380340576172	-0.0162645354866982	0.0106834331527352	-0.0224333461374044	0.108085729181767
774	91.3542633056641	-2.93505573272705	-7.47367286682129	-0.0169138833880424	0.00613799272105098	-0.0286021586507559	0.0739949271082878
775	90.0555648803711	-3.90907883644104	-6.56458520889282	-0.00587495695799589	-0.00587495695799589	-0.0243813935667276	0.0450989119708538
776	92.0036087036133	-3.25973010063171	-6.43471527099609	-0.00522560812532902	-0.0100957229733467	-0.0152905117720366	0.0223717093467712
777	90.0555648803711	-3.58440446853638	-6.95419406890869	-0.00652430532500148	-0.00912170019000769	-0.0156151866540313	0.0213976856321096
778	91.3542633056641	-3.25973010063171	-7.34380340576172	-0.00425158534198999	-0.0100957229733467	-0.00197886489331722	0.0022419011220336
779	90.0555648803711	-3.90907883644104	-7.21393346786499	-0.0117190945893526	-0.0276281367987394	-0.00587495695799589	-0.00392691092565656
780	87.4581680297852	-2.2857072353363	-7.47367286682129	0.0113327819854021	-0.0172385573387146	-0.00100484199356288	-0.0133424662053585
781	89.4062118530273	-3.90907883644104	-7.08406400680542	0.00516396993771195	-0.0253554154187441	-0.00100484199356288	-0.032173577696085
782	89.4062118530273	-2.2857072353363	-7.14899873733521	0.0142548503354192	-0.0334722734987736	0.0252937767654657	-0.0967837646603584
783	90.7049102783203	-3.90907883644104	-7.60354280471802	0.0116574559360743	-0.0363943427801132	0.0136055024340749	-0.0977577865123749
784	88.7568664550781	-2.2857072353363	-7.53860807418823	0.0116574559360743	-0.0260047651827335	0.020423661917448	-0.0656150281429291
785	91.3542633056641	-4.2337532043457	-7.27886867523193	0.0152288740500808	-0.0204853005707264	0.0123068047687411	-0.0415891297161579
786	92.0036087036133	-3.25973010063171	-6.88925933837891	0.0165275707840919	-0.0169138833880424	0.0113327819854021	-0.0175632312893867
787	92.0036087036133	-2.61038160324097	-6.88925933837891	0.0142548503354192	-0.0136671401560307	0.00743668992072344	-0.000680167751852423
788	92.0036087036133	-2.93505573272705	-6.82432460784912	-0.00555028254166245	-0.0139918150380254	0.00386527273803949	0.0106834331527352
789	92.652961730957	-3.25973010063171	-7.27886867523193	0.000293855206109583	-0.0133424662053585	-0.00197886489331722	0.0136055024340749
790	93.3023071289063	-3.58440446853638	-7.4087381362915	0.013930176384747	0.00873538758605719	-0.00197886489331722	0.0132808275520802
791	92.652961730957	-3.90907883644104	-7.34380340576172	-0.000355493422830477	0.00191722682211548	-0.00782300252467394	0.0457482598721981
792	90.0555648803711	-1.96103286743164	-7.6684775352478	-0.0149658378213644	0.0106834331527352	-0.0143164889886975	0.110358446836472
793	92.652961730957	-3.90907883644104	-7.14899873733521	-0.0149658378213644	0.0100340843200684	-0.0253554154187441	0.104514308273792
794	90.7049102783203	-2.93505573272705	-7.21393346786499	-0.0185372550040483	0.01100810803473	-0.0237320438027382	0.066202737390995
795	91.3542633056641	-3.58440446853638	-7.6684775352478	-0.00425158534198999	0.00191722682211548	-0.0253554154187441	0.0386054255068302
796	92.0036087036133	-4.2337532043457	-7.47367286682129	0.00548864435404539	0.00776136433705688	-0.0130177913233638	0.0145795252174139
797	93.3023071289063	-4.88310146331787	-7.4087381362915	0.00386527273803949	0.00516396993771195	-0.0139918150380254	0.00354059832170606
798	91.3542633056641	-4.2337532043457	-7.27886867523193	-0.00587495695799589	0.00191722682211548	-0.00879702530801296	0.01100810803473
799	91.3542633056641	-3.58440446853638	-7.14899873733521	-0.0026282137259841	0.00191722682211548	-0.0113944197073579	0.00159255252219737
800	90.7049102783203	-2.93505573272705	-7.34380340576172	0.00646266713738441	0.0149041991680861	-0.0133424662053585	-0.0263294391334057
801	92.652961730957	-3.90907883644104	-7.01912927627563	0.0142548503354192	0.0269171483814716	-0.00425158534198999	-0.0435371771454811
802	91.3542633056641	-2.2857072353363	-7.21393346786499	0.0220470335334539	0.0207483377307653	-0.000680167751852423	-0.103277251124382
803	93.3023071289063	-3.90907883644104	-6.75938940048218	0.0168522447347641	0.0249691028147936	0.00808603875339031	-0.0987318083643913
804	90.0555648803711	-2.61038160324097	-7.4087381362915	0.01100810803473	0.0239950809627771	0.00613799272105098	-0.0753552615642548
805	93.3023071289063	-3.90907883644104	-6.56458520889282	0.0126314787194133	0.0470469556748867	0.00354059832170606	-0.0549007803201675
806	93.3023071289063	-3.25973010063171	-7.21393346786499	0.00906006153672934	0.0463976077735424	-0.00197886489331722	-0.0208099745213985
807	93.9516525268555	-3.90907883644104	-7.73341274261475	-0.00457625929266214	0.0412028171122074	0.00483929552137852	-0.000680167751852423
808	92.652961730957	-3.90907883644104	-7.01912927627563	0.00776136433705688	0.0295145437121391	-0.00100484199356288	0.00548864435404539
809	93.9516525268555	-3.90907883644104	-6.75938940048218	-0.00879702530801296	0.0145795252174139	-0.0143164889886975	0.0155535480007529
810	92.0036087036133	-3.90907883644104	-6.75938940048218	-0.00230353930965066	0.012956153601408	-0.00197886489331722	0.020423661917448
811	92.652961730957	-2.93505573272705	-6.69445466995239	-0.000680167751852423	0.00646266713738441	-0.00879702530801296	0.0463976077735424
812	91.3542633056641	-2.2857072353363	-7.14899873733521	-0.0156151866540313	0.00938473641872406	-0.0182125810533762	0.115553237497807
813	93.9516525268555	-3.90907883644104	-7.73341274261475	-0.0250307414680719	-0.00944637414067984	-0.0195112787187099	0.112631164491177
814	92.652961730957	-2.93505573272705	-7.86328220367432	-0.0126931173726916	-0.00360223650932312	-0.0172385573387146	0.0834104791283607
815	92.0036087036133	-3.25973010063171	-7.73341274261475	-0.0110697457566857	-0.00619963090866804	-0.0224333461374044	0.0450989119708538
816	90.7049102783203	-2.61038160324097	-7.86328220367432	0.00354059832170606	-0.00230353930965066	-0.00100484199356288	0.0175015944987535
817	91.3542633056641	-2.61038160324097	-7.53860807418823	-3.08191010844894e-05	-0.00555028254166245	-0.0026282137259841	0.012956153601408
818	91.3542633056641	-2.93505573272705	-7.73341274261475	0.00159255252219737	0.00808603875339031	0.00126787810586393	0.00321592413820326
819	91.3542633056641	-2.93505573272705	-7.79834747314453	-0.0107450718060136	0.0152288740500808	-0.00749832857400179	-0.00165419070981443
820	92.0036087036133	-3.90907883644104	-7.53860807418823	0.00711201597005129	0.0259431265294552	-0.00522560812532902	-0.0123684434220195
821	91.3542633056641	-3.58440446853638	-7.53860807418823	0.0155535480007529	0.0340599827468395	0.00321592413820326	-0.039641086012125
822	91.3542633056641	-3.25973010063171	-7.47367286682129	0.0213976856321096	0.0259431265294552	0.0132808275520802	-0.0961344167590141
823	93.3023071289063	-4.2337532043457	-7.01912927627563	0.00841071270406246	0.0272418223321438	0.00808603875339031	-0.0971084386110306
824	90.7049102783203	-3.25973010063171	-7.53860807418823	0.0116574559360743	0.0213976856321096	0.00808603875339031	-0.0704851448535919
825	92.0036087036133	-4.88310146331787	-7.34380340576172	0.00678734155371785	0.0265924744307995	0.00678734155371785	-0.0412644557654858
826	93.3023071289063	-5.20777606964111	-7.47367286682129	0.0123068047687411	0.0272418223321438	0.00970941036939621	-0.0159398596733809
827	92.652961730957	-4.55842733383179	-7.34380340576172	0.00354059832170606	0.0136055024340749	-0.00457625929266214	0.000293855206109583
828	92.652961730957	-4.55842733383179	-7.21393346786499	0.0168522447347641	0.0123068047687411	0.00126787810586393	0.0188002903014421
829	92.0036087036133	-4.88310146331787	-6.95419406890869	-0.00912170019000769	-0.0130177913233638	-0.00360223650932312	0.00873538758605719
830	89.4062118530273	-3.90907883644104	-7.60354280471802	0.00321592413820326	-0.0250307414680719	-0.00100484199356288	0.0168522447347641
831	90.7049102783203	-4.2337532043457	-7.79834747314453	-0.0123684434220195	-0.0402904339134693	-0.00197886489331722	0.0450989119708538
832	89.4062118530273	-3.58440446853638	-7.6684775352478	-0.0292515084147453	-0.0386670641601086	-0.0188619289547205	0.109709098935127
833	90.7049102783203	-4.55842733383179	-7.21393346786499	-0.023407369852066	-0.0510046854615211	-0.0247060675173998	0.119773998856544
834	89.4062118530273	-4.88310146331787	-6.82432460784912	-0.0188619289547205	-0.0581475235521793	-0.0156151866540313	0.084059827029705
835	88.7568664550781	-3.58440446853638	-6.75938940048218	-0.0126931173726916	-0.0503553375601768	-0.00684897974133492	0.0412028171122074
836	88.7568664550781	-3.90907883644104	-7.01912927627563	0.012956153601408	-0.0545761026442051	0.00678734155371785	0.0269171483814716
837	89.4062118530273	-3.58440446853638	-7.14899873733521	-0.000355493422830477	-0.0584721975028515	0.00418994715437293	0.011982130818069
838	90.0555648803711	-3.90907883644104	-7.08406400680542	-0.0191866029053926	-0.0497059896588326	0.0126314787194133	0.00321592413820326
839	90.0555648803711	-3.58440446853638	-7.14899873733521	0.0230210572481155	-0.0532774068415165	-0.0026282137259841	-0.00814767740666866
840	92.652961730957	-4.88310146331787	-6.69445466995239	0.0171769186854362	-0.0376930385828018	0.00516396993771195	-0.0159398596733809
841	91.3542633056641	-3.90907883644104	-6.75938940048218	0.0149041991680861	-0.0286021586507559	0.00906006153672934	-0.0428878292441368
842	90.0555648803711	-3.90907883644104	-7.60354280471802	0.0207483377307653	-0.0273034609854221	0.0213976856321096	-0.104900620877743
843	92.652961730957	-5.5324501991272	-7.47367286682129	0.0103587592020631	-0.0136671401560307	0.0188002903014421	-0.0961344167590141
844	90.7049102783203	-4.55842733383179	-7.14899873733521	0.0142548503354192	-0.0117190945893526	0.01847561635077	-0.0636669844388962
845	90.7049102783203	-4.55842733383179	-7.01912927627563	0.0142548503354192	0.000618529506027699	0.0145795252174139	-0.0445111989974976
846	92.652961730957	-5.5324501991272	-7.08406400680542	0.00646266713738441	0.0145795252174139	0.00776136433705688	-0.00652430532500148
847	93.3023071289063	-5.20777606964111	-6.49965000152588	0.00516396993771195	0.0194496400654316	-0.00295288790948689	0.000293855206109583
848	93.3023071289063	-5.85712480545044	-6.82432460784912	-3.08191010844894e-05	0.0162028968334198	0.000618529506027699	0.0149041991680861
849	91.3542633056641	-5.5324501991272	-7.53860807418823	0.0200989879667759	0.0188002903014421	-0.00587495695799589	0.0145795252174139
850	92.0036087036133	-5.5324501991272	-7.53860807418823	-0.00749832857400179	0.0226963832974434	-0.00619963090866804	0.0155535480007529
851	92.0036087036133	-5.5324501991272	-7.47367286682129	-0.00619963090866804	0.0327612869441509	-0.00977104809135199	0.0415274947881699
852	93.3023071289063	-5.20777606964111	-6.88925933837891	-0.0130177913233638	0.0207483377307653	-0.0152905117720366	0.109709098935127
853	93.3023071289063	-5.85712480545044	-7.08406400680542	-0.0182125810533762	0.011982130818069	-0.0295761823654175	0.112955838441849
854	93.3023071289063	-6.18179893493652	-7.4087381362915	-0.0156151866540313	0.00678734155371785	-0.0370436906814575	0.081787109375
855	92.0036087036133	-4.88310146331787	-7.6684775352478	-0.00749832857400179	0.00386527273803949	-0.017887907102704	0.0463976077735424
856	92.0036087036133	-4.88310146331787	-7.6684775352478	0.00191722682211548	-0.0107450718060136	-0.0130177913233638	0.0236704051494598
857	92.0036087036133	-4.2337532043457	-7.47367286682129	-3.08191010844894e-05	-0.00295288790948689	-0.0152905117720366	0.0155535480007529
858	91.3542633056641	-4.55842733383179	-7.21393346786499	-0.00132951640989631	-0.00749832857400179	-0.0100957229733467	0.0126314787194133
859	92.0036087036133	-3.90907883644104	-7.47367286682129	0.000293855206109583	-0.00327756232582033	-0.00295288790948689	-0.00814767740666866
860	93.9516525268555	-5.5324501991272	-6.88925933837891	-0.00392691092565656	-0.0159398596733809	-0.0026282137259841	-0.0146411629393697
861	91.3542633056641	-3.58440446853638	-7.14899873733521	0.0191249661147594	0.000618529506027699	0.00711201597005129	-0.0454852245748043
862	91.3542633056641	-4.2337532043457	-7.47367286682129	0.0200989879667759	0.00418994715437293	0.0113327819854021	-0.100355185568333
863	93.9516525268555	-4.55842733383179	-7.21393346786499	0.0103587592020631	0.00126787810586393	0.0136055024340749	-0.0896409302949905
864	93.3023071289063	-4.88310146331787	-7.34380340576172	-0.00295288790948689	0.00873538758605719	0.00938473641872406	-0.0672384053468704
865	92.0036087036133	-3.58440446853638	-7.4087381362915	0.00808603875339031	0.0126314787194133	0.0123068047687411	-0.0584721975028515
866	92.0036087036133	-4.88310146331787	-7.4087381362915	-0.00977104809135199	0.0265924744307995	-0.00425158534198999	-0.0175632312893867
867	93.3023071289063	-4.88310146331787	-7.4087381362915	0.00776136433705688	0.0353586822748184	-0.00100484199356288	-0.00197886489331722
868	92.652961730957	-5.20777606964111	-7.73341274261475	-0.0026282137259841	0.0304885655641556	0.000293855206109583	0.0116574559360743
869	92.652961730957	-3.90907883644104	-7.86328220367432	0.00613799272105098	0.0275664981454611	-0.00847235135734081	0.0123068047687411
870	92.652961730957	-3.58440446853638	-7.53860807418823	-0.0100957229733467	0.0308132413774729	-0.0185372550040483	0.0181509424000978
871	90.0555648803711	-2.93505573272705	-7.9282169342041	-0.00684897974133492	0.031137915328145	-0.0120437685400248	0.040228795260191
872	93.9516525268555	-4.88310146331787	-7.9282169342041	-0.0133424662053585	0.0226963832974434	-0.0211346503347158	0.111332468688488
873	91.3542633056641	-3.58440446853638	-8.12302207946777	-0.0162645354866982	0.00321592413820326	-0.0308748781681061	0.107761055231094
874	94.6010055541992	-4.88310146331787	-7.79834747314453	-0.017887907102704	0.00191722682211548	-0.0295761823654175	0.0730208978056908
875	92.652961730957	-3.58440446853638	-7.99315214157104	-0.00197886489331722	-0.00360223650932312	-0.0172385573387146	0.0392547734081745
876	93.3023071289063	-3.58440446853638	-7.47367286682129	-0.00425158534198999	0.00289124972186983	-0.0100957229733467	0.0210730116814375
877	91.3542633056641	-3.58440446853638	-7.9282169342041	-0.00457625929266214	-0.0130177913233638	0.00483929552137852	0.0152288740500808
878	92.652961730957	-3.58440446853638	-8.18795680999756	-0.00717365415766835	-0.0169138833880424	0.00354059832170606	0.0168522447347641
879	93.3023071289063	-3.90907883644104	-7.73341274261475	0.0168522447347641	-0.0266541130840778	-0.00360223650932312	-0.0110697457566857
880	94.6010055541992	-5.20777606964111	-7.34380340576172	0.00483929552137852	-0.0156151866540313	0.00776136433705688	-0.0130177913233638
881	90.7049102783203	-2.61038160324097	-7.47367286682129	0.0149041991680861	-0.0113944197073579	0.00451462110504508	-0.0493813157081604
882	95.2503509521484	-4.55842733383179	-7.34380340576172	0.0223717093467712	-0.00132951640989631	0.0262678004801273	-0.0945110470056534
883	91.3542633056641	-2.93505573272705	-7.4087381362915	0.00418994715437293	0.00386527273803949	0.0178262684494257	-0.0990564897656441
884	94.6010055541992	-4.55842733383179	-6.95419406890869	0.0022419011220336	0.012956153601408	0.00841071270406246	-0.0656150281429291
885	91.3542633056641	-3.58440446853638	-7.60354280471802	0.0116574559360743	0.0178262684494257	0.0213976856321096	-0.0441865250468254
886	91.3542633056641	-3.58440446853638	-7.53860807418823	-3.08191010844894e-05	0.0249691028147936	0.00841071270406246	-0.017887907102704
887	90.7049102783203	-3.25973010063171	-7.27886867523193	0.00159255252219737	0.0200989879667759	0.000293855206109583	-0.00847235135734081
888	92.0036087036133	-3.25973010063171	-6.82432460784912	-0.00782300252467394	0.0220470335334539	0.00126787810586393	0.00776136433705688
889	90.0555648803711	-3.25973010063171	-6.95419406890869	-0.00912170019000769	0.0136055024340749	-0.00944637414067984	0.000293855206109583
890	90.0555648803711	-3.25973010063171	-7.27886867523193	-0.00425158534198999	0.0116574559360743	0.000943203864153475	0.0126314787194133
891	90.0555648803711	-3.25973010063171	-7.01912927627563	-0.00717365415766835	0.00548864435404539	-0.00782300252467394	0.0441248863935471
892	92.0036087036133	-4.55842733383179	-6.88925933837891	-0.0237320438027382	-0.00490093370899558	-0.0123684434220195	0.101916916668415
893	88.1075210571289	-2.93505573272705	-7.47367286682129	-0.017887907102704	-0.00717365415766835	-0.0230826959013939	0.107761055231094
894	91.3542633056641	-4.2337532043457	-7.14899873733521	-0.0113944197073579	-0.0273034609854221	-0.0208099745213985	0.0723715499043465
895	90.7049102783203	-3.90907883644104	-7.27886867523193	-0.00814767740666866	-0.028926832601428	-0.0162645354866982	0.0386054255068302
896	92.0036087036133	-3.58440446853638	-7.73341274261475	0.000293855206109583	-0.0295761823654175	-0.00457625929266214	0.00808603875339031
897	91.3542633056641	-3.25973010063171	-7.53860807418823	-0.000680167751852423	-0.0308748781681061	0.00159255252219737	-0.00490093370899558
898	92.652961730957	-4.2337532043457	-7.47367286682129	0.0022419011220336	-0.0311995539814234	0.00126787810586393	0.00321592413820326
899	92.652961730957	-4.55842733383179	-7.21393346786499	0.00646266713738441	-0.0182125810533762	0.00321592413820326	-0.00847235135734081
900	92.0036087036133	-4.2337532043457	-7.4087381362915	0.0100340843200684	-0.0159398596733809	0.00776136433705688	-0.0191866029053926
901	91.3542633056641	-3.58440446853638	-7.73341274261475	0.0162028968334198	-0.0156151866540313	0.013930176384747	-0.0402904339134693
902	93.3023071289063	-4.2337532043457	-7.60354280471802	0.0223717093467712	-0.0146411629393697	0.0200989879667759	-0.100679859519005
903	90.7049102783203	-2.93505573272705	-7.47367286682129	0.01100810803473	-0.0143164889886975	0.0295145437121391	-0.0857448354363441
904	93.9516525268555	-4.88310146331787	-7.6684775352478	0.00873538758605719	-0.0123684434220195	0.0243197549134493	-0.0695111230015755
905	91.3542633056641	-3.90907883644104	-7.73341274261475	0.0158782228827477	-0.0152905117720366	0.0123068047687411	-0.0412644557654858
906	92.0036087036133	-4.2337532043457	-7.53860807418823	0.00743668992072344	-0.00652430532500148	0.0207483377307653	-0.017887907102704
907	92.0036087036133	-4.2337532043457	-7.47367286682129	0.0126314787194133	-0.00490093370899558	0.00938473641872406	-0.00749832857400179
908	92.0036087036133	-4.2337532043457	-7.73341274261475	-0.0143164889886975	-0.00879702530801296	-0.0026282137259841	0.00321592413820326
909	91.3542633056641	-4.55842733383179	-7.6684775352478	-0.0162645354866982	-0.0152905117720366	0.00451462110504508	0.00938473641872406
910	92.652961730957	-4.2337532043457	-7.86328220367432	0.00613799272105098	-0.00132951640989631	-0.00327756232582033	0.0239950809627771
911	94.6010055541992	-5.5324501991272	-7.53860807418823	-0.00879702530801296	0.0113327819854021	-0.00814767740666866	0.0532157681882381
912	93.3023071289063	-4.88310146331787	-7.34380340576172	-0.00425158534198999	0.0213976856321096	-0.0188619289547205	0.102890938520432
913	92.652961730957	-3.90907883644104	-7.4087381362915	-0.017887907102704	0.0230210572481155	-0.0217839982360601	0.103540286421776
914	92.0036087036133	-3.25973010063171	-7.4087381362915	-0.00652430532500148	0.0317872650921345	-0.0311995539814234	0.0707481801509857
915	93.3023071289063	-4.2337532043457	-7.34380340576172	-0.00360223650932312	0.036657378077507	-0.017887907102704	0.0571118593215942
916	93.9516525268555	-4.2337532043457	-7.34380340576172	0.00581331877037883	0.0405534692108631	-0.0162645354866982	0.0194496400654316
917	93.3023071289063	-4.2337532043457	-7.21393346786499	-0.00327756232582033	0.0405534692108631	-0.00587495695799589	0.0113327819854021
918	93.9516525268555	-3.90907883644104	-7.27886867523193	-0.00522560812532902	0.0301638916134834	-0.00392691092565656	0.00776136433705688
919	92.652961730957	-4.2337532043457	-7.4087381362915	-0.00522560812532902	0.0233457311987877	-0.0117190945893526	0.00516396993771195
920	92.652961730957	-2.61038160324097	-7.9282169342041	0.00321592413820326	0.00873538758605719	-0.00619963090866804	-0.0133424662053585
921	93.9516525268555	-4.88310146331787	-7.4087381362915	0.011982130818069	0.00483929552137852	0.00191722682211548	-0.038017712533474
922	93.3023071289063	-3.90907883644104	-7.4087381362915	0.0262678004801273	-0.0201606266200542	0.0249691028147936	-0.105225294828415
923	92.0036087036133	-3.25973010063171	-7.4087381362915	0.01100810803473	-0.0256800893694162	0.0243197549134493	-0.0876928865909576
924	92.652961730957	-4.2337532043457	-7.01912927627563	0.00678734155371785	-0.0279528107494116	0.0142548503354192	-0.0662643760442734
925	90.7049102783203	-3.58440446853638	-7.14899873733521	0.0149041991680861	-0.0279528107494116	0.013930176384747	-0.0334722734987736
926	92.0036087036133	-2.93505573272705	-7.34380340576172	0.0132808275520802	-0.0230826959013939	0.0230210572481155	-0.0221086721867323
927	92.0036087036133	-3.90907883644104	-6.69445466995239	0.0113327819854021	-0.0273034609854221	-0.00165419070981443	-0.000680167751852423
928	92.652961730957	-4.55842733383179	-6.56458520889282	-0.00165419070981443	-0.0273034609854221	0.0100340843200684	0.0230210572481155
929	92.0036087036133	-4.55842733383179	-6.56458520889282	0.00451462110504508	-0.032173577696085	-0.00522560812532902	0.0142548503354192
930	91.3542633056641	-3.58440446853638	-6.23991060256958	0.0152288740500808	-0.0156151866540313	0.00516396993771195	0.0301638916134834
931	92.652961730957	-4.2337532043457	-6.75938940048218	-0.00360223650932312	-0.0120437685400248	-0.00360223650932312	0.0580858811736107
932	90.7049102783203	-3.25973010063171	-7.01912927627563	-0.00879702530801296	0.00970941036939621	-0.00879702530801296	0.119773998856544
933	94.6010055541992	-5.20777606964111	-6.49965000152588	-0.017887907102704	0.00808603875339031	-0.0256800893694162	0.108085729181767
934	92.0036087036133	-3.58440446853638	-7.34380340576172	-0.00684897974133492	0.0162028968334198	-0.0240567177534103	0.0697741582989693
935	93.3023071289063	-4.2337532043457	-7.01912927627563	0.00386527273803949	0.0233457311987877	-0.0224333461374044	0.0473716296255589
936	91.3542633056641	-3.58440446853638	-6.69445466995239	-0.000680167751852423	0.0197743140161037	-0.00717365415766835	0.0188002903014421
937	92.652961730957	-3.58440446853638	-7.01912927627563	0.000943203864153475	0.0116574559360743	-0.0139918150380254	0.011982130818069
938	92.0036087036133	-3.58440446853638	-7.34380340576172	-0.00132951640989631	0.0132808275520802	-0.00587495695799589	0.00970941036939621
939	93.9516525268555	-5.20777606964111	-6.95419406890869	-3.08191010844894e-05	0.0145795252174139	-0.0152905117720366	-0.017887907102704
940	92.0036087036133	-3.58440446853638	-7.01912927627563	0.0100340843200684	0.0207483377307653	-0.0100957229733467	-0.0146411629393697
941	92.652961730957	-3.90907883644104	-6.88925933837891	0.0246444288641214	0.020423661917448	0.00483929552137852	-0.0545761026442051
942	92.652961730957	-4.55842733383179	-6.62951993942261	0.0178262684494257	0.0152288740500808	0.00354059832170606	-0.100355185568333
943	92.0036087036133	-3.90907883644104	-7.21393346786499	0.00321592413820326	0.01100810803473	0.0152288740500808	-0.0889915823936462
944	92.0036087036133	-4.88310146331787	-7.4087381362915	0.00289124972186983	0.0142548503354192	0.00938473641872406	-0.0639916583895683
945	92.652961730957	-5.85712480545044	-7.4087381362915	0.000618529506027699	0.0178262684494257	0.00646266713738441	-0.0370436906814575
946	89.4062118530273	-4.2337532043457	-7.73341274261475	-0.00360223650932312	0.0252937767654657	0.0113327819854021	-0.017887907102704
947	90.7049102783203	-4.55842733383179	-7.4087381362915	-0.00132951640989631	0.0233457311987877	-0.00360223650932312	-0.0104203969240189
948	90.0555648803711	-3.90907883644104	-7.34380340576172	-0.0104203969240189	0.0197743140161037	-0.000355493422830477	0.00646266713738441
949	91.3542633056641	-5.5324501991272	-7.60354280471802	-0.0152905117720366	0.0142548503354192	-0.0126931173726916	0.00354059832170606
950	90.7049102783203	-5.85712480545044	-7.47367286682129	-0.00295288790948689	0.00938473641872406	-0.00684897974133492	0.011982130818069
951	92.0036087036133	-5.85712480545044	-7.4087381362915	-0.0146411629393697	0.0136055024340749	-0.00619963090866804	0.0483456552028656
952	90.7049102783203	-5.85712480545044	-7.27886867523193	-0.0237320438027382	0.0136055024340749	-0.0156151866540313	0.112631164491177
953	90.7049102783203	-4.55842733383179	-7.34380340576172	-0.023407369852066	0.00159255252219737	-0.0221086721867323	0.0999688655138016
954	90.0555648803711	-4.2337532043457	-7.08406400680542	-0.0185372550040483	-0.00879702530801296	-0.0243813935667276	0.0642546936869621
955	93.3023071289063	-5.5324501991272	-6.95419406890869	-0.00555028254166245	0.00451462110504508	-0.0152905117720366	0.0373067259788513
956	92.0036087036133	-5.20777606964111	-7.53860807418823	-0.00944637414067984	-0.0143164889886975	-0.00392691092565656	0.0162028968334198
957	92.0036087036133	-5.5324501991272	-6.88925933837891	0.00256657530553639	-0.0191866029053926	-0.00555028254166245	0.000618529506027699
958	92.652961730957	-5.85712480545044	-6.75938940048218	-0.00327756232582033	-0.023407369852066	-0.00425158534198999	0.00613799272105098
959	93.9516525268555	-5.5324501991272	-6.62951993942261	0.00321592413820326	-0.0165892094373703	-0.0026282137259841	-0.00490093370899558
960	92.0036087036133	-4.88310146331787	-6.82432460784912	0.00906006153672934	0.00548864435404539	-0.000680167751852423	-0.0305502042174339
961	93.3023071289063	-5.85712480545044	-6.88925933837891	0.0207483377307653	-0.0100957229733467	0.00678734155371785	-0.050680011510849
962	92.0036087036133	-6.18179893493652	-6.88925933837891	0.0200989879667759	-0.0146411629393697	0.01847561635077	-0.124705754220486
963	90.0555648803711	-5.5324501991272	-7.08406400680542	0.00938473641872406	-0.00782300252467394	0.0116574559360743	-0.103277251124382
964	91.3542633056641	-5.85712480545044	-6.69445466995239	0.012956153601408	0.00646266713738441	0.00776136433705688	-0.0688617751002312
965	93.3023071289063	-7.48049640655518	-6.62951993942261	0.0132808275520802	0.00191722682211548	0.00808603875339031	-0.0480826161801815
966	92.652961730957	-5.85712480545044	-6.88925933837891	0.00386527273803949	0.0188002903014421	0.00646266713738441	-0.0165892094373703
967	92.0036087036133	-6.50647306442261	-7.21393346786499	0.0116574559360743	0.00873538758605719	0.00451462110504508	-0.00197886489331722
968	92.0036087036133	-6.83114767074585	-7.14899873733521	0.00808603875339031	0.00906006153672934	-0.00165419070981443	-0.000680167751852423
969	92.652961730957	-7.48049640655518	-7.01912927627563	-0.0133424662053585	0.0103587592020631	-0.00490093370899558	-0.00100484199356288
970	93.3023071289063	-7.48049640655518	-6.75938940048218	-0.00197886489331722	0.00873538758605719	-0.00652430532500148	0.0142548503354192
971	92.652961730957	-7.15582180023193	-6.49965000152588	-0.00522560812532902	0.00516396993771195	-0.00327756232582033	0.0522417463362217
972	91.3542633056641	-6.83114767074585	-6.69445466995239	-0.00814767740666866	0.011982130818069	-0.0191866029053926	0.106137678027153
973	92.652961730957	-5.5324501991272	-7.34380340576172	-0.00717365415766835	-0.0117190945893526	-0.0230826959013939	0.106787025928497
974	91.3542633056641	-4.88310146331787	-6.95419406890869	-0.0107450718060136	-0.0104203969240189	-0.0217839982360601	0.0619819760322571
975	92.652961730957	-6.18179893493652	-6.82432460784912	0.000293855206109583	-0.0120437685400248	-0.0146411629393697	0.0295145437121391
976	93.3023071289063	-5.85712480545044	-7.21393346786499	0.00451462110504508	-0.0136671401560307	-0.00977104809135199	0.0123068047687411
977	93.9516525268555	-5.85712480545044	-7.01912927627563	-0.00295288790948689	-0.0133424662053585	-0.00457625929266214	-0.00490093370899558
978	92.652961730957	-6.18179893493652	-7.27886867523193	-3.08191010844894e-05	-0.00165419070981443	-0.00132951640989631	-0.000355493422830477
979	91.3542633056641	-5.20777606964111	-7.47367286682129	-0.00197886489331722	-0.0165892094373703	-0.00457625929266214	-0.0136671401560307
980	91.3542633056641	-4.2337532043457	-7.01912927627563	0.00678734155371785	-0.00847235135734081	-0.00132951640989631	-0.0221086721867323
981	93.3023071289063	-5.20777606964111	-7.34380340576172	0.0152288740500808	-0.0107450718060136	0.0230210572481155	-0.0613942667841911
982	93.3023071289063	-5.5324501991272	-7.21393346786499	0.00938473641872406	-0.0133424662053585	0.013930176384747	-0.106523998081684
983	91.3542633056641	-3.90907883644104	-7.4087381362915	0.013930176384747	-0.017887907102704	0.00970941036939621	-0.0974331125617027
984	91.3542633056641	-4.55842733383179	-7.73341274261475	0.00970941036939621	-0.017887907102704	0.0223717093467712	-0.0717838406562805
985	92.652961730957	-5.20777606964111	-7.79834747314453	0.0210730116814375	0.0298392176628113	0.00906006153672934	-0.050680011510849
986	93.3023071289063	-5.20777606964111	-7.73341274261475	0.012956153601408	-0.00230353930965066	0.0106834331527352	-0.0201606266200542
987	92.652961730957	-3.90907883644104	-7.86328220367432	0.0142548503354192	0.00386527273803949	0.00289124972186983	-0.00490093370899558
988	92.0036087036133	-4.55842733383179	-7.73341274261475	-0.00132951640989631	-0.00977104809135199	0.00483929552137852	-3.08191010844894e-05
989	93.3023071289063	-5.20777606964111	-7.4087381362915	0.0103587592020631	0.00354059832170606	0.000943203864153475	-0.00782300252467394
990	93.9516525268555	-5.5324501991272	-7.60354280471802	-0.00912170019000769	0.00321592413820326	-0.000680167751852423	0.00289124972186983
991	92.0036087036133	-4.55842733383179	-7.60354280471802	0.00159255252219737	0.0191249661147594	-0.00327756232582033	0.0438002124428749
992	92.0036087036133	-4.2337532043457	-6.95419406890869	-0.0152905117720366	0.0217223595827818	-0.0182125810533762	0.104514308273792
993	92.652961730957	-4.55842733383179	-6.95419406890869	-0.0149658378213644	0.0282158460468054	-0.0224333461374044	0.0999688655138016
994	92.652961730957	-4.2337532043457	-7.47367286682129	-0.00197886489331722	0.0347093306481838	-0.0253554154187441	0.0704235062003136
995	92.0036087036133	-3.90907883644104	-6.69445466995239	-3.08191010844894e-05	0.0324366129934788	-0.0250307414680719	0.0334106348454952
996	93.3023071289063	-4.55842733383179	-6.95419406890869	0.00418994715437293	0.0330859608948231	-0.0113944197073579	0.00906006153672934
997	93.3023071289063	-4.55842733383179	-6.82432460784912	0.00126787810586393	0.0295145437121391	-0.0133424662053585	0.000293855206109583
998	91.3542633056641	-5.20777606964111	-6.88925933837891	-0.00327756232582033	0.0243197549134493	-0.0146411629393697	-0.00197886489331722
999	90.7049102783203	-3.58440446853638	-7.01912927627563	-0.00619963090866804	0.0275664981454611	-0.00165419070981443	-0.0113944197073579
1000	92.0036087036133	-3.58440446853638	-7.4087381362915	0.00841071270406246	0.0275664981454611	-0.00587495695799589	-0.0182125810533762
1001	91.3542633056641	-4.55842733383179	-6.69445466995239	0.0116574559360743	0.0162028968334198	0.0022419011220336	-0.0597708933055401
1002	91.3542633056641	-4.2337532043457	-7.4087381362915	0.0142548503354192	0.00451462110504508	0.00354059832170606	-0.109121389687061
1003	90.7049102783203	-4.2337532043457	-7.73341274261475	-0.00197886489331722	-0.00944637414067984	0.0132808275520802	-0.0873682126402855
1004	90.7049102783203	-3.90907883644104	-7.01912927627563	0.000618529506027699	-0.0113944197073579	0.0145795252174139	-0.068537101149559
1005	90.0555648803711	-4.88310146331787	-6.95419406890869	-0.00522560812532902	-0.0211346503347158	0.0168522447347641	-0.0399657599627972
1006	90.0555648803711	-4.2337532043457	-7.14899873733521	0.00289124972186983	-0.0221086721867323	0.0188002903014421	-0.0156151866540313
1007	89.4062118530273	-3.58440446853638	-7.01912927627563	0.00418994715437293	-0.0133424662053585	0.00841071270406246	-0.0130177913233638
1008	89.4062118530273	-3.25973010063171	-7.21393346786499	-0.00360223650932312	-0.0302255302667618	0.00776136433705688	0.00906006153672934
1009	90.0555648803711	-3.90907883644104	-7.21393346786499	0.00483929552137852	-0.0211346503347158	0.00548864435404539	0.00354059832170606
1010	92.652961730957	-4.55842733383179	-7.08406400680542	-0.0104203969240189	-0.0162645354866982	-0.00165419070981443	-0.00587495695799589
1011	92.652961730957	-4.88310146331787	-7.14899873733521	-0.00522560812532902	-0.0104203969240189	-0.00392691092565656	0.0441248863935471
1012	92.0036087036133	-3.90907883644104	-7.21393346786499	-0.0136671401560307	0.0207483377307653	-0.00944637414067984	0.109709098935127
1013	92.0036087036133	-5.20777606964111	-7.47367286682129	-0.0152905117720366	0.0165275707840919	-0.0217839982360601	0.0941247344017029
1014	93.3023071289063	-4.55842733383179	-6.95419406890869	-0.00814767740666866	0.0197743140161037	-0.0250307414680719	0.0723715499043465
1015	92.652961730957	-4.2337532043457	-7.60354280471802	-0.00392691092565656	0.029189869761467	-0.0230826959013939	0.0301638916134834
1016	92.652961730957	-4.2337532043457	-7.08406400680542	0.00159255252219737	0.0295145437121391	-0.0133424662053585	0.00289124972186983
1017	91.3542633056641	-4.55842733383179	-6.82432460784912	0.00841071270406246	0.0171769186854362	-0.00749832857400179	-0.00587495695799589
1018	93.3023071289063	-5.5324501991272	-6.62951993942261	-0.00165419070981443	0.0288651939481497	-0.00652430532500148	-0.00425158534198999
1019	92.652961730957	-5.85712480545044	-6.95419406890869	-0.000680167751852423	0.0269171483814716	-0.00977104809135199	-0.0130177913233638
1020	93.9516525268555	-5.5324501991272	-7.4087381362915	0.00516396993771195	0.0317872650921345	-0.0169138833880424	-0.021459324285388
1021	93.3023071289063	-5.85712480545044	-7.4087381362915	0.00386527273803949	0.0249691028147936	-0.00392691092565656	-0.0532774068415165
1022	92.0036087036133	-5.20777606964111	-6.75938940048218	0.0223717093467712	0.01100810803473	0.0113327819854021	-0.107173345983028
1023	93.3023071289063	-5.85712480545044	-7.34380340576172	0.00613799272105098	-0.00555028254166245	0.00873538758605719	-0.0948357209563255
1024	90.7049102783203	-5.20777606964111	-7.47367286682129	0.00646266713738441	-0.0113944197073579	0.0142548503354192	-0.0649656802415848
1025	93.3023071289063	-5.85712480545044	-6.82432460784912	0.01100810803473	-0.0113944197073579	0.0145795252174139	-0.0464592464268208
1026	92.652961730957	-5.85712480545044	-6.82432460784912	0.0158782228827477	-0.00847235135734081	0.00970941036939621	-0.0240567177534103
1027	92.652961730957	-4.88310146331787	-6.95419406890869	0.00418994715437293	-0.0263294391334057	0.00191722682211548	-0.0026282137259841
1028	92.652961730957	-5.20777606964111	-7.60354280471802	0.00581331877037883	-0.0315242260694504	0.00678734155371785	0.00159255252219737
1029	92.652961730957	-5.20777606964111	-6.36978054046631	-0.00944637414067984	-0.0422384813427925	0.00289124972186983	0.00906006153672934
1030	93.3023071289063	-5.20777606964111	-6.69445466995239	0.000293855206109583	-0.028926832601428	0.00191722682211548	-3.08191010844894e-05
1031	93.3023071289063	-5.20777606964111	-6.88925933837891	-0.00684897974133492	-0.0331475995481014	-0.00327756232582033	0.0395794473588467
1032	91.3542633056641	-3.25973010063171	-7.27886867523193	-0.00977104809135199	-0.0383423902094364	-0.0100957229733467	0.0980208218097687
1033	92.0036087036133	-4.88310146331787	-6.75938940048218	-0.00847235135734081	-0.0441865250468254	-0.0172385573387146	0.0843845009803772
1034	93.3023071289063	-3.58440446853638	-6.88925933837891	-0.00814767740666866	-0.0513293594121933	-0.0149658378213644	0.0434755384922028
1035	90.7049102783203	-4.2337532043457	-7.21393346786499	0.00289124972186983	-0.0308748781681061	-0.0195112787187099	0.0132808275520802
1036	91.3542633056641	-3.90907883644104	-7.21393346786499	0.00873538758605719	-0.0263294391334057	0.00418994715437293	-0.00684897974133492
1037	91.3542633056641	-3.90907883644104	-7.21393346786499	0.0249691028147936	-0.00619963090866804	-0.0026282137259841	-0.0123684434220195
1038	91.3542633056641	-3.90907883644104	-7.21393346786499	0.00191722682211548	-0.0136671401560307	0.00516396993771195	-0.0224333461374044
1039	91.3542633056641	-4.2337532043457	-7.14899873733521	0.01100810803473	-0.0133424662053585	0.00126787810586393	-0.0295761823654175
1040	93.3023071289063	-4.88310146331787	-7.47367286682129	0.00678734155371785	-0.00652430532500148	0.000293855206109583	-0.0493813157081604
1041	93.9516525268555	-5.20777606964111	-7.21393346786499	0.0230210572481155	0.0155535480007529	-0.00197886489331722	-0.0841214656829834
1042	91.3542633056641	-3.58440446853638	-8.05808639526367	0.0233457311987877	0.0301638916134834	0.00646266713738441	-0.135420009493828
1043	93.3023071289063	-5.5324501991272	-7.73341274261475	0.0106834331527352	0.0350340083241463	0.00906006153672934	-0.117562919855118
1044	91.3542633056641	-3.58440446853638	-7.79834747314453	0.00873538758605719	0.0438002124428749	0.0132808275520802	-0.0860695168375969
1045	93.3023071289063	-5.20777606964111	-7.4087381362915	0.00451462110504508	0.0515923984348774	-0.00490093370899558	-0.0617189407348633
1046	93.3023071289063	-5.20777606964111	-7.34380340576172	0.00970941036939621	0.0438002124428749	0.00126787810586393	-0.0318489037454128
1047	93.9516525268555	-5.20777606964111	-7.21393346786499	-0.0182125810533762	0.0382807515561581	-0.00132951640989631	-0.00619963090866804
1048	92.652961730957	-5.20777606964111	-7.47367286682129	0.00743668992072344	0.0321119390428066	-0.00619963090866804	-0.00457625929266214
1049	93.3023071289063	-5.85712480545044	-7.34380340576172	-0.00847235135734081	0.0178262684494257	-0.0136671401560307	0.0022419011220336
1050	92.0036087036133	-4.2337532043457	-7.4087381362915	-0.00132951640989631	0.01100810803473	-0.0172385573387146	0.00418994715437293
1051	92.652961730957	-5.85712480545044	-7.34380340576172	-0.00717365415766835	0.00548864435404539	-0.0136671401560307	0.041852168738842
1052	90.0555648803711	-3.90907883644104	-7.47367286682129	-0.0204853005707264	-0.00652430532500148	-0.0156151866540313	0.108410403132439
1053	93.9516525268555	-5.5324501991272	-7.01912927627563	-0.0165892094373703	-0.0217839982360601	-0.0224333461374044	0.0921766832470894
1054	92.652961730957	-3.58440446853638	-7.73341274261475	-0.0175632312893867	-0.0240567177534103	-0.0217839982360601	0.0723715499043465
1055	90.7049102783203	-4.88310146331787	-7.73341274261475	0.000618529506027699	-0.0263294391334057	-0.0185372550040483	0.0324366129934788
1056	90.0555648803711	-4.55842733383179	-7.60354280471802	0.00386527273803949	-0.0363943427801132	0.00418994715437293	0.0197743140161037
1057	90.0555648803711	-5.20777606964111	-6.95419406890869	0.00548864435404539	-0.0282774847000837	0.00548864435404539	0.00841071270406246
1058	89.4062118530273	-4.88310146331787	-6.82432460784912	-0.00197886489331722	-0.0260047651827335	0.00581331877037883	0.00776136433705688
1059	89.4062118530273	-4.55842733383179	-7.34380340576172	0.0113327819854021	-0.0240567177534103	-0.00847235135734081	0.00581331877037883
1060	89.4062118530273	-5.20777606964111	-7.47367286682129	-0.0130177913233638	-0.0117190945893526	0.000943203864153475	-0.00197886489331722
1061	91.3542633056641	-5.85712480545044	-7.4087381362915	0.0158782228827477	-0.0136671401560307	0.012956153601408	-0.0383423902094364
1062	89.4062118530273	-4.55842733383179	-7.01912927627563	0.01847561635077	-0.0208099745213985	0.0158782228827477	-0.0941863730549812
1063	92.0036087036133	-6.18179893493652	-6.69445466995239	0.00581331877037883	-0.00814767740666866	0.0197743140161037	-0.0669137313961983
1064	90.0555648803711	-4.55842733383179	-6.82432460784912	0.00808603875339031	0.00256657530553639	0.0165275707840919	-0.0448358729481697
1065	92.0036087036133	-6.18179893493652	-6.69445466995239	0.00711201597005129	0.0155535480007529	0.00613799272105098	-0.0276281367987394
1066	92.652961730957	-5.5324501991272	-7.4087381362915	0.013930176384747	0.0200989879667759	0.00126787810586393	0.00418994715437293
1067	93.3023071289063	-6.18179893493652	-6.88925933837891	0.00191722682211548	0.0200989879667759	0.00808603875339031	0.011982130818069
1068	92.652961730957	-5.85712480545044	-6.88925933837891	-0.0221086721867323	0.01100810803473	0.000943203864153475	0.0220470335334539
1069	93.9516525268555	-6.50647306442261	-6.82432460784912	0.00386527273803949	0.0200989879667759	-0.00392691092565656	0.0278911720961332
1070	91.3542633056641	-4.88310146331787	-7.27886867523193	-0.00717365415766835	0.025618452578783	-0.00230353930965066	0.025618452578783
1071	92.0036087036133	-5.20777606964111	-7.27886867523193	-0.00587495695799589	0.0441248863935471	-0.00814767740666866	0.0681507885456085
1072	90.7049102783203	-5.5324501991272	-7.73341274261475	-0.0198359526693821	0.0450989119708538	-0.0175632312893867	0.12204672396183
1073	93.9516525268555	-6.83114767074585	-6.88925933837891	-0.017887907102704	0.0233457311987877	-0.0250307414680719	0.107436381280422
1074	93.3023071289063	-6.50647306442261	-6.82432460784912	-0.0107450718060136	0.011982130818069	-0.0282774847000837	0.0837351530790329
1075	92.0036087036133	-5.85712480545044	-6.95419406890869	-0.00814767740666866	0.0100340843200684	-0.0256800893694162	0.0392547734081745
1076	92.0036087036133	-6.18179893493652	-7.4087381362915	-0.00749832857400179	0.00354059832170606	-0.0133424662053585	0.0252937767654657
1077	91.3542633056641	-6.50647306442261	-7.60354280471802	0.00678734155371785	-0.0113944197073579	-0.00522560812532902	0.0165275707840919
1078	92.652961730957	-6.18179893493652	-7.60354280471802	-0.00132951640989631	-0.0195112787187099	-0.00197886489331722	0.000943203864153475
1079	93.3023071289063	-7.15582180023193	-7.4087381362915	-0.00165419070981443	-0.0315242260694504	-0.00847235135734081	-0.00360223650932312
1080	93.9516525268555	-7.48049640655518	-7.34380340576172	0.0022419011220336	-0.032173577696085	-0.00782300252467394	-0.0195112787187099
1081	93.3023071289063	-7.15582180023193	-6.75938940048218	0.0162028968334198	-0.0341216214001179	0.00483929552137852	-0.0467839203774929
1082	92.0036087036133	-6.18179893493652	-6.75938940048218	0.0145795252174139	-0.0334722734987736	0.0162028968334198	-0.101653881371021
1083	93.3023071289063	-6.18179893493652	-7.34380340576172	0.00711201597005129	-0.0370436906814575	0.013930176384747	-0.0831474438309669
1084	92.0036087036133	-4.88310146331787	-7.08406400680542	0.0136055024340749	-0.0367190167307854	0.0217223595827818	-0.0536020807921886
1085	92.0036087036133	-6.83114767074585	-7.27886867523193	0.0126314787194133	-0.0208099745213985	0.0171769186854362	-0.0360696688294411
1086	93.3023071289063	-6.18179893493652	-7.21393346786499	0.0116574559360743	-0.0208099745213985	0.0116574559360743	-0.00977104809135199
1087	93.3023071289063	-5.85712480545044	-7.14899873733521	0.0136055024340749	-0.0143164889886975	0.00581331877037883	0.00451462110504508
1088	93.3023071289063	-5.5324501991272	-6.95419406890869	-0.00100484199356288	-0.0191866029053926	0.00970941036939621	0.0194496400654316
1089	93.3023071289063	-5.85712480545044	-7.47367286682129	0.00808603875339031	0.00451462110504508	0.00354059832170606	0.00743668992072344
1090	91.3542633056641	-4.88310146331787	-7.47367286682129	-0.00684897974133492	0.00873538758605719	0.00418994715437293	0.0239950809627771
1091	92.0036087036133	-4.55842733383179	-7.14899873733521	-0.00619963090866804	0.0285405199974775	-0.00132951640989631	0.0558131635189056
1092	93.3023071289063	-4.88310146331787	-7.60354280471802	-0.0152905117720366	0.0428261905908585	-0.0165892094373703	0.115877911448479
1093	91.3542633056641	-5.20777606964111	-7.34380340576172	-0.00457625929266214	0.0340599827468395	-0.0159398596733809	0.0993195176124573
1094	93.3023071289063	-5.20777606964111	-7.34380340576172	-0.0133424662053585	0.0223717093467712	-0.0191866029053926	0.0704235062003136
1095	93.3023071289063	-4.88310146331787	-7.9282169342041	-0.00555028254166245	0.0226963832974434	-0.0227580219507217	0.0330859608948231
1096	92.0036087036133	-4.55842733383179	-7.79834747314453	0.00126787810586393	0.0243197549134493	-0.0146411629393697	0.0132808275520802
1097	92.0036087036133	-3.90907883644104	-7.34380340576172	0.00581331877037883	0.0142548503354192	-0.0117190945893526	-0.000680167751852423
1098	93.3023071289063	-5.20777606964111	-7.21393346786499	0.00289124972186983	0.00970941036939621	-0.00847235135734081	0.00678734155371785
1099	92.652961730957	-5.20777606964111	-6.75938940048218	0.000618529506027699	-0.00132951640989631	-0.00457625929266214	-0.00652430532500148
1100	93.3023071289063	-5.5324501991272	-6.75938940048218	0.00646266713738441	0.00873538758605719	-0.0100957229733467	-0.0198359526693821
1101	92.0036087036133	-4.55842733383179	-7.14899873733521	0.00418994715437293	0.00289124972186983	0.00646266713738441	-0.0565241500735283
1102	91.3542633056641	-3.90907883644104	-7.21393346786499	0.0103587592020631	-0.0204853005707264	0.0178262684494257	-0.100030511617661
1103	93.3023071289063	-4.88310146331787	-6.95419406890869	0.00938473641872406	-0.0172385573387146	0.0223717093467712	-0.0909396260976791
1104	92.0036087036133	-4.2337532043457	-6.95419406890869	0.0142548503354192	-0.0221086721867323	0.0123068047687411	-0.0623682886362076
1105	91.3542633056641	-4.2337532043457	-6.56458520889282	0.0197743140161037	-0.00230353930965066	0.01100810803473	-0.0464592464268208
1106	93.3023071289063	-5.20777606964111	-6.75938940048218	0.00906006153672934	0.00776136433705688	0.0126314787194133	-0.0263294391334057
1107	93.3023071289063	-4.55842733383179	-6.95419406890869	0.00970941036939621	0.0136055024340749	0.00613799272105098	-0.00652430532500148
1108	93.3023071289063	-4.88310146331787	-6.88925933837891	0.00516396993771195	0.00938473641872406	-3.08191010844894e-05	0.0022419011220336
1109	91.3542633056641	-3.90907883644104	-6.82432460784912	-0.00879702530801296	0.0142548503354192	-0.00392691092565656	-0.00425158534198999
1110	91.3542633056641	-3.90907883644104	-6.88925933837891	-0.00717365415766835	0.0197743140161037	-0.00944637414067984	0.0155535480007529
1111	90.7049102783203	-3.25973010063171	-7.21393346786499	-0.00652430532500148	0.0314625911414623	-0.0026282137259841	0.0532157681882381
1112	92.0036087036133	-4.88310146331787	-7.60354280471802	-0.0198359526693821	0.0334106348454952	-0.0230826959013939	0.112631164491177
1113	89.4062118530273	-3.25973010063171	-7.6684775352478	-0.0162645354866982	0.0165275707840919	-0.0243813935667276	0.0960727781057358
1114	91.3542633056641	-5.20777606964111	-7.4087381362915	-0.0208099745213985	0.0158782228827477	-0.0357449948787689	0.0636053457856178
1115	90.7049102783203	-4.2337532043457	-7.34380340576172	-0.0107450718060136	0.0152288740500808	-0.0136671401560307	0.0269171483814716
1116	91.3542633056641	-4.88310146331787	-7.4087381362915	-0.0100957229733467	0.00354059832170606	-0.00782300252467394	0.0165275707840919
1117	90.7049102783203	-4.2337532043457	-7.21393346786499	-0.00912170019000769	-0.0182125810533762	0.000293855206109583	0.00581331877037883
1118	92.0036087036133	-4.88310146331787	-7.34380340576172	-0.0126931173726916	-0.0221086721867323	-0.00782300252467394	-0.00165419070981443
1119	90.0555648803711	-4.55842733383179	-7.4087381362915	-0.00619963090866804	-0.0282774847000837	-0.00197886489331722	-0.00684897974133492
1120	92.0036087036133	-4.55842733383179	-7.4087381362915	0.00678734155371785	-0.0256800893694162	0.0022419011220336	-0.0162645354866982
1121	89.4062118530273	-4.2337532043457	-7.34380340576172	0.0188002903014421	-0.0276281367987394	0.0197743140161037	-0.0536020807921886
1122	92.0036087036133	-3.90907883644104	-7.4087381362915	0.0252937767654657	-0.0299008563160896	0.0220470335334539	-0.109446063637733
1123	92.0036087036133	-4.55842733383179	-6.95419406890869	0.00841071270406246	-0.0208099745213985	0.0220470335334539	-0.0932123512029648
1124	92.0036087036133	-3.25973010063171	-7.14899873733521	0.0106834331527352	-0.0204853005707264	0.0197743140161037	-0.0711344927549362
1125	91.3542633056641	-3.25973010063171	-7.79834747314453	0.0136055024340749	-0.00847235135734081	0.0136055024340749	-0.0412644557654858
1126	93.9516525268555	-4.55842733383179	-7.21393346786499	0.0181509424000978	0.000293855206109583	0.00678734155371785	-0.02697878703475
1127	93.3023071289063	-4.55842733383179	-7.21393346786499	0.000618529506027699	0.0106834331527352	0.00159255252219737	-0.00717365415766835
1128	93.3023071289063	-5.20777606964111	-7.21393346786499	0.00581331877037883	0.0158782228827477	-0.00555028254166245	-0.00295288790948689
1129	92.0036087036133	-5.5324501991272	-7.08406400680542	-0.0224333461374044	0.0298392176628113	-0.000355493422830477	0.000618529506027699
1130	92.0036087036133	-4.2337532043457	-7.21393346786499	-0.0139918150380254	0.0314625911414623	-0.00652430532500148	0.00321592413820326
1131	90.0555648803711	-4.88310146331787	-7.14899873733521	-0.00879702530801296	0.0415274947881699	-0.00944637414067984	0.0480209775269032
1132	93.9516525268555	-5.85712480545044	-6.88925933837891	-0.0152905117720366	0.029189869761467	-0.0143164889886975	0.0960727781057358
1133	91.3542633056641	-4.2337532043457	-6.88925933837891	-0.0159398596733809	0.0194496400654316	-0.0263294391334057	0.0739949271082878
1134	94.6010055541992	-5.85712480545044	-6.62951993942261	-0.00327756232582033	0.01100810803473	-0.0282774847000837	0.0473716296255589
1135	93.3023071289063	-5.20777606964111	-6.88925933837891	-0.00522560812532902	0.00873538758605719	-0.0143164889886975	0.0155535480007529
1136	93.3023071289063	-4.2337532043457	-7.14899873733521	-0.00392691092565656	-0.00197886489331722	0.000618529506027699	-0.00132951640989631
1137	93.3023071289063	-4.2337532043457	-7.08406400680542	0.000943203864153475	-0.00977104809135199	-3.08191010844894e-05	-0.0100957229733467
1138	95.2503509521484	-4.88310146331787	-6.88925933837891	-0.00522560812532902	-0.0113944197073579	-0.00100484199356288	-0.00944637414067984
1139	93.3023071289063	-4.55842733383179	-6.82432460784912	-0.00522560812532902	-0.0107450718060136	-0.00197886489331722	-0.0282774847000837
1140	92.652961730957	-5.20777606964111	-6.04510593414307	0.0022419011220336	-0.0136671401560307	-0.00197886489331722	-0.038017712533474
1141	90.7049102783203	-3.90907883644104	-6.17497587203979	0.0194496400654316	-0.0211346503347158	0.00841071270406246	-0.072757862508297
1142	92.652961730957	-4.2337532043457	-6.69445466995239	0.0210730116814375	-0.0175632312893867	0.0233457311987877	-0.126978471875191
1143	93.3023071289063	-4.88310146331787	-6.88925933837891	0.000293855206109583	-0.0253554154187441	0.0236704051494598	-0.105225294828415
1144	92.652961730957	-3.58440446853638	-7.21393346786499	0.00386527273803949	-0.0165892094373703	0.0175015944987535	-0.0711344927549362
1145	91.3542633056641	-3.58440446853638	-7.01912927627563	0.00808603875339031	-0.00230353930965066	0.0188002903014421	-0.0532774068415165
1146	93.3023071289063	-4.88310146331787	-6.69445466995239	0.011982130818069	0.00451462110504508	0.0100340843200684	-0.0295761823654175
1147	93.9516525268555	-4.88310146331787	-7.08406400680542	-0.00457625929266214	-0.00230353930965066	0.00938473641872406	-0.00619963090866804
1148	93.3023071289063	-5.20777606964111	-7.08406400680542	-0.0152905117720366	-0.00555028254166245	-0.0107450718060136	-0.00327756232582033
1149	92.652961730957	-4.88310146331787	-7.34380340576172	-0.0107450718060136	-0.00782300252467394	-0.0136671401560307	0.00159255252219737
1150	91.3542633056641	-4.2337532043457	-7.86328220367432	-0.000355493422830477	-0.0133424662053585	-0.0195112787187099	0.00841071270406246
1151	91.3542633056641	-4.2337532043457	-7.6684775352478	-0.00619963090866804	0.00808603875339031	-0.00912170019000769	0.0483456552028656
1152	92.652961730957	-4.88310146331787	-7.53860807418823	-0.0126931173726916	0.00256657530553639	-0.0165892094373703	0.109709098935127
1153	91.3542633056641	-4.55842733383179	-7.6684775352478	-0.0133424662053585	0.000943203864153475	-0.0172385573387146	0.0886052697896957
1154	93.3023071289063	-4.88310146331787	-7.53860807418823	-0.00197886489331722	-0.00490093370899558	-0.023407369852066	0.0623066499829292
1155	92.652961730957	-5.20777606964111	-7.4087381362915	0.000618529506027699	-0.00132951640989631	-0.0260047651827335	0.0262678004801273
1156	93.9516525268555	-5.20777606964111	-7.47367286682129	0.00418994715437293	0.0106834331527352	-0.0117190945893526	0.00841071270406246
1157	93.3023071289063	-5.20777606964111	-7.4087381362915	0.00711201597005129	0.00483929552137852	-0.00749832857400179	0.00289124972186983
1158	93.3023071289063	-5.5324501991272	-7.34380340576172	0.00191722682211548	0.012956153601408	-0.00749832857400179	-0.00360223650932312
1159	92.0036087036133	-5.20777606964111	-7.53860807418823	0.00678734155371785	0.0200989879667759	-0.0204853005707264	-0.0139918150380254
1160	92.0036087036133	-5.20777606964111	-7.34380340576172	0.0233457311987877	0.0340599827468395	-0.00522560812532902	-0.021459324285388
1161	91.3542633056641	-4.88310146331787	-7.47367286682129	0.012956153601408	0.0301638916134834	0.00126787810586393	-0.0623682886362076
1162	90.0555648803711	-3.90907883644104	-7.53860807418823	0.0149041991680861	0.0162028968334198	0.0126314787194133	-0.111718781292439
1163	93.3023071289063	-5.5324501991272	-7.08406400680542	0.00126787810586393	0.0246444288641214	0.0103587592020631	-0.0834721177816391
1164	91.3542633056641	-3.90907883644104	-7.4087381362915	0.00646266713738441	0.020423661917448	0.0197743140161037	-0.0649656802415848
1165	90.7049102783203	-4.88310146331787	-7.60354280471802	-0.00782300252467394	0.0272418223321438	0.00386527273803949	-0.039641086012125
1166	90.7049102783203	-5.20777606964111	-7.4087381362915	-0.00100484199356288	0.0236704051494598	0.00711201597005129	-0.0195112787187099
1167	90.7049102783203	-5.20777606964111	-7.34380340576172	0.0230210572481155	0.0142548503354192	-0.00717365415766835	0.00743668992072344
1168	90.7049102783203	-4.88310146331787	-7.27886867523193	-0.0165892094373703	0.0100340843200684	0.00483929552137852	0.0123068047687411
1169	89.4062118530273	-4.88310146331787	-7.21393346786499	-0.0120437685400248	0.00386527273803949	-0.00879702530801296	0.00841071270406246
1170	88.7568664550781	-3.58440446853638	-7.53860807418823	-0.00295288790948689	-0.00457625929266214	0.00191722682211548	0.0103587592020631
1171	90.7049102783203	-3.90907883644104	-7.53860807418823	-0.0100957229733467	-0.00457625929266214	-0.0149658378213644	0.0580858811736107
1172	91.3542633056641	-5.20777606964111	-7.01912927627563	-0.0185372550040483	-0.0143164889886975	-0.0113944197073579	0.116202585399151
1173	91.3542633056641	-4.55842733383179	-6.88925933837891	-0.017887907102704	-0.0295761823654175	-0.0188619289547205	0.0947740823030472
1174	92.0036087036133	-4.88310146331787	-6.82432460784912	-0.00847235135734081	-0.028926832601428	-0.02697878703475	0.0593845807015896
1175	93.9516525268555	-5.5324501991272	-6.56458520889282	-0.00749832857400179	-0.0260047651827335	-0.0305502042174339	0.0236704051494598
1176	92.652961730957	-4.88310146331787	-6.82432460784912	-0.00879702530801296	-0.0211346503347158	-0.0100957229733467	0.0353586822748184
1177	93.3023071289063	-4.88310146331787	-7.4087381362915	-0.00587495695799589	-0.0146411629393697	-0.0156151866540313	0.0100340843200684
1178	93.3023071289063	-4.88310146331787	-7.47367286682129	-0.00847235135734081	-0.00782300252467394	-0.00327756232582033	0.0022419011220336
1179	93.9516525268555	-5.5324501991272	-7.4087381362915	0.0103587592020631	-0.00555028254166245	-0.00327756232582033	-0.00879702530801296
1180	90.7049102783203	-4.2337532043457	-7.4087381362915	-0.00717365415766835	0.00841071270406246	0.00711201597005129	-0.0162645354866982
1181	92.652961730957	-5.20777606964111	-7.21393346786499	0.0149041991680861	0.0100340843200684	0.0181509424000978	-0.0610695891082287
1182	91.3542633056641	-4.2337532043457	-7.6684775352478	0.0194496400654316	0.0168522447347641	0.0191249661147594	-0.103926599025726
1183	93.9516525268555	-6.18179893493652	-7.47367286682129	0.0175015944987535	0.0142548503354192	0.031137915328145	-0.0821734219789505
1184	92.0036087036133	-5.20777606964111	-7.73341274261475	0.00191722682211548	0.0239950809627771	0.0194496400654316	-0.0672384053468704
1185	92.0036087036133	-5.85712480545044	-7.27886867523193	0.0181509424000978	0.0340599827468395	0.0145795252174139	-0.0299008563160896
1186	93.9516525268555	-6.83114767074585	-7.21393346786499	0.01100810803473	0.0369820520281792	0.00873538758605719	-0.00847235135734081
1187	93.9516525268555	-6.83114767074585	-7.08406400680542	-0.00457625929266214	0.0265924744307995	0.00289124972186983	0.00678734155371785
1188	93.3023071289063	-6.83114767074585	-7.73341274261475	-0.00652430532500148	0.0168522447347641	-0.00619963090866804	0.00970941036939621
1189	94.6010055541992	-6.50647306442261	-7.60354280471802	-0.00295288790948689	0.00321592413820326	-0.00684897974133492	0.0100340843200684
1190	93.3023071289063	-6.83114767074585	-7.60354280471802	0.00191722682211548	-0.00814767740666866	-0.00490093370899558	0.01847561635077
1191	92.652961730957	-5.20777606964111	-7.86328220367432	-0.00652430532500148	-0.0123684434220195	-0.00522560812532902	0.0574365332722664
1192	92.652961730957	-5.85712480545044	-7.34380340576172	-0.0123684434220195	-0.0217839982360601	-0.00619963090866804	0.112631164491177
1193	93.3023071289063	-4.88310146331787	-7.53860807418823	-0.0136671401560307	-0.0308748781681061	-0.00977104809135199	0.0950987562537193
1194	91.3542633056641	-4.88310146331787	-8.18795680999756	-0.00749832857400179	-0.0454852245748043	-0.0188619289547205	0.06393001973629
1195	92.652961730957	-4.2337532043457	-8.18795680999756	-0.000680167751852423	-0.0415891297161579	-0.00360223650932312	0.0278911720961332
1196	92.0036087036133	-3.90907883644104	-8.18795680999756	-3.08191010844894e-05	-0.0286021586507559	-0.00197886489331722	0.0188002903014421
1197	92.652961730957	-4.55842733383179	-7.73341274261475	0.00418994715437293	-0.0302255302667618	0.00548864435404539	0.00970941036939621
1198	91.3542633056641	-4.2337532043457	-7.73341274261475	-0.00749832857400179	-0.0360696688294411	-0.00295288790948689	0.00483929552137852
1199	93.3023071289063	-4.88310146331787	-7.9282169342041	0.0152288740500808	-0.0419138073921204	-0.000680167751852423	-0.00977104809135199
1200	92.652961730957	-5.20777606964111	-7.99315214157104	0.0210730116814375	-0.0331475995481014	0.0200989879667759	-0.0156151866540313
1201	92.652961730957	-4.88310146331787	-7.73341274261475	0.0246444288641214	-0.0243813935667276	0.01100810803473	-0.055874802172184
1202	92.652961730957	-3.90907883644104	-7.6684775352478	0.025618452578783	-0.0253554154187441	0.0207483377307653	-0.100030511617661
1203	92.652961730957	-4.88310146331787	-7.34380340576172	0.00516396993771195	-0.0149658378213644	0.0220470335334539	-0.0792513489723206
1204	93.9516525268555	-5.20777606964111	-7.14899873733521	0.00970941036939621	-0.00912170019000769	0.0188002903014421	-0.0604202412068844
1205	92.0036087036133	-3.90907883644104	-7.86328220367432	0.0162028968334198	0.00159255252219737	0.00711201597005129	-0.0292515084147453
1206	91.3542633056641	-3.58440446853638	-7.86328220367432	0.0132808275520802	0.00711201597005129	0.00483929552137852	-0.00717365415766835
1207	92.0036087036133	-3.90907883644104	-7.79834747314453	0.0152288740500808	0.0123068047687411	-0.00392691092565656	0.0103587592020631
1208	92.0036087036133	-4.2337532043457	-7.73341274261475	0.0123068047687411	0.011982130818069	-0.0026282137259841	0.012956153601408
1209	92.0036087036133	-3.90907883644104	-7.73341274261475	0.00159255252219737	0.0132808275520802	-3.08191010844894e-05	0.0158782228827477
1210	93.3023071289063	-5.20777606964111	-6.75938940048218	-0.00295288790948689	0.0165275707840919	-0.00392691092565656	0.0194496400654316
1211	92.0036087036133	-3.25973010063171	-7.34380340576172	-0.00522560812532902	0.0337353087961674	-0.0104203969240189	0.060358602553606
1212	93.3023071289063	-4.55842733383179	-7.27886867523193	-0.00717365415766835	0.0337353087961674	-0.0126931173726916	0.119449324905872
1213	90.7049102783203	-3.58440446853638	-7.08406400680542	-0.0136671401560307	0.0278911720961332	-0.02697878703475	0.101267568767071
1214	92.652961730957	-4.55842733383179	-6.75938940048218	-0.00392691092565656	0.0421768426895142	-0.0354203209280968	0.0710728541016579
1215	92.652961730957	-4.2337532043457	-6.43471527099609	-0.00684897974133492	0.0369820520281792	-0.0126931173726916	0.031137915328145
1216	91.3542633056641	-2.93505573272705	-6.23991060256958	0.00418994715437293	0.0415274947881699	-0.00912170019000769	0.0103587592020631
1217	92.652961730957	-2.93505573272705	-6.56458520889282	0.00256657530553639	0.0373067259788513	0.000618529506027699	-0.00197886489331722
1218	92.652961730957	-3.58440446853638	-7.21393346786499	0.00483929552137852	0.0239950809627771	0.00126787810586393	0.0106834331527352
1219	94.6010055541992	-3.90907883644104	-6.88925933837891	-0.00944637414067984	0.0136055024340749	-0.000355493422830477	-0.00490093370899558
1220	93.3023071289063	-4.2337532043457	-6.56458520889282	0.0123068047687411	0.0123068047687411	-0.0026282137259841	-0.0250307414680719
1221	91.3542633056641	-3.25973010063171	-6.95419406890869	0.0171769186854362	-0.00132951640989631	0.0132808275520802	-0.0620436146855354
1222	92.0036087036133	-3.90907883644104	-6.82432460784912	0.0152288740500808	-0.00652430532500148	0.01100810803473	-0.10295257717371
1223	90.7049102783203	-2.93505573272705	-6.95419406890869	0.00321592413820326	-0.0227580219507217	0.0175015944987535	-0.0841214656829834
1224	91.3542633056641	-4.2337532043457	-6.88925933837891	-0.00977104809135199	-0.0175632312893867	0.00873538758605719	-0.0630176365375519
1225	90.0555648803711	-2.93505573272705	-7.08406400680542	-0.00717365415766835	-0.0191866029053926	0.0142548503354192	-0.0308748781681061
1226	88.7568664550781	-3.25973010063171	-7.01912927627563	0.00256657530553639	-0.0211346503347158	0.0168522447347641	-0.0156151866540313
1227	88.7568664550781	-2.93505573272705	-7.4087381362915	0.013930176384747	-0.0152905117720366	0.00418994715437293	-0.000355493422830477
1228	90.7049102783203	-3.25973010063171	-7.34380340576172	-0.00555028254166245	-0.0159398596733809	0.00808603875339031	0.00483929552137852
1229	90.7049102783203	-2.93505573272705	-7.73341274261475	0.0136055024340749	-0.0152905117720366	0.00126787810586393	0.00873538758605719
1230	92.0036087036133	-4.2337532043457	-7.53860807418823	-0.00165419070981443	0.0103587592020631	0.00581331877037883	0.0262678004801273
1231	89.4062118530273	-2.93505573272705	-7.60354280471802	-0.00879702530801296	0.0405534692108631	-0.00165419070981443	0.0642546936869621
1232	94.6010055541992	-4.2337532043457	-7.47367286682129	-0.0146411629393697	0.0554884895682335	-0.0250307414680719	0.118799977004528
1233	91.3542633056641	-2.93505573272705	-7.27886867523193	-0.0130177913233638	0.0460729338228703	-0.017887907102704	0.0954234302043915
1234	93.3023071289063	-3.90907883644104	-7.21393346786499	-0.0117190945893526	0.0541897900402546	-0.0286021586507559	0.0665274113416672
1235	93.3023071289063	-3.90907883644104	-7.34380340576172	-0.00132951640989631	0.0506183728575706	-0.0165892094373703	0.029189869761467
1236	92.652961730957	-3.58440446853638	-7.6684775352478	-0.00295288790948689	0.0522417463362217	-0.023407369852066	0.01847561635077
1237	92.0036087036133	-2.93505573272705	-7.47367286682129	-0.00587495695799589	0.0376313999295235	-0.0250307414680719	0.00743668992072344
1238	92.652961730957	-3.25973010063171	-7.53860807418823	-0.00457625929266214	0.0220470335334539	-0.023407369852066	0.00743668992072344
1239	93.3023071289063	-3.90907883644104	-7.14899873733521	-0.000680167751852423	-0.00132951640989631	-0.00944637414067984	-0.00749832857400179
1240	93.3023071289063	-4.55842733383179	-7.14899873733521	0.00743668992072344	-0.021459324285388	-0.0100957229733467	-0.0169138833880424
1241	91.3542633056641	-3.90907883644104	-7.6684775352478	0.011982130818069	-0.0373683646321297	0.0155535480007529	-0.0613942667841911
1242	93.9516525268555	-4.88310146331787	-7.08406400680542	0.0171769186854362	-0.0532774068415165	0.013930176384747	-0.104251272976398
1243	91.3542633056641	-3.90907883644104	-7.08406400680542	0.00711201597005129	-0.0639916583895683	0.0262678004801273	-0.0821734219789505
1244	93.9516525268555	-5.85712480545044	-6.75938940048218	0.0116574559360743	-0.0678877532482147	0.0191249661147594	-0.0617189407348633
1245	93.3023071289063	-4.88310146331787	-6.82432460784912	0.012956153601408	-0.0516540370881557	0.0213976856321096	-0.0260047651827335
1246	92.652961730957	-4.55842733383179	-7.08406400680542	0.00873538758605719	-0.0451605506241322	0.0158782228827477	-0.0110697457566857
1247	91.3542633056641	-4.2337532043457	-7.21393346786499	0.00873538758605719	-0.0474332682788372	0.0188002903014421	-0.00165419070981443
1248	93.3023071289063	-4.55842733383179	-7.08406400680542	0.00159255252219737	-0.043212503194809	0.00970941036939621	0.0188002903014421
1249	93.3023071289063	-4.55842733383179	-6.82432460784912	0.00743668992072344	-0.0315242260694504	-0.000355493422830477	0.0158782228827477
1250	93.3023071289063	-5.5324501991272	-6.62951993942261	0.00289124972186983	-0.0126931173726916	0.00451462110504508	0.0259431265294552
1251	92.0036087036133	-3.90907883644104	-6.75938940048218	0.00126787810586393	0.00191722682211548	-0.0165892094373703	0.0710728541016579
1252	93.9516525268555	-4.55842733383179	-6.88925933837891	-0.0104203969240189	0.0136055024340749	-0.0198359526693821	0.113929867744446
1253	91.3542633056641	-3.58440446853638	-7.14899873733521	-0.0110697457566857	0.00126787810586393	-0.0367190167307854	0.0876312479376793
1254	94.6010055541992	-3.90907883644104	-7.34380340576172	-0.0146411629393697	0.00256657530553639	-0.0386670641601086	0.0710728541016579
1255	92.0036087036133	-4.2337532043457	-6.82432460784912	0.00191722682211548	0.00613799272105098	-0.0227580219507217	0.0353586822748184
1256	92.0036087036133	-2.93505573272705	-6.82432460784912	0.00418994715437293	0.00386527273803949	-0.00684897974133492	0.0175015944987535
1257	91.3542633056641	-3.25973010063171	-6.75938940048218	0.00906006153672934	-0.00490093370899558	0.000618529506027699	0.00483929552137852
1258	93.9516525268555	-3.58440446853638	-7.27886867523193	-0.00327756232582033	-0.00197886489331722	-0.00295288790948689	0.000293855206109583
1259	92.652961730957	-4.55842733383179	-7.53860807418823	-0.00555028254166245	-0.00295288790948689	-0.00165419070981443	-0.0149658378213644
1260	92.652961730957	-4.55842733383179	-7.4087381362915	0.00678734155371785	-0.00490093370899558	-0.00912170019000769	-0.0224333461374044
1261	91.3542633056641	-3.25973010063171	-7.73341274261475	0.01847561635077	0.000943203864153475	0.00873538758605719	-0.0688617751002312
1262	92.652961730957	-4.2337532043457	-7.27886867523193	0.0197743140161037	0.00548864435404539	0.0191249661147594	-0.113017484545708
1263	91.3542633056641	-3.58440446853638	-7.47367286682129	0.0178262684494257	-0.00230353930965066	0.0116574559360743	-0.0688617751002312
1264	92.0036087036133	-4.88310146331787	-7.86328220367432	-0.00360223650932312	-0.00230353930965066	0.0155535480007529	-0.0545761026442051
1265	92.652961730957	-4.55842733383179	-7.86328220367432	0.0103587592020631	0.00516396993771195	0.0100340843200684	-0.0250307414680719
1266	92.652961730957	-3.90907883644104	-7.79834747314453	0.00743668992072344	0.00451462110504508	0.00354059832170606	-0.0139918150380254
1267	90.7049102783203	-3.58440446853638	-7.6684775352478	0.0149041991680861	0.0100340843200684	0.00548864435404539	0.0103587592020631
1268	93.9516525268555	-4.55842733383179	-7.53860807418823	-0.00100484199356288	0.00354059832170606	0.0022419011220336	0.00743668992072344
1269	92.652961730957	-4.88310146331787	-7.34380340576172	-0.0113944197073579	0.00613799272105098	-0.00425158534198999	0.0175015944987535
1270	93.3023071289063	-5.20777606964111	-7.79834747314453	0.00613799272105098	-0.00230353930965066	-0.00717365415766835	0.00841071270406246
1271	92.0036087036133	-3.90907883644104	-7.86328220367432	-0.000355493422830477	0.0155535480007529	-0.00717365415766835	0.0678261145949364
1272	92.652961730957	-4.88310146331787	-7.4087381362915	-0.00782300252467394	0.00906006153672934	-0.0273034609854221	0.103215612471104
1273	92.0036087036133	-3.90907883644104	-7.01912927627563	-0.0162645354866982	0.00678734155371785	-0.021459324285388	0.0908779874444008
1274	92.652961730957	-4.88310146331787	-7.08406400680542	-0.0120437685400248	0.00354059832170606	-0.0224333461374044	0.0613326244056225
1275	92.652961730957	-4.88310146331787	-7.14899873733521	-0.00132951640989631	0.00548864435404539	-0.0224333461374044	0.0334106348454952
1276	92.652961730957	-4.88310146331787	-7.60354280471802	-0.00197886489331722	0.00613799272105098	-3.08191010844894e-05	0.012956153601408
1277	93.3023071289063	-4.88310146331787	-7.08406400680542	-0.00360223650932312	0.000618529506027699	-0.0133424662053585	0.00451462110504508
1278	92.652961730957	-4.55842733383179	-6.82432460784912	-0.0165892094373703	-0.00619963090866804	-0.0110697457566857	0.00386527273803949
1279	91.3542633056641	-5.20777606964111	-6.49965000152588	-0.0104203969240189	0.00581331877037883	-0.00717365415766835	-0.00555028254166245
1280	89.4062118530273	-5.20777606964111	-6.56458520889282	-0.00814767740666866	0.00776136433705688	-0.00847235135734081	-0.0273034609854221
1281	89.4062118530273	-3.90907883644104	-6.95419406890869	0.012956153601408	0.0158782228827477	0.00808603875339031	-0.0669137313961983
1282	90.7049102783203	-4.88310146331787	-6.82432460784912	0.00386527273803949	0.0152288740500808	0.0162028968334198	-0.116264224052429
1283	88.7568664550781	-4.2337532043457	-7.01912927627563	0.000293855206109583	0.00418994715437293	0.0175015944987535	-0.0782773271203041
1284	90.0555648803711	-4.55842733383179	-6.82432460784912	-0.00100484199356288	0.0116574559360743	0.01100810803473	-0.0652903541922569
1285	91.3542633056641	-5.85712480545044	-7.14899873733521	0.00418994715437293	0.0158782228827477	0.00483929552137852	-0.0367190167307854
1286	92.0036087036133	-5.20777606964111	-6.88925933837891	-0.00587495695799589	0.0246444288641214	0.00451462110504508	-0.0282774847000837
1287	92.0036087036133	-5.20777606964111	-7.01912927627563	0.0149041991680861	0.0285405199974775	0.00321592413820326	-0.00197886489331722
1288	92.652961730957	-4.55842733383179	-7.34380340576172	-0.00425158534198999	0.0171769186854362	0.000293855206109583	0.00970941036939621
1289	93.3023071289063	-5.5324501991272	-7.34380340576172	0.00289124972186983	0.0181509424000978	-0.00782300252467394	0.00613799272105098
1290	90.7049102783203	-4.2337532043457	-7.34380340576172	0.00841071270406246	0.0207483377307653	-0.00944637414067984	0.0168522447347641
1291	93.3023071289063	-4.88310146331787	-7.47367286682129	-0.00457625929266214	0.0230210572481155	-0.0169138833880424	0.0707481801509857
1292	92.652961730957	-4.88310146331787	-7.08406400680542	-0.0152905117720366	0.0142548503354192	-0.0221086721867323	0.106137678027153
1293	91.3542633056641	-4.2337532043457	-7.47367286682129	-0.0100957229733467	0.000943203864153475	-0.0341216214001179	0.084059827029705
1294	91.3542633056641	-4.55842733383179	-6.95419406890869	-0.0139918150380254	-0.00684897974133492	-0.0159398596733809	0.0506183728575706
1295	93.9516525268555	-5.85712480545044	-6.82432460784912	0.00646266713738441	-0.00619963090866804	-0.0152905117720366	0.0243197549134493
1296	92.652961730957	-5.5324501991272	-6.82432460784912	0.00970941036939621	-0.00717365415766835	0.00646266713738441	-3.08191010844894e-05
1297	93.9516525268555	-5.85712480545044	-6.69445466995239	-0.000355493422830477	-0.0165892094373703	-0.0026282137259841	0.00354059832170606
1298	92.0036087036133	-5.85712480545044	-6.49965000152588	-3.08191010844894e-05	-0.0253554154187441	0.00159255252219737	-0.000355493422830477
1299	93.3023071289063	-6.50647306442261	-7.4087381362915	0.011982130818069	-0.0328229255974293	-0.00717365415766835	-0.0156151866540313
1300	90.7049102783203	-5.85712480545044	-7.6684775352478	0.0194496400654316	-0.0266541130840778	-0.0026282137259841	-0.0308748781681061
1301	93.9516525268555	-5.85712480545044	-7.60354280471802	0.020423661917448	-0.03444629535079	0.0126314787194133	-0.0760046094655991
1302	92.652961730957	-6.50647306442261	-6.82432460784912	0.0200989879667759	-0.0386670641601086	0.0178262684494257	-0.11788759380579
1303	92.0036087036133	-5.85712480545044	-7.27886867523193	0.0106834331527352	-0.0256800893694162	0.0207483377307653	-0.0873682126402855
1304	91.3542633056641	-5.85712480545044	-7.14899873733521	0.00516396993771195	-0.0276281367987394	0.0155535480007529	-0.0552254542708397
1305	93.3023071289063	-6.18179893493652	-7.01912927627563	0.013930176384747	-0.0221086721867323	0.00581331877037883	-0.0337969474494457
1306	92.0036087036133	-6.18179893493652	-6.88925933837891	0.0142548503354192	-0.00684897974133492	0.0116574559360743	-0.0136671401560307
1307	93.3023071289063	-5.85712480545044	-6.88925933837891	0.0162028968334198	0.00256657530553639	0.00808603875339031	0.00159255252219737
1308	92.652961730957	-5.5324501991272	-7.21393346786499	-0.00230353930965066	-0.000680167751852423	0.000943203864153475	0.00646266713738441
1309	93.3023071289063	-5.85712480545044	-6.69445466995239	-0.00814767740666866	0.00386527273803949	-0.00392691092565656	0.0100340843200684
1310	91.3542633056641	-4.2337532043457	-6.95419406890869	-0.00230353930965066	0.0155535480007529	-0.00327756232582033	0.00938473641872406
1311	93.3023071289063	-5.5324501991272	-7.60354280471802	-0.000680167751852423	0.0317872650921345	-0.0169138833880424	0.0736702531576157
1312	93.3023071289063	-5.5324501991272	-6.88925933837891	-0.0217839982360601	0.0356833562254906	-0.0110697457566857	0.118150629103184
1313	92.652961730957	-4.55842733383179	-7.01912927627563	-0.00782300252467394	0.029189869761467	-0.0243813935667276	0.0866572186350822
1314	91.3542633056641	-4.2337532043457	-6.88925933837891	-0.0126931173726916	0.0343846566975117	-0.0250307414680719	0.0652287155389786
1315	92.652961730957	-5.20777606964111	-6.62951993942261	-0.00847235135734081	0.0392547734081745	-0.0250307414680719	0.0282158460468054
1316	92.652961730957	-4.88310146331787	-6.75938940048218	-0.00360223650932312	0.0502936989068985	-0.00847235135734081	0.0142548503354192
1317	92.652961730957	-5.85712480545044	-7.01912927627563	-0.00165419070981443	0.0548391379415989	-0.00587495695799589	-0.00944637414067984
1318	92.0036087036133	-5.5324501991272	-7.60354280471802	-0.00814767740666866	0.0522417463362217	-0.00392691092565656	-0.00295288790948689
1319	92.0036087036133	-5.20777606964111	-7.6684775352478	-0.00360223650932312	0.0438002124428749	-0.00230353930965066	-0.0198359526693821
1320	92.0036087036133	-3.90907883644104	-7.79834747314453	-0.00912170019000769	0.0369820520281792	-0.0169138833880424	-0.023407369852066
1321	92.652961730957	-5.20777606964111	-7.53860807418823	0.00548864435404539	0.0181509424000978	0.00289124972186983	-0.0721085146069527
1322	92.652961730957	-4.88310146331787	-7.47367286682129	0.0126314787194133	0.0100340843200684	0.0223717093467712	-0.112368136644363
1323	91.3542633056641	-3.58440446853638	-8.05808639526367	0.00743668992072344	-0.00782300252467394	0.00776136433705688	-0.0714591667056084
1324	90.7049102783203	-3.58440446853638	-7.01912927627563	0.01100810803473	-0.0195112787187099	0.0113327819854021	-0.0620436146855354
1325	93.3023071289063	-4.88310146331787	-7.53860807418823	0.0132808275520802	-0.0350956469774246	0.00289124972186983	-0.0360696688294411
1326	92.0036087036133	-5.20777606964111	-7.21393346786499	0.0181509424000978	-0.0224333461374044	0.00451462110504508	-0.0123684434220195
1327	91.3542633056641	-5.20777606964111	-7.08406400680542	0.0152288740500808	-0.0350956469774246	0.00386527273803949	-0.00165419070981443
1328	92.652961730957	-4.55842733383179	-7.34380340576172	0.00678734155371785	-0.0549007803201675	-0.00522560812532902	0.0188002903014421
1329	93.3023071289063	-4.2337532043457	-7.34380340576172	0.000943203864153475	-0.039641086012125	0.00841071270406246	0.012956153601408
1330	92.0036087036133	-3.90907883644104	-7.47367286682129	-0.00132951640989631	-0.0367190167307854	-0.00717365415766835	0.0149041991680861
1331	93.3023071289063	-4.55842733383179	-7.27886867523193	-0.00847235135734081	-0.0204853005707264	0.00386527273803949	0.0681507885456085
1332	92.652961730957	-4.88310146331787	-6.43471527099609	-0.00295288790948689	-0.0110697457566857	-0.0117190945893526	0.107761055231094
1333	92.652961730957	-4.2337532043457	-7.4087381362915	-0.0126931173726916	-0.0139918150380254	-0.0146411629393697	0.084059827029705
1334	90.0555648803711	-4.2337532043457	-7.6684775352478	-0.0126931173726916	-0.00652430532500148	-0.023407369852066	0.0629559978842735
1335	90.0555648803711	-4.2337532043457	-6.82432460784912	-0.00879702530801296	-0.00360223650932312	-0.0156151866540313	0.0269171483814716
1336	91.3542633056641	-4.88310146331787	-6.75938940048218	-0.00230353930965066	0.00321592413820326	-0.0123684434220195	0.0230210572481155
1337	90.7049102783203	-4.55842733383179	-6.69445466995239	-0.0107450718060136	0.00711201597005129	0.000293855206109583	0.00126787810586393
1338	89.4062118530273	-5.20777606964111	-6.56458520889282	-0.00977104809135199	0.00711201597005129	-3.08191010844894e-05	0.00289124972186983
1339	88.7568664550781	-3.58440446853638	-6.88925933837891	0.00938473641872406	0.00841071270406246	-0.00392691092565656	-0.0133424662053585
1340	89.4062118530273	-3.90907883644104	-6.95419406890869	0.00873538758605719	0.0126314787194133	-0.00230353930965066	-0.0146411629393697
1341	91.3542633056641	-4.55842733383179	-7.21393346786499	0.0136055024340749	0.012956153601408	0.0132808275520802	-0.0672384053468704
1342	92.652961730957	-4.88310146331787	-6.75938940048218	0.013930176384747	0.0100340843200684	0.0126314787194133	-0.113017484545708
1343	90.0555648803711	-3.58440446853638	-7.08406400680542	0.00483929552137852	0.012956153601408	0.0217223595827818	-0.0795760303735733
1344	91.3542633056641	-3.90907883644104	-6.69445466995239	0.00906006153672934	-0.0026282137259841	0.00386527273803949	-0.0552254542708397
1345	92.652961730957	-4.2337532043457	-7.27886867523193	0.0106834331527352	0.0106834331527352	0.00289124972186983	-0.02697878703475
1346	92.652961730957	-4.88310146331787	-6.95419406890869	0.0113327819854021	0.0152288740500808	0.00159255252219737	-0.00555028254166245
1347	93.3023071289063	-4.2337532043457	-6.88925933837891	-0.00717365415766835	0.00841071270406246	-0.00717365415766835	0.00548864435404539
1348	93.9516525268555	-4.55842733383179	-6.82432460784912	0.00776136433705688	-3.08191010844894e-05	-0.0126931173726916	0.0103587592020631
1349	92.652961730957	-4.55842733383179	-6.69445466995239	-0.00944637414067984	0.00906006153672934	-0.0149658378213644	0.012956153601408
1350	92.652961730957	-4.2337532043457	-6.88925933837891	-0.00360223650932312	0.0145795252174139	-0.0224333461374044	0.0243197549134493
1351	92.0036087036133	-4.88310146331787	-7.34380340576172	-0.00879702530801296	0.0265924744307995	-0.00944637414067984	0.07139752805233
1352	93.9516525268555	-5.20777606964111	-7.34380340576172	-0.0130177913233638	0.029189869761467	-0.0149658378213644	0.1191246509552
1353	92.652961730957	-4.88310146331787	-7.14899873733521	-0.0182125810533762	0.0171769186854362	-0.0188619289547205	0.086981900036335
1354	92.652961730957	-4.88310146331787	-7.01912927627563	-0.00555028254166245	0.00906006153672934	-0.0191866029053926	0.0649040415883064
1355	91.3542633056641	-5.20777606964111	-6.82432460784912	-3.08191010844894e-05	0.00548864435404539	-0.0104203969240189	0.0269171483814716
1356	93.9516525268555	-6.18179893493652	-6.43471527099609	0.000293855206109583	0.00354059832170606	0.00516396993771195	0.0200989879667759
1357	92.652961730957	-5.85712480545044	-6.75938940048218	-0.00360223650932312	-0.00230353930965066	-0.00457625929266214	0.00126787810586393
1358	92.0036087036133	-6.18179893493652	-6.88925933837891	0.00354059832170606	-0.00847235135734081	0.00483929552137852	-0.00230353930965066
1359	91.3542633056641	-5.20777606964111	-7.08406400680542	-0.00782300252467394	-0.0133424662053585	-0.00360223650932312	-0.0113944197073579
1360	92.0036087036133	-4.88310146331787	-7.53860807418823	0.0116574559360743	-0.0240567177534103	-0.00230353930965066	-0.0263294391334057
1361	92.652961730957	-6.18179893493652	-7.47367286682129	0.0233457311987877	-0.0318489037454128	0.020423661917448	-0.0789266750216484
1362	93.3023071289063	-5.85712480545044	-6.82432460784912	0.0210730116814375	-0.0318489037454128	0.0230210572481155	-0.115939550101757
1363	90.7049102783203	-4.2337532043457	-7.6684775352478	0.00906006153672934	-0.038017712533474	0.029189869761467	-0.0786020010709763
1364	93.3023071289063	-4.2337532043457	-7.60354280471802	0.020423661917448	-0.0451605506241322	0.0265924744307995	-0.0662643760442734
1365	92.652961730957	-5.20777606964111	-6.88925933837891	0.0103587592020631	-0.0415891297161579	0.0142548503354192	-0.0402904339134693
1366	94.6010055541992	-5.20777606964111	-6.75938940048218	0.01100810803473	-0.0295761823654175	0.0158782228827477	-0.0204853005707264
1367	93.3023071289063	-4.88310146331787	-7.4087381362915	0.0181509424000978	-0.0227580219507217	0.0106834331527352	0.00159255252219737
1368	93.9516525268555	-5.20777606964111	-6.95419406890869	-0.0104203969240189	-0.0266541130840778	-0.00100484199356288	0.0152288740500808
1369	93.3023071289063	-4.88310146331787	-7.27886867523193	-0.0152905117720366	-0.0227580219507217	-0.00295288790948689	0.011982130818069
1370	92.652961730957	-3.90907883644104	-7.60354280471802	-0.00619963090866804	-0.0133424662053585	0.00386527273803949	0.00646266713738441
1371	93.3023071289063	-4.88310146331787	-7.34380340576172	-0.0110697457566857	0.00776136433705688	-0.00100484199356288	0.0723715499043465
1372	92.652961730957	-4.55842733383179	-6.95419406890869	-0.0113944197073579	0.0171769186854362	-0.0143164889886975	0.115228563547134
1373	92.652961730957	-5.20777606964111	-6.95419406890869	-0.00295288790948689	0.020423661917448	-0.0195112787187099	0.0834104791283607
1374	92.652961730957	-4.2337532043457	-7.47367286682129	-0.00684897974133492	0.0285405199974775	-0.0208099745213985	0.0668520927429199
1375	91.3542633056641	-3.90907883644104	-7.6684775352478	-0.0026282137259841	0.0399041213095188	-0.0276281367987394	0.031137915328145
1376	93.3023071289063	-5.20777606964111	-7.6684775352478	0.00256657530553639	0.0421768426895142	-0.0143164889886975	0.00906006153672934
1377	92.0036087036133	-4.88310146331787	-7.47367286682129	-0.00197886489331722	0.0463976077735424	-0.00879702530801296	-0.00555028254166245
1378	93.3023071289063	-4.55842733383179	-7.47367286682129	-0.00100484199356288	0.0428261905908585	-0.0110697457566857	-0.0126931173726916
1379	91.3542633056641	-4.2337532043457	-7.47367286682129	0.000293855206109583	0.0434755384922028	-0.00555028254166245	-0.00944637414067984
1380	92.0036087036133	-4.2337532043457	-7.14899873733521	0.00938473641872406	0.0314625911414623	-0.00100484199356288	-0.0347709693014622
1381	93.9516525268555	-5.5324501991272	-7.01912927627563	0.0272418223321438	0.0223717093467712	0.00970941036939621	-0.0789266750216484
1382	92.652961730957	-5.5324501991272	-7.4087381362915	0.0181509424000978	0.00451462110504508	0.00841071270406246	-0.121134340763092
1383	92.652961730957	-5.5324501991272	-7.47367286682129	0.00321592413820326	-0.0110697457566857	0.0194496400654316	-0.085420161485672
1384	92.652961730957	-4.55842733383179	-7.53860807418823	0.00743668992072344	-0.0373683646321297	0.0175015944987535	-0.0636669844388962
1385	92.0036087036133	-5.5324501991272	-6.95419406890869	0.00581331877037883	-0.0471085943281651	0.0158782228827477	-0.0347709693014622
1386	93.3023071289063	-5.5324501991272	-6.75938940048218	0.00418994715437293	-0.0461345724761486	0.0188002903014421	-0.0146411629393697
1387	93.3023071289063	-5.5324501991272	-6.95419406890869	0.00613799272105098	-0.0441865250468254	0.0188002903014421	0.00289124972186983
1388	93.9516525268555	-5.85712480545044	-7.34380340576172	0.00743668992072344	-0.0334722734987736	0.0123068047687411	0.00126787810586393
1389	91.3542633056641	-4.88310146331787	-6.95419406890869	-0.000680167751852423	-0.0240567177534103	0.00418994715437293	0.0136055024340749
1390	90.0555648803711	-3.90907883644104	-7.60354280471802	0.00126787810586393	-0.0130177913233638	-0.00165419070981443	0.0132808275520802
1391	92.0036087036133	-5.5324501991272	-6.88925933837891	0.0116574559360743	0.0145795252174139	-0.0123684434220195	0.0798390582203865
1392	90.0555648803711	-4.88310146331787	-7.47367286682129	0.00256657530553639	0.0243197549134493	-0.0227580219507217	0.11165714263916
1393	91.3542633056641	-5.5324501991272	-7.47367286682129	0.000943203864153475	0.0236704051494598	-0.0279528107494116	0.08925461769104
1394	88.7568664550781	-3.90907883644104	-7.6684775352478	-0.0217839982360601	0.0226963832974434	-0.0318489037454128	0.0619819760322571
1395	88.7568664550781	-4.55842733383179	-6.88925933837891	-0.0175632312893867	0.0265924744307995	-0.0237320438027382	0.0285405199974775
1396	88.7568664550781	-5.20777606964111	-6.62951993942261	-0.00360223650932312	0.0295145437121391	-0.0185372550040483	0.0149041991680861
1397	89.4062118530273	-5.5324501991272	-6.36978054046631	-0.0152905117720366	0.0210730116814375	-0.0172385573387146	-3.08191010844894e-05
1398	89.4062118530273	-4.2337532043457	-7.6684775352478	-0.0143164889886975	0.00808603875339031	-0.0169138833880424	-0.00230353930965066
1399	89.4062118530273	-4.2337532043457	-7.60354280471802	-0.0139918150380254	-0.00619963090866804	-0.0139918150380254	-0.0182125810533762
1400	90.7049102783203	-4.88310146331787	-7.60354280471802	-0.0100957229733467	-0.00912170019000769	-0.0139918150380254	-0.0282774847000837
1401	90.0555648803711	-5.20777606964111	-7.53860807418823	0.00386527273803949	-0.017887907102704	0.00256657530553639	-0.0773033052682877
1402	90.7049102783203	-4.88310146331787	-6.69445466995239	0.00678734155371785	-0.0221086721867323	0.0178262684494257	-0.115939550101757
1403	92.0036087036133	-5.20777606964111	-7.14899873733521	-0.00749832857400179	-0.0324982516467571	0.0103587592020631	-0.0886669084429741
1404	90.0555648803711	-3.90907883644104	-7.60354280471802	-0.000355493422830477	-0.0422384813427925	0.0197743140161037	-0.0594462193548679
1405	92.652961730957	-4.88310146331787	-7.34380340576172	0.00159255252219737	-0.0266541130840778	0.00483929552137852	-0.0295761823654175
1406	93.3023071289063	-4.88310146331787	-7.47367286682129	0.0100340843200684	-0.023407369852066	0.00646266713738441	-0.0143164889886975
1407	92.652961730957	-5.20777606964111	-7.14899873733521	-0.00132951640989631	-0.0221086721867323	0.00191722682211548	0.00159255252219737
1408	92.652961730957	-4.88310146331787	-7.14899873733521	-0.00814767740666866	-0.0156151866540313	-0.00132951640989631	0.00613799272105098
1409	92.652961730957	-5.20777606964111	-7.08406400680542	0.0181509424000978	-0.0185372550040483	0.00386527273803949	0.0106834331527352
1410	92.0036087036133	-4.2337532043457	-7.21393346786499	0.0123068047687411	-0.0146411629393697	0.00321592413820326	0.0191249661147594
1411	93.9516525268555	-5.85712480545044	-7.47367286682129	-0.0104203969240189	0.00711201597005129	-0.0104203969240189	0.0782156884670258
1412	91.3542633056641	-4.55842733383179	-7.73341274261475	-0.00944637414067984	0.00289124972186983	-0.0227580219507217	0.120748028159142
1413	94.6010055541992	-6.18179893493652	-7.21393346786499	-0.0152905117720366	-0.00587495695799589	-0.0253554154187441	0.0902286395430565
1414	92.0036087036133	-4.88310146331787	-7.34380340576172	-0.00684897974133492	0.000293855206109583	-0.021459324285388	0.0561378374695778
1415	92.652961730957	-5.20777606964111	-7.4087381362915	-0.00457625929266214	-0.00132951640989631	-0.0201606266200542	0.0295145437121391
1416	91.3542633056641	-4.55842733383179	-7.73341274261475	0.00256657530553639	0.00938473641872406	-0.00847235135734081	0.0136055024340749
1417	92.0036087036133	-4.88310146331787	-7.01912927627563	0.00191722682211548	0.00970941036939621	-0.0126931173726916	0.00451462110504508
1418	91.3542633056641	-4.2337532043457	-7.60354280471802	-0.00327756232582033	0.01847561635077	-0.00490093370899558	-0.00295288790948689
1419	92.652961730957	-4.55842733383179	-7.47367286682129	0.00646266713738441	0.0165275707840919	-0.0107450718060136	-0.0149658378213644
1420	93.9516525268555	-4.88310146331787	-7.14899873733521	-0.00197886489331722	0.0272418223321438	-0.00782300252467394	-0.0334722734987736
1421	93.9516525268555	-4.88310146331787	-6.69445466995239	0.0226963832974434	0.0298392176628113	0.00256657530553639	-0.0893162563443184
1422	90.7049102783203	-3.25973010063171	-7.6684775352478	0.012956153601408	0.0317872650921345	0.0178262684494257	-0.116913571953773
1423	92.652961730957	-4.55842733383179	-7.47367286682129	0.0158782228827477	0.0373067259788513	0.0116574559360743	-0.0828227698802948
1424	91.3542633056641	-3.25973010063171	-7.08406400680542	0.00256657530553639	0.0399041213095188	0.0100340843200684	-0.0487319678068161
1425	92.652961730957	-3.58440446853638	-7.27886867523193	0.000943203864153475	0.0450989119708538	-0.0185372550040483	-0.0276281367987394
1426	91.3542633056641	-4.2337532043457	-7.08406400680542	0.00548864435404539	0.045423585921526	-0.00749832857400179	-0.0149658378213644
1427	93.3023071289063	-4.2337532043457	-7.47367286682129	-0.00132951640989631	0.0463976077735424	-0.0217839982360601	-0.00230353930965066
1428	90.0555648803711	-3.58440446853638	-7.6684775352478	-0.00360223650932312	0.0369820520281792	-0.0221086721867323	0.00970941036939621
1429	93.3023071289063	-3.90907883644104	-7.86328220367432	-0.00490093370899558	0.0236704051494598	-0.0110697457566857	0.0168522447347641
1430	90.7049102783203	-2.93505573272705	-7.21393346786499	-0.00587495695799589	0.0249691028147936	-0.00230353930965066	0.0285405199974775
1431	93.3023071289063	-4.55842733383179	-7.01912927627563	-0.00457625929266214	0.0207483377307653	-0.0156151866540313	0.0795143842697144
1432	90.7049102783203	-3.25973010063171	-7.01912927627563	-0.0110697457566857	0.025618452578783	-0.0204853005707264	0.124644115567207
1433	93.9516525268555	-4.55842733383179	-7.08406400680542	-0.0120437685400248	0.0103587592020631	-0.0136671401560307	0.0908779874444008
1434	90.7049102783203	-3.25973010063171	-7.9282169342041	-0.0113944197073579	-0.00749832857400179	-0.00717365415766835	0.0652287155389786
1435	91.3542633056641	-3.25973010063171	-7.79834747314453	0.0022419011220336	-0.00977104809135199	0.000618529506027699	0.0285405199974775
1436	91.3542633056641	-3.25973010063171	-7.01912927627563	-0.00197886489331722	-0.0224333461374044	0.0022419011220336	0.0155535480007529
1437	91.3542633056641	-3.25973010063171	-6.95419406890869	0.00289124972186983	-0.0273034609854221	0.00743668992072344	-0.00230353930965066
1438	90.7049102783203	-3.25973010063171	-6.88925933837891	-0.00327756232582033	-0.0347709693014622	0.00191722682211548	0.00808603875339031
1439	92.0036087036133	-3.58440446853638	-7.73341274261475	0.0136055024340749	-0.0350956469774246	0.00711201597005129	-0.0130177913233638
1440	92.0036087036133	-3.58440446853638	-7.6684775352478	0.0175015944987535	-0.0341216214001179	0.00808603875339031	-0.023407369852066
1441	92.0036087036133	-4.2337532043457	-7.34380340576172	0.0171769186854362	-0.050680011510849	0.0162028968334198	-0.0805500522255898
1442	90.7049102783203	-2.93505573272705	-6.88925933837891	0.0230210572481155	-0.0529527328908443	0.0243197549134493	-0.109446063637733
1443	92.652961730957	-3.90907883644104	-6.69445466995239	0.00938473641872406	-0.0561994761228561	0.0275664981454611	-0.0743812397122383
1444	90.0555648803711	-3.25973010063171	-7.21393346786499	0.00776136433705688	-0.0363943427801132	0.020423661917448	-0.0516540370881557
1445	88.7568664550781	-2.93505573272705	-7.73341274261475	0.012956153601408	-0.0334722734987736	0.0188002903014421	-0.032173577696085
1446	88.7568664550781	-3.90907883644104	-7.34380340576172	0.00711201597005129	-0.0240567177534103	0.00906006153672934	-0.00879702530801296
1447	90.0555648803711	-3.25973010063171	-7.21393346786499	0.00354059832170606	-0.0217839982360601	0.0123068047687411	0.00548864435404539
1448	88.1075210571289	-3.58440446853638	-7.27886867523193	-0.00587495695799589	-0.0149658378213644	0.000943203864153475	0.00711201597005129
1449	87.4581680297852	-2.61038160324097	-7.47367286682129	-0.00879702530801296	-0.00749832857400179	-0.000355493422830477	0.011982130818069
1450	87.4581680297852	-2.61038160324097	-7.14899873733521	-0.00977104809135199	-0.00197886489331722	0.00808603875339031	0.0168522447347641
1451	89.4062118530273	-3.25973010063171	-7.47367286682129	-0.0117190945893526	0.020423661917448	-0.0126931173726916	0.0782156884670258
1452	88.1075210571289	-2.61038160324097	-7.73341274261475	-0.0221086721867323	0.0278911720961332	-0.0169138833880424	0.117501281201839
1453	90.0555648803711	-3.58440446853638	-6.82432460784912	-0.00944637414067984	0.0301638916134834	-0.021459324285388	0.081787109375
1454	90.0555648803711	-3.58440446853638	-6.69445466995239	-0.0113944197073579	0.0243197549134493	-0.0247060675173998	0.0538651160895824
1455	90.0555648803711	-2.2857072353363	-6.88925933837891	0.00191722682211548	0.0327612869441509	-0.0185372550040483	0.0233457311987877
1456	90.0555648803711	-2.61038160324097	-6.75938940048218	0.000943203864153475	0.0489950031042099	-0.00555028254166245	-0.00230353930965066
1457	90.0555648803711	-2.2857072353363	-7.21393346786499	0.00418994715437293	0.0489950031042099	-0.00360223650932312	-0.00684897974133492
1458	90.7049102783203	-2.93505573272705	-7.01912927627563	0.00159255252219737	0.0408781431615353	-0.00392691092565656	0.000618529506027699
1459	92.0036087036133	-3.58440446853638	-6.69445466995239	-0.00165419070981443	0.0412028171122074	-0.0120437685400248	-0.0136671401560307
1460	92.0036087036133	-3.58440446853638	-6.75938940048218	0.0278911720961332	0.0369820520281792	-0.0104203969240189	-0.0260047651827335
1461	91.3542633056641	-3.90907883644104	-7.21393346786499	0.0123068047687411	0.0197743140161037	-3.08191010844894e-05	-0.0844461396336555
1462	89.4062118530273	-3.58440446853638	-7.21393346786499	0.0197743140161037	0.0152288740500808	0.011982130818069	-0.117238245904446
1463	92.0036087036133	-4.2337532043457	-7.47367286682129	-0.000355493422830477	0.00126787810586393	0.00191722682211548	-0.0828227698802948
1464	92.0036087036133	-3.90907883644104	-7.27886867523193	0.00548864435404539	-0.0126931173726916	0.00938473641872406	-0.0698357969522476
1465	90.0555648803711	-3.25973010063171	-7.01912927627563	0.00159255252219737	-0.0107450718060136	0.00743668992072344	-0.0211346503347158
1466	91.3542633056641	-3.90907883644104	-6.82432460784912	0.00321592413820326	-0.0120437685400248	-0.00165419070981443	-0.021459324285388
1467	90.0555648803711	-3.58440446853638	-7.34380340576172	-0.00197886489331722	-0.0149658378213644	-0.00360223650932312	0.00841071270406246
1468	90.7049102783203	-3.90907883644104	-7.4087381362915	-0.00555028254166245	-0.023407369852066	-0.00295288790948689	0.00743668992072344
1469	90.0555648803711	-2.93505573272705	-7.73341274261475	-0.000355493422830477	-0.0337969474494457	0.00159255252219737	0.013930176384747
1470	93.3023071289063	-3.90907883644104	-7.53860807418823	0.00159255252219737	-0.0295761823654175	-0.00165419070981443	0.0236704051494598
1471	90.0555648803711	-2.61038160324097	-7.27886867523193	-0.00100484199356288	-0.0188619289547205	-0.00392691092565656	0.0726962238550186
1472	90.0555648803711	-2.61038160324097	-7.47367286682129	-0.00457625929266214	-0.0279528107494116	-0.0162645354866982	0.113605186343193
1473	90.7049102783203	-3.58440446853638	-7.08406400680542	-0.0159398596733809	-0.0337969474494457	-0.00977104809135199	0.0908779874444008
1474	92.0036087036133	-3.25973010063171	-6.69445466995239	-0.0100957229733467	-0.0308748781681061	-0.0172385573387146	0.0574365332722664
1475	90.0555648803711	-1.96103286743164	-7.79834747314453	-0.00165419070981443	-0.0191866029053926	-0.00555028254166245	0.0295145437121391
1476	90.7049102783203	-2.2857072353363	-7.6684775352478	0.01100810803473	-0.00717365415766835	-0.00977104809135199	0.0142548503354192
1477	89.4062118530273	-1.96103286743164	-7.73341274261475	0.00126787810586393	-0.0165892094373703	-0.00295288790948689	0.00483929552137852
1478	90.0555648803711	-2.61038160324097	-7.14899873733521	-0.00100484199356288	-0.00619963090866804	-0.00132951640989631	0.000943203864153475
1479	91.3542633056641	-2.93505573272705	-6.69445466995239	0.00483929552137852	0.00126787810586393	-0.00392691092565656	-0.0123684434220195
1480	92.652961730957	-3.25973010063171	-6.95419406890869	0.00126787810586393	0.011982130818069	-0.00197886489331722	-0.0227580219507217
1481	92.0036087036133	-3.25973010063171	-7.27886867523193	0.011982130818069	-0.00360223650932312	0.0168522447347641	-0.0841214656829834
1482	90.7049102783203	-2.61038160324097	-7.4087381362915	0.0236704051494598	-0.00132951640989631	0.0285405199974775	-0.106848672032356
1483	92.0036087036133	-3.25973010063171	-7.01912927627563	0.00321592413820326	0.00743668992072344	0.0308132413774729	-0.0782773271203041
1484	92.652961730957	-2.93505573272705	-7.73341274261475	0.00873538758605719	0.00516396993771195	0.013930176384747	-0.0526280589401722
1485	90.0555648803711	-2.2857072353363	-7.53860807418823	0.00970941036939621	0.0197743140161037	0.020423661917448	-0.0260047651827335
1486	90.0555648803711	-2.61038160324097	-7.73341274261475	0.00289124972186983	0.0269171483814716	0.00159255252219737	-0.0123684434220195
1487	89.4062118530273	-2.2857072353363	-7.79834747314453	-0.0104203969240189	0.0158782228827477	0.00873538758605719	-0.00165419070981443
1488	90.0555648803711	-2.61038160324097	-7.14899873733521	0.00613799272105098	0.0213976856321096	-0.00165419070981443	0.0103587592020631
1489	90.0555648803711	-2.2857072353363	-7.60354280471802	-0.00587495695799589	0.0278911720961332	-0.00912170019000769	0.0100340843200684
1490	92.0036087036133	-3.25973010063171	-7.34380340576172	-0.000680167751852423	0.0321119390428066	-0.0113944197073579	0.0207483377307653
1491	89.4062118530273	-2.2857072353363	-7.21393346786499	-0.000355493422830477	0.036657378077507	-0.0182125810533762	0.0710728541016579
1492	90.0555648803711	-2.2857072353363	-7.60354280471802	-0.0107450718060136	0.0379560738801956	-0.0260047651827335	0.115553237497807
1493	89.4062118530273	-2.2857072353363	-7.34380340576172	-0.0162645354866982	0.0252937767654657	-0.0318489037454128	0.0908779874444008
1494	90.0555648803711	-3.25973010063171	-6.82432460784912	-0.0159398596733809	0.0210730116814375	-0.028926832601428	0.0678261145949364
1495	89.4062118530273	-2.93505573272705	-7.01912927627563	-0.00490093370899558	0.0171769186854362	-0.0273034609854221	0.0282158460468054
1496	88.7568664550781	-1.96103286743164	-6.95419406890869	-0.00879702530801296	0.0295145437121391	-0.0165892094373703	0.0162028968334198
1497	87.4581680297852	-1.96103286743164	-6.82432460784912	-0.00814767740666866	0.0152288740500808	-0.00652430532500148	-0.00587495695799589
1498	88.7568664550781	-3.25973010063171	-7.6684775352478	-0.0123684434220195	0.00841071270406246	-0.0104203969240189	0.00548864435404539
1499	88.7568664550781	-3.58440446853638	-7.34380340576172	0.00289124972186983	0.00873538758605719	-0.0117190945893526	-0.00425158534198999
1500	89.4062118530273	-3.90907883644104	-7.34380340576172	0.0123068047687411	-0.00197886489331722	-0.0139918150380254	-0.0256800893694162
1501	87.4581680297852	-3.25973010063171	-7.21393346786499	0.013930176384747	-0.00457625929266214	0.013930176384747	-0.0899656042456627
1502	89.4062118530273	-2.61038160324097	-6.88925933837891	0.012956153601408	-0.0311995539814234	0.0194496400654316	-0.116913571953773
1503	90.7049102783203	-3.25973010063171	-7.21393346786499	-0.00197886489331722	-0.00490093370899558	0.0275664981454611	-0.0831474438309669
1504	91.3542633056641	-3.58440446853638	-7.01912927627563	0.0100340843200684	-0.00425158534198999	0.0282158460468054	-0.055874802172184
1505	90.0555648803711	-2.61038160324097	-6.95419406890869	0.00354059832170606	0.00678734155371785	0.0126314787194133	-0.028926832601428
1506	89.4062118530273	-1.96103286743164	-7.01912927627563	0.0181509424000978	0.0324366129934788	0.00808603875339031	-0.0152905117720366
1507	90.0555648803711	-2.93505573272705	-7.4087381362915	0.0100340843200684	0.0259431265294552	-0.00132951640989631	0.00191722682211548
1508	89.4062118530273	-2.2857072353363	-6.88925933837891	-0.00522560812532902	0.0210730116814375	-0.00782300252467394	0.011982130818069
1509	90.0555648803711	-2.61038160324097	-6.62951993942261	-0.0104203969240189	0.0200989879667759	-0.00230353930965066	0.00581331877037883
1510	92.0036087036133	-3.25973010063171	-6.82432460784912	0.00126787810586393	0.011982130818069	-0.00425158534198999	0.0142548503354192
1511	89.4062118530273	-2.93505573272705	-7.01912927627563	-0.0204853005707264	0.0207483377307653	-0.00490093370899558	0.0795143842697144
1512	92.652961730957	-3.25973010063171	-7.08406400680542	-0.00847235135734081	0.00548864435404539	-0.0133424662053585	0.118475303053856
1513	90.0555648803711	-3.25973010063171	-6.88925933837891	-0.00912170019000769	-0.0243813935667276	-0.023407369852066	0.0895792916417122
1514	91.3542633056641	-4.55842733383179	-7.08406400680542	-0.00165419070981443	-0.0198359526693821	-0.0308748781681061	0.0551638156175613
1515	92.0036087036133	-4.88310146331787	-7.01912927627563	-0.00197886489331722	-0.0324982516467571	-0.032173577696085	0.0275664981454611
1516	92.0036087036133	-4.55842733383179	-7.14899873733521	-0.00295288790948689	-0.0230826959013939	-0.0217839982360601	0.011982130818069
1517	92.652961730957	-5.20777606964111	-7.53860807418823	0.0022419011220336	-0.03444629535079	-0.0123684434220195	0.0149041991680861
1518	92.652961730957	-4.2337532043457	-6.88925933837891	0.0126314787194133	-0.0422384813427925	0.00418994715437293	-0.00392691092565656
1519	92.652961730957	-4.55842733383179	-6.75938940048218	0.01100810803473	-0.0393164120614529	-0.00197886489331722	-0.00619963090866804
1520	90.7049102783203	-2.93505573272705	-6.43471527099609	0.0220470335334539	-0.0273034609854221	0.0100340843200684	-0.0152905117720366
1521	90.7049102783203	-2.93505573272705	-7.34380340576172	0.0191249661147594	-0.0201606266200542	0.0155535480007529	-0.0753552615642548
1522	91.3542633056641	-2.2857072353363	-7.73341274261475	0.0168522447347641	-0.0201606266200542	0.0340599827468395	-0.108147367835045
1523	91.3542633056641	-3.58440446853638	-7.4087381362915	0.00678734155371785	0.000943203864153475	0.0334106348454952	-0.0698357969522476
1524	92.652961730957	-2.93505573272705	-6.88925933837891	0.00906006153672934	-0.00684897974133492	0.0223717093467712	-0.0617189407348633
1525	91.3542633056641	-2.61038160324097	-7.47367286682129	0.0155535480007529	-0.0130177913233638	0.031137915328145	-0.0195112787187099
1526	90.7049102783203	-2.2857072353363	-7.14899873733521	0.011982130818069	-0.00782300252467394	0.0149041991680861	-0.0100957229733467
1527	91.3542633056641	-3.90907883644104	-7.27886867523193	0.0116574559360743	-0.0162645354866982	0.0158782228827477	-0.00100484199356288
1528	90.7049102783203	-2.2857072353363	-7.01912927627563	-0.00587495695799589	-0.0110697457566857	0.0188002903014421	0.00354059832170606
1529	92.652961730957	-2.93505573272705	-7.73341274261475	-0.00295288790948689	-0.0224333461374044	0.00516396993771195	0.00776136433705688
1530	90.7049102783203	-2.61038160324097	-7.86328220367432	-0.00522560812532902	-0.0159398596733809	-0.00100484199356288	0.0162028968334198
1531	91.3542633056641	-2.61038160324097	-7.6684775352478	-0.0110697457566857	-0.00490093370899558	-0.0211346503347158	0.0795143842697144
1532	92.0036087036133	-3.58440446853638	-7.21393346786499	-0.00782300252467394	0.000943203864153475	-0.017887907102704	0.118150629103184
1533	93.3023071289063	-2.93505573272705	-7.79834747314453	-0.00944637414067984	-0.0149658378213644	-0.0227580219507217	0.0808130875229836
1534	92.0036087036133	-2.61038160324097	-7.99315214157104	-0.0133424662053585	-0.00879702530801296	-0.0367190167307854	0.0532157681882381
1535	92.0036087036133	-2.61038160324097	-7.47367286682129	0.00386527273803949	-0.00392691092565656	-0.0208099745213985	0.0275664981454611
1536	91.3542633056641	-2.61038160324097	-7.21393346786499	0.00191722682211548	0.0126314787194133	-0.0165892094373703	0.0162028968334198
1537	93.3023071289063	-2.93505573272705	-7.60354280471802	-0.00132951640989631	-0.00522560812532902	0.00321592413820326	-0.00814767740666866
1538	92.652961730957	-2.61038160324097	-7.4087381362915	-0.0136671401560307	0.00678734155371785	-0.00522560812532902	-0.0026282137259841
1539	93.9516525268555	-3.58440446853638	-7.6684775352478	0.0123068047687411	-0.0165892094373703	-0.0120437685400248	-0.0201606266200542
1540	92.652961730957	-3.58440446853638	-7.60354280471802	0.0142548503354192	0.0158782228827477	-0.00360223650932312	-0.032173577696085
1541	92.652961730957	-2.61038160324097	-7.47367286682129	0.0213976856321096	-0.00977104809135199	0.0142548503354192	-0.100679859519005
1542	93.3023071289063	-2.93505573272705	-7.73341274261475	0.0145795252174139	0.00451462110504508	0.0210730116814375	-0.116264224052429
1543	92.652961730957	-2.61038160324097	-7.47367286682129	0.00873538758605719	-0.00555028254166245	0.031137915328145	-0.0808747261762619
1544	92.0036087036133	-3.58440446853638	-7.4087381362915	0.0100340843200684	0.0149041991680861	0.00873538758605719	-0.0561994761228561
1545	92.0036087036133	-2.93505573272705	-7.9282169342041	0.00548864435404539	0.0194496400654316	0.0126314787194133	-0.0279528107494116
1546	90.7049102783203	-2.2857072353363	-7.60354280471802	0.00191722682211548	0.0369820520281792	0.00451462110504508	-0.0110697457566857
1547	91.3542633056641	-2.61038160324097	-7.47367286682129	0.00126787810586393	0.0379560738801956	0.00873538758605719	0.00191722682211548
1548	90.7049102783203	-2.61038160324097	-7.4087381362915	-3.08191010844894e-05	0.0301638916134834	0.00451462110504508	0.0100340843200684
1549	91.3542633056641	-2.93505573272705	-7.47367286682129	-0.00847235135734081	0.040228795260191	-0.00619963090866804	0.0171769186854362
1550	91.3542633056641	-3.58440446853638	-7.14899873733521	-0.00847235135734081	0.0509430468082428	-0.00587495695799589	0.0213976856321096
1551	90.0555648803711	-2.61038160324097	-7.6684775352478	-0.0217839982360601	0.0733455792069435	-0.0110697457566857	0.0873065739870071
1552	90.7049102783203	-3.90907883644104	-6.69445466995239	-0.0139918150380254	0.0733455792069435	-0.0188619289547205	0.114903889596462
1553	89.4062118530273	-2.2857072353363	-7.14899873733521	-0.0217839982360601	0.0710728541016579	-0.0182125810533762	0.0847091749310493
1554	90.0555648803711	-2.2857072353363	-6.69445466995239	-0.0237320438027382	0.0632806718349457	-0.0188619289547205	0.0665274113416672
1555	90.7049102783203	-3.58440446853638	-7.01912927627563	-0.0126931173726916	0.049319677054882	-0.0139918150380254	0.0223717093467712
1556	90.7049102783203	-3.58440446853638	-6.69445466995239	-0.0195112787187099	0.0373067259788513	-0.0026282137259841	0.00938473641872406
1557	91.3542633056641	-3.58440446853638	-6.95419406890869	-0.00522560812532902	0.0194496400654316	-0.0120437685400248	0.0022419011220336
1558	90.0555648803711	-2.93505573272705	-6.75938940048218	-0.0113944197073579	-0.00457625929266214	0.00256657530553639	-0.00197886489331722
1559	90.0555648803711	-2.2857072353363	-7.01912927627563	-0.00619963090866804	-0.00977104809135199	-0.0175632312893867	-0.00814767740666866
1560	90.7049102783203	-2.61038160324097	-6.62951993942261	0.00483929552137852	-0.0334722734987736	-0.0204853005707264	-0.03444629535079
1561	90.7049102783203	-2.2857072353363	-6.75938940048218	0.0155535480007529	-0.0243813935667276	0.0136055024340749	-0.0967837646603584
1562	92.652961730957	-3.58440446853638	-7.01912927627563	0.0113327819854021	-0.0282774847000837	-0.000355493422830477	-0.118212267756462
1563	91.3542633056641	-2.2857072353363	-7.21393346786499	0.00516396993771195	-0.0328229255974293	0.0223717093467712	-0.0815240740776062
1564	93.3023071289063	-3.58440446853638	-7.27886867523193	0.00711201597005129	-0.0389917381107807	0.0155535480007529	-0.0532774068415165
1565	92.652961730957	-2.93505573272705	-7.60354280471802	0.00938473641872406	-0.0282774847000837	0.00646266713738441	-0.0292515084147453
1566	92.0036087036133	-2.2857072353363	-7.34380340576172	0.0181509424000978	-0.0276281367987394	0.00906006153672934	-0.0146411629393697
1567	91.3542633056641	-2.2857072353363	-7.34380340576172	0.0142548503354192	-0.0237320438027382	0.00711201597005129	0.00678734155371785
1568	92.652961730957	-2.93505573272705	-7.60354280471802	-0.00977104809135199	-0.00587495695799589	0.00418994715437293	0.00841071270406246
1569	93.3023071289063	-3.90907883644104	-7.6684775352478	-0.0110697457566857	-0.00847235135734081	0.000943203864153475	0.00873538758605719
1570	92.652961730957	-4.2337532043457	-7.27886867523193	-0.00132951640989631	-0.00327756232582033	-0.00879702530801296	0.0321119390428066
1571	92.652961730957	-2.93505573272705	-7.79834747314453	-0.0136671401560307	0.00483929552137852	-0.00879702530801296	0.0908779874444008
1572	95.2503509521484	-4.55842733383179	-7.79834747314453	-0.0136671401560307	-0.0152905117720366	-0.0266541130840778	0.118150629103184
1573	91.3542633056641	-2.93505573272705	-7.79834747314453	-0.00555028254166245	-0.0302255302667618	-0.0182125810533762	0.0902286395430565
1574	93.3023071289063	-3.90907883644104	-7.9282169342041	-0.0139918150380254	-0.0334722734987736	-0.0201606266200542	0.0684754624962807
1575	93.3023071289063	-4.88310146331787	-7.6684775352478	-0.000680167751852423	-0.032173577696085	-0.0191866029053926	0.0249691028147936
1576	94.6010055541992	-4.88310146331787	-7.6684775352478	0.00613799272105098	-0.0282774847000837	-0.0117190945893526	-0.00425158534198999
1577	93.9516525268555	-3.90907883644104	-7.79834747314453	0.00451462110504508	-0.0328229255974293	-0.0182125810533762	-0.00295288790948689
1578	93.3023071289063	-4.55842733383179	-7.4087381362915	-0.00977104809135199	-0.0328229255974293	-0.00295288790948689	-0.00230353930965066
1579	92.0036087036133	-2.61038160324097	-7.47367286682129	-0.0130177913233638	-0.0211346503347158	0.00873538758605719	-0.0217839982360601
1580	92.652961730957	-2.61038160324097	-7.9282169342041	0.00321592413820326	-0.017887907102704	0.0145795252174139	-0.0263294391334057
1581	92.652961730957	-2.61038160324097	-7.9282169342041	0.0230210572481155	-0.0104203969240189	0.0282158460468054	-0.090614952147007
1582	94.6010055541992	-3.25973010063171	-7.73341274261475	0.0194496400654316	0.000293855206109583	0.0308132413774729	-0.118536949157715
1583	92.652961730957	-2.61038160324097	-7.53860807418823	0.0178262684494257	-0.00100484199356288	0.0405534692108631	-0.0769786313176155
1584	94.6010055541992	-3.90907883644104	-6.56458520889282	-0.0117190945893526	0.00516396993771195	0.0103587592020631	-0.0581475235521793
1585	93.3023071289063	-3.90907883644104	-6.75938940048218	0.0171769186854362	0.01847561635077	0.00841071270406246	-0.0266541130840778
1586	94.6010055541992	-3.25973010063171	-7.79834747314453	0.0145795252174139	0.0213976856321096	0.00289124972186983	-0.0133424662053585
1587	92.652961730957	-3.25973010063171	-7.4087381362915	0.00646266713738441	0.0239950809627771	-0.00879702530801296	0.00678734155371785
1588	93.9516525268555	-4.2337532043457	-7.21393346786499	0.00451462110504508	0.0162028968334198	-0.0149658378213644	0.0103587592020631
1589	95.2503509521484	-3.90907883644104	-6.88925933837891	-0.00132951640989631	0.0126314787194133	-0.0208099745213985	0.0168522447347641
1590	93.9516525268555	-3.90907883644104	-6.75938940048218	-0.0026282137259841	0.00873538758605719	-0.0159398596733809	0.0288651939481497
1591	92.0036087036133	-3.25973010063171	-7.27886867523193	-0.00490093370899558	0.0181509424000978	-0.00814767740666866	0.0905533134937286
1592	94.6010055541992	-4.2337532043457	-7.21393346786499	-0.00555028254166245	0.00451462110504508	-0.0253554154187441	0.109709098935127
1593	92.652961730957	-2.93505573272705	-7.14899873733521	-0.0191866029053926	0.00354059832170606	-0.0169138833880424	0.0853585228323936
1594	92.0036087036133	-2.93505573272705	-6.95419406890869	-0.00717365415766835	0.00386527273803949	-0.02697878703475	0.052891094237566
1595	93.3023071289063	-3.90907883644104	-7.34380340576172	0.000293855206109583	-0.00197886489331722	-0.0182125810533762	0.0197743140161037
1596	94.6010055541992	-4.2337532043457	-6.62951993942261	0.000618529506027699	-0.0217839982360601	-0.00879702530801296	0.0145795252174139
1597	93.9516525268555	-4.55842733383179	-6.69445466995239	0.0022419011220336	-0.00360223650932312	-0.00425158534198999	-0.00360223650932312
1598	92.652961730957	-3.90907883644104	-6.95419406890869	-0.00912170019000769	-0.017887907102704	-0.00392691092565656	-0.00749832857400179
1599	92.0036087036133	-2.93505573272705	-7.01912927627563	0.00613799272105098	-0.0120437685400248	-0.000680167751852423	-0.0217839982360601
1600	91.3542633056641	-3.25973010063171	-7.01912927627563	0.0175015944987535	-0.0120437685400248	-0.00490093370899558	-0.0393164120614529
1601	91.3542633056641	-3.58440446853638	-6.95419406890869	0.0152288740500808	-0.0130177913233638	0.0252937767654657	-0.095809742808342
1602	93.3023071289063	-4.2337532043457	-6.49965000152588	0.0158782228827477	-0.0113944197073579	0.0155535480007529	-0.119835644960403
1603	91.3542633056641	-3.58440446853638	-7.01912927627563	0.00808603875339031	-0.0169138833880424	0.020423661917448	-0.077952653169632
1604	90.7049102783203	-3.90907883644104	-7.01912927627563	0.00386527273803949	-0.0120437685400248	0.00938473641872406	-0.0643163323402405
1605	90.7049102783203	-4.55842733383179	-6.75938940048218	0.00516396993771195	-0.0026282137259841	0.0152288740500808	-0.0224333461374044
1606	92.0036087036133	-4.2337532043457	-6.69445466995239	0.00289124972186983	0.00743668992072344	0.0142548503354192	-0.0188619289547205
1607	91.3542633056641	-3.90907883644104	-6.69445466995239	-0.00944637414067984	0.0116574559360743	-0.00165419070981443	-3.08191010844894e-05
1608	90.0555648803711	-4.55842733383179	-7.08406400680542	-0.00944637414067984	0.00808603875339031	0.00386527273803949	0.00354059832170606
1609	90.7049102783203	-4.2337532043457	-7.47367286682129	-0.00587495695799589	0.0197743140161037	-0.00197886489331722	0.00970941036939621
1610	89.4062118530273	-2.93505573272705	-7.6684775352478	-0.00587495695799589	0.0233457311987877	-0.0100957229733467	0.01847561635077
1611	92.0036087036133	-3.58440446853638	-6.82432460784912	-0.00847235135734081	0.0447742342948914	-0.0195112787187099	0.086981900036335
1612	92.0036087036133	-3.90907883644104	-6.75938940048218	-0.0175632312893867	0.0499690249562263	-0.0191866029053926	0.103540286421776
1613	93.9516525268555	-3.90907883644104	-6.82432460784912	-0.0123684434220195	0.0486703291535378	-0.0195112787187099	0.0876312479376793
1614	90.7049102783203	-2.61038160324097	-6.82432460784912	-0.0130177913233638	0.0438002124428749	-0.0315242260694504	0.0587352328002453
1615	92.0036087036133	-3.25973010063171	-6.82432460784912	-0.00327756232582033	0.045423585921526	-0.0250307414680719	0.0188002903014421
1616	92.652961730957	-3.90907883644104	-6.88925933837891	0.00386527273803949	0.0457482598721981	-0.00457625929266214	0.0165275707840919
1617	92.652961730957	-4.2337532043457	-6.82432460784912	-0.00295288790948689	0.0301638916134834	-0.0175632312893867	0.0022419011220336
1618	92.0036087036133	-3.25973010063171	-6.95419406890869	0.00159255252219737	0.00646266713738441	-0.0208099745213985	-0.00425158534198999
1619	92.652961730957	-3.25973010063171	-6.75938940048218	-0.00944637414067984	0.00321592413820326	-0.0133424662053585	-0.00814767740666866
1620	90.7049102783203	-3.25973010063171	-6.88925933837891	0.00256657530553639	-0.00782300252467394	-0.00749832857400179	-0.0299008563160896
1621	92.652961730957	-3.90907883644104	-7.27886867523193	0.0269171483814716	-0.0311995539814234	0.0022419011220336	-0.0954850688576698
1622	93.3023071289063	-4.55842733383179	-7.47367286682129	0.0223717093467712	-0.0324982516467571	0.0175015944987535	-0.104900620877743
1623	94.6010055541992	-3.90907883644104	-7.01912927627563	0.013930176384747	-0.043212503194809	0.0188002903014421	-0.0584721975028515
1624	92.0036087036133	-3.58440446853638	-6.75938940048218	0.0022419011220336	-0.0370436906814575	0.0123068047687411	-0.0493813157081604
1625	94.6010055541992	-5.85712480545044	-6.56458520889282	0.00841071270406246	-0.0347709693014622	0.000943203864153475	-0.0204853005707264
1626	93.3023071289063	-5.20777606964111	-6.75938940048218	0.0126314787194133	-0.0198359526693821	0.0126314787194133	-0.00425158534198999
1627	95.2503509521484	-6.18179893493652	-6.95419406890869	0.0103587592020631	-0.0165892094373703	0.00191722682211548	0.011982130818069
1628	93.9516525268555	-5.5324501991272	-7.21393346786499	-0.00457625929266214	-0.00879702530801296	0.00354059832170606	0.0175015944987535
1629	93.9516525268555	-5.5324501991272	-7.4087381362915	-0.00782300252467394	-0.0104203969240189	0.00191722682211548	0.0162028968334198
1630	92.0036087036133	-3.90907883644104	-7.53860807418823	-0.00749832857400179	-0.00165419070981443	-0.00327756232582033	0.0269171483814716
1631	94.6010055541992	-5.5324501991272	-6.69445466995239	-0.00392691092565656	0.0194496400654316	-0.0139918150380254	0.098670169711113
1632	93.3023071289063	-4.88310146331787	-6.82432460784912	-0.0110697457566857	0.0239950809627771	-0.0165892094373703	0.114254541695118
1633	95.2503509521484	-4.88310146331787	-7.60354280471802	-0.00912170019000769	0.0298392176628113	-0.0253554154187441	0.0853585228323936
1634	92.0036087036133	-2.93505573272705	-7.14899873733521	-0.0104203969240189	0.0334106348454952	-0.0201606266200542	0.0623066499829292
1635	93.3023071289063	-3.58440446853638	-7.01912927627563	-0.00782300252467394	0.031137915328145	-0.0175632312893867	0.0188002903014421
1636	92.652961730957	-3.90907883644104	-7.27886867523193	0.00191722682211548	0.029189869761467	-0.0130177913233638	0.012956153601408
1637	93.3023071289063	-3.90907883644104	-7.08406400680542	0.00711201597005129	0.0285405199974775	-0.0110697457566857	0.000618529506027699
1638	92.652961730957	-3.25973010063171	-7.60354280471802	-0.00295288790948689	0.0298392176628113	-0.0133424662053585	0.00678734155371785
1639	93.3023071289063	-2.93505573272705	-7.73341274261475	-0.000680167751852423	0.0249691028147936	-0.00197886489331722	-0.00814767740666866
1640	92.652961730957	-2.93505573272705	-7.53860807418823	0.0113327819854021	0.0223717093467712	-0.00522560812532902	-0.038017712533474
1641	95.2503509521484	-3.25973010063171	-7.21393346786499	0.0239950809627771	0.00581331877037883	0.0116574559360743	-0.0919136479496956
1642	94.6010055541992	-4.55842733383179	-6.82432460784912	0.0178262684494257	0.00191722682211548	0.020423661917448	-0.111394107341766
1643	93.9516525268555	-3.90907883644104	-6.95419406890869	-0.0172385573387146	-0.00392691092565656	0.0145795252174139	-0.0831474438309669
1644	93.3023071289063	-3.25973010063171	-7.60354280471802	0.00711201597005129	-0.00295288790948689	0.0136055024340749	-0.0519787110388279
1645	94.6010055541992	-3.90907883644104	-7.53860807418823	0.00354059832170606	-0.0126931173726916	0.01100810803473	-0.02697878703475
1646	94.6010055541992	-3.90907883644104	-7.01912927627563	0.000293855206109583	-0.0204853005707264	0.0103587592020631	-0.0162645354866982
1647	93.3023071289063	-4.2337532043457	-7.14899873733521	0.00841071270406246	-0.0266541130840778	0.00873538758605719	0.00289124972186983
1648	93.3023071289063	-4.2337532043457	-6.95419406890869	0.00191722682211548	-0.0308748781681061	0.000293855206109583	0.0149041991680861
1649	93.3023071289063	-3.25973010063171	-6.88925933837891	0.0113327819854021	-0.0376930385828018	0.000943203864153475	0.00321592413820326
1650	92.652961730957	-2.93505573272705	-7.01912927627563	0.00938473641872406	-0.0302255302667618	-0.0126931173726916	0.0194496400654316
1651	93.9516525268555	-4.2337532043457	-7.01912927627563	-0.00587495695799589	-0.0201606266200542	-3.08191010844894e-05	0.0947740823030472
1652	93.3023071289063	-3.90907883644104	-6.88925933837891	-0.0123684434220195	-0.0311995539814234	-0.00327756232582033	0.114254541695118
1653	93.9516525268555	-3.58440446853638	-7.4087381362915	-0.00619963090866804	-0.039641086012125	-0.0100957229733467	0.0863325446844101
1654	92.652961730957	-2.93505573272705	-7.34380340576172	-0.00782300252467394	-0.0370436906814575	0.00938473641872406	0.0613326244056225
1655	92.652961730957	-2.93505573272705	-6.75938940048218	0.000293855206109583	-0.0383423902094364	0.00354059832170606	0.0217223595827818
1656	93.3023071289063	-3.58440446853638	-7.01912927627563	0.00386527273803949	-0.0331475995481014	0.0149041991680861	0.000618529506027699
1657	93.3023071289063	-3.25973010063171	-7.27886867523193	0.0022419011220336	-0.0253554154187441	0.0123068047687411	-0.00555028254166245
1658	92.0036087036133	-2.93505573272705	-6.95419406890869	-0.00782300252467394	-0.0311995539814234	0.00354059832170606	0.00581331877037883
1659	94.6010055541992	-3.25973010063171	-6.95419406890869	0.00256657530553639	-0.023407369852066	0.00126787810586393	-0.0143164889886975
1660	92.652961730957	-3.58440446853638	-6.82432460784912	0.00906006153672934	-0.017887907102704	-0.00230353930965066	-0.0350956469774246
1661	92.0036087036133	-4.2337532043457	-6.69445466995239	0.0178262684494257	-0.0253554154187441	0.00808603875339031	-0.0971084386110306
1662	90.7049102783203	-3.90907883644104	-6.82432460784912	0.00711201597005129	-0.0204853005707264	0.00906006153672934	-0.108472041785717
1663	92.0036087036133	-3.58440446853638	-7.47367286682129	0.00581331877037883	-0.0204853005707264	0.0168522447347641	-0.0799007043242455
1664	90.0555648803711	-3.25973010063171	-7.60354280471802	0.00159255252219737	-0.00814767740666866	0.0142548503354192	-0.0620436146855354
1665	90.0555648803711	-2.93505573272705	-6.95419406890869	0.00386527273803949	-0.00230353930965066	0.00581331877037883	-0.0266541130840778
1666	91.3542633056641	-4.2337532043457	-6.62951993942261	0.00743668992072344	-0.00879702530801296	0.01100810803473	-0.0110697457566857
1667	92.652961730957	-3.58440446853638	-7.01912927627563	0.000618529506027699	0.00970941036939621	-3.08191010844894e-05	0.00808603875339031
1668	91.3542633056641	-3.25973010063171	-7.47367286682129	0.00256657530553639	-0.00522560812532902	-0.00587495695799589	0.00970941036939621
1669	92.0036087036133	-2.61038160324097	-7.73341274261475	-0.0113944197073579	0.00256657530553639	0.00418994715437293	0.0149041991680861
1670	92.652961730957	-2.61038160324097	-7.14899873733521	-0.00587495695799589	0.0123068047687411	-0.00782300252467394	0.0317872650921345
1671	93.9516525268555	-3.58440446853638	-6.75938940048218	-0.0113944197073579	0.0389300994575024	-0.00717365415766835	0.0915273353457451
1672	93.3023071289063	-3.25973010063171	-6.17497587203979	-0.00457625929266214	0.0353586822748184	-0.00944637414067984	0.124319441616535
1673	94.6010055541992	-3.90907883644104	-6.56458520889282	-0.00847235135734081	0.0295145437121391	-0.0146411629393697	0.0899039655923843
1674	92.652961730957	-3.25973010063171	-7.14899873733521	-0.0165892094373703	0.0188002903014421	-0.0117190945893526	0.0519170723855495
1675	92.0036087036133	-2.61038160324097	-7.27886867523193	-0.0133424662053585	0.0262678004801273	-0.00879702530801296	0.0175015944987535
1676	92.652961730957	-3.25973010063171	-6.95419406890869	-0.0026282137259841	0.0226963832974434	0.00256657530553639	0.011982130818069
1677	92.0036087036133	-2.93505573272705	-7.47367286682129	-0.00490093370899558	0.025618452578783	-0.00652430532500148	0.00354059832170606
1678	93.3023071289063	-3.58440446853638	-6.69445466995239	-0.0026282137259841	0.0123068047687411	-0.0318489037454128	-0.000355493422830477
1679	94.6010055541992	-4.2337532043457	-6.82432460784912	-0.00197886489331722	0.0103587592020631	-0.0247060675173998	-0.0188619289547205
1680	95.2503509521484	-5.20777606964111	-7.21393346786499	-0.00100484199356288	0.012956153601408	-0.0182125810533762	-0.0471085943281651
1681	94.6010055541992	-4.55842733383179	-7.34380340576172	-0.00100484199356288	0.0145795252174139	-0.0100957229733467	-0.109121389687061
1682	92.652961730957	-4.55842733383179	-6.75938940048218	-0.0026282137259841	0.0175015944987535	-0.00100484199356288	-0.11788759380579
1683	93.3023071289063	-5.85712480545044	-7.21393346786499	-0.00165419070981443	0.0181509424000978	0.0022419011220336	-0.0695111230015755
1684	92.652961730957	-5.20777606964111	-7.27886867523193	0.000293855206109583	0.0188002903014421	0.00581331877037883	-0.0568488240242004
1685	92.0036087036133	-4.88310146331787	-7.47367286682129	0.00354059832170606	0.0200989879667759	0.00321592413820326	-0.0240567177534103
1686	92.652961730957	-5.85712480545044	-7.47367286682129	0.00418994715437293	0.0262678004801273	0.000293855206109583	-0.0117190945893526
1687	91.3542633056641	-4.88310146331787	-6.75938940048218	0.00711201597005129	0.0334106348454952	-0.00522560812532902	0.00808603875339031
1688	93.3023071289063	-5.20777606964111	-7.53860807418823	-0.00457625929266214	0.0324366129934788	-0.00717365415766835	0.0145795252174139
1689	92.652961730957	-4.55842733383179	-7.53860807418823	-0.0026282137259841	0.0226963832974434	-0.00814767740666866	0.0272418223321438
1690	94.6010055541992	-4.88310146331787	-7.34380340576172	-0.0026282137259841	0.0175015944987535	-0.0224333461374044	0.0347093306481838
1691	93.9516525268555	-5.5324501991272	-6.82432460784912	-0.0117190945893526	0.0282158460468054	-0.0133424662053585	0.103215612471104
1692	92.652961730957	-4.2337532043457	-7.73341274261475	-0.0110697457566857	0.0243197549134493	-0.0221086721867323	0.130488246679306
1693	93.9516525268555	-4.88310146331787	-7.34380340576172	-0.00490093370899558	0.0103587592020631	-0.0188619289547205	0.100293546915054
1694	95.2503509521484	-4.55842733383179	-7.47367286682129	-0.00782300252467394	-0.00522560812532902	-0.017887907102704	0.0623066499829292
1695	92.0036087036133	-3.90907883644104	-7.47367286682129	-0.0026282137259841	-0.0026282137259841	-0.00944637414067984	0.0236704051494598
1696	93.3023071289063	-3.90907883644104	-7.27886867523193	0.01100810803473	-0.00977104809135199	0.0022419011220336	0.00191722682211548
1697	92.0036087036133	-4.2337532043457	-7.73341274261475	0.00451462110504508	-0.00555028254166245	0.00386527273803949	-0.000680167751852423
1698	93.9516525268555	-3.90907883644104	-7.21393346786499	0.00289124972186983	-0.00879702530801296	0.0113327819854021	-3.08191010844894e-05
1699	93.3023071289063	-5.20777606964111	-6.82432460784912	0.00646266713738441	-0.0256800893694162	0.00678734155371785	-0.0104203969240189
1700	94.6010055541992	-4.88310146331787	-7.53860807418823	0.0158782228827477	-0.0299008563160896	0.0175015944987535	-0.0266541130840778
1701	94.6010055541992	-5.20777606964111	-7.34380340576172	0.0285405199974775	-0.0373683646321297	0.0181509424000978	-0.0997058376669884
1702	92.652961730957	-3.58440446853638	-7.01912927627563	0.0249691028147936	-0.0360696688294411	0.0239950809627771	-0.113991506397724
1703	94.6010055541992	-4.88310146331787	-7.14899873733521	0.0132808275520802	-0.0227580219507217	0.0103587592020631	-0.0786020010709763
1704	92.0036087036133	-3.90907883644104	-7.4087381362915	0.00970941036939621	-0.0217839982360601	-0.000355493422830477	-0.0503553375601768
1705	93.3023071289063	-3.90907883644104	-7.21393346786499	0.0116574559360743	-0.0136671401560307	-0.00652430532500148	-0.0243813935667276
1706	92.652961730957	-4.55842733383179	-7.01912927627563	0.0178262684494257	0.00873538758605719	-0.00327756232582033	-0.00522560812532902
1707	92.652961730957	-4.88310146331787	-7.27886867523193	0.0155535480007529	0.00321592413820326	-0.0100957229733467	0.0149041991680861
1708	93.3023071289063	-3.58440446853638	-7.60354280471802	0.00646266713738441	-0.00132951640989631	-0.0247060675173998	0.012956153601408
1709	92.0036087036133	-3.90907883644104	-7.86328220367432	0.0158782228827477	0.00646266713738441	-0.0120437685400248	0.0249691028147936
1710	94.6010055541992	-4.55842733383179	-7.60354280471802	-0.00587495695799589	0.0158782228827477	-0.0169138833880424	0.0324366129934788
1711	94.6010055541992	-5.20777606964111	-6.75938940048218	-0.00684897974133492	0.0194496400654316	-0.0217839982360601	0.111007794737816
1712	92.0036087036133	-3.90907883644104	-7.08406400680542	-0.0165892094373703	0.0243197549134493	-0.0263294391334057	0.119773998856544
1713	93.9516525268555	-5.20777606964111	-6.95419406890869	-0.0110697457566857	0.0230210572481155	-0.0240567177534103	0.0947740823030472
1714	94.6010055541992	-5.20777606964111	-7.34380340576172	-0.00457625929266214	0.0145795252174139	-0.0308748781681061	0.0538651160895824
1715	93.9516525268555	-3.90907883644104	-7.21393346786499	0.00418994715437293	0.0136055024340749	-0.0331475995481014	0.0298392176628113
1716	92.652961730957	-3.90907883644104	-7.14899873733521	-0.00457625929266214	0.00841071270406246	-0.0240567177534103	0.00386527273803949
1717	93.3023071289063	-4.2337532043457	-7.01912927627563	-0.00587495695799589	0.00289124972186983	-0.00847235135734081	0.00256657530553639
1718	93.3023071289063	-4.88310146331787	-6.82432460784912	-0.00457625929266214	-0.00522560812532902	-0.00619963090866804	-0.0120437685400248
1719	93.9516525268555	-5.20777606964111	-6.49965000152588	-0.0113944197073579	-0.0169138833880424	-3.08191010844894e-05	-0.00912170019000769
1720	93.3023071289063	-5.20777606964111	-6.75938940048218	-0.00457625929266214	-0.0253554154187441	0.00354059832170606	-0.0428878292441368
1721	93.3023071289063	-4.88310146331787	-6.82432460784912	-0.00392691092565656	-0.0402904339134693	0.0207483377307653	-0.0974331125617027
1722	90.0555648803711	-4.2337532043457	-7.08406400680542	-0.0107450718060136	-0.0422384813427925	0.0301638916134834	-0.116588898003101
1723	92.0036087036133	-5.20777606964111	-7.21393346786499	-0.0123684434220195	-0.0354203209280968	0.0213976856321096	-0.077952653169632
1724	90.0555648803711	-3.90907883644104	-7.53860807418823	0.0103587592020631	-0.03444629535079	0.0191249661147594	-0.0568488240242004
1725	90.7049102783203	-4.2337532043457	-7.14899873733521	0.00678734155371785	-0.0295761823654175	0.0136055024340749	-0.0263294391334057
1726	90.7049102783203	-4.55842733383179	-7.4087381362915	0.00873538758605719	-0.0227580219507217	0.0149041991680861	-0.0113944197073579
1727	90.0555648803711	-4.88310146331787	-7.01912927627563	0.00581331877037883	-0.0318489037454128	0.011982130818069	0.00548864435404539
1728	91.3542633056641	-3.58440446853638	-7.27886867523193	0.01100810803473	-0.0217839982360601	0.00418994715437293	0.00321592413820326
1729	92.652961730957	-4.2337532043457	-7.53860807418823	0.0152288740500808	-0.0198359526693821	0.00613799272105098	0.0285405199974775
1730	93.3023071289063	-5.20777606964111	-7.34380340576172	0.0152288740500808	0.00873538758605719	-0.000680167751852423	0.0236704051494598
1731	93.3023071289063	-5.5324501991272	-6.82432460784912	-0.00879702530801296	0.0220470335334539	-0.0156151866540313	0.105813004076481
1732	92.0036087036133	-3.90907883644104	-7.60354280471802	-0.00977104809135199	0.0207483377307653	-0.0201606266200542	0.120423346757889
1733	93.3023071289063	-5.20777606964111	-7.4087381362915	-0.00652430532500148	0.0162028968334198	-0.0195112787187099	0.0915273353457451
1734	93.9516525268555	-4.55842733383179	-7.4087381362915	-0.00230353930965066	0.020423661917448	-0.0211346503347158	0.0590599067509174
1735	93.9516525268555	-5.20777606964111	-6.95419406890869	0.00483929552137852	0.0149041991680861	-0.00684897974133492	0.0155535480007529
1736	94.6010055541992	-4.2337532043457	-7.01912927627563	0.0106834331527352	0.01847561635077	-0.000355493422830477	-3.08191010844894e-05
1737	94.6010055541992	-5.5324501991272	-6.69445466995239	0.000618529506027699	0.00906006153672934	0.00646266713738441	-0.00295288790948689
1738	94.6010055541992	-5.5324501991272	-7.47367286682129	0.0116574559360743	0.00256657530553639	0.00613799272105098	-0.00749832857400179
1739	94.6010055541992	-6.18179893493652	-7.34380340576172	0.0106834331527352	-0.00392691092565656	-0.00360223650932312	-0.0188619289547205
1740	94.6010055541992	-6.18179893493652	-7.34380340576172	0.013930176384747	-0.00392691092565656	0.00516396993771195	-0.0487319678068161
1741	95.8997039794922	-6.50647306442261	-7.34380340576172	0.031137915328145	-0.00717365415766835	-0.00197886489331722	-0.106523998081684
1742	92.652961730957	-4.88310146331787	-7.47367286682129	0.01100810803473	0.000943203864153475	0.0265924744307995	-0.123082384467125
1743	95.2503509521484	-6.18179893493652	-6.43471527099609	0.0149041991680861	0.00548864435404539	0.00841071270406246	-0.0747059136629105
1744	93.9516525268555	-5.5324501991272	-7.6684775352478	0.00776136433705688	0.0136055024340749	0.0194496400654316	-0.0623682886362076
1745	94.6010055541992	-4.88310146331787	-7.60354280471802	0.011982130818069	0.0220470335334539	0.00386527273803949	-0.0324982516467571
1746	92.652961730957	-4.55842733383179	-7.73341274261475	0.013930176384747	0.0226963832974434	0.0149041991680861	-0.0117190945893526
1747	93.3023071289063	-4.55842733383179	-7.53860807418823	0.00159255252219737	0.0304885655641556	0.0100340843200684	0.00646266713738441
1748	92.652961730957	-3.58440446853638	-7.34380340576172	0.00451462110504508	0.0220470335334539	0.00776136433705688	0.00126787810586393
1749	94.6010055541992	-4.55842733383179	-6.88925933837891	0.0171769186854362	0.025618452578783	0.00256657530553639	0.00938473641872406
1750	93.9516525268555	-5.20777606964111	-7.47367286682129	-0.0026282137259841	0.0288651939481497	0.00613799272105098	0.0340599827468395
1751	93.3023071289063	-4.2337532043457	-6.95419406890869	-0.00977104809135199	0.040228795260191	-0.00522560812532902	0.0931507050991058
1752	93.3023071289063	-3.25973010063171	-7.01912927627563	-0.00944637414067984	0.0353586822748184	-0.00912170019000769	0.116202585399151
1753	93.9516525268555	-3.90907883644104	-6.95419406890869	-0.0113944197073579	0.0239950809627771	-0.0175632312893867	0.0915273353457451
1754	94.6010055541992	-4.55842733383179	-7.21393346786499	-0.0104203969240189	0.0116574559360743	-0.0026282137259841	0.0684754624962807
1755	95.2503509521484	-5.20777606964111	-7.47367286682129	-0.0104203969240189	0.00906006153672934	-0.00814767740666866	0.0327612869441509
1756	93.9516525268555	-4.55842733383179	-7.73341274261475	-0.00100484199356288	0.00126787810586393	-0.00132951640989631	0.0113327819854021
1757	95.2503509521484	-4.88310146331787	-7.73341274261475	-0.00327756232582033	-0.0107450718060136	0.000293855206109583	0.00711201597005129
1758	94.6010055541992	-4.88310146331787	-7.14899873733521	-0.00327756232582033	-0.0201606266200542	-0.00490093370899558	-0.00132951640989631
1759	93.3023071289063	-4.2337532043457	-6.95419406890869	0.0178262684494257	-0.0243813935667276	-0.0208099745213985	-0.0152905117720366
1760	94.6010055541992	-4.88310146331787	-7.27886867523193	0.0188002903014421	-0.0195112787187099	-0.00977104809135199	-0.0419138073921204
1761	94.6010055541992	-4.55842733383179	-7.27886867523193	0.0230210572481155	-0.0286021586507559	0.00451462110504508	-0.101653881371021
1762	93.9516525268555	-3.58440446853638	-7.73341274261475	0.0191249661147594	-0.0159398596733809	0.0220470335334539	-0.119186297059059
1763	93.3023071289063	-4.55842733383179	-7.53860807418823	0.00646266713738441	-0.0237320438027382	0.0106834331527352	-0.0786020010709763
1764	93.9516525268555	-4.55842733383179	-7.27886867523193	0.00906006153672934	-0.0198359526693821	0.00126787810586393	-0.0594462193548679
1765	93.3023071289063	-3.25973010063171	-7.4087381362915	0.0123068047687411	-0.0113944197073579	0.00289124972186983	-0.0276281367987394
1766	92.652961730957	-3.58440446853638	-7.21393346786499	0.00159255252219737	0.00483929552137852	0.00159255252219737	-0.00392691092565656
1767	92.652961730957	-3.90907883644104	-7.60354280471802	0.00613799272105098	0.00516396993771195	0.00126787810586393	0.0116574559360743
1768	92.652961730957	-3.90907883644104	-7.6684775352478	0.0022419011220336	-0.00295288790948689	-0.00100484199356288	0.0175015944987535
1769	93.9516525268555	-4.88310146331787	-7.53860807418823	0.00613799272105098	0.00386527273803949	-0.00555028254166245	-0.00100484199356288
1770	93.9516525268555	-4.88310146331787	-7.27886867523193	-0.00749832857400179	0.0223717093467712	-0.00652430532500148	0.0363327041268349
1771	91.3542633056641	-3.58440446853638	-7.34380340576172	-0.0104203969240189	0.0353586822748184	-0.0146411629393697	0.100293546915054
1772	92.652961730957	-4.55842733383179	-6.69445466995239	-0.0149658378213644	0.0230210572481155	-0.0126931173726916	0.123020745813847
1773	90.0555648803711	-3.25973010063171	-7.14899873733521	-0.0143164889886975	0.0171769186854362	-0.0162645354866982	0.0941247344017029
1774	92.652961730957	-4.55842733383179	-6.75938940048218	-0.0117190945893526	0.0246444288641214	-0.0292515084147453	0.0571118593215942
1775	92.652961730957	-4.2337532043457	-6.95419406890869	-0.00847235135734081	0.0246444288641214	-0.0204853005707264	0.0207483377307653
1776	91.3542633056641	-4.55842733383179	-6.75938940048218	-0.00392691092565656	0.0308132413774729	-0.00977104809135199	0.0100340843200684
1777	92.652961730957	-4.2337532043457	-6.56458520889282	-0.00652430532500148	0.0194496400654316	-0.00814767740666866	-0.0113944197073579
1778	92.652961730957	-4.88310146331787	-7.01912927627563	-0.0133424662053585	0.0226963832974434	-0.000680167751852423	0.000293855206109583
1779	91.3542633056641	-2.93505573272705	-7.14899873733521	0.00451462110504508	0.0213976856321096	-0.00230353930965066	-0.0204853005707264
1780	92.0036087036133	-3.25973010063171	-7.47367286682129	0.00451462110504508	0.0103587592020631	0.00354059832170606	-0.0425631552934647
1781	91.3542633056641	-2.93505573272705	-7.60354280471802	0.0243197549134493	0.000618529506027699	0.011982130818069	-0.118861623108387
1782	94.6010055541992	-4.88310146331787	-6.75938940048218	0.0175015944987535	0.00483929552137852	0.0220470335334539	-0.114640854299068
1783	92.0036087036133	-3.25973010063171	-6.82432460784912	0.000293855206109583	-0.00392691092565656	0.0197743140161037	-0.0880175605416298
1784	93.3023071289063	-4.88310146331787	-6.56458520889282	0.00354059832170606	-0.00782300252467394	0.00678734155371785	-0.0578228458762169
1785	93.3023071289063	-3.58440446853638	-7.21393346786499	0.00743668992072344	-0.00977104809135199	0.0149041991680861	-0.0282774847000837
1786	92.0036087036133	-3.90907883644104	-7.60354280471802	0.0213976856321096	-0.00652430532500148	-0.00392691092565656	-0.0117190945893526
1787	92.652961730957	-3.25973010063171	-7.47367286682129	0.0197743140161037	-0.0295761823654175	0.00678734155371785	0.00743668992072344
1788	92.652961730957	-4.55842733383179	-7.47367286682129	-0.0026282137259841	-0.0195112787187099	-0.00132951640989631	0.011982130818069
1789	93.3023071289063	-5.5324501991272	-7.14899873733521	0.000943203864153475	-0.0282774847000837	-0.00652430532500148	0.00743668992072344
1790	93.9516525268555	-6.18179893493652	-6.75938940048218	-0.00814767740666866	-0.017887907102704	-0.00782300252467394	0.031137915328145
1791	94.6010055541992	-5.5324501991272	-7.01912927627563	-0.00782300252467394	-0.00782300252467394	-0.0146411629393697	0.106462351977825
1792	93.9516525268555	-5.85712480545044	-6.88925933837891	-0.0136671401560307	-0.0110697457566857	-0.0165892094373703	0.119773998856544
1793	93.9516525268555	-5.85712480545044	-7.27886867523193	-0.0165892094373703	-0.0139918150380254	-0.0165892094373703	0.0931507050991058
1794	92.652961730957	-4.88310146331787	-7.47367286682129	-0.000355493422830477	-0.0136671401560307	-0.0143164889886975	0.0580858811736107
1795	93.3023071289063	-4.2337532043457	-7.27886867523193	0.00321592413820326	-0.0256800893694162	-0.00425158534198999	0.0223717093467712
1796	93.9516525268555	-4.2337532043457	-7.60354280471802	0.00548864435404539	-0.0152905117720366	-0.00360223650932312	0.0126314787194133
1797	92.652961730957	-3.58440446853638	-7.9282169342041	0.00808603875339031	-0.0107450718060136	-0.00684897974133492	-0.00490093370899558
1798	94.6010055541992	-5.20777606964111	-7.4087381362915	-0.0110697457566857	-0.0175632312893867	-0.0201606266200542	-0.00360223650932312
1799	95.2503509521484	-4.55842733383179	-7.27886867523193	0.00548864435404539	-0.0237320438027382	-0.00749832857400179	-0.0195112787187099
1800	93.9516525268555	-3.90907883644104	-6.75938940048218	0.0171769186854362	0.00646266713738441	-0.0026282137259841	-0.0490566417574883
1801	93.3023071289063	-3.58440446853638	-6.82432460784912	0.0236704051494598	0.00743668992072344	0.0152288740500808	-0.123731732368469
1802	94.6010055541992	-4.88310146331787	-7.14899873733521	0.0223717093467712	0.00938473641872406	0.0194496400654316	-0.119835644960403
1803	91.3542633056641	-3.90907883644104	-6.88925933837891	0.01100810803473	0.011982130818069	0.0213976856321096	-0.0915889739990234
1804	95.2503509521484	-5.20777606964111	-7.47367286682129	0.0171769186854362	0.013930176384747	0.0191249661147594	-0.0503553375601768
1805	91.3542633056641	-3.58440446853638	-7.73341274261475	0.00938473641872406	0.0175015944987535	0.00678734155371785	-0.0253554154187441
1806	93.9516525268555	-3.90907883644104	-7.53860807418823	0.00256657530553639	0.0272418223321438	0.00711201597005129	-0.00717365415766835
1807	92.652961730957	-4.2337532043457	-7.27886867523193	0.0142548503354192	0.0158782228827477	0.00483929552137852	0.0142548503354192
1808	93.3023071289063	-4.55842733383179	-7.73341274261475	0.011982130818069	0.0132808275520802	-0.00132951640989631	0.0103587592020631
1809	92.652961730957	-3.90907883644104	-7.9282169342041	-0.00684897974133492	0.000293855206109583	-0.00100484199356288	0.0223717093467712
1810	93.9516525268555	-4.2337532043457	-7.79834747314453	-0.0104203969240189	0.00646266713738441	0.000293855206109583	0.040228795260191
1811	94.6010055541992	-4.2337532043457	-7.4087381362915	-0.0162645354866982	0.0158782228827477	-0.0136671401560307	0.111332468688488
1812	93.9516525268555	-4.2337532043457	-6.88925933837891	-0.00295288790948689	0.0126314787194133	-0.0221086721867323	0.123020745813847
1813	94.6010055541992	-4.88310146331787	-6.75938940048218	-0.0149658378213644	0.0145795252174139	-0.0282774847000837	0.0908779874444008
1814	95.2503509521484	-4.88310146331787	-7.08406400680542	-0.00944637414067984	-0.00327756232582033	-0.0282774847000837	0.0571118593215942
1815	93.9516525268555	-4.88310146331787	-6.95419406890869	-0.0026282137259841	-0.00100484199356288	-0.0104203969240189	0.0236704051494598
1816	95.8997039794922	-5.85712480545044	-6.95419406890869	0.00191722682211548	0.000943203864153475	-0.00425158534198999	0.00256657530553639
1817	93.9516525268555	-4.88310146331787	-6.82432460784912	-0.00100484199356288	-0.00295288790948689	0.00451462110504508	-0.00490093370899558
1818	94.6010055541992	-3.90907883644104	-6.82432460784912	0.00354059832170606	-0.00197886489331722	0.00808603875339031	-0.00392691092565656
1819	93.9516525268555	-4.88310146331787	-7.34380340576172	-0.000355493422830477	0.0022419011220336	0.00256657530553639	-0.0182125810533762
1820	95.2503509521484	-5.20777606964111	-7.53860807418823	-0.00587495695799589	-0.021459324285388	-0.000355493422830477	-0.0441865250468254
1821	92.0036087036133	-3.90907883644104	-7.08406400680542	0.0223717093467712	-0.0191866029053926	0.0207483377307653	-0.112043462693691
1822	94.6010055541992	-5.20777606964111	-7.4087381362915	0.0100340843200684	-0.032173577696085	0.0178262684494257	-0.120160318911076
1823	90.7049102783203	-4.2337532043457	-7.01912927627563	-0.00132951640989631	-0.028926832601428	0.0288651939481497	-0.0769786313176155
1824	92.0036087036133	-5.20777606964111	-6.62951993942261	-0.00392691092565656	-0.0295761823654175	0.0145795252174139	-0.0587968714535236
1825	92.0036087036133	-5.85712480545044	-7.21393346786499	0.00516396993771195	-0.0253554154187441	0.00613799272105098	-0.02697878703475
1826	92.652961730957	-5.5324501991272	-7.4087381362915	0.00841071270406246	-0.00360223650932312	0.012956153601408	-0.0136671401560307
1827	92.0036087036133	-5.20777606964111	-7.4087381362915	-0.0123684434220195	-0.0217839982360601	0.00711201597005129	-3.08191010844894e-05
1828	90.7049102783203	-5.20777606964111	-7.34380340576172	-0.0250307414680719	0.0106834331527352	0.000293855206109583	0.0113327819854021
1829	90.0555648803711	-3.58440446853638	-7.6684775352478	0.00678734155371785	0.0162028968334198	-0.0227580219507217	0.00743668992072344
1830	92.0036087036133	-5.5324501991272	-7.08406400680542	-0.00814767740666866	0.0265924744307995	-0.0182125810533762	0.0298392176628113
1831	90.7049102783203	-4.88310146331787	-7.34380340576172	-0.0136671401560307	0.0386054255068302	-0.0243813935667276	0.101916916668415
1832	93.9516525268555	-4.55842733383179	-7.60354280471802	-0.0100957229733467	0.0233457311987877	-0.0266541130840778	0.113280512392521
1833	92.652961730957	-3.90907883644104	-7.60354280471802	-0.0169138833880424	0.0246444288641214	-0.0299008563160896	0.0886052697896957
1834	93.9516525268555	-4.88310146331787	-7.34380340576172	-0.0143164889886975	0.0230210572481155	-0.0185372550040483	0.0538651160895824
1835	93.9516525268555	-4.88310146331787	-7.21393346786499	-0.00197886489331722	0.0162028968334198	-0.0276281367987394	0.0188002903014421
1836	93.3023071289063	-4.2337532043457	-7.21393346786499	0.00126787810586393	0.0188002903014421	-0.0165892094373703	-0.000355493422830477
1837	93.9516525268555	-3.90907883644104	-7.6684775352478	0.00613799272105098	0.00646266713738441	-0.00360223650932312	-0.00587495695799589
1838	94.6010055541992	-5.20777606964111	-7.47367286682129	-0.00490093370899558	-0.0172385573387146	-0.00490093370899558	-0.00100484199356288
1839	93.3023071289063	-4.88310146331787	-7.34380340576172	-0.0110697457566857	-0.0263294391334057	0.000293855206109583	-0.0217839982360601
1840	94.6010055541992	-5.5324501991272	-6.82432460784912	0.00873538758605719	-0.0302255302667618	-0.00165419070981443	-0.0490566417574883
1841	93.3023071289063	-4.55842733383179	-6.75938940048218	0.0272418223321438	-0.0354203209280968	0.0155535480007529	-0.115290202200413
1842	93.9516525268555	-5.5324501991272	-6.69445466995239	0.0136055024340749	-0.0286021586507559	0.0126314787194133	-0.123407058417797
1843	92.0036087036133	-4.2337532043457	-7.14899873733521	0.012956153601408	-0.0273034609854221	0.0217223595827818	-0.0811994001269341
1844	93.3023071289063	-4.88310146331787	-6.95419406890869	0.00516396993771195	-0.0211346503347158	0.0175015944987535	-0.0652903541922569
1845	93.9516525268555	-6.18179893493652	-6.75938940048218	0.00711201597005129	-0.021459324285388	0.0162028968334198	-0.0230826959013939
1846	93.9516525268555	-5.85712480545044	-6.75938940048218	0.0200989879667759	-0.0139918150380254	0.0149041991680861	-0.00619963090866804
1847	94.6010055541992	-5.85712480545044	-6.95419406890869	0.0162028968334198	-0.000355493422830477	0.000293855206109583	0.00678734155371785
1848	93.9516525268555	-5.5324501991272	-7.27886867523193	0.012956153601408	-0.00847235135734081	0.00386527273803949	0.00938473641872406
1849	92.0036087036133	-5.20777606964111	-7.01912927627563	-0.00100484199356288	-0.00912170019000769	-0.0120437685400248	0.01847561635077
1850	92.0036087036133	-5.5324501991272	-6.95419406890869	-0.000355493422830477	0.0100340843200684	-0.00879702530801296	0.0447742342948914
1851	93.3023071289063	-4.55842733383179	-7.34380340576172	-0.0126931173726916	0.025618452578783	-0.00944637414067984	0.116527259349823
1852	94.6010055541992	-4.88310146331787	-7.47367286682129	-0.00879702530801296	0.0162028968334198	-0.0169138833880424	0.1191246509552
1853	92.652961730957	-4.55842733383179	-6.69445466995239	-0.0172385573387146	0.020423661917448	-0.0211346503347158	0.0847091749310493
1854	93.3023071289063	-4.88310146331787	-6.75938940048218	-0.00944637414067984	0.0200989879667759	-0.02697878703475	0.0554884895682335
1855	94.6010055541992	-5.20777606964111	-6.82432460784912	-0.00230353930965066	0.0155535480007529	-0.0185372550040483	0.0181509424000978
1856	94.6010055541992	-4.88310146331787	-7.6684775352478	0.00516396993771195	0.0226963832974434	-0.00814767740666866	0.00743668992072344
1857	93.3023071289063	-4.55842733383179	-7.4087381362915	-3.08191010844894e-05	0.0197743140161037	-0.0107450718060136	-0.00782300252467394
1858	93.3023071289063	-4.2337532043457	-7.34380340576172	0.0171769186854362	0.01847561635077	-0.0123684434220195	-0.0110697457566857
1859	93.9516525268555	-4.2337532043457	-6.43471527099609	0.00418994715437293	0.0149041991680861	-0.0136671401560307	-0.0201606266200542
1860	93.3023071289063	-3.58440446853638	-7.47367286682129	0.00483929552137852	0.0106834331527352	-0.00295288790948689	-0.0536020807921886
1861	93.3023071289063	-3.25973010063171	-7.73341274261475	0.0213976856321096	0.00711201597005129	0.00808603875339031	-0.113017484545708
1862	94.6010055541992	-3.90907883644104	-7.01912927627563	0.0116574559360743	0.0116574559360743	0.00418994715437293	-0.12080966681242
1863	92.652961730957	-3.58440446853638	-7.14899873733521	0.00321592413820326	0.00711201597005129	0.0116574559360743	-0.0824980959296227
1864	92.652961730957	-2.93505573272705	-7.4087381362915	0.00418994715437293	-0.00782300252467394	0.00743668992072344	-0.0636669844388962
1865	93.9516525268555	-4.55842733383179	-6.75938940048218	0.01100810803473	-0.00879702530801296	-0.00684897974133492	-0.0263294391334057
1866	93.3023071289063	-3.90907883644104	-7.73341274261475	0.0132808275520802	-0.00132951640989631	0.0103587592020631	-0.0123684434220195
1867	94.6010055541992	-4.2337532043457	-7.6684775352478	0.0106834331527352	0.00678734155371785	-0.0130177913233638	0.00678734155371785
1868	92.0036087036133	-3.25973010063171	-7.53860807418823	-0.0110697457566857	-0.00522560812532902	-0.0100957229733467	0.00873538758605719
1869	92.0036087036133	-2.93505573272705	-7.6684775352478	-0.00522560812532902	-0.00587495695799589	-0.0295761823654175	0.0123068047687411
1870	92.0036087036133	-2.61038160324097	-7.27886867523193	-0.00100484199356288	0.0022419011220336	-0.0113944197073579	0.0360080301761627
1871	93.3023071289063	-3.25973010063171	-7.6684775352478	-0.0263294391334057	0.0158782228827477	-0.0126931173726916	0.106462351977825
1872	93.9516525268555	-3.90907883644104	-7.53860807418823	-0.0113944197073579	0.0197743140161037	-0.0146411629393697	0.11165714263916
1873	92.652961730957	-3.25973010063171	-7.60354280471802	-0.0110697457566857	0.020423661917448	-0.0136671401560307	0.0921766832470894
1874	92.0036087036133	-3.58440446853638	-7.34380340576172	-0.00749832857400179	0.01847561635077	-0.00457625929266214	0.0450989119708538
1875	94.6010055541992	-4.2337532043457	-7.21393346786499	0.00126787810586393	0.0223717093467712	-0.00230353930965066	0.0155535480007529
1876	93.3023071289063	-3.90907883644104	-6.69445466995239	-0.00619963090866804	0.0278911720961332	0.00808603875339031	-0.00392691092565656
1877	94.6010055541992	-4.2337532043457	-6.82432460784912	0.00191722682211548	0.0226963832974434	0.00126787810586393	-0.00619963090866804
1878	93.3023071289063	-3.90907883644104	-6.88925933837891	-0.00782300252467394	0.00841071270406246	0.0149041991680861	-0.0146411629393697
1879	92.0036087036133	-3.58440446853638	-7.01912927627563	-0.00457625929266214	-0.00717365415766835	0.01100810803473	-0.0237320438027382
1880	90.7049102783203	-3.25973010063171	-6.95419406890869	-0.00652430532500148	-0.0113944197073579	0.0207483377307653	-0.0539267547428608
1881	90.0555648803711	-3.25973010063171	-7.08406400680542	0.0194496400654316	-0.0198359526693821	0.0412028171122074	-0.114965528249741
1882	92.0036087036133	-3.90907883644104	-6.49965000152588	0.00646266713738441	0.00159255252219737	0.0298392176628113	-0.116588898003101
1883	91.3542633056641	-3.25973010063171	-6.95419406890869	-0.00392691092565656	0.00354059832170606	0.0330859608948231	-0.0811994001269341
1884	90.0555648803711	-2.93505573272705	-7.21393346786499	0.00191722682211548	0.000293855206109583	0.0171769186854362	-0.063342310488224
1885	92.652961730957	-4.88310146331787	-6.82432460784912	0.00386527273803949	-0.0104203969240189	0.000943203864153475	-0.0279528107494116
1886	92.0036087036133	-3.58440446853638	-6.75938940048218	0.00678734155371785	-0.00587495695799589	0.0113327819854021	-0.0195112787187099
1887	94.6010055541992	-4.2337532043457	-7.21393346786499	0.00126787810586393	-0.00230353930965066	0.00938473641872406	0.00938473641872406
1888	92.652961730957	-2.61038160324097	-7.21393346786499	0.020423661917448	-0.0415891297161579	-0.00717365415766835	0.00970941036939621
1889	92.0036087036133	-2.93505573272705	-7.79834747314453	-0.00392691092565656	-0.0337969474494457	-0.0208099745213985	0.0168522447347641
1890	92.652961730957	-3.25973010063171	-7.73341274261475	-0.00392691092565656	-0.00522560812532902	-0.017887907102704	0.0447742342948914
1891	93.3023071289063	-2.93505573272705	-7.53860807418823	-0.00749832857400179	0.000618529506027699	-0.0117190945893526	0.115877911448479
1892	93.9516525268555	-3.90907883644104	-7.21393346786499	-0.00684897974133492	-0.0130177913233638	-0.0185372550040483	0.113280512392521
1893	93.9516525268555	-3.58440446853638	-7.01912927627563	-0.00490093370899558	-0.0130177913233638	-0.021459324285388	0.086981900036335
1894	92.652961730957	-3.25973010063171	-7.4087381362915	-0.0123684434220195	-0.00425158534198999	-0.0227580219507217	0.0548391379415989
1895	94.6010055541992	-4.88310146331787	-7.27886867523193	-0.00132951640989631	-0.0308748781681061	-0.00879702530801296	0.01847561635077
1896	93.9516525268555	-4.55842733383179	-6.82432460784912	0.00191722682211548	-0.0279528107494116	0.00711201597005129	0.0165275707840919
1897	94.6010055541992	-5.20777606964111	-7.27886867523193	0.0022419011220336	-0.0221086721867323	-0.000355493422830477	-0.00295288790948689
1898	92.652961730957	-4.2337532043457	-7.34380340576172	-0.00684897974133492	-0.0208099745213985	-0.00684897974133492	0.000943203864153475
1899	92.652961730957	-3.90907883644104	-7.21393346786499	0.00354059832170606	-0.0120437685400248	-0.0191866029053926	-0.0136671401560307
1900	92.0036087036133	-4.2337532043457	-7.4087381362915	0.0132808275520802	-0.0279528107494116	-0.0188619289547205	-0.0490566417574883
1901	92.652961730957	-4.2337532043457	-7.73341274261475	0.0259431265294552	0.00126787810586393	-3.08191010844894e-05	-0.113991506397724
1902	93.9516525268555	-5.85712480545044	-7.4087381362915	0.012956153601408	0.00321592413820326	0.00451462110504508	-0.120160318911076
1903	93.9516525268555	-3.58440446853638	-7.08406400680542	0.0152288740500808	0.0126314787194133	0.00678734155371785	-0.0750305876135826
1904	92.652961730957	-3.58440446853638	-6.88925933837891	0.00321592413820326	0.01100810803473	0.000618529506027699	-0.0458098985254765
1905	92.652961730957	-3.58440446853638	-6.95419406890869	0.00873538758605719	0.0213976856321096	0.00159255252219737	-0.0201606266200542
1906	93.9516525268555	-3.90907883644104	-7.27886867523193	0.00191722682211548	0.025618452578783	0.000943203864153475	-0.00652430532500148
1907	92.652961730957	-4.2337532043457	-7.47367286682129	-0.00490093370899558	0.0288651939481497	0.00451462110504508	0.0175015944987535
1908	92.0036087036133	-2.61038160324097	-7.08406400680542	0.00386527273803949	0.0223717093467712	-0.00977104809135199	0.013930176384747
1909	92.652961730957	-2.61038160324097	-7.14899873733521	-0.00490093370899558	0.0126314787194133	-0.0126931173726916	0.0191249661147594
1910	92.652961730957	-3.25973010063171	-6.88925933837891	-0.00392691092565656	0.0106834331527352	-0.00944637414067984	0.0399041213095188
1911	92.0036087036133	-3.25973010063171	-6.69445466995239	-0.0159398596733809	0.0191249661147594	-0.0110697457566857	0.114254541695118
1912	93.3023071289063	-3.90907883644104	-6.88925933837891	-0.0191866029053926	0.00906006153672934	-0.0120437685400248	0.112955838441849
1913	93.9516525268555	-3.58440446853638	-7.73341274261475	-0.00652430532500148	-0.00360223650932312	-0.0201606266200542	0.0827611312270164
1914	92.652961730957	-3.25973010063171	-7.21393346786499	-0.00717365415766835	-0.00619963090866804	-0.0191866029053926	0.0561378374695778
1915	92.652961730957	-2.93505573272705	-7.08406400680542	0.00321592413820326	-0.0026282137259841	-0.0221086721867323	0.0200989879667759
1916	93.3023071289063	-3.90907883644104	-6.82432460784912	0.00516396993771195	-0.0117190945893526	0.00159255252219737	0.00581331877037883
1917	92.652961730957	-2.93505573272705	-7.34380340576172	0.00386527273803949	-0.00684897974133492	-0.0113944197073579	-0.00230353930965066
1918	91.3542633056641	-3.58440446853638	-7.86328220367432	0.0126314787194133	-0.0191866029053926	-0.00977104809135199	-0.00230353930965066
1919	93.3023071289063	-2.93505573272705	-7.99315214157104	0.0168522447347641	-0.00977104809135199	-0.00555028254166245	-0.0146411629393697
1920	92.0036087036133	-2.93505573272705	-7.86328220367432	0.0194496400654316	-0.0026282137259841	0.00970941036939621	-0.0383423902094364
1921	94.6010055541992	-3.25973010063171	-7.79834747314453	0.020423661917448	-0.0107450718060136	0.0132808275520802	-0.124381080269814
1922	92.0036087036133	-3.90907883644104	-6.88925933837891	0.0171769186854362	-0.0113944197073579	0.01847561635077	-0.120160318911076
1923	94.6010055541992	-3.90907883644104	-6.75938940048218	0.00678734155371785	-0.0172385573387146	0.00841071270406246	-0.0704851448535919
1924	92.0036087036133	-3.58440446853638	-7.73341274261475	0.0100340843200684	-0.00944637414067984	0.0142548503354192	-0.0471085943281651
1925	92.652961730957	-3.58440446853638	-7.79834747314453	0.00646266713738441	-0.0165892094373703	-0.00814767740666866	-0.0302255302667618
1926	92.652961730957	-3.25973010063171	-7.53860807418823	0.0126314787194133	-0.0276281367987394	0.00743668992072344	-0.00749832857400179
1927	92.0036087036133	-2.61038160324097	-7.47367286682129	0.00159255252219737	-0.00327756232582033	-0.0113944197073579	-0.00522560812532902
1928	91.3542633056641	-2.93505573272705	-7.34380340576172	0.00906006153672934	0.00808603875339031	-0.00490093370899558	0.0123068047687411
1929	94.6010055541992	-3.58440446853638	-7.08406400680542	-0.00652430532500148	-0.0152905117720366	-0.0117190945893526	0.013930176384747
1930	92.0036087036133	-2.93505573272705	-7.73341274261475	0.00548864435404539	-0.00197886489331722	-0.0152905117720366	0.0460729338228703
1931	93.9516525268555	-3.25973010063171	-7.14899873733521	-0.0136671401560307	0.011982130818069	-0.0120437685400248	0.120423346757889
1932	92.0036087036133	-3.25973010063171	-7.14899873733521	-0.0130177913233638	0.0200989879667759	-0.0149658378213644	0.120423346757889
1933	92.652961730957	-3.90907883644104	-7.27886867523193	-0.0143164889886975	0.0337353087961674	-0.0172385573387146	0.0795143842697144
1934	92.0036087036133	-2.93505573272705	-7.4087381362915	-0.0172385573387146	0.0321119390428066	-0.0243813935667276	0.0525664202868938
1935	90.0555648803711	-2.2857072353363	-6.88925933837891	-0.00652430532500148	0.0330859608948231	-0.0169138833880424	0.0233457311987877
1936	90.0555648803711	-3.58440446853638	-7.01912927627563	-0.00360223650932312	0.0285405199974775	-0.0146411629393697	0.0165275707840919
1937	89.4062118530273	-2.61038160324097	-7.01912927627563	-0.0100957229733467	0.0282158460468054	-0.0126931173726916	-0.0113944197073579
1938	89.4062118530273	-3.25973010063171	-6.95419406890869	-0.0100957229733467	0.0136055024340749	-0.00522560812532902	-0.00197886489331722
1939	90.7049102783203	-2.93505573272705	-7.01912927627563	-0.0130177913233638	0.00646266713738441	-0.00425158534198999	-0.0217839982360601
1940	91.3542633056641	-2.93505573272705	-6.82432460784912	-0.00295288790948689	0.00159255252219737	0.0123068047687411	-0.0510046854615211
1941	92.0036087036133	-3.90907883644104	-6.82432460784912	0.0207483377307653	0.00191722682211548	0.0230210572481155	-0.113666832447052
1942	91.3542633056641	-2.93505573272705	-7.14899873733521	0.00386527273803949	-0.0195112787187099	0.0194496400654316	-0.118212267756462
1943	92.652961730957	-3.58440446853638	-6.88925933837891	0.0106834331527352	-0.0162645354866982	0.0285405199974775	-0.0730825439095497
1944	93.9516525268555	-2.93505573272705	-7.14899873733521	0.00159255252219737	-0.0126931173726916	0.0100340843200684	-0.0516540370881557
1945	91.3542633056641	-2.2857072353363	-7.60354280471802	0.0145795252174139	-0.00944637414067984	0.00581331877037883	-0.0159398596733809
1946	92.652961730957	-2.93505573272705	-6.82432460784912	0.01100810803473	-0.00360223650932312	0.00711201597005129	-0.00879702530801296
1947	91.3542633056641	-1.96103286743164	-7.14899873733521	-0.00360223650932312	-0.0165892094373703	0.00970941036939621	0.012956153601408
1948	93.3023071289063	-2.93505573272705	-7.60354280471802	0.00743668992072344	-0.0201606266200542	0.00711201597005129	0.0136055024340749
1949	94.6010055541992	-3.58440446853638	-7.34380340576172	-0.00684897974133492	-0.0191866029053926	0.00678734155371785	-0.00230353930965066
1950	93.9516525268555	-2.61038160324097	-7.01912927627563	-0.00619963090866804	0.00548864435404539	-0.00684897974133492	0.0489950031042099
1951	93.9516525268555	-3.90907883644104	-7.21393346786499	-0.0130177913233638	0.00483929552137852	-0.00522560812532902	0.124968789517879
1952	92.652961730957	-3.90907883644104	-6.82432460784912	-0.0130177913233638	0.0106834331527352	-0.017887907102704	0.111332468688488
1953	93.3023071289063	-4.55842733383179	-6.88925933837891	-0.0117190945893526	-0.00847235135734081	-0.0120437685400248	0.0824364572763443
1954	95.2503509521484	-3.90907883644104	-7.60354280471802	-0.0104203969240189	-0.00132951640989631	-0.0149658378213644	0.0480209775269032
1955	91.3542633056641	-3.58440446853638	-7.60354280471802	-0.0026282137259841	0.00711201597005129	-0.0110697457566857	0.0152288740500808
1956	93.3023071289063	-3.90907883644104	-7.53860807418823	-3.08191010844894e-05	0.0298392176628113	0.00321592413820326	0.0116574559360743
1957	92.0036087036133	-3.25973010063171	-7.01912927627563	0.000618529506027699	0.0295145437121391	-0.00230353930965066	0.00906006153672934
1958	93.9516525268555	-3.90907883644104	-6.88925933837891	0.00354059832170606	0.0324366129934788	-0.00749832857400179	-0.00197886489331722
1959	94.6010055541992	-4.2337532043457	-6.82432460784912	-0.00555028254166245	0.0408781431615353	-0.00847235135734081	-0.0204853005707264
1960	93.9516525268555	-4.2337532043457	-7.73341274261475	0.011982130818069	0.029189869761467	-0.00522560812532902	-0.0438618510961533
1961	93.3023071289063	-4.2337532043457	-6.88925933837891	0.0282158460468054	0.0347093306481838	0.0103587592020631	-0.120484992861748
1962	92.652961730957	-2.93505573272705	-7.60354280471802	0.0126314787194133	0.0343846566975117	0.012956153601408	-0.110095411539078
1963	93.9516525268555	-3.25973010063171	-7.08406400680542	0.0145795252174139	0.0249691028147936	0.0155535480007529	-0.0769786313176155
1964	94.6010055541992	-3.90907883644104	-7.08406400680542	-0.00132951640989631	0.020423661917448	0.012956153601408	-0.0448358729481697
1965	92.0036087036133	-2.93505573272705	-7.14899873733521	-0.00749832857400179	0.00613799272105098	-0.00100484199356288	-0.028926832601428
1966	92.652961730957	-2.93505573272705	-7.21393346786499	-0.00977104809135199	-0.00814767740666866	0.00678734155371785	-0.00132951640989631
1967	92.652961730957	-2.61038160324097	-7.6684775352478	0.000943203864153475	-0.0162645354866982	0.00126787810586393	0.0136055024340749
1968	93.9516525268555	-3.58440446853638	-7.4087381362915	0.00256657530553639	-0.0386670641601086	0.000618529506027699	0.00776136433705688
1969	93.3023071289063	-3.90907883644104	-7.21393346786499	-0.00197886489331722	-0.0419138073921204	0.00548864435404539	0.0152288740500808
1970	93.9516525268555	-3.25973010063171	-7.08406400680542	-0.00100484199356288	-0.0458098985254765	-0.00132951640989631	0.0392547734081745
1971	93.9516525268555	-2.93505573272705	-7.6684775352478	-0.00457625929266214	-0.0367190167307854	0.00581331877037883	0.120423346757889
1972	92.0036087036133	-2.2857072353363	-7.27886867523193	-0.00684897974133492	-0.0354203209280968	-0.0120437685400248	0.118150629103184
1973	94.6010055541992	-3.58440446853638	-7.08406400680542	-0.000680167751852423	-0.0383423902094364	-0.0120437685400248	0.0873065739870071
1974	93.9516525268555	-3.25973010063171	-7.79834747314453	-0.0113944197073579	-0.0331475995481014	-0.0120437685400248	0.0415274947881699
1975	92.0036087036133	-1.96103286743164	-7.4087381362915	-0.00587495695799589	-0.021459324285388	-0.0152905117720366	0.0136055024340749
1976	92.652961730957	-1.96103286743164	-7.14899873733521	0.00581331877037883	-0.00977104809135199	0.00354059832170606	0.00548864435404539
1977	92.652961730957	-1.96103286743164	-7.21393346786499	0.000943203864153475	0.0123068047687411	-0.000680167751852423	-0.00392691092565656
1978	94.6010055541992	-3.25973010063171	-7.79834747314453	-0.00392691092565656	0.0126314787194133	-0.00132951640989631	-0.00847235135734081
1979	94.6010055541992	-3.25973010063171	-7.4087381362915	-0.00782300252467394	0.0149041991680861	0.000618529506027699	-0.0217839982360601
1980	93.9516525268555	-2.93505573272705	-7.21393346786499	0.0142548503354192	0.00646266713738441	0.00808603875339031	-0.0617189407348633
1981	94.6010055541992	-3.58440446853638	-6.36978054046631	0.0220470335334539	0.0136055024340749	0.0162028968334198	-0.125355109572411
1982	93.3023071289063	-1.96103286743164	-7.6684775352478	0.0233457311987877	0.0191249661147594	0.0230210572481155	-0.120160318911076
1983	93.3023071289063	-3.25973010063171	-7.47367286682129	0.0155535480007529	0.00451462110504508	0.029189869761467	-0.0724331885576248
1984	94.6010055541992	-3.25973010063171	-7.4087381362915	0.0103587592020631	0.00418994715437293	0.0194496400654316	-0.0532774068415165
1985	93.3023071289063	-2.93505573272705	-7.53860807418823	0.00938473641872406	0.00613799272105098	-0.00490093370899558	-0.0260047651827335
1986	93.9516525268555	-1.96103286743164	-7.47367286682129	0.0155535480007529	0.00646266713738441	-0.00197886489331722	-0.0146411629393697
1987	92.652961730957	-3.25973010063171	-7.14899873733521	-0.00490093370899558	0.00711201597005129	-0.0120437685400248	-0.00360223650932312
1988	93.3023071289063	-3.25973010063171	-7.34380340576172	0.00191722682211548	-0.00392691092565656	-0.0133424662053585	0.00548864435404539
1989	92.0036087036133	-3.25973010063171	-6.82432460784912	-0.00652430532500148	-0.00749832857400179	-0.0136671401560307	0.00289124972186983
1990	92.0036087036133	-2.93505573272705	-7.4087381362915	-0.0113944197073579	0.00548864435404539	-0.017887907102704	0.0363327041268349
1991	92.0036087036133	-2.93505573272705	-7.4087381362915	-0.0133424662053585	0.0207483377307653	-0.0165892094373703	0.120423346757889
1992	89.4062118530273	-1.63635849952698	-7.01912927627563	-0.00944637414067984	0.0265924744307995	-0.02697878703475	0.106787025928497
1993	92.0036087036133	-2.93505573272705	-6.23991060256958	-0.00587495695799589	0.0106834331527352	-0.0367190167307854	0.0915273353457451
1994	90.0555648803711	-2.93505573272705	-6.82432460784912	-0.00717365415766835	0.00906006153672934	-0.02697878703475	0.0558131635189056
1995	90.7049102783203	-2.2857072353363	-7.14899873733521	-0.0133424662053585	0.0171769186854362	-0.0224333461374044	0.0162028968334198
1996	90.0555648803711	-1.63635849952698	-7.6684775352478	0.012956153601408	0.0200989879667759	-0.0133424662053585	0.00743668992072344
1997	90.7049102783203	-1.96103286743164	-7.47367286682129	-0.00360223650932312	0.0165275707840919	-0.0123684434220195	0.00126787810586393
1998	92.0036087036133	-2.2857072353363	-7.21393346786499	-0.0100957229733467	0.0103587592020631	-0.0107450718060136	-0.00490093370899558
1999	92.652961730957	-2.93505573272705	-7.01912927627563	-0.000355493422830477	-0.00100484199356288	-0.0224333461374044	-0.0136671401560307
2000	93.3023071289063	-2.61038160324097	-7.60354280471802	0.00548864435404539	-0.00490093370899558	-0.0169138833880424	-0.0539267547428608
[truncated: 5,960 more rows]
