# Supplementary material for: Precise instruction and consideration of the vertical and horizontal force component increases validity and reliability of the 90:20 Isometric Posterior Chain Test
Source: PLoS One. 2024 Oct 28;19(10):e0312843. doi: 10.1371/journal.pone.0312843 (PMC11515970; doi:10.1371/journal.pone.0312843)
Supplement: S1 File — (ZIP) [file pone.0312843.s001.zip › S1_Raw_Data/M1_P17_iso_1.csv]

1	0.365583270788193	-0.849023342132568	26.1625862121582	0.0188002903014421	0.00516396993771195	-0.00522560812532902	0.00126787810586393
2	0.365583270788193	-1.82304632663727	26.2924556732178	0.00256657530553639	-0.00295288790948689	-0.00295288790948689	-0.00100484199356288
3	0.365583270788193	-0.199674710631371	25.837911605835	0.0113327819854021	0.00321592413820326	-0.00392691092565656	-0.00425158534198999
4	-2.88115978240967	0.124999612569809	25.9028453826904	-0.0123684434220195	0.00548864435404539	-0.00392691092565656	-0.00490093370899558
5	-0.283765345811844	-0.199674710631371	26.1625862121582	-3.08191010844894e-05	-0.00749832857400179	0.00256657530553639	0.0022419011220336
6	-0.283765345811844	-0.199674710631371	25.6431064605713	-0.00879702530801296	0.00126787810586393	0.00321592413820326	0.000943203864153475
7	0.365583270788193	-0.199674710631371	26.3573894500732	0.00711201597005129	0.000293855206109583	-0.00132951640989631	0.00354059832170606
8	-0.283765345811844	-0.849023342132568	25.7080421447754	0.00678734155371785	-0.00132951640989631	-0.00490093370899558	0.00386527273803949
9	0.365583270788193	-1.17369759082794	25.9028453826904	-0.000680167751852423	0.00776136433705688	-0.00100484199356288	0.00159255252219737
10	-4.82920598983765	1.09902250766754	26.1625862121582	-0.00619963090866804	-0.0026282137259841	0.00613799272105098	-0.00165419070981443
11	0.365583270788193	-0.849023342132568	26.1625862121582	-0.00587495695799589	-0.00165419070981443	-0.00490093370899558	0.00386527273803949
12	1.01493191719055	-0.199674710631371	25.7729759216309	0.00354059832170606	-0.00100484199356288	-0.00522560812532902	0.00354059832170606
13	-1.58246266841888	0.449673920869827	25.9677810668945	0.00289124972186983	0.000293855206109583	-0.0130177913233638	0.000618529506027699
14	-2.23181128501892	-0.52434903383255	26.0976505279541	0.0136055024340749	-0.00295288790948689	-0.00847235135734081	0.00354059832170606
15	-1.58246266841888	-0.199674710631371	25.6431064605713	0.00418994715437293	-0.00100484199356288	-0.0149658378213644	-0.00457625929266214
16	-2.23181128501892	-0.199674710631371	25.5132369995117	-0.00684897974133492	-0.00619963090866804	-0.00522560812532902	-0.0100957229733467
17	1.66428053379059	-0.199674710631371	26.1625862121582	-0.0117190945893526	0.00711201597005129	-0.000680167751852423	0.00354059832170606
18	-0.283765345811844	-0.199674710631371	25.7729759216309	0.0132808275520802	0.00841071270406246	-0.00619963090866804	0.00548864435404539
19	-0.283765345811844	0.449673920869827	26.0327167510986	0.0223717093467712	0.000618529506027699	0.00289124972186983	-0.00619963090866804
20	-0.283765345811844	-1.17369759082794	26.2924556732178	-0.00425158534198999	-0.00587495695799589	0.000943203864153475	-0.00912170019000769
21	-0.933113992214203	-1.17369759082794	26.2275199890137	0.00256657530553639	0.00159255252219737	-0.0026282137259841	0.00289124972186983
22	-1.58246266841888	0.449673920869827	25.7729759216309	0.00483929552137852	-0.000355493422830477	0.00451462110504508	0.00516396993771195
23	-0.933113992214203	0.449673920869827	25.4483013153076	0.0116574559360743	0.00418994715437293	-0.00425158534198999	0.00613799272105098
24	-0.283765345811844	-0.849023342132568	25.6431064605713	-0.00912170019000769	0.00321592413820326	-0.00814767740666866	0.00191722682211548
25	1.01493191719055	-0.849023342132568	26.2924556732178	0.00808603875339031	-0.00555028254166245	-0.00165419070981443	-0.00360223650932312
26	-0.933113992214203	0.449673920869827	26.0327167510986	0.00451462110504508	-0.00847235135734081	0.00191722682211548	0.00483929552137852
27	-3.53050851821899	0.774348258972168	25.9028453826904	0.0155535480007529	0.00126787810586393	-0.00555028254166245	-0.00392691092565656
28	-0.933113992214203	0.774348258972168	26.1625862121582	0.0022419011220336	0.00711201597005129	0.00126787810586393	0.00743668992072344
29	-1.58246266841888	1.09902250766754	25.7080421447754	-0.00717365415766835	-0.000355493422830477	-0.0107450718060136	-0.00327756232582033
30	-0.283765345811844	-0.199674710631371	25.9028453826904	-0.0120437685400248	-0.000680167751852423	0.00548864435404539	-0.00619963090866804
31	-0.933113992214203	-0.199674710631371	25.5781726837158	0.0194496400654316	-0.00457625929266214	0.000943203864153475	0.00678734155371785
32	-0.933113992214203	0.774348258972168	25.9677810668945	-0.0139918150380254	-0.00165419070981443	-0.000355493422830477	-0.00490093370899558
33	-2.23181128501892	-0.199674710631371	25.6431064605713	-0.00360223650932312	0.00581331877037883	-0.0110697457566857	0.00354059832170606
34	1.66428053379059	-0.199674710631371	26.0976505279541	0.0022419011220336	0.00289124972186983	0.00126787810586393	-0.00295288790948689
35	0.365583270788193	0.124999612569809	26.2924556732178	-0.017887907102704	-0.00327756232582033	-0.000680167751852423	-0.00230353930965066
36	1.01493191719055	-0.849023342132568	26.4872608184814	0.00873538758605719	-0.00360223650932312	0.00581331877037883	0.00126787810586393
37	-0.933113992214203	-1.17369759082794	25.9677810668945	0.00289124972186983	-0.00847235135734081	0.00613799272105098	0.00938473641872406
38	-1.58246266841888	0.449673920869827	25.7729759216309	0.0168522447347641	0.00841071270406246	0.00126787810586393	-0.00100484199356288
39	-2.88115978240967	-0.52434903383255	26.2275199890137	-0.0146411629393697	0.00743668992072344	-0.00392691092565656	0.00159255252219737
40	1.01493191719055	-0.199674710631371	25.9028453826904	-0.00912170019000769	0.00159255252219737	0.00548864435404539	-0.00360223650932312
41	-0.933113992214203	0.124999612569809	25.5781726837158	-0.00977104809135199	0.0022419011220336	-0.00392691092565656	-0.000355493422830477
42	-2.23181128501892	1.09902250766754	26.0327167510986	-0.00912170019000769	0.000943203864153475	0.00126787810586393	0.00646266713738441
43	-0.283765345811844	-0.849023342132568	26.0327167510986	0.00970941036939621	-0.00327756232582033	-0.00230353930965066	-0.00392691092565656
44	-0.283765345811844	-0.849023342132568	25.7729759216309	0.00776136433705688	0.00354059832170606	-0.00327756232582033	0.00938473641872406
45	-1.58246266841888	-0.52434903383255	26.0327167510986	-0.00847235135734081	-0.00360223650932312	-0.00100484199356288	0.0022419011220336
46	-0.283765345811844	0.449673920869827	25.7729759216309	-0.00132951640989631	0.00451462110504508	-0.00230353930965066	0.00451462110504508
47	-0.283765345811844	0.774348258972168	25.6431064605713	-0.0169138833880424	-0.000680167751852423	0.000293855206109583	0.00418994715437293
48	-0.933113992214203	0.449673920869827	25.837911605835	0.00451462110504508	-0.00132951640989631	-0.0110697457566857	-0.00100484199356288
49	0.365583270788193	-1.17369759082794	26.3573894500732	-0.0026282137259841	-0.00100484199356288	-0.00749832857400179	0.000618529506027699
50	-0.283765345811844	0.449673920869827	25.837911605835	0.00743668992072344	-0.00132951640989631	0.00289124972186983	0.00613799272105098
51	-2.88115978240967	0.774348258972168	25.5781726837158	0.000293855206109583	0.0022419011220336	-0.00295288790948689	-0.00749832857400179
52	-0.283765345811844	-0.52434903383255	26.0327167510986	0.00581331877037883	0.00581331877037883	-0.0100957229733467	0.00256657530553639
53	1.01493191719055	-0.849023342132568	25.837911605835	-0.00132951640989631	0.00289124972186983	-0.0162645354866982	0.000293855206109583
54	1.01493191719055	-1.4983719587326	26.0976505279541	-3.08191010844894e-05	-0.00230353930965066	-0.00197886489331722	-0.00425158534198999
55	-0.933113992214203	-0.849023342132568	26.0327167510986	-0.0126931173726916	0.000618529506027699	-0.00230353930965066	-0.00132951640989631
56	-2.88115978240967	0.449673920869827	26.0976505279541	0.00516396993771195	-0.000355493422830477	-0.00555028254166245	0.00289124972186983
57	-0.283765345811844	-0.52434903383255	25.9028453826904	-0.0113944197073579	0.00483929552137852	-0.00490093370899558	-0.00165419070981443
58	-0.283765345811844	-0.849023342132568	25.7080421447754	0.00451462110504508	0.00873538758605719	-0.00782300252467394	-0.00717365415766835
59	-1.58246266841888	0.449673920869827	25.9028453826904	-0.0104203969240189	0.00970941036939621	-0.00912170019000769	-0.00652430532500148
60	1.01493191719055	-1.82304632663727	26.2275199890137	0.0100340843200684	-0.0113944197073579	0.00289124972186983	0.0022419011220336
61	-0.933113992214203	0.449673920869827	25.9677810668945	0.0103587592020631	-0.00912170019000769	-0.0026282137259841	-0.00230353930965066
62	-4.17985725402832	0.449673920869827	25.7729759216309	-0.00782300252467394	-0.000355493422830477	-0.00165419070981443	0.0126314787194133
63	-0.933113992214203	0.124999612569809	25.9028453826904	0.0317872650921345	0.00678734155371785	0.00191722682211548	-0.00132951640989631
64	-1.58246266841888	0.774348258972168	26.0976505279541	-0.0120437685400248	0.0103587592020631	-0.00717365415766835	-0.00425158534198999
65	-1.58246266841888	0.124999612569809	25.6431064605713	-0.000680167751852423	-0.000680167751852423	0.00354059832170606	-0.00327756232582033
66	-0.283765345811844	-1.17369759082794	25.5781726837158	0.000618529506027699	-0.00425158534198999	0.00613799272105098	-3.08191010844894e-05
67	1.01493191719055	-0.52434903383255	26.1625862121582	0.00743668992072344	0.00646266713738441	0.00841071270406246	0.00808603875339031
68	-4.17985725402832	0.449673920869827	26.1625862121582	-0.00360223650932312	0.000618529506027699	-0.00425158534198999	0.00418994715437293
69	1.01493191719055	-0.849023342132568	26.1625862121582	-0.0156151866540313	0.00613799272105098	-0.00879702530801296	-0.0026282137259841
70	-0.283765345811844	1.4236968755722	25.7080421447754	0.0106834331527352	0.00289124972186983	-0.00392691092565656	-0.00360223650932312
71	-0.283765345811844	-0.849023342132568	26.1625862121582	-0.0126931173726916	0.00418994715437293	-0.00457625929266214	0.00418994715437293
72	1.01493191719055	-1.82304632663727	25.837911605835	0.00516396993771195	0.00418994715437293	-0.00392691092565656	0.00354059832170606
73	-0.933113992214203	-0.52434903383255	25.837911605835	-0.0182125810533762	0.00451462110504508	-0.00230353930965066	-0.00165419070981443
74	-2.23181128501892	-0.199674710631371	25.9028453826904	-0.0110697457566857	0.00256657530553639	-0.00197886489331722	-0.00360223650932312
75	1.66428053379059	-0.849023342132568	25.837911605835	-0.0143164889886975	-0.00327756232582033	-0.00327756232582033	-0.000680167751852423
76	-0.283765345811844	0.124999612569809	25.9677810668945	-0.017887907102704	0.00126787810586393	-0.000355493422830477	-0.00295288790948689
77	-1.58246266841888	0.124999612569809	25.9028453826904	0.0123068047687411	0.00711201597005129	0.00548864435404539	0.00386527273803949
78	1.01493191719055	-1.4983719587326	26.3573894500732	0.00256657530553639	-0.000355493422830477	-0.00100484199356288	0.00289124972186983
79	-2.88115978240967	1.09902250766754	25.7729759216309	0.0132808275520802	-3.08191010844894e-05	-0.00360223650932312	-0.00392691092565656
80	-1.58246266841888	0.124999612569809	25.5781726837158	-0.0100957229733467	-0.00100484199356288	-0.00425158534198999	0.000293855206109583
81	0.365583270788193	-0.199674710631371	25.5132369995117	-0.0100957229733467	0.00289124972186983	0.00126787810586393	0.0022419011220336
82	0.365583270788193	-0.199674710631371	25.9028453826904	0.0178262684494257	0.00483929552137852	0.00743668992072344	0.00126787810586393
83	-0.283765345811844	-0.849023342132568	26.0327167510986	0.00873538758605719	0.00354059832170606	-0.00814767740666866	-0.00360223650932312
84	0.365583270788193	-0.199674710631371	26.3573894500732	-0.0169138833880424	0.00289124972186983	-0.00555028254166245	-0.00197886489331722
85	-3.53050851821899	0.449673920869827	26.2275199890137	-0.00977104809135199	-3.08191010844894e-05	0.00776136433705688	0.00451462110504508
86	-1.58246266841888	1.4236968755722	25.5781726837158	-0.0110697457566857	0.0103587592020631	0.00289124972186983	-0.00197886489331722
87	-0.283765345811844	-0.199674710631371	26.0327167510986	0.00418994715437293	0.00354059832170606	-0.00100484199356288	0.00613799272105098
88	-0.283765345811844	-0.199674710631371	25.9028453826904	0.0022419011220336	0.00191722682211548	-0.000355493422830477	0.00191722682211548
89	0.365583270788193	-0.52434903383255	25.7080421447754	-0.00944637414067984	-0.00684897974133492	-0.00912170019000769	0.00159255252219737
90	-0.283765345811844	-0.52434903383255	26.1625862121582	-0.00425158534198999	0.00418994715437293	0.00418994715437293	0.00126787810586393
91	-1.58246266841888	-1.17369759082794	26.2924556732178	-0.00847235135734081	-0.00457625929266214	0.00191722682211548	0.00906006153672934
92	-0.933113992214203	1.09902250766754	25.9677810668945	0.00678734155371785	0.00386527273803949	0.000293855206109583	-0.00100484199356288
93	-1.58246266841888	0.449673920869827	25.5132369995117	0.0142548503354192	0.00289124972186983	0.000618529506027699	-0.00132951640989631
94	-0.933113992214203	0.449673920869827	25.9677810668945	0.00906006153672934	0.00386527273803949	-0.0104203969240189	0.00321592413820326
95	-0.283765345811844	-1.17369759082794	25.7080421447754	0.00581331877037883	-0.0120437685400248	-0.00717365415766835	-0.00197886489331722
96	-0.933113992214203	-0.52434903383255	26.0327167510986	0.00126787810586393	-0.00490093370899558	-0.000355493422830477	0.00451462110504508
97	-2.23181128501892	-0.199674710631371	25.837911605835	0.000293855206109583	0.0103587592020631	-0.00100484199356288	0.00289124972186983
98	-0.933113992214203	0.449673920869827	25.7080421447754	0.0188002903014421	0.00386527273803949	-0.00425158534198999	0.000943203864153475
99	-0.283765345811844	-0.52434903383255	26.2275199890137	-0.0110697457566857	0.00289124972186983	-0.0120437685400248	-0.00684897974133492
100	-0.933113992214203	-0.199674710631371	25.7729759216309	0.0181509424000978	0.00451462110504508	0.00289124972186983	0.00159255252219737
101	-0.933113992214203	-0.52434903383255	25.6431064605713	0.000293855206109583	-0.0026282137259841	-0.00814767740666866	-0.00327756232582033
102	-0.933113992214203	-0.199674710631371	25.837911605835	0.0168522447347641	0.00711201597005129	0.00354059832170606	0.00354059832170606
103	-0.933113992214203	-0.52434903383255	26.1625862121582	0.0158782228827477	-3.08191010844894e-05	-0.00847235135734081	-0.00327756232582033
104	0.365583270788193	-0.849023342132568	25.9028453826904	-0.00847235135734081	0.000618529506027699	-0.00197886489331722	-0.00587495695799589
105	0.365583270788193	-0.52434903383255	26.2275199890137	-0.00392691092565656	-0.00977104809135199	-0.00132951640989631	0.00678734155371785
106	-0.933113992214203	-0.849023342132568	26.2275199890137	0.00159255252219737	-0.0136671401560307	0.00678734155371785	-0.00100484199356288
107	-0.283765345811844	-0.199674710631371	25.7729759216309	0.01847561635077	-0.00197886489331722	-0.00132951640989631	0.00418994715437293
108	-2.88115978240967	0.124999612569809	25.7729759216309	0.00256657530553639	0.0132808275520802	0.00613799272105098	0.00321592413820326
109	-0.933113992214203	0.774348258972168	25.7729759216309	-0.00879702530801296	0.00548864435404539	-0.00522560812532902	0.00256657530553639
110	1.01493191719055	-0.52434903383255	26.0976505279541	0.00126787810586393	-0.0026282137259841	0.00873538758605719	-0.00360223650932312
111	0.365583270788193	-0.52434903383255	25.7729759216309	-0.00749832857400179	0.00321592413820326	-0.00555028254166245	-0.00457625929266214
112	-1.58246266841888	-1.17369759082794	25.9677810668945	0.0113327819854021	0.00256657530553639	-0.00392691092565656	0.00483929552137852
113	-0.283765345811844	0.774348258972168	25.9028453826904	0.00678734155371785	0.00354059832170606	-0.00587495695799589	0.00841071270406246
114	-4.17985725402832	0.449673920869827	25.7080421447754	-0.00587495695799589	0.00126787810586393	0.00289124972186983	-0.00977104809135199
115	-1.58246266841888	0.774348258972168	25.5132369995117	-0.00490093370899558	0.000293855206109583	-0.00132951640989631	0.00289124972186983
116	1.01493191719055	-0.849023342132568	25.7080421447754	-0.0146411629393697	-0.00425158534198999	-0.00197886489331722	-0.00295288790948689
117	-0.933113992214203	-0.52434903383255	25.9677810668945	0.00711201597005129	-0.00490093370899558	-0.00522560812532902	-0.000680167751852423
118	-0.933113992214203	-0.52434903383255	25.7729759216309	0.00970941036939621	-0.00457625929266214	-0.00197886489331722	0.00126787810586393
119	1.01493191719055	-0.52434903383255	26.1625862121582	0.0171769186854362	0.00386527273803949	-0.00977104809135199	-0.00425158534198999
120	-4.17985725402832	0.774348258972168	26.1625862121582	-0.0227580219507217	0.00191722682211548	0.00516396993771195	-0.00619963090866804
121	0.365583270788193	-0.199674710631371	26.0976505279541	0.000618529506027699	-0.00230353930965066	-0.000355493422830477	0.00159255252219737
122	1.01493191719055	-0.52434903383255	25.6431064605713	0.00776136433705688	0.00808603875339031	-0.0117190945893526	0.00418994715437293
123	0.365583270788193	-0.199674710631371	25.7729759216309	-0.0100957229733467	-0.00230353930965066	-0.00197886489331722	-0.00132951640989631
124	0.365583270788193	-1.4983719587326	25.7729759216309	-0.00295288790948689	-0.000680167751852423	-0.000355493422830477	-0.00327756232582033
125	-0.933113992214203	-0.52434903383255	26.1625862121582	0.00289124972186983	-0.00100484199356288	0.0022419011220336	-0.0026282137259841
126	-3.53050851821899	0.449673920869827	26.3573894500732	-0.0139918150380254	-0.00522560812532902	0.00841071270406246	0.00126787810586393
127	-2.23181128501892	1.09902250766754	26.0327167510986	-0.0139918150380254	0.00418994715437293	-0.00295288790948689	-0.0026282137259841
128	-0.283765345811844	-0.52434903383255	25.9028453826904	0.0126314787194133	0.00191722682211548	-0.00100484199356288	-0.00847235135734081
129	-0.933113992214203	0.449673920869827	25.7080421447754	0.00581331877037883	-0.00132951640989631	-0.00912170019000769	-0.00684897974133492
130	0.365583270788193	-1.17369759082794	25.7080421447754	-0.00944637414067984	-0.00717365415766835	0.000943203864153475	-0.00619963090866804
131	-2.23181128501892	0.449673920869827	25.7729759216309	0.00678734155371785	-0.00230353930965066	-0.00230353930965066	0.00581331877037883
132	-1.58246266841888	0.124999612569809	25.7729759216309	0.0116574559360743	0.00873538758605719	0.00451462110504508	0.00743668992072344
133	-0.933113992214203	-0.199674710631371	26.0327167510986	0.00354059832170606	0.00354059832170606	-0.00425158534198999	-0.00814767740666866
134	-0.933113992214203	0.124999612569809	26.3573894500732	0.00613799272105098	0.00321592413820326	-0.00587495695799589	-0.000355493422830477
135	-0.933113992214203	0.124999612569809	25.9028453826904	-0.0110697457566857	-0.00327756232582033	0.00483929552137852	-0.00717365415766835
136	-0.933113992214203	0.124999612569809	25.6431064605713	0.00418994715437293	-0.00197886489331722	-0.00490093370899558	0.000943203864153475
137	0.365583270788193	-0.199674710631371	25.837911605835	0.00451462110504508	-0.00165419070981443	-0.00749832857400179	0.00386527273803949
138	-2.88115978240967	0.449673920869827	25.9028453826904	-0.000680167751852423	0.00191722682211548	-0.0113944197073579	0.00418994715437293
139	0.365583270788193	-0.199674710631371	25.6431064605713	0.0252937767654657	0.000618529506027699	-0.00327756232582033	0.00289124972186983
140	-0.933113992214203	0.124999612569809	26.0976505279541	-0.02697878703475	0.000293855206109583	0.00321592413820326	-0.00684897974133492
141	-0.283765345811844	-1.17369759082794	26.3573894500732	0.00938473641872406	-0.00457625929266214	0.00126787810586393	-0.000355493422830477
142	0.365583270788193	-0.849023342132568	26.0327167510986	0.0106834331527352	0.00354059832170606	-0.00132951640989631	0.00354059832170606
143	-2.23181128501892	0.449673920869827	25.5132369995117	-0.00879702530801296	0.00873538758605719	-0.00392691092565656	0.00483929552137852
144	-0.283765345811844	0.449673920869827	25.7729759216309	0.00418994715437293	-0.00327756232582033	-0.0104203969240189	0.000293855206109583
145	1.01493191719055	-0.849023342132568	25.4483013153076	0.00386527273803949	0.000293855206109583	0.0022419011220336	-0.00360223650932312
146	0.365583270788193	0.124999612569809	25.9677810668945	-0.00619963090866804	-0.000680167751852423	0.00289124972186983	-0.00360223650932312
147	-1.58246266841888	-0.849023342132568	25.7729759216309	0.00581331877037883	-0.00100484199356288	-0.00100484199356288	0.00711201597005129
148	1.66428053379059	-0.199674710631371	25.9677810668945	0.00841071270406246	0.00386527273803949	0.00613799272105098	0.0022419011220336
149	-2.88115978240967	0.124999612569809	26.1625862121582	-0.021459324285388	0.00321592413820326	-0.0143164889886975	-0.00587495695799589
150	-1.58246266841888	0.449673920869827	25.7729759216309	-0.00132951640989631	-0.00165419070981443	0.00613799272105098	0.000943203864153475
151	-0.283765345811844	0.124999612569809	25.3833675384521	0.00126787810586393	-0.00944637414067984	-0.00165419070981443	-0.00230353930965066
152	-0.283765345811844	-0.849023342132568	26.0976505279541	0.0246444288641214	0.00418994715437293	-0.00425158534198999	0.000943203864153475
153	0.365583270788193	-2.14772057533264	25.9028453826904	0.0022419011220336	-0.00977104809135199	0.000293855206109583	0.00548864435404539
154	0.365583270788193	-1.17369759082794	26.0976505279541	0.0100340843200684	0.00548864435404539	-0.00392691092565656	-0.00360223650932312
155	-2.23181128501892	-0.199674710631371	26.2924556732178	-0.00944637414067984	0.00418994715437293	0.0022419011220336	-0.00587495695799589
156	-0.933113992214203	0.774348258972168	25.9677810668945	0.00418994715437293	0.000293855206109583	-0.00587495695799589	-0.000355493422830477
157	1.01493191719055	-0.199674710631371	25.5132369995117	0.00191722682211548	0.00548864435404539	-0.000355493422830477	0.00970941036939621
158	0.365583270788193	-0.52434903383255	26.0327167510986	0.00711201597005129	0.00256657530553639	-0.00522560812532902	-0.00490093370899558
159	-0.283765345811844	-1.4983719587326	25.9028453826904	0.00906006153672934	-0.0117190945893526	-0.00522560812532902	-0.00100484199356288
160	-1.58246266841888	0.124999612569809	26.1625862121582	-0.00360223650932312	-0.00197886489331722	0.00386527273803949	-0.000355493422830477
161	-0.933113992214203	-0.849023342132568	26.0327167510986	-0.00879702530801296	0.0022419011220336	-0.00100484199356288	-0.00555028254166245
162	0.365583270788193	-0.199674710631371	26.1625862121582	-0.00132951640989631	0.0103587592020631	-0.00230353930965066	-0.00230353930965066
163	-0.283765345811844	0.124999612569809	25.837911605835	0.0132808275520802	0.00289124972186983	-0.00165419070981443	0.00256657530553639
164	0.365583270788193	-0.849023342132568	25.7080421447754	-0.00717365415766835	-0.00100484199356288	-0.0146411629393697	-0.0026282137259841
165	-0.283765345811844	-0.52434903383255	25.837911605835	-0.00457625929266214	-0.00619963090866804	-0.0026282137259841	-0.00100484199356288
166	-0.933113992214203	-0.849023342132568	26.0327167510986	0.00256657530553639	-0.00425158534198999	0.00711201597005129	0.00646266713738441
167	-1.58246266841888	-0.199674710631371	25.7080421447754	0.00354059832170606	0.0100340843200684	-0.0026282137259841	0.00418994715437293
168	0.365583270788193	-0.199674710631371	25.9028453826904	0.00354059832170606	0.00418994715437293	-0.00782300252467394	-0.00555028254166245
169	-0.933113992214203	0.774348258972168	26.0327167510986	0.0132808275520802	0.00646266713738441	-0.00230353930965066	-0.0107450718060136
170	1.66428053379059	-0.849023342132568	25.9677810668945	-0.00425158534198999	-0.00814767740666866	-0.00782300252467394	0.00581331877037883
171	-2.23181128501892	0.449673920869827	25.6431064605713	0.0100340843200684	-0.00587495695799589	-0.00100484199356288	-0.00392691092565656
172	-3.53050851821899	0.449673920869827	25.9028453826904	0.0126314787194133	-0.0026282137259841	0.00354059832170606	0.00126787810586393
173	0.365583270788193	-1.17369759082794	25.9028453826904	0.00191722682211548	-0.00132951640989631	-0.00814767740666866	0.0022419011220336
174	-0.283765345811844	0.124999612569809	25.7729759216309	-0.000355493422830477	0.00321592413820326	-0.00587495695799589	-0.00944637414067984
175	-0.933113992214203	0.124999612569809	25.837911605835	-0.00717365415766835	0.000293855206109583	-0.000355493422830477	0.0022419011220336
176	-0.283765345811844	-0.849023342132568	26.0327167510986	-0.0113944197073579	-0.00847235135734081	-0.0026282137259841	-0.00360223650932312
177	-0.933113992214203	-0.52434903383255	26.1625862121582	0.00516396993771195	0.00776136433705688	-0.00230353930965066	0.00159255252219737
178	-3.53050851821899	0.124999612569809	26.0327167510986	0.00841071270406246	0.00613799272105098	0.00321592413820326	0.00418994715437293
179	0.365583270788193	-0.199674710631371	25.6431064605713	-0.00490093370899558	0.00451462110504508	-0.00879702530801296	-0.00165419070981443
180	1.01493191719055	-0.199674710631371	25.7080421447754	0.00289124972186983	0.00354059832170606	-0.0026282137259841	-0.000680167751852423
181	0.365583270788193	-0.199674710631371	25.9677810668945	0.000943203864153475	-0.00425158534198999	0.00581331877037883	-0.000355493422830477
182	1.01493191719055	-0.849023342132568	25.9028453826904	-0.00879702530801296	0.00548864435404539	-0.00392691092565656	0.00256657530553639
183	-0.933113992214203	0.124999612569809	26.0976505279541	0.0142548503354192	0.000943203864153475	-3.08191010844894e-05	0.00516396993771195
184	-3.53050851821899	1.09902250766754	25.9028453826904	0.0103587592020631	0.000618529506027699	0.00191722682211548	-0.00425158534198999
185	-0.933113992214203	-0.52434903383255	26.1625862121582	0.00386527273803949	-0.00360223650932312	-0.00295288790948689	0.00711201597005129
186	0.365583270788193	-0.849023342132568	25.837911605835	-0.0107450718060136	-0.0026282137259841	-0.00490093370899558	-0.00230353930965066
187	-0.933113992214203	1.09902250766754	25.7080421447754	0.0100340843200684	0.00354059832170606	-0.00360223650932312	-0.00100484199356288
188	-0.283765345811844	-1.17369759082794	25.9028453826904	-0.00360223650932312	-3.08191010844894e-05	0.00126787810586393	0.0022419011220336
189	1.01493191719055	-0.849023342132568	25.9677810668945	0.00646266713738441	-0.00197886489331722	-0.00944637414067984	-0.00165419070981443
190	-3.53050851821899	0.774348258972168	25.9677810668945	0.00256657530553639	0.00256657530553639	0.00841071270406246	-0.00197886489331722
191	-0.283765345811844	0.774348258972168	26.2275199890137	0.00256657530553639	0.000618529506027699	-0.00652430532500148	-0.00392691092565656
192	1.01493191719055	-0.849023342132568	25.6431064605713	0.00970941036939621	0.0022419011220336	-0.00522560812532902	0.00191722682211548
193	0.365583270788193	-0.849023342132568	25.7729759216309	-0.0110697457566857	0.00159255252219737	0.000293855206109583	-0.00327756232582033
194	0.365583270788193	-1.4983719587326	25.9677810668945	-0.00522560812532902	0.00159255252219737	-0.00717365415766835	-0.00717365415766835
195	-0.283765345811844	-0.849023342132568	25.9677810668945	0.000293855206109583	0.00289124972186983	0.000618529506027699	0.00841071270406246
196	-2.88115978240967	0.774348258972168	25.7729759216309	0.00808603875339031	-0.000680167751852423	0.000618529506027699	0.00613799272105098
197	0.365583270788193	0.124999612569809	25.837911605835	-0.00847235135734081	0.00646266713738441	-0.00425158534198999	0.00581331877037883
198	1.66428053379059	-0.199674710631371	26.1625862121582	0.0223717093467712	0.00354059832170606	-0.00944637414067984	0.000293855206109583
199	-0.933113992214203	-0.199674710631371	25.9028453826904	-0.00327756232582033	-0.00100484199356288	-0.0026282137259841	-0.00749832857400179
200	1.01493191719055	-0.849023342132568	25.7729759216309	0.01847561635077	-0.00425158534198999	0.00126787810586393	-0.00197886489331722
201	-0.933113992214203	0.124999612569809	25.6431064605713	-0.0156151866540313	-0.00522560812532902	-0.00652430532500148	0.000618529506027699
202	-2.23181128501892	0.449673920869827	25.7080421447754	0.0171769186854362	-0.00555028254166245	0.000293855206109583	0.00548864435404539
203	-0.933113992214203	0.449673920869827	25.6431064605713	0.0210730116814375	0.00776136433705688	-0.00392691092565656	-0.00587495695799589
204	-0.933113992214203	0.124999612569809	25.9677810668945	-0.0159398596733809	-0.00327756232582033	-0.00977104809135199	0.00191722682211548
205	-0.283765345811844	-0.52434903383255	26.0976505279541	-0.00132951640989631	-0.00230353930965066	0.00581331877037883	-0.000680167751852423
206	-0.283765345811844	-0.52434903383255	25.9028453826904	-0.00230353930965066	-0.00197886489331722	0.00581331877037883	0.00613799272105098
207	-2.23181128501892	0.124999612569809	26.0327167510986	0.000618529506027699	0.00126787810586393	0.00159255252219737	0.0022419011220336
208	-0.933113992214203	1.09902250766754	25.4483013153076	-0.0156151866540313	0.0022419011220336	-0.00197886489331722	-0.00490093370899558
209	0.365583270788193	0.124999612569809	25.5781726837158	0.00776136433705688	-0.00392691092565656	-0.0110697457566857	-0.00230353930965066
210	-1.58246266841888	0.449673920869827	25.9028453826904	0.0022419011220336	-3.08191010844894e-05	0.00289124972186983	0.00386527273803949
211	1.66428053379059	-1.82304632663727	26.0327167510986	-0.00555028254166245	-0.00652430532500148	-0.00295288790948689	0.000293855206109583
212	1.01493191719055	-0.52434903383255	26.1625862121582	0.00613799272105098	0.00613799272105098	-0.00392691092565656	-0.000355493422830477
213	-2.23181128501892	-0.199674710631371	26.0976505279541	-0.00977104809135199	0.00776136433705688	-0.000355493422830477	-0.00555028254166245
214	1.66428053379059	-0.52434903383255	25.7729759216309	0.00970941036939621	0.00256657530553639	-0.00879702530801296	-0.00327756232582033
215	0.365583270788193	-0.199674710631371	25.7080421447754	0.0155535480007529	0.00386527273803949	0.00354059832170606	-0.00587495695799589
216	-0.933113992214203	-0.52434903383255	25.7080421447754	0.0155535480007529	0.000943203864153475	-3.08191010844894e-05	-0.00360223650932312
217	-0.283765345811844	-1.17369759082794	25.7080421447754	-0.00197886489331722	-0.00230353930965066	-0.00457625929266214	0.000293855206109583
218	0.365583270788193	0.124999612569809	25.9677810668945	0.00808603875339031	-0.00555028254166245	-0.00360223650932312	0.0022419011220336
219	-4.17985725402832	0.124999612569809	26.0976505279541	0.000618529506027699	0.00289124972186983	0.00548864435404539	-0.00132951640989631
220	1.01493191719055	-0.849023342132568	25.9677810668945	-0.00555028254166245	-0.000355493422830477	-0.00814767740666866	0.000618529506027699
221	-0.933113992214203	0.774348258972168	25.5781726837158	0.00516396993771195	0.00354059832170606	-0.00132951640989631	-0.00295288790948689
222	-0.933113992214203	0.124999612569809	25.7729759216309	-0.00165419070981443	-0.00684897974133492	-0.000355493422830477	-0.0026282137259841
223	-0.933113992214203	-0.849023342132568	25.9677810668945	-0.0139918150380254	0.00451462110504508	-0.00555028254166245	0.00743668992072344
224	-1.58246266841888	0.449673920869827	26.1625862121582	-0.00619963090866804	0.00126787810586393	-0.00619963090866804	-0.00879702530801296
225	-2.23181128501892	0.774348258972168	26.0327167510986	-0.00165419070981443	0.00678734155371785	0.00191722682211548	0.00418994715437293
226	-1.58246266841888	0.124999612569809	25.9677810668945	-0.0169138833880424	0.00483929552137852	-0.00132951640989631	-0.000355493422830477
227	-0.933113992214203	-0.849023342132568	26.0327167510986	0.0132808275520802	0.000618529506027699	-0.00847235135734081	0.00386527273803949
228	-0.933113992214203	-0.52434903383255	25.5781726837158	0.00581331877037883	0.00289124972186983	-0.000355493422830477	-0.00197886489331722
229	-0.933113992214203	0.124999612569809	25.5132369995117	-0.0139918150380254	-0.000355493422830477	-0.00749832857400179	-0.00132951640989631
230	-2.23181128501892	-0.52434903383255	26.1625862121582	-0.00522560812532902	-0.00295288790948689	0.00418994715437293	0.00159255252219737
231	-0.283765345811844	-0.199674710631371	25.837911605835	-0.0240567177534103	-0.00100484199356288	-0.000355493422830477	0.0100340843200684
232	-0.933113992214203	0.774348258972168	25.7080421447754	0.00581331877037883	0.000293855206109583	-0.00425158534198999	0.00386527273803949
233	0.365583270788193	0.449673920869827	25.9677810668945	0.0188002903014421	0.00678734155371785	-3.08191010844894e-05	0.00256657530553639
234	-1.58246266841888	0.124999612569809	25.9677810668945	-0.00100484199356288	-0.00879702530801296	-0.00165419070981443	-0.00100484199356288
235	0.365583270788193	0.124999612569809	25.7080421447754	0.0213976856321096	0.000618529506027699	0.00191722682211548	0.000943203864153475
236	-0.933113992214203	-0.849023342132568	25.837911605835	-0.0204853005707264	-0.00490093370899558	0.00256657530553639	0.00289124972186983
237	-0.933113992214203	0.449673920869827	25.7080421447754	-0.00814767740666866	0.00159255252219737	0.0022419011220336	-0.00392691092565656
238	-0.283765345811844	0.449673920869827	25.6431064605713	-0.00749832857400179	0.0152288740500808	-0.00392691092565656	0.000293855206109583
239	1.66428053379059	-0.849023342132568	25.7080421447754	0.00483929552137852	0.00386527273803949	-0.00165419070981443	-0.00522560812532902
240	-1.58246266841888	0.124999612569809	25.6431064605713	-0.00327756232582033	-0.00425158534198999	-0.00912170019000769	0.000293855206109583
241	-1.58246266841888	0.124999612569809	26.0976505279541	0.0116574559360743	-0.000680167751852423	-0.000680167751852423	0.00256657530553639
242	-2.23181128501892	-0.52434903383255	26.0976505279541	-0.00522560812532902	0.00711201597005129	0.00289124972186983	0.00386527273803949
243	-0.283765345811844	0.124999612569809	25.7729759216309	0.00289124972186983	0.00548864435404539	0.00516396993771195	-0.00100484199356288
244	0.365583270788193	-0.199674710631371	25.7729759216309	0.020423661917448	0.00451462110504508	-0.00360223650932312	-0.00327756232582033
245	-0.283765345811844	-0.52434903383255	25.9028453826904	0.00873538758605719	-0.00652430532500148	-0.00555028254166245	-3.08191010844894e-05
246	-1.58246266841888	-0.52434903383255	25.837911605835	-0.00814767740666866	-0.00684897974133492	-0.00230353930965066	-0.00619963090866804
247	-0.283765345811844	-0.52434903383255	26.0327167510986	0.00776136433705688	0.00256657530553639	0.00289124972186983	0.00418994715437293
248	-1.58246266841888	-0.52434903383255	26.3573894500732	0.0132808275520802	0.00938473641872406	-0.0104203969240189	0.00776136433705688
249	-0.283765345811844	0.124999612569809	25.9028453826904	-0.0143164889886975	0.00191722682211548	-0.00457625929266214	-0.0026282137259841
250	0.365583270788193	-0.52434903383255	25.6431064605713	-0.00392691092565656	-0.00132951640989631	0.0022419011220336	-0.00165419070981443
251	-0.283765345811844	0.124999612569809	25.837911605835	-0.00555028254166245	0.000293855206109583	0.000293855206109583	-0.00132951640989631
252	-0.933113992214203	-0.849023342132568	25.5132369995117	0.0207483377307653	-0.00814767740666866	0.0100340843200684	0.00613799272105098
253	-2.23181128501892	0.449673920869827	25.7729759216309	-0.00782300252467394	0.00386527273803949	-0.00847235135734081	0.00354059832170606
254	-2.88115978240967	0.449673920869827	25.9677810668945	0.00256657530553639	0.000618529506027699	-0.0130177913233638	-0.0104203969240189
255	-0.933113992214203	0.449673920869827	25.9028453826904	-0.00977104809135199	-0.00132951640989631	0.00321592413820326	0.00256657530553639
256	0.365583270788193	0.449673920869827	26.1625862121582	0.00483929552137852	0.00191722682211548	0.00451462110504508	-0.000355493422830477
257	0.365583270788193	-1.4983719587326	26.2275199890137	0.0113327819854021	-0.00295288790948689	-0.00619963090866804	0.00289124972186983
258	-0.283765345811844	-0.199674710631371	25.6431064605713	0.00873538758605719	0.00126787810586393	-0.00749832857400179	-0.00295288790948689
259	-1.58246266841888	-0.199674710631371	25.9028453826904	0.011982130818069	0.00483929552137852	0.0022419011220336	-3.08191010844894e-05
260	-1.58246266841888	0.124999612569809	25.7729759216309	-0.00619963090866804	-3.08191010844894e-05	0.00256657530553639	0.00256657530553639
261	1.01493191719055	0.124999612569809	26.1625862121582	-0.00847235135734081	-0.0026282137259841	-0.00652430532500148	-0.00652430532500148
262	1.01493191719055	-0.52434903383255	26.2275199890137	0.00646266713738441	0.00191722682211548	-0.00490093370899558	0.00418994715437293
263	0.365583270788193	-1.4983719587326	26.1625862121582	0.00711201597005129	-3.08191010844894e-05	0.00256657530553639	-0.0026282137259841
264	1.01493191719055	-0.199674710631371	25.9028453826904	0.0200989879667759	-0.00165419070981443	-0.0123684434220195	-0.00619963090866804
265	-2.23181128501892	-0.849023342132568	25.837911605835	-0.0136671401560307	-0.00100484199356288	-0.0026282137259841	0.000943203864153475
266	-0.933113992214203	0.124999612569809	25.6431064605713	0.00191722682211548	0.0022419011220336	-0.00327756232582033	-0.0026282137259841
267	1.01493191719055	-0.199674710631371	25.6431064605713	-0.00490093370899558	0.00126787810586393	0.000943203864153475	0.0181509424000978
268	0.365583270788193	-0.849023342132568	25.9677810668945	-0.00295288790948689	0.00678734155371785	0.00126787810586393	-0.00425158534198999
269	-0.933113992214203	-0.199674710631371	26.2924556732178	0.00159255252219737	-0.00165419070981443	-0.00197886489331722	-0.00587495695799589
270	-0.933113992214203	-0.52434903383255	25.9028453826904	-0.00230353930965066	0.0022419011220336	-0.00425158534198999	-0.0026282137259841
271	-3.53050851821899	0.449673920869827	25.5132369995117	-0.00230353930965066	0.00678734155371785	-0.00522560812532902	0.0100340843200684
272	-0.933113992214203	1.09902250766754	25.5132369995117	-0.00327756232582033	0.00548864435404539	0.00289124972186983	0.00354059832170606
273	1.01493191719055	-0.52434903383255	25.837911605835	0.0220470335334539	0.00256657530553639	-0.00847235135734081	0.000293855206109583
274	-0.283765345811844	-1.17369759082794	26.2924556732178	0.0103587592020631	-0.0026282137259841	0.0022419011220336	-0.00912170019000769
275	-0.933113992214203	0.449673920869827	26.0327167510986	0.0165275707840919	-0.00522560812532902	0.00808603875339031	-0.000355493422830477
276	-2.88115978240967	0.124999612569809	26.0327167510986	-0.0230826959013939	0.000943203864153475	0.00386527273803949	-0.00230353930965066
277	-0.283765345811844	-0.199674710631371	26.2924556732178	0.0022419011220336	-0.00230353930965066	0.00906006153672934	0.000618529506027699
278	-0.933113992214203	0.449673920869827	25.6431064605713	0.00516396993771195	0.00906006153672934	-0.00555028254166245	-3.08191010844894e-05
279	-0.283765345811844	-0.52434903383255	25.7729759216309	0.0162028968334198	-0.00587495695799589	-0.00522560812532902	-0.000355493422830477
280	0.365583270788193	-0.849023342132568	25.9028453826904	-0.00782300252467394	-0.0107450718060136	-0.0026282137259841	0.000943203864153475
281	-0.283765345811844	-0.199674710631371	25.9028453826904	0.00386527273803949	-0.00490093370899558	0.00873538758605719	-0.00522560812532902
282	-0.933113992214203	-0.849023342132568	26.0327167510986	0.00418994715437293	0.00548864435404539	0.00873538758605719	-0.000355493422830477
283	2.31362915039063	-0.849023342132568	26.0327167510986	-0.00619963090866804	0.00970941036939621	0.0022419011220336	0.00581331877037883
284	-0.283765345811844	0.124999612569809	26.0976505279541	0.0168522447347641	0.00581331877037883	-0.00165419070981443	-0.0126931173726916
285	0.365583270788193	-1.17369759082794	25.9677810668945	-0.0156151866540313	-0.00490093370899558	-0.0026282137259841	-0.000355493422830477
286	-0.933113992214203	-0.849023342132568	25.837911605835	0.0126314787194133	-0.0113944197073579	0.00613799272105098	0.00354059832170606
287	-1.58246266841888	1.09902250766754	25.5781726837158	0.00678734155371785	0.00126787810586393	-0.00230353930965066	0.00191722682211548
288	-2.88115978240967	-0.849023342132568	25.7080421447754	0.00256657530553639	0.00808603875339031	-0.00749832857400179	0.00906006153672934
289	0.365583270788193	-0.849023342132568	25.9677810668945	-0.0123684434220195	0.0022419011220336	-0.0104203969240189	-0.00327756232582033
290	-0.283765345811844	0.774348258972168	25.7080421447754	-0.0026282137259841	0.000293855206109583	-0.0100957229733467	0.00191722682211548
291	-0.933113992214203	0.449673920869827	26.1625862121582	0.011982130818069	0.000943203864153475	-0.00782300252467394	-0.00619963090866804
292	1.01493191719055	-2.4723949432373	26.2275199890137	0.00970941036939621	-0.00295288790948689	-0.00230353930965066	-0.000680167751852423
293	0.365583270788193	-0.52434903383255	26.1625862121582	0.00159255252219737	0.00256657530553639	-0.00619963090866804	-0.00360223650932312
294	-2.88115978240967	-0.52434903383255	25.7729759216309	-0.00587495695799589	-0.000680167751852423	-0.00555028254166245	0.00159255252219737
295	1.66428053379059	-0.849023342132568	25.9677810668945	-0.00782300252467394	0.00354059832170606	-0.0100957229733467	-0.00684897974133492
296	-2.23181128501892	0.774348258972168	25.7729759216309	-0.00360223650932312	0.00289124972186983	0.000618529506027699	0.000943203864153475
297	-1.58246266841888	0.449673920869827	25.9677810668945	0.00646266713738441	-0.000355493422830477	-0.00619963090866804	0.00711201597005129
298	0.365583270788193	-2.14772057533264	26.3573894500732	0.0022419011220336	-0.00230353930965066	-0.00717365415766835	-0.00197886489331722
299	-2.23181128501892	0.449673920869827	25.5781726837158	0.00191722682211548	0.0022419011220336	-0.00327756232582033	-0.00327756232582033
300	-0.933113992214203	-0.199674710631371	25.7729759216309	-0.0230826959013939	0.00418994715437293	-0.00100484199356288	0.000618529506027699
301	0.365583270788193	-0.52434903383255	26.2275199890137	-0.00814767740666866	-0.0026282137259841	0.00191722682211548	-0.00165419070981443
302	-0.933113992214203	0.124999612569809	25.7080421447754	0.0149041991680861	0.00678734155371785	-0.000680167751852423	0.00418994715437293
303	0.365583270788193	0.449673920869827	25.837911605835	-0.00814767740666866	0.000618529506027699	-0.00165419070981443	-0.00197886489331722
304	-0.283765345811844	-0.199674710631371	26.0327167510986	0.00321592413820326	-0.00165419070981443	0.00159255252219737	-0.000355493422830477
305	-1.58246266841888	-0.199674710631371	26.2924556732178	-0.00782300252467394	-0.00684897974133492	0.00516396993771195	0.000943203864153475
306	-0.283765345811844	-0.199674710631371	25.9677810668945	0.00386527273803949	-0.00132951640989631	-0.00100484199356288	-0.00360223650932312
307	-1.58246266841888	0.124999612569809	25.5132369995117	0.00808603875339031	0.00613799272105098	-0.00457625929266214	0.00159255252219737
308	-0.283765345811844	0.449673920869827	25.6431064605713	-0.0175632312893867	0.00711201597005129	-0.00230353930965066	0.00451462110504508
309	1.01493191719055	-1.4983719587326	25.837911605835	0.00711201597005129	-0.00100484199356288	0.00256657530553639	-3.08191010844894e-05
310	-1.58246266841888	0.124999612569809	25.5132369995117	-0.0162645354866982	0.00386527273803949	-0.00360223650932312	0.00126787810586393
311	-1.58246266841888	-0.52434903383255	26.2924556732178	-0.00847235135734081	0.00159255252219737	0.00451462110504508	-0.00230353930965066
312	-0.283765345811844	0.449673920869827	25.7729759216309	0.0217223595827818	-0.00165419070981443	-3.08191010844894e-05	-0.00490093370899558
313	-1.58246266841888	0.449673920869827	25.318431854248	0.013930176384747	0.0100340843200684	-0.00619963090866804	-0.00100484199356288
314	-0.283765345811844	0.449673920869827	25.5781726837158	0.0126314787194133	0.00873538758605719	0.00581331877037883	0.00126787810586393
315	-0.283765345811844	-2.14772057533264	25.7729759216309	0.00938473641872406	-0.0149658378213644	-0.00327756232582033	-0.00912170019000769
316	0.365583270788193	-0.849023342132568	26.0327167510986	-0.00814767740666866	0.000618529506027699	0.00256657530553639	0.000293855206109583
317	-2.88115978240967	0.124999612569809	26.0327167510986	0.000618529506027699	0.00289124972186983	0.00646266713738441	0.000293855206109583
318	-0.283765345811844	-0.199674710631371	25.9028453826904	0.0123068047687411	-0.00327756232582033	-0.00230353930965066	-0.000680167751852423
319	-1.58246266841888	0.774348258972168	25.7080421447754	0.00451462110504508	-0.000355493422830477	-0.00490093370899558	0.00126787810586393
320	0.365583270788193	-0.52434903383255	25.9028453826904	0.00418994715437293	-0.00457625929266214	-3.08191010844894e-05	-0.00619963090866804
321	-0.933113992214203	-0.52434903383255	25.7080421447754	-0.0162645354866982	-0.00619963090866804	-0.00197886489331722	-0.00132951640989631
322	-0.933113992214203	0.774348258972168	25.7080421447754	-0.00944637414067984	-0.00652430532500148	-0.00230353930965066	-0.00165419070981443
323	-3.53050851821899	0.774348258972168	25.9028453826904	-0.0113944197073579	-0.000355493422830477	0.000293855206109583	0.0158782228827477
324	-0.283765345811844	0.124999612569809	25.7080421447754	0.00159255252219737	0.00126787810586393	-0.00100484199356288	-0.000680167751852423
325	0.365583270788193	0.449673920869827	25.5781726837158	0.00516396993771195	-0.00360223650932312	-0.00457625929266214	0.00191722682211548
326	0.365583270788193	-0.52434903383255	26.2924556732178	0.00451462110504508	0.00126787810586393	0.00191722682211548	0.00126787810586393
327	-0.283765345811844	-0.849023342132568	25.7080421447754	0.00613799272105098	-0.00425158534198999	0.00516396993771195	0.00256657530553639
328	-2.23181128501892	0.449673920869827	25.7729759216309	0.00354059832170606	0.00808603875339031	-0.00490093370899558	-3.08191010844894e-05
329	-3.53050851821899	0.449673920869827	25.7729759216309	-0.00652430532500148	0.00354059832170606	-0.00230353930965066	0.00289124972186983
330	1.66428053379059	-1.17369759082794	25.9677810668945	0.00743668992072344	0.00126787810586393	-0.0026282137259841	0.00354059832170606
331	0.365583270788193	-0.199674710631371	25.5132369995117	-0.0169138833880424	0.000943203864153475	0.00678734155371785	0.000293855206109583
332	-0.933113992214203	0.124999612569809	26.0327167510986	-0.00360223650932312	-0.0026282137259841	-0.00165419070981443	0.0113327819854021
333	0.365583270788193	-0.199674710631371	26.1625862121582	0.0217223595827818	0.00159255252219737	-0.00392691092565656	0.00191722682211548
334	-1.58246266841888	0.449673920869827	25.5781726837158	-3.08191010844894e-05	0.00516396993771195	-0.00587495695799589	-0.00814767740666866
335	-2.23181128501892	0.449673920869827	25.4483013153076	0.00354059832170606	-0.00230353930965066	0.00548864435404539	0.00321592413820326
336	1.66428053379059	-0.52434903383255	25.5132369995117	0.00970941036939621	-0.00425158534198999	0.00289124972186983	0.00483929552137852
337	0.365583270788193	-0.52434903383255	25.9028453826904	0.00451462110504508	0.00483929552137852	0.000618529506027699	0.00451462110504508
338	-0.933113992214203	-0.52434903383255	25.837911605835	0.00776136433705688	0.00483929552137852	0.00159255252219737	-0.00295288790948689
339	-0.283765345811844	-0.849023342132568	26.2924556732178	-0.021459324285388	0.00711201597005129	-0.00555028254166245	-0.00522560812532902
340	-0.933113992214203	0.449673920869827	26.0327167510986	-0.00425158534198999	-0.00295288790948689	0.00191722682211548	-0.0026282137259841
341	-2.23181128501892	0.449673920869827	25.5132369995117	-0.00555028254166245	-0.00555028254166245	0.000618529506027699	-0.000355493422830477
342	-0.283765345811844	0.449673920869827	25.1885623931885	0.0100340843200684	0.00418994715437293	-0.00392691092565656	-0.000355493422830477
343	-0.933113992214203	1.09902250766754	25.6431064605713	0.00126787810586393	0.00743668992072344	-0.00457625929266214	-0.000355493422830477
344	-1.58246266841888	-0.199674710631371	25.7080421447754	0.00938473641872406	-0.00100484199356288	-0.00457625929266214	-0.00555028254166245
345	-1.58246266841888	0.124999612569809	25.7080421447754	0.00841071270406246	-0.00490093370899558	0.00191722682211548	0.000943203864153475
346	-1.58246266841888	-0.52434903383255	26.2275199890137	-0.0126931173726916	0.00548864435404539	-0.00684897974133492	0.00548864435404539
347	-2.23181128501892	0.449673920869827	26.0976505279541	0.00906006153672934	0.00321592413820326	0.00613799272105098	0.00581331877037883
348	-0.283765345811844	-0.52434903383255	25.7080421447754	-0.00392691092565656	0.00321592413820326	-0.00555028254166245	0.00191722682211548
349	-0.933113992214203	0.449673920869827	25.7729759216309	-0.00522560812532902	0.00321592413820326	-0.00327756232582033	0.000618529506027699
350	0.365583270788193	-0.849023342132568	25.837911605835	0.01847561635077	-0.0136671401560307	-0.00457625929266214	0.00386527273803949
351	-1.58246266841888	0.774348258972168	25.837911605835	-0.00425158534198999	0.00418994715437293	-0.00977104809135199	0.00711201597005129
352	-3.53050851821899	0.124999612569809	25.4483013153076	-0.00684897974133492	0.00451462110504508	-0.00490093370899558	0.00581331877037883
353	-0.283765345811844	0.124999612569809	25.837911605835	0.0269171483814716	-0.00230353930965066	-0.00522560812532902	-0.00197886489331722
354	-0.283765345811844	-0.52434903383255	25.9028453826904	0.0243197549134493	0.00354059832170606	-0.00717365415766835	0.000293855206109583
355	-0.283765345811844	0.124999612569809	25.9028453826904	0.00516396993771195	0.000943203864153475	-0.00749832857400179	-0.0026282137259841
356	-0.933113992214203	-0.52434903383255	25.6431064605713	-0.00977104809135199	-0.00944637414067984	-0.00327756232582033	-0.00392691092565656
357	-0.933113992214203	-0.199674710631371	25.9677810668945	0.0126314787194133	0.000293855206109583	0.00191722682211548	0.00483929552137852
358	-1.58246266841888	-0.199674710631371	25.7080421447754	-0.0130177913233638	0.0100340843200684	-0.0104203969240189	0.00743668992072344
359	-0.283765345811844	0.124999612569809	25.7080421447754	-0.00295288790948689	0.00548864435404539	0.00873538758605719	-0.00457625929266214
360	-1.58246266841888	0.449673920869827	25.7080421447754	-0.00522560812532902	0.000618529506027699	0.00126787810586393	-0.00490093370899558
361	-1.58246266841888	0.124999612569809	25.9028453826904	0.00906006153672934	-3.08191010844894e-05	-0.00295288790948689	0.00321592413820326
362	-0.933113992214203	-0.849023342132568	25.9677810668945	0.00743668992072344	-0.00230353930965066	-0.000680167751852423	-0.000355493422830477
363	-0.933113992214203	-0.849023342132568	25.9028453826904	-0.00132951640989631	0.0145795252174139	-0.00522560812532902	0.000618529506027699
364	-2.23181128501892	-0.199674710631371	25.7729759216309	0.000618529506027699	-0.00100484199356288	-0.00327756232582033	-0.00230353930965066
365	-1.58246266841888	0.124999612569809	25.6431064605713	0.013930176384747	-0.00360223650932312	-0.00457625929266214	-0.00165419070981443
366	-0.283765345811844	-0.199674710631371	25.5132369995117	-0.00814767740666866	0.00159255252219737	-0.00392691092565656	0.00418994715437293
367	-0.933113992214203	-0.849023342132568	25.9028453826904	0.0116574559360743	0.00451462110504508	0.00289124972186983	0.00516396993771195
368	-0.283765345811844	-1.17369759082794	25.9677810668945	0.0100340843200684	-0.0026282137259841	-0.00555028254166245	0.000618529506027699
369	-0.933113992214203	-0.52434903383255	25.837911605835	0.00646266713738441	0.00711201597005129	-0.0026282137259841	-0.00230353930965066
370	-2.23181128501892	0.124999612569809	25.5781726837158	-0.0126931173726916	-0.0026282137259841	-0.00197886489331722	0.00451462110504508
371	-0.283765345811844	0.124999612569809	25.7080421447754	0.0181509424000978	0.00418994715437293	0.00126787810586393	0.00581331877037883
372	1.01493191719055	-0.52434903383255	25.9677810668945	0.00386527273803949	0.00354059832170606	-0.00295288790948689	-0.00132951640989631
373	1.66428053379059	-1.17369759082794	26.2275199890137	0.00613799272105098	-0.000680167751852423	-0.00749832857400179	0.000618529506027699
374	1.01493191719055	-0.849023342132568	26.0327167510986	-0.00392691092565656	0.00646266713738441	-0.00717365415766835	-0.00100484199356288
375	-2.88115978240967	-0.199674710631371	26.2924556732178	-0.00782300252467394	-0.00425158534198999	0.0022419011220336	-0.0110697457566857
376	-0.933113992214203	-0.52434903383255	25.9677810668945	0.0022419011220336	0.00354059832170606	-0.00944637414067984	-0.00197886489331722
377	-1.58246266841888	0.774348258972168	25.3833675384521	0.0132808275520802	0.000943203864153475	0.000943203864153475	0.00581331877037883
378	-0.283765345811844	-0.199674710631371	25.7729759216309	0.00581331877037883	0.00776136433705688	-0.00977104809135199	-0.00847235135734081
379	0.365583270788193	-1.17369759082794	25.7729759216309	0.0197743140161037	-0.00619963090866804	0.00191722682211548	-0.00165419070981443
380	-0.933113992214203	0.124999612569809	26.0976505279541	0.0207483377307653	-0.00717365415766835	0.00386527273803949	-0.00295288790948689
381	-3.53050851821899	-0.199674710631371	26.2924556732178	-0.0136671401560307	0.00191722682211548	-0.0026282137259841	-3.08191010844894e-05
382	0.365583270788193	-0.52434903383255	26.1625862121582	0.00418994715437293	0.00581331877037883	0.00906006153672934	0.00873538758605719
383	1.01493191719055	-0.199674710631371	25.5781726837158	0.00646266713738441	0.00516396993771195	-0.0126931173726916	0.00191722682211548
384	1.01493191719055	-0.199674710631371	25.837911605835	0.00191722682211548	-0.00100484199356288	-0.00555028254166245	-0.00879702530801296
385	-1.58246266841888	-1.4983719587326	25.9028453826904	-0.00847235135734081	-0.00684897974133492	-0.00360223650932312	0.00386527273803949
386	-0.933113992214203	0.449673920869827	25.7729759216309	-0.0204853005707264	0.0022419011220336	-0.00977104809135199	0.00678734155371785
387	-0.283765345811844	-0.849023342132568	26.2924556732178	0.0116574559360743	-3.08191010844894e-05	-0.00522560812532902	0.000618529506027699
388	-1.58246266841888	0.774348258972168	26.0327167510986	0.00548864435404539	0.00581331877037883	-0.00425158534198999	0.00483929552137852
389	1.01493191719055	0.124999612569809	25.837911605835	0.00711201597005129	0.00646266713738441	-0.00652430532500148	-0.00197886489331722
390	-1.58246266841888	0.124999612569809	25.7080421447754	0.00354059832170606	0.00159255252219737	0.00159255252219737	-0.00555028254166245
391	0.365583270788193	-1.82304632663727	25.837911605835	-0.00814767740666866	-0.0026282137259841	-0.00230353930965066	-3.08191010844894e-05
392	0.365583270788193	0.124999612569809	25.7729759216309	0.0113327819854021	0.000943203864153475	-0.00555028254166245	-0.00555028254166245
393	-1.58246266841888	0.124999612569809	25.7080421447754	-0.00132951640989631	0.00906006153672934	-0.00165419070981443	0.00418994715437293
394	-2.23181128501892	0.449673920869827	25.5781726837158	-0.00327756232582033	0.00451462110504508	-0.00847235135734081	-0.00490093370899558
395	-0.283765345811844	0.449673920869827	25.9677810668945	0.000618529506027699	-0.00587495695799589	-0.00457625929266214	0.00354059832170606
396	0.365583270788193	-1.17369759082794	26.2275199890137	-0.00522560812532902	-0.000680167751852423	0.00159255252219737	0.00126787810586393
397	0.365583270788193	-0.52434903383255	25.7729759216309	0.00970941036939621	0.00354059832170606	0.00354059832170606	0.000293855206109583
398	-3.53050851821899	0.449673920869827	25.6431064605713	0.0152288740500808	0.0022419011220336	0.00354059832170606	-0.00814767740666866
399	-2.23181128501892	0.774348258972168	25.7080421447754	-0.00587495695799589	0.00613799272105098	-0.0100957229733467	0.00451462110504508
400	-0.283765345811844	-0.52434903383255	25.7729759216309	0.0103587592020631	-0.00425158534198999	0.00873538758605719	-0.00522560812532902
401	0.365583270788193	-0.849023342132568	25.9028453826904	-0.0107450718060136	0.000618529506027699	-0.0110697457566857	-0.0026282137259841
402	0.365583270788193	-0.52434903383255	25.7080421447754	0.00711201597005129	-0.00814767740666866	0.00159255252219737	0.00451462110504508
403	0.365583270788193	1.09902250766754	25.837911605835	0.012956153601408	0.000943203864153475	-0.00814767740666866	-0.00230353930965066
404	-1.58246266841888	-0.52434903383255	25.6431064605713	-0.0123684434220195	0.000293855206109583	-0.00717365415766835	-0.000680167751852423
405	1.01493191719055	-0.52434903383255	25.7729759216309	-0.00782300252467394	-0.00100484199356288	-0.000355493422830477	0.00386527273803949
406	-1.58246266841888	0.774348258972168	25.5132369995117	0.00451462110504508	-3.08191010844894e-05	0.00256657530553639	-0.00555028254166245
407	-0.933113992214203	-0.849023342132568	25.7729759216309	0.0249691028147936	0.00289124972186983	-0.000355493422830477	-0.00132951640989631
408	1.66428053379059	-1.82304632663727	26.0976505279541	-0.00847235135734081	-0.00847235135734081	-0.00977104809135199	-0.000355493422830477
409	-1.58246266841888	0.774348258972168	26.0327167510986	-0.00555028254166245	0.00386527273803949	-0.00944637414067984	-0.0026282137259841
410	-2.23181128501892	-0.199674710631371	26.2924556732178	-0.0211346503347158	0.00321592413820326	-0.00295288790948689	0.00126787810586393
411	-0.933113992214203	0.774348258972168	25.7729759216309	0.00289124972186983	-0.00197886489331722	-3.08191010844894e-05	0.00386527273803949
412	-1.58246266841888	1.09902250766754	25.5781726837158	0.00418994715437293	0.00646266713738441	0.000618529506027699	0.00678734155371785
413	-1.58246266841888	-0.199674710631371	25.9028453826904	-0.00879702530801296	0.00289124972186983	-0.00165419070981443	0.000293855206109583
414	-0.283765345811844	-2.14772057533264	26.0327167510986	-0.00132951640989631	-0.00360223650932312	-0.00587495695799589	-0.000680167751852423
415	-1.58246266841888	0.124999612569809	25.837911605835	-0.0100957229733467	-0.00522560812532902	0.00548864435404539	0.00256657530553639
416	-4.17985725402832	0.449673920869827	25.837911605835	0.00906006153672934	-0.00132951640989631	-0.00165419070981443	0.00451462110504508
417	1.66428053379059	-0.199674710631371	26.1625862121582	-0.0165892094373703	0.00191722682211548	-0.000355493422830477	0.0022419011220336
418	-0.283765345811844	-0.52434903383255	25.6431064605713	-0.0100957229733467	0.00321592413820326	-0.00425158534198999	0.00354059832170606
419	-0.283765345811844	-0.199674710631371	26.0327167510986	-0.00749832857400179	-0.00295288790948689	0.000943203864153475	0.00451462110504508
420	-1.58246266841888	-0.52434903383255	25.6431064605713	0.00418994715437293	-0.0143164889886975	-0.000680167751852423	0.00743668992072344
421	-0.933113992214203	0.449673920869827	25.7080421447754	-0.0100957229733467	0.00191722682211548	-0.00425158534198999	0.000293855206109583
422	-4.17985725402832	0.774348258972168	25.837911605835	0.00581331877037883	0.00483929552137852	0.00289124972186983	0.00646266713738441
423	-0.933113992214203	0.124999612569809	25.9677810668945	-0.000680167751852423	0.000293855206109583	-0.00717365415766835	0.00126787810586393
424	-1.58246266841888	0.449673920869827	25.6431064605713	0.00970941036939621	0.00841071270406246	-0.0107450718060136	0.0022419011220336
425	-0.283765345811844	0.449673920869827	25.3833675384521	-0.00360223650932312	-0.00100484199356288	0.00256657530553639	0.000293855206109583
426	1.01493191719055	-1.4983719587326	25.9028453826904	0.0213976856321096	-0.00197886489331722	-0.0123684434220195	0.00678734155371785
427	-1.58246266841888	0.774348258972168	25.7729759216309	0.00386527273803949	0.00159255252219737	-0.00392691092565656	0.00159255252219737
428	-0.933113992214203	-0.199674710631371	25.9028453826904	-0.0143164889886975	0.00873538758605719	-0.000355493422830477	-0.0026282137259841
429	0.365583270788193	-0.849023342132568	25.9677810668945	0.000943203864153475	0.000943203864153475	-0.00230353930965066	0.00289124972186983
430	-0.933113992214203	0.449673920869827	25.7729759216309	-0.00295288790948689	-0.00360223650932312	-0.00197886489331722	0.00483929552137852
431	-0.933113992214203	0.774348258972168	26.0327167510986	-0.00814767740666866	-0.00619963090866804	0.00386527273803949	-0.00392691092565656
432	0.365583270788193	-1.82304632663727	26.0327167510986	-0.00782300252467394	0.00418994715437293	-0.00619963090866804	0.00873538758605719
433	1.01493191719055	-0.849023342132568	25.837911605835	-0.0185372550040483	0.00678734155371785	-0.00684897974133492	-0.000355493422830477
434	-0.283765345811844	-0.199674710631371	25.9028453826904	-0.0143164889886975	0.00516396993771195	-0.00392691092565656	-0.000680167751852423
435	0.365583270788193	-0.849023342132568	25.9677810668945	0.0022419011220336	0.000943203864153475	0.00256657530553639	0.0100340843200684
436	-0.283765345811844	0.124999612569809	25.7080421447754	-0.00457625929266214	-0.00100484199356288	-0.00392691092565656	-0.00749832857400179
437	-2.23181128501892	0.124999612569809	25.9028453826904	0.00483929552137852	-0.0026282137259841	0.00548864435404539	0.0116574559360743
438	-0.283765345811844	-0.52434903383255	26.617130279541	0.0188002903014421	0.0022419011220336	0.00126787810586393	0.0022419011220336
439	-0.933113992214203	-0.52434903383255	25.7729759216309	-0.00457625929266214	0.00613799272105098	-0.0152905117720366	-0.00327756232582033
440	-1.58246266841888	0.124999612569809	25.7729759216309	-0.00977104809135199	-3.08191010844894e-05	0.00548864435404539	0.00321592413820326
441	0.365583270788193	-0.849023342132568	25.6431064605713	0.0171769186854362	-0.00327756232582033	-0.00912170019000769	0.00256657530553639
442	1.01493191719055	-0.849023342132568	26.2275199890137	-0.00490093370899558	-0.000680167751852423	-0.00100484199356288	0.00613799272105098
443	1.66428053379059	-2.14772057533264	26.4223251342773	0.00386527273803949	-0.00132951640989631	0.00354059832170606	-0.00912170019000769
444	-0.283765345811844	-1.17369759082794	26.0976505279541	0.00126787810586393	0.00776136433705688	-0.00327756232582033	-0.00555028254166245
445	-4.17985725402832	0.124999612569809	26.0976505279541	-0.0110697457566857	0.000293855206109583	0.01100810803473	-0.00522560812532902
446	-0.283765345811844	0.124999612569809	25.7080421447754	0.00483929552137852	-0.00230353930965066	-0.00555028254166245	-0.00295288790948689
447	0.365583270788193	0.124999612569809	25.4483013153076	0.0197743140161037	-0.00197886489331722	0.00386527273803949	-0.000355493422830477
448	1.66428053379059	-0.52434903383255	25.7729759216309	0.00354059832170606	0.00483929552137852	-0.00619963090866804	0.0022419011220336
449	1.01493191719055	-2.14772057533264	26.2275199890137	0.0113327819854021	-0.00749832857400179	-0.00392691092565656	0.00321592413820326
450	-0.933113992214203	0.774348258972168	26.0976505279541	-0.00295288790948689	0.00256657530553639	-0.00490093370899558	-0.00457625929266214
451	-2.88115978240967	-0.849023342132568	26.2924556732178	-0.00327756232582033	-0.00392691092565656	0.000943203864153475	0.00159255252219737
452	-0.283765345811844	0.774348258972168	25.9028453826904	-0.017887907102704	-3.08191010844894e-05	-0.000680167751852423	0.00873538758605719
453	-1.58246266841888	1.4236968755722	25.5132369995117	-0.00197886489331722	0.00808603875339031	-0.00619963090866804	-0.0026282137259841
454	-1.58246266841888	-0.199674710631371	25.7080421447754	-0.00814767740666866	-0.000355493422830477	-0.00425158534198999	-0.0026282137259841
455	-0.283765345811844	-0.52434903383255	25.5781726837158	0.0022419011220336	-0.00977104809135199	0.00841071270406246	-0.00684897974133492
456	-2.88115978240967	0.774348258972168	25.6431064605713	-0.00912170019000769	-0.000680167751852423	-0.00977104809135199	0.00159255252219737
457	-2.23181128501892	-0.199674710631371	26.0976505279541	-0.00425158534198999	0.00613799272105098	-0.00100484199356288	0.00418994715437293
458	1.01493191719055	-0.52434903383255	26.0976505279541	0.01100810803473	-0.000355493422830477	-0.00327756232582033	0.00613799272105098
459	-0.933113992214203	0.774348258972168	25.9028453826904	0.00159255252219737	-0.00230353930965066	-0.00684897974133492	0.000293855206109583
460	-1.58246266841888	-0.199674710631371	25.6431064605713	0.00906006153672934	-0.00295288790948689	0.00938473641872406	-0.00327756232582033
461	1.01493191719055	-1.4983719587326	25.5781726837158	0.00256657530553639	-0.00522560812532902	0.00321592413820326	-0.00392691092565656
462	-0.933113992214203	-0.199674710631371	25.9028453826904	0.00711201597005129	0.00256657530553639	0.00516396993771195	0.00256657530553639
463	-2.23181128501892	1.09902250766754	26.0327167510986	-0.00944637414067984	0.00841071270406246	-0.0100957229733467	0.00191722682211548
464	-0.933113992214203	0.124999612569809	25.3833675384521	0.000943203864153475	0.00126787810586393	-0.0152905117720366	-0.00327756232582033
465	-0.283765345811844	0.124999612569809	26.0327167510986	-0.00555028254166245	0.00516396993771195	-0.00197886489331722	-0.00327756232582033
466	-0.933113992214203	-1.17369759082794	26.2924556732178	-0.00555028254166245	-0.00912170019000769	-0.00360223650932312	-0.00652430532500148
467	1.01493191719055	-0.52434903383255	25.837911605835	0.0181509424000978	0.00289124972186983	-0.00814767740666866	-0.000680167751852423
468	-0.933113992214203	0.124999612569809	25.9028453826904	0.00581331877037883	0.00776136433705688	0.00256657530553639	-0.000355493422830477
469	-0.933113992214203	0.774348258972168	25.5781726837158	0.00483929552137852	0.00386527273803949	-0.0117190945893526	-0.00425158534198999
470	1.01493191719055	-0.199674710631371	25.837911605835	-0.0107450718060136	-0.00555028254166245	-0.0026282137259841	0.00289124972186983
471	1.01493191719055	-0.199674710631371	26.0327167510986	-0.00392691092565656	-0.00100484199356288	0.000618529506027699	-0.00327756232582033
472	-0.283765345811844	-0.849023342132568	25.9677810668945	-0.00522560812532902	-0.00197886489331722	0.00581331877037883	0.011982130818069
473	-0.933113992214203	0.124999612569809	26.0976505279541	0.000293855206109583	0.00451462110504508	-0.00717365415766835	-0.00360223650932312
474	-2.88115978240967	0.124999612569809	25.6431064605713	-0.00619963090866804	0.00613799272105098	0.00191722682211548	-0.00230353930965066
475	1.66428053379059	-0.199674710631371	25.9028453826904	0.00711201597005129	0.00159255252219737	0.00613799272105098	-0.00749832857400179
476	0.365583270788193	-0.199674710631371	25.6431064605713	0.00386527273803949	-0.00132951640989631	-0.00490093370899558	-0.00490093370899558
477	-0.933113992214203	0.124999612569809	25.7080421447754	0.0152288740500808	0.00711201597005129	0.00126787810586393	0.00321592413820326
478	-0.933113992214203	-0.52434903383255	25.7729759216309	0.00386527273803949	-0.00912170019000769	-0.00814767740666866	-0.00100484199356288
479	0.365583270788193	0.124999612569809	25.9677810668945	0.00516396993771195	0.00613799272105098	0.00386527273803949	-0.000680167751852423
480	-3.53050851821899	0.449673920869827	26.4223251342773	-0.0149658378213644	0.00321592413820326	-0.0133424662053585	-0.00652430532500148
481	-0.283765345811844	-0.52434903383255	25.7729759216309	-0.00392691092565656	-0.00327756232582033	-0.000355493422830477	-0.0026282137259841
482	0.365583270788193	-1.17369759082794	25.5132369995117	-3.08191010844894e-05	0.00678734155371785	-3.08191010844894e-05	0.00418994715437293
483	0.365583270788193	0.124999612569809	25.837911605835	-0.0104203969240189	0.000293855206109583	-0.000680167751852423	0.00386527273803949
484	-0.283765345811844	0.124999612569809	25.7729759216309	-0.00230353930965066	-0.00912170019000769	0.0022419011220336	-0.00425158534198999
485	-1.58246266841888	0.124999612569809	26.0327167510986	-0.00360223650932312	0.0022419011220336	0.000293855206109583	-0.000355493422830477
486	-0.933113992214203	-0.52434903383255	26.0327167510986	-0.00749832857400179	-0.00360223650932312	0.00646266713738441	0.00159255252219737
487	-0.933113992214203	0.774348258972168	25.9028453826904	0.00581331877037883	0.000618529506027699	0.00451462110504508	-0.00360223650932312
488	0.365583270788193	0.449673920869827	25.4483013153076	-0.00327756232582033	0.00646266713738441	-0.00327756232582033	0.00386527273803949
489	-0.283765345811844	-0.199674710631371	25.6431064605713	-0.0201606266200542	0.0022419011220336	-0.00912170019000769	0.00159255252219737
490	0.365583270788193	-1.17369759082794	26.1625862121582	-0.0182125810533762	-0.00360223650932312	0.00321592413820326	-0.00425158534198999
491	-1.58246266841888	0.774348258972168	25.9028453826904	-0.00230353930965066	-0.0026282137259841	-0.000680167751852423	0.000618529506027699
492	-1.58246266841888	0.449673920869827	25.837911605835	-3.08191010844894e-05	0.0022419011220336	-0.0113944197073579	0.000618529506027699
493	-1.58246266841888	0.124999612569809	25.9028453826904	0.020423661917448	0.00386527273803949	-0.00555028254166245	-0.00457625929266214
494	-2.23181128501892	0.124999612569809	25.7080421447754	-0.00522560812532902	-0.00100484199356288	-0.00457625929266214	-0.00230353930965066
495	1.01493191719055	-0.52434903383255	25.7080421447754	-3.08191010844894e-05	-0.0026282137259841	0.000943203864153475	-0.00327756232582033
496	0.365583270788193	-1.4983719587326	25.9028453826904	0.00159255252219737	-0.00977104809135199	-0.000680167751852423	0.00483929552137852
497	-0.933113992214203	0.124999612569809	25.7080421447754	-0.00587495695799589	0.00289124972186983	-0.0143164889886975	0.00516396993771195
498	-2.23181128501892	-0.52434903383255	26.0327167510986	0.000293855206109583	0.00581331877037883	0.0022419011220336	0.00418994715437293
499	-1.58246266841888	0.449673920869827	25.837911605835	0.00873538758605719	-3.08191010844894e-05	-0.00977104809135199	-0.00490093370899558
500	-0.283765345811844	0.124999612569809	26.0976505279541	-0.023407369852066	-0.00490093370899558	-3.08191010844894e-05	0.00256657530553639
501	0.365583270788193	-1.17369759082794	25.9028453826904	-0.00587495695799589	-0.00425158534198999	-0.00100484199356288	-3.08191010844894e-05
502	-0.933113992214203	-0.199674710631371	25.5781726837158	0.00906006153672934	0.00191722682211548	-0.00165419070981443	0.00581331877037883
503	-2.23181128501892	0.774348258972168	25.318431854248	-0.0130177913233638	0.00159255252219737	-0.00132951640989631	-0.00327756232582033
504	-2.88115978240967	0.124999612569809	25.837911605835	-0.00782300252467394	0.00483929552137852	-0.0026282137259841	-0.00717365415766835
505	-0.283765345811844	0.449673920869827	25.5132369995117	-0.00879702530801296	0.00451462110504508	-0.00230353930965066	-0.00295288790948689
506	1.01493191719055	0.124999612569809	25.837911605835	-0.00879702530801296	-0.00847235135734081	0.00256657530553639	-0.00457625929266214
507	-0.283765345811844	-1.4983719587326	26.2924556732178	-0.0169138833880424	0.00289124972186983	0.00321592413820326	0.00613799272105098
508	-0.933113992214203	0.774348258972168	25.6431064605713	0.013930176384747	0.00191722682211548	0.00581331877037883	0.00321592413820326
509	-2.88115978240967	0.124999612569809	25.837911605835	-0.00490093370899558	0.000943203864153475	-0.00392691092565656	-0.00165419070981443
510	-2.23181128501892	0.124999612569809	25.7729759216309	0.0100340843200684	-0.00132951640989631	-0.00132951640989631	0.00256657530553639
511	1.01493191719055	0.124999612569809	25.4483013153076	-0.00230353930965066	0.00191722682211548	-0.00165419070981443	0.00354059832170606
512	-0.933113992214203	0.124999612569809	26.0976505279541	0.0113327819854021	0.000943203864153475	0.0022419011220336	-0.0026282137259841
513	-0.283765345811844	-1.17369759082794	26.3573894500732	0.01100810803473	-0.00197886489331722	-0.00230353930965066	-3.08191010844894e-05
514	-0.283765345811844	0.124999612569809	26.2924556732178	0.00613799272105098	0.00126787810586393	-0.00879702530801296	-0.00555028254166245
515	-4.17985725402832	0.774348258972168	25.6431064605713	-0.0133424662053585	0.000293855206109583	-0.00425158534198999	-0.00944637414067984
516	1.01493191719055	0.124999612569809	25.837911605835	0.0022419011220336	0.00418994715437293	0.00159255252219737	-0.000355493422830477
517	1.01493191719055	-0.52434903383255	25.6431064605713	0.0168522447347641	0.00386527273803949	-0.00360223650932312	0.00321592413820326
518	0.365583270788193	-0.199674710631371	25.9028453826904	0.000293855206109583	-3.08191010844894e-05	-0.00652430532500148	0.000943203864153475
519	-1.58246266841888	-1.4983719587326	26.0327167510986	0.0213976856321096	-0.00197886489331722	-0.00522560812532902	-0.00522560812532902
520	0.365583270788193	-0.849023342132568	26.0327167510986	-0.00587495695799589	-0.00327756232582033	-0.00555028254166245	0.00159255252219737
521	-4.17985725402832	0.449673920869827	26.0327167510986	-0.00327756232582033	-0.000355493422830477	0.000618529506027699	-0.00619963090866804
522	-0.283765345811844	0.449673920869827	25.9677810668945	-0.00619963090866804	0.0022419011220336	0.000943203864153475	0.00613799272105098
523	0.365583270788193	0.124999612569809	25.6431064605713	0.00646266713738441	0.00678734155371785	-0.00230353930965066	0.00159255252219737
524	-0.283765345811844	-0.849023342132568	25.9028453826904	-0.00360223650932312	0.0022419011220336	-0.00165419070981443	-0.00619963090866804
525	-0.933113992214203	-0.199674710631371	25.9028453826904	-0.00684897974133492	-0.00847235135734081	-0.00360223650932312	0.0022419011220336
526	-1.58246266841888	0.449673920869827	25.6431064605713	0.00613799272105098	-0.00197886489331722	-0.00327756232582033	0.0022419011220336
527	-0.283765345811844	-0.199674710631371	26.1625862121582	-0.0201606266200542	0.000618529506027699	-0.00684897974133492	0.00321592413820326
528	0.365583270788193	-0.52434903383255	26.0976505279541	0.00354059832170606	-0.00132951640989631	0.00321592413820326	0.00159255252219737
529	-0.283765345811844	-0.849023342132568	25.7080421447754	-0.00360223650932312	-0.0113944197073579	-0.00619963090866804	-0.00100484199356288
530	-0.283765345811844	-0.52434903383255	25.7080421447754	-0.0211346503347158	-0.00165419070981443	0.000618529506027699	0.00386527273803949
531	0.365583270788193	-0.52434903383255	25.837911605835	-0.0211346503347158	-0.00295288790948689	0.00418994715437293	0.000293855206109583
532	-0.283765345811844	-0.199674710631371	26.0327167510986	-0.0120437685400248	0.00483929552137852	-0.00360223650932312	0.00321592413820326
533	0.365583270788193	-0.849023342132568	26.0976505279541	-0.0162645354866982	0.00354059832170606	-0.00619963090866804	-0.00522560812532902
534	1.01493191719055	0.124999612569809	26.0976505279541	-0.0133424662053585	0.00386527273803949	-0.00490093370899558	-0.000680167751852423
535	-0.283765345811844	0.124999612569809	26.1625862121582	-0.0185372550040483	0.00483929552137852	-0.00619963090866804	-0.0026282137259841
536	-0.933113992214203	-0.52434903383255	25.4483013153076	0.00970941036939621	-0.00749832857400179	0.00126787810586393	-0.00295288790948689
537	0.365583270788193	-0.849023342132568	26.0327167510986	-0.0026282137259841	0.00386527273803949	-0.00522560812532902	-0.000355493422830477
538	-1.58246266841888	-0.52434903383255	25.7729759216309	-0.00425158534198999	0.0123068047687411	0.00126787810586393	0.00418994715437293
539	0.365583270788193	-0.199674710631371	26.0327167510986	0.00906006153672934	-0.00197886489331722	-0.00165419070981443	-0.00165419070981443
540	-0.933113992214203	0.449673920869827	25.7080421447754	0.00159255252219737	0.00256657530553639	0.000618529506027699	-0.00717365415766835
541	0.365583270788193	-0.52434903383255	26.0327167510986	-0.00555028254166245	-0.00652430532500148	-3.08191010844894e-05	0.00159255252219737
542	1.01493191719055	-1.82304632663727	25.9028453826904	0.012956153601408	-0.00327756232582033	0.00418994715437293	0.00581331877037883
543	1.01493191719055	-0.199674710631371	25.4483013153076	0.00711201597005129	0.00646266713738441	-0.00327756232582033	0.000293855206109583
544	-2.23181128501892	0.124999612569809	25.7729759216309	-0.00717365415766835	0.00418994715437293	-0.00132951640989631	-0.00100484199356288
545	0.365583270788193	-0.52434903383255	25.7729759216309	-0.00847235135734081	-0.000355493422830477	-0.00360223650932312	-0.00392691092565656
546	1.01493191719055	-0.849023342132568	25.7080421447754	0.00451462110504508	-0.0026282137259841	0.00711201597005129	-0.00457625929266214
547	-0.933113992214203	-0.199674710631371	26.0976505279541	0.000943203864153475	0.00711201597005129	-0.00230353930965066	0.000618529506027699
548	-0.283765345811844	-0.849023342132568	26.0976505279541	0.0106834331527352	0.000943203864153475	-0.00912170019000769	-3.08191010844894e-05
549	0.365583270788193	0.449673920869827	25.4483013153076	0.00906006153672934	-0.000680167751852423	-0.00295288790948689	0.00354059832170606
550	-3.53050851821899	0.449673920869827	25.6431064605713	-0.000680167751852423	-0.00100484199356288	0.000943203864153475	0.00743668992072344
551	-0.283765345811844	-0.849023342132568	25.9028453826904	-0.00230353930965066	0.00548864435404539	-0.000680167751852423	-0.00197886489331722
552	1.66428053379059	-0.52434903383255	25.837911605835	0.00126787810586393	0.00256657530553639	-0.00457625929266214	0.00776136433705688
553	1.01493191719055	0.124999612569809	25.9677810668945	0.0126314787194133	0.00516396993771195	-0.00392691092565656	-0.000355493422830477
554	-0.933113992214203	-0.52434903383255	25.9028453826904	-0.00100484199356288	-0.00360223650932312	-0.00814767740666866	-0.0026282137259841
555	-1.58246266841888	0.774348258972168	26.0327167510986	0.00386527273803949	0.00386527273803949	-0.00100484199356288	-0.00230353930965066
556	-2.23181128501892	0.124999612569809	25.9677810668945	-3.08191010844894e-05	0.00386527273803949	0.000943203864153475	0.00581331877037883
557	1.66428053379059	-0.52434903383255	25.837911605835	-0.00392691092565656	0.000618529506027699	-0.000680167751852423	0.013930176384747
558	1.01493191719055	-0.52434903383255	25.6431064605713	0.00711201597005129	0.00418994715437293	-0.00197886489331722	0.00289124972186983
559	-0.933113992214203	1.09902250766754	25.837911605835	-0.00587495695799589	-3.08191010844894e-05	0.000943203864153475	-0.00587495695799589
560	-0.933113992214203	-1.17369759082794	26.0976505279541	0.00678734155371785	0.000293855206109583	-3.08191010844894e-05	-0.00392691092565656
561	0.365583270788193	-0.52434903383255	26.0976505279541	-0.00490093370899558	-0.00132951640989631	-0.00425158534198999	0.000618529506027699
562	-2.88115978240967	1.09902250766754	26.2275199890137	0.00548864435404539	0.00289124972186983	0.0022419011220336	-0.0026282137259841
563	-0.283765345811844	0.774348258972168	25.7080421447754	0.00808603875339031	0.00808603875339031	0.00256657530553639	0.00354059832170606
564	0.365583270788193	0.449673920869827	25.5781726837158	0.00516396993771195	-3.08191010844894e-05	-0.00197886489331722	0.00256657530553639
565	1.66428053379059	-0.849023342132568	25.7080421447754	0.00191722682211548	-0.0026282137259841	-0.00392691092565656	-0.00749832857400179
566	0.365583270788193	-0.849023342132568	26.0327167510986	0.000293855206109583	-0.00457625929266214	0.00126787810586393	-0.00392691092565656
567	-2.23181128501892	0.449673920869827	25.7729759216309	0.00516396993771195	0.00516396993771195	-0.00360223650932312	0.00841071270406246
568	-2.23181128501892	1.09902250766754	25.7080421447754	0.000943203864153475	0.00191722682211548	-0.00100484199356288	0.00159255252219737
569	0.365583270788193	0.124999612569809	26.0976505279541	0.00613799272105098	-0.000355493422830477	-0.00814767740666866	-0.00684897974133492
570	0.365583270788193	0.449673920869827	25.7080421447754	-0.0201606266200542	0.0022419011220336	-0.00392691092565656	0.000293855206109583
571	-1.58246266841888	-0.199674710631371	25.5781726837158	0.00126787810586393	-0.00587495695799589	-0.00197886489331722	-0.00230353930965066
572	-0.933113992214203	0.124999612569809	25.5781726837158	-0.00392691092565656	0.00191722682211548	0.00873538758605719	-0.00165419070981443
573	-1.58246266841888	-0.52434903383255	25.7729759216309	-0.00749832857400179	0.00776136433705688	-0.0110697457566857	0.00451462110504508
574	-1.58246266841888	-0.199674710631371	25.6431064605713	0.00256657530553639	-0.00100484199356288	0.00483929552137852	-0.000680167751852423
575	-1.58246266841888	0.124999612569809	25.5132369995117	0.0113327819854021	0.00354059832170606	-0.00944637414067984	-0.00652430532500148
576	0.365583270788193	-0.52434903383255	26.2275199890137	-0.00684897974133492	-0.00295288790948689	-0.00132951640989631	0.00256657530553639
577	1.01493191719055	-1.82304632663727	26.0976505279541	0.011982130818069	-0.00912170019000769	0.00646266713738441	-0.00165419070981443
578	0.365583270788193	-0.199674710631371	25.837911605835	-0.00652430532500148	0.00938473641872406	-0.000355493422830477	-0.00100484199356288
579	-3.53050851821899	0.449673920869827	25.9677810668945	-0.0175632312893867	0.00581331877037883	-0.00587495695799589	-0.00230353930965066
580	-0.283765345811844	-0.199674710631371	26.0327167510986	0.000293855206109583	-0.00522560812532902	-0.00327756232582033	-3.08191010844894e-05
581	-0.933113992214203	1.09902250766754	25.9028453826904	0.0158782228827477	0.00256657530553639	0.000293855206109583	0.000943203864153475
582	-1.58246266841888	0.124999612569809	25.837911605835	-0.0120437685400248	-0.00165419070981443	0.000943203864153475	0.00354059832170606
583	-0.283765345811844	-0.199674710631371	25.9677810668945	-0.0133424662053585	-0.00912170019000769	-0.00912170019000769	-0.000355493422830477
584	-1.58246266841888	1.09902250766754	25.9028453826904	-0.0113944197073579	0.000293855206109583	0.00613799272105098	-0.0026282137259841
585	-3.53050851821899	0.449673920869827	25.3833675384521	-0.0130177913233638	0.00289124972186983	0.00256657530553639	0.0022419011220336
586	1.66428053379059	-0.52434903383255	25.3833675384521	-0.0169138833880424	-0.00100484199356288	0.00354059832170606	0.00354059832170606
587	1.66428053379059	-0.52434903383255	25.3833675384521	0.0230210572481155	0.00386527273803949	0.00159255252219737	-0.00165419070981443
588	-1.58246266841888	0.124999612569809	25.837911605835	-0.000680167751852423	0.0022419011220336	-0.00522560812532902	0.00126787810586393
589	1.66428053379059	-1.82304632663727	26.0976505279541	-0.00684897974133492	-0.00197886489331722	-0.00749832857400179	0.00191722682211548
590	-2.23181128501892	0.774348258972168	25.6431064605713	0.00516396993771195	-0.00912170019000769	-0.00782300252467394	-0.00912170019000769
591	-2.88115978240967	-0.52434903383255	25.9677810668945	0.00321592413820326	-0.00100484199356288	-0.0026282137259841	0.00776136433705688
592	1.66428053379059	-0.849023342132568	25.9028453826904	0.0116574559360743	-0.000680167751852423	-0.00522560812532902	-0.00360223650932312
593	0.365583270788193	-0.52434903383255	25.6431064605713	0.000293855206109583	0.00256657530553639	-0.00879702530801296	0.00159255252219737
594	-0.283765345811844	-0.849023342132568	25.9677810668945	0.0178262684494257	0.00126787810586393	-0.00619963090866804	-0.00457625929266214
595	-0.933113992214203	-1.4983719587326	25.9677810668945	-0.00295288790948689	-0.00912170019000769	-0.00425158534198999	0.000293855206109583
596	-0.933113992214203	0.774348258972168	25.5781726837158	-0.00782300252467394	0.00256657530553639	-0.00295288790948689	-0.00165419070981443
597	-0.933113992214203	-0.849023342132568	25.837911605835	0.0100340843200684	0.00418994715437293	0.00451462110504508	-3.08191010844894e-05
598	0.365583270788193	-0.52434903383255	26.0976505279541	0.013930176384747	0.00191722682211548	-0.0123684434220195	0.00191722682211548
599	0.365583270788193	-0.52434903383255	25.6431064605713	-0.00360223650932312	0.00743668992072344	-0.0113944197073579	-0.00457625929266214
600	-0.933113992214203	0.124999612569809	25.5781726837158	0.0158782228827477	-0.00457625929266214	0.00126787810586393	-0.000680167751852423
601	-0.933113992214203	-0.199674710631371	25.837911605835	-0.00717365415766835	-0.00360223650932312	-0.0026282137259841	0.000943203864153475
602	-1.58246266841888	-0.849023342132568	25.9677810668945	-0.0139918150380254	0.00776136433705688	0.00289124972186983	0.00354059832170606
603	-1.58246266841888	-0.199674710631371	26.0976505279541	-0.00327756232582033	0.00289124972186983	0.00191722682211548	0.00354059832170606
604	-0.283765345811844	-0.849023342132568	26.0976505279541	0.000943203864153475	0.00581331877037883	-0.00522560812532902	-0.00100484199356288
605	-0.933113992214203	0.449673920869827	25.9028453826904	0.00970941036939621	-0.000680167751852423	-0.00230353930965066	0.00126787810586393
606	-2.23181128501892	0.449673920869827	26.0327167510986	0.00581331877037883	-0.000355493422830477	0.0022419011220336	-0.00100484199356288
607	-0.283765345811844	-1.17369759082794	25.9028453826904	0.00906006153672934	-0.00425158534198999	-0.00392691092565656	-0.00457625929266214
608	-0.283765345811844	-0.849023342132568	26.0327167510986	-0.00912170019000769	0.00516396993771195	0.000293855206109583	0.00613799272105098
609	-2.23181128501892	1.09902250766754	25.9677810668945	0.00418994715437293	0.00808603875339031	-0.00684897974133492	-0.00132951640989631
610	1.01493191719055	0.124999612569809	25.9677810668945	-0.00749832857400179	-0.00490093370899558	0.000618529506027699	-0.00230353930965066
611	1.66428053379059	-0.199674710631371	26.0976505279541	0.00256657530553639	0.00776136433705688	-0.0117190945893526	0.00483929552137852
612	-0.283765345811844	0.449673920869827	25.7080421447754	0.00289124972186983	0.00126787810586393	0.0022419011220336	-0.00327756232582033
613	-0.933113992214203	0.774348258972168	25.4483013153076	0.0142548503354192	0.00548864435404539	-0.00749832857400179	0.000618529506027699
614	-0.283765345811844	0.124999612569809	25.7080421447754	-0.00912170019000769	0.00321592413820326	-0.00392691092565656	-0.00392691092565656
615	-0.283765345811844	0.124999612569809	25.9677810668945	0.000293855206109583	-0.0026282137259841	0.000943203864153475	-0.00652430532500148
616	-0.283765345811844	-0.199674710631371	25.9028453826904	-0.0126931173726916	-0.00490093370899558	0.00159255252219737	-0.0026282137259841
617	0.365583270788193	0.449673920869827	25.9028453826904	0.0136055024340749	-0.00100484199356288	-0.000680167751852423	0.00776136433705688
618	-0.933113992214203	-0.52434903383255	25.837911605835	0.0136055024340749	-0.00392691092565656	-0.00555028254166245	-0.0026282137259841
619	0.365583270788193	-0.52434903383255	26.0327167510986	0.0226963832974434	0.00678734155371785	-0.000355493422830477	-0.000680167751852423
620	-4.17985725402832	0.449673920869827	25.5132369995117	-0.00555028254166245	0.000943203864153475	-0.00360223650932312	0.00613799272105098
621	-0.283765345811844	-0.199674710631371	25.6431064605713	0.00483929552137852	0.00126787810586393	0.00418994715437293	-0.00392691092565656
622	0.365583270788193	-0.199674710631371	25.6431064605713	-0.000680167751852423	-0.00684897974133492	-0.00879702530801296	0.00289124972186983
623	1.66428053379059	-0.849023342132568	25.9028453826904	0.0168522447347641	0.00711201597005129	-0.00717365415766835	0.00256657530553639
624	1.01493191719055	-1.4983719587326	26.1625862121582	0.00321592413820326	-0.00295288790948689	0.00581331877037883	-0.000680167751852423
625	1.01493191719055	-0.849023342132568	26.2924556732178	0.0158782228827477	-0.00490093370899558	-0.00230353930965066	-0.00132951640989631
626	-3.53050851821899	0.449673920869827	26.0327167510986	-0.0152905117720366	0.00646266713738441	-0.00425158534198999	0.00613799272105098
627	0.365583270788193	0.124999612569809	25.6431064605713	0.0217223595827818	-3.08191010844894e-05	-0.00100484199356288	-0.00327756232582033
628	1.01493191719055	-0.199674710631371	25.6431064605713	0.0191249661147594	0.0126314787194133	-0.00327756232582033	0.00126787810586393
629	-1.58246266841888	0.124999612569809	25.9028453826904	-0.00295288790948689	0.000293855206109583	-0.000355493422830477	-0.00132951640989631
630	1.01493191719055	-1.4983719587326	25.9677810668945	0.0220470335334539	-0.0126931173726916	-0.00392691092565656	-0.00457625929266214
631	-1.58246266841888	0.774348258972168	25.7729759216309	0.000618529506027699	-0.00425158534198999	0.00386527273803949	-0.00555028254166245
632	-4.17985725402832	0.449673920869827	26.1625862121582	0.00808603875339031	-0.00197886489331722	-0.00197886489331722	0.00191722682211548
633	-0.283765345811844	0.449673920869827	25.9028453826904	0.00159255252219737	0.00873538758605719	-0.00587495695799589	0.00321592413820326
634	-1.58246266841888	1.09902250766754	25.3833675384521	0.00776136433705688	0.00418994715437293	-0.00327756232582033	-0.00425158534198999
635	-0.933113992214203	0.449673920869827	26.0327167510986	0.00126787810586393	0.000293855206109583	-0.00522560812532902	0.00418994715437293
636	1.01493191719055	-1.4983719587326	25.9677810668945	-0.0026282137259841	-0.0130177913233638	-0.00132951640989631	0.00321592413820326
637	-2.23181128501892	1.09902250766754	25.7729759216309	-0.000355493422830477	-0.000355493422830477	-0.00165419070981443	-0.0026282137259841
638	-3.53050851821899	0.449673920869827	26.0327167510986	0.00321592413820326	0.00938473641872406	-0.00555028254166245	0.00321592413820326
639	1.01493191719055	0.449673920869827	26.0976505279541	-0.00165419070981443	-0.000680167751852423	-0.0104203969240189	-0.00555028254166245
640	1.01493191719055	-0.199674710631371	25.9028453826904	-0.00814767740666866	-0.00587495695799589	0.00256657530553639	-0.00912170019000769
641	-0.283765345811844	-0.199674710631371	25.9677810668945	-0.000680167751852423	0.000943203864153475	-3.08191010844894e-05	0.00289124972186983
642	1.01493191719055	-1.17369759082794	25.318431854248	0.00548864435404539	-0.00847235135734081	-0.00295288790948689	0.00808603875339031
643	-0.933113992214203	0.774348258972168	25.4483013153076	0.0149041991680861	0.00581331877037883	0.00386527273803949	-0.00327756232582033
644	-2.88115978240967	0.124999612569809	25.7729759216309	0.00256657530553639	0.00321592413820326	0.00289124972186983	0.00126787810586393
645	1.01493191719055	-0.849023342132568	26.0976505279541	0.00354059832170606	0.00159255252219737	0.00159255252219737	-0.00847235135734081
646	0.365583270788193	-0.52434903383255	25.9677810668945	-0.00522560812532902	0.00354059832170606	0.00191722682211548	-3.08191010844894e-05
647	-1.58246266841888	0.449673920869827	25.9677810668945	-0.00360223650932312	0.00126787810586393	-0.00360223650932312	0.00548864435404539
648	0.365583270788193	-0.849023342132568	25.6431064605713	-0.00457625929266214	0.000618529506027699	-0.000680167751852423	0.00581331877037883
649	1.01493191719055	-0.52434903383255	25.9677810668945	-0.00165419070981443	0.00841071270406246	0.00256657530553639	0.000943203864153475
650	-4.82920598983765	0.449673920869827	25.4483013153076	-0.0107450718060136	0.00126787810586393	-3.08191010844894e-05	-0.000355493422830477
651	-0.283765345811844	0.774348258972168	25.4483013153076	-0.00879702530801296	0.00354059832170606	-0.00619963090866804	-3.08191010844894e-05
652	-1.58246266841888	-0.52434903383255	25.837911605835	0.00354059832170606	-0.00327756232582033	0.00289124972186983	0.000293855206109583
653	0.365583270788193	-1.17369759082794	26.2924556732178	0.0165275707840919	0.00126787810586393	-0.00165419070981443	-0.00327756232582033
654	-0.933113992214203	-1.17369759082794	26.4223251342773	-0.00490093370899558	0.00289124972186983	-0.00587495695799589	0.00321592413820326
655	-1.58246266841888	0.449673920869827	25.837911605835	0.00841071270406246	-0.00392691092565656	-0.00295288790948689	-0.00879702530801296
656	-1.58246266841888	0.774348258972168	25.5781726837158	-0.00327756232582033	0.00386527273803949	0.00581331877037883	0.00256657530553639
657	1.66428053379059	-0.199674710631371	25.9028453826904	0.00483929552137852	-0.00327756232582033	-0.00814767740666866	0.00418994715437293
658	0.365583270788193	-0.199674710631371	25.9028453826904	0.01100810803473	-0.0026282137259841	-0.00360223650932312	-0.00490093370899558
659	-2.23181128501892	0.449673920869827	25.9028453826904	-0.00814767740666866	-3.08191010844894e-05	-0.00360223650932312	-0.00100484199356288
660	0.365583270788193	-1.17369759082794	26.3573894500732	-0.00132951640989631	-0.0026282137259841	0.00126787810586393	-0.00717365415766835
661	-0.933113992214203	-0.199674710631371	25.837911605835	0.00483929552137852	0.000293855206109583	-0.00132951640989631	0.0022419011220336
662	-2.23181128501892	0.774348258972168	25.6431064605713	-0.0026282137259841	0.00159255252219737	-0.00490093370899558	0.00159255252219737
663	-1.58246266841888	0.774348258972168	25.3833675384521	0.00906006153672934	0.00873538758605719	-0.00522560812532902	-0.00425158534198999
664	-0.283765345811844	0.449673920869827	25.5781726837158	-0.00912170019000769	0.000618529506027699	-0.00165419070981443	0.00159255252219737
665	-0.283765345811844	-0.199674710631371	25.837911605835	0.00841071270406246	-0.00847235135734081	-0.00522560812532902	-0.00392691092565656
666	-0.283765345811844	-1.17369759082794	26.1625862121582	0.0022419011220336	-0.00457625929266214	-0.00100484199356288	0.00159255252219737
667	-2.88115978240967	0.124999612569809	26.0327167510986	0.00386527273803949	0.00126787810586393	0.00678734155371785	0.0022419011220336
668	-2.23181128501892	0.774348258972168	25.9028453826904	0.00776136433705688	0.00581331877037883	-0.00879702530801296	-0.00457625929266214
669	0.365583270788193	-0.52434903383255	25.6431064605713	0.00516396993771195	0.00256657530553639	-0.00684897974133492	0.0022419011220336
670	-0.283765345811844	0.774348258972168	25.5132369995117	-0.000680167751852423	-0.00230353930965066	-0.00652430532500148	0.00483929552137852
671	-0.283765345811844	-1.17369759082794	25.837911605835	0.00646266713738441	-0.00587495695799589	0.000293855206109583	-0.00230353930965066
672	0.365583270788193	-0.199674710631371	26.3573894500732	-0.0110697457566857	0.0100340843200684	0.00126787810586393	0.00126787810586393
673	-0.933113992214203	-0.52434903383255	26.0976505279541	0.0103587592020631	0.0113327819854021	-0.00944637414067984	0.0022419011220336
674	0.365583270788193	-0.52434903383255	26.2275199890137	-0.0256800893694162	0.00548864435404539	-0.00457625929266214	0.00743668992072344
675	-0.283765345811844	-0.52434903383255	25.7080421447754	0.0126314787194133	-0.00717365415766835	0.000943203864153475	0.0022419011220336
676	-0.933113992214203	0.124999612569809	25.6431064605713	-0.00165419070981443	-0.00717365415766835	-0.00619963090866804	0.000293855206109583
677	0.365583270788193	-1.82304632663727	25.9677810668945	0.00970941036939621	-0.00197886489331722	0.00289124972186983	0.00776136433705688
678	0.365583270788193	-0.52434903383255	25.9028453826904	0.0278911720961332	0.00321592413820326	-3.08191010844894e-05	0.00256657530553639
679	-3.53050851821899	0.124999612569809	26.1625862121582	0.00711201597005129	0.00159255252219737	-0.00327756232582033	0.00321592413820326
680	0.365583270788193	-0.199674710631371	26.0976505279541	-0.00295288790948689	0.000293855206109583	-0.00360223650932312	-0.00977104809135199
681	-2.23181128501892	0.449673920869827	25.837911605835	-0.0113944197073579	0.00256657530553639	-0.00490093370899558	-0.00100484199356288
682	-0.933113992214203	0.124999612569809	25.837911605835	0.0217223595827818	0.00418994715437293	-0.00457625929266214	0.00613799272105098
683	-0.283765345811844	-1.17369759082794	25.6431064605713	0.0288651939481497	-0.00295288790948689	-0.00327756232582033	0.00256657530553639
684	-1.58246266841888	1.09902250766754	25.7080421447754	0.0142548503354192	0.00743668992072344	-0.00457625929266214	-3.08191010844894e-05
685	-4.17985725402832	0.774348258972168	25.6431064605713	-0.0224333461374044	-0.00197886489331722	0.0113327819854021	0.00613799272105098
686	-0.933113992214203	1.09902250766754	25.4483013153076	0.00938473641872406	0.000943203864153475	-0.00327756232582033	-0.00360223650932312
687	0.365583270788193	0.124999612569809	25.7729759216309	-0.0113944197073579	0.00646266713738441	0.000293855206109583	0.00159255252219737
688	-1.58246266841888	0.774348258972168	26.2275199890137	0.00613799272105098	0.00581331877037883	0.00678734155371785	0.00289124972186983
689	1.66428053379059	-1.82304632663727	25.9677810668945	-0.00814767740666866	0.000943203864153475	-0.00717365415766835	0.00159255252219737
690	-2.23181128501892	1.4236968755722	25.5781726837158	-0.0130177913233638	-0.00197886489331722	-0.00327756232582033	-3.08191010844894e-05
691	-4.17985725402832	0.449673920869827	25.7729759216309	-0.0120437685400248	-0.00360223650932312	-0.00327756232582033	0.00548864435404539
692	1.01493191719055	-0.199674710631371	26.1625862121582	0.0194496400654316	0.00289124972186983	-0.00327756232582033	0.00808603875339031
693	-1.58246266841888	-0.52434903383255	25.4483013153076	-0.00100484199356288	0.00776136433705688	0.00191722682211548	-0.00230353930965066
694	-2.23181128501892	0.449673920869827	25.6431064605713	-0.0026282137259841	0.00711201597005129	0.00126787810586393	0.0022419011220336
695	-0.283765345811844	-0.849023342132568	26.0327167510986	-0.000355493422830477	-0.0123684434220195	-0.00522560812532902	0.000618529506027699
696	-0.283765345811844	-0.199674710631371	26.0327167510986	0.0100340843200684	-0.00684897974133492	0.00678734155371785	-0.00619963090866804
697	-3.53050851821899	0.449673920869827	25.7080421447754	0.00548864435404539	-0.00295288790948689	-3.08191010844894e-05	0.000293855206109583
698	0.365583270788193	-0.849023342132568	25.9028453826904	0.0188002903014421	0.00873538758605719	-0.00652430532500148	-0.00165419070981443
699	0.365583270788193	-0.52434903383255	25.7080421447754	0.020423661917448	0.00256657530553639	-0.00457625929266214	0.00743668992072344
700	-1.58246266841888	0.449673920869827	25.9677810668945	-0.00749832857400179	0.00191722682211548	0.0126314787194133	-0.00197886489331722
701	-0.933113992214203	-0.199674710631371	26.4223251342773	0.00646266713738441	-0.00652430532500148	0.000293855206109583	0.00256657530553639
702	-0.933113992214203	-0.849023342132568	26.2924556732178	-0.00652430532500148	-0.00295288790948689	-0.00132951640989631	0.00743668992072344
703	-0.933113992214203	0.124999612569809	25.9677810668945	0.00126787810586393	0.00418994715437293	-0.00555028254166245	0.00159255252219737
704	0.365583270788193	-0.849023342132568	25.5781726837158	-0.0182125810533762	0.00711201597005129	-0.00879702530801296	-0.00100484199356288
705	1.01493191719055	-0.849023342132568	25.5781726837158	0.0126314787194133	-0.0026282137259841	-0.00522560812532902	0.00159255252219737
706	1.66428053379059	-0.52434903383255	25.7080421447754	0.0103587592020631	-0.00814767740666866	0.0022419011220336	0.00159255252219737
707	-1.58246266841888	0.124999612569809	25.7729759216309	0.0149041991680861	0.00418994715437293	0.00483929552137852	0.00483929552137852
708	0.365583270788193	-0.52434903383255	25.9028453826904	-0.0110697457566857	-3.08191010844894e-05	-0.00392691092565656	-0.00360223650932312
709	-0.933113992214203	-0.199674710631371	26.3573894500732	-0.00522560812532902	0.00483929552137852	-0.00490093370899558	-0.000680167751852423
710	-0.933113992214203	0.774348258972168	25.7080421447754	-0.00587495695799589	-0.00977104809135199	0.00418994715437293	0.00354059832170606
711	-1.58246266841888	0.449673920869827	25.6431064605713	0.000618529506027699	-0.00619963090866804	0.00581331877037883	0.00159255252219737
712	-2.23181128501892	-0.199674710631371	25.6431064605713	0.00678734155371785	-0.00100484199356288	0.0022419011220336	-0.00457625929266214
713	-1.58246266841888	0.774348258972168	25.5132369995117	-0.00457625929266214	0.00451462110504508	0.00418994715437293	0.0022419011220336
714	-2.23181128501892	0.774348258972168	25.4483013153076	-0.0143164889886975	0.00776136433705688	-0.00295288790948689	0.00256657530553639
715	0.365583270788193	-0.199674710631371	25.9677810668945	-0.0026282137259841	-0.000355493422830477	0.00613799272105098	-0.00522560812532902
716	-1.58246266841888	0.449673920869827	25.7080421447754	0.00711201597005129	-0.00230353930965066	-0.00879702530801296	0.00354059832170606
717	1.01493191719055	-0.849023342132568	26.0327167510986	0.01847561635077	0.00256657530553639	0.00256657530553639	0.00743668992072344
718	-2.23181128501892	-1.4983719587326	25.837911605835	-0.00814767740666866	-0.00619963090866804	-0.00652430532500148	-0.00197886489331722
719	-0.283765345811844	0.449673920869827	25.7729759216309	-0.000355493422830477	0.00776136433705688	0.00386527273803949	-0.00360223650932312
720	-2.23181128501892	0.449673920869827	25.7729759216309	-0.028926832601428	-0.000355493422830477	-0.00847235135734081	0.00126787810586393
721	1.66428053379059	-0.849023342132568	26.0976505279541	0.00191722682211548	0.00354059832170606	-0.00425158534198999	-0.0026282137259841
722	0.365583270788193	-0.52434903383255	25.7729759216309	0.00906006153672934	0.00516396993771195	0.00256657530553639	0.00678734155371785
723	1.01493191719055	-0.52434903383255	25.9028453826904	-0.00652430532500148	0.00354059832170606	-0.00295288790948689	-3.08191010844894e-05
724	0.365583270788193	-1.4983719587326	25.837911605835	0.00808603875339031	0.000618529506027699	-0.0100957229733467	0.00191722682211548
725	-0.283765345811844	-0.52434903383255	25.837911605835	0.000293855206109583	-0.00197886489331722	0.00321592413820326	0.000618529506027699
726	-2.23181128501892	-0.849023342132568	25.9028453826904	-0.0282774847000837	-3.08191010844894e-05	-0.0110697457566857	0.00354059832170606
727	-1.58246266841888	0.449673920869827	25.7080421447754	-0.00295288790948689	0.00354059832170606	-0.00132951640989631	0.00808603875339031
728	1.01493191719055	-0.52434903383255	25.5781726837158	0.00938473641872406	0.00256657530553639	-0.00457625929266214	0.0022419011220336
729	-0.283765345811844	0.124999612569809	26.1625862121582	-0.00522560812532902	0.00418994715437293	-0.00327756232582033	-0.0026282137259841
730	1.01493191719055	-1.4983719587326	26.0327167510986	-0.00100484199356288	-0.00327756232582033	0.00451462110504508	0.00418994715437293
731	-0.283765345811844	1.09902250766754	25.9677810668945	0.0136055024340749	0.0022419011220336	0.00354059832170606	0.00321592413820326
732	-2.88115978240967	0.449673920869827	25.6431064605713	-0.00555028254166245	-0.00132951640989631	0.00289124972186983	0.00354059832170606
733	-0.283765345811844	0.449673920869827	25.5132369995117	0.0220470335334539	0.00191722682211548	-0.00587495695799589	0.0022419011220336
734	-0.283765345811844	0.774348258972168	25.5132369995117	-3.08191010844894e-05	0.00613799272105098	-0.00749832857400179	-0.00457625929266214
735	0.365583270788193	-0.849023342132568	26.1625862121582	-0.00652430532500148	-0.00197886489331722	-3.08191010844894e-05	0.0022419011220336
736	-0.933113992214203	-0.52434903383255	26.3573894500732	-0.00360223650932312	0.000618529506027699	0.00289124972186983	-0.00295288790948689
737	-1.58246266841888	0.774348258972168	26.0327167510986	-0.00295288790948689	0.00613799272105098	-0.000355493422830477	0.00256657530553639
738	-1.58246266841888	-0.199674710631371	26.0327167510986	-0.00132951640989631	0.00581331877037883	-0.00684897974133492	0.00613799272105098
739	-0.283765345811844	0.124999612569809	25.123628616333	0.00159255252219737	0.00581331877037883	-0.00457625929266214	0.000293855206109583
740	1.01493191719055	0.449673920869827	25.6431064605713	-0.00717365415766835	0.00321592413820326	-0.00295288790948689	-0.000355493422830477
741	-1.58246266841888	-0.199674710631371	25.7080421447754	-0.00652430532500148	-0.00165419070981443	-3.08191010844894e-05	0.000618529506027699
742	-0.283765345811844	-0.199674710631371	25.5781726837158	0.00321592413820326	0.00548864435404539	-0.00230353930965066	0.00548864435404539
743	-3.53050851821899	0.449673920869827	25.9028453826904	-0.00457625929266214	0.00289124972186983	-3.08191010844894e-05	-0.00327756232582033
744	-2.23181128501892	0.124999612569809	26.3573894500732	-0.00197886489331722	0.00743668992072344	-0.00847235135734081	-0.00522560812532902
745	-0.283765345811844	0.774348258972168	25.837911605835	0.0113327819854021	-0.00100484199356288	0.00354059832170606	-0.00392691092565656
746	-0.283765345811844	0.449673920869827	25.5781726837158	0.0288651939481497	0.00418994715437293	-0.000355493422830477	0.00159255252219737
747	1.01493191719055	-1.82304632663727	25.837911605835	-0.0182125810533762	-0.00230353930965066	0.00159255252219737	0.000618529506027699
748	-0.933113992214203	0.449673920869827	25.6431064605713	0.00776136433705688	0.00581331877037883	-0.00165419070981443	0.000943203864153475
749	-2.23181128501892	-0.199674710631371	26.0327167510986	0.0106834331527352	0.00646266713738441	-0.00490093370899558	-0.00490093370899558
750	-1.58246266841888	1.4236968755722	25.5781726837158	-0.0130177913233638	-0.00230353930965066	0.0103587592020631	-0.00165419070981443
751	-1.58246266841888	0.774348258972168	25.6431064605713	0.000943203864153475	0.000293855206109583	-0.00490093370899558	-0.00295288790948689
752	0.365583270788193	-0.199674710631371	25.6431064605713	0.00159255252219737	0.00711201597005129	-0.00100484199356288	0.00776136433705688
753	-0.933113992214203	-0.52434903383255	25.3833675384521	0.012956153601408	-0.00490093370899558	-0.0104203969240189	0.00548864435404539
754	-2.23181128501892	0.449673920869827	26.1625862121582	-0.00100484199356288	0.000943203864153475	-0.00425158534198999	0.00354059832170606
755	-2.23181128501892	-0.199674710631371	25.7729759216309	0.00289124972186983	-0.00197886489331722	0.00678734155371785	-0.00100484199356288
756	0.365583270788193	-0.199674710631371	25.9677810668945	-0.00295288790948689	-0.00165419070981443	-0.000355493422830477	0.00256657530553639
757	-1.58246266841888	0.449673920869827	25.7080421447754	0.00126787810586393	0.000293855206109583	-0.00555028254166245	0.00418994715437293
758	1.01493191719055	-1.17369759082794	25.837911605835	0.0103587592020631	0.00289124972186983	0.00191722682211548	0.00516396993771195
759	-0.283765345811844	-1.17369759082794	25.7080421447754	-0.00782300252467394	-0.00165419070981443	0.00321592413820326	-0.00132951640989631
760	-1.58246266841888	0.449673920869827	25.5781726837158	-0.0100957229733467	-0.00555028254166245	-0.00295288790948689	-0.00327756232582033
761	-2.88115978240967	0.124999612569809	25.6431064605713	-0.000355493422830477	-0.00522560812532902	-0.0026282137259841	-0.00392691092565656
762	0.365583270788193	-0.199674710631371	26.0327167510986	0.0136055024340749	0.00970941036939621	0.000293855206109583	0.000618529506027699
763	1.01493191719055	-0.52434903383255	26.0976505279541	-0.00230353930965066	0.00418994715437293	-0.00457625929266214	-0.00100484199356288
764	1.01493191719055	-0.849023342132568	26.0327167510986	0.0223717093467712	-0.00360223650932312	-0.00847235135734081	-0.0026282137259841
765	-0.283765345811844	-0.52434903383255	26.3573894500732	-0.0159398596733809	-0.0136671401560307	-3.08191010844894e-05	-0.0143164889886975
766	-3.53050851821899	0.774348258972168	25.7729759216309	0.00678734155371785	-0.00197886489331722	0.00321592413820326	-0.00132951640989631
767	-0.933113992214203	0.449673920869827	25.6431064605713	-0.0123684434220195	0.00256657530553639	-0.00425158534198999	0.00386527273803949
768	0.365583270788193	-0.849023342132568	25.5132369995117	-0.00327756232582033	0.00938473641872406	0.00321592413820326	-0.00132951640989631
769	0.365583270788193	-1.17369759082794	25.3833675384521	0.0168522447347641	0.00289124972186983	-0.00360223650932312	-0.00165419070981443
770	-0.283765345811844	-0.52434903383255	25.9677810668945	0.00191722682211548	-0.00457625929266214	0.00321592413820326	-0.00555028254166245
771	-0.283765345811844	-0.52434903383255	26.3573894500732	-0.00425158534198999	-0.00619963090866804	-0.00847235135734081	-0.00587495695799589
772	-1.58246266841888	-0.52434903383255	26.2275199890137	0.00126787810586393	0.00321592413820326	-0.00295288790948689	0.00776136433705688
773	-1.58246266841888	-0.52434903383255	25.9677810668945	0.00354059832170606	0.00256657530553639	-0.00295288790948689	0.00289124972186983
774	-1.58246266841888	0.774348258972168	25.5132369995117	-0.0100957229733467	0.00678734155371785	-0.0123684434220195	-0.00132951640989631
775	-0.933113992214203	1.09902250766754	25.7080421447754	0.00191722682211548	0.000293855206109583	-0.00197886489331722	0.000293855206109583
776	1.66428053379059	-1.82304632663727	26.0327167510986	-0.0188619289547205	-0.0104203969240189	-0.00392691092565656	-0.00197886489331722
777	-0.933113992214203	-0.199674710631371	25.7080421447754	0.0171769186854362	0.0106834331527352	-0.00197886489331722	0.000293855206109583
778	-4.17985725402832	0.774348258972168	25.6431064605713	-0.0162645354866982	0.00354059832170606	-0.00587495695799589	0.000943203864153475
779	1.01493191719055	-0.199674710631371	26.2275199890137	0.00516396993771195	0.00970941036939621	-0.00392691092565656	0.00191722682211548
780	-0.283765345811844	0.449673920869827	25.123628616333	-0.00717365415766835	-0.00230353930965066	-0.00132951640989631	-0.00814767740666866
781	0.365583270788193	-0.199674710631371	25.837911605835	0.00906006153672934	-0.00360223650932312	-0.000680167751852423	0.000618529506027699
782	0.365583270788193	-0.849023342132568	25.7080421447754	0.0103587592020631	-0.00522560812532902	-0.00652430532500148	-0.0026282137259841
783	0.365583270788193	0.449673920869827	25.7080421447754	-0.00165419070981443	0.00873538758605719	-0.00295288790948689	0.00451462110504508
784	-4.17985725402832	0.124999612569809	25.7729759216309	-0.0250307414680719	0.00776136433705688	-0.00490093370899558	-0.0026282137259841
785	-1.58246266841888	0.449673920869827	25.6431064605713	-0.000680167751852423	0.00451462110504508	0.000943203864153475	0.000618529506027699
786	-0.283765345811844	0.449673920869827	25.6431064605713	0.0123068047687411	0.00159255252219737	-0.00295288790948689	0.000293855206109583
787	1.01493191719055	-0.52434903383255	25.9028453826904	0.00126787810586393	0.00256657530553639	-0.00197886489331722	0.00321592413820326
788	-2.23181128501892	-1.17369759082794	25.7729759216309	0.00256657530553639	-0.00295288790948689	0.00191722682211548	0.00776136433705688
789	-0.933113992214203	0.124999612569809	25.6431064605713	0.00354059832170606	0.00906006153672934	-0.0126931173726916	-0.00619963090866804
790	-3.53050851821899	0.124999612569809	25.9677810668945	-0.00587495695799589	0.00289124972186983	-0.00490093370899558	-0.00327756232582033
791	-0.283765345811844	-0.52434903383255	26.0976505279541	-0.0159398596733809	-0.00392691092565656	0.00678734155371785	-0.000355493422830477
792	0.365583270788193	-0.52434903383255	26.0327167510986	0.00743668992072344	0.000293855206109583	-0.00457625929266214	0.000943203864153475
793	-0.933113992214203	0.124999612569809	26.0976505279541	0.00548864435404539	0.00711201597005129	-0.00100484199356288	0.0022419011220336
794	-0.933113992214203	-0.849023342132568	25.5781726837158	0.00289124972186983	-0.0110697457566857	-0.00425158534198999	-0.00197886489331722
795	-0.283765345811844	-0.849023342132568	25.6431064605713	0.0126314787194133	0.00451462110504508	-0.000355493422830477	0.00451462110504508
796	-4.17985725402832	-0.849023342132568	25.7729759216309	-0.0120437685400248	-0.000355493422830477	-0.00132951640989631	-0.00165419070981443
797	-0.933113992214203	1.09902250766754	25.3833675384521	0.00126787810586393	-0.00295288790948689	-0.00782300252467394	0.00678734155371785
798	0.365583270788193	-0.199674710631371	25.4483013153076	-0.0113944197073579	0.00906006153672934	-0.0120437685400248	0.00516396993771195
799	-0.933113992214203	0.124999612569809	25.837911605835	0.0149041991680861	0.000943203864153475	-0.00327756232582033	-0.00814767740666866
800	-0.283765345811844	-1.82304632663727	26.0327167510986	-0.00230353930965066	-0.00684897974133492	-0.00165419070981443	-3.08191010844894e-05
801	-0.933113992214203	-0.52434903383255	25.4483013153076	0.00678734155371785	-0.00490093370899558	-0.00587495695799589	0.000618529506027699
802	-2.88115978240967	0.449673920869827	25.318431854248	-0.00295288790948689	0.00743668992072344	0.000943203864153475	0.00613799272105098
803	-1.58246266841888	1.09902250766754	25.3833675384521	0.0136055024340749	0.00743668992072344	-0.00360223650932312	0.0022419011220336
804	-0.283765345811844	0.124999612569809	25.4483013153076	0.00743668992072344	-0.0026282137259841	-0.00392691092565656	-0.00100484199356288
805	1.01493191719055	-0.849023342132568	25.7729759216309	0.000293855206109583	-0.00360223650932312	-0.0104203969240189	-0.00587495695799589
806	-0.933113992214203	-0.849023342132568	26.0976505279541	0.01100810803473	-0.00944637414067984	0.00483929552137852	-0.00230353930965066
807	-1.58246266841888	0.449673920869827	25.837911605835	-0.00360223650932312	0.00581331877037883	0.00548864435404539	0.00354059832170606
808	-2.23181128501892	0.449673920869827	25.7080421447754	-0.00944637414067984	0.0113327819854021	-0.00717365415766835	0.00548864435404539
809	-0.933113992214203	0.774348258972168	25.5781726837158	-0.0162645354866982	-0.000680167751852423	-0.00392691092565656	0.00126787810586393
810	-0.933113992214203	-0.199674710631371	25.7729759216309	-0.0188619289547205	-0.00295288790948689	-0.00619963090866804	-0.000680167751852423
811	1.01493191719055	-1.17369759082794	26.1625862121582	-0.00197886489331722	-0.00327756232582033	-0.00944637414067984	-0.00490093370899558
812	0.365583270788193	-0.52434903383255	25.6431064605713	-0.0156151866540313	0.000618529506027699	0.00159255252219737	-0.00295288790948689
813	-3.53050851821899	0.774348258972168	25.9677810668945	0.0103587592020631	0.00386527273803949	0.00159255252219737	0.00159255252219737
814	-0.933113992214203	0.774348258972168	25.837911605835	-0.00522560812532902	0.00386527273803949	-0.00295288790948689	-3.08191010844894e-05
815	1.66428053379059	-0.849023342132568	25.2534980773926	-0.00879702530801296	0.00354059832170606	0.00386527273803949	-0.00132951640989631
816	0.365583270788193	-0.199674710631371	25.837911605835	-0.000680167751852423	-0.0026282137259841	0.00191722682211548	-0.00457625929266214
817	-0.933113992214203	-0.52434903383255	25.7729759216309	0.0100340843200684	-0.00360223650932312	-0.000680167751852423	-0.000355493422830477
818	-0.283765345811844	0.449673920869827	25.7729759216309	0.00516396993771195	0.00581331877037883	-0.00782300252467394	-0.00425158534198999
819	-2.88115978240967	0.124999612569809	26.2275199890137	-0.00230353930965066	0.000293855206109583	-0.00327756232582033	-0.00782300252467394
820	-0.283765345811844	0.124999612569809	26.0327167510986	0.00743668992072344	0.00256657530553639	0.00126787810586393	0.00516396993771195
821	-0.933113992214203	0.774348258972168	25.3833675384521	-0.000355493422830477	-0.00522560812532902	-0.00814767740666866	-0.00522560812532902
822	-0.933113992214203	0.774348258972168	25.318431854248	0.0116574559360743	0.00256657530553639	0.00126787810586393	-0.000680167751852423
823	-0.933113992214203	-0.199674710631371	25.3833675384521	0.00321592413820326	-0.00295288790948689	-0.00587495695799589	0.00289124972186983
824	-0.933113992214203	0.449673920869827	25.5781726837158	0.00191722682211548	0.00126787810586393	-0.00392691092565656	-0.000680167751852423
825	-2.23181128501892	-0.849023342132568	25.7729759216309	-0.0198359526693821	0.00581331877037883	0.00841071270406246	-0.00587495695799589
826	0.365583270788193	-0.199674710631371	25.9028453826904	0.000943203864153475	-0.00132951640989631	0.00386527273803949	0.000618529506027699
827	-0.283765345811844	1.09902250766754	25.6431064605713	-0.00749832857400179	0.00483929552137852	-0.00977104809135199	0.00418994715437293
828	0.365583270788193	-0.52434903383255	25.5781726837158	0.0230210572481155	0.00711201597005129	0.00289124972186983	-3.08191010844894e-05
829	-1.58246266841888	-0.849023342132568	25.3833675384521	0.00711201597005129	-0.00619963090866804	-0.0149658378213644	-0.00392691092565656
830	-0.283765345811844	-0.849023342132568	25.7080421447754	0.0162028968334198	0.00126787810586393	-0.00749832857400179	0.00711201597005129
831	-4.17985725402832	0.449673920869827	25.5132369995117	-0.0104203969240189	-0.00165419070981443	0.000618529506027699	0.000943203864153475
832	-0.933113992214203	0.449673920869827	25.5781726837158	0.0106834331527352	0.00776136433705688	-0.00684897974133492	0.00548864435404539
833	-0.283765345811844	-0.52434903383255	25.837911605835	0.0210730116814375	0.00581331877037883	-0.0146411629393697	-0.00100484199356288
834	1.01493191719055	-0.849023342132568	26.2275199890137	0.0149041991680861	-0.00132951640989631	-0.0130177913233638	-0.00814767740666866
835	-0.283765345811844	-0.849023342132568	26.3573894500732	-0.00132951640989631	-0.00912170019000769	-0.00522560812532902	-0.00360223650932312
836	-2.23181128501892	0.449673920869827	25.7080421447754	0.0113327819854021	-0.000680167751852423	-0.0100957229733467	-0.00360223650932312
837	-1.58246266841888	0.124999612569809	25.7729759216309	0.0106834331527352	0.000943203864153475	-0.00327756232582033	-0.00360223650932312
838	-0.283765345811844	-0.199674710631371	25.9677810668945	0.00938473641872406	0.00516396993771195	-0.00230353930965066	0.000943203864153475
839	1.01493191719055	-0.849023342132568	25.9677810668945	0.00386527273803949	0.0103587592020631	-0.00522560812532902	-0.00230353930965066
840	2.31362915039063	-1.17369759082794	26.0976505279541	-0.00684897974133492	-0.00165419070981443	-0.00457625929266214	-0.00165419070981443
841	-0.933113992214203	0.449673920869827	25.9677810668945	0.0132808275520802	-0.00100484199356288	-0.0026282137259841	-0.00425158534198999
842	-2.23181128501892	0.449673920869827	25.7080421447754	-0.00717365415766835	-0.000680167751852423	-0.00717365415766835	0.0100340843200684
843	-0.283765345811844	-0.52434903383255	25.6431064605713	0.00613799272105098	0.00873538758605719	0.00418994715437293	0.0022419011220336
844	1.01493191719055	0.124999612569809	25.7729759216309	0.00354059832170606	0.00191722682211548	-0.00295288790948689	-0.00100484199356288
845	-2.23181128501892	0.449673920869827	25.5132369995117	-0.0139918150380254	-0.00100484199356288	-0.00490093370899558	0.00613799272105098
846	0.365583270788193	-0.52434903383255	25.5781726837158	-0.00814767740666866	-0.00392691092565656	0.00321592413820326	-0.00132951640989631
847	-1.58246266841888	0.449673920869827	26.2924556732178	-0.000355493422830477	-0.00392691092565656	0.00516396993771195	0.0022419011220336
848	-3.53050851821899	0.774348258972168	25.9028453826904	-0.00717365415766835	0.00354059832170606	-0.00327756232582033	0.00776136433705688
849	0.365583270788193	-1.17369759082794	25.837911605835	-0.00197886489331722	0.00743668992072344	0.000293855206109583	-0.000355493422830477
850	0.365583270788193	0.774348258972168	25.3833675384521	-0.00132951640989631	-0.000355493422830477	0.00159255252219737	0.00354059832170606
851	-0.933113992214203	0.449673920869827	25.6431064605713	-0.0110697457566857	-0.0026282137259841	0.000618529506027699	-0.00814767740666866
852	0.365583270788193	-1.82304632663727	25.9677810668945	-0.00165419070981443	-0.000355493422830477	-0.00555028254166245	0.00743668992072344
853	0.365583270788193	-0.52434903383255	26.0327167510986	0.0168522447347641	0.00970941036939621	-0.00717365415766835	-0.00392691092565656
854	-2.88115978240967	-0.52434903383255	26.2924556732178	-0.000680167751852423	-0.00197886489331722	-0.00165419070981443	-0.00197886489331722
855	-1.58246266841888	0.449673920869827	25.9677810668945	0.00743668992072344	0.000618529506027699	0.00289124972186983	0.000618529506027699
856	-0.283765345811844	0.449673920869827	25.3833675384521	0.00581331877037883	-0.00132951640989631	-0.0100957229733467	0.00289124972186983
857	0.365583270788193	-0.52434903383255	25.9028453826904	0.0217223595827818	0.00613799272105098	-0.0026282137259841	-0.000355493422830477
858	1.01493191719055	-1.82304632663727	26.3573894500732	0.00159255252219737	-0.00555028254166245	0.00386527273803949	0.00678734155371785
859	-0.933113992214203	0.449673920869827	26.0976505279541	0.0113327819854021	0.00159255252219737	-0.000355493422830477	-0.00717365415766835
860	-2.23181128501892	0.124999612569809	26.2924556732178	0.01100810803473	-0.00132951640989631	-0.00490093370899558	0.00289124972186983
861	1.01493191719055	-0.52434903383255	26.1625862121582	-0.00944637414067984	0.000943203864153475	0.000293855206109583	0.00646266713738441
862	-0.933113992214203	0.124999612569809	25.6431064605713	0.00289124972186983	-0.00295288790948689	-0.00165419070981443	0.00516396993771195
863	-0.283765345811844	0.774348258972168	25.5781726837158	-0.00717365415766835	0.0022419011220336	-0.00490093370899558	0.00548864435404539
864	0.365583270788193	-1.17369759082794	25.6431064605713	-0.00165419070981443	-0.00555028254166245	0.00516396993771195	-0.00684897974133492
865	1.66428053379059	-0.849023342132568	25.9677810668945	0.00483929552137852	-0.00165419070981443	-0.00587495695799589	0.00451462110504508
866	-2.88115978240967	-0.199674710631371	26.2924556732178	-0.00587495695799589	0.00613799272105098	0.00646266713738441	0.00321592413820326
867	-0.933113992214203	1.09902250766754	26.0327167510986	0.00354059832170606	0.00548864435404539	0.000293855206109583	0.00126787810586393
868	0.365583270788193	1.09902250766754	25.837911605835	0.0145795252174139	0.000943203864153475	-0.0130177913233638	0.00126787810586393
869	-1.58246266841888	0.774348258972168	26.0327167510986	0.0233457311987877	-0.00165419070981443	-0.000355493422830477	-0.000680167751852423
870	-0.283765345811844	-0.52434903383255	26.1625862121582	-0.0113944197073579	-0.00425158534198999	0.00906006153672934	-0.0026282137259841
871	1.01493191719055	-0.849023342132568	25.9028453826904	0.00126787810586393	0.00126787810586393	0.000943203864153475	0.000293855206109583
872	-0.933113992214203	-0.199674710631371	25.9028453826904	-0.00879702530801296	0.00581331877037883	-0.00457625929266214	-0.00360223650932312
873	-0.933113992214203	-0.199674710631371	25.7080421447754	0.00711201597005129	0.0103587592020631	-0.0130177913233638	0.00418994715437293
874	0.365583270788193	-0.849023342132568	25.9677810668945	0.0373067259788513	-0.00197886489331722	-0.00425158534198999	-0.0026282137259841
875	1.01493191719055	-1.4983719587326	26.3573894500732	0.00386527273803949	-0.00165419070981443	0.00289124972186983	-0.00230353930965066
876	-1.58246266841888	0.124999612569809	25.837911605835	-0.0123684434220195	-0.000680167751852423	-0.00100484199356288	-0.00327756232582033
877	-2.88115978240967	0.449673920869827	25.5132369995117	0.00483929552137852	0.00613799272105098	-0.00944637414067984	0.00938473641872406
878	-0.933113992214203	-0.52434903383255	25.7080421447754	0.0022419011220336	0.013930176384747	-0.00392691092565656	-3.08191010844894e-05
879	-0.283765345811844	-0.199674710631371	25.9028453826904	0.00938473641872406	-0.00100484199356288	0.00191722682211548	-0.00295288790948689
880	0.365583270788193	-0.199674710631371	25.7080421447754	-0.0133424662053585	0.00483929552137852	0.00418994715437293	-0.000680167751852423
881	-1.58246266841888	-0.52434903383255	25.9677810668945	-0.00555028254166245	-0.00879702530801296	0.00289124972186983	-0.00425158534198999
882	-0.283765345811844	0.449673920869827	26.1625862121582	0.0220470335334539	0.00321592413820326	-0.00100484199356288	-0.00132951640989631
883	-0.933113992214203	0.449673920869827	25.7080421447754	0.0116574559360743	0.00646266713738441	-0.000355493422830477	0.00386527273803949
884	-0.933113992214203	0.449673920869827	25.5132369995117	0.0145795252174139	0.000293855206109583	-0.0117190945893526	-0.00327756232582033
885	-0.933113992214203	0.774348258972168	25.5132369995117	-0.00360223650932312	-0.00327756232582033	-0.00230353930965066	-0.0100957229733467
886	0.365583270788193	-1.17369759082794	26.0327167510986	-0.0191866029053926	0.000293855206109583	-0.00132951640989631	0.00711201597005129
887	1.01493191719055	-1.17369759082794	25.9028453826904	0.0142548503354192	-0.000355493422830477	0.000618529506027699	0.00321592413820326
888	-0.283765345811844	-0.199674710631371	26.0976505279541	0.00938473641872406	0.00191722682211548	-0.00457625929266214	-0.00587495695799589
889	-2.88115978240967	0.449673920869827	26.0976505279541	-0.0123684434220195	0.00743668992072344	0.000293855206109583	-0.00295288790948689
890	2.31362915039063	-0.52434903383255	25.9677810668945	-0.00100484199356288	-0.00327756232582033	-0.00944637414067984	0.00386527273803949
891	1.01493191719055	-0.199674710631371	25.3833675384521	0.000293855206109583	0.00451462110504508	0.000943203864153475	-0.000355493422830477
892	-1.58246266841888	0.449673920869827	25.5781726837158	0.00126787810586393	0.000293855206109583	0.000293855206109583	0.000618529506027699
893	-0.283765345811844	-0.849023342132568	25.7729759216309	0.0132808275520802	-0.00100484199356288	-0.00912170019000769	0.00678734155371785
894	-1.58246266841888	0.449673920869827	25.837911605835	-0.0026282137259841	0.00289124972186983	-0.00327756232582033	-0.0026282137259841
895	-2.23181128501892	-0.52434903383255	25.9028453826904	0.000618529506027699	0.00289124972186983	0.000618529506027699	0.00906006153672934
896	1.01493191719055	-0.849023342132568	26.2924556732178	0.00841071270406246	-0.00392691092565656	-0.00165419070981443	-3.08191010844894e-05
897	-0.283765345811844	0.449673920869827	25.5132369995117	0.00873538758605719	-0.00295288790948689	-0.00295288790948689	-0.00425158534198999
898	-0.283765345811844	0.449673920869827	25.6431064605713	0.0207483377307653	0.00841071270406246	-0.00619963090866804	0.00776136433705688
899	0.365583270788193	-1.4983719587326	26.1625862121582	-0.00490093370899558	-0.0107450718060136	-0.000680167751852423	-0.00879702530801296
900	-1.58246266841888	0.449673920869827	25.6431064605713	0.000943203864153475	-0.00295288790948689	-0.00100484199356288	0.000293855206109583
901	-4.82920598983765	1.09902250766754	25.9677810668945	0.00970941036939621	-0.00230353930965066	0.00159255252219737	-3.08191010844894e-05
902	-0.283765345811844	-0.199674710631371	26.2275199890137	0.00418994715437293	0.00126787810586393	0.00289124972186983	0.00451462110504508
903	0.365583270788193	-0.849023342132568	25.9677810668945	0.0165275707840919	0.000293855206109583	-0.00165419070981443	-0.00360223650932312
904	-2.23181128501892	0.124999612569809	25.7729759216309	-0.00652430532500148	0.00548864435404539	-0.00555028254166245	-0.00165419070981443
905	-0.933113992214203	-0.52434903383255	25.4483013153076	-0.00165419070981443	-0.00912170019000769	0.00483929552137852	-0.00360223650932312
906	0.365583270788193	-0.849023342132568	25.7729759216309	-0.0133424662053585	-0.000355493422830477	-0.00457625929266214	0.000293855206109583
907	-2.23181128501892	-0.199674710631371	26.0327167510986	0.0171769186854362	0.00646266713738441	0.00613799272105098	0.000618529506027699
908	-0.933113992214203	-0.199674710631371	25.9677810668945	-0.000355493422830477	0.00646266713738441	-0.000355493422830477	0.00418994715437293
909	0.365583270788193	-0.52434903383255	25.9677810668945	0.00743668992072344	0.000618529506027699	-0.0100957229733467	0.00451462110504508
910	1.01493191719055	-0.52434903383255	26.0327167510986	-3.08191010844894e-05	-0.000355493422830477	-0.0110697457566857	-0.0100957229733467
911	-1.58246266841888	0.124999612569809	25.6431064605713	-0.00782300252467394	-0.00197886489331722	0.000293855206109583	0.0022419011220336
912	-2.23181128501892	0.449673920869827	25.5781726837158	0.00548864435404539	0.000618529506027699	-0.00587495695799589	0.00516396993771195
913	-2.88115978240967	0.774348258972168	25.9028453826904	0.00451462110504508	0.00321592413820326	-0.00749832857400179	-0.000355493422830477
914	-1.58246266841888	0.774348258972168	25.5132369995117	0.0181509424000978	0.00548864435404539	-0.00555028254166245	-0.00555028254166245
915	-0.933113992214203	0.449673920869827	25.3833675384521	0.00159255252219737	-0.000355493422830477	-0.00847235135734081	-0.00847235135734081
916	-0.283765345811844	-0.52434903383255	25.7080421447754	-0.000355493422830477	-0.00360223650932312	-0.00100484199356288	-0.000680167751852423
917	0.365583270788193	-1.4983719587326	26.3573894500732	-0.00197886489331722	-0.00197886489331722	-0.00360223650932312	0.00483929552137852
918	-2.23181128501892	0.774348258972168	25.9677810668945	-0.00652430532500148	0.00646266713738441	-0.00295288790948689	0.00678734155371785
919	-0.283765345811844	0.449673920869827	25.5781726837158	0.0142548503354192	-0.00295288790948689	0.00126787810586393	-0.00555028254166245
920	-2.23181128501892	0.774348258972168	25.5132369995117	-0.00165419070981443	0.00256657530553639	-0.00555028254166245	-0.0117190945893526
921	1.01493191719055	-0.199674710631371	25.7729759216309	-0.000680167751852423	-0.00197886489331722	-0.00165419070981443	-0.00165419070981443
922	1.01493191719055	-1.4983719587326	26.2924556732178	0.00841071270406246	-0.00425158534198999	0.00159255252219737	0.00483929552137852
923	1.01493191719055	-0.199674710631371	26.0976505279541	0.0145795252174139	0.00354059832170606	-0.00457625929266214	0.0188002903014421
924	-1.58246266841888	-0.199674710631371	26.4223251342773	0.00776136433705688	0.00841071270406246	0.00354059832170606	0.00256657530553639
925	-1.58246266841888	0.124999612569809	25.2534980773926	-0.00392691092565656	-0.0026282137259841	-0.00327756232582033	-0.0026282137259841
926	-1.58246266841888	1.09902250766754	25.123628616333	-0.000680167751852423	0.00678734155371785	-0.00100484199356288	-0.00197886489331722
927	0.365583270788193	-0.849023342132568	26.0327167510986	0.00646266713738441	-0.00100484199356288	-0.00132951640989631	0.00418994715437293
928	-0.283765345811844	-0.199674710631371	25.9028453826904	0.0243197549134493	-0.00425158534198999	-0.0026282137259841	-0.00425158534198999
929	0.365583270788193	0.124999612569809	25.9677810668945	-0.00360223650932312	-0.00425158534198999	-0.0107450718060136	-0.00132951640989631
930	-2.88115978240967	0.124999612569809	26.0976505279541	-0.0152905117720366	0.0022419011220336	0.00418994715437293	0.00256657530553639
931	-0.933113992214203	0.449673920869827	26.0327167510986	0.00970941036939621	0.000618529506027699	0.000293855206109583	0.00256657530553639
932	0.365583270788193	-0.199674710631371	25.7729759216309	-0.00230353930965066	-0.00295288790948689	-0.00619963090866804	-0.000355493422830477
933	0.365583270788193	-0.52434903383255	25.9028453826904	0.00613799272105098	-3.08191010844894e-05	0.00159255252219737	-0.00165419070981443
934	1.01493191719055	-1.82304632663727	25.7080421447754	-0.00587495695799589	-0.00327756232582033	-0.0130177913233638	0.00289124972186983
935	-0.933113992214203	-0.199674710631371	25.7080421447754	0.00289124972186983	-0.000355493422830477	0.00126787810586393	-0.0100957229733467
936	-4.17985725402832	0.774348258972168	25.5132369995117	0.00321592413820326	-0.00555028254166245	0.00126787810586393	-0.00197886489331722
937	1.01493191719055	-0.199674710631371	25.837911605835	0.0116574559360743	-0.0026282137259841	-0.00522560812532902	0.00548864435404539
938	0.365583270788193	-0.849023342132568	25.7080421447754	-0.00684897974133492	-0.00490093370899558	-0.00749832857400179	-0.00197886489331722
939	-2.23181128501892	0.449673920869827	25.318431854248	-0.0224333461374044	-0.00197886489331722	-0.00912170019000769	-0.00587495695799589
940	1.01493191719055	-1.4983719587326	25.9677810668945	-0.00327756232582033	-0.00295288790948689	-0.00847235135734081	0.00191722682211548
941	-0.283765345811844	-0.199674710631371	25.6431064605713	-0.00100484199356288	-0.00230353930965066	-0.00165419070981443	-0.00684897974133492
942	-2.23181128501892	-0.52434903383255	25.7080421447754	0.00451462110504508	0.00548864435404539	0.00613799272105098	0.00289124972186983
943	0.365583270788193	-0.849023342132568	26.0976505279541	0.00841071270406246	0.00873538758605719	-0.00490093370899558	-0.00295288790948689
944	1.66428053379059	-0.52434903383255	25.7080421447754	-0.00425158534198999	0.00516396993771195	-0.00457625929266214	-0.00587495695799589
945	-0.933113992214203	0.449673920869827	26.0976505279541	0.00126787810586393	-0.000355493422830477	0.00581331877037883	-0.00230353930965066
946	-2.23181128501892	-0.52434903383255	25.3833675384521	-0.0123684434220195	-0.0117190945893526	-0.00197886489331722	0.00483929552137852
947	1.01493191719055	-0.52434903383255	25.9677810668945	-0.00230353930965066	0.00191722682211548	-0.00197886489331722	-0.00360223650932312
948	-2.88115978240967	1.09902250766754	25.7729759216309	-0.00977104809135199	0.00418994715437293	-0.00847235135734081	0.00256657530553639
949	-0.933113992214203	0.449673920869827	25.7080421447754	0.012956153601408	0.00483929552137852	-0.00749832857400179	0.00126787810586393
950	-0.283765345811844	0.774348258972168	25.7080421447754	0.00159255252219737	-0.00327756232582033	-0.00684897974133492	-0.00652430532500148
951	1.01493191719055	-0.849023342132568	26.4872608184814	-0.00522560812532902	0.00159255252219737	0.0022419011220336	-0.00425158534198999
952	0.365583270788193	-1.17369759082794	26.5521945953369	0.00970941036939621	-3.08191010844894e-05	0.00354059832170606	0.0022419011220336
953	-0.283765345811844	-0.199674710631371	25.6431064605713	0.00191722682211548	0.00548864435404539	-0.0113944197073579	-0.0026282137259841
954	-0.933113992214203	0.124999612569809	25.6431064605713	-0.0208099745213985	0.00516396993771195	-0.00490093370899558	-0.00912170019000769
955	0.365583270788193	0.124999612569809	25.6431064605713	0.0207483377307653	0.00289124972186983	0.00386527273803949	-0.000355493422830477
956	-0.933113992214203	-0.849023342132568	25.7729759216309	-0.00132951640989631	0.000618529506027699	-0.00360223650932312	-0.00230353930965066
957	-1.58246266841888	-0.52434903383255	25.5781726837158	0.00873538758605719	-0.00132951640989631	0.00678734155371785	-3.08191010844894e-05
958	-0.933113992214203	-0.849023342132568	25.9677810668945	0.0236704051494598	-0.00230353930965066	-0.00652430532500148	-0.00327756232582033
959	-3.53050851821899	0.124999612569809	26.2924556732178	-0.00490093370899558	0.00646266713738441	-0.00879702530801296	0.00548864435404539
960	-0.283765345811844	-0.52434903383255	25.7729759216309	0.0022419011220336	-0.00100484199356288	0.000618529506027699	-0.00425158534198999
961	-0.283765345811844	0.774348258972168	25.318431854248	-0.0266541130840778	-3.08191010844894e-05	-0.00165419070981443	-0.00132951640989631
962	-0.283765345811844	0.124999612569809	25.4483013153076	-0.00425158534198999	-0.00360223650932312	-0.00522560812532902	0.00516396993771195
963	0.365583270788193	-1.17369759082794	25.5132369995117	0.00321592413820326	-0.00912170019000769	-0.00814767740666866	-0.00912170019000769
964	0.365583270788193	-0.199674710631371	25.6431064605713	0.0152288740500808	0.00159255252219737	-0.000355493422830477	0.00613799272105098
965	-1.58246266841888	-0.199674710631371	26.0327167510986	-0.0117190945893526	-0.00522560812532902	-0.00100484199356288	-0.00230353930965066
966	0.365583270788193	-0.199674710631371	25.7729759216309	-0.00295288790948689	-0.00132951640989631	0.000293855206109583	0.00516396993771195
967	-0.283765345811844	0.774348258972168	25.4483013153076	-0.0100957229733467	0.00646266713738441	0.00451462110504508	0.00256657530553639
968	-0.283765345811844	-0.52434903383255	25.9677810668945	0.0262678004801273	0.00159255252219737	0.000293855206109583	0.00516396993771195
969	-0.283765345811844	-0.849023342132568	25.9028453826904	0.00678734155371785	-0.00879702530801296	-0.00425158534198999	-0.00684897974133492
970	-1.58246266841888	0.124999612569809	25.7729759216309	0.0210730116814375	-0.0026282137259841	0.0022419011220336	-0.00522560812532902
971	-4.82920598983765	0.449673920869827	25.6431064605713	-0.0175632312893867	0.00581331877037883	-0.00132951640989631	0.0022419011220336
972	-0.933113992214203	0.124999612569809	26.0327167510986	-0.00652430532500148	0.00321592413820326	0.000943203864153475	0.00126787810586393
973	-1.58246266841888	0.774348258972168	25.7080421447754	-0.00360223650932312	-3.08191010844894e-05	0.00191722682211548	-0.00522560812532902
974	-1.58246266841888	0.124999612569809	25.6431064605713	-0.000680167751852423	0.00126787810586393	-0.00295288790948689	-0.000355493422830477
975	-0.933113992214203	-0.849023342132568	25.5781726837158	0.01847561635077	-0.00684897974133492	-0.00619963090866804	-0.000355493422830477
976	-1.58246266841888	0.449673920869827	25.7080421447754	0.00581331877037883	-0.00327756232582033	0.000293855206109583	-0.000355493422830477
977	-2.23181128501892	-0.849023342132568	25.7080421447754	-0.00555028254166245	0.00451462110504508	-0.00522560812532902	-3.08191010844894e-05
978	1.01493191719055	0.449673920869827	25.837911605835	0.00159255252219737	0.00126787810586393	-0.00749832857400179	-0.0026282137259841
979	0.365583270788193	-0.52434903383255	26.1625862121582	0.0330859608948231	0.00483929552137852	-0.00100484199356288	-0.00555028254166245
980	-0.933113992214203	0.124999612569809	25.9028453826904	-0.00684897974133492	0.00646266713738441	-0.00100484199356288	-0.00197886489331722
981	-0.933113992214203	-0.52434903383255	26.0976505279541	-0.0143164889886975	-0.00457625929266214	-0.0026282137259841	-3.08191010844894e-05
982	-1.58246266841888	0.449673920869827	25.9028453826904	-0.00912170019000769	0.0103587592020631	0.00256657530553639	0.00613799272105098
983	-2.88115978240967	0.774348258972168	25.9677810668945	-0.0117190945893526	0.00743668992072344	-0.00327756232582033	-0.00100484199356288
984	-1.58246266841888	0.124999612569809	26.0327167510986	0.0265924744307995	0.00354059832170606	-0.00490093370899558	0.00191722682211548
985	1.01493191719055	-0.199674710631371	25.9677810668945	0.00516396993771195	-0.00717365415766835	0.00451462110504508	-0.00749832857400179
986	-0.933113992214203	0.124999612569809	26.0976505279541	-0.017887907102704	-0.00295288790948689	-0.000680167751852423	0.00159255252219737
987	-0.283765345811844	0.774348258972168	25.9677810668945	-0.00230353930965066	-0.00490093370899558	0.00581331877037883	0.000293855206109583
988	-1.58246266841888	-0.199674710631371	25.318431854248	-0.0026282137259841	0.00483929552137852	-0.0113944197073579	0.00516396993771195
989	1.01493191719055	0.124999612569809	25.9028453826904	0.0145795252174139	0.00256657530553639	-0.00230353930965066	0.000293855206109583
990	-2.23181128501892	0.449673920869827	25.5781726837158	-0.00977104809135199	0.00191722682211548	-0.00847235135734081	0.00126787810586393
991	0.365583270788193	-0.52434903383255	25.9677810668945	-0.0113944197073579	-0.00619963090866804	-0.00652430532500148	0.00483929552137852
992	1.01493191719055	-1.4983719587326	26.0327167510986	0.00516396993771195	0.00289124972186983	-3.08191010844894e-05	-0.00197886489331722
993	-0.283765345811844	-0.52434903383255	26.4223251342773	0.0194496400654316	0.00613799272105098	-0.00717365415766835	0.00451462110504508
994	-1.58246266841888	-1.17369759082794	25.837911605835	-0.00912170019000769	0.00938473641872406	-0.00717365415766835	-0.000355493422830477
995	1.01493191719055	-0.52434903383255	25.837911605835	0.00516396993771195	-0.00392691092565656	-0.00814767740666866	-0.00782300252467394
996	-0.283765345811844	-0.199674710631371	25.7729759216309	0.000618529506027699	-0.00197886489331722	-0.0026282137259841	0.00483929552137852
997	-0.933113992214203	0.449673920869827	25.7729759216309	0.01100810803473	0.00938473641872406	-0.000355493422830477	0.00256657530553639
998	-0.283765345811844	-1.17369759082794	25.9028453826904	0.0113327819854021	-0.00684897974133492	-0.00295288790948689	-0.00230353930965066
999	-0.283765345811844	-0.52434903383255	25.9028453826904	-0.000680167751852423	0.00646266713738441	-0.00360223650932312	-3.08191010844894e-05
1000	-2.88115978240967	0.449673920869827	26.1625862121582	-0.0169138833880424	-0.00197886489331722	-0.00684897974133492	0.00386527273803949
1001	-0.933113992214203	0.449673920869827	25.7729759216309	0.020423661917448	-0.00457625929266214	-0.00132951640989631	-0.00652430532500148
1002	-2.23181128501892	0.124999612569809	25.5781726837158	-0.00944637414067984	0.00126787810586393	-0.0026282137259841	0.00548864435404539
1003	-0.283765345811844	0.449673920869827	25.9677810668945	-0.0113944197073579	0.000943203864153475	-0.00587495695799589	0.00126787810586393
1004	1.66428053379059	-0.849023342132568	26.2924556732178	0.00386527273803949	0.00354059832170606	-0.00360223650932312	-0.00425158534198999
1005	-0.933113992214203	-0.199674710631371	26.1625862121582	-0.000355493422830477	-0.00457625929266214	0.0022419011220336	-0.00619963090866804
1006	-2.88115978240967	1.09902250766754	27.0716743469238	-0.00490093370899558	-0.00165419070981443	-0.00977104809135199	0.0022419011220336
1007	0.365583270788193	-0.199674710631371	27.0716743469238	0.0136055024340749	0.00418994715437293	-0.00165419070981443	0.000618529506027699
1008	0.365583270788193	-0.52434903383255	26.2275199890137	-0.00197886489331722	0.000618529506027699	-0.00197886489331722	-0.00587495695799589
1009	-0.283765345811844	-0.199674710631371	26.0327167510986	-0.00814767740666866	0.00256657530553639	-0.00619963090866804	0.00808603875339031
1010	-0.933113992214203	-0.849023342132568	25.9028453826904	-0.00360223650932312	-0.000680167751852423	0.00451462110504508	-0.000355493422830477
1011	-1.58246266841888	-0.199674710631371	25.9028453826904	0.0171769186854362	0.000618529506027699	-0.000680167751852423	-0.00230353930965066
1012	-0.933113992214203	-0.52434903383255	26.2275199890137	-0.00165419070981443	0.00613799272105098	0.00581331877037883	0.00873538758605719
1013	0.365583270788193	-0.52434903383255	25.7729759216309	0.0200989879667759	0.00516396993771195	-0.00977104809135199	-0.00132951640989631
1014	-0.283765345811844	-0.52434903383255	26.3573894500732	-0.0130177913233638	-0.000680167751852423	-0.000680167751852423	-0.00490093370899558
1015	0.365583270788193	-2.14772057533264	26.0327167510986	-0.0026282137259841	-0.0152905117720366	0.00321592413820326	-0.000680167751852423
1016	-0.933113992214203	0.774348258972168	25.7080421447754	0.0022419011220336	-0.0026282137259841	-0.0026282137259841	0.00678734155371785
1017	-2.88115978240967	0.124999612569809	25.6431064605713	0.00386527273803949	0.00678734155371785	-0.000355493422830477	-0.00457625929266214
1018	-1.58246266841888	0.774348258972168	25.7080421447754	0.00483929552137852	0.00191722682211548	-0.0126931173726916	-0.00490093370899558
1019	1.01493191719055	-0.52434903383255	25.7729759216309	0.00548864435404539	0.00548864435404539	-0.0117190945893526	-0.00717365415766835
1020	-1.58246266841888	0.449673920869827	25.7080421447754	0.00289124972186983	-0.00392691092565656	-0.00327756232582033	-0.0026282137259841
1021	-0.933113992214203	-0.199674710631371	25.7080421447754	0.00776136433705688	-0.00879702530801296	0.00678734155371785	-0.00295288790948689
1022	-1.58246266841888	-0.199674710631371	26.0327167510986	0.00646266713738441	0.00126787810586393	-0.000680167751852423	-3.08191010844894e-05
1023	-2.88115978240967	-0.199674710631371	25.837911605835	0.0106834331527352	0.0103587592020631	0.000618529506027699	-0.00457625929266214
1024	-2.23181128501892	0.774348258972168	25.7729759216309	-0.0126931173726916	0.00711201597005129	0.000293855206109583	0.00256657530553639
1025	-0.933113992214203	0.449673920869827	25.5781726837158	-0.017887907102704	-0.00197886489331722	-0.00587495695799589	-0.00912170019000769
1026	1.01493191719055	-0.52434903383255	25.7729759216309	0.00581331877037883	-0.00230353930965066	-0.00327756232582033	-0.0026282137259841
1027	-0.283765345811844	-1.17369759082794	26.2275199890137	0.00743668992072344	-0.000355493422830477	0.011982130818069	-0.0026282137259841
1028	-0.933113992214203	-0.199674710631371	26.1625862121582	0.0155535480007529	-0.00165419070981443	-0.00879702530801296	0.0171769186854362
1029	-2.23181128501892	0.774348258972168	25.6431064605713	0.0175015944987535	0.00841071270406246	-0.00165419070981443	-0.00132951640989631
1030	-0.283765345811844	0.124999612569809	25.5781726837158	0.0178262684494257	0.0022419011220336	-0.00425158534198999	0.000293855206109583
1031	-0.283765345811844	-0.199674710631371	25.9677810668945	0.00548864435404539	0.00354059832170606	0.00581331877037883	-3.08191010844894e-05
1032	-1.58246266841888	-0.52434903383255	25.7729759216309	-0.0185372550040483	-0.00295288790948689	0.00321592413820326	0.0022419011220336
1033	-1.58246266841888	0.449673920869827	25.7729759216309	0.0103587592020631	0.00483929552137852	-3.08191010844894e-05	-0.00360223650932312
1034	-1.58246266841888	-0.199674710631371	26.1625862121582	-0.00912170019000769	0.00808603875339031	-0.00619963090866804	0.000943203864153475
1035	1.01493191719055	-0.52434903383255	25.9677810668945	0.00159255252219737	0.00159255252219737	-0.00230353930965066	0.00159255252219737
1036	-1.58246266841888	1.09902250766754	25.2534980773926	0.0191249661147594	-0.00782300252467394	-0.00197886489331722	-0.000680167751852423
1037	-0.933113992214203	0.774348258972168	25.6431064605713	0.00321592413820326	0.00191722682211548	0.00321592413820326	0.00418994715437293
1038	-0.283765345811844	-0.849023342132568	25.7080421447754	-0.00684897974133492	-0.000355493422830477	-0.00100484199356288	0.00581331877037883
1039	-0.283765345811844	-0.199674710631371	25.5132369995117	-0.0146411629393697	0.00548864435404539	-0.00165419070981443	-0.00944637414067984
1040	-4.17985725402832	0.124999612569809	25.9028453826904	-0.0123684434220195	-0.00555028254166245	-0.000355493422830477	-0.00555028254166245
1041	-0.933113992214203	0.124999612569809	26.3573894500732	-0.0175632312893867	-0.00749832857400179	-0.0208099745213985	0.00613799272105098
1042	1.01493191719055	-0.52434903383255	26.0976505279541	0.00321592413820326	-0.00100484199356288	-0.00360223650932312	-0.00360223650932312
1043	0.365583270788193	-0.52434903383255	25.837911605835	-0.00684897974133492	0.00808603875339031	0.00159255252219737	0.00873538758605719
1044	0.365583270788193	-1.82304632663727	25.9028453826904	-0.0026282137259841	0.000293855206109583	-0.00457625929266214	0.00613799272105098
1045	-2.23181128501892	0.449673920869827	25.837911605835	-0.0250307414680719	-0.00392691092565656	0.00159255252219737	-0.00879702530801296
1046	-2.23181128501892	1.09902250766754	25.7729759216309	-0.00684897974133492	-0.00327756232582033	0.00808603875339031	0.00354059832170606
1047	1.66428053379059	-0.52434903383255	26.2275199890137	-0.00100484199356288	-0.00522560812532902	0.00289124972186983	0.00321592413820326
1048	0.365583270788193	-0.849023342132568	25.9677810668945	0.0162028968334198	0.00711201597005129	-0.00230353930965066	-0.00165419070981443
1049	-0.283765345811844	0.124999612569809	26.0327167510986	0.000293855206109583	0.000293855206109583	-0.00944637414067984	0.00321592413820326
1050	-0.283765345811844	-1.4983719587326	25.5781726837158	-0.0172385573387146	-0.0100957229733467	0.00483929552137852	-0.00165419070981443
1051	-2.23181128501892	0.449673920869827	25.3833675384521	-0.00587495695799589	-0.0026282137259841	-0.00619963090866804	0.00191722682211548
1052	-4.82920598983765	1.4236968755722	25.7729759216309	-0.00327756232582033	-0.00230353930965066	-0.000355493422830477	0.00159255252219737
1053	-0.933113992214203	0.124999612569809	25.837911605835	0.0113327819854021	-0.000680167751852423	-0.00197886489331722	0.00191722682211548
1054	-0.933113992214203	0.124999612569809	25.7729759216309	-0.00847235135734081	0.00548864435404539	-0.00360223650932312	0.000618529506027699
1055	-0.933113992214203	0.449673920869827	26.0327167510986	0.00289124972186983	0.00256657530553639	0.00581331877037883	-0.00425158534198999
1056	0.365583270788193	-1.4983719587326	26.2275199890137	0.00970941036939621	-0.00847235135734081	-0.00295288790948689	-0.00132951640989631
1057	-0.933113992214203	0.124999612569809	25.7080421447754	0.00354059832170606	0.00418994715437293	0.00191722682211548	0.00256657530553639
1058	-3.53050851821899	1.09902250766754	25.6431064605713	0.0168522447347641	0.00841071270406246	0.0022419011220336	0.000618529506027699
1059	-0.933113992214203	0.774348258972168	25.7729759216309	0.0106834331527352	0.00613799272105098	-0.00717365415766835	-0.000355493422830477
1060	0.365583270788193	-0.199674710631371	25.318431854248	-0.0120437685400248	0.00418994715437293	0.0022419011220336	-0.00230353930965066
1061	0.365583270788193	-0.849023342132568	25.9677810668945	-0.00490093370899558	-0.00425158534198999	-0.00327756232582033	-0.00912170019000769
1062	1.01493191719055	-1.4983719587326	26.2924556732178	-0.000355493422830477	0.00938473641872406	0.00483929552137852	0.00191722682211548
1063	0.365583270788193	-0.849023342132568	26.0327167510986	0.0113327819854021	0.00386527273803949	-0.00587495695799589	-0.00555028254166245
1064	-0.283765345811844	0.124999612569809	26.0327167510986	-0.0149658378213644	0.00548864435404539	-0.0104203969240189	-0.00555028254166245
1065	-0.933113992214203	0.774348258972168	25.7080421447754	-0.00100484199356288	0.000293855206109583	-0.000680167751852423	-0.0026282137259841
1066	-0.283765345811844	-0.199674710631371	25.6431064605713	-3.08191010844894e-05	-0.00327756232582033	-0.00619963090866804	-0.0026282137259841
1067	0.365583270788193	-1.4983719587326	26.0976505279541	0.000943203864153475	-0.00165419070981443	-0.000355493422830477	0.00581331877037883
1068	-0.933113992214203	0.449673920869827	25.9028453826904	0.0132808275520802	0.000943203864153475	-0.00230353930965066	0.000293855206109583
1069	-0.933113992214203	-0.849023342132568	26.6820640563965	-0.00944637414067984	0.00289124972186983	-0.00100484199356288	-0.00360223650932312
1070	-0.283765345811844	0.124999612569809	25.6431064605713	0.00256657530553639	-0.00197886489331722	0.00321592413820326	0.00581331877037883
1071	-1.58246266841888	0.774348258972168	25.5132369995117	-0.00360223650932312	-0.00295288790948689	0.00159255252219737	-0.00197886489331722
1072	-0.283765345811844	-0.849023342132568	25.9028453826904	-0.00717365415766835	-0.00100484199356288	-0.0126931173726916	0.0100340843200684
1073	0.365583270788193	-2.14772057533264	26.0327167510986	0.000943203864153475	-0.0146411629393697	-0.00587495695799589	-0.000680167751852423
1074	-1.58246266841888	-0.199674710631371	26.0976505279541	0.00678734155371785	0.00776136433705688	-0.00522560812532902	-0.00392691092565656
1075	-3.53050851821899	0.449673920869827	25.9677810668945	-0.00619963090866804	0.000618529506027699	-0.00132951640989631	-0.00717365415766835
1076	-0.283765345811844	0.124999612569809	26.2275199890137	-0.00912170019000769	-0.00230353930965066	0.00613799272105098	-0.00425158534198999
1077	0.365583270788193	-0.199674710631371	25.7080421447754	0.00386527273803949	0.01100810803473	-0.00295288790948689	-0.00197886489331722
1078	0.365583270788193	-0.52434903383255	25.9677810668945	0.00938473641872406	0.00159255252219737	-0.00360223650932312	-0.00230353930965066
1079	1.01493191719055	-0.849023342132568	25.7729759216309	-0.00652430532500148	-0.00555028254166245	-0.00457625929266214	-0.00230353930965066
1080	-1.58246266841888	0.124999612569809	25.9677810668945	-0.0126931173726916	0.000293855206109583	0.00483929552137852	-0.00100484199356288
1081	-1.58246266841888	-0.52434903383255	26.1625862121582	-0.0139918150380254	0.000293855206109583	0.00354059832170606	0.000618529506027699
1082	1.01493191719055	-0.52434903383255	26.2275199890137	-0.00327756232582033	0.00711201597005129	-0.00587495695799589	0.00418994715437293
1083	1.01493191719055	0.124999612569809	26.0327167510986	0.00613799272105098	0.00613799272105098	-0.00490093370899558	-0.00652430532500148
1084	-0.283765345811844	-1.17369759082794	26.0327167510986	-0.000355493422830477	0.00483929552137852	-0.0026282137259841	-0.00587495695799589
1085	0.365583270788193	-1.17369759082794	25.7080421447754	-0.00619963090866804	-0.00749832857400179	0.00126787810586393	-0.000680167751852423
1086	-1.58246266841888	0.774348258972168	25.7080421447754	0.00191722682211548	-0.00165419070981443	0.00711201597005129	-0.00392691092565656
1087	-2.23181128501892	-0.849023342132568	26.0327167510986	0.000618529506027699	0.00906006153672934	-0.00684897974133492	0.00386527273803949
1088	-0.933113992214203	0.124999612569809	25.7080421447754	-0.0185372550040483	-0.000355493422830477	-0.00327756232582033	-0.000355493422830477
1089	-0.283765345811844	0.449673920869827	25.9677810668945	0.00516396993771195	0.00159255252219737	-0.000680167751852423	-0.000680167751852423
1090	-1.58246266841888	0.449673920869827	26.0327167510986	-0.00749832857400179	-0.00295288790948689	0.0022419011220336	0.000618529506027699
1091	1.01493191719055	-1.4983719587326	25.6431064605713	0.0106834331527352	-0.00100484199356288	0.000293855206109583	0.00159255252219737
1092	-0.283765345811844	-0.849023342132568	25.9028453826904	0.000618529506027699	0.00256657530553639	-0.00555028254166245	-0.00197886489331722
1093	-0.933113992214203	-1.17369759082794	25.837911605835	0.000943203864153475	-3.08191010844894e-05	-0.00360223650932312	0.00256657530553639
1094	0.365583270788193	-0.849023342132568	25.9028453826904	-0.0159398596733809	0.00743668992072344	-0.00360223650932312	0.000943203864153475
1095	0.365583270788193	-0.849023342132568	26.0976505279541	-0.00944637414067984	-0.000680167751852423	0.00256657530553639	-0.00327756232582033
1096	-1.58246266841888	0.124999612569809	25.9028453826904	0.00808603875339031	-0.00522560812532902	0.000293855206109583	0.00646266713738441
1097	1.01493191719055	-0.199674710631371	26.0976505279541	0.0149041991680861	0.00581331877037883	-0.00165419070981443	0.00678734155371785
1098	-1.58246266841888	-0.52434903383255	25.9677810668945	0.0217223595827818	0.00159255252219737	0.00191722682211548	0.00646266713738441
1099	-0.933113992214203	0.124999612569809	25.9028453826904	-0.0221086721867323	0.00289124972186983	-0.0107450718060136	0.000943203864153475
1100	1.01493191719055	-0.849023342132568	26.1625862121582	0.0106834331527352	0.00354059832170606	-0.00100484199356288	-0.00100484199356288
1101	0.365583270788193	-0.52434903383255	25.7729759216309	0.00906006153672934	-0.00457625929266214	0.00451462110504508	-0.00327756232582033
1102	-0.933113992214203	-1.17369759082794	25.7729759216309	-0.0143164889886975	-0.00230353930965066	-0.000680167751852423	0.00191722682211548
1103	0.365583270788193	-0.849023342132568	26.2275199890137	0.0269171483814716	0.0022419011220336	0.00256657530553639	-0.00230353930965066
1104	-1.58246266841888	-0.52434903383255	26.1625862121582	-0.00197886489331722	0.00516396993771195	-0.00197886489331722	0.000618529506027699
1105	-1.58246266841888	-0.199674710631371	25.9028453826904	0.0210730116814375	0.00256657530553639	-0.000355493422830477	-0.00555028254166245
1106	-1.58246266841888	0.774348258972168	25.5781726837158	0.00938473641872406	-0.00425158534198999	-0.00392691092565656	0.000618529506027699
1107	0.365583270788193	-0.199674710631371	25.7080421447754	-0.00879702530801296	0.0022419011220336	-0.00392691092565656	-3.08191010844894e-05
1108	0.365583270788193	-1.17369759082794	26.0976505279541	0.00581331877037883	-0.00425158534198999	-0.00879702530801296	-0.00197886489331722
1109	-1.58246266841888	0.774348258972168	25.9677810668945	0.00418994715437293	0.0022419011220336	-0.00555028254166245	0.00191722682211548
1110	-1.58246266841888	-0.52434903383255	26.1625862121582	-0.0182125810533762	-0.00749832857400179	0.00321592413820326	0.00386527273803949
1111	1.01493191719055	-0.52434903383255	26.0976505279541	-0.0211346503347158	-0.00360223650932312	0.00841071270406246	-0.00944637414067984
1112	-0.933113992214203	0.124999612569809	25.7729759216309	0.0106834331527352	0.000293855206109583	-0.00360223650932312	0.00646266713738441
1113	0.365583270788193	0.449673920869827	25.5132369995117	0.00256657530553639	0.00321592413820326	0.000618529506027699	0.00418994715437293
1114	-0.283765345811844	-0.52434903383255	25.7080421447754	0.00321592413820326	0.000943203864153475	-0.00100484199356288	-0.00879702530801296
1115	-0.283765345811844	-0.199674710631371	25.9677810668945	0.00516396993771195	0.00613799272105098	0.00386527273803949	0.00743668992072344
1116	-1.58246266841888	-0.849023342132568	26.0327167510986	-0.0149658378213644	-0.00197886489331722	-0.00684897974133492	-0.00327756232582033
1117	-2.23181128501892	0.774348258972168	26.0327167510986	-3.08191010844894e-05	0.00321592413820326	-0.00360223650932312	-0.00327756232582033
1118	-0.933113992214203	-0.199674710631371	25.9028453826904	-0.00197886489331722	0.00970941036939621	-3.08191010844894e-05	-0.00165419070981443
1119	1.01493191719055	-0.849023342132568	26.0327167510986	-0.00327756232582033	-0.000355493422830477	-0.00490093370899558	-0.00912170019000769
1120	0.365583270788193	-0.849023342132568	26.0327167510986	-0.0026282137259841	-0.00879702530801296	-0.00619963090866804	-0.00100484199356288
1121	-1.58246266841888	0.774348258972168	25.5781726837158	0.0308132413774729	0.000293855206109583	-0.00912170019000769	-0.000355493422830477
1122	-2.88115978240967	1.09902250766754	25.6431064605713	0.0181509424000978	-0.00749832857400179	-0.00749832857400179	0.00516396993771195
1123	-1.58246266841888	0.774348258972168	25.5132369995117	-0.00847235135734081	0.00548864435404539	-0.000680167751852423	-0.00652430532500148
1124	1.01493191719055	0.449673920869827	25.7729759216309	0.00451462110504508	0.00516396993771195	-0.00782300252467394	0.00483929552137852
1125	-0.283765345811844	-0.199674710631371	26.1625862121582	-0.00555028254166245	-0.00100484199356288	0.0022419011220336	-0.000355493422830477
1126	-1.58246266841888	-1.17369759082794	25.9028453826904	0.00354059832170606	-0.00490093370899558	0.00126787810586393	-0.000355493422830477
1127	-2.23181128501892	1.09902250766754	25.9028453826904	-0.00977104809135199	0.00646266713738441	-0.00230353930965066	0.00126787810586393
1128	-2.23181128501892	-0.52434903383255	26.0976505279541	-0.00912170019000769	0.00743668992072344	-0.00652430532500148	0.00289124972186983
1129	-0.283765345811844	-0.199674710631371	25.837911605835	0.0116574559360743	-0.000680167751852423	-0.00490093370899558	-0.00132951640989631
1130	1.01493191719055	0.124999612569809	25.7080421447754	0.00646266713738441	-0.00619963090866804	-0.00392691092565656	-0.00100484199356288
1131	-0.933113992214203	0.449673920869827	26.0976505279541	-0.00197886489331722	-0.000680167751852423	-0.00457625929266214	0.00386527273803949
1132	-0.283765345811844	-0.52434903383255	25.9677810668945	0.00289124972186983	-0.00360223650932312	0.00354059832170606	0.00386527273803949
1133	-0.933113992214203	0.449673920869827	25.7729759216309	0.0123068047687411	0.00548864435404539	0.00256657530553639	-0.000680167751852423
1134	-3.53050851821899	0.449673920869827	25.9028453826904	0.00159255252219737	-0.00100484199356288	-0.00522560812532902	-0.00165419070981443
1135	0.365583270788193	0.449673920869827	25.6431064605713	0.01100810803473	0.00289124972186983	0.00418994715437293	0.00354059832170606
1136	-0.933113992214203	1.09902250766754	25.9028453826904	0.00938473641872406	0.00191722682211548	-0.0026282137259841	-0.00230353930965066
1137	-0.283765345811844	-1.17369759082794	26.4223251342773	0.00256657530553639	-0.00425158534198999	-0.00360223650932312	0.00711201597005129
1138	-0.283765345811844	-0.52434903383255	26.1625862121582	0.0132808275520802	0.0022419011220336	-0.00457625929266214	0.0022419011220336
1139	0.365583270788193	0.124999612569809	26.0327167510986	-0.0152905117720366	-0.00132951640989631	-0.00522560812532902	-0.00295288790948689
1140	-2.88115978240967	0.449673920869827	25.6431064605713	0.00289124972186983	0.00906006153672934	-0.00684897974133492	-0.00100484199356288
1141	-0.933113992214203	0.774348258972168	25.5781726837158	0.00159255252219737	-3.08191010844894e-05	-0.0123684434220195	-0.00197886489331722
1142	-1.58246266841888	0.774348258972168	25.5781726837158	0.00159255252219737	-0.00100484199356288	-0.00100484199356288	0.00159255252219737
1143	-0.933113992214203	0.124999612569809	25.7729759216309	-0.00360223650932312	0.00191722682211548	0.00256657530553639	0.00256657530553639
1144	-0.933113992214203	-0.52434903383255	26.2924556732178	-0.00555028254166245	-0.00587495695799589	-0.00197886489331722	-0.00230353930965066
1145	-0.933113992214203	-0.52434903383255	26.617130279541	-0.0143164889886975	0.000618529506027699	0.00191722682211548	-0.00327756232582033
1146	-2.88115978240967	-0.849023342132568	25.837911605835	-3.08191010844894e-05	-0.00132951640989631	0.00711201597005129	0.00613799272105098
1147	-1.58246266841888	0.449673920869827	25.7729759216309	0.00841071270406246	0.000943203864153475	-0.00360223650932312	0.000293855206109583
1148	-0.933113992214203	0.449673920869827	25.5781726837158	0.0100340843200684	0.00841071270406246	-0.00327756232582033	0.00191722682211548
1149	1.01493191719055	-0.849023342132568	25.9028453826904	0.00289124972186983	-0.00165419070981443	-0.00587495695799589	0.000293855206109583
1150	-1.58246266841888	-0.199674710631371	25.837911605835	-0.000355493422830477	-0.00360223650932312	-0.00197886489331722	-0.00100484199356288
1151	-0.283765345811844	-0.849023342132568	26.0976505279541	0.00159255252219737	0.00126787810586393	0.0022419011220336	0.00126787810586393
1152	-0.283765345811844	0.124999612569809	26.2924556732178	0.00289124972186983	0.00906006153672934	-0.00749832857400179	0.00321592413820326
1153	-0.283765345811844	-0.52434903383255	25.9677810668945	0.00191722682211548	0.00289124972186983	-0.00327756232582033	-0.00425158534198999
1154	1.66428053379059	-0.849023342132568	25.5781726837158	-0.0165892094373703	0.00548864435404539	-0.00652430532500148	0.00191722682211548
1155	-0.283765345811844	-0.849023342132568	25.9028453826904	-0.00360223650932312	-0.0107450718060136	-0.00652430532500148	0.000618529506027699
1156	-2.23181128501892	-0.199674710631371	25.9028453826904	0.00256657530553639	-0.00490093370899558	0.00126787810586393	-0.00100484199356288
1157	-0.933113992214203	0.774348258972168	25.7729759216309	-0.000355493422830477	-3.08191010844894e-05	-0.00555028254166245	0.00451462110504508
1158	-0.933113992214203	-0.52434903383255	26.2275199890137	-0.0113944197073579	0.00516396993771195	0.00386527273803949	-0.000680167751852423
1159	-0.933113992214203	0.449673920869827	26.0976505279541	0.00581331877037883	0.00386527273803949	-0.00197886489331722	-0.00100484199356288
1160	0.365583270788193	-0.199674710631371	25.837911605835	-0.00717365415766835	0.00354059832170606	-0.00327756232582033	0.00613799272105098
1161	1.01493191719055	-1.17369759082794	26.2275199890137	-0.0113944197073579	-0.00782300252467394	0.00678734155371785	-0.00782300252467394
1162	0.365583270788193	-0.52434903383255	25.7729759216309	-0.0146411629393697	0.00256657530553639	-3.08191010844894e-05	0.00321592413820326
1163	-0.283765345811844	-0.199674710631371	26.0327167510986	-0.00197886489331722	0.0103587592020631	-0.00295288790948689	0.00159255252219737
1164	-1.58246266841888	0.774348258972168	26.0976505279541	0.00418994715437293	0.00613799272105098	-0.00555028254166245	-0.00522560812532902
1165	-0.933113992214203	0.449673920869827	25.7729759216309	-0.00327756232582033	0.00451462110504508	0.00321592413820326	0.00126787810586393
1166	1.01493191719055	-0.849023342132568	26.2924556732178	-0.00100484199356288	0.0022419011220336	-0.00457625929266214	-0.00360223650932312
1167	0.365583270788193	-1.17369759082794	26.0327167510986	0.0278911720961332	-0.00392691092565656	0.00808603875339031	-0.00100484199356288
1168	0.365583270788193	-0.52434903383255	25.7729759216309	-0.00165419070981443	0.00873538758605719	-0.00392691092565656	-0.00100484199356288
1169	-2.23181128501892	0.774348258972168	26.0976505279541	-0.00847235135734081	0.00354059832170606	-0.00425158534198999	0.00256657530553639
1170	-0.283765345811844	-0.199674710631371	26.1625862121582	-0.00197886489331722	0.000943203864153475	-0.00165419070981443	0.00678734155371785
1171	-0.283765345811844	0.124999612569809	25.5132369995117	0.00483929552137852	0.000618529506027699	-0.00782300252467394	-0.00327756232582033
1172	-2.23181128501892	0.124999612569809	26.0327167510986	0.0126314787194133	-0.00165419070981443	-0.00100484199356288	0.00548864435404539
1173	-1.58246266841888	-1.17369759082794	26.0976505279541	-0.00327756232582033	0.00126787810586393	-0.0104203969240189	-0.00295288790948689
1174	-1.58246266841888	1.09902250766754	25.837911605835	0.00743668992072344	-0.00230353930965066	-0.00230353930965066	-0.00197886489331722
1175	-3.53050851821899	0.124999612569809	25.7729759216309	0.000618529506027699	0.00483929552137852	0.000618529506027699	0.00483929552137852
1176	-0.283765345811844	0.449673920869827	25.4483013153076	0.0197743140161037	-0.00132951640989631	0.00516396993771195	0.0022419011220336
1177	1.66428053379059	-0.199674710631371	25.837911605835	0.00159255252219737	0.00126787810586393	-0.00619963090866804	-0.00100484199356288
1178	-1.58246266841888	0.449673920869827	26.0976505279541	0.00581331877037883	0.00581331877037883	-3.08191010844894e-05	0.00191722682211548
1179	0.365583270788193	-0.849023342132568	26.1625862121582	-0.00392691092565656	-3.08191010844894e-05	-0.00587495695799589	-0.00132951640989631
1180	-0.283765345811844	-0.199674710631371	26.0327167510986	0.0116574559360743	0.0022419011220336	-3.08191010844894e-05	-0.00230353930965066
1181	-2.88115978240967	-0.199674710631371	25.7729759216309	-0.0191866029053926	0.00386527273803949	-0.00490093370899558	0.00548864435404539
1182	1.01493191719055	-0.849023342132568	25.9028453826904	-3.08191010844894e-05	-0.00100484199356288	-0.00522560812532902	0.00483929552137852
1183	-0.933113992214203	-0.199674710631371	25.3833675384521	0.00743668992072344	0.00548864435404539	-0.00165419070981443	-0.00132951640989631
1184	-1.58246266841888	0.124999612569809	25.9028453826904	0.0197743140161037	0.00711201597005129	0.000943203864153475	-0.00749832857400179
1185	1.66428053379059	-1.4983719587326	25.9677810668945	-0.00457625929266214	-0.00555028254166245	-0.000355493422830477	-3.08191010844894e-05
1186	-0.283765345811844	0.124999612569809	26.2924556732178	-0.00912170019000769	-0.00327756232582033	-0.00490093370899558	-0.00457625929266214
1187	-1.58246266841888	-0.849023342132568	26.3573894500732	0.01100810803473	-3.08191010844894e-05	-3.08191010844894e-05	0.00743668992072344
1188	-2.23181128501892	0.774348258972168	25.7729759216309	-0.0143164889886975	0.000943203864153475	-0.00165419070981443	-0.00425158534198999
1189	-0.283765345811844	-0.199674710631371	25.7080421447754	-0.0110697457566857	0.0022419011220336	-0.000355493422830477	-0.00230353930965066
1190	-0.283765345811844	-1.17369759082794	25.7080421447754	-0.00587495695799589	0.0022419011220336	-0.00295288790948689	0.000618529506027699
1191	-0.933113992214203	-0.849023342132568	25.7080421447754	0.00711201597005129	-0.0100957229733467	-0.00587495695799589	0.00613799272105098
1192	-2.23181128501892	0.124999612569809	25.9028453826904	0.0158782228827477	0.00354059832170606	0.00418994715437293	-0.00490093370899558
1193	-4.17985725402832	0.124999612569809	26.0976505279541	-0.00814767740666866	0.0022419011220336	0.000293855206109583	0.000618529506027699
1194	-0.283765345811844	0.124999612569809	25.9028453826904	-0.00977104809135199	0.00386527273803949	-0.0143164889886975	-0.00197886489331722
1195	0.365583270788193	-0.199674710631371	25.837911605835	-0.00197886489331722	-0.0026282137259841	-0.0026282137259841	-0.000355493422830477
1196	-0.283765345811844	-0.52434903383255	25.837911605835	-0.00879702530801296	-0.00230353930965066	0.00418994715437293	-0.00132951640989631
1197	-1.58246266841888	-0.199674710631371	25.7729759216309	0.0022419011220336	-0.00230353930965066	-0.00100484199356288	0.0022419011220336
1198	-1.58246266841888	-0.199674710631371	25.9677810668945	0.00418994715437293	0.000618529506027699	-0.000680167751852423	0.00386527273803949
1199	-2.88115978240967	0.774348258972168	25.837911605835	-0.00684897974133492	0.000618529506027699	-0.00392691092565656	-0.000680167751852423
1200	1.01493191719055	-0.849023342132568	26.1625862121582	0.0113327819854021	0.00581331877037883	-0.00360223650932312	-0.00360223650932312
1201	-0.933113992214203	0.124999612569809	25.9028453826904	-0.00847235135734081	-0.00522560812532902	-0.00587495695799589	0.00321592413820326
1202	-1.58246266841888	0.124999612569809	25.9677810668945	0.0188002903014421	-0.00327756232582033	-0.00295288790948689	0.00191722682211548
1203	-2.23181128501892	-0.199674710631371	25.7729759216309	0.0152288740500808	0.000293855206109583	0.000293855206109583	0.00321592413820326
1204	-0.933113992214203	0.449673920869827	25.5781726837158	-0.00684897974133492	0.00970941036939621	0.0022419011220336	0.00418994715437293
1205	-1.58246266841888	-0.199674710631371	25.9028453826904	-0.0120437685400248	-0.00814767740666866	-0.00587495695799589	-0.00490093370899558
1206	0.365583270788193	-0.199674710631371	25.9677810668945	-0.00457625929266214	-0.00100484199356288	0.00548864435404539	0.000943203864153475
1207	-0.283765345811844	0.124999612569809	25.837911605835	-0.00587495695799589	-3.08191010844894e-05	-0.00230353930965066	0.00256657530553639
1208	-1.58246266841888	0.124999612569809	26.0976505279541	-0.00555028254166245	0.00483929552137852	-0.00490093370899558	0.000618529506027699
1209	0.365583270788193	-1.17369759082794	26.0976505279541	0.00873538758605719	-0.00230353930965066	-0.0026282137259841	0.00743668992072344
1210	-2.23181128501892	0.449673920869827	25.837911605835	-0.00165419070981443	0.0022419011220336	-0.00100484199356288	-0.00197886489331722
1211	-0.933113992214203	1.09902250766754	26.0327167510986	-3.08191010844894e-05	-0.00717365415766835	0.00451462110504508	-0.00100484199356288
1212	-0.283765345811844	-0.199674710631371	26.0327167510986	0.0106834331527352	-0.000355493422830477	-0.000355493422830477	0.000293855206109583
1213	0.365583270788193	-0.849023342132568	26.2275199890137	0.0142548503354192	0.00776136433705688	-0.00587495695799589	0.00321592413820326
1214	-1.58246266841888	-0.199674710631371	25.9677810668945	-0.00425158534198999	-0.00490093370899558	-0.00814767740666866	-0.00717365415766835
1215	-1.58246266841888	0.449673920869827	26.2924556732178	-0.0123684434220195	-3.08191010844894e-05	-0.000355493422830477	0.00159255252219737
1216	-0.933113992214203	-0.199674710631371	26.2275199890137	0.00126787810586393	0.00256657530553639	-0.00457625929266214	0.00159255252219737
1217	-0.933113992214203	-0.849023342132568	26.0327167510986	-0.0156151866540313	0.000618529506027699	0.00159255252219737	0.00289124972186983
1218	1.01493191719055	0.449673920869827	25.837911605835	0.00873538758605719	0.0126314787194133	-0.0113944197073579	0.00418994715437293
1219	-0.283765345811844	-0.199674710631371	26.2275199890137	0.00386527273803949	0.00841071270406246	-0.00392691092565656	0.0022419011220336
1220	-0.283765345811844	-1.17369759082794	25.9028453826904	-0.00847235135734081	-0.00555028254166245	-0.00165419070981443	-0.00100484199356288
1221	-2.23181128501892	1.09902250766754	25.9028453826904	0.000293855206109583	0.00451462110504508	0.00938473641872406	-0.00100484199356288
1222	-2.88115978240967	0.774348258972168	26.0976505279541	-0.0104203969240189	0.00386527273803949	-0.00197886489331722	0.0113327819854021
1223	-0.933113992214203	0.124999612569809	25.837911605835	-3.08191010844894e-05	0.0106834331527352	-0.00684897974133492	0.00581331877037883
1224	-0.933113992214203	0.449673920869827	25.3833675384521	-0.00879702530801296	0.000293855206109583	-3.08191010844894e-05	0.000943203864153475
1225	-1.58246266841888	-0.52434903383255	25.9677810668945	0.00159255252219737	-0.0107450718060136	0.00289124972186983	-0.000355493422830477
1226	0.365583270788193	-1.82304632663727	26.0327167510986	-0.00197886489331722	-0.00587495695799589	-3.08191010844894e-05	-0.00100484199356288
1227	-0.283765345811844	0.449673920869827	25.837911605835	0.00516396993771195	0.00191722682211548	0.00321592413820326	-0.00522560812532902
1228	-2.88115978240967	-0.199674710631371	26.1625862121582	-0.00749832857400179	0.00321592413820326	-0.0100957229733467	0.00678734155371785
1229	-1.58246266841888	0.124999612569809	25.9677810668945	-0.00684897974133492	0.00483929552137852	-0.00457625929266214	0.00289124972186983
1230	-1.58246266841888	0.449673920869827	25.9677810668945	-0.00457625929266214	0.000293855206109583	-0.0113944197073579	-0.00132951640989631
1231	0.365583270788193	-0.849023342132568	25.9028453826904	0.00711201597005129	0.00159255252219737	0.00581331877037883	-0.00327756232582033
1232	2.31362915039063	-1.82304632663727	25.9028453826904	0.01100810803473	-0.0146411629393697	-0.00555028254166245	0.00548864435404539
1233	-0.283765345811844	-0.199674710631371	26.1625862121582	-0.00132951640989631	0.00451462110504508	0.0022419011220336	-0.00555028254166245
1234	-2.23181128501892	-0.199674710631371	26.1625862121582	0.0100340843200684	0.00711201597005129	-0.00360223650932312	-0.00100484199356288
1235	-0.283765345811844	0.124999612569809	26.0327167510986	0.00256657530553639	-0.000680167751852423	-0.00814767740666866	-0.00295288790948689
1236	-0.283765345811844	0.774348258972168	25.9677810668945	-0.00392691092565656	0.00159255252219737	-0.00425158534198999	-0.00522560812532902
1237	1.01493191719055	-0.849023342132568	26.4872608184814	0.00256657530553639	0.00256657530553639	-0.00587495695799589	0.000943203864153475
1238	-1.58246266841888	-0.52434903383255	25.5781726837158	-0.00100484199356288	-0.00619963090866804	-0.0110697457566857	-0.00295288790948689
1239	-0.283765345811844	-0.52434903383255	25.7729759216309	-0.00619963090866804	0.00808603875339031	-0.00457625929266214	-0.00490093370899558
1240	-3.53050851821899	1.09902250766754	25.9028453826904	-0.00684897974133492	-0.00197886489331722	-0.00197886489331722	0.00126787810586393
1241	-0.933113992214203	0.124999612569809	26.0976505279541	-0.00425158534198999	0.000618529506027699	-0.00425158534198999	0.00678734155371785
1242	0.365583270788193	-0.52434903383255	25.7729759216309	0.0178262684494257	0.00581331877037883	0.00711201597005129	-0.00717365415766835
1243	-0.283765345811844	-0.52434903383255	26.2275199890137	0.00354059832170606	0.0022419011220336	-0.0139918150380254	0.000618529506027699
1244	-0.933113992214203	-1.82304632663727	26.2924556732178	0.00906006153672934	-0.00392691092565656	-0.00457625929266214	0.000293855206109583
1245	-1.58246266841888	0.774348258972168	25.7080421447754	-0.00327756232582033	0.00126787810586393	0.00483929552137852	-0.00652430532500148
1246	-3.53050851821899	0.449673920869827	25.5781726837158	-0.0100957229733467	0.00386527273803949	-0.00132951640989631	-0.00392691092565656
1247	0.365583270788193	-0.52434903383255	26.0327167510986	0.0168522447347641	0.00516396993771195	0.000618529506027699	-0.00555028254166245
1248	1.66428053379059	-0.52434903383255	25.5781726837158	-0.00490093370899558	0.00678734155371785	-0.00555028254166245	0.00126787810586393
1249	-0.933113992214203	0.774348258972168	25.9028453826904	-0.00360223650932312	0.000943203864153475	0.00191722682211548	0.000943203864153475
1250	1.01493191719055	-2.14772057533264	26.0976505279541	0.00516396993771195	-0.0130177913233638	0.00191722682211548	0.000943203864153475
1251	1.01493191719055	-0.52434903383255	26.2275199890137	0.000293855206109583	-0.000355493422830477	0.000293855206109583	-0.00782300252467394
1252	-2.23181128501892	0.774348258972168	25.7080421447754	-0.0110697457566857	0.00256657530553639	0.00354059832170606	0.00581331877037883
1253	1.01493191719055	0.124999612569809	25.7080421447754	-0.00847235135734081	0.01100810803473	0.00256657530553639	0.00126787810586393
1254	2.31362915039063	-0.52434903383255	25.6431064605713	-0.0136671401560307	0.00191722682211548	-0.00587495695799589	-0.00879702530801296
1255	1.01493191719055	-0.199674710631371	25.9028453826904	0.0200989879667759	-0.00165419070981443	0.00906006153672934	-0.00652430532500148
1256	-0.933113992214203	-1.17369759082794	25.7729759216309	-0.0100957229733467	-0.00977104809135199	-0.000355493422830477	0.00678734155371785
1257	0.365583270788193	-1.17369759082794	25.9677810668945	-0.0117190945893526	0.00126787810586393	0.00289124972186983	0.00289124972186983
1258	-3.53050851821899	0.124999612569809	26.2275199890137	0.0106834331527352	0.01100810803473	-0.00652430532500148	-0.00165419070981443
1259	-1.58246266841888	0.774348258972168	25.7080421447754	0.00646266713738441	0.00711201597005129	-0.0117190945893526	0.000943203864153475
1260	-0.283765345811844	0.124999612569809	25.6431064605713	-0.00360223650932312	-3.08191010844894e-05	-0.00717365415766835	0.00646266713738441
1261	1.01493191719055	-0.849023342132568	25.9677810668945	0.0100340843200684	-0.00522560812532902	0.00938473641872406	-0.00717365415766835
1262	0.365583270788193	-1.17369759082794	25.9677810668945	-0.00555028254166245	-0.00684897974133492	-0.00197886489331722	0.0106834331527352
1263	1.01493191719055	-0.52434903383255	26.0327167510986	-0.0026282137259841	0.00970941036939621	-0.0126931173726916	0.000618529506027699
1264	-0.933113992214203	-0.52434903383255	26.3573894500732	0.0210730116814375	0.00646266713738441	0.00451462110504508	0.00873538758605719
1265	1.01493191719055	-0.52434903383255	26.0327167510986	0.000618529506027699	0.00451462110504508	0.000293855206109583	-0.00587495695799589
1266	-0.283765345811844	0.449673920869827	25.6431064605713	0.00126787810586393	0.00159255252219737	-3.08191010844894e-05	0.00516396993771195
1267	-0.283765345811844	-1.17369759082794	25.837911605835	0.0178262684494257	-0.00587495695799589	0.00386527273803949	0.00451462110504508
1268	-0.933113992214203	-0.199674710631371	25.6431064605713	0.0136055024340749	-0.00295288790948689	-0.00100484199356288	0.00516396993771195
1269	0.365583270788193	-0.52434903383255	26.0976505279541	-0.00782300252467394	0.000943203864153475	-0.0100957229733467	0.0022419011220336
1270	-0.933113992214203	-0.52434903383255	25.7729759216309	-0.0117190945893526	-0.000355493422830477	0.00970941036939621	-0.000355493422830477
1271	-2.23181128501892	1.09902250766754	25.4483013153076	0.00354059832170606	-3.08191010844894e-05	-0.000680167751852423	0.00191722682211548
1272	-1.58246266841888	0.449673920869827	26.0327167510986	0.0145795252174139	-0.00392691092565656	0.00386527273803949	0.0103587592020631
1273	-0.283765345811844	-0.52434903383255	25.7729759216309	0.0136055024340749	-0.00295288790948689	-0.00944637414067984	0.00646266713738441
1274	-0.933113992214203	0.449673920869827	25.5781726837158	0.00548864435404539	0.00483929552137852	0.00126787810586393	0.00548864435404539
1275	-1.58246266841888	-0.52434903383255	25.9677810668945	-0.00555028254166245	-0.00360223650932312	-0.00327756232582033	-0.000680167751852423
1276	-0.933113992214203	-0.849023342132568	26.2275199890137	0.0126314787194133	-3.08191010844894e-05	0.0022419011220336	0.00256657530553639
1277	-1.58246266841888	0.449673920869827	25.9028453826904	0.0171769186854362	0.00516396993771195	-0.00814767740666866	0.00743668992072344
1278	-0.283765345811844	-1.17369759082794	26.0327167510986	0.01847561635077	0.00483929552137852	-0.0026282137259841	-0.000680167751852423
1279	-0.933113992214203	-1.4983719587326	26.4223251342773	0.0116574559360743	-0.00165419070981443	-3.08191010844894e-05	-0.00100484199356288
1280	-0.283765345811844	-0.199674710631371	26.0327167510986	-0.0133424662053585	0.000943203864153475	-0.00619963090866804	-0.00749832857400179
1281	-2.23181128501892	0.449673920869827	25.7080421447754	-0.00782300252467394	-0.00619963090866804	-0.00652430532500148	0.00516396993771195
1282	-1.58246266841888	0.449673920869827	25.6431064605713	-0.00555028254166245	0.00938473641872406	0.00841071270406246	0.00126787810586393
1283	-1.58246266841888	1.09902250766754	25.3833675384521	-0.00457625929266214	0.0106834331527352	-0.00749832857400179	-0.00457625929266214
1284	-1.58246266841888	0.449673920869827	25.7729759216309	-0.00977104809135199	0.00354059832170606	0.00516396993771195	0.00808603875339031
1285	1.01493191719055	-1.4983719587326	25.837911605835	0.00516396993771195	-0.00814767740666866	-0.00295288790948689	0.0022419011220336
1286	1.01493191719055	-0.199674710631371	26.2924556732178	-0.00684897974133492	0.000293855206109583	0.000293855206109583	-0.00327756232582033
1287	-4.17985725402832	1.09902250766754	25.9028453826904	-0.0026282137259841	0.00191722682211548	0.00516396993771195	0.00548864435404539
1288	-0.933113992214203	0.449673920869827	25.5132369995117	0.00256657530553639	0.00938473641872406	-0.00814767740666866	-0.00197886489331722
1289	1.01493191719055	-0.52434903383255	25.6431064605713	0.0126314787194133	-0.00717365415766835	-0.00522560812532902	-0.000355493422830477
1290	-1.58246266841888	0.449673920869827	25.5781726837158	-0.0195112787187099	0.00191722682211548	0.00321592413820326	-0.00425158534198999
1291	-1.58246266841888	-0.52434903383255	25.7080421447754	-0.0136671401560307	-0.00295288790948689	-0.00100484199356288	0.000943203864153475
1292	-1.58246266841888	-0.199674710631371	26.0976505279541	0.00938473641872406	0.00191722682211548	0.00321592413820326	-0.00555028254166245
1293	-3.53050851821899	0.124999612569809	26.2275199890137	-0.00295288790948689	0.00289124972186983	-0.0107450718060136	0.00159255252219737
1294	-2.23181128501892	-0.199674710631371	25.837911605835	-0.00814767740666866	0.00451462110504508	-0.00295288790948689	0.00451462110504508
1295	-0.933113992214203	0.124999612569809	25.3833675384521	0.0103587592020631	-0.0026282137259841	0.0022419011220336	-0.0100957229733467
1296	0.365583270788193	-0.52434903383255	25.7729759216309	-0.00327756232582033	0.00354059832170606	-0.00717365415766835	0.000618529506027699
1297	-2.23181128501892	-0.52434903383255	25.7729759216309	-0.0123684434220195	-0.00425158534198999	0.00256657530553639	0.00321592413820326
1298	0.365583270788193	-0.52434903383255	25.9677810668945	0.0304885655641556	0.00873538758605719	-0.00944637414067984	0.00191722682211548
1299	-4.17985725402832	0.774348258972168	25.837911605835	-0.0146411629393697	0.00516396993771195	-0.00230353930965066	0.000293855206109583
1300	-0.283765345811844	-0.199674710631371	26.3573894500732	0.0197743140161037	-0.00132951640989631	0.00354059832170606	-0.00457625929266214
1301	0.365583270788193	0.124999612569809	25.5781726837158	-0.00847235135734081	0.000293855206109583	-0.000355493422830477	-0.00132951640989631
1302	-0.933113992214203	0.774348258972168	25.5132369995117	0.000618529506027699	-0.00327756232582033	-0.000355493422830477	0.0022419011220336
1303	-1.58246266841888	-0.849023342132568	25.7729759216309	0.000618529506027699	-0.00392691092565656	-0.00619963090866804	0.0022419011220336
1304	-0.283765345811844	0.774348258972168	25.5781726837158	0.00451462110504508	0.0022419011220336	-0.00490093370899558	-0.00100484199356288
1305	-2.88115978240967	0.774348258972168	25.7729759216309	-0.00782300252467394	-0.00749832857400179	-0.00327756232582033	-0.00555028254166245
1306	1.01493191719055	0.124999612569809	26.0976505279541	0.012956153601408	0.000293855206109583	-0.00230353930965066	0.000943203864153475
1307	0.365583270788193	0.449673920869827	25.9028453826904	0.0317872650921345	0.00191722682211548	-0.00555028254166245	0.00126787810586393
1308	-0.283765345811844	1.09902250766754	25.837911605835	0.0282158460468054	0.00516396993771195	-0.00100484199356288	-0.00425158534198999
1309	1.01493191719055	-1.82304632663727	25.9028453826904	0.0106834331527352	-0.00522560812532902	-3.08191010844894e-05	0.00386527273803949
1310	0.365583270788193	0.449673920869827	25.7729759216309	0.000293855206109583	-0.00457625929266214	-0.00392691092565656	0.000293855206109583
1311	-2.88115978240967	0.774348258972168	25.9028453826904	-0.00165419070981443	0.000293855206109583	0.00711201597005129	-0.00684897974133492
1312	-0.283765345811844	0.774348258972168	25.7080421447754	0.0171769186854362	0.00126787810586393	0.00191722682211548	-0.00197886489331722
1313	-0.933113992214203	0.124999612569809	25.7080421447754	-0.00652430532500148	0.00191722682211548	-0.00879702530801296	-0.00100484199356288
1314	0.365583270788193	-0.199674710631371	26.1625862121582	0.0191249661147594	0.00386527273803949	0.00256657530553639	0.000943203864153475
1315	0.365583270788193	-1.4983719587326	25.9677810668945	-0.00392691092565656	-0.00132951640989631	-3.08191010844894e-05	0.000293855206109583
1316	-0.933113992214203	0.124999612569809	25.7729759216309	-0.0195112787187099	-0.00165419070981443	0.00191722682211548	-0.00327756232582033
1317	-2.23181128501892	0.124999612569809	25.6431064605713	0.00321592413820326	-0.000680167751852423	-0.00230353930965066	0.00159255252219737
1318	-0.933113992214203	0.774348258972168	25.7080421447754	0.0149041991680861	0.00483929552137852	-0.00165419070981443	-0.00100484199356288
1319	0.365583270788193	-0.849023342132568	25.9028453826904	0.00354059832170606	0.00451462110504508	-0.00944637414067984	-0.00457625929266214
1320	0.365583270788193	-0.199674710631371	26.0976505279541	-0.00392691092565656	-0.00230353930965066	-0.00100484199356288	-0.00814767740666866
1321	-1.58246266841888	0.449673920869827	26.0976505279541	0.013930176384747	0.000293855206109583	0.00548864435404539	-0.00197886489331722
1322	-2.88115978240967	0.449673920869827	26.2275199890137	-0.00814767740666866	0.00386527273803949	0.000943203864153475	0.00743668992072344
1323	-1.58246266841888	-0.52434903383255	25.837911605835	0.00418994715437293	0.00126787810586393	-0.00100484199356288	-0.000355493422830477
1324	-2.23181128501892	0.774348258972168	25.5781726837158	-0.00944637414067984	0.00776136433705688	-0.00457625929266214	-0.00457625929266214
1325	-1.58246266841888	0.774348258972168	25.6431064605713	-0.000680167751852423	-0.00555028254166245	-0.00100484199356288	-0.00327756232582033
1326	-0.283765345811844	-0.52434903383255	25.7729759216309	0.0123068047687411	-0.00684897974133492	-3.08191010844894e-05	-0.00684897974133492
1327	0.365583270788193	-0.52434903383255	26.0327167510986	-0.0204853005707264	0.00289124972186983	0.000943203864153475	0.00581331877037883
1328	-2.88115978240967	-0.52434903383255	26.4223251342773	0.000293855206109583	0.00776136433705688	-0.00165419070981443	0.0022419011220336
1329	-0.283765345811844	0.449673920869827	26.0976505279541	0.0103587592020631	0.00191722682211548	-0.00295288790948689	0.00776136433705688
1330	-1.58246266841888	0.774348258972168	25.5781726837158	0.0126314787194133	-0.00230353930965066	0.00191722682211548	-0.00457625929266214
1331	-0.933113992214203	-0.199674710631371	26.1625862121582	-0.0123684434220195	-0.00230353930965066	-0.00100484199356288	0.00321592413820326
1332	1.66428053379059	-2.14772057533264	26.1625862121582	0.0106834331527352	-0.00652430532500148	0.00289124972186983	0.00159255252219737
1333	-0.283765345811844	-0.199674710631371	26.0327167510986	0.00256657530553639	0.0106834331527352	-0.00197886489331722	0.000943203864153475
1334	-3.53050851821899	0.774348258972168	26.0976505279541	-0.00652430532500148	-0.0026282137259841	0.00743668992072344	-0.000355493422830477
1335	-0.283765345811844	0.449673920869827	25.9028453826904	-0.0230826959013939	-0.000355493422830477	-0.00425158534198999	-0.00555028254166245
1336	1.01493191719055	-0.199674710631371	25.7080421447754	-0.0123684434220195	0.000943203864153475	-0.00327756232582033	-0.00749832857400179
1337	1.01493191719055	-0.849023342132568	25.9028453826904	-0.00847235135734081	-0.00132951640989631	0.00289124972186983	0.00418994715437293
1338	-0.283765345811844	-0.849023342132568	26.1625862121582	-0.00392691092565656	-0.00457625929266214	0.00451462110504508	0.00354059832170606
1339	-0.283765345811844	0.124999612569809	25.6431064605713	0.0162028968334198	0.00451462110504508	-0.0123684434220195	-0.00230353930965066
1340	-2.23181128501892	0.449673920869827	25.6431064605713	-0.0156151866540313	0.0022419011220336	0.00776136433705688	-0.00165419070981443
1341	1.01493191719055	-1.17369759082794	26.1625862121582	0.000943203864153475	-0.00327756232582033	-0.00392691092565656	0.00451462110504508
1342	1.01493191719055	-0.849023342132568	26.1625862121582	-0.0100957229733467	0.00354059832170606	0.00289124972186983	0.0022419011220336
1343	1.01493191719055	-0.199674710631371	25.5781726837158	-0.00522560812532902	0.00289124972186983	-0.0026282137259841	-0.00522560812532902
1344	-0.283765345811844	-1.82304632663727	26.0327167510986	-0.00490093370899558	-0.00197886489331722	-0.00327756232582033	0.000943203864153475
1345	-0.283765345811844	-0.52434903383255	25.9028453826904	-0.017887907102704	0.00354059832170606	-0.00717365415766835	-0.00360223650932312
1346	-3.53050851821899	0.774348258972168	26.0327167510986	0.00581331877037883	-0.00100484199356288	0.00418994715437293	-0.00165419070981443
1347	-0.283765345811844	-0.52434903383255	25.9028453826904	-0.00132951640989631	-3.08191010844894e-05	-0.00360223650932312	0.000293855206109583
1348	1.66428053379059	-0.52434903383255	25.9677810668945	0.0106834331527352	-0.00619963090866804	-0.00652430532500148	-0.00165419070981443
1349	-0.933113992214203	-0.199674710631371	26.1625862121582	-0.0133424662053585	0.00386527273803949	-0.00230353930965066	-0.00425158534198999
1350	-0.283765345811844	-1.17369759082794	26.1625862121582	0.00678734155371785	-0.00360223650932312	-0.00295288790948689	-0.00587495695799589
1351	-0.283765345811844	-0.52434903383255	25.837911605835	-0.0211346503347158	-0.00100484199356288	-0.00587495695799589	0.000943203864153475
1352	-0.283765345811844	-0.52434903383255	25.9028453826904	0.0142548503354192	0.00289124972186983	0.00386527273803949	0.00678734155371785
1353	-0.283765345811844	-0.849023342132568	26.0327167510986	0.00743668992072344	0.00808603875339031	-0.00490093370899558	-0.0026282137259841
1354	2.31362915039063	-1.17369759082794	26.2275199890137	-0.00814767740666866	0.00516396993771195	-0.00295288790948689	0.00289124972186983
1355	-2.23181128501892	-0.52434903383255	26.0976505279541	0.0152288740500808	-0.00230353930965066	0.00613799272105098	-0.00295288790948689
1356	-0.933113992214203	-0.199674710631371	26.0976505279541	-0.00847235135734081	-0.000355493422830477	0.000618529506027699	-0.00295288790948689
1357	-0.933113992214203	-1.17369759082794	25.9677810668945	0.0132808275520802	0.00256657530553639	0.00126787810586393	0.00776136433705688
1358	-0.933113992214203	0.124999612569809	25.837911605835	0.00516396993771195	0.00516396993771195	0.000618529506027699	-0.00587495695799589
1359	-1.58246266841888	0.124999612569809	25.4483013153076	-0.00490093370899558	0.00808603875339031	0.00159255252219737	-0.00587495695799589
1360	1.01493191719055	-0.849023342132568	25.9677810668945	-0.00295288790948689	-0.00327756232582033	-0.0113944197073579	-0.000355493422830477
1361	-0.283765345811844	-1.17369759082794	25.837911605835	-0.00619963090866804	-0.00522560812532902	-0.00295288790948689	-0.00619963090866804
1362	-1.58246266841888	0.124999612569809	25.9028453826904	0.000618529506027699	0.0022419011220336	0.00841071270406246	0.00354059832170606
1363	-2.23181128501892	0.124999612569809	25.837911605835	0.00808603875339031	0.00126787810586393	-0.00490093370899558	0.00516396993771195
1364	-1.58246266841888	0.449673920869827	25.4483013153076	0.00711201597005129	0.00581331877037883	-0.00295288790948689	-0.00619963090866804
1365	-1.58246266841888	0.774348258972168	25.123628616333	-0.0113944197073579	0.00451462110504508	0.00418994715437293	-0.000680167751852423
1366	-0.283765345811844	-0.52434903383255	25.5781726837158	0.00970941036939621	0.00321592413820326	-0.00619963090866804	0.000943203864153475
1367	0.365583270788193	-2.14772057533264	25.6431064605713	-0.0143164889886975	-0.00814767740666866	0.01100810803473	0.00354059832170606
1368	-2.23181128501892	0.774348258972168	25.3833675384521	-0.0191866029053926	0.0100340843200684	0.00483929552137852	0.000618529506027699
1369	-3.53050851821899	0.449673920869827	26.0976505279541	-0.00522560812532902	0.00613799272105098	-0.0104203969240189	0.0022419011220336
1370	0.365583270788193	-0.849023342132568	26.2275199890137	0.00321592413820326	0.000618529506027699	0.00289124972186983	0.00126787810586393
1371	0.365583270788193	-0.52434903383255	25.7080421447754	0.00451462110504508	-0.00197886489331722	-0.00879702530801296	0.00256657530553639
1372	0.365583270788193	-0.849023342132568	25.9677810668945	0.000943203864153475	-0.00619963090866804	-0.0026282137259841	0.00548864435404539
1373	0.365583270788193	-2.14772057533264	25.9677810668945	0.01100810803473	-0.00457625929266214	-0.00165419070981443	-0.00652430532500148
1374	-2.23181128501892	1.09902250766754	25.7729759216309	0.0116574559360743	0.00808603875339031	-0.00230353930965066	0.000293855206109583
1375	-2.88115978240967	0.124999612569809	25.9677810668945	-0.00230353930965066	0.00321592413820326	0.00418994715437293	-0.000355493422830477
1376	-0.283765345811844	-0.199674710631371	26.0976505279541	-0.00100484199356288	0.00256657530553639	-0.00392691092565656	-0.00555028254166245
1377	-1.58246266841888	0.449673920869827	26.2275199890137	0.00516396993771195	0.00256657530553639	-0.00100484199356288	0.0022419011220336
1378	-2.23181128501892	0.774348258972168	26.0327167510986	-0.00490093370899558	-0.00100484199356288	-0.0026282137259841	-3.08191010844894e-05
1379	1.01493191719055	-2.4723949432373	26.1625862121582	0.00906006153672934	-0.00360223650932312	-0.00619963090866804	-0.00197886489331722
1380	-0.283765345811844	0.124999612569809	25.9677810668945	0.0272418223321438	0.00256657530553639	0.00289124972186983	-0.00230353930965066
1381	-4.17985725402832	0.449673920869827	25.837911605835	0.00776136433705688	0.000293855206109583	-0.00230353930965066	-0.00100484199356288
1382	-0.933113992214203	0.449673920869827	25.9028453826904	-0.00782300252467394	0.00743668992072344	-0.00457625929266214	-0.00230353930965066
1383	-0.933113992214203	0.774348258972168	25.5132369995117	0.00906006153672934	0.0022419011220336	-0.00782300252467394	-0.00652430532500148
1384	-0.933113992214203	0.774348258972168	26.0327167510986	0.00451462110504508	0.00581331877037883	-0.00197886489331722	0.00548864435404539
1385	-0.933113992214203	-0.199674710631371	25.7729759216309	-0.0117190945893526	-0.0026282137259841	-0.00165419070981443	-0.000355493422830477
1386	0.365583270788193	-0.199674710631371	25.5781726837158	0.00581331877037883	-0.00782300252467394	-0.00360223650932312	-0.00197886489331722
1387	-4.17985725402832	0.449673920869827	25.7729759216309	0.00418994715437293	0.00386527273803949	-0.0026282137259841	0.0113327819854021
1388	-1.58246266841888	-0.199674710631371	25.9677810668945	0.0155535480007529	0.00678734155371785	-0.00555028254166245	-0.0026282137259841
1389	-1.58246266841888	0.774348258972168	25.5781726837158	0.0207483377307653	0.00289124972186983	-0.00684897974133492	-0.000355493422830477
1390	-0.283765345811844	0.774348258972168	25.7729759216309	-0.00295288790948689	-0.0026282137259841	0.00354059832170606	-0.00652430532500148
1391	-0.933113992214203	-1.17369759082794	26.3573894500732	-0.0123684434220195	-0.00879702530801296	-0.000355493422830477	0.00548864435404539
1392	-0.933113992214203	-0.52434903383255	25.9028453826904	-0.000680167751852423	-3.08191010844894e-05	-0.00392691092565656	0.00646266713738441
1393	-0.933113992214203	-0.199674710631371	25.7080421447754	-0.00782300252467394	0.0116574559360743	-0.000680167751852423	0.00191722682211548
1394	-1.58246266841888	-0.199674710631371	25.3833675384521	0.0123068047687411	0.00418994715437293	-0.00749832857400179	-0.00587495695799589
1395	0.365583270788193	0.774348258972168	25.6431064605713	-0.00782300252467394	-0.00457625929266214	0.00613799272105098	0.000293855206109583
1396	0.365583270788193	-0.849023342132568	26.0976505279541	-0.00619963090866804	-0.0104203969240189	0.00289124972186983	-0.00749832857400179
1397	0.365583270788193	-0.52434903383255	26.3573894500732	0.0149041991680861	0.00191722682211548	-0.00587495695799589	0.000293855206109583
1398	-2.88115978240967	0.449673920869827	26.0327167510986	-0.00587495695799589	0.00451462110504508	-0.00197886489331722	0.000293855206109583
1399	-0.283765345811844	0.449673920869827	25.5132369995117	0.00873538758605719	0.00483929552137852	-0.00165419070981443	-0.00555028254166245
1400	-2.23181128501892	0.449673920869827	25.5132369995117	-0.00555028254166245	0.00289124972186983	0.000943203864153475	0.00191722682211548
1401	1.01493191719055	-0.52434903383255	25.9677810668945	0.0188002903014421	-0.00912170019000769	-0.00100484199356288	-0.00425158534198999
1402	0.365583270788193	-1.82304632663727	26.0327167510986	-0.00555028254166245	-0.00619963090866804	-0.000680167751852423	0.00256657530553639
1403	0.365583270788193	-0.52434903383255	26.2275199890137	0.00711201597005129	0.00581331877037883	-0.00132951640989631	-0.00197886489331722
1404	-0.933113992214203	-0.52434903383255	26.2924556732178	-0.0165892094373703	0.00516396993771195	-0.00555028254166245	0.000293855206109583
1405	-1.58246266841888	0.124999612569809	26.1625862121582	0.0243197549134493	-0.00165419070981443	0.0136055024340749	-0.00490093370899558
1406	-1.58246266841888	0.774348258972168	25.2534980773926	-0.00425158534198999	0.00256657530553639	-0.00230353930965066	-0.00392691092565656
1407	0.365583270788193	-0.199674710631371	25.7729759216309	0.00159255252219737	0.00483929552137852	-0.000355493422830477	0.00386527273803949
1408	1.01493191719055	-1.82304632663727	25.9677810668945	-0.0026282137259841	0.00159255252219737	-0.00490093370899558	-0.000355493422830477
1409	-1.58246266841888	0.774348258972168	25.837911605835	0.000618529506027699	0.00289124972186983	-0.00717365415766835	0.00418994715437293
1410	-1.58246266841888	-0.52434903383255	26.2275199890137	0.0113327819854021	-0.00555028254166245	0.000293855206109583	0.00483929552137852
1411	0.365583270788193	-0.52434903383255	26.0976505279541	0.00256657530553639	-0.00392691092565656	-0.00652430532500148	-3.08191010844894e-05
1412	0.365583270788193	-0.52434903383255	25.7729759216309	-0.00230353930965066	-0.0026282137259841	-0.00360223650932312	0.00386527273803949
1413	-0.283765345811844	-0.849023342132568	26.0327167510986	0.00191722682211548	0.0022419011220336	-0.00587495695799589	0.00581331877037883
1414	-0.283765345811844	-1.17369759082794	25.837911605835	-0.000680167751852423	-0.00197886489331722	0.00289124972186983	-0.00522560812532902
1415	-2.88115978240967	0.774348258972168	25.9677810668945	0.00126787810586393	-0.00165419070981443	0.000618529506027699	0.00483929552137852
1416	-3.53050851821899	0.124999612569809	25.9028453826904	-0.00392691092565656	-0.00230353930965066	-0.00165419070981443	0.00711201597005129
1417	0.365583270788193	-0.52434903383255	25.9677810668945	-0.000680167751852423	0.00678734155371785	0.000618529506027699	-0.000355493422830477
1418	1.01493191719055	-0.199674710631371	26.1625862121582	-0.00132951640989631	-3.08191010844894e-05	0.00386527273803949	0.00386527273803949
1419	-1.58246266841888	-0.199674710631371	25.837911605835	-0.00392691092565656	0.00289124972186983	-0.0026282137259841	-0.0110697457566857
1420	0.365583270788193	-0.849023342132568	25.837911605835	0.013930176384747	0.00418994715437293	-0.00165419070981443	-0.00522560812532902
1421	-0.933113992214203	-0.199674710631371	25.837911605835	-0.0107450718060136	-3.08191010844894e-05	0.000943203864153475	-0.00490093370899558
1422	-0.933113992214203	-0.52434903383255	25.9028453826904	0.00581331877037883	0.000618529506027699	0.000943203864153475	0.00808603875339031
1423	1.66428053379059	0.124999612569809	25.6431064605713	-0.00197886489331722	0.0022419011220336	-0.00522560812532902	-0.00457625929266214
1424	-0.283765345811844	0.124999612569809	26.0327167510986	-0.0100957229733467	-3.08191010844894e-05	-0.0130177913233638	0.00159255252219737
1425	0.365583270788193	-1.82304632663727	26.2275199890137	-0.00814767740666866	0.00483929552137852	-0.00230353930965066	0.00191722682211548
1426	-0.283765345811844	0.124999612569809	25.6431064605713	0.00159255252219737	-0.00425158534198999	-0.00295288790948689	-0.00490093370899558
1427	-0.933113992214203	0.449673920869827	25.9028453826904	0.00451462110504508	-0.000355493422830477	-0.00619963090866804	-0.00327756232582033
1428	-1.58246266841888	0.449673920869827	25.5132369995117	0.0210730116814375	0.0145795252174139	-0.00879702530801296	0.00256657530553639
1429	1.66428053379059	-0.52434903383255	25.7080421447754	-0.00490093370899558	0.00321592413820326	-0.00652430532500148	-0.00132951640989631
1430	-0.283765345811844	-0.52434903383255	25.837911605835	0.00646266713738441	0.000943203864153475	-0.00327756232582033	-0.00652430532500148
1431	-0.933113992214203	-0.849023342132568	25.9677810668945	-0.0104203969240189	-0.0130177913233638	0.00386527273803949	-0.00360223650932312
1432	-0.283765345811844	0.124999612569809	26.0976505279541	0.012956153601408	-0.00197886489331722	-0.00749832857400179	0.00516396993771195
1433	-4.17985725402832	0.774348258972168	25.5781726837158	0.00743668992072344	0.00548864435404539	0.00159255252219737	0.000293855206109583
1434	1.01493191719055	0.124999612569809	25.6431064605713	-0.00327756232582033	0.00483929552137852	-0.00425158534198999	0.00256657530553639
1435	0.365583270788193	-0.52434903383255	25.6431064605713	0.00873538758605719	0.00418994715437293	-0.00457625929266214	-0.00100484199356288
1436	-0.933113992214203	0.124999612569809	25.7729759216309	0.00418994715437293	-0.0026282137259841	0.00126787810586393	0.00321592413820326
1437	-0.933113992214203	-0.52434903383255	25.9677810668945	0.000943203864153475	0.000943203864153475	-0.00295288790948689	-0.000355493422830477
1438	0.365583270788193	-0.849023342132568	26.2275199890137	-0.00425158534198999	0.00938473641872406	0.00354059832170606	0.00126787810586393
1439	-2.23181128501892	-0.199674710631371	26.3573894500732	-0.00749832857400179	0.0022419011220336	-0.00457625929266214	0.00191722682211548
1440	0.365583270788193	-0.199674710631371	25.837911605835	0.000293855206109583	-0.00295288790948689	-0.00392691092565656	-0.00717365415766835
1441	-1.58246266841888	0.124999612569809	25.5781726837158	0.01847561635077	0.000293855206109583	-0.00230353930965066	-0.00425158534198999
1442	-0.283765345811844	-0.199674710631371	25.5781726837158	-0.00879702530801296	-0.000680167751852423	0.000293855206109583	-3.08191010844894e-05
1443	-0.933113992214203	-0.199674710631371	25.6431064605713	-0.00100484199356288	0.00808603875339031	-3.08191010844894e-05	0.00678734155371785
1444	-2.88115978240967	0.774348258972168	26.0976505279541	-0.00490093370899558	-0.00230353930965066	-0.00165419070981443	0.00418994715437293
1445	-2.23181128501892	0.449673920869827	25.9677810668945	-0.00879702530801296	-0.000680167751852423	0.00289124972186983	-0.000355493422830477
1446	-0.933113992214203	-0.199674710631371	25.9028453826904	-0.0107450718060136	0.00256657530553639	0.00386527273803949	-0.00392691092565656
1447	-0.283765345811844	-0.52434903383255	25.7729759216309	-0.00132951640989631	0.00354059832170606	-0.00132951640989631	0.00483929552137852
1448	0.365583270788193	-0.199674710631371	26.0976505279541	0.0142548503354192	0.00159255252219737	-0.00360223650932312	-0.00327756232582033
1449	0.365583270788193	-1.17369759082794	26.1625862121582	-0.00912170019000769	0.000618529506027699	-0.0136671401560307	-0.00360223650932312
1450	-0.933113992214203	-0.52434903383255	26.1625862121582	-0.0149658378213644	-0.00197886489331722	0.00516396993771195	0.00321592413820326
1451	-1.58246266841888	0.124999612569809	26.0976505279541	-0.00165419070981443	-0.000355493422830477	-0.00555028254166245	-0.00490093370899558
1452	0.365583270788193	0.449673920869827	25.9677810668945	0.0162028968334198	0.000293855206109583	-0.00392691092565656	-3.08191010844894e-05
1453	1.01493191719055	-0.849023342132568	25.9677810668945	-0.0149658378213644	0.00321592413820326	-0.00392691092565656	0.00516396993771195
1454	1.66428053379059	-1.17369759082794	25.9677810668945	0.00678734155371785	-0.00230353930965066	-0.00230353930965066	-0.00977104809135199
1455	-0.283765345811844	-0.199674710631371	25.7080421447754	0.00159255252219737	-0.00132951640989631	0.00126787810586393	0.00191722682211548
1456	-0.933113992214203	0.449673920869827	25.9677810668945	0.00808603875339031	-0.000680167751852423	0.0022419011220336	-0.00100484199356288
1457	-0.283765345811844	-0.52434903383255	26.0327167510986	-0.00165419070981443	0.0022419011220336	-0.00457625929266214	0.00386527273803949
1458	-0.283765345811844	1.09902250766754	25.7080421447754	0.00646266713738441	0.0103587592020631	-0.00847235135734081	0.000293855206109583
1459	0.365583270788193	-0.199674710631371	26.4223251342773	0.0158782228827477	0.00808603875339031	-0.00879702530801296	-0.00522560812532902
1460	-1.58246266841888	-0.52434903383255	25.9677810668945	-0.00230353930965066	-0.00425158534198999	-0.00197886489331722	0.000293855206109583
1461	-0.933113992214203	0.449673920869827	25.5781726837158	0.00191722682211548	-0.0026282137259841	0.00613799272105098	0.000293855206109583
1462	-2.88115978240967	-0.199674710631371	25.9028453826904	-0.00522560812532902	-0.00782300252467394	-0.00879702530801296	0.00516396993771195
1463	0.365583270788193	-0.52434903383255	26.1625862121582	0.00418994715437293	0.0116574559360743	0.000943203864153475	-0.000355493422830477
1464	0.365583270788193	0.124999612569809	25.7080421447754	0.0155535480007529	-0.00360223650932312	-0.00490093370899558	-0.00457625929266214
1465	-1.58246266841888	0.449673920869827	25.9028453826904	0.0100340843200684	0.00386527273803949	-0.00132951640989631	0.000618529506027699
1466	0.365583270788193	-1.17369759082794	26.1625862121582	0.00126787810586393	-0.00652430532500148	0.00289124972186983	0.00159255252219737
1467	0.365583270788193	-0.52434903383255	25.9028453826904	0.00516396993771195	-0.00327756232582033	0.00418994715437293	0.00191722682211548
1468	-1.58246266841888	-0.52434903383255	25.837911605835	-0.0198359526693821	-3.08191010844894e-05	-0.00944637414067984	0.00808603875339031
1469	-0.933113992214203	0.124999612569809	25.7080421447754	0.0217223595827818	0.00354059832170606	-0.00295288790948689	-0.00619963090866804
1470	1.01493191719055	-0.52434903383255	25.7080421447754	-0.0182125810533762	0.00126787810586393	-0.00425158534198999	0.00126787810586393
1471	0.365583270788193	-0.849023342132568	26.0327167510986	-0.00717365415766835	-0.00522560812532902	-0.000355493422830477	-0.00782300252467394
1472	0.365583270788193	-1.82304632663727	26.1625862121582	0.00418994715437293	-0.00295288790948689	-0.000680167751852423	0.00906006153672934
1473	1.01493191719055	-0.849023342132568	26.2275199890137	-0.00457625929266214	-0.00100484199356288	-0.00555028254166245	-0.00879702530801296
1474	-2.88115978240967	0.124999612569809	25.9677810668945	-0.0100957229733467	0.00483929552137852	-0.00912170019000769	-3.08191010844894e-05
1475	-1.58246266841888	0.449673920869827	25.6431064605713	-0.00717365415766835	0.00289124972186983	0.00516396993771195	-0.00295288790948689
1476	1.66428053379059	-0.849023342132568	25.7080421447754	-0.00619963090866804	-3.08191010844894e-05	-0.00879702530801296	0.00483929552137852
1477	1.01493191719055	-0.52434903383255	26.2275199890137	0.00841071270406246	-0.000355493422830477	-0.000355493422830477	-0.00197886489331722
1478	-0.283765345811844	-1.82304632663727	26.1625862121582	0.00256657530553639	-0.00327756232582033	-3.08191010844894e-05	-0.00230353930965066
1479	-0.933113992214203	0.124999612569809	25.9028453826904	0.000618529506027699	0.00711201597005129	-0.0104203969240189	-0.00165419070981443
1480	-2.23181128501892	0.449673920869827	26.0976505279541	0.00776136433705688	0.00256657530553639	-0.00457625929266214	-0.000355493422830477
1481	0.365583270788193	0.124999612569809	25.837911605835	0.00289124972186983	-3.08191010844894e-05	0.000943203864153475	-0.00360223650932312
1482	0.365583270788193	-0.52434903383255	25.837911605835	-0.00619963090866804	-0.0026282137259841	-0.0117190945893526	0.00159255252219737
1483	0.365583270788193	-1.4983719587326	25.9677810668945	-0.00327756232582033	-0.000355493422830477	-0.000355493422830477	0.000618529506027699
1484	1.66428053379059	-1.17369759082794	25.9677810668945	0.000943203864153475	0.00126787810586393	-0.00522560812532902	-0.00295288790948689
1485	-1.58246266841888	-0.52434903383255	26.2924556732178	-0.00587495695799589	0.00256657530553639	-0.00197886489331722	-3.08191010844894e-05
1486	-2.23181128501892	0.449673920869827	26.2275199890137	0.0197743140161037	0.00483929552137852	0.000293855206109583	0.00743668992072344
1487	0.365583270788193	0.124999612569809	26.0976505279541	0.0275664981454611	0.000943203864153475	0.00548864435404539	0.00548864435404539
1488	-0.283765345811844	0.774348258972168	25.5781726837158	0.00321592413820326	0.00483929552137852	-0.0117190945893526	-0.00327756232582033
1489	1.01493191719055	-2.14772057533264	25.9677810668945	-0.00295288790948689	0.00354059832170606	0.000293855206109583	-0.00197886489331722
1490	1.01493191719055	-1.17369759082794	25.9677810668945	-0.0159398596733809	-0.00165419070981443	0.000618529506027699	-0.00327756232582033
1491	-0.933113992214203	0.449673920869827	25.9028453826904	0.0100340843200684	-0.00100484199356288	0.000618529506027699	-0.00327756232582033
1492	-1.58246266841888	0.124999612569809	25.7729759216309	-0.00132951640989631	0.000293855206109583	-0.00652430532500148	0.00386527273803949
1493	-1.58246266841888	0.774348258972168	25.7729759216309	-0.000680167751852423	0.00938473641872406	-0.00944637414067984	0.000618529506027699
1494	-0.283765345811844	-0.52434903383255	26.0327167510986	0.00354059832170606	-0.00100484199356288	-0.00392691092565656	-0.00392691092565656
1495	1.01493191719055	-2.14772057533264	25.837911605835	-0.0100957229733467	-0.00295288790948689	-0.00327756232582033	-0.000680167751852423
1496	-1.58246266841888	1.4236968755722	25.6431064605713	-0.00814767740666866	-0.000680167751852423	0.00873538758605719	-0.00457625929266214
1497	-4.17985725402832	1.09902250766754	25.6431064605713	-0.0139918150380254	-0.00165419070981443	0.00743668992072344	0.000943203864153475
1498	1.01493191719055	-1.17369759082794	26.0976505279541	0.00159255252219737	0.00256657530553639	-0.00555028254166245	0.00256657530553639
1499	-0.283765345811844	0.449673920869827	25.5132369995117	0.00289124972186983	0.00516396993771195	-0.00619963090866804	-0.00749832857400179
1500	0.365583270788193	-0.52434903383255	25.9677810668945	0.00451462110504508	-0.00522560812532902	0.00613799272105098	-0.00327756232582033
1501	1.01493191719055	-1.82304632663727	25.9677810668945	-0.0156151866540313	-0.00879702530801296	-0.00392691092565656	-0.00295288790948689
1502	0.365583270788193	0.124999612569809	25.5132369995117	-0.000355493422830477	-0.00327756232582033	-0.00782300252467394	0.000618529506027699
1503	-3.53050851821899	0.774348258972168	25.5781726837158	-0.0146411629393697	0.00938473641872406	-0.00522560812532902	-0.00197886489331722
1504	-0.283765345811844	-0.199674710631371	25.7080421447754	-0.00392691092565656	0.00906006153672934	-0.00522560812532902	-0.00132951640989631
1505	1.01493191719055	0.124999612569809	25.7729759216309	0.00418994715437293	0.00711201597005129	-0.00879702530801296	-0.000355493422830477
1506	-1.58246266841888	0.124999612569809	26.0327167510986	0.0230210572481155	-0.00490093370899558	0.00191722682211548	0.000293855206109583
1507	-2.23181128501892	-0.849023342132568	26.0976505279541	-0.0172385573387146	-0.00619963090866804	-0.00684897974133492	0.00613799272105098
1508	-0.933113992214203	0.774348258972168	26.0327167510986	0.00841071270406246	0.00548864435404539	-0.00327756232582033	0.00711201597005129
1509	-2.23181128501892	-0.199674710631371	25.9028453826904	-0.0104203969240189	0.00581331877037883	-0.00717365415766835	-0.00165419070981443
1510	-1.58246266841888	0.449673920869827	25.6431064605713	0.00289124972186983	0.00354059832170606	-0.00392691092565656	-0.000355493422830477
1511	-0.933113992214203	0.774348258972168	25.5132369995117	-0.00165419070981443	-0.00425158534198999	-0.00327756232582033	0.000293855206109583
1512	-1.58246266841888	1.09902250766754	25.9677810668945	0.00808603875339031	0.00321592413820326	0.00386527273803949	-0.00360223650932312
1513	-1.58246266841888	-0.849023342132568	25.9028453826904	0.00289124972186983	-0.00684897974133492	-0.000680167751852423	0.000618529506027699
1514	0.365583270788193	0.449673920869827	25.9028453826904	-0.0107450718060136	0.00354059832170606	0.00126787810586393	-0.00100484199356288
1515	-1.58246266841888	-0.52434903383255	26.1625862121582	-0.00717365415766835	0.00159255252219737	0.00678734155371785	-0.00327756232582033
1516	-0.283765345811844	-0.52434903383255	25.9677810668945	0.00581331877037883	-0.0026282137259841	0.0022419011220336	0.0022419011220336
1517	0.365583270788193	0.449673920869827	25.2534980773926	0.0181509424000978	0.00191722682211548	-0.00944637414067984	0.00711201597005129
1518	-2.23181128501892	0.774348258972168	25.7080421447754	0.0116574559360743	0.00938473641872406	-0.00457625929266214	0.00191722682211548
1519	-0.283765345811844	-2.4723949432373	25.9677810668945	-0.00522560812532902	-0.00425158534198999	-0.00522560812532902	-0.00879702530801296
1520	1.01493191719055	-0.52434903383255	25.837911605835	-0.00165419070981443	0.00354059832170606	-0.00295288790948689	0.00191722682211548
1521	-2.88115978240967	0.774348258972168	26.2924556732178	-0.0100957229733467	-3.08191010844894e-05	-0.00197886489331722	-0.00295288790948689
1522	-1.58246266841888	0.774348258972168	25.837911605835	0.00386527273803949	0.00321592413820326	0.00159255252219737	-0.00327756232582033
1523	-0.933113992214203	0.124999612569809	25.5132369995117	0.0181509424000978	0.00289124972186983	-0.00847235135734081	0.00256657530553639
1524	-2.23181128501892	0.449673920869827	25.7080421447754	0.01100810803473	0.00678734155371785	0.00321592413820326	0.00159255252219737
1525	-1.58246266841888	-0.199674710631371	25.4483013153076	0.00483929552137852	-0.00490093370899558	-0.00132951640989631	-0.00425158534198999
1526	-1.58246266841888	-0.52434903383255	26.0327167510986	0.0220470335334539	-0.00165419070981443	-0.00619963090866804	0.00613799272105098
1527	-2.88115978240967	0.449673920869827	25.9677810668945	0.00354059832170606	0.00613799272105098	-0.00132951640989631	0.00386527273803949
1528	-0.933113992214203	-0.52434903383255	26.1625862121582	-0.00392691092565656	0.00516396993771195	-0.00912170019000769	0.00126787810586393
1529	-2.23181128501892	0.449673920869827	26.0327167510986	-0.00392691092565656	0.000618529506027699	-0.00587495695799589	-0.00490093370899558
1530	-0.283765345811844	-0.199674710631371	25.7080421447754	0.00548864435404539	-0.00782300252467394	0.00289124972186983	0.00516396993771195
1531	0.365583270788193	-0.849023342132568	26.0327167510986	-0.00749832857400179	-0.000680167751852423	0.00678734155371785	0.00256657530553639
1532	-1.58246266841888	-0.52434903383255	25.9028453826904	0.0321119390428066	0.00191722682211548	0.000293855206109583	0.00581331877037883
1533	-0.283765345811844	-0.849023342132568	25.9028453826904	0.00418994715437293	0.00483929552137852	-0.00490093370899558	-0.00587495695799589
1534	-0.933113992214203	0.449673920869827	25.9677810668945	0.012956153601408	0.00418994715437293	-0.00457625929266214	0.000943203864153475
1535	-0.283765345811844	0.449673920869827	26.3573894500732	-0.00879702530801296	0.00159255252219737	0.00743668992072344	-0.00230353930965066
1536	0.365583270788193	-1.4983719587326	26.4223251342773	-0.0175632312893867	-0.00977104809135199	-0.00100484199356288	-0.000680167751852423
1537	0.365583270788193	-0.849023342132568	25.837911605835	0.0165275707840919	0.00159255252219737	0.00613799272105098	-0.00944637414067984
1538	-3.53050851821899	0.449673920869827	25.6431064605713	-0.0113944197073579	0.00451462110504508	0.00678734155371785	0.00711201597005129
1539	1.01493191719055	-0.199674710631371	26.0976505279541	0.00256657530553639	-0.000355493422830477	-0.00295288790948689	0.00451462110504508
1540	-0.933113992214203	1.09902250766754	25.4483013153076	-0.0182125810533762	0.00159255252219737	-0.00425158534198999	-0.00684897974133492
1541	-0.933113992214203	-0.199674710631371	26.3573894500732	-0.0224333461374044	0.00354059832170606	0.00418994715437293	0.00354059832170606
1542	1.01493191719055	-2.14772057533264	26.3573894500732	0.00776136433705688	-0.00977104809135199	0.000293855206109583	-0.000680167751852423
1543	0.365583270788193	-0.52434903383255	26.2924556732178	0.0149041991680861	0.00613799272105098	-0.00977104809135199	0.000293855206109583
1544	-2.23181128501892	-0.199674710631371	26.1625862121582	-0.00522560812532902	0.00256657530553639	-0.000355493422830477	0.000293855206109583
1545	-0.283765345811844	0.449673920869827	25.837911605835	0.0116574559360743	-3.08191010844894e-05	0.00191722682211548	-0.00197886489331722
1546	-0.933113992214203	1.09902250766754	25.7080421447754	0.00873538758605719	-0.00360223650932312	0.00289124972186983	-0.00327756232582033
1547	-0.283765345811844	-0.849023342132568	26.2924556732178	-0.00587495695799589	0.00581331877037883	-0.00230353930965066	0.00678734155371785
1548	0.365583270788193	-2.14772057533264	26.4223251342773	-0.000680167751852423	-0.00100484199356288	-0.0133424662053585	0.00581331877037883
1549	-2.23181128501892	0.449673920869827	26.0976505279541	-0.00555028254166245	0.00613799272105098	-0.0026282137259841	-0.000355493422830477
1550	-2.23181128501892	-0.52434903383255	26.0976505279541	-0.00555028254166245	0.00354059832170606	-0.00197886489331722	0.00354059832170606
1551	1.01493191719055	-0.52434903383255	25.837911605835	0.0168522447347641	-0.00327756232582033	-0.00490093370899558	0.00159255252219737
1552	1.01493191719055	-0.849023342132568	25.7080421447754	0.0181509424000978	0.00386527273803949	-0.00749832857400179	0.00808603875339031
1553	0.365583270788193	-0.52434903383255	25.9028453826904	0.00776136433705688	-0.00327756232582033	-0.00555028254166245	0.00483929552137852
1554	-0.283765345811844	-0.849023342132568	26.1625862121582	-0.0130177913233638	-0.00327756232582033	-0.0149658378213644	-0.000355493422830477
1555	-2.23181128501892	0.774348258972168	25.7080421447754	-0.0107450718060136	-0.00327756232582033	-0.00360223650932312	-0.00619963090866804
1556	-1.58246266841888	-0.199674710631371	26.1625862121582	-0.0100957229733467	0.00451462110504508	-0.00132951640989631	-3.08191010844894e-05
1557	-0.283765345811844	-0.52434903383255	25.9677810668945	0.00548864435404539	0.00126787810586393	-0.00555028254166245	-3.08191010844894e-05
1558	1.66428053379059	-0.849023342132568	25.7729759216309	0.00418994715437293	0.00613799272105098	-0.00684897974133492	0.000293855206109583
1559	-2.23181128501892	0.449673920869827	25.837911605835	0.00451462110504508	0.000293855206109583	-3.08191010844894e-05	0.00483929552137852
1560	-1.58246266841888	0.124999612569809	26.4223251342773	-0.0136671401560307	-0.00522560812532902	-0.00100484199356288	0.000293855206109583
1561	-0.283765345811844	-0.52434903383255	26.0327167510986	-0.0120437685400248	-0.00197886489331722	0.00483929552137852	0.00678734155371785
1562	0.365583270788193	0.124999612569809	26.1625862121582	0.00548864435404539	0.00289124972186983	-0.0026282137259841	0.00516396993771195
1563	-0.283765345811844	-0.52434903383255	25.9028453826904	-0.000355493422830477	0.00938473641872406	-0.00197886489331722	0.00321592413820326
1564	0.365583270788193	-0.199674710631371	26.2275199890137	0.0249691028147936	0.00321592413820326	-0.00879702530801296	-3.08191010844894e-05
1565	-0.933113992214203	-1.17369759082794	26.1625862121582	-0.00555028254166245	-0.00879702530801296	-0.0026282137259841	-0.00360223650932312
1566	-1.58246266841888	0.449673920869827	25.9028453826904	-0.00392691092565656	-0.00230353930965066	0.00646266713738441	0.00354059832170606
1567	-0.283765345811844	-0.849023342132568	26.0327167510986	-0.0026282137259841	-0.000680167751852423	-0.00619963090866804	0.0132808275520802
1568	1.01493191719055	0.124999612569809	25.9028453826904	0.01847561635077	0.000943203864153475	-0.00327756232582033	0.00289124972186983
1569	-0.283765345811844	-0.199674710631371	26.2275199890137	0.00776136433705688	-0.000355493422830477	-0.00457625929266214	0.00354059832170606
1570	1.01493191719055	-0.199674710631371	26.4223251342773	0.00126787810586393	0.00354059832170606	-0.000355493422830477	-0.00360223650932312
1571	-0.283765345811844	-1.4983719587326	25.7729759216309	-0.00327756232582033	-0.00327756232582033	-0.000680167751852423	-0.00652430532500148
1572	-1.58246266841888	0.449673920869827	25.5781726837158	0.0113327819854021	0.00938473641872406	0.00126787810586393	0.00191722682211548
1573	-2.23181128501892	-0.199674710631371	25.9028453826904	-0.00652430532500148	0.0106834331527352	-0.00360223650932312	0.00678734155371785
1574	-0.283765345811844	-0.52434903383255	26.1625862121582	-0.00912170019000769	0.00256657530553639	-0.000680167751852423	-0.00327756232582033
1575	-0.933113992214203	0.124999612569809	25.7080421447754	0.00873538758605719	-0.00197886489331722	-0.00360223650932312	-0.00360223650932312
1576	-2.23181128501892	0.449673920869827	25.9677810668945	-0.000680167751852423	-0.00197886489331722	0.00354059832170606	-0.000680167751852423
1577	-0.933113992214203	-0.849023342132568	26.2275199890137	0.0106834331527352	-0.00619963090866804	0.00256657530553639	0.00581331877037883
1578	0.365583270788193	-0.199674710631371	25.9028453826904	0.00483929552137852	0.00483929552137852	-0.00392691092565656	-0.00132951640989631
1579	-3.53050851821899	0.774348258972168	26.0327167510986	-0.0110697457566857	-3.08191010844894e-05	-0.00522560812532902	0.000293855206109583
1580	1.66428053379059	-0.52434903383255	26.0976505279541	-0.0110697457566857	0.00354059832170606	-0.00457625929266214	-0.00425158534198999
1581	1.01493191719055	0.124999612569809	25.5132369995117	-0.00944637414067984	0.00126787810586393	0.000618529506027699	0.00386527273803949
1582	-0.933113992214203	-0.199674710631371	25.837911605835	-0.00847235135734081	0.00386527273803949	0.00191722682211548	0.00548864435404539
1583	-0.283765345811844	-0.199674710631371	25.9028453826904	0.00354059832170606	0.00321592413820326	-0.0107450718060136	0.00548864435404539
1584	-0.933113992214203	0.449673920869827	26.0327167510986	0.0116574559360743	-0.00457625929266214	-0.00295288790948689	-0.00457625929266214
1585	-0.283765345811844	-0.52434903383255	26.1625862121582	0.0116574559360743	-0.00132951640989631	-0.000355493422830477	0.00159255252219737
1586	0.365583270788193	-0.52434903383255	25.7729759216309	0.00970941036939621	0.00321592413820326	-0.00879702530801296	0.00321592413820326
1587	-0.933113992214203	1.09902250766754	25.4483013153076	-0.00165419070981443	0.00126787810586393	0.00354059832170606	-0.00457625929266214
1588	-0.933113992214203	-0.199674710631371	25.7080421447754	0.00678734155371785	0.0022419011220336	-0.00749832857400179	0.00191722682211548
1589	1.66428053379059	-1.82304632663727	26.0327167510986	-0.00814767740666866	-0.00522560812532902	-0.0026282137259841	-0.000680167751852423
1590	-2.23181128501892	0.449673920869827	25.7080421447754	-0.00717365415766835	0.000293855206109583	-0.000680167751852423	-0.00392691092565656
1591	-2.23181128501892	0.449673920869827	26.0327167510986	-0.00490093370899558	-0.00132951640989631	0.00289124972186983	-0.00132951640989631
1592	-0.933113992214203	0.449673920869827	25.7729759216309	-0.00132951640989631	0.00289124972186983	-0.0117190945893526	0.0103587592020631
1593	-0.933113992214203	0.449673920869827	25.4483013153076	0.00841071270406246	0.00159255252219737	-0.0149658378213644	-0.00360223650932312
1594	-1.58246266841888	0.124999612569809	25.7080421447754	0.00581331877037883	-0.0026282137259841	0.000293855206109583	0.00126787810586393
1595	0.365583270788193	-0.849023342132568	26.0976505279541	-0.0113944197073579	0.00386527273803949	0.000943203864153475	-0.00165419070981443
1596	-3.53050851821899	0.449673920869827	25.9677810668945	-0.0240567177534103	0.00711201597005129	0.000943203864153475	-0.00327756232582033
1597	-1.58246266841888	0.124999612569809	25.9028453826904	0.0103587592020631	-0.000355493422830477	-0.00165419070981443	-0.00457625929266214
1598	-0.933113992214203	0.449673920869827	25.837911605835	0.0178262684494257	0.00646266713738441	-0.00684897974133492	0.00386527273803949
1599	1.01493191719055	-0.52434903383255	26.0976505279541	-0.0139918150380254	-0.00230353930965066	0.00548864435404539	-0.000355493422830477
1600	-0.283765345811844	-0.52434903383255	25.6431064605713	0.00354059832170606	-0.00490093370899558	0.00646266713738441	-0.00555028254166245
1601	-2.23181128501892	0.449673920869827	25.6431064605713	-0.0107450718060136	0.00289124972186983	0.00646266713738441	0.00646266713738441
1602	-3.53050851821899	0.774348258972168	25.7080421447754	-0.00977104809135199	0.00548864435404539	0.00483929552137852	0.00451462110504508
1603	-1.58246266841888	1.09902250766754	25.7729759216309	0.00126787810586393	0.00386527273803949	-0.0139918150380254	-0.00555028254166245
1604	-1.58246266841888	0.774348258972168	25.7729759216309	-0.0136671401560307	0.00646266713738441	-0.0133424662053585	-0.000680167751852423
1605	-0.283765345811844	0.774348258972168	25.9677810668945	0.00581331877037883	0.000293855206109583	0.00386527273803949	-0.00490093370899558
1606	1.01493191719055	-1.82304632663727	25.9028453826904	-0.0123684434220195	-0.0133424662053585	-0.0026282137259841	-0.00197886489331722
1607	-0.933113992214203	0.774348258972168	25.7729759216309	-0.0159398596733809	0.000943203864153475	-0.00132951640989631	0.00516396993771195
1608	-1.58246266841888	-0.52434903383255	25.9028453826904	-0.00392691092565656	0.00516396993771195	-0.00912170019000769	-0.00165419070981443
1609	-2.23181128501892	1.09902250766754	25.7080421447754	-0.00100484199356288	0.00906006153672934	-0.00717365415766835	-0.00782300252467394
1610	-1.58246266841888	0.774348258972168	25.5132369995117	-0.00425158534198999	-0.00197886489331722	-0.00457625929266214	-0.00295288790948689
1611	-0.283765345811844	-0.849023342132568	26.1625862121582	-0.0143164889886975	-0.000680167751852423	-3.08191010844894e-05	-0.00392691092565656
1612	0.365583270788193	-1.82304632663727	26.2924556732178	0.0136055024340749	-0.00587495695799589	0.00451462110504508	-0.00587495695799589
1613	-1.58246266841888	-0.52434903383255	25.9677810668945	0.00548864435404539	0.00678734155371785	-0.00197886489331722	0.00126787810586393
1614	-2.88115978240967	0.449673920869827	25.6431064605713	-0.0152905117720366	0.00191722682211548	-0.00165419070981443	-0.00230353930965066
1615	-0.933113992214203	0.449673920869827	25.6431064605713	0.0145795252174139	-0.00165419070981443	0.00354059832170606	-0.00912170019000769
1616	0.365583270788193	-0.52434903383255	25.9028453826904	-0.00197886489331722	-0.00132951640989631	-0.00295288790948689	-0.00132951640989631
1617	1.66428053379059	-0.849023342132568	26.4223251342773	0.00581331877037883	0.00516396993771195	0.00159255252219737	0.00548864435404539
1618	-0.933113992214203	-0.849023342132568	26.0976505279541	0.0149041991680861	-0.00587495695799589	-0.00457625929266214	-0.00392691092565656
1619	-0.933113992214203	-0.199674710631371	26.2275199890137	0.0152288740500808	0.000943203864153475	-0.0120437685400248	0.00126787810586393
1620	-3.53050851821899	0.774348258972168	25.7729759216309	-0.0104203969240189	0.00159255252219737	0.00483929552137852	-0.00490093370899558
1621	-0.933113992214203	0.449673920869827	25.837911605835	0.00289124972186983	-0.00165419070981443	-0.00327756232582033	-0.00100484199356288
1622	-0.283765345811844	-0.199674710631371	25.9028453826904	0.00321592413820326	0.00159255252219737	-0.00197886489331722	-3.08191010844894e-05
1623	-0.283765345811844	-0.849023342132568	26.1625862121582	0.0022419011220336	0.00386527273803949	-0.0100957229733467	0.00613799272105098
1624	-1.58246266841888	-0.849023342132568	26.1625862121582	-0.00782300252467394	-0.000680167751852423	0.00321592413820326	-3.08191010844894e-05
1625	-2.88115978240967	1.09902250766754	26.1625862121582	-0.00619963090866804	-3.08191010844894e-05	0.00483929552137852	-0.00425158534198999
1626	-0.933113992214203	0.449673920869827	26.3573894500732	0.00938473641872406	0.00386527273803949	-0.00749832857400179	-0.00197886489331722
1627	1.66428053379059	-0.52434903383255	25.7080421447754	-0.00619963090866804	0.0022419011220336	0.00906006153672934	0.0103587592020631
1628	-0.283765345811844	-0.199674710631371	25.7729759216309	0.00906006153672934	0.000943203864153475	-0.00782300252467394	0.00516396993771195
1629	-0.933113992214203	-0.52434903383255	25.7729759216309	-0.0113944197073579	-0.00165419070981443	-0.00749832857400179	0.00256657530553639
1630	-0.283765345811844	-0.52434903383255	25.7729759216309	-0.00977104809135199	0.00354059832170606	0.000618529506027699	0.00159255252219737
1631	-2.23181128501892	0.124999612569809	26.0327167510986	0.00354059832170606	-0.00425158534198999	-0.00944637414067984	0.00321592413820326
1632	-0.283765345811844	-0.52434903383255	26.1625862121582	0.00256657530553639	0.00289124972186983	-0.00132951640989631	0.00354059832170606
1633	0.365583270788193	-0.849023342132568	26.0327167510986	0.0162028968334198	0.00711201597005129	-0.00587495695799589	-0.00490093370899558
1634	-0.933113992214203	0.449673920869827	26.0976505279541	0.00289124972186983	-0.000680167751852423	-3.08191010844894e-05	-0.00587495695799589
1635	-1.58246266841888	-0.52434903383255	25.5781726837158	-0.00814767740666866	-0.00555028254166245	0.00613799272105098	0.00613799272105098
1636	1.66428053379059	-0.52434903383255	26.0976505279541	0.00354059832170606	-0.000355493422830477	0.00159255252219737	-3.08191010844894e-05
1637	-1.58246266841888	-0.52434903383255	26.2924556732178	-0.00132951640989631	0.00808603875339031	-0.000680167751852423	-0.00197886489331722
1638	0.365583270788193	-0.52434903383255	25.9028453826904	0.0113327819854021	0.00873538758605719	-0.00392691092565656	0.00386527273803949
1639	-0.933113992214203	0.124999612569809	25.9677810668945	-0.0123684434220195	0.00646266713738441	-0.00684897974133492	0.0022419011220336
1640	-0.933113992214203	0.449673920869827	26.3573894500732	0.0213976856321096	-0.00457625929266214	0.0022419011220336	0.000618529506027699
1641	-0.283765345811844	-1.4983719587326	26.2924556732178	0.00386527273803949	-0.00879702530801296	-0.00360223650932312	-0.00230353930965066
1642	-0.283765345811844	-0.52434903383255	26.0976505279541	0.000293855206109583	0.00159255252219737	-0.00684897974133492	-3.08191010844894e-05
1643	-2.23181128501892	-0.849023342132568	25.837911605835	-0.00197886489331722	0.00256657530553639	-0.00100484199356288	-0.00295288790948689
1644	-0.283765345811844	0.124999612569809	25.9028453826904	0.0194496400654316	0.00938473641872406	0.000618529506027699	0.000618529506027699
1645	-0.933113992214203	-0.52434903383255	25.9028453826904	-0.0026282137259841	0.00191722682211548	-0.00457625929266214	-0.00197886489331722
1646	-0.933113992214203	0.774348258972168	25.9028453826904	-0.000680167751852423	0.00159255252219737	-0.00619963090866804	0.00354059832170606
1647	-0.283765345811844	-1.4983719587326	26.3573894500732	0.0230210572481155	-0.00132951640989631	0.00646266713738441	-0.00360223650932312
1648	0.365583270788193	-0.199674710631371	25.9677810668945	0.00873538758605719	-0.00132951640989631	-0.00912170019000769	-0.00132951640989631
1649	-4.17985725402832	0.124999612569809	26.2275199890137	-0.00230353930965066	0.00386527273803949	0.00354059832170606	0.00483929552137852
1650	-0.283765345811844	-0.199674710631371	26.0976505279541	0.00711201597005129	0.0022419011220336	-0.00100484199356288	0.000293855206109583
1651	-0.283765345811844	-0.52434903383255	26.0327167510986	0.0171769186854362	-0.00327756232582033	-0.00782300252467394	-0.00230353930965066
1652	1.01493191719055	-0.52434903383255	25.9677810668945	0.00354059832170606	-0.00132951640989631	-0.00490093370899558	0.000943203864153475
1653	0.365583270788193	-1.17369759082794	26.2275199890137	0.00418994715437293	-0.00100484199356288	-0.00295288790948689	0.0022419011220336
1654	0.365583270788193	-0.52434903383255	26.4223251342773	0.00191722682211548	0.00126787810586393	-0.000355493422830477	0.00548864435404539
1655	-2.88115978240967	0.449673920869827	25.7080421447754	-0.0208099745213985	-0.00360223650932312	-0.000680167751852423	0.000943203864153475
1656	0.365583270788193	0.449673920869827	25.5132369995117	0.000293855206109583	-0.00457625929266214	-0.00392691092565656	-3.08191010844894e-05
1657	-1.58246266841888	0.449673920869827	25.5132369995117	0.00159255252219737	0.00418994715437293	0.00321592413820326	0.0022419011220336
1658	1.01493191719055	-0.849023342132568	26.1625862121582	0.00581331877037883	0.00418994715437293	0.00159255252219737	0.00126787810586393
1659	-0.933113992214203	0.124999612569809	26.0327167510986	0.0532157681882381	0.00354059832170606	0.00613799272105098	-0.00619963090866804
1660	-0.283765345811844	-0.52434903383255	26.0976505279541	-0.0110697457566857	0.00581331877037883	-3.08191010844894e-05	0.0022419011220336
1661	0.365583270788193	-0.849023342132568	26.1625862121582	-0.00912170019000769	-0.000355493422830477	-0.00165419070981443	-0.00100484199356288
1662	1.01493191719055	0.774348258972168	25.9028453826904	0.0123068047687411	0.00516396993771195	0.0022419011220336	-0.00165419070981443
1663	-0.283765345811844	0.449673920869827	25.4483013153076	-0.0104203969240189	0.00191722682211548	-3.08191010844894e-05	-0.00100484199356288
1664	1.66428053379059	-1.4983719587326	25.7080421447754	0.011982130818069	0.00256657530553639	-0.00912170019000769	0.00289124972186983
1665	0.365583270788193	-0.849023342132568	26.0327167510986	-0.00100484199356288	0.00126787810586393	-0.000680167751852423	-0.00587495695799589
1666	-3.53050851821899	0.449673920869827	25.9677810668945	0.00191722682211548	-0.00165419070981443	0.00256657530553639	-0.000680167751852423
1667	-1.58246266841888	0.124999612569809	26.1625862121582	-0.00132951640989631	0.000943203864153475	0.000293855206109583	0.00126787810586393
1668	-0.933113992214203	0.449673920869827	26.0976505279541	0.00841071270406246	0.0100340843200684	-0.00490093370899558	-3.08191010844894e-05
1669	-0.283765345811844	-0.199674710631371	26.1625862121582	0.00126787810586393	-0.00197886489331722	0.000943203864153475	-0.00360223650932312
1670	-0.283765345811844	-1.17369759082794	25.7729759216309	-0.00230353930965066	-0.00912170019000769	-0.00392691092565656	-0.000680167751852423
1671	-1.58246266841888	0.774348258972168	25.5132369995117	-0.00490093370899558	-0.00684897974133492	0.00386527273803949	0.00386527273803949
1672	-3.53050851821899	1.09902250766754	26.0976505279541	-0.0195112787187099	0.00354059832170606	0.00581331877037883	0.0142548503354192
1673	-2.23181128501892	0.774348258972168	25.9028453826904	0.0152288740500808	0.00776136433705688	-0.00100484199356288	-0.000355493422830477
1674	1.01493191719055	-0.52434903383255	25.7080421447754	-0.0026282137259841	0.00386527273803949	-0.0117190945893526	-0.00230353930965066
1675	0.365583270788193	-0.199674710631371	26.2924556732178	0.00321592413820326	-0.00490093370899558	-0.000355493422830477	-0.00912170019000769
1676	-0.933113992214203	-1.17369759082794	25.837911605835	-0.00327756232582033	-0.00749832857400179	-0.00879702530801296	0.0022419011220336
1677	-0.283765345811844	0.124999612569809	25.6431064605713	-0.0172385573387146	-0.0026282137259841	-3.08191010844894e-05	0.00321592413820326
1678	-3.53050851821899	0.774348258972168	25.7729759216309	-0.00490093370899558	0.00483929552137852	0.00126787810586393	-0.00749832857400179
1679	-0.283765345811844	-0.199674710631371	25.7080421447754	0.00841071270406246	0.00418994715437293	-0.00165419070981443	-0.0026282137259841
1680	1.01493191719055	-0.52434903383255	25.5132369995117	0.00191722682211548	-0.000355493422830477	0.00191722682211548	-3.08191010844894e-05
1681	-2.23181128501892	0.774348258972168	25.837911605835	-0.00392691092565656	0.000943203864153475	-0.00490093370899558	-0.00360223650932312
1682	-1.58246266841888	-0.199674710631371	26.1625862121582	0.00321592413820326	0.000618529506027699	0.00354059832170606	0.00483929552137852
1683	-0.283765345811844	0.774348258972168	25.9677810668945	-0.00230353930965066	0.00548864435404539	-0.00652430532500148	0.00321592413820326
1684	-2.23181128501892	0.449673920869827	25.837911605835	-0.00392691092565656	0.00191722682211548	-0.00425158534198999	-0.00132951640989631
1685	-0.283765345811844	0.449673920869827	25.9677810668945	0.000943203864153475	0.00126787810586393	0.000618529506027699	-0.00392691092565656
1686	1.66428053379059	-0.52434903383255	26.0976505279541	-0.00295288790948689	0.00159255252219737	-0.000355493422830477	-0.00197886489331722
1687	-0.933113992214203	0.124999612569809	25.9028453826904	0.00548864435404539	-0.000680167751852423	0.00516396993771195	0.000618529506027699
1688	-1.58246266841888	-0.849023342132568	26.0327167510986	-0.00425158534198999	0.00321592413820326	0.0022419011220336	0.000618529506027699
1689	-0.933113992214203	0.449673920869827	26.1625862121582	-0.00327756232582033	0.00256657530553639	-0.00749832857400179	0.00321592413820326
1690	-1.58246266841888	0.774348258972168	25.7729759216309	-0.00717365415766835	0.00256657530553639	0.0022419011220336	0.000293855206109583
1691	-0.933113992214203	1.09902250766754	25.5781726837158	-0.0120437685400248	0.00678734155371785	-0.00165419070981443	-0.00295288790948689
1692	-0.283765345811844	0.449673920869827	25.9028453826904	0.00938473641872406	0.00354059832170606	0.00289124972186983	0.0022419011220336
1693	-0.283765345811844	-0.199674710631371	26.0327167510986	0.00938473641872406	0.00451462110504508	0.0022419011220336	-0.00132951640989631
1694	-0.933113992214203	0.449673920869827	25.7080421447754	-0.0136671401560307	-0.00132951640989631	-0.00295288790948689	-0.00327756232582033
1695	-0.933113992214203	-0.52434903383255	26.4223251342773	-0.0204853005707264	-0.00522560812532902	0.00938473641872406	-0.00457625929266214
1696	-2.88115978240967	0.449673920869827	26.0976505279541	0.00191722682211548	-0.00749832857400179	-0.00684897974133492	0.00289124972186983
1697	0.365583270788193	0.124999612569809	25.9677810668945	-0.00717365415766835	0.00581331877037883	-0.00977104809135199	0.00873538758605719
1698	-0.933113992214203	0.124999612569809	25.837911605835	0.00613799272105098	0.000293855206109583	0.00354059832170606	-0.00100484199356288
1699	2.31362915039063	-2.14772057533264	25.837911605835	0.00516396993771195	0.0022419011220336	-0.0110697457566857	-0.00197886489331722
1700	-1.58246266841888	0.449673920869827	25.6431064605713	-0.00977104809135199	0.00159255252219737	-0.00684897974133492	-0.00684897974133492
1701	-2.23181128501892	-0.199674710631371	26.1625862121582	0.0116574559360743	-0.000355493422830477	0.00159255252219737	-0.00165419070981443
1702	0.365583270788193	-0.199674710631371	26.2924556732178	0.00256657530553639	0.00126787810586393	-0.00327756232582033	0.0103587592020631
1703	1.01493191719055	-0.199674710631371	26.3573894500732	0.00126787810586393	0.00516396993771195	0.00159255252219737	0.00159255252219737
1704	0.365583270788193	-0.52434903383255	26.0976505279541	0.0194496400654316	0.000293855206109583	-0.00749832857400179	0.000943203864153475
1705	-0.283765345811844	-0.849023342132568	25.6431064605713	-0.00944637414067984	-0.00360223650932312	-0.00522560812532902	-0.00360223650932312
1706	-1.58246266841888	0.449673920869827	25.6431064605713	-0.000355493422830477	-0.00327756232582033	0.000293855206109583	-0.00652430532500148
1707	-1.58246266841888	-1.17369759082794	25.9677810668945	0.00516396993771195	-0.0026282137259841	-0.000355493422830477	0.00354059832170606
1708	1.66428053379059	-0.52434903383255	26.1625862121582	-0.000355493422830477	0.00613799272105098	-0.00555028254166245	0.00126787810586393
1709	-0.283765345811844	0.124999612569809	25.7080421447754	0.00516396993771195	0.00451462110504508	-0.0113944197073579	-0.00425158534198999
1710	-0.283765345811844	-0.849023342132568	26.4223251342773	0.00808603875339031	0.000943203864153475	-0.00132951640989631	-0.0026282137259841
1711	1.01493191719055	-1.82304632663727	26.4223251342773	-0.0123684434220195	-0.00944637414067984	-0.00944637414067984	0.000293855206109583
1712	0.365583270788193	-0.52434903383255	25.9028453826904	0.0168522447347641	-3.08191010844894e-05	0.00613799272105098	0.00646266713738441
1713	-2.23181128501892	-0.199674710631371	26.0327167510986	0.000293855206109583	0.00808603875339031	0.00483929552137852	0.000293855206109583
1714	-0.933113992214203	0.449673920869827	25.7729759216309	0.00483929552137852	0.00418994715437293	-0.00360223650932312	-0.00490093370899558
1715	-0.283765345811844	0.449673920869827	25.5132369995117	0.0194496400654316	0.00548864435404539	-0.0026282137259841	0.000618529506027699
1716	0.365583270788193	0.124999612569809	26.0976505279541	0.00906006153672934	0.00418994715437293	-0.00327756232582033	-0.00425158534198999
1717	0.365583270788193	-1.4983719587326	26.3573894500732	-0.00522560812532902	-0.00652430532500148	-0.00717365415766835	0.00743668992072344
1718	1.01493191719055	-0.52434903383255	26.0976505279541	0.00516396993771195	0.00191722682211548	-0.00392691092565656	0.00646266713738441
1719	-4.17985725402832	1.09902250766754	25.5781726837158	-0.0107450718060136	0.00711201597005129	-0.00295288790948689	-0.00522560812532902
1720	-1.58246266841888	-0.199674710631371	25.9028453826904	0.00808603875339031	-0.00230353930965066	0.00159255252219737	-0.00717365415766835
1721	1.01493191719055	-0.52434903383255	25.9028453826904	-0.0130177913233638	-0.00230353930965066	0.00289124972186983	-0.00230353930965066
1722	0.365583270788193	-0.199674710631371	26.0327167510986	0.000293855206109583	0.000618529506027699	0.00451462110504508	0.00418994715437293
1723	0.365583270788193	-1.82304632663727	25.9028453826904	0.0191249661147594	-0.00360223650932312	-0.00522560812532902	-0.00425158534198999
1724	1.01493191719055	-0.52434903383255	26.3573894500732	-0.00555028254166245	0.00354059832170606	-0.00684897974133492	-0.00165419070981443
1725	-2.23181128501892	-0.199674710631371	26.1625862121582	-0.0185372550040483	0.00159255252219737	-0.00132951640989631	-0.00230353930965066
1726	-1.58246266841888	0.449673920869827	25.5132369995117	-0.00684897974133492	-0.0104203969240189	0.00646266713738441	0.00256657530553639
1727	1.01493191719055	-0.199674710631371	25.4483013153076	-0.00100484199356288	0.00256657530553639	-0.00230353930965066	-0.000355493422830477
1728	0.365583270788193	0.449673920869827	25.7729759216309	-0.00652430532500148	0.00483929552137852	0.000618529506027699	-0.00717365415766835
1729	-1.58246266841888	-1.17369759082794	26.0327167510986	-0.0026282137259841	-0.00425158534198999	-0.00327756232582033	-3.08191010844894e-05
1730	-0.283765345811844	-0.52434903383255	26.3573894500732	-0.0159398596733809	0.00191722682211548	-0.00165419070981443	0.000618529506027699
1731	-0.283765345811844	-0.52434903383255	26.4872608184814	-0.00360223650932312	-0.00425158534198999	-3.08191010844894e-05	0.00159255252219737
1732	1.66428053379059	-0.199674710631371	26.0327167510986	0.00256657530553639	-0.00684897974133492	-0.000680167751852423	0.00451462110504508
1733	1.01493191719055	-0.849023342132568	26.1625862121582	-0.00425158534198999	-0.00522560812532902	-0.00425158534198999	0.000293855206109583
1734	0.365583270788193	-1.4983719587326	25.837911605835	-0.00425158534198999	-0.000355493422830477	0.00191722682211548	0.00321592413820326
1735	-1.58246266841888	1.09902250766754	25.837911605835	-0.00295288790948689	0.00483929552137852	-0.00392691092565656	-0.0026282137259841
1736	-0.933113992214203	-0.849023342132568	26.0327167510986	0.00841071270406246	-0.00327756232582033	-0.00197886489331722	0.00354059832170606
1737	-0.283765345811844	0.449673920869827	25.837911605835	-0.0117190945893526	0.00354059832170606	0.00581331877037883	-0.00522560812532902
1738	-0.283765345811844	0.774348258972168	25.7729759216309	-0.000355493422830477	0.00613799272105098	-0.00717365415766835	0.00321592413820326
1739	-0.283765345811844	-0.52434903383255	26.0976505279541	0.00386527273803949	0.00548864435404539	-0.00457625929266214	-0.00100484199356288
1740	0.365583270788193	-1.82304632663727	25.837911605835	0.00970941036939621	-0.0104203969240189	0.00256657530553639	0.00548864435404539
1741	-0.283765345811844	1.4236968755722	25.7729759216309	-0.00197886489331722	0.00159255252219737	0.00159255252219737	-3.08191010844894e-05
1742	-3.53050851821899	0.449673920869827	25.9677810668945	0.000943203864153475	-0.00327756232582033	-0.00197886489331722	0.00354059832170606
1743	-0.933113992214203	0.124999612569809	25.9677810668945	0.00418994715437293	0.00678734155371785	0.00418994715437293	0.00289124972186983
1744	-2.23181128501892	0.774348258972168	25.6431064605713	0.00451462110504508	0.00191722682211548	-0.00782300252467394	0.000293855206109583
1745	-0.283765345811844	-0.52434903383255	26.2275199890137	0.00970941036939621	0.00191722682211548	-0.00132951640989631	-0.00230353930965066
1746	1.66428053379059	-1.82304632663727	26.1625862121582	0.00678734155371785	-0.00522560812532902	0.000618529506027699	-0.00814767740666866
1747	-0.933113992214203	0.774348258972168	25.9028453826904	-0.000355493422830477	0.00321592413820326	0.000618529506027699	0.00646266713738441
1748	-4.17985725402832	0.774348258972168	25.9677810668945	-0.000355493422830477	0.00354059832170606	-0.00327756232582033	-0.00295288790948689
1749	1.01493191719055	-0.52434903383255	26.2275199890137	0.0168522447347641	0.00256657530553639	-0.00879702530801296	-0.000355493422830477
1750	-0.933113992214203	0.774348258972168	25.5132369995117	0.00548864435404539	0.00191722682211548	-0.00555028254166245	-0.00100484199356288
1751	-0.933113992214203	0.124999612569809	26.2924556732178	0.00418994715437293	-0.00425158534198999	-0.0026282137259841	-0.00165419070981443
1752	0.365583270788193	-0.52434903383255	26.4223251342773	0.0213976856321096	0.00256657530553639	-0.00360223650932312	0.00126787810586393
1753	-2.88115978240967	0.449673920869827	25.837911605835	-0.00977104809135199	0.00256657530553639	-0.00684897974133492	0.00159255252219737
1754	-2.23181128501892	0.449673920869827	25.837911605835	0.00548864435404539	0.00191722682211548	-0.00555028254166245	-0.00197886489331722
1755	1.66428053379059	-0.849023342132568	25.9677810668945	0.00516396993771195	-0.00392691092565656	-0.00684897974133492	-0.000355493422830477
1756	-0.283765345811844	1.09902250766754	25.9028453826904	0.0123068047687411	-0.00360223650932312	-0.0026282137259841	0.00418994715437293
1757	0.365583270788193	0.124999612569809	26.4223251342773	0.0126314787194133	-0.00555028254166245	0.00191722682211548	0.0022419011220336
1758	-0.933113992214203	-0.849023342132568	26.0327167510986	-0.00197886489331722	-0.00425158534198999	-0.00782300252467394	0.0022419011220336
1759	1.01493191719055	-0.52434903383255	26.1625862121582	0.00289124972186983	-0.00392691092565656	-0.00587495695799589	-0.00360223650932312
1760	-2.88115978240967	0.774348258972168	25.6431064605713	-0.0191866029053926	0.00451462110504508	-0.00100484199356288	-0.00490093370899558
1761	-2.23181128501892	0.774348258972168	25.5781726837158	0.012956153601408	-0.00360223650932312	-0.00295288790948689	-0.000355493422830477
1762	-0.933113992214203	-0.199674710631371	25.7080421447754	-0.00912170019000769	-0.00522560812532902	-0.0100957229733467	0.00418994715437293
1763	-0.283765345811844	-0.199674710631371	26.0327167510986	0.00516396993771195	0.00646266713738441	-0.00165419070981443	-0.00717365415766835
1764	-0.283765345811844	-0.52434903383255	25.9028453826904	0.0103587592020631	-0.00522560812532902	0.00191722682211548	-0.000680167751852423
1765	0.365583270788193	0.449673920869827	26.4223251342773	-0.0182125810533762	-0.00230353930965066	0.00126787810586393	-0.00132951640989631
1766	-2.23181128501892	0.124999612569809	25.9677810668945	-0.00360223650932312	-0.00425158534198999	0.00256657530553639	-0.00814767740666866
1767	-2.23181128501892	-0.52434903383255	25.7729759216309	0.01100810803473	0.00321592413820326	0.0022419011220336	0.00581331877037883
1768	1.01493191719055	-0.199674710631371	25.6431064605713	0.00159255252219737	0.00938473641872406	-0.000680167751852423	-0.00100484199356288
1769	-2.23181128501892	0.774348258972168	26.0327167510986	0.00548864435404539	0.00386527273803949	-0.00327756232582033	-0.00652430532500148
1770	-0.933113992214203	-0.52434903383255	26.3573894500732	0.00516396993771195	-0.00652430532500148	-0.00197886489331722	-0.00295288790948689
1771	-0.283765345811844	-0.52434903383255	26.2924556732178	0.00289124972186983	-0.000680167751852423	0.0022419011220336	0.00191722682211548
1772	-0.933113992214203	-0.849023342132568	26.617130279541	0.000943203864153475	0.00289124972186983	-0.00295288790948689	0.00841071270406246
1773	-0.283765345811844	-0.52434903383255	26.2924556732178	0.00354059832170606	0.0022419011220336	-0.00425158534198999	0.00613799272105098
1774	-0.283765345811844	0.449673920869827	25.7080421447754	-0.00360223650932312	0.00321592413820326	-0.00879702530801296	-0.000355493422830477
1775	-0.283765345811844	-0.199674710631371	25.9677810668945	-0.0117190945893526	-0.000355493422830477	-0.00392691092565656	-0.00165419070981443
1776	0.365583270788193	-1.4983719587326	26.2275199890137	0.0113327819854021	-0.00587495695799589	-0.00165419070981443	-0.00425158534198999
1777	-0.283765345811844	-0.849023342132568	26.2924556732178	-0.000680167751852423	0.00581331877037883	-0.00230353930965066	-0.00197886489331722
1778	-0.933113992214203	-0.849023342132568	26.2924556732178	-0.0195112787187099	0.00613799272105098	0.00159255252219737	0.00386527273803949
1779	-0.283765345811844	0.449673920869827	25.9677810668945	0.00418994715437293	0.00191722682211548	-0.00490093370899558	-0.00425158534198999
1780	0.365583270788193	0.124999612569809	25.9028453826904	0.00970941036939621	-0.00230353930965066	-0.00847235135734081	0.00159255252219737
1781	0.365583270788193	-1.4983719587326	26.0327167510986	-0.00555028254166245	-0.00814767740666866	-0.00197886489331722	0.00191722682211548
1782	0.365583270788193	-0.52434903383255	25.7729759216309	0.00711201597005129	0.0022419011220336	-0.000680167751852423	0.00613799272105098
1783	-1.58246266841888	0.124999612569809	25.9677810668945	-0.00912170019000769	0.00970941036939621	-0.00490093370899558	0.00678734155371785
1784	1.01493191719055	-0.52434903383255	26.0976505279541	0.00873538758605719	0.00483929552137852	-0.00457625929266214	-0.00132951640989631
1785	0.365583270788193	0.124999612569809	26.0327167510986	-0.00587495695799589	0.00191722682211548	0.000943203864153475	0.00289124972186983
1786	-1.58246266841888	0.449673920869827	26.0976505279541	-0.0165892094373703	-0.00490093370899558	0.000293855206109583	-0.00197886489331722
1787	1.01493191719055	-1.82304632663727	25.837911605835	0.0210730116814375	0.00191722682211548	-0.00392691092565656	-0.00360223650932312
1788	-0.933113992214203	0.449673920869827	25.9028453826904	-0.00295288790948689	0.0142548503354192	-3.08191010844894e-05	0.000618529506027699
1789	-2.88115978240967	-0.199674710631371	26.1625862121582	-0.0143164889886975	0.00451462110504508	-0.00165419070981443	-0.00132951640989631
1790	1.01493191719055	-0.52434903383255	25.9028453826904	-0.0026282137259841	-0.00100484199356288	-0.00360223650932312	-0.0026282137259841
1791	0.365583270788193	-0.199674710631371	25.7729759216309	-0.00619963090866804	-0.00230353930965066	-0.00522560812532902	-0.00619963090866804
1792	-0.283765345811844	-0.199674710631371	25.9677810668945	0.00191722682211548	0.00711201597005129	-0.000355493422830477	0.00159255252219737
1793	0.365583270788193	-2.14772057533264	26.2275199890137	0.0103587592020631	-0.000680167751852423	-0.00360223650932312	0.00256657530553639
1794	1.01493191719055	-0.52434903383255	25.9028453826904	-0.0117190945893526	-0.00197886489331722	-0.00490093370899558	-0.0113944197073579
1795	-2.23181128501892	0.774348258972168	26.0327167510986	0.00289124972186983	-0.0026282137259841	-0.00619963090866804	0.00581331877037883
1796	1.01493191719055	0.124999612569809	25.6431064605713	-0.00814767740666866	-0.00684897974133492	-0.00457625929266214	0.00516396993771195
1797	-1.58246266841888	0.449673920869827	25.837911605835	0.00548864435404539	0.00451462110504508	-0.00717365415766835	-0.00522560812532902
1798	-0.283765345811844	-0.849023342132568	25.9028453826904	0.00808603875339031	0.00516396993771195	0.00289124972186983	0.00354059832170606
1799	-0.933113992214203	-0.199674710631371	26.0327167510986	0.00970941036939621	-0.00327756232582033	-0.00944637414067984	-0.00100484199356288
1800	-0.933113992214203	-0.52434903383255	26.0976505279541	-0.0104203969240189	-0.000355493422830477	0.00516396993771195	-0.00197886489331722
1801	-0.933113992214203	-0.52434903383255	25.837911605835	-0.0169138833880424	0.0022419011220336	0.00646266713738441	-0.00165419070981443
1802	0.365583270788193	0.124999612569809	25.7080421447754	0.0165275707840919	0.000943203864153475	-0.00230353930965066	0.00451462110504508
1803	0.365583270788193	0.124999612569809	25.837911605835	-0.00977104809135199	0.00776136433705688	-0.0026282137259841	0.00126787810586393
1804	0.365583270788193	-1.4983719587326	25.9677810668945	0.0162028968334198	-3.08191010844894e-05	-0.00684897974133492	-0.000680167751852423
1805	0.365583270788193	-1.17369759082794	26.2275199890137	-0.0107450718060136	-0.000355493422830477	0.0022419011220336	-0.00555028254166245
1806	-2.23181128501892	1.09902250766754	26.0976505279541	-0.000680167751852423	0.00451462110504508	0.000293855206109583	-0.0026282137259841
1807	-0.283765345811844	0.774348258972168	25.5132369995117	0.00321592413820326	0.00776136433705688	-0.00847235135734081	0.00321592413820326
1808	-2.23181128501892	0.774348258972168	25.6431064605713	0.0158782228827477	0.000943203864153475	-0.0139918150380254	0.000293855206109583
1809	0.365583270788193	-0.52434903383255	25.7729759216309	0.00289124972186983	0.00743668992072344	-0.00522560812532902	-0.00100484199356288
1810	1.01493191719055	-0.199674710631371	25.6431064605713	-0.00165419070981443	-0.0123684434220195	-0.00327756232582033	0.00548864435404539
1811	-1.58246266841888	0.449673920869827	26.1625862121582	0.0165275707840919	0.000943203864153475	0.000943203864153475	-0.00100484199356288
1812	-2.88115978240967	0.774348258972168	26.1625862121582	-0.00392691092565656	0.00418994715437293	-0.00749832857400179	0.00548864435404539
1813	-0.933113992214203	1.09902250766754	25.9677810668945	0.00483929552137852	0.00451462110504508	-0.00165419070981443	0.00386527273803949
1814	-0.283765345811844	-0.52434903383255	26.0327167510986	-0.00814767740666866	0.000618529506027699	-0.0113944197073579	-0.00327756232582033
1815	1.01493191719055	-0.52434903383255	25.7729759216309	-0.00392691092565656	0.00418994715437293	-0.00944637414067984	-0.00587495695799589
1816	-1.58246266841888	0.124999612569809	25.6431064605713	-0.0139918150380254	-0.0159398596733809	0.00776136433705688	0.000618529506027699
1817	-1.58246266841888	0.774348258972168	25.7729759216309	0.00126787810586393	0.00516396993771195	0.00321592413820326	0.00646266713738441
1818	-2.88115978240967	0.449673920869827	25.837911605835	-0.0100957229733467	0.00516396993771195	-0.00327756232582033	0.00386527273803949
1819	-0.933113992214203	-0.199674710631371	26.4872608184814	-0.00912170019000769	0.00451462110504508	-0.000355493422830477	-0.00555028254166245
1820	-0.283765345811844	0.124999612569809	26.0327167510986	0.00354059832170606	-3.08191010844894e-05	-0.00197886489331722	-0.00847235135734081
1821	0.365583270788193	0.124999612569809	25.6431064605713	-0.0156151866540313	-0.000355493422830477	-0.00132951640989631	0.00516396993771195
1822	-0.933113992214203	-0.52434903383255	25.9028453826904	0.0158782228827477	-0.00555028254166245	-0.00587495695799589	-0.00360223650932312
1823	-0.933113992214203	0.774348258972168	25.5781726837158	0.00191722682211548	0.0103587592020631	-0.00230353930965066	-0.000355493422830477
1824	-3.53050851821899	1.09902250766754	25.5781726837158	-0.0100957229733467	0.00613799272105098	-0.00230353930965066	0.000943203864153475
1825	-0.283765345811844	-0.52434903383255	25.9677810668945	-0.00100484199356288	0.00451462110504508	-0.000680167751852423	-0.00360223650932312
1826	0.365583270788193	-0.52434903383255	26.0327167510986	-0.0117190945893526	0.000293855206109583	-0.00392691092565656	-0.000355493422830477
1827	-1.58246266841888	0.124999612569809	25.9028453826904	0.00289124972186983	-0.00327756232582033	-0.00684897974133492	0.000293855206109583
1828	-0.283765345811844	-1.17369759082794	25.9028453826904	0.00743668992072344	-0.00327756232582033	-0.0156151866540313	-0.00360223650932312
1829	-0.283765345811844	-0.199674710631371	25.6431064605713	0.0188002903014421	0.00321592413820326	-0.00749832857400179	0.00581331877037883
1830	-2.88115978240967	0.449673920869827	25.837911605835	-0.00684897974133492	0.00126787810586393	0.00483929552137852	0.000618529506027699
1831	-0.283765345811844	0.449673920869827	25.6431064605713	-0.0172385573387146	0.00159255252219737	-0.00490093370899558	-0.00490093370899558
1832	-1.58246266841888	0.774348258972168	25.5132369995117	0.00678734155371785	-0.00165419070981443	-0.00555028254166245	0.00516396993771195
1833	-2.23181128501892	0.124999612569809	25.7729759216309	-0.0130177913233638	0.00354059832170606	-0.0139918150380254	-0.00230353930965066
1834	-0.933113992214203	-0.199674710631371	25.837911605835	-0.00555028254166245	0.000943203864153475	-0.00814767740666866	-0.00392691092565656
1835	-0.933113992214203	-0.199674710631371	25.9028453826904	-0.00684897974133492	0.00191722682211548	-0.000355493422830477	-0.00100484199356288
1836	-2.88115978240967	0.449673920869827	25.837911605835	-0.00490093370899558	-0.00360223650932312	0.000293855206109583	-0.00230353930965066
1837	0.365583270788193	-0.199674710631371	25.837911605835	0.0103587592020631	0.00159255252219737	-0.00717365415766835	-0.00619963090866804
1838	-0.283765345811844	1.09902250766754	25.7729759216309	0.0103587592020631	0.00678734155371785	-0.00684897974133492	0.00289124972186983
1839	-0.283765345811844	-1.17369759082794	26.0976505279541	0.00678734155371785	-0.00197886489331722	0.00386527273803949	-0.00197886489331722
1840	-0.283765345811844	-0.52434903383255	26.0327167510986	-0.0107450718060136	-0.00879702530801296	-0.00912170019000769	-0.000355493422830477
1841	-2.88115978240967	0.774348258972168	25.9028453826904	-0.00522560812532902	0.00321592413820326	0.00354059832170606	0.000618529506027699
1842	-1.58246266841888	-0.199674710631371	25.9028453826904	-0.000355493422830477	0.00386527273803949	-0.00230353930965066	0.00841071270406246
1843	0.365583270788193	-0.52434903383255	25.7729759216309	0.0113327819854021	0.00289124972186983	-0.00912170019000769	0.00354059832170606
1844	-0.933113992214203	0.449673920869827	25.9028453826904	0.00613799272105098	0.00808603875339031	0.00256657530553639	-0.00425158534198999
1845	-2.23181128501892	-0.199674710631371	26.0327167510986	0.00386527273803949	-0.00490093370899558	-0.00652430532500148	0.000618529506027699
1846	1.66428053379059	-0.199674710631371	26.2275199890137	0.00191722682211548	0.00256657530553639	0.000293855206109583	-0.00100484199356288
1847	-2.23181128501892	-0.199674710631371	26.617130279541	-0.00230353930965066	-0.000680167751852423	0.00354059832170606	-0.000680167751852423
1848	-0.283765345811844	-0.849023342132568	25.9028453826904	-0.00392691092565656	0.00126787810586393	-0.00717365415766835	0.00483929552137852
1849	-0.933113992214203	0.449673920869827	25.7080421447754	-0.0104203969240189	0.00386527273803949	-0.00327756232582033	0.000943203864153475
1850	-1.58246266841888	0.449673920869827	25.7080421447754	0.00354059832170606	-0.00814767740666866	-0.000355493422830477	-0.00360223650932312
1851	-0.283765345811844	-1.82304632663727	25.9677810668945	0.00289124972186983	-0.00717365415766835	-0.00652430532500148	0.000293855206109583
1852	0.365583270788193	-0.849023342132568	26.0327167510986	0.0178262684494257	0.00289124972186983	-0.00457625929266214	-0.00327756232582033
1853	-3.53050851821899	0.124999612569809	26.1625862121582	0.00354059832170606	0.00289124972186983	-0.0104203969240189	0.00126787810586393
1854	-1.58246266841888	1.09902250766754	26.0976505279541	0.000943203864153475	0.00191722682211548	-0.00587495695799589	-0.00327756232582033
1855	1.01493191719055	-0.52434903383255	25.7080421447754	-0.000355493422830477	-0.00490093370899558	0.000943203864153475	0.00256657530553639
1856	-0.933113992214203	-0.199674710631371	25.4483013153076	0.013930176384747	-0.00425158534198999	0.00191722682211548	0.00126787810586393
1857	0.365583270788193	-2.14772057533264	25.7080421447754	0.00191722682211548	-0.00132951640989631	0.00808603875339031	0.00451462110504508
1858	-0.283765345811844	-0.52434903383255	26.0976505279541	0.00938473641872406	0.00289124972186983	0.000293855206109583	-0.00295288790948689
1859	-4.17985725402832	0.774348258972168	25.837911605835	-0.00197886489331722	0.00516396993771195	-0.00847235135734081	-0.0100957229733467
1860	-0.933113992214203	0.774348258972168	26.1625862121582	-0.00165419070981443	-0.0026282137259841	-0.00425158534198999	-0.00197886489331722
1861	1.01493191719055	-1.17369759082794	26.0327167510986	-0.0152905117720366	0.00354059832170606	-0.00425158534198999	-0.00165419070981443
1862	1.01493191719055	-0.199674710631371	25.9028453826904	0.00516396993771195	-0.00814767740666866	0.00743668992072344	0.00678734155371785
1863	0.365583270788193	-1.17369759082794	26.2275199890137	0.0197743140161037	-0.00100484199356288	-0.000680167751852423	0.00191722682211548
1864	0.365583270788193	-0.199674710631371	26.1625862121582	-0.0117190945893526	0.00483929552137852	-0.00879702530801296	-0.00619963090866804
1865	-2.23181128501892	0.449673920869827	25.9677810668945	0.0230210572481155	-0.00132951640989631	0.00126787810586393	-0.00327756232582033
1866	-1.58246266841888	0.774348258972168	25.7729759216309	-0.0260047651827335	0.00191722682211548	-0.0026282137259841	-0.00360223650932312
1867	0.365583270788193	-0.849023342132568	26.4223251342773	0.020423661917448	0.00581331877037883	-0.000680167751852423	0.000943203864153475
1868	0.365583270788193	0.449673920869827	25.9677810668945	0.00191722682211548	0.0022419011220336	-0.00814767740666866	0.00483929552137852
1869	-0.283765345811844	-1.17369759082794	25.837911605835	-0.0104203969240189	-0.00619963090866804	0.000293855206109583	-0.00555028254166245
1870	1.01493191719055	-0.52434903383255	26.2275199890137	-0.00879702530801296	-3.08191010844894e-05	0.00354059832170606	-0.00165419070981443
1871	-0.933113992214203	-0.52434903383255	26.3573894500732	0.00776136433705688	-0.00197886489331722	-0.00555028254166245	0.00483929552137852
1872	-0.283765345811844	0.124999612569809	26.0327167510986	0.00289124972186983	0.00126787810586393	-3.08191010844894e-05	-0.00132951640989631
1873	0.365583270788193	-0.52434903383255	26.0976505279541	0.000293855206109583	0.00191722682211548	-0.00132951640989631	-0.00295288790948689
1874	0.365583270788193	-0.52434903383255	26.4872608184814	-0.000355493422830477	0.00126787810586393	-0.00587495695799589	-0.000355493422830477
1875	-2.23181128501892	0.124999612569809	26.0976505279541	-0.00522560812532902	-0.0107450718060136	-0.00165419070981443	0.00126787810586393
1876	-0.283765345811844	-0.52434903383255	25.9677810668945	-0.00522560812532902	0.00126787810586393	0.00418994715437293	0.000293855206109583
1877	-2.23181128501892	0.449673920869827	25.7080421447754	0.00191722682211548	-0.00230353930965066	-0.00717365415766835	0.000943203864153475
1878	1.01493191719055	-0.52434903383255	25.5132369995117	0.00548864435404539	-0.00295288790948689	-0.00197886489331722	0.00776136433705688
1879	-0.283765345811844	0.449673920869827	26.0327167510986	0.00548864435404539	0.00516396993771195	-0.00522560812532902	0.0022419011220336
1880	0.365583270788193	-1.4983719587326	26.3573894500732	-0.00555028254166245	-0.0139918150380254	-0.00652430532500148	-0.00100484199356288
1881	1.01493191719055	-0.199674710631371	26.3573894500732	-0.0117190945893526	0.000618529506027699	-0.00197886489331722	-0.00100484199356288
1882	-3.53050851821899	1.09902250766754	26.0327167510986	0.000943203864153475	0.000293855206109583	0.00418994715437293	0.00483929552137852
1883	-0.933113992214203	0.124999612569809	25.6431064605713	-0.00490093370899558	0.00970941036939621	-0.00457625929266214	0.00808603875339031
1884	1.01493191719055	-0.849023342132568	25.6431064605713	-0.00879702530801296	0.00354059832170606	0.00354059832170606	-0.00132951640989631
1885	0.365583270788193	-0.199674710631371	25.9677810668945	0.0171769186854362	-0.00100484199356288	-0.00165419070981443	0.00289124972186983
1886	-1.58246266841888	-1.17369759082794	26.0327167510986	0.00646266713738441	-0.00684897974133492	0.00548864435404539	0.000293855206109583
1887	-0.283765345811844	0.124999612569809	25.9677810668945	0.0145795252174139	0.000943203864153475	-0.000680167751852423	0.000293855206109583
1888	-3.53050851821899	0.774348258972168	26.0327167510986	-0.00814767740666866	0.00873538758605719	-0.0026282137259841	0.0022419011220336
1889	0.365583270788193	-0.199674710631371	26.0976505279541	0.00841071270406246	0.00516396993771195	-0.00197886489331722	0.00483929552137852
1890	1.66428053379059	0.774348258972168	25.5132369995117	0.0123068047687411	0.00126787810586393	-0.00717365415766835	0.0022419011220336
1891	-0.933113992214203	1.09902250766754	25.9677810668945	0.000618529506027699	-0.00360223650932312	-0.00327756232582033	-0.00295288790948689
1892	-0.933113992214203	-0.52434903383255	26.0327167510986	0.00256657530553639	-3.08191010844894e-05	0.00613799272105098	-0.00652430532500148
1893	-0.933113992214203	0.124999612569809	26.0327167510986	0.00516396993771195	0.00159255252219737	-0.00879702530801296	0.00548864435404539
1894	-1.58246266841888	-0.199674710631371	26.0327167510986	-0.00425158534198999	0.0100340843200684	0.00256657530553639	0.000293855206109583
1895	-0.933113992214203	-0.199674710631371	26.2924556732178	0.00613799272105098	-0.000355493422830477	0.000293855206109583	-0.0026282137259841
1896	-0.933113992214203	0.124999612569809	25.5781726837158	0.00970941036939621	-0.000355493422830477	-0.00782300252467394	0.00126787810586393
1897	-1.58246266841888	-0.849023342132568	26.0976505279541	0.00841071270406246	-0.00522560812532902	0.00191722682211548	-0.00165419070981443
1898	-0.933113992214203	0.124999612569809	25.7080421447754	0.0123068047687411	0.00938473641872406	-0.00587495695799589	-0.00165419070981443
1899	-0.283765345811844	-0.52434903383255	26.0327167510986	0.0175015944987535	0.000943203864153475	0.00159255252219737	0.0100340843200684
1900	-0.933113992214203	0.774348258972168	25.837911605835	-0.00944637414067984	0.000293855206109583	-0.00392691092565656	-0.00587495695799589
1901	-0.933113992214203	0.774348258972168	25.7080421447754	-0.00327756232582033	-0.0026282137259841	-0.00197886489331722	-0.00490093370899558
1902	-0.933113992214203	0.449673920869827	26.0976505279541	0.00159255252219737	0.00613799272105098	-0.00197886489331722	-0.000680167751852423
1903	0.365583270788193	-1.17369759082794	25.7729759216309	0.0175015944987535	-0.00425158534198999	-0.00912170019000769	0.00418994715437293
1904	-0.933113992214203	0.449673920869827	25.837911605835	0.00354059832170606	0.00256657530553639	-0.00100484199356288	0.0022419011220336
1905	-4.17985725402832	0.449673920869827	26.0327167510986	-0.00490093370899558	0.00159255252219737	0.000618529506027699	-0.00749832857400179
1906	1.66428053379059	-0.199674710631371	25.9028453826904	-0.0104203969240189	0.00451462110504508	-0.00197886489331722	0.00191722682211548
1907	-2.23181128501892	1.09902250766754	25.5781726837158	0.0103587592020631	0.00548864435404539	0.00354059832170606	0.000618529506027699
1908	-0.283765345811844	-0.849023342132568	26.2924556732178	-0.00879702530801296	0.00938473641872406	-0.00814767740666866	-0.00425158534198999
1909	-0.933113992214203	-0.849023342132568	26.0327167510986	-0.00165419070981443	-0.00425158534198999	0.00256657530553639	0.00548864435404539
1910	-1.58246266841888	0.774348258972168	25.318431854248	0.00354059832170606	0.0022419011220336	-0.00555028254166245	0.00256657530553639
1911	-4.17985725402832	0.449673920869827	25.6431064605713	-0.0152905117720366	-0.000355493422830477	0.00418994715437293	0.0100340843200684
1912	-0.283765345811844	0.449673920869827	25.9677810668945	0.00711201597005129	0.00613799272105098	-0.00327756232582033	-0.00230353930965066
1913	-0.933113992214203	0.449673920869827	25.7080421447754	0.0116574559360743	0.00321592413820326	-0.0100957229733467	-0.00782300252467394
1914	-1.58246266841888	0.774348258972168	26.0976505279541	0.00743668992072344	0.0103587592020631	0.00256657530553639	-0.00814767740666866
1915	1.01493191719055	-1.4983719587326	26.4872608184814	-0.00100484199356288	-0.00749832857400179	-3.08191010844894e-05	0.00256657530553639
1916	-2.23181128501892	0.449673920869827	26.3573894500732	-0.0104203969240189	0.00126787810586393	0.00126787810586393	-0.00100484199356288
1917	-1.58246266841888	-0.199674710631371	26.0976505279541	-0.000355493422830477	-0.00295288790948689	0.00321592413820326	0.00159255252219737
1918	1.01493191719055	-0.52434903383255	25.9028453826904	0.00938473641872406	0.0022419011220336	-0.00912170019000769	0.000943203864153475
1919	1.01493191719055	-0.199674710631371	25.5132369995117	0.00581331877037883	0.00418994715437293	0.00386527273803949	0.00191722682211548
1920	-1.58246266841888	0.774348258972168	25.837911605835	0.0226963832974434	-0.00457625929266214	0.00191722682211548	-0.0026282137259841
1921	-1.58246266841888	-0.849023342132568	26.2275199890137	0.00711201597005129	-0.00425158534198999	-0.00360223650932312	0.00354059832170606
1922	0.365583270788193	-0.199674710631371	26.2924556732178	0.00581331877037883	0.00483929552137852	0.00126787810586393	0.00808603875339031
1923	-1.58246266841888	-0.52434903383255	25.9677810668945	0.012956153601408	0.00646266713738441	-0.00490093370899558	0.00354059832170606
1924	-0.933113992214203	0.124999612569809	25.837911605835	-0.00327756232582033	0.000293855206109583	-0.00814767740666866	0.000618529506027699
1925	-0.933113992214203	0.449673920869827	25.5781726837158	0.00581331877037883	0.000293855206109583	0.000943203864153475	0.00451462110504508
1926	0.365583270788193	-0.849023342132568	25.7080421447754	-0.0117190945893526	-0.00392691092565656	-0.00555028254166245	-0.00230353930965066
1927	1.66428053379059	-1.4983719587326	25.837911605835	0.0022419011220336	0.00386527273803949	0.00776136433705688	0.000618529506027699
1928	-0.283765345811844	-0.52434903383255	26.0976505279541	0.00938473641872406	0.00776136433705688	-0.00619963090866804	0.00451462110504508
1929	-2.23181128501892	0.774348258972168	25.9677810668945	-0.00912170019000769	0.00159255252219737	-0.00555028254166245	-0.00619963090866804
1930	0.365583270788193	-0.52434903383255	25.9028453826904	-0.00587495695799589	0.000293855206109583	-0.00944637414067984	0.00191722682211548
1931	1.66428053379059	-0.199674710631371	25.7729759216309	0.00970941036939621	0.00191722682211548	-0.0110697457566857	0.000943203864153475
1932	1.01493191719055	-0.849023342132568	25.837911605835	-0.0110697457566857	-0.00684897974133492	0.00418994715437293	-0.00555028254166245
1933	-0.933113992214203	-0.849023342132568	25.9677810668945	0.00386527273803949	0.00483929552137852	-0.00392691092565656	0.0022419011220336
1934	-2.23181128501892	0.124999612569809	25.5132369995117	0.00776136433705688	0.00548864435404539	-0.00652430532500148	-0.00327756232582033
1935	-1.58246266841888	0.774348258972168	25.837911605835	0.00483929552137852	0.000943203864153475	-0.00197886489331722	-0.00132951640989631
1936	0.365583270788193	-0.52434903383255	26.0976505279541	0.00873538758605719	0.00354059832170606	0.00191722682211548	-0.00587495695799589
1937	0.365583270788193	0.124999612569809	25.6431064605713	-0.0100957229733467	0.00126787810586393	0.000618529506027699	0.00678734155371785
1938	-0.933113992214203	-1.4983719587326	25.837911605835	0.00743668992072344	-0.00197886489331722	-0.00392691092565656	0.00386527273803949
1939	-1.58246266841888	0.449673920869827	25.7729759216309	-0.0110697457566857	0.00126787810586393	0.000943203864153475	-0.0026282137259841
1940	-2.23181128501892	-0.52434903383255	26.0976505279541	-0.0104203969240189	0.00354059832170606	0.000618529506027699	0.00354059832170606
1941	0.365583270788193	-0.52434903383255	26.2924556732178	0.0100340843200684	0.00386527273803949	-0.00425158534198999	-0.00490093370899558
1942	0.365583270788193	0.124999612569809	25.9028453826904	0.00548864435404539	0.00451462110504508	-0.00230353930965066	0.00191722682211548
1943	-0.283765345811844	-0.52434903383255	26.4872608184814	0.00646266713738441	-0.000680167751852423	-0.00782300252467394	0.00386527273803949
1944	1.66428053379059	-1.82304632663727	25.9028453826904	0.00354059832170606	-0.00230353930965066	-3.08191010844894e-05	-0.00230353930965066
1945	1.01493191719055	-0.199674710631371	25.7729759216309	-0.0182125810533762	0.00386527273803949	-0.00490093370899558	-0.000680167751852423
1946	-4.82920598983765	0.774348258972168	25.7729759216309	-0.00360223650932312	-0.00392691092565656	-0.000680167751852423	0.000618529506027699
1947	0.365583270788193	-0.52434903383255	25.9028453826904	0.00678734155371785	-0.00100484199356288	0.000943203864153475	0.00711201597005129
1948	-0.933113992214203	1.09902250766754	25.5781726837158	0.00873538758605719	0.00289124972186983	-0.00100484199356288	0.00354059832170606
1949	1.01493191719055	-1.4983719587326	25.9677810668945	0.00516396993771195	-0.00100484199356288	0.00126787810586393	0.00581331877037883
1950	2.31362915039063	-1.4983719587326	25.9677810668945	0.0106834331527352	-0.00847235135734081	-0.00165419070981443	-0.00165419070981443
1951	0.365583270788193	-0.199674710631371	25.6431064605713	-0.0182125810533762	-0.0026282137259841	-0.00295288790948689	0.000618529506027699
1952	-0.933113992214203	-0.199674710631371	25.5132369995117	-0.00944637414067984	0.00289124972186983	0.00711201597005129	0.00873538758605719
1953	1.01493191719055	-0.52434903383255	25.837911605835	0.00126787810586393	0.00711201597005129	-0.00652430532500148	0.00191722682211548
1954	0.365583270788193	0.124999612569809	25.7729759216309	0.0022419011220336	-0.0026282137259841	-0.0152905117720366	-0.00100484199356288
1955	-0.933113992214203	-0.199674710631371	25.9028453826904	-0.0126931173726916	-0.00360223650932312	0.00354059832170606	0.00191722682211548
1956	1.66428053379059	-1.82304632663727	26.2275199890137	-0.00587495695799589	-0.0100957229733467	-0.00619963090866804	-0.00327756232582033
1957	-1.58246266841888	1.4236968755722	26.0327167510986	-0.0107450718060136	0.000943203864153475	0.00289124972186983	-0.00327756232582033
1958	-2.23181128501892	0.449673920869827	25.5781726837158	0.0181509424000978	0.00613799272105098	0.000618529506027699	-0.00327756232582033
1959	0.365583270788193	0.124999612569809	25.6431064605713	0.00256657530553639	0.00483929552137852	-0.00684897974133492	0.00321592413820326
1960	-0.283765345811844	-0.52434903383255	25.7080421447754	0.00873538758605719	-0.00749832857400179	0.00191722682211548	-0.00879702530801296
1961	-0.283765345811844	-0.849023342132568	25.4483013153076	-0.00717365415766835	-0.0146411629393697	-0.00977104809135199	-0.00100484199356288
1962	-1.58246266841888	-0.199674710631371	25.9028453826904	0.00289124972186983	0.0022419011220336	-0.00684897974133492	0.00970941036939621
1963	-2.88115978240967	0.774348258972168	25.837911605835	-0.00944637414067984	0.00289124972186983	-0.00555028254166245	-0.00197886489331722
1964	-1.58246266841888	1.09902250766754	25.9028453826904	0.00191722682211548	0.00548864435404539	-0.00132951640989631	0.00516396993771195
1965	1.01493191719055	-0.199674710631371	25.5132369995117	0.00808603875339031	0.000943203864153475	-0.00944637414067984	0.00354059832170606
1966	0.365583270788193	-0.849023342132568	25.837911605835	0.000618529506027699	-0.00457625929266214	-0.00814767740666866	-0.000680167751852423
1967	-0.933113992214203	0.449673920869827	25.7729759216309	0.00256657530553639	-0.00717365415766835	0.00386527273803949	0.000293855206109583
1968	-0.933113992214203	0.449673920869827	25.7729759216309	0.011982130818069	0.00743668992072344	-0.00684897974133492	0.00646266713738441
1969	-2.23181128501892	-0.52434903383255	26.0327167510986	-0.00522560812532902	0.0116574559360743	-0.0133424662053585	0.00126787810586393
1970	-0.933113992214203	1.09902250766754	25.9677810668945	0.00841071270406246	-0.00295288790948689	0.00354059832170606	0.000293855206109583
1971	-1.58246266841888	0.774348258972168	25.5132369995117	-0.00814767740666866	0.000618529506027699	0.00289124972186983	0.00386527273803949
1972	0.365583270788193	0.124999612569809	25.5132369995117	-0.0165892094373703	0.00548864435404539	-0.00100484199356288	0.00906006153672934
1973	-0.933113992214203	0.449673920869827	25.6431064605713	0.0113327819854021	0.000943203864153475	0.00126787810586393	-0.00360223650932312
1974	0.365583270788193	-0.52434903383255	25.9028453826904	0.00451462110504508	0.00808603875339031	-0.00392691092565656	0.00970941036939621
1975	-2.23181128501892	-0.199674710631371	26.0976505279541	-0.0211346503347158	0.00483929552137852	0.00418994715437293	0.000618529506027699
1976	-0.933113992214203	0.774348258972168	25.837911605835	-0.00132951640989631	-0.000680167751852423	0.0022419011220336	-0.0107450718060136
1977	0.365583270788193	-0.849023342132568	26.1625862121582	0.0207483377307653	0.000943203864153475	0.00581331877037883	0.00581331877037883
1978	-0.933113992214203	-0.199674710631371	25.9677810668945	0.0145795252174139	0.00354059832170606	-0.00360223650932312	-0.00717365415766835
1979	0.365583270788193	-1.17369759082794	25.9028453826904	-0.00522560812532902	-0.00360223650932312	0.00126787810586393	-0.0117190945893526
1980	-2.23181128501892	0.774348258972168	25.3833675384521	-0.00100484199356288	0.00873538758605719	0.00451462110504508	0.000943203864153475
1981	-0.933113992214203	0.449673920869827	25.6431064605713	0.00159255252219737	-0.00295288790948689	-0.00327756232582033	0.000618529506027699
1982	-1.58246266841888	0.774348258972168	25.9028453826904	-0.000355493422830477	-0.00392691092565656	0.00418994715437293	0.000293855206109583
1983	0.365583270788193	0.774348258972168	26.1625862121582	0.00191722682211548	0.00159255252219737	-0.00522560812532902	0.00191722682211548
1984	-0.933113992214203	0.124999612569809	25.9677810668945	-0.00100484199356288	-0.000355493422830477	-0.00522560812532902	-0.00327756232582033
1985	-0.283765345811844	0.124999612569809	25.7729759216309	-0.00619963090866804	-0.00100484199356288	-0.000355493422830477	-0.00522560812532902
1986	-0.283765345811844	-0.199674710631371	25.9028453826904	0.0022419011220336	0.00451462110504508	-0.00165419070981443	0.00159255252219737
1987	-0.283765345811844	0.449673920869827	25.7729759216309	-0.0133424662053585	-3.08191010844894e-05	0.00483929552137852	0.00191722682211548
1988	1.01493191719055	-0.52434903383255	25.7080421447754	0.000943203864153475	0.000293855206109583	-0.00360223650932312	0.00191722682211548
1989	-0.933113992214203	0.449673920869827	25.7080421447754	0.00516396993771195	0.000618529506027699	-0.00782300252467394	-3.08191010844894e-05
1990	-0.283765345811844	-0.52434903383255	26.0976505279541	0.0103587592020631	-0.00587495695799589	0.00743668992072344	0.00354059832170606
1991	0.365583270788193	-0.199674710631371	26.3573894500732	0.00191722682211548	-0.00490093370899558	0.00159255252219737	-0.00197886489331722
1992	-2.23181128501892	-0.52434903383255	25.9028453826904	-0.0100957229733467	0.000618529506027699	0.00418994715437293	0.00743668992072344
1993	-0.283765345811844	-0.52434903383255	25.837911605835	0.00159255252219737	0.00483929552137852	-0.00132951640989631	-0.00652430532500148
1994	-0.283765345811844	0.124999612569809	25.4483013153076	0.011982130818069	0.00743668992072344	-0.0120437685400248	0.000293855206109583
1995	-0.283765345811844	-0.52434903383255	25.7729759216309	0.0123068047687411	0.000293855206109583	-0.00132951640989631	-0.00327756232582033
1996	0.365583270788193	-1.82304632663727	26.1625862121582	-0.0143164889886975	-0.00749832857400179	-0.00295288790948689	-0.000355493422830477
1997	2.31362915039063	-0.52434903383255	26.1625862121582	0.0113327819854021	0.00386527273803949	-0.00132951640989631	0.0106834331527352
1998	-1.58246266841888	-0.199674710631371	26.2275199890137	0.0106834331527352	0.00191722682211548	-0.00522560812532902	-0.000355493422830477
1999	-1.58246266841888	0.449673920869827	25.7729759216309	0.0142548503354192	0.0106834331527352	-0.00100484199356288	0.00256657530553639
2000	-0.933113992214203	0.449673920869827	25.3833675384521	0.00678734155371785	0.00873538758605719	-0.00392691092565656	-0.00360223650932312
[truncated: 6,640 more rows]
