# Supplementary material for: Precise instruction and consideration of the vertical and horizontal force component increases validity and reliability of the 90:20 Isometric Posterior Chain Test
Source: PLoS One. 2024 Oct 28;19(10):e0312843. doi: 10.1371/journal.pone.0312843 (PMC11515970; doi:10.1371/journal.pone.0312843)
Supplement: S1 File — (ZIP) [file pone.0312843.s001.zip › S1_Raw_Data/M1_P17_iso_2.csv]

1	1.19934689998627	-0.27272641658783	24.9937572479248	-0.00782300252467394	0.00743668992072344	-0.0110697457566857	0.00159255252219737
2	-0.0993503406643867	-0.27272641658783	25.5781726837158	0.00451462110504508	0.00483929552137852	-0.00360223650932312	-0.00230353930965066
3	0.54999828338623	-0.27272641658783	25.3833675384521	0.00646266713738441	-0.00944637414067984	-0.00100484199356288	-0.00295288790948689
4	-1.39804756641388	0.0519478917121887	25.4483013153076	-0.0130177913233638	-0.0026282137259841	-0.00717365415766835	0.00581331877037883
5	0.54999828338623	0.701296508312225	25.5132369995117	-0.00230353930965066	0.000943203864153475	-0.00165419070981443	0.00159255252219737
6	-0.748698949813843	0.0519478917121887	26.0327167510986	0.00646266713738441	0.00289124972186983	-0.00522560812532902	-0.00295288790948689
7	1.8486955165863	0.0519478917121887	25.6431064605713	0.00581331877037883	0.00646266713738441	-0.00490093370899558	0.00256657530553639
8	-0.0993503406643867	1.02597081661224	25.123628616333	-0.0100957229733467	-0.00327756232582033	-0.000355493422830477	0.000293855206109583
9	-0.748698949813843	1.02597081661224	25.0586929321289	-0.0026282137259841	0.000293855206109583	-3.08191010844894e-05	0.00256657530553639
10	0.54999828338623	-1.24674940109253	25.7080421447754	0.00451462110504508	-0.0026282137259841	-0.00814767740666866	-0.0026282137259841
11	1.19934689998627	-0.597400724887848	25.5132369995117	-0.00457625929266214	-0.00684897974133492	-0.00555028254166245	0.000293855206109583
12	-1.39804756641388	1.02597081661224	25.3833675384521	0.0239950809627771	0.00776136433705688	-0.00587495695799589	-0.00522560812532902
13	-3.34609341621399	0.701296508312225	25.5132369995117	-0.00522560812532902	-0.00327756232582033	-0.00555028254166245	0.00256657530553639
14	-0.748698949813843	0.376622200012207	25.123628616333	0.00776136433705688	-0.00197886489331722	0.0103587592020631	0.00418994715437293
15	1.19934689998627	-0.27272641658783	25.4483013153076	0.00548864435404539	-0.00360223650932312	0.00483929552137852	-0.00847235135734081
16	0.54999828338623	-0.27272641658783	25.5781726837158	0.00548864435404539	0.00548864435404539	-0.00749832857400179	0.00418994715437293
17	-0.0993503406643867	0.0519478917121887	25.4483013153076	0.000943203864153475	0.00354059832170606	-3.08191010844894e-05	-0.00132951640989631
18	0.54999828338623	-1.5714236497879	25.837911605835	-0.00197886489331722	-0.00814767740666866	-0.00457625929266214	0.00321592413820326
19	1.19934689998627	-0.597400724887848	26.0327167510986	-0.00230353930965066	0.00321592413820326	0.000618529506027699	0.00354059832170606
20	-2.04739618301392	1.02597081661224	25.5132369995117	0.00256657530553639	0.00581331877037883	0.00386527273803949	-0.000355493422830477
21	-2.69674491882324	0.376622200012207	25.5781726837158	-0.00555028254166245	-0.00490093370899558	-0.00684897974133492	-0.00360223650932312
22	1.8486955165863	-0.27272641658783	25.2534980773926	-0.00490093370899558	0.00613799272105098	-0.00100484199356288	-0.00490093370899558
23	1.8486955165863	0.376622200012207	25.1885623931885	0.0175015944987535	-0.000355493422830477	-0.00327756232582033	-0.00490093370899558
24	2.49804425239563	-0.27272641658783	25.5781726837158	-0.00652430532500148	0.00354059832170606	-0.00327756232582033	-0.000355493422830477
25	1.8486955165863	-0.922075033187866	25.7729759216309	-0.00587495695799589	-0.00717365415766835	-0.00652430532500148	0.00159255252219737
26	1.8486955165863	-0.27272641658783	26.0327167510986	-0.00522560812532902	-0.00230353930965066	-0.00327756232582033	-0.00295288790948689
27	-1.39804756641388	1.02597081661224	25.7729759216309	0.000618529506027699	0.00418994715437293	-0.00782300252467394	0.00159255252219737
28	-3.99544215202332	0.701296508312225	25.2534980773926	-0.0100957229733467	0.00516396993771195	0.00451462110504508	0.00776136433705688
29	-0.0993503406643867	1.02597081661224	25.3833675384521	-0.0117190945893526	-0.00425158534198999	0.00159255252219737	0.00548864435404539
30	1.8486955165863	-0.27272641658783	25.5781726837158	0.00451462110504508	0.000618529506027699	-0.00879702530801296	0.00321592413820326
31	-0.748698949813843	1.02597081661224	25.318431854248	0.00126787810586393	0.000293855206109583	-0.00555028254166245	-0.00684897974133492
32	0.54999828338623	0.701296508312225	25.7729759216309	0.0288651939481497	0.00548864435404539	-0.00132951640989631	-0.00522560812532902
33	-0.0993503406643867	-0.27272641658783	25.5781726837158	0.00776136433705688	-0.00749832857400179	0.000943203864153475	0.00159255252219737
34	-0.0993503406643867	1.02597081661224	25.3833675384521	-0.00295288790948689	0.00581331877037883	-0.00132951640989631	0.000943203864153475
35	-0.748698949813843	1.02597081661224	25.0586929321289	0.0123068047687411	0.00548864435404539	-0.00814767740666866	0.00126787810586393
36	1.8486955165863	-0.27272641658783	25.6431064605713	0.0181509424000978	0.00386527273803949	0.00646266713738441	0.00451462110504508
37	0.54999828338623	1.35064518451691	25.123628616333	0.0106834331527352	0.01100810803473	-0.0113944197073579	-0.00425158534198999
38	1.19934689998627	0.376622200012207	25.7080421447754	0.00126787810586393	-0.00522560812532902	0.0022419011220336	0.00191722682211548
39	1.8486955165863	-0.27272641658783	26.0327167510986	0.00126787810586393	0.000618529506027699	-0.00230353930965066	0.00613799272105098
40	-0.748698949813843	0.701296508312225	25.0586929321289	0.00613799272105098	0.000293855206109583	0.00126787810586393	-0.00165419070981443
41	0.54999828338623	-1.24674940109253	25.7080421447754	0.00126787810586393	-0.00619963090866804	-0.00490093370899558	-0.0026282137259841
42	1.8486955165863	-0.597400724887848	25.5781726837158	0.00548864435404539	0.00321592413820326	-0.00457625929266214	-0.00295288790948689
43	-0.748698949813843	1.02597081661224	25.5781726837158	-0.0133424662053585	-0.00230353930965066	0.011982130818069	-0.00165419070981443
44	0.54999828338623	1.35064518451691	25.5781726837158	-0.00619963090866804	0.000618529506027699	0.00354059832170606	0.00581331877037883
45	1.8486955165863	0.376622200012207	25.5781726837158	-0.0156151866540313	0.00191722682211548	-0.00684897974133492	-0.00295288790948689
46	1.8486955165863	-0.27272641658783	25.4483013153076	-0.00749832857400179	0.00126787810586393	-0.0026282137259841	-0.00490093370899558
47	1.8486955165863	-0.27272641658783	25.3833675384521	0.00776136433705688	0.00159255252219737	-0.0117190945893526	-0.00360223650932312
48	-0.0993503406643867	0.0519478917121887	25.0586929321289	-0.00490093370899558	-0.00652430532500148	0.00776136433705688	0.00191722682211548
49	-0.748698949813843	0.701296508312225	25.4483013153076	0.00548864435404539	0.00256657530553639	-0.00392691092565656	0.00354059832170606
50	1.19934689998627	0.376622200012207	25.5132369995117	0.000293855206109583	0.00289124972186983	-0.00587495695799589	0.00256657530553639
51	-2.69674491882324	1.02597081661224	25.5781726837158	-0.021459324285388	-0.000355493422830477	-0.00295288790948689	0.000943203864153475
52	-0.0993503406643867	1.35064518451691	25.7080421447754	0.00483929552137852	0.00873538758605719	-0.00132951640989631	-0.000680167751852423
53	0.54999828338623	0.376622200012207	25.2534980773926	0.0100340843200684	-0.00295288790948689	-0.00197886489331722	0.00289124972186983
54	0.54999828338623	1.35064518451691	25.123628616333	-0.0188619289547205	0.00418994715437293	0.00191722682211548	0.00126787810586393
55	0.54999828338623	0.701296508312225	25.2534980773926	0.0168522447347641	-0.000355493422830477	0.000618529506027699	-0.00197886489331722
56	1.19934689998627	-1.5714236497879	25.5781726837158	0.0207483377307653	-0.00360223650932312	-0.00132951640989631	-0.00197886489331722
57	-0.748698949813843	1.02597081661224	25.318431854248	-0.00652430532500148	0.00678734155371785	0.000943203864153475	-0.00165419070981443
58	-0.0993503406643867	0.0519478917121887	25.9677810668945	-0.0175632312893867	-0.00360223650932312	0.00256657530553639	0.00256657530553639
59	0.54999828338623	0.0519478917121887	25.9677810668945	-0.00912170019000769	-0.00230353930965066	0.00678734155371785	0.00841071270406246
60	-0.0993503406643867	1.35064518451691	25.3833675384521	-3.08191010844894e-05	-0.00132951640989631	-0.00392691092565656	0.00516396993771195
61	1.8486955165863	-0.27272641658783	25.318431854248	0.0106834331527352	0.00451462110504508	-0.00132951640989631	-0.000355493422830477
62	1.8486955165863	0.376622200012207	25.3833675384521	0.0162028968334198	0.00451462110504508	-0.00619963090866804	-0.0120437685400248
63	-1.39804756641388	0.0519478917121887	25.5132369995117	0.00386527273803949	-0.00749832857400179	0.00483929552137852	0.000943203864153475
64	0.54999828338623	0.376622200012207	25.5132369995117	0.00776136433705688	0.000943203864153475	-0.000355493422830477	0.00548864435404539
65	-0.748698949813843	0.701296508312225	25.6431064605713	-0.0156151866540313	0.00483929552137852	0.0022419011220336	0.00289124972186983
66	-2.04739618301392	1.02597081661224	25.7080421447754	0.00581331877037883	0.00711201597005129	-0.00165419070981443	0.00548864435404539
67	1.19934689998627	1.35064518451691	25.1885623931885	-0.00652430532500148	0.012956153601408	-0.00847235135734081	0.000618529506027699
68	1.8486955165863	0.0519478917121887	25.3833675384521	0.000943203864153475	-0.000680167751852423	-0.00490093370899558	0.00191722682211548
69	0.54999828338623	0.376622200012207	25.318431854248	-0.00782300252467394	-0.00587495695799589	0.00646266713738441	-0.000680167751852423
70	2.49804425239563	-0.922075033187866	25.6431064605713	0.00289124972186983	-0.00100484199356288	-0.0120437685400248	-0.0026282137259841
71	1.8486955165863	-0.922075033187866	25.4483013153076	0.025618452578783	-0.00132951640989631	-0.00847235135734081	-0.00522560812532902
72	1.19934689998627	0.376622200012207	25.9677810668945	0.00841071270406246	0.00841071270406246	-0.00132951640989631	-3.08191010844894e-05
73	-2.04739618301392	-0.27272641658783	25.5132369995117	-3.08191010844894e-05	0.00321592413820326	-0.0026282137259841	-0.00295288790948689
74	1.19934689998627	0.701296508312225	25.5132369995117	-0.00165419070981443	0.000293855206109583	0.0126314787194133	0.00873538758605719
75	-0.0993503406643867	0.376622200012207	25.5781726837158	-0.00555028254166245	-3.08191010844894e-05	-0.00230353930965066	0.000293855206109583
76	0.54999828338623	1.02597081661224	25.1885623931885	0.00386527273803949	0.00483929552137852	-0.00847235135734081	-3.08191010844894e-05
77	-0.0993503406643867	0.701296508312225	25.5132369995117	0.000618529506027699	0.00386527273803949	-0.00100484199356288	-0.00392691092565656
78	0.54999828338623	-0.27272641658783	25.9028453826904	-0.0026282137259841	-0.0117190945893526	-0.00197886489331722	0.000618529506027699
79	0.54999828338623	0.0519478917121887	25.6431064605713	0.0106834331527352	-0.000680167751852423	0.00646266713738441	0.00256657530553639
80	-1.39804756641388	0.701296508312225	25.123628616333	-0.00782300252467394	0.00418994715437293	-0.00360223650932312	-0.00295288790948689
81	-0.0993503406643867	-0.27272641658783	25.2534980773926	-0.0169138833880424	-0.00360223650932312	-0.00587495695799589	-0.000680167751852423
82	-0.748698949813843	1.35064518451691	25.123628616333	-0.00392691092565656	0.00451462110504508	-0.00814767740666866	-0.00295288790948689
83	-0.748698949813843	1.02597081661224	25.3833675384521	0.00808603875339031	-0.00132951640989631	-3.08191010844894e-05	0.00451462110504508
84	0.54999828338623	1.02597081661224	25.5781726837158	-0.00165419070981443	0.000618529506027699	-0.00165419070981443	0.00678734155371785
85	-0.748698949813843	0.0519478917121887	25.7080421447754	0.012956153601408	0.000293855206109583	0.00191722682211548	-0.00197886489331722
86	-0.748698949813843	-0.27272641658783	25.5132369995117	-0.0256800893694162	-0.00684897974133492	-0.00230353930965066	0.0022419011220336
87	2.49804425239563	0.376622200012207	25.0586929321289	0.0171769186854362	0.00841071270406246	-0.00587495695799589	-0.00944637414067984
88	-0.748698949813843	0.0519478917121887	25.4483013153076	0.00743668992072344	-0.000355493422830477	-0.00555028254166245	-0.000355493422830477
89	-0.748698949813843	-0.27272641658783	25.5781726837158	-0.0123684434220195	-0.00360223650932312	0.00808603875339031	0.00970941036939621
90	1.19934689998627	0.376622200012207	25.6431064605713	-0.00100484199356288	-0.000680167751852423	-0.00652430532500148	-0.00457625929266214
91	-0.748698949813843	1.35064518451691	25.4483013153076	0.00646266713738441	0.00483929552137852	-0.00587495695799589	0.0022419011220336
92	-0.0993503406643867	1.02597081661224	25.5132369995117	-0.00522560812532902	0.00613799272105098	-0.00717365415766835	-0.00522560812532902
93	-0.748698949813843	0.376622200012207	25.318431854248	-0.00619963090866804	-0.0117190945893526	-0.00197886489331722	-0.00522560812532902
94	-0.748698949813843	-0.27272641658783	25.0586929321289	-0.000355493422830477	-0.00425158534198999	-0.000355493422830477	0.000293855206109583
95	2.49804425239563	0.0519478917121887	25.6431064605713	-0.00327756232582033	-0.00100484199356288	-0.00100484199356288	-0.00100484199356288
96	-2.04739618301392	0.376622200012207	25.6431064605713	0.00159255252219737	0.00159255252219737	-0.00100484199356288	-0.00392691092565656
97	-0.0993503406643867	0.0519478917121887	25.9028453826904	0.00354059832170606	0.0103587592020631	-0.00652430532500148	-0.00132951640989631
98	1.19934689998627	1.02597081661224	25.7080421447754	0.0126314787194133	0.00321592413820326	0.00743668992072344	-0.000355493422830477
99	0.54999828338623	1.35064518451691	24.9937572479248	0.00613799272105098	0.00386527273803949	-0.00392691092565656	-0.0026282137259841
100	0.54999828338623	0.701296508312225	25.4483013153076	-0.00197886489331722	-0.000680167751852423	-0.00555028254166245	0.00256657530553639
101	2.49804425239563	-1.89609801769257	25.3833675384521	-0.00522560812532902	-0.00555028254166245	-0.00522560812532902	-0.000680167751852423
102	-0.748698949813843	1.02597081661224	25.3833675384521	0.00354059832170606	-0.00100484199356288	-0.00360223650932312	-0.00619963090866804
103	-0.748698949813843	1.35064518451691	25.4483013153076	0.0197743140161037	0.0116574559360743	0.000618529506027699	0.00386527273803949
104	-2.04739618301392	1.02597081661224	25.5781726837158	-0.000355493422830477	-0.00912170019000769	-0.00132951640989631	0.00646266713738441
105	-0.0993503406643867	0.701296508312225	25.318431854248	-0.0159398596733809	0.00386527273803949	-0.00295288790948689	-0.00749832857400179
106	0.54999828338623	1.02597081661224	24.8638877868652	0.00321592413820326	-0.00360223650932312	-0.00619963090866804	0.000293855206109583
107	1.19934689998627	0.376622200012207	25.4483013153076	-0.0159398596733809	0.00938473641872406	-0.00197886489331722	-0.00782300252467394
108	0.54999828338623	0.701296508312225	25.2534980773926	0.0022419011220336	-0.000680167751852423	-0.000680167751852423	-3.08191010844894e-05
109	3.14739274978638	-1.24674940109253	25.7729759216309	-0.0156151866540313	-0.00847235135734081	-0.00522560812532902	0.00289124972186983
110	-1.39804756641388	1.02597081661224	25.7729759216309	0.00354059832170606	0.000293855206109583	-0.00100484199356288	-0.00457625929266214
111	-2.04739618301392	0.0519478917121887	25.9677810668945	0.000293855206109583	0.00970941036939621	-0.00360223650932312	0.00256657530553639
112	0.54999828338623	-0.597400724887848	25.5781726837158	0.0123068047687411	0.00354059832170606	-0.00327756232582033	0.000293855206109583
113	1.19934689998627	0.376622200012207	25.1885623931885	0.0155535480007529	0.0022419011220336	0.0022419011220336	-0.00100484199356288
114	1.19934689998627	-0.27272641658783	25.2534980773926	-0.00912170019000769	-0.00132951640989631	0.000943203864153475	0.00548864435404539
115	1.8486955165863	0.0519478917121887	25.837911605835	-0.00425158534198999	-0.0026282137259841	-0.00555028254166245	0.00483929552137852
116	-1.39804756641388	0.0519478917121887	25.6431064605713	-0.00197886489331722	-0.00457625929266214	-0.00327756232582033	-0.00555028254166245
117	1.8486955165863	-0.922075033187866	26.1625862121582	0.00386527273803949	0.00711201597005129	-0.00392691092565656	-0.000355493422830477
118	0.54999828338623	0.701296508312225	25.4483013153076	0.00678734155371785	-0.00100484199356288	0.00256657530553639	-0.00425158534198999
119	-1.39804756641388	0.376622200012207	25.2534980773926	-0.0182125810533762	0.000618529506027699	0.00646266713738441	0.00126787810586393
120	-0.748698949813843	1.02597081661224	25.4483013153076	0.0239950809627771	0.00451462110504508	-0.00749832857400179	-0.00327756232582033
121	1.19934689998627	0.376622200012207	25.318431854248	0.00256657530553639	0.00256657530553639	-0.00132951640989631	-0.000680167751852423
122	-0.0993503406643867	1.02597081661224	25.318431854248	0.000943203864153475	-3.08191010844894e-05	-0.00100484199356288	-0.0026282137259841
123	0.54999828338623	1.02597081661224	25.7729759216309	-0.00360223650932312	-0.00197886489331722	0.000618529506027699	0.00289124972186983
124	-0.748698949813843	-0.27272641658783	25.6431064605713	0.00711201597005129	-0.00847235135734081	0.00321592413820326	-0.00425158534198999
125	-0.0993503406643867	1.35064518451691	25.1885623931885	0.00581331877037883	0.00808603875339031	-0.00814767740666866	0.00289124972186983
126	-1.39804756641388	0.701296508312225	25.3833675384521	-0.000355493422830477	-0.00132951640989631	-0.00555028254166245	0.000293855206109583
127	-0.748698949813843	0.0519478917121887	25.5781726837158	0.00743668992072344	0.00126787810586393	0.00159255252219737	-0.00879702530801296
128	-0.0993503406643867	0.376622200012207	25.2534980773926	0.00711201597005129	-0.000355493422830477	-0.00197886489331722	-0.00132951640989631
129	2.49804425239563	-0.27272641658783	25.4483013153076	-0.00100484199356288	-0.00197886489331722	0.000618529506027699	0.00321592413820326
130	-0.0993503406643867	1.35064518451691	25.7729759216309	-0.00392691092565656	0.00354059832170606	-0.00132951640989631	-0.00165419070981443
131	1.19934689998627	0.376622200012207	25.6431064605713	-0.0136671401560307	0.00906006153672934	-0.00717365415766835	-0.00360223650932312
132	0.54999828338623	-1.24674940109253	25.318431854248	0.0116574559360743	-0.00360223650932312	-0.0110697457566857	-0.000680167751852423
133	1.19934689998627	0.376622200012207	25.5781726837158	0.0181509424000978	-0.00132951640989631	0.00516396993771195	0.000618529506027699
134	-0.748698949813843	0.0519478917121887	25.837911605835	0.00678734155371785	-0.00100484199356288	0.00548864435404539	0.000618529506027699
135	-0.748698949813843	1.02597081661224	25.5781726837158	0.0194496400654316	0.00126787810586393	-0.00749832857400179	-0.0026282137259841
136	-1.39804756641388	1.35064518451691	25.5781726837158	-0.00230353930965066	0.00354059832170606	-0.00749832857400179	0.00386527273803949
137	2.49804425239563	0.701296508312225	25.6431064605713	0.0171769186854362	0.00159255252219737	-0.00100484199356288	-0.000355493422830477
138	-0.0993503406643867	0.701296508312225	25.3833675384521	0.00386527273803949	0.00516396993771195	-0.00360223650932312	-0.00490093370899558
139	-0.748698949813843	0.0519478917121887	25.0586929321289	-0.000680167751852423	-0.00555028254166245	-0.00197886489331722	0.00191722682211548
140	-0.0993503406643867	-0.922075033187866	25.5781726837158	-3.08191010844894e-05	-0.0026282137259841	-0.00879702530801296	0.000618529506027699
141	1.19934689998627	0.376622200012207	25.7080421447754	0.00321592413820326	0.00289124972186983	0.00126787810586393	-0.00230353930965066
142	-2.69674491882324	1.02597081661224	25.4483013153076	0.0213976856321096	0.00418994715437293	0.00289124972186983	-0.000355493422830477
143	1.19934689998627	0.701296508312225	25.7080421447754	-0.0117190945893526	0.0022419011220336	-0.00457625929266214	-0.00100484199356288
144	-0.748698949813843	1.67531943321228	24.8638877868652	-0.00912170019000769	0.00418994715437293	0.00126787810586393	0.0022419011220336
145	-0.0993503406643867	0.701296508312225	24.9937572479248	0.000618529506027699	0.00548864435404539	-0.00490093370899558	0.01100810803473
146	0.54999828338623	1.02597081661224	25.1885623931885	0.00678734155371785	0.00289124972186983	-0.0156151866540313	-0.00197886489331722
147	1.19934689998627	-0.922075033187866	25.5132369995117	0.01100810803473	-0.00490093370899558	0.00191722682211548	-0.00230353930965066
148	-0.748698949813843	0.0519478917121887	25.9028453826904	0.000943203864153475	0.00483929552137852	-0.000680167751852423	-0.00230353930965066
149	1.8486955165863	-0.27272641658783	25.9028453826904	-0.00392691092565656	-0.00132951640989631	0.00386527273803949	0.00776136433705688
150	-1.39804756641388	1.02597081661224	25.5132369995117	-0.0136671401560307	0.00483929552137852	-0.000355493422830477	-0.000680167751852423
151	0.54999828338623	0.376622200012207	25.4483013153076	0.000618529506027699	0.00126787810586393	-0.00782300252467394	-0.00490093370899558
152	1.19934689998627	0.0519478917121887	25.3833675384521	0.011982130818069	-3.08191010844894e-05	-0.0117190945893526	-0.00782300252467394
153	0.54999828338623	0.0519478917121887	25.7080421447754	0.00256657530553639	0.000293855206109583	-0.00100484199356288	0.000943203864153475
154	1.19934689998627	-0.27272641658783	25.837911605835	0.0149041991680861	0.000943203864153475	0.00159255252219737	0.0022419011220336
155	-0.0993503406643867	0.376622200012207	25.3833675384521	-0.00522560812532902	-0.00879702530801296	-0.00457625929266214	0.000943203864153475
156	-0.748698949813843	0.701296508312225	25.5781726837158	-0.00912170019000769	0.00289124972186983	-0.00652430532500148	-0.00360223650932312
157	0.54999828338623	-0.27272641658783	25.2534980773926	-0.0130177913233638	0.00613799272105098	0.000943203864153475	-0.000355493422830477
158	-1.39804756641388	1.35064518451691	25.5132369995117	-0.0107450718060136	0.00354059832170606	-0.0026282137259841	0.00289124972186983
159	0.54999828338623	1.02597081661224	25.3833675384521	-0.0204853005707264	0.00159255252219737	0.00516396993771195	0.00581331877037883
160	1.19934689998627	-0.27272641658783	25.4483013153076	0.00646266713738441	0.00613799272105098	-0.00782300252467394	0.00126787810586393
161	1.8486955165863	0.376622200012207	25.7080421447754	0.00808603875339031	0.000618529506027699	-0.00879702530801296	-0.00457625929266214
162	-0.0993503406643867	0.0519478917121887	25.837911605835	0.00808603875339031	-0.0026282137259841	-0.00684897974133492	0.00418994715437293
163	-0.0993503406643867	0.0519478917121887	25.6431064605713	-0.0175632312893867	-0.00230353930965066	-0.00230353930965066	-0.00295288790948689
164	-0.0993503406643867	1.02597081661224	25.318431854248	-0.00490093370899558	0.00289124972186983	0.00256657530553639	0.00418994715437293
165	-3.34609341621399	1.02597081661224	25.5132369995117	-0.00457625929266214	0.00126787810586393	-0.000680167751852423	-3.08191010844894e-05
166	0.54999828338623	1.02597081661224	25.318431854248	0.00841071270406246	0.00776136433705688	-0.00619963090866804	-0.000680167751852423
167	1.8486955165863	0.0519478917121887	25.1885623931885	0.0155535480007529	0.00321592413820326	-0.0162645354866982	0.000618529506027699
168	1.19934689998627	0.376622200012207	25.7729759216309	-0.00522560812532902	-0.00100484199356288	-0.00749832857400179	-0.00295288790948689
169	1.8486955165863	-0.922075033187866	26.1625862121582	0.0113327819854021	-0.00814767740666866	0.00289124972186983	-0.00392691092565656
170	-0.0993503406643867	0.376622200012207	25.4483013153076	-0.00522560812532902	-0.00327756232582033	0.0022419011220336	0.00418994715437293
171	-0.0993503406643867	-0.27272641658783	25.5781726837158	-0.0120437685400248	0.00678734155371785	-0.00847235135734081	-0.00944637414067984
172	-1.39804756641388	0.376622200012207	25.318431854248	0.0181509424000978	0.00386527273803949	-0.00522560812532902	0.00256657530553639
173	2.49804425239563	-0.27272641658783	25.5132369995117	0.00354059832170606	0.00483929552137852	0.000943203864153475	0.00321592413820326
174	2.49804425239563	0.0519478917121887	25.3833675384521	0.00906006153672934	-0.00327756232582033	-0.00457625929266214	-0.00392691092565656
175	-0.0993503406643867	1.67531943321228	25.7080421447754	-0.00197886489331722	0.00289124972186983	-0.00457625929266214	0.00581331877037883
176	1.19934689998627	0.701296508312225	25.7080421447754	0.00289124972186983	0.000943203864153475	-0.00457625929266214	-0.000355493422830477
177	2.49804425239563	-1.24674940109253	25.6431064605713	-0.00360223650932312	-0.0026282137259841	0.00646266713738441	0.00321592413820326
178	-0.0993503406643867	1.02597081661224	25.4483013153076	-0.00977104809135199	-0.00165419070981443	0.00354059832170606	0.00743668992072344
179	-0.0993503406643867	0.701296508312225	25.5781726837158	-0.0113944197073579	-0.00912170019000769	0.000618529506027699	0.00256657530553639
180	-1.39804756641388	-0.27272641658783	25.837911605835	-0.00652430532500148	-0.00652430532500148	-0.00652430532500148	-0.000355493422830477
181	1.19934689998627	0.0519478917121887	25.5132369995117	-0.00944637414067984	0.00711201597005129	-0.00360223650932312	-0.00490093370899558
182	-0.0993503406643867	1.35064518451691	25.5781726837158	0.000618529506027699	0.0100340843200684	-0.0026282137259841	0.00191722682211548
183	-0.0993503406643867	0.701296508312225	25.7080421447754	-0.0123684434220195	-0.000680167751852423	-0.00847235135734081	-0.00749832857400179
184	1.8486955165863	-1.24674940109253	25.3833675384521	-0.00327756232582033	-0.00717365415766835	0.00516396993771195	-0.00392691092565656
185	2.49804425239563	-1.24674940109253	25.3833675384521	0.00581331877037883	0.00191722682211548	-0.00197886489331722	0.00354059832170606
186	-0.748698949813843	1.35064518451691	25.3833675384521	-0.017887907102704	0.00418994715437293	0.000293855206109583	-0.00360223650932312
187	-2.69674491882324	1.02597081661224	25.2534980773926	-0.00587495695799589	-3.08191010844894e-05	-0.000355493422830477	0.00126787810586393
188	2.49804425239563	0.0519478917121887	25.837911605835	0.00354059832170606	-0.00327756232582033	-0.0026282137259841	-0.00230353930965066
189	1.8486955165863	0.0519478917121887	25.9028453826904	0.00711201597005129	-0.000680167751852423	-0.00749832857400179	-0.00197886489331722
190	1.19934689998627	0.701296508312225	25.2534980773926	-0.0130177913233638	0.00418994715437293	-0.00490093370899558	-0.00327756232582033
191	0.54999828338623	0.701296508312225	25.2534980773926	0.0123068047687411	0.0132808275520802	-0.0107450718060136	-0.00295288790948689
192	-0.0993503406643867	0.0519478917121887	25.5132369995117	0.00938473641872406	-0.00912170019000769	-0.00230353930965066	0.00451462110504508
193	-1.39804756641388	0.701296508312225	25.2534980773926	0.00516396993771195	0.00321592413820326	-0.00197886489331722	0.00191722682211548
194	-1.39804756641388	1.02597081661224	25.318431854248	-0.00879702530801296	-0.00165419070981443	0.00548864435404539	-0.00165419070981443
195	-0.748698949813843	0.0519478917121887	25.7729759216309	-0.00230353930965066	0.00354059832170606	-0.00490093370899558	0.00841071270406246
196	1.19934689998627	0.701296508312225	25.5132369995117	-0.0139918150380254	0.00289124972186983	-0.00814767740666866	-0.00522560812532902
197	1.19934689998627	0.0519478917121887	24.9937572479248	0.00711201597005129	0.00256657530553639	-3.08191010844894e-05	-0.00230353930965066
198	0.54999828338623	0.0519478917121887	25.5781726837158	0.00841071270406246	0.0022419011220336	-0.00782300252467394	-3.08191010844894e-05
199	0.54999828338623	0.376622200012207	25.4483013153076	0.000943203864153475	-0.00295288790948689	0.000943203864153475	-0.000680167751852423
200	-0.748698949813843	-0.922075033187866	25.837911605835	0.0188002903014421	-0.00522560812532902	-0.00425158534198999	0.00321592413820326
201	1.8486955165863	0.0519478917121887	25.9028453826904	-0.00717365415766835	0.00743668992072344	0.00126787810586393	-0.00360223650932312
202	-0.748698949813843	0.701296508312225	25.7080421447754	-0.00652430532500148	0.00548864435404539	0.000293855206109583	0.00548864435404539
203	-1.39804756641388	1.67531943321228	25.318431854248	0.0200989879667759	0.00516396993771195	0.00289124972186983	-0.000355493422830477
204	-0.0993503406643867	0.701296508312225	25.318431854248	-0.00652430532500148	-0.00197886489331722	0.000293855206109583	0.00126787810586393
205	-0.0993503406643867	0.701296508312225	25.0586929321289	0.00906006153672934	0.00321592413820326	-0.00490093370899558	-0.00327756232582033
206	1.19934689998627	0.701296508312225	25.7729759216309	-0.00522560812532902	0.00516396993771195	-0.0117190945893526	0.00321592413820326
207	1.19934689998627	-1.5714236497879	25.9028453826904	0.0188002903014421	-0.00457625929266214	-0.00197886489331722	-0.00684897974133492
208	-0.0993503406643867	0.376622200012207	25.6431064605713	0.00451462110504508	0.00159255252219737	-0.000680167751852423	0.0022419011220336
209	-0.0993503406643867	1.02597081661224	25.6431064605713	0.0145795252174139	-0.000355493422830477	-0.00100484199356288	-0.00490093370899558
210	-0.748698949813843	-0.27272641658783	25.5132369995117	-0.00782300252467394	-0.000680167751852423	0.00256657530553639	0.00906006153672934
211	1.19934689998627	0.0519478917121887	25.2534980773926	0.013930176384747	0.00808603875339031	-0.00425158534198999	-0.000355493422830477
212	-0.0993503406643867	1.35064518451691	24.9288234710693	0.00743668992072344	0.00711201597005129	0.00126787810586393	-0.00652430532500148
213	0.54999828338623	1.02597081661224	25.4483013153076	-0.00587495695799589	-0.00100484199356288	-0.00197886489331722	0.00191722682211548
214	-0.748698949813843	1.02597081661224	25.5132369995117	-0.00327756232582033	-0.0026282137259841	0.00191722682211548	-0.00587495695799589
215	0.54999828338623	0.0519478917121887	26.0327167510986	-0.00425158534198999	-0.0126931173726916	-0.000680167751852423	0.00711201597005129
216	1.8486955165863	0.0519478917121887	25.6431064605713	-0.00360223650932312	0.00711201597005129	-0.000355493422830477	0.000618529506027699
217	-0.748698949813843	0.701296508312225	25.6431064605713	-0.0104203969240189	0.00126787810586393	-0.00100484199356288	-0.000355493422830477
218	-2.69674491882324	0.701296508312225	25.3833675384521	-0.0026282137259841	0.000943203864153475	-0.00457625929266214	-0.00295288790948689
219	2.49804425239563	0.701296508312225	25.3833675384521	0.00354059832170606	-0.00230353930965066	0.00321592413820326	0.00159255252219737
220	0.54999828338623	0.376622200012207	25.7729759216309	-0.0104203969240189	-0.00295288790948689	-0.00814767740666866	0.00126787810586393
221	1.19934689998627	-0.27272641658783	25.7729759216309	-0.00782300252467394	0.00159255252219737	-0.00522560812532902	-3.08191010844894e-05
222	-0.0993503406643867	0.376622200012207	25.5781726837158	-0.00684897974133492	-0.00490093370899558	-0.00327756232582033	-0.000355493422830477
223	-0.748698949813843	0.0519478917121887	25.1885623931885	-0.000355493422830477	-0.00555028254166245	0.000943203864153475	0.00516396993771195
224	0.54999828338623	0.701296508312225	25.0586929321289	-0.00100484199356288	0.000618529506027699	-0.00522560812532902	0.00776136433705688
225	-2.04739618301392	1.02597081661224	24.9937572479248	0.0171769186854362	0.01100810803473	0.000293855206109583	0.00289124972186983
226	1.8486955165863	0.376622200012207	25.5132369995117	0.00906006153672934	0.00743668992072344	0.00321592413820326	-0.0026282137259841
227	2.49804425239563	0.0519478917121887	25.318431854248	0.00386527273803949	0.00776136433705688	-0.00749832857400179	-0.00327756232582033
228	-0.0993503406643867	1.35064518451691	25.5132369995117	0.0126314787194133	0.00483929552137852	-0.00879702530801296	-0.00360223650932312
229	-0.0993503406643867	0.0519478917121887	25.7080421447754	0.00256657530553639	0.000618529506027699	0.00159255252219737	0.00483929552137852
230	1.19934689998627	-1.24674940109253	25.6431064605713	0.0106834331527352	-0.00879702530801296	0.000293855206109583	0.00646266713738441
231	1.19934689998627	0.0519478917121887	25.5781726837158	-0.00425158534198999	0.00126787810586393	-0.00619963090866804	-0.00587495695799589
232	-0.0993503406643867	0.701296508312225	25.6431064605713	-0.00814767740666866	0.00289124972186983	-0.00522560812532902	-0.00230353930965066
233	-1.39804756641388	1.02597081661224	25.4483013153076	-0.00197886489331722	0.00483929552137852	-0.00230353930965066	0.00516396993771195
234	-0.748698949813843	1.67531943321228	25.2534980773926	-0.00295288790948689	-0.00132951640989631	0.00906006153672934	0.00548864435404539
235	1.8486955165863	0.376622200012207	25.318431854248	-0.00879702530801296	0.00548864435404539	-0.00132951640989631	0.000943203864153475
236	1.19934689998627	0.0519478917121887	25.4483013153076	0.00516396993771195	0.0022419011220336	-0.00847235135734081	0.00159255252219737
237	0.54999828338623	0.701296508312225	25.5132369995117	0.0022419011220336	0.000943203864153475	-0.00197886489331722	-0.00847235135734081
238	-0.748698949813843	-0.597400724887848	25.3833675384521	0.0123068047687411	-0.00457625929266214	0.00418994715437293	0.00289124972186983
239	1.19934689998627	0.701296508312225	25.4483013153076	0.00711201597005129	-0.00197886489331722	-0.00165419070981443	-0.00360223650932312
240	-3.34609341621399	0.0519478917121887	25.7729759216309	-0.00100484199356288	0.00191722682211548	-0.0110697457566857	0.00776136433705688
241	1.19934689998627	0.0519478917121887	25.9028453826904	0.00841071270406246	0.00386527273803949	-0.00684897974133492	-0.00392691092565656
242	0.54999828338623	1.02597081661224	25.5132369995117	0.0197743140161037	0.00483929552137852	-0.00490093370899558	-0.00847235135734081
243	-0.748698949813843	0.701296508312225	25.1885623931885	0.00321592413820326	0.00126787810586393	0.00159255252219737	0.00354059832170606
244	1.19934689998627	0.376622200012207	25.2534980773926	0.00938473641872406	0.000293855206109583	-0.00490093370899558	0.00386527273803949
245	-0.0993503406643867	0.376622200012207	25.3833675384521	-0.00912170019000769	-0.00425158534198999	-0.00327756232582033	0.00256657530553639
246	0.54999828338623	-0.922075033187866	25.5132369995117	0.00418994715437293	0.0022419011220336	-0.00782300252467394	0.00354059832170606
247	0.54999828338623	-0.27272641658783	25.9028453826904	0.0113327819854021	0.00581331877037883	0.00126787810586393	0.00159255252219737
248	-3.34609341621399	1.35064518451691	25.7729759216309	-0.00944637414067984	0.00418994715437293	-0.00132951640989631	-0.00132951640989631
249	1.19934689998627	0.0519478917121887	25.4483013153076	0.0100340843200684	-0.00814767740666866	0.00581331877037883	0.0100340843200684
250	0.54999828338623	1.02597081661224	25.4483013153076	0.00808603875339031	0.00354059832170606	-0.00619963090866804	-0.00230353930965066
251	1.19934689998627	0.0519478917121887	25.4483013153076	-0.00717365415766835	0.00191722682211548	0.000293855206109583	-0.00100484199356288
252	1.8486955165863	0.0519478917121887	25.5132369995117	0.00808603875339031	0.000618529506027699	-0.00814767740666866	0.000618529506027699
253	-0.748698949813843	0.0519478917121887	25.318431854248	0.0217223595827818	-0.00912170019000769	0.000618529506027699	0.00354059832170606
254	-0.0993503406643867	1.35064518451691	25.3833675384521	-0.00977104809135199	-0.00360223650932312	0.00581331877037883	0.00581331877037883
255	0.54999828338623	-0.27272641658783	25.4483013153076	-0.00197886489331722	0.00418994715437293	-0.00360223650932312	0.00418994715437293
256	0.54999828338623	0.0519478917121887	25.5132369995117	0.01100810803473	0.00581331877037883	-0.00457625929266214	0.0022419011220336
257	-0.0993503406643867	1.02597081661224	25.318431854248	-0.00555028254166245	0.00126787810586393	-0.0107450718060136	-0.00490093370899558
258	0.54999828338623	1.02597081661224	25.1885623931885	-0.0159398596733809	0.00126787810586393	-0.00749832857400179	-0.000355493422830477
259	0.54999828338623	0.376622200012207	25.6431064605713	0.0100340843200684	-0.00295288790948689	-0.00327756232582033	0.00126787810586393
260	0.54999828338623	-0.27272641658783	25.9028453826904	-0.0104203969240189	-0.00425158534198999	-0.0110697457566857	0.00548864435404539
261	2.49804425239563	-0.922075033187866	26.0327167510986	0.00483929552137852	0.000293855206109583	-0.0110697457566857	0.00126787810586393
262	0.54999828338623	0.376622200012207	25.3833675384521	0.00646266713738441	-0.0026282137259841	0.00256657530553639	0.000618529506027699
263	-3.34609341621399	1.02597081661224	25.1885623931885	0.000618529506027699	0.00126787810586393	-0.00327756232582033	0.00386527273803949
264	-1.39804756641388	1.02597081661224	25.0586929321289	0.00159255252219737	-0.00165419070981443	-0.000680167751852423	-0.000680167751852423
265	0.54999828338623	1.02597081661224	25.318431854248	-0.0026282137259841	-0.00360223650932312	-0.0113944197073579	0.00159255252219737
266	1.8486955165863	-0.27272641658783	25.5132369995117	-0.00327756232582033	0.00711201597005129	-0.00360223650932312	-0.0026282137259841
267	0.54999828338623	0.0519478917121887	25.9028453826904	0.00581331877037883	-0.00230353930965066	-0.000680167751852423	-0.00977104809135199
268	-0.0993503406643867	-0.27272641658783	25.837911605835	-0.00587495695799589	-0.00457625929266214	0.000943203864153475	-0.000355493422830477
269	1.8486955165863	-0.922075033187866	25.7729759216309	-0.0156151866540313	-0.000680167751852423	0.00191722682211548	0.00159255252219737
270	-1.39804756641388	1.35064518451691	25.5132369995117	-0.00555028254166245	0.00321592413820326	-0.00132951640989631	0.000618529506027699
271	-0.0993503406643867	-0.27272641658783	25.7080421447754	0.00711201597005129	0.00256657530553639	-0.00912170019000769	0.00126787810586393
272	2.49804425239563	-0.27272641658783	25.3833675384521	0.0694494843482971	-0.00327756232582033	0.00191722682211548	0.00516396993771195
273	1.19934689998627	1.35064518451691	25.318431854248	0.076592318713665	0.00613799272105098	0.000618529506027699	0.00613799272105098
274	-0.0993503406643867	0.701296508312225	25.3833675384521	-0.00360223650932312	0.00354059832170606	-0.00652430532500148	-0.00100484199356288
275	1.8486955165863	-0.27272641658783	25.5781726837158	-0.000680167751852423	-0.0026282137259841	-0.00522560812532902	0.00613799272105098
276	1.19934689998627	-0.922075033187866	25.318431854248	-0.00522560812532902	0.000943203864153475	-0.00327756232582033	-0.00490093370899558
277	-0.0993503406643867	1.02597081661224	25.0586929321289	-0.00360223650932312	0.00581331877037883	0.00938473641872406	0.0022419011220336
278	-2.69674491882324	1.02597081661224	25.123628616333	0.00516396993771195	-0.0026282137259841	-0.00132951640989631	-0.00392691092565656
279	1.8486955165863	0.0519478917121887	25.4483013153076	-0.00230353930965066	0.000618529506027699	0.00581331877037883	-0.00327756232582033
280	0.54999828338623	1.02597081661224	25.2534980773926	0.00613799272105098	0.00451462110504508	-0.00587495695799589	0.00321592413820326
281	1.8486955165863	0.376622200012207	25.5132369995117	0.0191249661147594	-0.00100484199356288	-0.00392691092565656	0.00483929552137852
282	1.19934689998627	0.0519478917121887	25.4483013153076	0.00613799272105098	0.00581331877037883	-0.00165419070981443	-0.0100957229733467
283	1.8486955165863	-0.597400724887848	25.2534980773926	0.0145795252174139	-0.00912170019000769	0.00191722682211548	-0.00392691092565656
284	-0.0993503406643867	1.35064518451691	25.1885623931885	-0.0188619289547205	-0.000355493422830477	0.00841071270406246	-0.00132951640989631
285	-0.0993503406643867	0.376622200012207	25.5781726837158	-0.0123684434220195	-0.00230353930965066	-0.00814767740666866	0.00256657530553639
286	0.54999828338623	0.0519478917121887	25.3833675384521	-0.00327756232582033	0.00548864435404539	-0.00165419070981443	0.00256657530553639
287	0.54999828338623	1.35064518451691	25.4483013153076	0.0272418223321438	0.00873538758605719	-0.00912170019000769	-0.000680167751852423
288	-0.748698949813843	1.02597081661224	25.4483013153076	0.00386527273803949	0.00126787810586393	-0.00717365415766835	-0.00522560812532902
289	-0.0993503406643867	-0.27272641658783	25.3833675384521	-0.00879702530801296	-0.00490093370899558	0.000618529506027699	0.00321592413820326
290	-0.0993503406643867	0.701296508312225	25.3833675384521	0.0136055024340749	0.000943203864153475	0.00354059832170606	-0.000680167751852423
291	1.8486955165863	-1.24674940109253	25.4483013153076	0.00126787810586393	-0.00327756232582033	-0.00457625929266214	0.00451462110504508
292	0.54999828338623	0.376622200012207	25.318431854248	-0.00490093370899558	-0.00327756232582033	-0.00295288790948689	-0.00717365415766835
293	-0.748698949813843	-0.27272641658783	25.6431064605713	-0.000355493422830477	-0.00132951640989631	-0.00100484199356288	0.00418994715437293
294	1.19934689998627	-0.27272641658783	25.837911605835	-0.00684897974133492	0.00808603875339031	-0.00327756232582033	0.00191722682211548
295	1.8486955165863	0.376622200012207	25.9028453826904	-0.0113944197073579	0.00256657530553639	-3.08191010844894e-05	0.0022419011220336
296	1.8486955165863	-0.27272641658783	25.3833675384521	0.0106834331527352	0.00483929552137852	0.000293855206109583	0.000293855206109583
297	-0.0993503406643867	1.02597081661224	25.5132369995117	-0.0240567177534103	-0.00132951640989631	0.00159255252219737	-0.00165419070981443
298	0.54999828338623	0.376622200012207	25.318431854248	0.012956153601408	-0.00457625929266214	0.00581331877037883	-0.00619963090866804
299	1.19934689998627	-0.27272641658783	25.5781726837158	0.0145795252174139	0.000293855206109583	-0.00197886489331722	0.00970941036939621
300	-0.0993503406643867	1.02597081661224	25.5781726837158	-0.00717365415766835	-0.00522560812532902	-0.00165419070981443	0.000618529506027699
301	-0.0993503406643867	0.0519478917121887	25.7729759216309	-0.0123684434220195	0.00906006153672934	-0.00847235135734081	0.000618529506027699
302	2.49804425239563	-0.27272641658783	25.5781726837158	-0.00100484199356288	0.00386527273803949	-0.0110697457566857	-0.00619963090866804
303	2.49804425239563	0.701296508312225	24.9288234710693	0.0155535480007529	-0.00327756232582033	-0.00100484199356288	-0.00100484199356288
304	0.54999828338623	0.701296508312225	25.0586929321289	0.00321592413820326	-3.08191010844894e-05	-0.00197886489331722	-0.000355493422830477
305	1.8486955165863	-0.922075033187866	25.7729759216309	0.000618529506027699	-3.08191010844894e-05	-0.0104203969240189	-0.000355493422830477
306	1.8486955165863	-0.922075033187866	25.5132369995117	0.00970941036939621	-0.0104203969240189	0.000943203864153475	-0.0126931173726916
307	-0.748698949813843	1.02597081661224	25.7729759216309	-0.0104203969240189	0.00743668992072344	-0.00912170019000769	-3.08191010844894e-05
308	-1.39804756641388	1.35064518451691	25.7080421447754	0.000618529506027699	-0.00490093370899558	0.00613799272105098	-0.00132951640989631
309	1.19934689998627	0.376622200012207	25.5132369995117	-0.000355493422830477	0.00191722682211548	-0.00749832857400179	-0.0026282137259841
310	-0.748698949813843	1.02597081661224	25.2534980773926	-0.0123684434220195	0.00581331877037883	-0.00230353930965066	-0.00425158534198999
311	1.19934689998627	0.0519478917121887	25.4483013153076	-0.00392691092565656	-0.00360223650932312	-0.0152905117720366	-0.00165419070981443
312	1.19934689998627	0.0519478917121887	25.7080421447754	0.00159255252219737	0.00516396993771195	-0.00100484199356288	-0.00587495695799589
313	1.19934689998627	-1.5714236497879	25.9028453826904	-0.00392691092565656	-0.00684897974133492	0.00581331877037883	-0.00327756232582033
314	1.8486955165863	-0.27272641658783	25.6431064605713	-0.00749832857400179	0.00159255252219737	-0.00230353930965066	0.00451462110504508
315	-0.0993503406643867	-0.27272641658783	25.6431064605713	0.00191722682211548	-0.00100484199356288	-0.00749832857400179	-0.00165419070981443
316	-1.39804756641388	-0.27272641658783	25.5781726837158	0.000943203864153475	0.00483929552137852	-0.00749832857400179	0.00159255252219737
317	0.54999828338623	1.35064518451691	25.123628616333	0.0116574559360743	0.00483929552137852	-0.00749832857400179	0.00483929552137852
318	-0.0993503406643867	1.02597081661224	24.9288234710693	0.00678734155371785	0.00256657530553639	0.0100340843200684	-0.00100484199356288
319	2.49804425239563	-0.27272641658783	25.7080421447754	-0.00555028254166245	-3.08191010844894e-05	-0.00295288790948689	0.00743668992072344
320	-0.748698949813843	0.701296508312225	25.6431064605713	0.00678734155371785	-0.00749832857400179	0.00516396993771195	-0.00230353930965066
321	0.54999828338623	-0.922075033187866	25.9677810668945	0.0142548503354192	-0.00814767740666866	-0.00587495695799589	-0.00165419070981443
322	2.49804425239563	-0.27272641658783	25.6431064605713	-0.0156151866540313	0.00678734155371785	-0.00295288790948689	-0.0026282137259841
323	-1.39804756641388	0.701296508312225	25.318431854248	-0.0224333461374044	0.00159255252219737	0.00191722682211548	-0.00295288790948689
324	0.54999828338623	0.376622200012207	25.4483013153076	-0.00684897974133492	-0.000680167751852423	-0.0026282137259841	-0.00360223650932312
325	1.8486955165863	-0.27272641658783	25.318431854248	-0.00717365415766835	0.00289124972186983	0.00451462110504508	0.00159255252219737
326	1.19934689998627	0.376622200012207	25.0586929321289	-0.00392691092565656	0.00386527273803949	-0.00782300252467394	-0.00165419070981443
327	-0.748698949813843	0.701296508312225	25.7080421447754	0.0103587592020631	0.00516396993771195	-0.00522560812532902	0.00418994715437293
328	-1.39804756641388	-0.27272641658783	25.318431854248	0.0191249661147594	-0.00522560812532902	0.00548864435404539	0.00256657530553639
329	1.19934689998627	0.376622200012207	25.5781726837158	0.0175015944987535	-0.00490093370899558	0.00289124972186983	0.00613799272105098
330	-0.0993503406643867	0.701296508312225	25.3833675384521	-0.00814767740666866	0.00516396993771195	-0.00230353930965066	0.00516396993771195
331	-2.04739618301392	0.376622200012207	25.5781726837158	-0.00490093370899558	0.00321592413820326	-0.0110697457566857	-0.00100484199356288
332	1.8486955165863	0.376622200012207	25.3833675384521	0.0136055024340749	0.00256657530553639	-0.00619963090866804	0.00938473641872406
333	2.49804425239563	-0.27272641658783	25.4483013153076	-0.00132951640989631	0.00548864435404539	0.00256657530553639	-3.08191010844894e-05
334	0.54999828338623	0.0519478917121887	25.5781726837158	0.00289124972186983	-0.00132951640989631	-0.0100957229733467	-0.00652430532500148
335	1.19934689998627	0.0519478917121887	25.7080421447754	0.00776136433705688	-0.00295288790948689	-0.00132951640989631	-0.00490093370899558
336	-0.0993503406643867	-0.597400724887848	25.6431064605713	-0.00587495695799589	-0.00100484199356288	-0.00717365415766835	0.000618529506027699
337	-0.748698949813843	1.35064518451691	25.3833675384521	0.00321592413820326	0.00743668992072344	-0.00522560812532902	-0.00555028254166245
338	-2.69674491882324	0.701296508312225	25.5781726837158	0.00548864435404539	0.00289124972186983	0.00873538758605719	0.00386527273803949
339	1.19934689998627	-0.27272641658783	25.6431064605713	-0.00717365415766835	-0.00360223650932312	0.000293855206109583	0.00776136433705688
340	-0.748698949813843	1.67531943321228	25.318431854248	-0.00230353930965066	-3.08191010844894e-05	-0.0026282137259841	-0.00619963090866804
341	1.8486955165863	0.376622200012207	25.5132369995117	0.0155535480007529	0.00841071270406246	-0.00230353930965066	0.000293855206109583
342	1.8486955165863	0.0519478917121887	25.5781726837158	-0.0123684434220195	-0.00132951640989631	0.000293855206109583	-0.000355493422830477
343	1.19934689998627	-0.922075033187866	25.4483013153076	0.0155535480007529	-0.0107450718060136	-0.000680167751852423	-0.00165419070981443
344	1.8486955165863	-0.597400724887848	25.2534980773926	-0.00912170019000769	-0.00847235135734081	0.00126787810586393	0.000943203864153475
345	1.8486955165863	0.0519478917121887	25.4483013153076	-0.00587495695799589	0.00354059832170606	-0.00392691092565656	0.00256657530553639
346	-2.04739618301392	0.0519478917121887	25.7080421447754	-0.0243813935667276	0.00386527273803949	0.00126787810586393	-0.0026282137259841
347	0.54999828338623	0.701296508312225	25.7729759216309	0.0113327819854021	0.00808603875339031	-0.00912170019000769	-0.000680167751852423
348	-0.0993503406643867	1.67531943321228	25.318431854248	-0.0026282137259841	-0.00490093370899558	-0.00197886489331722	-0.000355493422830477
349	1.19934689998627	-0.27272641658783	25.4483013153076	0.00516396993771195	0.00516396993771195	0.00126787810586393	-0.00425158534198999
350	0.54999828338623	0.376622200012207	25.318431854248	-0.0165892094373703	0.00256657530553639	-0.0149658378213644	-0.000680167751852423
351	-0.748698949813843	0.376622200012207	25.4483013153076	0.00613799272105098	-0.00360223650932312	-0.00522560812532902	-0.00490093370899558
352	0.54999828338623	0.0519478917121887	25.6431064605713	0.0113327819854021	-0.000355493422830477	-0.0026282137259841	0.000293855206109583
353	1.19934689998627	-0.27272641658783	25.6431064605713	0.0100340843200684	-0.00230353930965066	0.00191722682211548	0.00354059832170606
354	-1.39804756641388	0.0519478917121887	25.837911605835	-0.00619963090866804	-0.00165419070981443	-0.00295288790948689	-0.000680167751852423
355	-0.0993503406643867	0.0519478917121887	25.6431064605713	-0.00782300252467394	0.0022419011220336	-0.00457625929266214	0.00321592413820326
356	0.54999828338623	0.701296508312225	24.9288234710693	0.00711201597005129	0.00711201597005129	-0.00327756232582033	0.0022419011220336
357	1.19934689998627	-0.27272641658783	25.123628616333	0.0149041991680861	0.00483929552137852	-0.00295288790948689	-3.08191010844894e-05
358	1.19934689998627	-0.922075033187866	25.5781726837158	0.0022419011220336	-0.00912170019000769	0.00256657530553639	0.000943203864153475
359	1.8486955165863	-0.922075033187866	25.4483013153076	-0.00522560812532902	-0.00814767740666866	-0.00327756232582033	-0.000680167751852423
360	-1.39804756641388	1.02597081661224	25.5132369995117	0.00159255252219737	0.00126787810586393	0.00289124972186983	0.000943203864153475
361	-3.34609341621399	0.376622200012207	25.5132369995117	-0.0117190945893526	0.00256657530553639	-0.00619963090866804	-0.000355493422830477
362	1.19934689998627	0.0519478917121887	25.318431854248	-0.00425158534198999	0.0106834331527352	-0.00197886489331722	0.00418994715437293
363	1.8486955165863	0.0519478917121887	25.2534980773926	0.000293855206109583	0.00289124972186983	-0.00132951640989631	0.000943203864153475
364	1.8486955165863	0.376622200012207	25.2534980773926	-0.0104203969240189	-0.00132951640989631	-0.00425158534198999	0.00418994715437293
365	1.8486955165863	0.701296508312225	25.7080421447754	-0.0133424662053585	-0.00230353930965066	0.00159255252219737	-0.00100484199356288
366	1.8486955165863	-0.922075033187866	25.9028453826904	-0.0162645354866982	-0.00132951640989631	-0.00619963090866804	0.00581331877037883
367	-0.0993503406643867	1.02597081661224	25.5132369995117	0.00548864435404539	0.0142548503354192	-0.0117190945893526	-0.00392691092565656
368	-1.39804756641388	1.67531943321228	25.123628616333	0.00386527273803949	-0.00132951640989631	0.00841071270406246	-0.000680167751852423
369	-2.04739618301392	1.02597081661224	25.7080421447754	-0.017887907102704	0.00191722682211548	0.00256657530553639	0.00743668992072344
370	1.19934689998627	1.02597081661224	25.2534980773926	-0.00814767740666866	0.00191722682211548	-0.00230353930965066	-0.00490093370899558
371	-0.0993503406643867	1.67531943321228	25.123628616333	-0.00197886489331722	0.00483929552137852	0.00126787810586393	-0.00619963090866804
372	-0.0993503406643867	-0.597400724887848	25.5132369995117	0.00354059832170606	0.00516396993771195	-0.00392691092565656	-0.00327756232582033
373	0.54999828338623	-1.24674940109253	25.837911605835	0.0155535480007529	-0.000680167751852423	-0.00100484199356288	-0.00360223650932312
374	1.19934689998627	-0.597400724887848	25.5132369995117	0.0171769186854362	-0.00100484199356288	0.00418994715437293	0.00613799272105098
375	-0.748698949813843	0.701296508312225	25.5781726837158	0.0162028968334198	0.00289124972186983	-0.00587495695799589	-0.00814767740666866
376	-3.34609341621399	1.02597081661224	25.4483013153076	-0.000355493422830477	0.0022419011220336	-0.00522560812532902	0.000293855206109583
377	0.54999828338623	-0.27272641658783	25.3833675384521	0.00321592413820326	0.00191722682211548	-0.0149658378213644	-0.00165419070981443
378	1.8486955165863	0.376622200012207	25.1885623931885	-0.000355493422830477	-0.00619963090866804	-0.0104203969240189	-0.0026282137259841
379	0.54999828338623	0.0519478917121887	25.5781726837158	-0.00879702530801296	-0.00360223650932312	0.00354059832170606	0.00646266713738441
380	-0.748698949813843	0.701296508312225	25.5132369995117	-3.08191010844894e-05	0.00191722682211548	-0.00619963090866804	-0.00392691092565656
381	1.19934689998627	-0.597400724887848	25.7080421447754	0.00776136433705688	-0.00782300252467394	-0.0149658378213644	0.000618529506027699
382	2.49804425239563	0.376622200012207	25.318431854248	0.0145795252174139	0.000293855206109583	-0.00132951640989631	-0.00782300252467394
383	-0.748698949813843	0.0519478917121887	25.4483013153076	-0.00944637414067984	0.00289124972186983	0.00126787810586393	-0.00360223650932312
384	1.19934689998627	0.0519478917121887	25.3833675384521	-0.00684897974133492	-0.00132951640989631	-0.00327756232582033	0.00516396993771195
385	1.19934689998627	0.376622200012207	25.5781726837158	-0.00782300252467394	0.00516396993771195	-0.00782300252467394	-0.00100484199356288
386	0.54999828338623	0.0519478917121887	25.7729759216309	0.0022419011220336	0.000293855206109583	-0.00165419070981443	0.000618529506027699
387	1.19934689998627	1.02597081661224	25.7080421447754	0.00808603875339031	-0.00522560812532902	-0.00230353930965066	-0.00165419070981443
388	0.54999828338623	0.376622200012207	25.318431854248	0.0178262684494257	-0.00652430532500148	0.00126787810586393	-0.00132951640989631
389	0.54999828338623	0.0519478917121887	25.4483013153076	0.0220470335334539	-0.0126931173726916	0.00451462110504508	0.0022419011220336
390	0.54999828338623	0.0519478917121887	25.5781726837158	-0.00132951640989631	0.00646266713738441	-0.00392691092565656	0.00354059832170606
391	-3.34609341621399	1.02597081661224	25.123628616333	-0.00327756232582033	-0.000355493422830477	-0.00684897974133492	0.00483929552137852
392	-0.0993503406643867	1.02597081661224	25.318431854248	0.0194496400654316	0.00451462110504508	-0.000355493422830477	0.00321592413820326
393	-0.748698949813843	0.701296508312225	25.3833675384521	0.000618529506027699	-0.00100484199356288	-0.00847235135734081	-0.000355493422830477
394	-0.0993503406643867	1.35064518451691	25.2534980773926	0.0162028968334198	-0.00100484199356288	0.00191722682211548	0.00191722682211548
395	-0.0993503406643867	0.376622200012207	25.0586929321289	0.0126314787194133	0.00418994715437293	-0.0110697457566857	0.00678734155371785
396	0.54999828338623	0.376622200012207	25.4483013153076	0.0149041991680861	-0.00165419070981443	-0.00425158534198999	-0.00619963090866804
397	1.8486955165863	0.376622200012207	25.6431064605713	0.00873538758605719	0.000943203864153475	-0.00132951640989631	-0.00100484199356288
398	-0.0993503406643867	-0.27272641658783	25.3833675384521	0.0116574559360743	0.00159255252219737	-0.00230353930965066	0.00613799272105098
399	1.19934689998627	0.376622200012207	25.9028453826904	0.0126314787194133	-0.00132951640989631	0.00354059832170606	-0.00230353930965066
400	-0.0993503406643867	0.701296508312225	25.5781726837158	0.0149041991680861	0.00906006153672934	-0.000355493422830477	-0.000680167751852423
401	1.8486955165863	0.701296508312225	25.4483013153076	-0.00197886489331722	0.00483929552137852	-0.00652430532500148	0.00256657530553639
402	2.49804425239563	0.0519478917121887	25.5781726837158	0.0162028968334198	0.000618529506027699	0.00159255252219737	-0.00360223650932312
403	1.19934689998627	-1.24674940109253	25.1885623931885	0.00970941036939621	-0.00132951640989631	0.000943203864153475	0.00159255252219737
404	1.19934689998627	-0.27272641658783	25.4483013153076	0.00126787810586393	-0.00977104809135199	0.00906006153672934	-0.00100484199356288
405	0.54999828338623	0.376622200012207	25.5132369995117	-0.0143164889886975	0.00873538758605719	-0.00717365415766835	0.000293855206109583
406	-0.748698949813843	-0.27272641658783	25.7729759216309	0.00873538758605719	0.000293855206109583	-0.00684897974133492	-0.0026282137259841
407	-0.0993503406643867	0.701296508312225	25.6431064605713	-0.00619963090866804	0.00386527273803949	-0.00555028254166245	-0.00165419070981443
408	-0.0993503406643867	1.02597081661224	24.8638877868652	-0.00782300252467394	0.000293855206109583	0.000293855206109583	-0.00197886489331722
409	-0.0993503406643867	1.35064518451691	25.0586929321289	0.00191722682211548	-0.0100957229733467	-0.0110697457566857	0.00841071270406246
410	0.54999828338623	-0.27272641658783	25.2534980773926	0.000293855206109583	0.00289124972186983	-0.00132951640989631	-0.00327756232582033
411	-1.39804756641388	-0.597400724887848	25.2534980773926	0.00451462110504508	-0.00490093370899558	-0.00619963090866804	-0.00749832857400179
412	-0.0993503406643867	0.701296508312225	25.6431064605713	0.00256657530553639	0.000293855206109583	-0.00847235135734081	0.000293855206109583
413	-2.69674491882324	1.35064518451691	25.7080421447754	-0.00457625929266214	0.00354059832170606	0.00256657530553639	-0.000355493422830477
414	-0.0993503406643867	1.02597081661224	25.4483013153076	0.0106834331527352	-3.08191010844894e-05	0.00191722682211548	0.00451462110504508
415	0.54999828338623	1.02597081661224	24.9937572479248	0.00418994715437293	-0.00295288790948689	-0.00652430532500148	0.00678734155371785
416	2.49804425239563	0.701296508312225	25.318431854248	0.0136055024340749	0.00613799272105098	-0.00132951640989631	-0.00392691092565656
417	-0.0993503406643867	0.701296508312225	25.7080421447754	0.000293855206109583	0.0126314787194133	-0.0149658378213644	-0.00490093370899558
418	2.49804425239563	-0.922075033187866	25.7729759216309	0.020423661917448	-0.00132951640989631	-0.00847235135734081	-0.00132951640989631
419	0.54999828338623	-0.597400724887848	25.6431064605713	-0.00392691092565656	-0.00912170019000769	0.00159255252219737	-0.00100484199356288
420	-2.04739618301392	1.02597081661224	25.6431064605713	-0.00619963090866804	-0.00360223650932312	0.00354059832170606	0.00646266713738441
421	-2.04739618301392	0.0519478917121887	25.318431854248	-0.02697878703475	0.00548864435404539	-0.00619963090866804	0.00321592413820326
422	1.19934689998627	0.376622200012207	24.9937572479248	0.0132808275520802	0.0022419011220336	0.00159255252219737	-0.000680167751852423
423	-0.0993503406643867	0.376622200012207	24.9288234710693	-0.00327756232582033	0.00256657530553639	-0.00425158534198999	0.00386527273803949
424	-0.0993503406643867	1.02597081661224	25.0586929321289	-0.0026282137259841	-0.00327756232582033	0.00581331877037883	-0.00327756232582033
425	-1.39804756641388	0.701296508312225	25.2534980773926	0.00191722682211548	-0.000680167751852423	-0.00132951640989631	-0.00165419070981443
426	0.54999828338623	-0.27272641658783	25.7080421447754	-0.00360223650932312	-0.00522560812532902	-0.000680167751852423	-0.00490093370899558
427	0.54999828338623	-0.27272641658783	25.9028453826904	0.00256657530553639	0.00191722682211548	-0.0100957229733467	-0.00490093370899558
428	-0.748698949813843	0.0519478917121887	25.7080421447754	-0.00717365415766835	0.00256657530553639	0.00418994715437293	0.00451462110504508
429	-0.748698949813843	0.376622200012207	25.3833675384521	-0.0026282137259841	0.00743668992072344	-0.00132951640989631	-3.08191010844894e-05
430	2.49804425239563	0.0519478917121887	25.318431854248	-0.00944637414067984	0.00256657530553639	-0.00360223650932312	-0.00132951640989631
431	1.19934689998627	-0.27272641658783	25.5132369995117	0.012956153601408	0.00841071270406246	-0.0100957229733467	-0.00100484199356288
432	1.8486955165863	0.0519478917121887	25.7080421447754	0.00159255252219737	-0.00490093370899558	-0.00490093370899558	-0.00912170019000769
433	1.19934689998627	-0.27272641658783	25.9028453826904	-0.00165419070981443	-0.00847235135734081	0.00743668992072344	-0.0107450718060136
434	1.19934689998627	-0.27272641658783	25.6431064605713	-0.00847235135734081	-0.00944637414067984	0.00126787810586393	0.00451462110504508
435	-0.0993503406643867	0.0519478917121887	25.4483013153076	-0.00619963090866804	0.00321592413820326	-0.00457625929266214	-3.08191010844894e-05
436	-3.34609341621399	1.67531943321228	25.0586929321289	-0.0201606266200542	0.00418994715437293	-0.00197886489331722	-0.00165419070981443
437	-0.0993503406643867	0.376622200012207	25.123628616333	0.00256657530553639	0.00451462110504508	-0.00230353930965066	-0.00717365415766835
438	1.19934689998627	0.0519478917121887	25.2534980773926	0.00678734155371785	-0.00425158534198999	-0.00360223650932312	-3.08191010844894e-05
439	1.19934689998627	0.0519478917121887	25.7080421447754	0.00321592413820326	-0.00132951640989631	0.00743668992072344	0.0022419011220336
440	1.19934689998627	0.0519478917121887	25.837911605835	-0.00879702530801296	-0.00132951640989631	-0.0113944197073579	-0.00360223650932312
441	0.54999828338623	-1.5714236497879	25.6431064605713	-0.0165892094373703	-0.00587495695799589	0.00256657530553639	-0.00619963090866804
442	-0.0993503406643867	1.02597081661224	25.3833675384521	0.0282158460468054	0.000618529506027699	0.000943203864153475	-0.0107450718060136
443	-2.04739618301392	1.02597081661224	25.318431854248	-0.0156151866540313	0.000293855206109583	-0.00230353930965066	-0.00587495695799589
444	-2.04739618301392	1.35064518451691	25.2534980773926	-0.0123684434220195	-0.00230353930965066	0.00354059832170606	0.00711201597005129
445	-0.0993503406643867	1.02597081661224	25.1885623931885	-0.00782300252467394	0.00256657530553639	-0.00165419070981443	-0.00100484199356288
446	-0.0993503406643867	0.701296508312225	25.1885623931885	0.00776136433705688	0.0100340843200684	-0.000355493422830477	-0.00327756232582033
447	-0.748698949813843	1.35064518451691	25.5781726837158	-0.00197886489331722	0.0136055024340749	-0.00749832857400179	-0.00132951640989631
448	1.8486955165863	-1.24674940109253	25.5132369995117	0.0142548503354192	-0.0104203969240189	-0.0026282137259841	-0.00132951640989631
449	1.19934689998627	-0.27272641658783	25.5781726837158	-0.0123684434220195	-0.00132951640989631	-0.00197886489331722	0.00386527273803949
450	0.54999828338623	0.0519478917121887	25.7080421447754	0.011982130818069	-3.08191010844894e-05	-0.00944637414067984	0.00159255252219737
451	-3.34609341621399	1.35064518451691	25.318431854248	-0.0217839982360601	-0.00652430532500148	-0.00457625929266214	0.000618529506027699
452	0.54999828338623	1.02597081661224	25.2534980773926	0.0132808275520802	0.00386527273803949	-0.00360223650932312	0.00548864435404539
453	0.54999828338623	1.02597081661224	25.1885623931885	0.0181509424000978	0.00321592413820326	-0.00165419070981443	-0.00490093370899558
454	1.8486955165863	-0.27272641658783	25.5781726837158	0.012956153601408	-0.00619963090866804	-0.00327756232582033	0.00938473641872406
455	1.8486955165863	-0.597400724887848	25.3833675384521	-0.000355493422830477	-0.00814767740666866	-0.00327756232582033	-0.00165419070981443
456	-0.0993503406643867	-0.27272641658783	24.9937572479248	-0.00555028254166245	-0.0026282137259841	-0.00100484199356288	0.00613799272105098
457	1.19934689998627	0.701296508312225	25.7080421447754	0.00678734155371785	0.00256657530553639	-0.00327756232582033	0.00776136433705688
458	-2.69674491882324	1.02597081661224	25.2534980773926	-0.00457625929266214	0.00289124972186983	-0.00522560812532902	-0.00230353930965066
459	1.19934689998627	0.0519478917121887	25.4483013153076	-0.0211346503347158	-0.00522560812532902	-0.00392691092565656	0.00808603875339031
460	0.54999828338623	0.701296508312225	25.3833675384521	-0.00912170019000769	0.00191722682211548	-0.00814767740666866	0.00646266713738441
461	1.19934689998627	0.701296508312225	25.3833675384521	-0.0133424662053585	0.000943203864153475	0.000943203864153475	-3.08191010844894e-05
462	1.19934689998627	-0.27272641658783	25.1885623931885	-0.00652430532500148	0.00646266713738441	-0.00814767740666866	-0.00230353930965066
463	1.19934689998627	-0.597400724887848	25.0586929321289	0.00938473641872406	0.000293855206109583	-0.00457625929266214	0.00386527273803949
464	-0.0993503406643867	1.35064518451691	25.1885623931885	-0.00295288790948689	0.000943203864153475	0.00354059832170606	0.00418994715437293
465	0.54999828338623	0.701296508312225	25.3833675384521	0.000293855206109583	0.00418994715437293	-0.00165419070981443	0.00581331877037883
466	-0.0993503406643867	-0.27272641658783	25.5132369995117	-0.00425158534198999	0.00743668992072344	-0.00457625929266214	0.00159255252219737
467	0.54999828338623	1.35064518451691	25.837911605835	0.00159255252219737	0.000618529506027699	-0.00360223650932312	-0.00100484199356288
468	0.54999828338623	0.701296508312225	24.7989540100098	-0.00490093370899558	-0.00165419070981443	-0.00327756232582033	-0.00392691092565656
469	1.8486955165863	0.0519478917121887	25.2534980773926	0.0145795252174139	-0.00782300252467394	0.00776136433705688	0.00743668992072344
470	-0.748698949813843	0.0519478917121887	25.5132369995117	-0.00879702530801296	-0.00587495695799589	-0.0126931173726916	-3.08191010844894e-05
471	1.8486955165863	-1.24674940109253	25.7729759216309	-0.00717365415766835	0.00548864435404539	-0.00360223650932312	-0.00327756232582033
472	-0.0993503406643867	0.376622200012207	25.3833675384521	-0.00944637414067984	0.00678734155371785	-0.00457625929266214	-0.00132951640989631
473	-1.39804756641388	0.376622200012207	25.5132369995117	-0.000680167751852423	0.00841071270406246	0.00711201597005129	0.00418994715437293
474	1.19934689998627	0.701296508312225	25.4483013153076	0.00906006153672934	0.00451462110504508	-0.00327756232582033	0.0106834331527352
475	1.8486955165863	0.0519478917121887	24.9937572479248	0.00354059832170606	-3.08191010844894e-05	-0.000355493422830477	-0.00165419070981443
476	1.8486955165863	0.0519478917121887	25.1885623931885	-0.00230353930965066	0.00646266713738441	-0.00717365415766835	-0.00327756232582033
477	1.8486955165863	0.701296508312225	25.123628616333	0.0103587592020631	0.00678734155371785	-0.00392691092565656	-0.000680167751852423
478	-0.748698949813843	0.0519478917121887	25.5781726837158	-0.00165419070981443	-0.0100957229733467	-0.00132951640989631	0.000618529506027699
479	1.19934689998627	-0.27272641658783	25.5781726837158	-0.0172385573387146	-0.00522560812532902	0.00516396993771195	0.00256657530553639
480	-0.748698949813843	1.02597081661224	25.7080421447754	0.000293855206109583	0.00386527273803949	0.0022419011220336	0.00613799272105098
481	-0.748698949813843	0.376622200012207	25.837911605835	-0.00360223650932312	0.00418994715437293	-0.0026282137259841	-0.00165419070981443
482	1.8486955165863	-0.27272641658783	25.5781726837158	-0.0139918150380254	0.000618529506027699	-0.000355493422830477	-0.00490093370899558
483	0.54999828338623	0.701296508312225	24.8638877868652	-0.00295288790948689	0.0022419011220336	-0.000355493422830477	0.00159255252219737
484	0.54999828338623	1.02597081661224	25.0586929321289	-0.0100957229733467	0.000943203864153475	0.00581331877037883	0.00776136433705688
485	2.49804425239563	-0.597400724887848	25.2534980773926	-0.000355493422830477	-0.00165419070981443	-0.00587495695799589	0.00451462110504508
486	1.8486955165863	-0.922075033187866	25.6431064605713	-0.00782300252467394	0.000943203864153475	-0.00457625929266214	-0.00555028254166245
487	-0.748698949813843	1.02597081661224	25.7080421447754	0.00386527273803949	0.00906006153672934	0.00483929552137852	-0.00457625929266214
488	-2.04739618301392	1.02597081661224	25.5781726837158	-0.0165892094373703	0.00678734155371785	-0.00392691092565656	-0.00230353930965066
489	1.19934689998627	0.0519478917121887	25.318431854248	-0.00652430532500148	-0.000680167751852423	0.00321592413820326	0.00159255252219737
490	-0.0993503406643867	1.02597081661224	25.123628616333	-0.00197886489331722	0.00516396993771195	-0.00652430532500148	-0.00165419070981443
491	3.14739274978638	0.0519478917121887	25.3833675384521	-0.00619963090866804	0.00938473641872406	-0.00814767740666866	0.000943203864153475
492	1.19934689998627	0.376622200012207	25.7080421447754	0.0171769186854362	0.0022419011220336	0.00483929552137852	-0.00522560812532902
493	0.54999828338623	-0.922075033187866	25.5132369995117	-0.00717365415766835	-0.0110697457566857	-0.00684897974133492	-0.00392691092565656
494	2.49804425239563	-0.27272641658783	25.5781726837158	0.00548864435404539	-0.000355493422830477	0.00516396993771195	0.00548864435404539
495	1.19934689998627	0.701296508312225	25.2534980773926	-0.00197886489331722	0.00613799272105098	0.00256657530553639	0.00743668992072344
496	-1.39804756641388	-0.27272641658783	25.3833675384521	0.011982130818069	-0.00360223650932312	-0.0117190945893526	0.00256657530553639
497	-0.0993503406643867	1.35064518451691	25.0586929321289	0.0158782228827477	0.000293855206109583	-0.00100484199356288	-0.000355493422830477
498	0.54999828338623	1.67531943321228	25.123628616333	-0.00977104809135199	0.000943203864153475	-0.00165419070981443	0.0022419011220336
499	1.8486955165863	0.0519478917121887	25.7080421447754	0.00321592413820326	-0.00522560812532902	-0.00360223650932312	0.00548864435404539
500	1.8486955165863	0.376622200012207	25.7729759216309	-0.00652430532500148	-0.00295288790948689	-0.00749832857400179	0.000293855206109583
501	1.8486955165863	-1.24674940109253	26.0327167510986	-0.00457625929266214	-0.00197886489331722	0.00126787810586393	0.00256657530553639
502	1.19934689998627	0.0519478917121887	25.123628616333	0.00743668992072344	-0.00132951640989631	-0.00749832857400179	-0.00977104809135199
503	-2.04739618301392	1.35064518451691	25.2534980773926	0.00159255252219737	0.00256657530553639	-3.08191010844894e-05	-0.0026282137259841
504	0.54999828338623	0.701296508312225	25.3833675384521	0.00711201597005129	-0.0026282137259841	0.000943203864153475	0.00678734155371785
505	3.14739274978638	0.0519478917121887	25.3833675384521	0.00613799272105098	0.000943203864153475	-0.00165419070981443	0.00126787810586393
506	3.14739274978638	0.376622200012207	25.5781726837158	-0.00619963090866804	0.00256657530553639	-0.0162645354866982	-0.00847235135734081
507	0.54999828338623	1.02597081661224	25.837911605835	-0.0146411629393697	0.00354059832170606	0.00386527273803949	-0.000355493422830477
508	0.54999828338623	-0.27272641658783	25.5132369995117	-0.00912170019000769	-0.00230353930965066	-0.00814767740666866	-0.00490093370899558
509	1.8486955165863	0.376622200012207	25.4483013153076	0.025618452578783	-0.000355493422830477	0.00386527273803949	-0.00490093370899558
510	-1.39804756641388	0.701296508312225	25.4483013153076	-0.00717365415766835	0.00483929552137852	0.00548864435404539	0.00191722682211548
511	-0.0993503406643867	0.0519478917121887	25.7080421447754	-0.00490093370899558	0.00841071270406246	-0.00165419070981443	-0.00490093370899558
512	1.19934689998627	-0.27272641658783	25.4483013153076	0.00743668992072344	0.00386527273803949	0.00321592413820326	-0.00587495695799589
513	1.19934689998627	-0.597400724887848	25.318431854248	0.000293855206109583	0.00970941036939621	-0.00392691092565656	0.00159255252219737
514	1.8486955165863	0.0519478917121887	25.7080421447754	0.0113327819854021	0.00289124972186983	-0.00360223650932312	0.00386527273803949
515	-0.0993503406643867	-1.24674940109253	25.5781726837158	-0.00944637414067984	-0.00684897974133492	-0.00197886489331722	-0.00132951640989631
516	1.19934689998627	-1.24674940109253	25.2534980773926	-0.00230353930965066	0.000618529506027699	-0.00912170019000769	0.00581331877037883
517	-0.0993503406643867	1.02597081661224	25.123628616333	0.00451462110504508	-0.00295288790948689	0.000618529506027699	-0.00587495695799589
518	-0.748698949813843	0.701296508312225	25.4483013153076	-0.0247060675173998	-0.000355493422830477	0.00516396993771195	0.00386527273803949
519	2.49804425239563	0.0519478917121887	25.4483013153076	-0.000355493422830477	0.00126787810586393	-0.00392691092565656	0.0113327819854021
520	-0.748698949813843	1.35064518451691	25.1885623931885	-0.0136671401560307	0.00516396993771195	-0.0139918150380254	0.000293855206109583
521	1.19934689998627	-0.27272641658783	25.6431064605713	0.00938473641872406	0.00256657530553639	-0.00425158534198999	-0.00490093370899558
522	3.14739274978638	-0.597400724887848	25.4483013153076	-0.000680167751852423	-0.000355493422830477	-0.00327756232582033	-0.00327756232582033
523	1.8486955165863	-1.24674940109253	25.123628616333	-0.0146411629393697	-0.00652430532500148	0.00191722682211548	-0.00197886489331722
524	1.19934689998627	0.376622200012207	25.1885623931885	-0.00977104809135199	0.000293855206109583	0.000293855206109583	0.00289124972186983
525	-0.0993503406643867	0.376622200012207	25.4483013153076	0.0165275707840919	0.00256657530553639	0.000618529506027699	0.0100340843200684
526	-0.0993503406643867	0.0519478917121887	25.5132369995117	-3.08191010844894e-05	0.00711201597005129	-0.00555028254166245	0.00191722682211548
527	-0.0993503406643867	0.701296508312225	25.4483013153076	-3.08191010844894e-05	0.00451462110504508	-0.00197886489331722	-0.00100484199356288
528	0.54999828338623	1.02597081661224	25.318431854248	0.00321592413820326	-0.0026282137259841	-0.00587495695799589	-0.00197886489331722
529	1.19934689998627	-0.27272641658783	25.5132369995117	-0.000680167751852423	0.00386527273803949	0.00256657530553639	0.00289124972186983
530	-0.0993503406643867	0.0519478917121887	25.1885623931885	-0.00360223650932312	0.00126787810586393	-0.00684897974133492	0.00613799272105098
531	-0.0993503406643867	0.376622200012207	25.3833675384521	0.00126787810586393	0.00289124972186983	-0.00132951640989631	-0.00522560812532902
532	0.54999828338623	-0.27272641658783	25.6431064605713	0.0217223595827818	0.000943203864153475	0.00159255252219737	-0.0026282137259841
533	-1.39804756641388	-0.27272641658783	25.5781726837158	-0.0169138833880424	-0.00165419070981443	-0.00457625929266214	-0.000355493422830477
534	1.8486955165863	-0.27272641658783	25.9028453826904	-0.0162645354866982	-0.0026282137259841	0.00191722682211548	-0.00684897974133492
535	0.54999828338623	-0.597400724887848	25.5781726837158	0.00516396993771195	0.00289124972186983	0.000618529506027699	0.00126787810586393
536	0.54999828338623	1.02597081661224	25.1885623931885	0.00841071270406246	0.0103587592020631	-0.00847235135734081	0.00321592413820326
537	-0.748698949813843	1.02597081661224	25.0586929321289	0.00808603875339031	-0.00587495695799589	0.00418994715437293	-0.00717365415766835
538	1.19934689998627	-1.24674940109253	25.5132369995117	0.00873538758605719	-0.00132951640989631	-0.00165419070981443	-0.00879702530801296
539	2.49804425239563	-0.27272641658783	25.7729759216309	0.0126314787194133	0.00126787810586393	0.000293855206109583	0.00808603875339031
540	-2.04739618301392	1.67531943321228	25.6431064605713	-0.00717365415766835	-0.00392691092565656	0.00613799272105098	0.00451462110504508
541	-0.748698949813843	0.701296508312225	25.7080421447754	0.000943203864153475	0.0022419011220336	0.00159255252219737	-0.00555028254166245
542	2.49804425239563	-0.27272641658783	25.4483013153076	0.0162028968334198	0.00516396993771195	-0.00522560812532902	-0.00619963090866804
543	1.8486955165863	0.376622200012207	24.9937572479248	-0.00912170019000769	0.00743668992072344	-0.0026282137259841	-0.00425158534198999
544	1.8486955165863	-0.27272641658783	25.3833675384521	0.00321592413820326	-0.00100484199356288	-0.0026282137259841	0.00321592413820326
545	1.19934689998627	-0.597400724887848	25.3833675384521	0.000293855206109583	-0.00847235135734081	-0.00230353930965066	0.00256657530553639
546	2.49804425239563	-0.597400724887848	25.5781726837158	0.00581331877037883	0.00743668992072344	-0.00327756232582033	0.00191722682211548
547	0.54999828338623	1.02597081661224	25.7080421447754	0.0100340843200684	-0.00684897974133492	-0.000355493422830477	0.000293855206109583
548	-0.748698949813843	1.02597081661224	25.6431064605713	-0.0110697457566857	-0.00392691092565656	0.00678734155371785	-0.00197886489331722
549	0.54999828338623	1.02597081661224	25.318431854248	0.00548864435404539	-0.00295288790948689	0.00321592413820326	0.000618529506027699
550	2.49804425239563	0.701296508312225	24.9288234710693	-0.00425158534198999	0.00126787810586393	-0.00652430532500148	-0.0026282137259841
551	-1.39804756641388	1.35064518451691	24.9937572479248	-0.00197886489331722	0.0022419011220336	-0.00490093370899558	-0.00132951640989631
552	0.54999828338623	0.701296508312225	25.7729759216309	0.00581331877037883	-0.000680167751852423	-0.00197886489331722	-0.000680167751852423
553	1.19934689998627	-1.24674940109253	25.837911605835	0.00808603875339031	-0.0110697457566857	-0.0026282137259841	0.000943203864153475
554	0.54999828338623	0.376622200012207	25.7080421447754	0.00548864435404539	0.0022419011220336	0.00321592413820326	-0.00100484199356288
555	-2.69674491882324	0.701296508312225	25.3833675384521	-0.0110697457566857	0.00646266713738441	-0.00392691092565656	0.00386527273803949
556	-0.0993503406643867	1.02597081661224	24.9937572479248	-0.00684897974133492	-0.000680167751852423	0.00159255252219737	-0.00425158534198999
557	1.19934689998627	0.376622200012207	25.1885623931885	0.01847561635077	0.00548864435404539	-0.00684897974133492	-0.00392691092565656
558	1.8486955165863	-0.27272641658783	25.318431854248	0.00548864435404539	-0.0026282137259841	-0.000680167751852423	0.00159255252219737
559	1.8486955165863	-0.27272641658783	25.5781726837158	0.00256657530553639	-0.00684897974133492	0.00646266713738441	0.0022419011220336
560	-0.0993503406643867	0.0519478917121887	25.7729759216309	-0.0133424662053585	-0.00327756232582033	0.00256657530553639	0.000293855206109583
561	1.19934689998627	0.701296508312225	25.6431064605713	-0.0146411629393697	0.00126787810586393	-0.00295288790948689	-3.08191010844894e-05
562	0.54999828338623	0.0519478917121887	25.3833675384521	0.000943203864153475	-0.000680167751852423	-0.00230353930965066	-0.00295288790948689
563	-0.0993503406643867	0.376622200012207	25.318431854248	0.000293855206109583	0.00256657530553639	0.011982130818069	0.00581331877037883
564	1.19934689998627	0.376622200012207	25.1885623931885	0.000618529506027699	0.00191722682211548	-0.00619963090866804	0.00776136433705688
565	1.8486955165863	0.701296508312225	25.3833675384521	0.00386527273803949	0.000293855206109583	0.00126787810586393	-0.00814767740666866
566	1.8486955165863	0.0519478917121887	25.7729759216309	-3.08191010844894e-05	0.00451462110504508	-0.00944637414067984	-0.00392691092565656
567	1.8486955165863	0.376622200012207	25.7729759216309	0.0223717093467712	-0.000680167751852423	0.000943203864153475	-0.00295288790948689
568	-0.0993503406643867	0.376622200012207	25.318431854248	0.0188002903014421	-0.000355493422830477	-0.000355493422830477	-0.00295288790948689
569	-0.0993503406643867	1.02597081661224	25.2534980773926	-0.0113944197073579	0.00516396993771195	-0.00684897974133492	0.00548864435404539
570	-0.748698949813843	-0.27272641658783	25.2534980773926	-0.017887907102704	0.00548864435404539	-0.00522560812532902	0.0022419011220336
571	0.54999828338623	1.02597081661224	25.1885623931885	-0.00425158534198999	0.00451462110504508	-0.00684897974133492	-0.00360223650932312
572	0.54999828338623	0.701296508312225	25.1885623931885	0.0162028968334198	0.00873538758605719	-0.00814767740666866	-0.00490093370899558
573	-0.0993503406643867	1.02597081661224	25.3833675384521	-0.0152905117720366	0.00126787810586393	0.000618529506027699	0.00256657530553639
574	-0.0993503406643867	1.35064518451691	25.837911605835	0.00191722682211548	-0.000355493422830477	0.00516396993771195	-0.000355493422830477
575	-0.0993503406643867	-0.597400724887848	25.2534980773926	0.00256657530553639	-0.0126931173726916	-0.00684897974133492	0.00483929552137852
576	0.54999828338623	-0.922075033187866	25.123628616333	-0.00944637414067984	0.00191722682211548	-0.00392691092565656	-0.0100957229733467
577	-0.748698949813843	-0.597400724887848	25.5132369995117	-0.00879702530801296	0.00646266713738441	-0.00197886489331722	-0.00295288790948689
578	0.54999828338623	0.376622200012207	25.7080421447754	0.0126314787194133	-0.00230353930965066	-0.00522560812532902	0.00483929552137852
579	0.54999828338623	0.0519478917121887	25.4483013153076	-0.000680167751852423	0.000293855206109583	-0.00132951640989631	-0.0026282137259841
580	-0.0993503406643867	0.701296508312225	25.5132369995117	-0.00652430532500148	-0.00425158534198999	-0.00490093370899558	-0.00360223650932312
581	0.54999828338623	0.701296508312225	25.5132369995117	0.0220470335334539	0.00548864435404539	-0.00782300252467394	-0.00230353930965066
582	1.19934689998627	-0.597400724887848	25.2534980773926	0.0321119390428066	0.00191722682211548	-0.00165419070981443	0.00289124972186983
583	1.19934689998627	-1.24674940109253	25.5781726837158	0.00418994715437293	-0.00847235135734081	0.00386527273803949	-0.00619963090866804
584	1.8486955165863	0.376622200012207	25.3833675384521	-0.00392691092565656	0.00613799272105098	0.000618529506027699	0.00581331877037883
585	-0.748698949813843	0.701296508312225	25.7080421447754	-0.0133424662053585	0.00191722682211548	0.00321592413820326	0.00321592413820326
586	1.19934689998627	-0.27272641658783	26.0327167510986	-0.00522560812532902	0.0103587592020631	-0.0113944197073579	-0.00295288790948689
587	1.19934689998627	1.02597081661224	25.6431064605713	0.0149041991680861	0.00126787810586393	-0.000355493422830477	-0.00295288790948689
588	0.54999828338623	1.35064518451691	25.0586929321289	0.00256657530553639	0.00289124972186983	-0.0123684434220195	-3.08191010844894e-05
589	1.19934689998627	0.701296508312225	25.123628616333	-0.00977104809135199	0.000943203864153475	-0.00392691092565656	0.000293855206109583
590	1.8486955165863	-1.24674940109253	25.4483013153076	0.0233457311987877	-0.00457625929266214	-0.00522560812532902	-0.00100484199356288
591	-0.748698949813843	0.701296508312225	25.123628616333	0.00678734155371785	-0.00392691092565656	0.00548864435404539	0.0022419011220336
592	-0.0993503406643867	1.02597081661224	25.4483013153076	-0.00490093370899558	0.000618529506027699	-0.00457625929266214	0.00159255252219737
593	-1.39804756641388	1.02597081661224	25.3833675384521	-0.00522560812532902	-0.0026282137259841	0.00418994715437293	0.000618529506027699
594	-0.0993503406643867	1.02597081661224	25.5132369995117	-0.0113944197073579	0.00126787810586393	0.0022419011220336	0.00191722682211548
595	-0.748698949813843	1.02597081661224	24.8638877868652	-0.00327756232582033	-3.08191010844894e-05	-3.08191010844894e-05	0.00126787810586393
596	1.8486955165863	0.376622200012207	25.318431854248	-0.00782300252467394	0.012956153601408	-0.00230353930965066	-3.08191010844894e-05
597	0.54999828338623	-0.922075033187866	25.5781726837158	0.0356833562254906	-0.00165419070981443	-0.000355493422830477	-0.00587495695799589
598	2.49804425239563	-0.597400724887848	25.4483013153076	-0.000680167751852423	-0.00490093370899558	-0.00879702530801296	0.00451462110504508
599	0.54999828338623	0.701296508312225	25.7080421447754	-0.00619963090866804	-0.00132951640989631	0.000943203864153475	0.00386527273803949
600	-2.69674491882324	1.35064518451691	25.4483013153076	-0.0110697457566857	0.00613799272105098	-0.00555028254166245	0.000943203864153475
601	0.54999828338623	1.35064518451691	25.5781726837158	-0.00587495695799589	0.00483929552137852	-0.00360223650932312	-0.00197886489331722
602	2.49804425239563	-0.27272641658783	25.318431854248	0.0317872650921345	0.00711201597005129	-0.0026282137259841	-0.00457625929266214
603	2.49804425239563	-0.597400724887848	25.318431854248	0.0168522447347641	-0.00652430532500148	-0.00847235135734081	0.00354059832170606
604	1.8486955165863	-0.597400724887848	25.2534980773926	0.00483929552137852	-0.00587495695799589	-0.00619963090866804	-0.00749832857400179
605	1.19934689998627	-1.5714236497879	25.4483013153076	-0.0100957229733467	0.00483929552137852	0.000618529506027699	0.0022419011220336
606	1.8486955165863	-0.27272641658783	25.7080421447754	-0.0113944197073579	0.00678734155371785	-0.00879702530801296	-0.00490093370899558
607	-2.69674491882324	0.701296508312225	25.9028453826904	-0.00977104809135199	0.000293855206109583	0.00483929552137852	-0.00619963090866804
608	-1.39804756641388	1.35064518451691	25.1885623931885	-0.00814767740666866	0.00581331877037883	0.00646266713738441	0.000618529506027699
609	1.19934689998627	0.701296508312225	24.9937572479248	0.000943203864153475	-0.00360223650932312	-0.00165419070981443	0.000618529506027699
610	1.8486955165863	0.376622200012207	25.318431854248	0.00418994715437293	0.00256657530553639	0.00126787810586393	-3.08191010844894e-05
611	-0.748698949813843	0.376622200012207	25.318431854248	0.00678734155371785	0.0113327819854021	0.00483929552137852	0.0022419011220336
612	-0.748698949813843	0.0519478917121887	25.3833675384521	0.0301638916134834	-0.00327756232582033	0.000618529506027699	-0.0026282137259841
613	-0.0993503406643867	0.701296508312225	25.5132369995117	-0.00230353930965066	-0.000680167751852423	-0.00197886489331722	-3.08191010844894e-05
614	-0.748698949813843	1.02597081661224	25.4483013153076	-0.0175632312893867	0.00581331877037883	-0.00165419070981443	0.00678734155371785
615	-2.04739618301392	1.02597081661224	25.2534980773926	0.00386527273803949	-0.000680167751852423	-0.0130177913233638	-0.00360223650932312
616	1.19934689998627	0.376622200012207	25.2534980773926	-0.00587495695799589	0.00483929552137852	-0.00327756232582033	-0.000355493422830477
617	1.19934689998627	1.02597081661224	25.123628616333	0.01100810803473	0.0142548503354192	-0.00814767740666866	-0.00132951640989631
618	1.8486955165863	0.376622200012207	25.4483013153076	0.00483929552137852	0.000293855206109583	0.00483929552137852	-0.00457625929266214
619	0.54999828338623	-0.27272641658783	25.7729759216309	0.00256657530553639	0.000618529506027699	-0.00165419070981443	0.00613799272105098
620	1.19934689998627	-0.27272641658783	25.4483013153076	-0.00360223650932312	-0.00684897974133492	-0.00749832857400179	-0.00230353930965066
621	-0.0993503406643867	0.701296508312225	25.7729759216309	-0.00717365415766835	-0.00132951640989631	-0.00165419070981443	-0.00230353930965066
622	-1.39804756641388	0.0519478917121887	25.2534980773926	-0.00782300252467394	0.00678734155371785	-0.00197886489331722	-0.00327756232582033
623	1.19934689998627	-0.597400724887848	25.2534980773926	0.00613799272105098	0.00289124972186983	0.000618529506027699	-0.0026282137259841
624	1.19934689998627	1.02597081661224	25.4483013153076	-0.00327756232582033	-0.00100484199356288	0.0022419011220336	0.00256657530553639
625	1.8486955165863	-0.597400724887848	25.123628616333	0.0278911720961332	-3.08191010844894e-05	-0.00197886489331722	0.00613799272105098
626	1.8486955165863	-0.27272641658783	26.0327167510986	0.0171769186854362	-0.00555028254166245	-0.00782300252467394	-0.00555028254166245
627	1.19934689998627	-1.24674940109253	25.837911605835	0.00808603875339031	-0.000355493422830477	-0.00295288790948689	0.000618529506027699
628	-1.39804756641388	1.35064518451691	25.1885623931885	-0.00327756232582033	-0.00295288790948689	-0.00490093370899558	0.00321592413820326
629	-2.04739618301392	0.376622200012207	25.2534980773926	-0.00132951640989631	0.00743668992072344	0.00451462110504508	0.00418994715437293
630	-1.39804756641388	-0.27272641658783	25.5132369995117	-0.0185372550040483	0.00386527273803949	-0.00295288790948689	0.00711201597005129
631	1.8486955165863	0.701296508312225	25.1885623931885	-0.00295288790948689	0.00743668992072344	-0.00977104809135199	-0.0026282137259841
632	-0.748698949813843	1.67531943321228	25.5132369995117	0.00646266713738441	0.00711201597005129	-0.00619963090866804	-0.00457625929266214
633	-0.0993503406643867	0.701296508312225	25.6431064605713	0.0243197549134493	-0.00749832857400179	0.00354059832170606	-0.000355493422830477
634	1.19934689998627	0.376622200012207	25.318431854248	-0.0146411629393697	-0.00230353930965066	0.00321592413820326	0.00386527273803949
635	0.54999828338623	0.0519478917121887	25.3833675384521	-0.00327756232582033	-0.00717365415766835	0.00646266713738441	-0.00295288790948689
636	0.54999828338623	-0.27272641658783	25.5132369995117	-0.00684897974133492	-0.00230353930965066	-0.00457625929266214	-0.00490093370899558
637	-0.0993503406643867	1.02597081661224	25.4483013153076	0.0100340843200684	0.00841071270406246	-0.00490093370899558	-0.00490093370899558
638	-0.0993503406643867	0.376622200012207	25.9028453826904	0.00191722682211548	-0.00652430532500148	0.00256657530553639	-0.0026282137259841
639	0.54999828338623	0.0519478917121887	25.5781726837158	0.0106834331527352	0.0022419011220336	-0.00100484199356288	0.000943203864153475
640	-0.0993503406643867	1.02597081661224	24.9288234710693	0.0113327819854021	-0.00100484199356288	-0.00197886489331722	-0.00165419070981443
641	-1.39804756641388	0.701296508312225	25.5132369995117	0.0123068047687411	-0.00360223650932312	-0.00132951640989631	0.00451462110504508
642	1.8486955165863	-1.24674940109253	25.5781726837158	-0.0107450718060136	-0.00165419070981443	-0.0026282137259841	-0.00749832857400179
643	1.19934689998627	-0.597400724887848	25.2534980773926	0.00711201597005129	-0.00327756232582033	-0.00360223650932312	-0.000355493422830477
644	-0.0993503406643867	1.02597081661224	25.3833675384521	-0.0188619289547205	0.000293855206109583	0.00418994715437293	0.00873538758605719
645	-1.39804756641388	1.02597081661224	25.3833675384521	-0.021459324285388	0.000618529506027699	-0.00944637414067984	-0.00132951640989631
646	1.19934689998627	0.0519478917121887	25.7080421447754	0.000618529506027699	0.00483929552137852	-0.00360223650932312	-0.00425158534198999
647	0.54999828338623	0.0519478917121887	25.1885623931885	0.0178262684494257	0.0136055024340749	-0.00587495695799589	-0.000355493422830477
648	-0.0993503406643867	1.02597081661224	25.0586929321289	-0.0133424662053585	-0.00619963090866804	0.00159255252219737	-0.0026282137259841
649	-0.748698949813843	1.35064518451691	25.0586929321289	0.00678734155371785	0.0022419011220336	0.00581331877037883	-0.00132951640989631
650	1.8486955165863	-1.24674940109253	25.5781726837158	0.00711201597005129	-0.00295288790948689	-0.00230353930965066	0.00613799272105098
651	0.54999828338623	1.02597081661224	25.1885623931885	0.0246444288641214	0.00906006153672934	-0.00587495695799589	0.0022419011220336
652	-2.04739618301392	1.35064518451691	25.4483013153076	-0.00457625929266214	0.00321592413820326	0.000293855206109583	-0.0104203969240189
653	-0.748698949813843	1.02597081661224	25.7729759216309	-0.00165419070981443	-0.00327756232582033	-0.000355493422830477	0.00613799272105098
654	1.19934689998627	0.376622200012207	25.2534980773926	0.000943203864153475	-0.00132951640989631	0.00548864435404539	0.00289124972186983
655	0.54999828338623	1.67531943321228	24.8638877868652	0.0191249661147594	0.00126787810586393	-0.0026282137259841	0.00451462110504508
656	1.19934689998627	0.0519478917121887	25.5132369995117	-0.00717365415766835	0.00613799272105098	-0.000680167751852423	0.00386527273803949
657	-0.0993503406643867	0.0519478917121887	25.5132369995117	-0.00587495695799589	-0.00230353930965066	-0.00814767740666866	-0.00652430532500148
658	1.8486955165863	-1.24674940109253	25.5781726837158	0.00418994715437293	-0.00684897974133492	0.00873538758605719	0.00581331877037883
659	0.54999828338623	0.0519478917121887	25.837911605835	0.0158782228827477	0.000293855206109583	-0.00425158534198999	0.00776136433705688
660	-2.69674491882324	0.701296508312225	25.2534980773926	-0.0133424662053585	0.00483929552137852	-0.00392691092565656	-0.00425158534198999
661	-0.0993503406643867	0.0519478917121887	25.5132369995117	0.00613799272105098	0.00483929552137852	0.00191722682211548	-0.00295288790948689
662	2.49804425239563	0.0519478917121887	25.4483013153076	0.0178262684494257	0.00711201597005129	-0.00977104809135199	0.00159255252219737
663	-0.0993503406643867	1.02597081661224	25.4483013153076	-0.00587495695799589	0.00256657530553639	0.00613799272105098	-0.00684897974133492
664	0.54999828338623	0.701296508312225	25.5132369995117	0.000293855206109583	0.000943203864153475	0.00289124972186983	0.00776136433705688
665	1.19934689998627	-0.27272641658783	25.5132369995117	-0.00684897974133492	-0.00782300252467394	0.000943203864153475	-0.00425158534198999
666	-0.748698949813843	0.701296508312225	25.6431064605713	-0.00295288790948689	-0.00197886489331722	-0.00295288790948689	-0.00197886489331722
667	-2.69674491882324	0.701296508312225	25.4483013153076	0.00289124972186983	0.00483929552137852	-0.00749832857400179	0.000943203864153475
668	1.19934689998627	-0.27272641658783	25.2534980773926	-0.0230826959013939	0.000943203864153475	0.00613799272105098	0.00126787810586393
669	-0.0993503406643867	1.67531943321228	25.0586929321289	-0.0107450718060136	0.00126787810586393	0.00776136433705688	0.00126787810586393
670	1.8486955165863	0.0519478917121887	25.5781726837158	-0.00230353930965066	-0.00197886489331722	-0.00652430532500148	0.00126787810586393
671	1.8486955165863	-0.597400724887848	25.9028453826904	0.0178262684494257	0.00483929552137852	-0.00522560812532902	-0.00944637414067984
672	0.54999828338623	-0.922075033187866	26.0327167510986	0.01100810803473	0.000943203864153475	0.00159255252219737	0.00451462110504508
673	0.54999828338623	-0.597400724887848	25.7729759216309	-0.00717365415766835	-0.00749832857400179	0.00354059832170606	-0.00100484199356288
674	-0.0993503406643867	-0.27272641658783	25.2534980773926	-0.00522560812532902	-0.00230353930965066	0.00386527273803949	0.00321592413820326
675	-2.69674491882324	1.02597081661224	25.3833675384521	-0.00132951640989631	0.00581331877037883	-0.00652430532500148	-0.00100484199356288
676	0.54999828338623	0.701296508312225	25.2534980773926	-0.0198359526693821	0.00678734155371785	-0.00847235135734081	0.00126787810586393
677	0.54999828338623	1.02597081661224	24.9937572479248	0.00970941036939621	0.00743668992072344	-0.00977104809135199	-0.00327756232582033
678	-1.39804756641388	0.701296508312225	25.7080421447754	-0.00522560812532902	0.00321592413820326	-0.00132951640989631	0.000293855206109583
679	2.49804425239563	-0.27272641658783	26.0327167510986	0.00906006153672934	-0.00295288790948689	-3.08191010844894e-05	0.00191722682211548
680	-0.0993503406643867	0.376622200012207	25.2534980773926	0.00841071270406246	-0.00360223650932312	0.00354059832170606	0.000293855206109583
681	-0.0993503406643867	0.376622200012207	25.4483013153076	-0.00490093370899558	0.00386527273803949	-0.00619963090866804	-0.00197886489331722
682	-0.0993503406643867	-0.27272641658783	25.4483013153076	-0.00457625929266214	0.00678734155371785	-0.00165419070981443	0.00483929552137852
683	0.54999828338623	0.0519478917121887	25.4483013153076	0.00354059832170606	-0.00295288790948689	0.000618529506027699	-0.000355493422830477
684	1.19934689998627	-0.27272641658783	25.5132369995117	0.00743668992072344	-0.00327756232582033	0.00483929552137852	0.00451462110504508
685	2.49804425239563	-0.27272641658783	25.7729759216309	-0.0113944197073579	0.00191722682211548	-0.00522560812532902	0.000943203864153475
686	-0.0993503406643867	0.376622200012207	25.7080421447754	0.0155535480007529	-0.00132951640989631	0.000293855206109583	0.000293855206109583
687	-0.0993503406643867	0.0519478917121887	25.5132369995117	0.0308132413774729	0.0100340843200684	-0.000680167751852423	-0.00100484199356288
688	1.19934689998627	0.0519478917121887	25.123628616333	0.00906006153672934	-0.00522560812532902	0.0103587592020631	-0.000680167751852423
689	0.54999828338623	0.0519478917121887	25.3833675384521	-0.00814767740666866	-0.00197886489331722	0.00873538758605719	0.00678734155371785
690	-1.39804756641388	0.701296508312225	25.318431854248	-0.00490093370899558	0.000293855206109583	-0.0130177913233638	-3.08191010844894e-05
691	1.19934689998627	0.0519478917121887	25.837911605835	-0.00944637414067984	0.00159255252219737	0.00126787810586393	-0.00230353930965066
692	1.8486955165863	0.0519478917121887	25.7080421447754	0.0113327819854021	0.00776136433705688	-0.00555028254166245	-0.00717365415766835
693	2.49804425239563	-0.27272641658783	25.318431854248	0.00418994715437293	-0.00197886489331722	-0.00879702530801296	-0.0026282137259841
694	1.8486955165863	0.0519478917121887	25.123628616333	-0.00782300252467394	-0.00327756232582033	0.00321592413820326	-0.00327756232582033
695	1.8486955165863	-0.922075033187866	25.318431854248	-0.00652430532500148	-0.00100484199356288	-0.00522560812532902	-0.00197886489331722
696	2.49804425239563	0.0519478917121887	25.6431064605713	0.0136055024340749	0.00646266713738441	-0.00327756232582033	0.00321592413820326
697	-2.04739618301392	1.02597081661224	25.3833675384521	0.00386527273803949	0.00191722682211548	0.00321592413820326	-0.000355493422830477
698	-0.748698949813843	1.35064518451691	25.5781726837158	-0.000680167751852423	0.00159255252219737	0.00126787810586393	0.00126787810586393
699	1.8486955165863	-0.27272641658783	25.3833675384521	-0.00555028254166245	-0.000680167751852423	0.000618529506027699	0.0100340843200684
700	-0.0993503406643867	1.35064518451691	25.123628616333	-0.00425158534198999	0.00776136433705688	-0.0104203969240189	0.00289124972186983
701	0.54999828338623	0.701296508312225	25.318431854248	0.00516396993771195	0.00548864435404539	0.00581331877037883	0.000618529506027699
702	2.49804425239563	-1.5714236497879	25.5132369995117	0.0113327819854021	-0.00717365415766835	-0.00912170019000769	-0.00587495695799589
703	1.19934689998627	-0.27272641658783	25.4483013153076	0.00678734155371785	0.00354059832170606	0.00776136433705688	-0.00360223650932312
704	-0.0993503406643867	-0.27272641658783	25.6431064605713	-0.00360223650932312	0.00451462110504508	-0.00490093370899558	-0.000355493422830477
705	0.54999828338623	0.0519478917121887	25.7080421447754	0.00159255252219737	-0.00684897974133492	0.00289124972186983	-0.00652430532500148
706	-0.748698949813843	0.701296508312225	25.318431854248	-0.00132951640989631	0.00613799272105098	-0.00197886489331722	-0.00555028254166245
707	0.54999828338623	1.02597081661224	24.7989540100098	-0.00360223650932312	0.00386527273803949	-0.0100957229733467	-0.00197886489331722
708	2.49804425239563	0.0519478917121887	25.1885623931885	0.000293855206109583	0.00159255252219737	0.00386527273803949	-0.00619963090866804
709	1.19934689998627	-1.5714236497879	25.5781726837158	0.00516396993771195	-0.00879702530801296	0.00808603875339031	0.00776136433705688
710	0.54999828338623	1.02597081661224	25.318431854248	-0.0026282137259841	-0.00197886489331722	-0.00684897974133492	0.00354059832170606
711	-0.748698949813843	0.376622200012207	25.7080421447754	0.00191722682211548	0.00289124972186983	-0.00587495695799589	-0.00652430532500148
712	-0.0993503406643867	0.0519478917121887	25.7080421447754	-0.0143164889886975	-0.0026282137259841	-0.00619963090866804	0.00516396993771195
713	1.8486955165863	-0.27272641658783	25.3833675384521	0.0103587592020631	-0.00132951640989631	0.00191722682211548	0.00289124972186983
714	0.54999828338623	0.376622200012207	25.0586929321289	-0.000355493422830477	0.000618529506027699	-3.08191010844894e-05	0.00126787810586393
715	-0.0993503406643867	0.0519478917121887	25.6431064605713	0.00126787810586393	0.00289124972186983	-0.00879702530801296	0.00386527273803949
716	2.49804425239563	-0.27272641658783	25.5132369995117	0.00548864435404539	-0.000355493422830477	-0.00392691092565656	-0.00327756232582033
717	-0.0993503406643867	0.0519478917121887	25.3833675384521	0.00483929552137852	-0.000680167751852423	-0.00327756232582033	0.00159255252219737
718	2.49804425239563	0.376622200012207	25.5781726837158	0.0100340843200684	0.000293855206109583	-0.000355493422830477	-0.00360223650932312
719	-3.34609341621399	0.0519478917121887	25.4483013153076	-0.00327756232582033	-0.00132951640989631	-0.00165419070981443	0.00548864435404539
720	0.54999828338623	1.35064518451691	25.2534980773926	-0.00327756232582033	0.00321592413820326	-0.00392691092565656	-0.00652430532500148
721	0.54999828338623	1.02597081661224	25.123628616333	0.00289124972186983	0.00516396993771195	-0.00684897974133492	0.00386527273803949
722	1.8486955165863	0.0519478917121887	25.3833675384521	0.00613799272105098	0.00256657530553639	-0.00360223650932312	-0.00295288790948689
723	2.49804425239563	-0.27272641658783	25.6431064605713	0.00191722682211548	-0.00197886489331722	0.000618529506027699	-0.00749832857400179
724	3.14739274978638	-1.5714236497879	25.3833675384521	0.0022419011220336	-0.00749832857400179	-0.00360223650932312	0.00159255252219737
725	1.19934689998627	0.0519478917121887	25.7729759216309	-0.0123684434220195	0.00126787810586393	-0.0100957229733467	-0.00165419070981443
726	-2.04739618301392	0.701296508312225	25.318431854248	0.00808603875339031	0.00548864435404539	-0.00425158534198999	0.00126787810586393
727	-0.748698949813843	1.02597081661224	25.0586929321289	-0.00782300252467394	0.00678734155371785	-0.00425158534198999	0.00289124972186983
728	1.8486955165863	0.376622200012207	25.6431064605713	0.00386527273803949	0.000943203864153475	-0.000355493422830477	-0.00522560812532902
729	-0.0993503406643867	-0.27272641658783	25.5132369995117	-0.0146411629393697	0.00321592413820326	-0.00490093370899558	0.00678734155371785
730	0.54999828338623	0.701296508312225	25.2534980773926	0.00159255252219737	0.00191722682211548	-3.08191010844894e-05	-0.00295288790948689
731	-0.748698949813843	0.0519478917121887	25.7729759216309	-0.000680167751852423	0.000293855206109583	0.00191722682211548	0.000618529506027699
732	1.19934689998627	-0.922075033187866	25.837911605835	0.0100340843200684	-0.00327756232582033	-0.0159398596733809	-0.00165419070981443
733	1.19934689998627	0.376622200012207	25.5781726837158	0.00159255252219737	0.00483929552137852	0.0022419011220336	-0.00230353930965066
734	-0.748698949813843	-0.27272641658783	25.6431064605713	-0.00360223650932312	0.000293855206109583	-0.00295288790948689	0.0106834331527352
735	1.8486955165863	-0.27272641658783	25.3833675384521	-0.000355493422830477	0.00321592413820326	-0.00327756232582033	0.00678734155371785
736	-0.748698949813843	1.35064518451691	25.1885623931885	-0.0185372550040483	-3.08191010844894e-05	-0.00684897974133492	-0.00392691092565656
737	-0.0993503406643867	1.02597081661224	25.3833675384521	0.00418994715437293	0.000943203864153475	-0.00100484199356288	0.0022419011220336
738	1.19934689998627	0.0519478917121887	25.5781726837158	-0.00912170019000769	-0.00165419070981443	-0.0026282137259841	-0.00132951640989631
739	-0.0993503406643867	0.376622200012207	25.2534980773926	0.00743668992072344	-0.00782300252467394	0.00646266713738441	0.00159255252219737
740	1.19934689998627	0.376622200012207	25.318431854248	0.011982130818069	0.0022419011220336	-0.00879702530801296	0.000618529506027699
741	-2.04739618301392	1.02597081661224	25.318431854248	0.00646266713738441	0.00418994715437293	-3.08191010844894e-05	0.00354059832170606
742	-0.748698949813843	0.0519478917121887	25.7729759216309	-0.00457625929266214	0.00678734155371785	-0.000680167751852423	-0.00132951640989631
743	1.8486955165863	-0.27272641658783	25.5132369995117	0.00873538758605719	0.00289124972186983	-0.000680167751852423	0.000943203864153475
744	1.19934689998627	0.0519478917121887	25.6431064605713	0.00906006153672934	-0.00977104809135199	0.013930176384747	0.00451462110504508
745	1.19934689998627	0.0519478917121887	25.837911605835	0.0022419011220336	-0.0026282137259841	0.00126787810586393	0.00516396993771195
746	-0.0993503406643867	-0.27272641658783	25.4483013153076	-0.0204853005707264	-0.00327756232582033	-0.00912170019000769	0.000293855206109583
747	-0.0993503406643867	1.02597081661224	25.318431854248	0.00906006153672934	0.000618529506027699	-0.00360223650932312	-0.0113944197073579
748	1.19934689998627	-0.597400724887848	25.7080421447754	-0.0110697457566857	-0.00327756232582033	0.00841071270406246	0.00451462110504508
749	-2.04739618301392	1.02597081661224	25.4483013153076	-0.0133424662053585	-3.08191010844894e-05	-0.00392691092565656	0.00289124972186983
750	1.8486955165863	0.701296508312225	25.318431854248	-0.0107450718060136	0.000618529506027699	-0.00555028254166245	-0.00425158534198999
751	-0.748698949813843	1.02597081661224	25.3833675384521	-0.00555028254166245	0.00613799272105098	-0.0026282137259841	0.0022419011220336
752	0.54999828338623	0.701296508312225	25.3833675384521	0.00873538758605719	0.00548864435404539	-3.08191010844894e-05	0.00354059832170606
753	0.54999828338623	-0.922075033187866	25.5781726837158	0.00938473641872406	-0.00457625929266214	0.00289124972186983	-3.08191010844894e-05
754	0.54999828338623	-0.922075033187866	25.7729759216309	-0.000680167751852423	-0.0104203969240189	-0.00230353930965066	0.00613799272105098
755	0.54999828338623	0.0519478917121887	25.6431064605713	0.00126787810586393	0.00386527273803949	0.00418994715437293	-0.000680167751852423
756	-3.34609341621399	1.02597081661224	25.5132369995117	-0.0133424662053585	0.000293855206109583	-3.08191010844894e-05	-0.00392691092565656
757	-0.0993503406643867	1.02597081661224	25.7729759216309	-3.08191010844894e-05	0.00678734155371785	-0.00360223650932312	0.000293855206109583
758	3.14739274978638	-0.27272641658783	25.7729759216309	0.0191249661147594	-0.00197886489331722	0.00483929552137852	-0.00100484199356288
759	-0.748698949813843	0.701296508312225	25.123628616333	-0.0107450718060136	-0.00490093370899558	0.00321592413820326	0.00613799272105098
760	1.19934689998627	-0.27272641658783	25.7080421447754	0.00483929552137852	0.0022419011220336	-0.00879702530801296	0.000293855206109583
761	-0.748698949813843	-0.27272641658783	25.3833675384521	-0.00165419070981443	-0.000680167751852423	0.00321592413820326	-0.00425158534198999
762	-0.0993503406643867	0.701296508312225	25.2534980773926	0.0194496400654316	0.00711201597005129	-0.00522560812532902	-0.00749832857400179
763	-0.748698949813843	0.376622200012207	25.5781726837158	-0.00490093370899558	-0.00425158534198999	0.00126787810586393	0.00191722682211548
764	-2.04739618301392	0.701296508312225	25.9028453826904	0.000618529506027699	-0.000355493422830477	0.01100810803473	0.00386527273803949
765	-0.0993503406643867	0.701296508312225	25.1885623931885	-0.00717365415766835	0.0113327819854021	-0.00814767740666866	-0.00327756232582033
766	0.54999828338623	1.02597081661224	24.8638877868652	0.01847561635077	0.00418994715437293	-0.00327756232582033	-3.08191010844894e-05
767	1.8486955165863	0.376622200012207	25.5132369995117	-0.000680167751852423	0.00256657530553639	-0.00490093370899558	-0.00879702530801296
768	1.19934689998627	-0.922075033187866	25.5132369995117	0.00613799272105098	-0.00457625929266214	-3.08191010844894e-05	-0.000355493422830477
769	0.54999828338623	0.0519478917121887	25.2534980773926	0.0103587592020631	-0.00100484199356288	-0.000355493422830477	-0.000680167751852423
770	-0.0993503406643867	0.376622200012207	25.5781726837158	-0.0117190945893526	0.0022419011220336	-0.00425158534198999	0.00126787810586393
771	-2.69674491882324	0.701296508312225	25.9028453826904	-0.0165892094373703	-3.08191010844894e-05	-0.0026282137259841	-0.00782300252467394
772	-0.748698949813843	1.02597081661224	25.2534980773926	0.0213976856321096	-0.00197886489331722	-0.00912170019000769	-0.00327756232582033
773	-0.0993503406643867	1.02597081661224	25.3833675384521	0.00289124972186983	0.000618529506027699	-0.00360223650932312	0.000618529506027699
774	-0.748698949813843	0.376622200012207	25.6431064605713	0.00159255252219737	0.000943203864153475	-3.08191010844894e-05	0.000293855206109583
775	-0.0993503406643867	0.0519478917121887	25.1885623931885	-0.00490093370899558	-0.00879702530801296	-3.08191010844894e-05	0.00451462110504508
776	-0.748698949813843	-0.27272641658783	25.2534980773926	0.00581331877037883	0.00418994715437293	-0.00100484199356288	0.000943203864153475
777	1.8486955165863	0.376622200012207	25.7080421447754	0.00938473641872406	0.00321592413820326	0.00743668992072344	-0.00360223650932312
778	-1.39804756641388	0.0519478917121887	25.318431854248	-0.00782300252467394	-0.00684897974133492	-0.00230353930965066	-0.00749832857400179
779	-0.0993503406643867	1.35064518451691	25.3833675384521	0.0149041991680861	0.00289124972186983	-0.0026282137259841	0.00873538758605719
780	3.7967414855957	0.0519478917121887	25.5132369995117	-0.00684897974133492	-0.00165419070981443	-0.00165419070981443	-0.00100484199356288
781	1.8486955165863	1.02597081661224	25.2534980773926	0.00776136433705688	-0.00457625929266214	-0.000680167751852423	-0.00977104809135199
782	-0.0993503406643867	0.701296508312225	25.5781726837158	0.00354059832170606	-0.00749832857400179	-0.00457625929266214	-0.00457625929266214
783	1.19934689998627	-0.597400724887848	25.4483013153076	0.0142548503354192	0.00256657530553639	-0.00295288790948689	-0.00425158534198999
784	0.54999828338623	1.02597081661224	25.5132369995117	-0.00392691092565656	-0.00457625929266214	-0.00132951640989631	-0.000355493422830477
785	-0.748698949813843	1.02597081661224	25.5132369995117	0.000293855206109583	-0.00165419070981443	-0.00652430532500148	0.00808603875339031
786	-1.39804756641388	1.35064518451691	25.0586929321289	-0.00360223650932312	0.00386527273803949	-0.00425158534198999	-0.000355493422830477
787	1.19934689998627	0.376622200012207	25.3833675384521	0.00191722682211548	0.00289124972186983	-0.00782300252467394	-0.00100484199356288
788	0.54999828338623	0.376622200012207	25.1885623931885	-0.000355493422830477	0.000293855206109583	-0.00587495695799589	-0.0026282137259841
789	1.19934689998627	1.35064518451691	25.1885623931885	0.00386527273803949	0.00354059832170606	0.00256657530553639	0.000943203864153475
790	1.19934689998627	0.0519478917121887	25.5781726837158	-0.00749832857400179	-0.000355493422830477	0.000618529506027699	-0.00100484199356288
791	2.49804425239563	-0.922075033187866	25.5132369995117	-0.00327756232582033	0.00483929552137852	-0.0146411629393697	-0.0026282137259841
792	-0.748698949813843	0.701296508312225	25.2534980773926	0.00256657530553639	0.00516396993771195	-0.00522560812532902	-0.00944637414067984
793	-2.69674491882324	1.35064518451691	25.4483013153076	-0.0152905117720366	0.00873538758605719	-0.00100484199356288	0.00354059832170606
794	0.54999828338623	1.02597081661224	25.5132369995117	0.013930176384747	0.00126787810586393	-0.00100484199356288	0.00841071270406246
795	-0.0993503406643867	1.35064518451691	24.9288234710693	0.00743668992072344	0.000618529506027699	-0.00749832857400179	-0.00457625929266214
796	1.19934689998627	0.376622200012207	25.2534980773926	0.00289124972186983	0.000618529506027699	-0.00392691092565656	-0.00360223650932312
797	2.49804425239563	0.0519478917121887	26.0327167510986	0.0136055024340749	0.00451462110504508	-0.00230353930965066	0.00451462110504508
798	-0.0993503406643867	0.0519478917121887	25.5781726837158	0.0100340843200684	-0.00749832857400179	0.00126787810586393	-0.000355493422830477
799	1.19934689998627	0.0519478917121887	25.4483013153076	0.0022419011220336	-0.000680167751852423	0.00483929552137852	0.00289124972186983
800	-0.0993503406643867	0.376622200012207	25.4483013153076	-0.0120437685400248	0.00321592413820326	0.00159255252219737	0.0100340843200684
801	-0.0993503406643867	0.376622200012207	25.318431854248	-0.0159398596733809	0.00581331877037883	-3.08191010844894e-05	0.00711201597005129
802	-0.748698949813843	1.02597081661224	25.2534980773926	-0.0130177913233638	-0.00197886489331722	-0.00977104809135199	-0.00555028254166245
803	-0.748698949813843	1.02597081661224	25.0586929321289	0.0171769186854362	0.00548864435404539	-0.00165419070981443	-0.00522560812532902
804	-0.0993503406643867	0.701296508312225	25.4483013153076	0.00743668992072344	-0.00425158534198999	0.00256657530553639	0.00743668992072344
805	1.19934689998627	0.376622200012207	25.4483013153076	0.00938473641872406	-0.000680167751852423	-0.00165419070981443	0.00678734155371785
806	0.54999828338623	-0.597400724887848	25.318431854248	0.00321592413820326	-0.00165419070981443	-0.0113944197073579	-0.00522560812532902
807	1.19934689998627	0.376622200012207	25.4483013153076	-0.000680167751852423	0.00808603875339031	-0.00425158534198999	-0.00522560812532902
808	-2.69674491882324	1.02597081661224	25.318431854248	0.00354059832170606	0.00678734155371785	-0.00100484199356288	0.000618529506027699
809	1.19934689998627	0.376622200012207	25.4483013153076	-0.00392691092565656	0.00451462110504508	0.00256657530553639	-0.00132951640989631
810	0.54999828338623	0.376622200012207	25.5781726837158	-0.00847235135734081	-0.00392691092565656	-0.00197886489331722	-3.08191010844894e-05
811	3.14739274978638	-0.27272641658783	25.7729759216309	0.00483929552137852	0.00126787810586393	-0.00879702530801296	-0.00425158534198999
812	1.19934689998627	0.701296508312225	25.3833675384521	0.0123068047687411	-0.0026282137259841	-0.00360223650932312	0.00256657530553639
813	0.54999828338623	0.0519478917121887	25.1885623931885	0.0022419011220336	-0.0136671401560307	-0.00360223650932312	-0.00814767740666866
814	0.54999828338623	1.02597081661224	25.1885623931885	-0.00425158534198999	-0.00392691092565656	0.00483929552137852	0.00386527273803949
815	-0.748698949813843	1.35064518451691	25.1885623931885	-0.00944637414067984	0.00841071270406246	0.00516396993771195	-0.00425158534198999
816	0.54999828338623	-0.27272641658783	25.6431064605713	-0.0152905117720366	0.00743668992072344	-0.00425158534198999	0.00256657530553639
817	0.54999828338623	0.0519478917121887	25.6431064605713	0.0197743140161037	0.00256657530553639	-0.00197886489331722	-0.00230353930965066
818	-0.748698949813843	1.35064518451691	24.7989540100098	-0.000355493422830477	0.00516396993771195	-0.00652430532500148	0.00516396993771195
819	1.19934689998627	0.0519478917121887	25.318431854248	0.00256657530553639	0.00256657530553639	-0.00295288790948689	0.00159255252219737
820	-0.0993503406643867	0.376622200012207	25.6431064605713	0.00159255252219737	0.000293855206109583	-0.0100957229733467	0.000618529506027699
821	0.54999828338623	-0.922075033187866	25.7729759216309	0.0181509424000978	0.00126787810586393	0.000618529506027699	0.00451462110504508
822	1.19934689998627	0.701296508312225	25.2534980773926	-0.000355493422830477	-0.00230353930965066	-0.0100957229733467	-0.00782300252467394
823	-2.69674491882324	1.67531943321228	25.3833675384521	0.0022419011220336	0.0022419011220336	0.000943203864153475	0.00191722682211548
824	-0.0993503406643867	1.35064518451691	25.5132369995117	-0.0165892094373703	-0.00230353930965066	-0.00230353930965066	0.00354059832170606
825	0.54999828338623	1.35064518451691	24.9288234710693	-0.0104203969240189	0.000943203864153475	-0.000355493422830477	0.00159255252219737
826	1.19934689998627	0.0519478917121887	25.2534980773926	0.00548864435404539	0.00418994715437293	-0.00814767740666866	-0.00100484199356288
827	1.19934689998627	-0.597400724887848	25.4483013153076	0.00970941036939621	0.00289124972186983	-0.00295288790948689	-0.00684897974133492
828	0.54999828338623	-0.27272641658783	25.3833675384521	-0.0104203969240189	-0.00782300252467394	-0.00555028254166245	0.00159255252219737
829	1.8486955165863	0.376622200012207	25.6431064605713	-0.0240567177534103	-0.0107450718060136	0.00159255252219737	0.00516396993771195
830	-2.69674491882324	1.35064518451691	25.3833675384521	-0.00100484199356288	0.0022419011220336	-0.00814767740666866	0.00126787810586393
831	1.19934689998627	0.376622200012207	25.6431064605713	-0.00490093370899558	0.00354059832170606	-0.00490093370899558	-0.00879702530801296
832	1.19934689998627	0.0519478917121887	25.1885623931885	0.0168522447347641	0.00159255252219737	-0.00425158534198999	-0.00230353930965066
833	2.49804425239563	-0.27272641658783	25.0586929321289	0.00841071270406246	-0.00522560812532902	-0.00619963090866804	-0.00392691092565656
834	2.49804425239563	0.0519478917121887	25.4483013153076	-0.00392691092565656	-0.00879702530801296	-0.0026282137259841	-0.00100484199356288
835	1.19934689998627	-1.24674940109253	25.5781726837158	0.0106834331527352	-0.00490093370899558	-0.000355493422830477	0.00483929552137852
836	1.19934689998627	-0.27272641658783	25.7080421447754	-0.000680167751852423	0.00289124972186983	-0.00782300252467394	0.00159255252219737
837	-2.04739618301392	1.67531943321228	25.7729759216309	0.00451462110504508	0.0103587592020631	0.00256657530553639	0.000618529506027699
838	-0.0993503406643867	0.376622200012207	25.4483013153076	0.00678734155371785	0.00321592413820326	-0.00392691092565656	-0.00295288790948689
839	3.14739274978638	-0.27272641658783	25.318431854248	0.00581331877037883	0.00256657530553639	-0.00230353930965066	0.0100340843200684
840	0.54999828338623	1.02597081661224	24.7989540100098	-0.00392691092565656	0.00678734155371785	-0.00879702530801296	0.00808603875339031
841	1.19934689998627	-0.27272641658783	25.7080421447754	0.0246444288641214	0.00548864435404539	-0.00457625929266214	0.00678734155371785
842	1.8486955165863	-0.27272641658783	25.1885623931885	0.00841071270406246	-0.00360223650932312	0.000293855206109583	-0.00717365415766835
843	-0.0993503406643867	0.701296508312225	25.5781726837158	-0.00230353930965066	-0.00814767740666866	0.000943203864153475	0.0022419011220336
844	-0.0993503406643867	1.02597081661224	25.4483013153076	0.0210730116814375	0.000293855206109583	-0.00165419070981443	-0.00295288790948689
845	-3.34609341621399	0.376622200012207	25.0586929321289	-0.00457625929266214	0.000618529506027699	-0.00587495695799589	-0.000355493422830477
846	-0.0993503406643867	1.02597081661224	25.0586929321289	-0.00425158534198999	0.00548864435404539	-0.00360223650932312	0.00613799272105098
847	1.8486955165863	-0.27272641658783	25.4483013153076	-0.00814767740666866	0.00354059832170606	-0.00912170019000769	-0.00197886489331722
848	0.54999828338623	0.376622200012207	25.4483013153076	0.00548864435404539	0.00386527273803949	-0.00912170019000769	0.000293855206109583
849	-0.748698949813843	0.701296508312225	25.6431064605713	0.00548864435404539	-0.00230353930965066	0.00159255252219737	0.000293855206109583
850	1.8486955165863	-1.5714236497879	25.7080421447754	0.00321592413820326	-0.00295288790948689	0.00321592413820326	-0.000680167751852423
851	-0.748698949813843	1.35064518451691	25.2534980773926	0.000943203864153475	0.00386527273803949	-0.00749832857400179	-0.0104203969240189
852	-2.69674491882324	0.701296508312225	25.123628616333	-0.000355493422830477	0.00321592413820326	-0.0026282137259841	-3.08191010844894e-05
853	0.54999828338623	1.35064518451691	25.1885623931885	0.0175015944987535	-0.00392691092565656	0.00808603875339031	0.00126787810586393
854	0.54999828338623	1.35064518451691	25.2534980773926	-0.00165419070981443	-3.08191010844894e-05	-0.00717365415766835	0.00126787810586393
855	-0.0993503406643867	0.701296508312225	25.3833675384521	0.011982130818069	0.00483929552137852	0.00354059832170606	0.00581331877037883
856	1.19934689998627	-0.597400724887848	25.837911605835	0.0106834331527352	0.00743668992072344	-0.0100957229733467	-0.0026282137259841
857	-0.0993503406643867	-0.27272641658783	25.5781726837158	0.0103587592020631	-0.00327756232582033	-0.00814767740666866	-0.00457625929266214
858	1.8486955165863	0.0519478917121887	25.2534980773926	-0.00490093370899558	-0.00295288790948689	0.00516396993771195	0.00646266713738441
859	0.54999828338623	0.0519478917121887	25.3833675384521	-0.00230353930965066	-0.00652430532500148	-0.000355493422830477	0.00906006153672934
860	-2.69674491882324	1.02597081661224	25.1885623931885	-0.0195112787187099	-0.00100484199356288	-0.00425158534198999	0.000618529506027699
861	1.19934689998627	-0.27272641658783	25.4483013153076	-0.00327756232582033	0.0022419011220336	-0.0026282137259841	-0.00977104809135199
862	1.19934689998627	0.0519478917121887	25.123628616333	-0.00587495695799589	-0.000680167751852423	-0.00327756232582033	-0.000680167751852423
863	-0.748698949813843	0.701296508312225	25.6431064605713	0.0220470335334539	-0.00197886489331722	-0.00327756232582033	-3.08191010844894e-05
864	1.8486955165863	0.0519478917121887	25.5781726837158	0.000943203864153475	-0.00197886489331722	-0.00132951640989631	-0.00392691092565656
865	-0.0993503406643867	0.376622200012207	25.0586929321289	0.00256657530553639	-0.00749832857400179	0.00743668992072344	0.00386527273803949
866	-0.0993503406643867	0.0519478917121887	25.1885623931885	0.00354059832170606	0.00841071270406246	-0.0026282137259841	0.0100340843200684
867	-0.0993503406643867	0.0519478917121887	25.3833675384521	0.0103587592020631	0.00451462110504508	-0.00977104809135199	0.00289124972186983
868	-0.0993503406643867	1.02597081661224	25.1885623931885	0.0200989879667759	0.00841071270406246	0.00418994715437293	0.0022419011220336
869	-0.0993503406643867	0.0519478917121887	25.5781726837158	0.0106834331527352	0.0022419011220336	0.00483929552137852	-0.000680167751852423
870	1.19934689998627	1.02597081661224	25.318431854248	-0.00197886489331722	-0.00425158534198999	-0.00587495695799589	0.000293855206109583
871	-0.0993503406643867	1.67531943321228	25.0586929321289	0.00743668992072344	0.00354059832170606	-0.00782300252467394	-0.00100484199356288
872	0.54999828338623	-0.922075033187866	25.6431064605713	0.000293855206109583	-0.000355493422830477	0.00289124972186983	0.000943203864153475
873	1.19934689998627	0.0519478917121887	25.7080421447754	-0.00392691092565656	0.00191722682211548	0.00516396993771195	-0.00197886489331722
874	-0.748698949813843	0.0519478917121887	25.7729759216309	0.00126787810586393	-0.00425158534198999	-0.0104203969240189	-0.000355493422830477
875	-1.39804756641388	1.02597081661224	25.3833675384521	-0.00555028254166245	-0.00360223650932312	-0.00327756232582033	0.00483929552137852
876	-0.748698949813843	1.02597081661224	25.318431854248	-0.0156151866540313	0.00418994715437293	-0.00490093370899558	0.000618529506027699
877	2.49804425239563	0.376622200012207	25.1885623931885	0.00776136433705688	0.00548864435404539	-0.00165419070981443	-0.00327756232582033
878	1.8486955165863	-0.27272641658783	25.318431854248	0.0022419011220336	-0.000680167751852423	0.000943203864153475	-3.08191010844894e-05
879	1.8486955165863	-0.27272641658783	25.3833675384521	-0.00522560812532902	0.000293855206109583	-0.00652430532500148	0.00483929552137852
880	0.54999828338623	0.0519478917121887	25.2534980773926	-0.00619963090866804	-0.00490093370899558	0.00711201597005129	-0.00425158534198999
881	3.14739274978638	-0.27272641658783	25.5132369995117	0.0022419011220336	-0.00165419070981443	-0.00457625929266214	-0.00197886489331722
882	-1.39804756641388	1.02597081661224	25.4483013153076	0.000293855206109583	0.00613799272105098	-0.00197886489331722	-0.00425158534198999
883	-0.748698949813843	1.02597081661224	25.5132369995117	0.00841071270406246	0.00191722682211548	0.00126787810586393	0.00418994715437293
884	0.54999828338623	1.02597081661224	25.1885623931885	0.00483929552137852	0.00418994715437293	-0.0120437685400248	-0.00132951640989631
885	-0.0993503406643867	1.02597081661224	24.9937572479248	-0.00912170019000769	0.00289124972186983	-0.00197886489331722	0.00256657530553639
886	0.54999828338623	0.701296508312225	25.5132369995117	0.0113327819854021	-0.00782300252467394	-0.00782300252467394	-0.00132951640989631
887	1.19934689998627	-1.24674940109253	25.6431064605713	-0.00100484199356288	-0.00132951640989631	0.0022419011220336	-0.0100957229733467
888	-0.0993503406643867	0.701296508312225	25.5132369995117	0.00386527273803949	0.00516396993771195	-0.00457625929266214	0.00646266713738441
889	-2.04739618301392	0.376622200012207	25.5781726837158	-0.0172385573387146	-0.0026282137259841	-0.0026282137259841	0.00126787810586393
890	-0.748698949813843	1.35064518451691	25.6431064605713	0.00776136433705688	0.00386527273803949	-0.00392691092565656	-0.00717365415766835
891	0.54999828338623	0.701296508312225	25.3833675384521	-0.0139918150380254	0.00906006153672934	-0.00522560812532902	0.00516396993771195
892	0.54999828338623	0.376622200012207	25.318431854248	0.0142548503354192	0.00776136433705688	-0.00814767740666866	-0.00360223650932312
893	1.19934689998627	0.376622200012207	25.318431854248	0.01100810803473	0.000293855206109583	-0.000355493422830477	0.00256657530553639
894	-0.748698949813843	-0.922075033187866	25.5781726837158	-0.0107450718060136	-0.00912170019000769	0.00256657530553639	0.0022419011220336
895	0.54999828338623	0.701296508312225	25.3833675384521	0.0113327819854021	-0.00132951640989631	-0.00295288790948689	-0.00165419070981443
896	-0.748698949813843	1.02597081661224	25.837911605835	-0.00165419070981443	0.00776136433705688	0.00418994715437293	0.00354059832170606
897	-0.748698949813843	-0.27272641658783	25.6431064605713	-0.0117190945893526	0.00354059832170606	0.00711201597005129	-0.00132951640989631
898	0.54999828338623	0.701296508312225	25.0586929321289	-0.000680167751852423	0.00191722682211548	0.00646266713738441	0.00191722682211548
899	1.19934689998627	0.0519478917121887	25.2534980773926	0.00646266713738441	-0.0026282137259841	-0.00230353930965066	0.00483929552137852
900	0.54999828338623	0.701296508312225	25.4483013153076	-0.00555028254166245	-0.00392691092565656	-0.00360223650932312	0.00516396993771195
901	1.8486955165863	-0.597400724887848	25.3833675384521	0.00808603875339031	0.000618529506027699	-0.00457625929266214	0.00386527273803949
902	1.19934689998627	0.0519478917121887	25.4483013153076	0.00548864435404539	-0.00132951640989631	-0.00782300252467394	-0.00587495695799589
903	0.54999828338623	0.376622200012207	25.5132369995117	-0.0104203969240189	-0.00327756232582033	-0.00132951640989631	-0.000355493422830477
904	-2.04739618301392	1.35064518451691	25.1885623931885	-0.0113944197073579	0.00321592413820326	0.00321592413820326	0.00256657530553639
905	-0.748698949813843	1.02597081661224	25.2534980773926	-0.0120437685400248	0.00581331877037883	-0.00327756232582033	0.00451462110504508
906	1.19934689998627	1.02597081661224	24.9288234710693	0.0262678004801273	0.00581331877037883	-0.0100957229733467	-0.00360223650932312
907	1.8486955165863	0.376622200012207	25.318431854248	-0.0110697457566857	0.00711201597005129	-0.00555028254166245	0.00256657530553639
908	-0.0993503406643867	0.701296508312225	25.6431064605713	-0.00100484199356288	-0.00457625929266214	-0.000355493422830477	-0.00652430532500148
909	1.19934689998627	-1.89609801769257	25.9677810668945	0.00191722682211548	-0.00749832857400179	-0.00230353930965066	0.00159255252219737
910	-0.0993503406643867	1.02597081661224	25.2534980773926	0.00873538758605719	0.000293855206109583	0.000618529506027699	-0.00100484199356288
911	-2.04739618301392	1.02597081661224	25.2534980773926	0.000618529506027699	0.00451462110504508	-0.00879702530801296	-3.08191010844894e-05
912	-1.39804756641388	0.0519478917121887	25.6431064605713	-0.0152905117720366	0.00386527273803949	-0.00587495695799589	-0.00587495695799589
913	-0.748698949813843	0.0519478917121887	25.6431064605713	0.0200989879667759	-0.0026282137259841	-0.00522560812532902	0.00873538758605719
914	0.54999828338623	-0.27272641658783	25.6431064605713	0.0113327819854021	-3.08191010844894e-05	-0.0126931173726916	0.00711201597005129
915	-0.748698949813843	0.701296508312225	25.5781726837158	0.0220470335334539	0.000943203864153475	-0.00619963090866804	0.00386527273803949
916	-0.748698949813843	0.701296508312225	25.837911605835	0.0022419011220336	0.00256657530553639	-0.000355493422830477	0.000293855206109583
917	1.8486955165863	-0.922075033187866	25.5132369995117	0.00646266713738441	-0.000680167751852423	-0.00749832857400179	-0.00717365415766835
918	-0.0993503406643867	1.99999380111694	25.3833675384521	0.0165275707840919	-0.00879702530801296	0.00938473641872406	-0.00100484199356288
919	-1.39804756641388	0.0519478917121887	25.5781726837158	-0.0162645354866982	-0.00100484199356288	-0.000355493422830477	0.00581331877037883
920	-0.0993503406643867	0.701296508312225	25.5781726837158	0.00548864435404539	-0.00197886489331722	-0.00132951640989631	0.000943203864153475
921	0.54999828338623	0.0519478917121887	25.5781726837158	-0.00132951640989631	0.00970941036939621	-0.00295288790948689	-0.00132951640989631
922	-0.0993503406643867	1.02597081661224	25.5781726837158	0.00451462110504508	0.0132808275520802	-0.00457625929266214	-0.00360223650932312
923	1.19934689998627	0.376622200012207	25.2534980773926	0.0022419011220336	-3.08191010844894e-05	0.000943203864153475	-0.00619963090866804
924	-0.0993503406643867	0.376622200012207	25.318431854248	-0.0146411629393697	-0.0120437685400248	0.000943203864153475	0.00613799272105098
925	-0.0993503406643867	1.02597081661224	25.318431854248	-0.017887907102704	0.00711201597005129	-0.00295288790948689	-0.00522560812532902
926	-2.69674491882324	1.35064518451691	25.3833675384521	-0.00425158534198999	-0.00165419070981443	0.00159255252219737	-0.00749832857400179
927	1.19934689998627	0.0519478917121887	25.5132369995117	-0.0182125810533762	0.00548864435404539	-0.00652430532500148	0.00970941036939621
928	1.8486955165863	0.0519478917121887	25.6431064605713	0.00841071270406246	0.000943203864153475	-0.00490093370899558	-0.00197886489331722
929	1.19934689998627	0.376622200012207	25.4483013153076	-0.00587495695799589	0.0022419011220336	-3.08191010844894e-05	0.00159255252219737
930	-0.0993503406643867	1.02597081661224	25.1885623931885	0.00159255252219737	-0.00230353930965066	0.00256657530553639	0.00321592413820326
931	0.54999828338623	-0.922075033187866	25.318431854248	-0.00457625929266214	-0.00490093370899558	-0.00327756232582033	-0.00847235135734081
932	0.54999828338623	0.0519478917121887	25.5781726837158	-0.00457625929266214	0.00451462110504508	-0.00100484199356288	-0.0107450718060136
933	-0.748698949813843	0.0519478917121887	25.9028453826904	0.00256657530553639	-0.0026282137259841	0.00483929552137852	0.000293855206109583
934	0.54999828338623	0.0519478917121887	25.6431064605713	-0.00197886489331722	0.000293855206109583	-0.00814767740666866	0.00906006153672934
935	-0.748698949813843	1.35064518451691	25.3833675384521	0.00191722682211548	0.0022419011220336	-0.00197886489331722	0.000618529506027699
936	-0.0993503406643867	1.02597081661224	25.1885623931885	0.0100340843200684	0.0022419011220336	-0.00912170019000769	0.000293855206109583
937	1.8486955165863	-0.27272641658783	25.318431854248	0.00191722682211548	0.00711201597005129	0.0022419011220336	-0.00490093370899558
938	-0.748698949813843	0.0519478917121887	25.318431854248	0.00841071270406246	-0.0120437685400248	0.00873538758605719	0.00873538758605719
939	1.8486955165863	-0.27272641658783	25.6431064605713	-0.00490093370899558	0.00126787810586393	0.000293855206109583	0.00191722682211548
940	-0.748698949813843	1.02597081661224	25.5781726837158	0.00678734155371785	0.000943203864153475	-0.00457625929266214	-0.00197886489331722
941	-0.0993503406643867	0.0519478917121887	25.7729759216309	0.00321592413820326	-3.08191010844894e-05	-0.00457625929266214	0.00646266713738441
942	0.54999828338623	1.02597081661224	25.5132369995117	-0.00944637414067984	0.000943203864153475	-0.0100957229733467	-0.000680167751852423
943	-0.0993503406643867	1.02597081661224	24.9937572479248	0.00678734155371785	-0.00230353930965066	0.0022419011220336	-0.000680167751852423
944	-0.0993503406643867	1.02597081661224	24.9937572479248	0.0106834331527352	-0.00230353930965066	-0.00555028254166245	0.00516396993771195
945	1.19934689998627	0.376622200012207	25.1885623931885	0.000293855206109583	-0.00100484199356288	0.000618529506027699	0.00418994715437293
946	-0.0993503406643867	0.376622200012207	25.123628616333	0.00711201597005129	-0.00425158534198999	-0.00100484199356288	-0.00652430532500148
947	1.19934689998627	0.0519478917121887	25.6431064605713	0.00418994715437293	0.0106834331527352	-0.0104203969240189	-0.00912170019000769
948	-1.39804756641388	-0.27272641658783	25.7080421447754	0.0022419011220336	0.00256657530553639	0.000943203864153475	-0.000355493422830477
949	1.19934689998627	0.376622200012207	25.7729759216309	0.00646266713738441	-0.000355493422830477	0.000943203864153475	0.00126787810586393
950	-0.748698949813843	0.701296508312225	24.9937572479248	-0.0110697457566857	-0.00490093370899558	0.000618529506027699	-0.00197886489331722
951	0.54999828338623	-0.27272641658783	25.123628616333	-0.00392691092565656	0.00548864435404539	-0.00457625929266214	-0.00100484199356288
952	1.19934689998627	0.376622200012207	25.3833675384521	-0.000355493422830477	0.00613799272105098	-0.00619963090866804	-3.08191010844894e-05
953	1.19934689998627	-1.5714236497879	25.3833675384521	0.0132808275520802	-0.00522560812532902	0.00483929552137852	-0.00392691092565656
954	2.49804425239563	-0.27272641658783	25.837911605835	-0.00977104809135199	0.0113327819854021	0.00354059832170606	0.00938473641872406
955	-0.0993503406643867	0.376622200012207	25.7080421447754	-0.00944637414067984	0.0022419011220336	-0.00197886489331722	0.00289124972186983
956	-1.39804756641388	1.02597081661224	25.318431854248	-0.000355493422830477	0.00386527273803949	-0.0100957229733467	-0.00100484199356288
957	1.8486955165863	0.701296508312225	25.1885623931885	0.0113327819854021	0.00516396993771195	-0.00619963090866804	-0.0152905117720366
958	-0.748698949813843	1.35064518451691	25.0586929321289	0.00613799272105098	-0.00490093370899558	-0.00392691092565656	0.00256657530553639
959	2.49804425239563	0.0519478917121887	25.1885623931885	0.013930176384747	0.00159255252219737	-0.00684897974133492	-0.000680167751852423
960	-0.748698949813843	-0.597400724887848	25.5132369995117	0.00678734155371785	-0.00197886489331722	0.00321592413820326	-0.00490093370899558
961	1.8486955165863	-0.597400724887848	25.5781726837158	0.00483929552137852	0.00256657530553639	-0.00392691092565656	-0.000680167751852423
962	-0.0993503406643867	1.02597081661224	25.5132369995117	0.00354059832170606	0.00548864435404539	-0.00944637414067984	-0.00977104809135199
963	-2.69674491882324	1.67531943321228	25.123628616333	-0.0110697457566857	-0.00197886489331722	-0.00944637414067984	0.000293855206109583
964	-0.0993503406643867	1.02597081661224	25.2534980773926	-0.00652430532500148	0.00354059832170606	0.00711201597005129	-0.000355493422830477
965	0.54999828338623	1.02597081661224	25.123628616333	0.000293855206109583	0.00159255252219737	-0.000680167751852423	-0.000355493422830477
966	-1.39804756641388	1.35064518451691	25.4483013153076	0.0298392176628113	0.00256657530553639	-0.00814767740666866	-0.00132951640989631
967	0.54999828338623	-0.27272641658783	25.5132369995117	0.00126787810586393	-0.000680167751852423	-0.00327756232582033	-0.00392691092565656
968	1.8486955165863	-1.24674940109253	25.6431064605713	-0.00165419070981443	-0.0117190945893526	-0.00522560812532902	-0.00879702530801296
969	0.54999828338623	0.0519478917121887	25.9028453826904	0.0123068047687411	0.00321592413820326	-0.00360223650932312	0.00126787810586393
970	-1.39804756641388	1.02597081661224	25.123628616333	0.00678734155371785	0.000618529506027699	-0.00490093370899558	0.00808603875339031
971	-0.748698949813843	0.376622200012207	25.318431854248	0.0145795252174139	-0.00165419070981443	-0.00652430532500148	-0.00522560812532902
972	2.49804425239563	0.376622200012207	25.4483013153076	-0.00879702530801296	0.00321592413820326	-0.00457625929266214	-0.0123684434220195
973	1.8486955165863	0.0519478917121887	25.3833675384521	0.0145795252174139	-0.00490093370899558	-0.0026282137259841	0.00159255252219737
974	0.54999828338623	0.376622200012207	25.5781726837158	-0.00392691092565656	-0.00230353930965066	-0.000355493422830477	0.00906006153672934
975	-0.748698949813843	-0.27272641658783	25.837911605835	-0.00814767740666866	-0.00652430532500148	-0.00425158534198999	-0.000355493422830477
976	0.54999828338623	0.376622200012207	25.123628616333	0.0145795252174139	0.00289124972186983	0.00451462110504508	0.000943203864153475
977	0.54999828338623	0.376622200012207	25.2534980773926	-0.0107450718060136	0.011982130818069	-0.00522560812532902	0.000293855206109583
978	-0.0993503406643867	0.0519478917121887	25.3833675384521	0.00808603875339031	-0.00100484199356288	0.00418994715437293	-0.000680167751852423
979	1.8486955165863	0.0519478917121887	25.2534980773926	0.020423661917448	0.00126787810586393	0.000618529506027699	0.00678734155371785
980	-0.0993503406643867	1.67531943321228	25.1885623931885	-0.0139918150380254	0.000293855206109583	-0.0130177913233638	0.00256657530553639
981	1.8486955165863	0.376622200012207	25.7729759216309	0.01100810803473	0.00126787810586393	-0.00847235135734081	0.000943203864153475
982	-0.0993503406643867	-0.27272641658783	25.318431854248	-0.00944637414067984	-0.00230353930965066	-0.00555028254166245	-0.0026282137259841
983	-0.748698949813843	-0.922075033187866	25.6431064605713	-0.00360223650932312	-0.00555028254166245	0.00581331877037883	-0.00100484199356288
984	1.8486955165863	-0.27272641658783	25.6431064605713	-0.00912170019000769	-0.00555028254166245	-0.000355493422830477	0.00354059832170606
985	-1.39804756641388	0.376622200012207	25.6431064605713	-0.00879702530801296	-0.00165419070981443	-0.00230353930965066	-0.00684897974133492
986	0.54999828338623	0.376622200012207	25.6431064605713	0.0269171483814716	0.00483929552137852	0.00159255252219737	0.000293855206109583
987	0.54999828338623	1.02597081661224	25.4483013153076	0.00354059832170606	0.00191722682211548	-0.0104203969240189	-0.00847235135734081
988	-0.0993503406643867	1.35064518451691	25.3833675384521	-0.0113944197073579	-0.00392691092565656	-0.00295288790948689	-0.000355493422830477
989	2.49804425239563	-0.597400724887848	25.5132369995117	-0.0100957229733467	-0.00619963090866804	0.0022419011220336	0.00386527273803949
990	1.8486955165863	-1.24674940109253	25.2534980773926	0.0022419011220336	-0.00879702530801296	-0.00425158534198999	-3.08191010844894e-05
991	-1.39804756641388	1.35064518451691	25.123628616333	-0.0026282137259841	0.0123068047687411	0.00678734155371785	-0.00327756232582033
992	-3.34609341621399	0.701296508312225	25.6431064605713	-0.0149658378213644	0.00776136433705688	-0.0136671401560307	0.000618529506027699
993	-0.0993503406643867	0.701296508312225	25.1885623931885	0.013930176384747	-0.00165419070981443	0.000943203864153475	0.0022419011220336
994	0.54999828338623	1.02597081661224	25.3833675384521	-0.00132951640989631	0.000618529506027699	-0.000355493422830477	0.0100340843200684
995	1.8486955165863	0.0519478917121887	25.3833675384521	0.0213976856321096	0.00906006153672934	-0.00652430532500148	0.000618529506027699
996	0.54999828338623	1.02597081661224	25.123628616333	-0.00652430532500148	-0.000355493422830477	-0.00295288790948689	-0.00132951640989631
997	-0.748698949813843	0.376622200012207	25.123628616333	0.00873538758605719	-0.00457625929266214	-0.00652430532500148	0.00354059832170606
998	-0.0993503406643867	0.376622200012207	25.5781726837158	-0.00555028254166245	-0.00100484199356288	-3.08191010844894e-05	-0.000680167751852423
999	-0.748698949813843	1.02597081661224	25.5781726837158	-0.00619963090866804	0.00289124972186983	0.00581331877037883	0.00581331877037883
1000	-2.04739618301392	0.0519478917121887	25.9028453826904	-0.00327756232582033	0.00418994715437293	0.00159255252219737	0.00646266713738441
1001	3.14739274978638	0.0519478917121887	25.5132369995117	0.00354059832170606	0.00613799272105098	-0.00912170019000769	-0.000680167751852423
1002	-0.748698949813843	1.35064518451691	24.9937572479248	0.00743668992072344	0.00711201597005129	-0.00977104809135199	0.00191722682211548
1003	-0.0993503406643867	-0.27272641658783	25.3833675384521	0.00126787810586393	-0.00327756232582033	0.00191722682211548	0.00159255252219737
1004	2.49804425239563	-0.597400724887848	25.3833675384521	0.00678734155371785	-0.00327756232582033	-0.00197886489331722	0.00418994715437293
1005	1.19934689998627	-0.922075033187866	25.5132369995117	-0.000680167751852423	-0.00392691092565656	-0.00522560812532902	-0.00814767740666866
1006	-0.748698949813843	-0.27272641658783	25.7080421447754	0.00321592413820326	0.00646266713738441	-0.00392691092565656	-0.000355493422830477
1007	-2.69674491882324	1.02597081661224	25.318431854248	-3.08191010844894e-05	0.00873538758605719	-0.00165419070981443	0.00256657530553639
1008	0.54999828338623	0.0519478917121887	25.318431854248	-0.00392691092565656	-0.00197886489331722	0.00711201597005129	0.0022419011220336
1009	0.54999828338623	-0.27272641658783	25.5132369995117	-0.00944637414067984	0.00289124972186983	-0.00230353930965066	0.00289124972186983
1010	1.19934689998627	1.02597081661224	25.2534980773926	-0.00360223650932312	-0.00457625929266214	-0.00295288790948689	0.0022419011220336
1011	0.54999828338623	1.02597081661224	25.5132369995117	-0.00230353930965066	-0.000355493422830477	-0.00100484199356288	0.000293855206109583
1012	1.19934689998627	-1.24674940109253	25.5781726837158	-0.0123684434220195	-0.000680167751852423	-0.00717365415766835	-0.00457625929266214
1013	-0.0993503406643867	0.376622200012207	25.5781726837158	0.0239950809627771	-0.00132951640989631	0.00354059832170606	-0.00587495695799589
1014	-2.04739618301392	1.35064518451691	25.7729759216309	-0.00100484199356288	-0.00717365415766835	-0.000680167751852423	0.00808603875339031
1015	-1.39804756641388	0.701296508312225	25.123628616333	-0.0201606266200542	0.00451462110504508	-0.00230353930965066	0.0022419011220336
1016	2.49804425239563	0.376622200012207	25.318431854248	0.00873538758605719	-0.00165419070981443	-0.00165419070981443	0.00289124972186983
1017	1.19934689998627	-0.597400724887848	25.4483013153076	-0.00555028254166245	0.00743668992072344	-0.00587495695799589	-0.00457625929266214
1018	0.54999828338623	1.02597081661224	25.4483013153076	0.0145795252174139	-0.00295288790948689	0.00289124972186983	0.00386527273803949
1019	-0.0993503406643867	0.701296508312225	25.318431854248	0.0158782228827477	-0.00684897974133492	0.00126787810586393	0.00581331877037883
1020	-0.0993503406643867	-0.597400724887848	25.9028453826904	0.00126787810586393	0.00418994715437293	-0.00814767740666866	-0.00100484199356288
1021	-0.0993503406643867	0.0519478917121887	25.2534980773926	-0.0172385573387146	-0.00782300252467394	-0.000680167751852423	-0.00197886489331722
1022	-3.34609341621399	1.02597081661224	25.3833675384521	0.0220470335334539	0.00613799272105098	-0.00814767740666866	0.00126787810586393
1023	1.19934689998627	1.02597081661224	25.5781726837158	0.000618529506027699	0.00646266713738441	0.000943203864153475	0.00289124972186983
1024	-0.0993503406643867	0.701296508312225	25.0586929321289	0.00483929552137852	-0.00230353930965066	-0.00360223650932312	0.00191722682211548
1025	-0.0993503406643867	0.701296508312225	25.2534980773926	0.00256657530553639	-0.00360223650932312	-0.00814767740666866	-0.000680167751852423
1026	1.19934689998627	0.701296508312225	25.4483013153076	0.00191722682211548	-0.00132951640989631	-0.00392691092565656	-0.00490093370899558
1027	2.49804425239563	0.0519478917121887	25.5132369995117	-0.00392691092565656	-0.00555028254166245	-0.00100484199356288	-0.00230353930965066
1028	1.19934689998627	-0.597400724887848	25.2534980773926	-0.00652430532500148	-0.00230353930965066	0.01100810803473	0.000618529506027699
1029	1.19934689998627	-0.27272641658783	25.4483013153076	0.00841071270406246	0.000943203864153475	-0.00392691092565656	0.0116574559360743
1030	-2.04739618301392	1.02597081661224	25.3833675384521	-0.0146411629393697	0.00970941036939621	-0.00717365415766835	0.00451462110504508
1031	1.8486955165863	-0.27272641658783	25.5781726837158	-0.000355493422830477	0.00711201597005129	-0.00619963090866804	0.00418994715437293
1032	1.19934689998627	0.0519478917121887	25.5781726837158	0.00613799272105098	0.0100340843200684	-0.00652430532500148	-0.00652430532500148
1033	0.54999828338623	0.0519478917121887	25.6431064605713	0.00159255252219737	-0.00132951640989631	0.0022419011220336	-0.00165419070981443
1034	1.8486955165863	-0.597400724887848	25.5132369995117	-0.0113944197073579	-0.00392691092565656	0.00321592413820326	0.00906006153672934
1035	1.19934689998627	-0.922075033187866	25.2534980773926	0.0233457311987877	-0.000680167751852423	-0.00132951640989631	-0.00457625929266214
1036	0.54999828338623	0.701296508312225	25.5781726837158	0.0022419011220336	0.00711201597005129	0.00289124972186983	-0.00587495695799589
1037	-2.04739618301392	1.02597081661224	25.2534980773926	-0.0113944197073579	0.000943203864153475	-0.00425158534198999	0.00873538758605719
1038	-0.748698949813843	1.35064518451691	25.1885623931885	0.000943203864153475	0.00646266713738441	-0.00457625929266214	0.000943203864153475
1039	-0.0993503406643867	1.02597081661224	25.1885623931885	0.00646266713738441	-0.00717365415766835	-0.00197886489331722	0.0100340843200684
1040	2.49804425239563	-0.27272641658783	25.837911605835	0.000293855206109583	-0.00230353930965066	-0.00684897974133492	-0.0026282137259841
1041	1.19934689998627	0.0519478917121887	25.0586929321289	-0.0117190945893526	-0.00327756232582033	0.000618529506027699	-0.0026282137259841
1042	-0.0993503406643867	-0.27272641658783	25.318431854248	0.013930176384747	-0.000355493422830477	-0.00782300252467394	-0.00327756232582033
1043	1.19934689998627	1.02597081661224	25.3833675384521	-0.00100484199356288	-0.00132951640989631	0.00191722682211548	0.000293855206109583
1044	-1.39804756641388	0.701296508312225	25.4483013153076	-0.00814767740666866	-0.00165419070981443	0.00548864435404539	0.00418994715437293
1045	-0.748698949813843	0.701296508312225	25.837911605835	0.00159255252219737	0.00256657530553639	-0.00295288790948689	-0.0026282137259841
1046	0.54999828338623	0.701296508312225	25.4483013153076	0.00613799272105098	0.00191722682211548	-0.00392691092565656	-0.00132951640989631
1047	0.54999828338623	1.67531943321228	25.1885623931885	0.0158782228827477	0.00516396993771195	-0.0117190945893526	0.000618529506027699
1048	1.19934689998627	-0.27272641658783	25.3833675384521	0.0188002903014421	0.00159255252219737	-0.00555028254166245	-0.00100484199356288
1049	1.19934689998627	-1.5714236497879	25.318431854248	-0.0139918150380254	-0.0104203969240189	0.000618529506027699	0.00289124972186983
1050	-0.0993503406643867	0.701296508312225	25.123628616333	-0.00360223650932312	-0.00197886489331722	-0.00327756232582033	0.0022419011220336
1051	1.19934689998627	-0.27272641658783	25.9028453826904	0.00516396993771195	0.00808603875339031	-0.00782300252467394	0.00873538758605719
1052	-0.748698949813843	0.0519478917121887	25.7080421447754	0.0259431265294552	0.00548864435404539	-0.0026282137259841	0.000293855206109583
1053	0.54999828338623	0.0519478917121887	25.7080421447754	0.00191722682211548	-0.000680167751852423	0.00256657530553639	-0.00555028254166245
1054	2.49804425239563	-0.27272641658783	25.3833675384521	0.0126314787194133	0.00354059832170606	-0.00295288790948689	0.00808603875339031
1055	1.19934689998627	0.0519478917121887	25.318431854248	-0.00847235135734081	-0.00132951640989631	-0.00749832857400179	-0.0026282137259841
1056	0.54999828338623	0.376622200012207	25.1885623931885	-0.00132951640989631	0.00321592413820326	-0.00912170019000769	0.000293855206109583
1057	1.8486955165863	-0.597400724887848	25.2534980773926	0.00613799272105098	-0.00684897974133492	-0.00425158534198999	0.00159255252219737
1058	-0.748698949813843	1.99999380111694	25.6431064605713	0.00678734155371785	0.00451462110504508	-0.0100957229733467	0.00289124972186983
1059	-3.34609341621399	1.02597081661224	25.837911605835	-0.0172385573387146	-0.00814767740666866	0.00159255252219737	0.0022419011220336
1060	0.54999828338623	-0.27272641658783	25.7080421447754	0.00191722682211548	0.000618529506027699	-0.00944637414067984	0.000618529506027699
1061	2.49804425239563	0.701296508312225	24.9288234710693	-0.00847235135734081	0.00646266713738441	-0.0026282137259841	0.0022419011220336
1062	0.54999828338623	1.02597081661224	24.9937572479248	-0.00555028254166245	0.00906006153672934	-0.00197886489331722	-0.00814767740666866
1063	-0.748698949813843	0.376622200012207	25.2534980773926	-0.0172385573387146	-0.000355493422830477	0.00321592413820326	-0.00100484199356288
1064	-0.0993503406643867	-0.922075033187866	25.5781726837158	-0.00619963090866804	-0.00619963090866804	0.00678734155371785	0.00321592413820326
1065	0.54999828338623	-0.27272641658783	25.6431064605713	0.00970941036939621	0.000293855206109583	-0.00652430532500148	-0.00165419070981443
1066	-0.0993503406643867	1.35064518451691	25.5781726837158	-0.00944637414067984	0.00354059832170606	-0.00197886489331722	-0.00360223650932312
1067	-2.04739618301392	1.02597081661224	25.4483013153076	0.00808603875339031	0.00548864435404539	-0.00490093370899558	0.00354059832170606
1068	1.8486955165863	-0.597400724887848	25.6431064605713	-3.08191010844894e-05	-0.00132951640989631	-0.00327756232582033	-0.00392691092565656
1069	-0.0993503406643867	1.02597081661224	25.4483013153076	-0.00132951640989631	-0.00425158534198999	0.00386527273803949	0.00808603875339031
1070	-0.0993503406643867	1.02597081661224	25.2534980773926	0.00613799272105098	0.00451462110504508	-0.000355493422830477	-0.000680167751852423
1071	1.19934689998627	-0.597400724887848	25.5781726837158	-0.0143164889886975	0.00289124972186983	-0.000355493422830477	-0.00132951640989631
1072	1.8486955165863	-0.922075033187866	25.6431064605713	-0.00944637414067984	-0.0026282137259841	0.000943203864153475	0.00256657530553639
1073	2.49804425239563	-0.27272641658783	26.0327167510986	-0.0110697457566857	0.00289124972186983	0.00289124972186983	0.00321592413820326
1074	-0.748698949813843	-0.597400724887848	25.5132369995117	-0.00619963090866804	-0.00165419070981443	0.00841071270406246	0.00289124972186983
1075	-0.0993503406643867	0.0519478917121887	25.318431854248	-0.0139918150380254	-0.00100484199356288	0.00256657530553639	0.00159255252219737
1076	0.54999828338623	0.701296508312225	25.2534980773926	0.000943203864153475	0.00321592413820326	-0.0113944197073579	-0.00360223650932312
1077	1.8486955165863	1.02597081661224	24.9937572479248	0.00646266713738441	0.000293855206109583	-0.00392691092565656	-0.00425158534198999
1078	-0.0993503406643867	0.376622200012207	25.2534980773926	-0.00360223650932312	-0.00132951640989631	-0.0026282137259841	-0.00457625929266214
1079	1.19934689998627	0.0519478917121887	25.9028453826904	0.00776136433705688	-0.00782300252467394	-0.000680167751852423	0.00321592413820326
1080	1.19934689998627	-0.27272641658783	25.4483013153076	0.00418994715437293	-0.00295288790948689	0.00418994715437293	-0.00555028254166245
1081	1.19934689998627	0.376622200012207	25.3833675384521	0.0181509424000978	0.00386527273803949	-0.00230353930965066	-0.00295288790948689
1082	-1.39804756641388	1.02597081661224	25.3833675384521	-0.0136671401560307	0.00646266713738441	-0.00555028254166245	-0.00457625929266214
1083	-0.748698949813843	0.376622200012207	25.318431854248	0.0207483377307653	0.00289124972186983	0.00354059832170606	-0.0026282137259841
1084	1.19934689998627	0.0519478917121887	25.6431064605713	-0.0110697457566857	-0.00197886489331722	-3.08191010844894e-05	0.00418994715437293
1085	1.19934689998627	-0.27272641658783	25.5132369995117	-0.00717365415766835	-0.00360223650932312	-0.000680167751852423	0.0022419011220336
1086	-0.0993503406643867	1.02597081661224	25.4483013153076	0.00808603875339031	0.00256657530553639	-0.00295288790948689	-0.00522560812532902
1087	-0.0993503406643867	0.0519478917121887	25.2534980773926	0.00743668992072344	-0.0026282137259841	-0.00912170019000769	-0.00619963090866804
1088	1.19934689998627	-0.27272641658783	25.5132369995117	0.0103587592020631	0.00418994715437293	-0.00132951640989631	-0.00197886489331722
1089	0.54999828338623	0.0519478917121887	25.5781726837158	-0.00847235135734081	-0.000355493422830477	-0.00457625929266214	0.000943203864153475
1090	-2.04739618301392	1.35064518451691	25.5781726837158	-0.0104203969240189	-0.00490093370899558	0.0022419011220336	0.000943203864153475
1091	1.8486955165863	0.0519478917121887	25.7080421447754	0.00613799272105098	0.00321592413820326	-0.00814767740666866	-0.00197886489331722
1092	1.8486955165863	-0.27272641658783	25.4483013153076	0.00418994715437293	0.00873538758605719	-0.00165419070981443	0.000618529506027699
1093	1.8486955165863	0.0519478917121887	25.5132369995117	0.00808603875339031	0.00418994715437293	-0.00392691092565656	0.00159255252219737
1094	0.54999828338623	-0.597400724887848	25.318431854248	-0.00782300252467394	-0.00555028254166245	0.00678734155371785	0.000293855206109583
1095	1.8486955165863	-1.24674940109253	25.5781726837158	0.000943203864153475	-0.00425158534198999	-0.00425158534198999	0.00581331877037883
1096	0.54999828338623	0.376622200012207	25.6431064605713	0.00516396993771195	0.00873538758605719	-0.00717365415766835	-0.00879702530801296
1097	-2.04739618301392	0.701296508312225	25.2534980773926	-0.00132951640989631	0.00191722682211548	0.00191722682211548	-0.000355493422830477
1098	-0.0993503406643867	1.02597081661224	25.4483013153076	0.00581331877037883	0.00581331877037883	-0.00425158534198999	-0.000355493422830477
1099	1.8486955165863	0.376622200012207	25.3833675384521	0.00970941036939621	-0.00717365415766835	0.00743668992072344	0.00678734155371785
1100	0.54999828338623	0.376622200012207	25.318431854248	0.00906006153672934	0.012956153601408	-0.0126931173726916	0.00159255252219737
1101	1.19934689998627	0.701296508312225	25.123628616333	0.00451462110504508	-0.00230353930965066	-0.00619963090866804	0.000618529506027699
1102	-0.0993503406643867	-0.27272641658783	25.123628616333	0.00970941036939621	-0.00132951640989631	0.00256657530553639	-0.00132951640989631
1103	1.8486955165863	-0.27272641658783	25.3833675384521	-0.000355493422830477	-3.08191010844894e-05	0.000618529506027699	-0.00457625929266214
1104	-0.748698949813843	-0.27272641658783	25.5781726837158	-0.0136671401560307	0.000618529506027699	-0.00100484199356288	0.00613799272105098
1105	1.19934689998627	-0.27272641658783	25.9677810668945	-0.00555028254166245	-0.00360223650932312	0.00516396993771195	0.00126787810586393
1106	1.8486955165863	-0.27272641658783	25.7729759216309	-0.00717365415766835	0.00516396993771195	-0.00295288790948689	-3.08191010844894e-05
1107	0.54999828338623	0.0519478917121887	25.123628616333	-0.00814767740666866	0.00386527273803949	-0.00197886489331722	0.00516396993771195
1108	-0.748698949813843	1.02597081661224	25.0586929321289	-0.00230353930965066	-0.00749832857400179	0.0022419011220336	-0.00230353930965066
1109	1.19934689998627	-0.922075033187866	25.3833675384521	-0.00132951640989631	-0.00327756232582033	-0.00490093370899558	0.000293855206109583
1110	-0.0993503406643867	0.0519478917121887	25.318431854248	0.00126787810586393	-0.000680167751852423	-0.0026282137259841	0.00483929552137852
1111	-0.748698949813843	1.35064518451691	25.6431064605713	-0.0117190945893526	0.000293855206109583	0.00678734155371785	-0.00652430532500148
1112	-3.34609341621399	1.02597081661224	25.837911605835	0.000618529506027699	0.00418994715437293	-0.00295288790948689	0.00581331877037883
1113	-0.0993503406643867	0.376622200012207	25.318431854248	0.00841071270406246	0.00126787810586393	0.00646266713738441	-0.00197886489331722
1114	-0.0993503406643867	1.35064518451691	25.1885623931885	0.0126314787194133	-0.00100484199356288	0.00516396993771195	0.00289124972186983
1115	0.54999828338623	0.376622200012207	25.1885623931885	0.00451462110504508	-0.00197886489331722	-0.00522560812532902	-0.00392691092565656
1116	1.8486955165863	0.0519478917121887	25.4483013153076	-0.017887907102704	0.00743668992072344	-0.00165419070981443	0.00548864435404539
1117	0.54999828338623	-1.24674940109253	25.7729759216309	-0.00879702530801296	-0.0026282137259841	-0.00100484199356288	-0.0110697457566857
1118	-0.0993503406643867	-0.27272641658783	25.9028453826904	0.00354059832170606	0.00191722682211548	-0.00879702530801296	0.000293855206109583
1119	-1.39804756641388	0.701296508312225	25.7080421447754	-0.0136671401560307	-0.00360223650932312	0.00808603875339031	-0.00522560812532902
1120	-0.748698949813843	0.0519478917121887	25.3833675384521	-0.000355493422830477	0.00256657530553639	-0.0026282137259841	0.00321592413820326
1121	1.8486955165863	0.0519478917121887	25.3833675384521	0.00711201597005129	0.00256657530553639	-0.0117190945893526	-0.0026282137259841
1122	-0.0993503406643867	1.02597081661224	24.9288234710693	0.00711201597005129	0.000618529506027699	-0.00782300252467394	-0.00100484199356288
1123	-0.0993503406643867	1.02597081661224	25.318431854248	0.00743668992072344	0.00613799272105098	0.00159255252219737	-0.00197886489331722
1124	-0.0993503406643867	0.0519478917121887	25.3833675384521	-0.0107450718060136	-0.00749832857400179	-0.000680167751852423	0.00289124972186983
1125	-0.0993503406643867	1.02597081661224	25.7080421447754	-0.00425158534198999	0.00159255252219737	-0.00230353930965066	-0.00132951640989631
1126	-0.748698949813843	0.376622200012207	25.5781726837158	-0.00847235135734081	0.00256657530553639	-0.0143164889886975	0.00613799272105098
1127	-0.0993503406643867	-0.27272641658783	25.6431064605713	0.00711201597005129	0.00354059832170606	-0.000680167751852423	-3.08191010844894e-05
1128	-0.748698949813843	1.02597081661224	25.318431854248	-0.0156151866540313	-0.00100484199356288	0.00321592413820326	0.000293855206109583
1129	-0.0993503406643867	1.02597081661224	24.9937572479248	-0.00230353930965066	0.00126787810586393	0.0022419011220336	0.00483929552137852
1130	3.14739274978638	-0.27272641658783	25.5781726837158	-0.0156151866540313	-0.00360223650932312	-0.00360223650932312	0.00776136433705688
1131	1.19934689998627	0.701296508312225	25.5132369995117	-0.0126931173726916	0.00776136433705688	-0.000680167751852423	-0.00392691092565656
1132	0.54999828338623	-0.27272641658783	25.837911605835	-0.0172385573387146	-0.00977104809135199	-0.00295288790948689	-0.00522560812532902
1133	0.54999828338623	1.02597081661224	25.5132369995117	-0.00457625929266214	0.0022419011220336	0.00386527273803949	-0.00847235135734081
1134	-1.39804756641388	0.701296508312225	25.318431854248	0.00970941036939621	0.00743668992072344	-0.00100484199356288	0.00483929552137852
1135	-1.39804756641388	0.376622200012207	25.2534980773926	-0.00360223650932312	0.00256657530553639	0.00126787810586393	0.00191722682211548
1136	0.54999828338623	1.02597081661224	25.3833675384521	0.00159255252219737	-0.000355493422830477	-0.00327756232582033	-0.0126931173726916
1137	0.54999828338623	0.376622200012207	25.0586929321289	0.00418994715437293	0.00451462110504508	-0.000680167751852423	0.000943203864153475
1138	1.8486955165863	-0.27272641658783	25.837911605835	-0.00295288790948689	-3.08191010844894e-05	-0.00165419070981443	-3.08191010844894e-05
1139	1.8486955165863	-0.27272641658783	25.2534980773926	0.00159255252219737	-0.00522560812532902	0.00808603875339031	0.00159255252219737
1140	1.8486955165863	-0.922075033187866	25.3833675384521	0.0100340843200684	-0.00295288790948689	-0.00619963090866804	0.000943203864153475
1141	1.8486955165863	0.0519478917121887	25.5781726837158	-0.0100957229733467	-0.0026282137259841	-0.00912170019000769	-0.00295288790948689
1142	-2.69674491882324	1.35064518451691	25.5781726837158	-0.00782300252467394	0.00386527273803949	0.00386527273803949	0.000293855206109583
1143	-0.748698949813843	1.02597081661224	25.4483013153076	-0.00555028254166245	-0.00165419070981443	-0.00717365415766835	-0.00360223650932312
1144	0.54999828338623	1.02597081661224	25.7080421447754	-0.00977104809135199	-0.00197886489331722	-0.00132951640989631	-0.00944637414067984
1145	-0.0993503406643867	1.67531943321228	25.318431854248	0.013930176384747	0.00711201597005129	-3.08191010844894e-05	0.00354059832170606
1146	1.19934689998627	-0.27272641658783	25.6431064605713	0.0132808275520802	0.00386527273803949	-0.0126931173726916	-0.00490093370899558
1147	2.49804425239563	-1.24674940109253	25.3833675384521	0.0022419011220336	-0.000680167751852423	0.00256657530553639	-0.0026282137259841
1148	-1.39804756641388	1.02597081661224	25.123628616333	-0.000355493422830477	0.00159255252219737	-0.00457625929266214	0.00126787810586393
1149	0.54999828338623	0.0519478917121887	25.318431854248	-0.00360223650932312	-0.00619963090866804	-0.00165419070981443	0.000618529506027699
1150	-0.748698949813843	-0.27272641658783	25.5781726837158	-0.00132951640989631	0.00776136433705688	-0.00100484199356288	-0.00295288790948689
1151	1.19934689998627	-0.597400724887848	25.9028453826904	0.00841071270406246	-0.000680167751852423	-0.00684897974133492	0.000293855206109583
1152	1.19934689998627	1.02597081661224	25.0586929321289	0.0142548503354192	0.00581331877037883	-0.00749832857400179	0.00256657530553639
1153	-0.0993503406643867	1.02597081661224	25.3833675384521	-0.00522560812532902	0.000293855206109583	-0.00522560812532902	-0.0026282137259841
1154	-0.0993503406643867	0.701296508312225	25.318431854248	-0.0172385573387146	-0.00132951640989631	-0.00100484199356288	0.0113327819854021
1155	1.19934689998627	-0.27272641658783	25.5132369995117	0.00808603875339031	-0.0100957229733467	-0.00555028254166245	-3.08191010844894e-05
1156	-0.748698949813843	1.02597081661224	25.3833675384521	0.00646266713738441	0.011982130818069	-0.00197886489331722	0.000293855206109583
1157	-0.0993503406643867	0.0519478917121887	26.2924556732178	0.0181509424000978	0.00386527273803949	-0.00782300252467394	-0.00295288790948689
1158	1.19934689998627	0.376622200012207	25.9028453826904	0.0136055024340749	0.00548864435404539	0.00256657530553639	0.00159255252219737
1159	2.49804425239563	0.701296508312225	25.5781726837158	-0.0146411629393697	0.000293855206109583	-0.000355493422830477	0.00418994715437293
1160	-0.748698949813843	1.35064518451691	25.123628616333	0.00646266713738441	-0.00132951640989631	-0.00165419070981443	0.00678734155371785
1161	2.49804425239563	0.0519478917121887	25.4483013153076	0.00938473641872406	0.00354059832170606	-0.00555028254166245	0.00581331877037883
1162	1.19934689998627	-0.27272641658783	25.5132369995117	-0.0026282137259841	0.00289124972186983	0.00516396993771195	0.000618529506027699
1163	-0.748698949813843	1.02597081661224	25.5132369995117	-0.00879702530801296	0.00191722682211548	-0.00132951640989631	-0.000355493422830477
1164	-1.39804756641388	1.02597081661224	25.7729759216309	-0.00684897974133492	-0.00457625929266214	0.00711201597005129	0.00256657530553639
1165	-2.04739618301392	1.02597081661224	24.9937572479248	0.0162028968334198	0.00289124972186983	0.00289124972186983	0.00386527273803949
1166	2.49804425239563	0.0519478917121887	25.2534980773926	0.0022419011220336	0.00289124972186983	-0.0117190945893526	0.0022419011220336
1167	1.19934689998627	0.376622200012207	25.123628616333	0.0175015944987535	-0.000355493422830477	-0.00555028254166245	-0.00425158534198999
1168	-1.39804756641388	0.701296508312225	25.2534980773926	0.00483929552137852	0.00354059832170606	-0.00327756232582033	-0.00457625929266214
1169	3.14739274978638	-0.597400724887848	25.5132369995117	-0.00165419070981443	-0.00490093370899558	-0.00425158534198999	0.00483929552137852
1170	-0.748698949813843	-0.27272641658783	25.7729759216309	0.00159255252219737	-0.00879702530801296	-3.08191010844894e-05	-0.00197886489331722
1171	1.19934689998627	0.0519478917121887	25.837911605835	0.000293855206109583	0.00191722682211548	-0.00782300252467394	-0.000680167751852423
1172	-1.39804756641388	1.35064518451691	25.318431854248	-0.00425158534198999	0.00451462110504508	-0.00132951640989631	-0.00912170019000769
1173	-0.748698949813843	1.35064518451691	25.123628616333	0.012956153601408	-0.00327756232582033	0.000293855206109583	-0.00717365415766835
1174	-0.748698949813843	1.02597081661224	25.1885623931885	0.00970941036939621	-0.00684897974133492	0.000293855206109583	0.00126787810586393
1175	1.19934689998627	0.701296508312225	25.0586929321289	-0.0107450718060136	-3.08191010844894e-05	0.00743668992072344	0.00613799272105098
1176	1.19934689998627	1.02597081661224	25.318431854248	0.00678734155371785	0.00126787810586393	-0.0123684434220195	-0.00132951640989631
1177	1.19934689998627	-1.24674940109253	25.837911605835	0.00159255252219737	-0.00490093370899558	-0.00490093370899558	-0.00132951640989631
1178	-0.748698949813843	0.376622200012207	25.4483013153076	0.00906006153672934	0.000943203864153475	-0.00522560812532902	0.00256657530553639
1179	-0.0993503406643867	-0.597400724887848	25.318431854248	-0.00684897974133492	-3.08191010844894e-05	-0.00717365415766835	0.00516396993771195
1180	-2.69674491882324	0.701296508312225	25.318431854248	-0.0113944197073579	0.00743668992072344	-0.00230353930965066	0.00451462110504508
1181	1.8486955165863	0.376622200012207	25.7729759216309	-0.00100484199356288	0.00354059832170606	-0.0123684434220195	-0.0117190945893526
1182	1.8486955165863	0.0519478917121887	25.4483013153076	0.0106834331527352	0.01100810803473	-0.00555028254166245	0.00126787810586393
1183	3.14739274978638	0.701296508312225	25.7729759216309	0.00126787810586393	0.00483929552137852	-0.00522560812532902	0.00321592413820326
1184	1.19934689998627	0.376622200012207	25.318431854248	-0.00230353930965066	-0.00197886489331722	-0.00230353930965066	-0.00749832857400179
1185	0.54999828338623	-0.922075033187866	25.318431854248	0.0155535480007529	-0.000680167751852423	-0.000355493422830477	0.00451462110504508
1186	1.8486955165863	-0.597400724887848	25.2534980773926	-0.00782300252467394	0.00321592413820326	-0.00912170019000769	-3.08191010844894e-05
1187	-3.34609341621399	1.02597081661224	25.1885623931885	0.00516396993771195	0.00451462110504508	-0.00100484199356288	0.00159255252219737
1188	-0.748698949813843	1.02597081661224	25.123628616333	-0.00912170019000769	-0.00197886489331722	-0.00717365415766835	-0.00132951640989631
1189	1.8486955165863	0.0519478917121887	25.5781726837158	0.000943203864153475	0.00126787810586393	-0.000680167751852423	0.00191722682211548
1190	-0.748698949813843	1.35064518451691	25.837911605835	0.00776136433705688	0.000943203864153475	-0.00165419070981443	-0.000680167751852423
1191	1.8486955165863	-0.922075033187866	25.4483013153076	0.0116574559360743	0.011982130818069	-0.0100957229733467	0.000943203864153475
1192	2.49804425239563	-1.24674940109253	25.123628616333	-0.0162645354866982	-0.00587495695799589	0.00581331877037883	-0.00782300252467394
1193	-0.748698949813843	1.67531943321228	25.2534980773926	-0.0026282137259841	0.00321592413820326	0.00256657530553639	-0.00100484199356288
1194	-2.04739618301392	0.376622200012207	25.2534980773926	-0.00652430532500148	0.00289124972186983	-0.00100484199356288	0.00646266713738441
1195	-0.0993503406643867	1.02597081661224	25.2534980773926	0.000618529506027699	0.00483929552137852	0.00516396993771195	0.00159255252219737
1196	1.19934689998627	0.376622200012207	25.7080421447754	0.0116574559360743	0.00613799272105098	-0.00425158534198999	0.00256657530553639
1197	1.8486955165863	0.0519478917121887	25.3833675384521	-0.0120437685400248	0.00321592413820326	-0.0149658378213644	-0.00490093370899558
1198	-0.0993503406643867	1.02597081661224	25.1885623931885	0.0145795252174139	0.00613799272105098	0.000293855206109583	-0.00782300252467394
1199	1.19934689998627	-0.922075033187866	25.123628616333	0.0197743140161037	-0.0104203969240189	-3.08191010844894e-05	0.00256657530553639
1200	0.54999828338623	0.701296508312225	25.1885623931885	-0.0165892094373703	0.000293855206109583	-0.00100484199356288	0.00191722682211548
1201	-0.748698949813843	0.376622200012207	25.5132369995117	-0.0175632312893867	0.00646266713738441	-0.0113944197073579	-0.00360223650932312
1202	0.54999828338623	-0.922075033187866	25.6431064605713	0.00256657530553639	0.00354059832170606	-0.0100957229733467	-0.00100484199356288
1203	2.49804425239563	0.0519478917121887	26.0327167510986	-0.00652430532500148	0.00321592413820326	0.00613799272105098	0.00451462110504508
1204	1.19934689998627	0.0519478917121887	25.5781726837158	-0.00295288790948689	-0.00879702530801296	-0.00100484199356288	-0.00165419070981443
1205	1.19934689998627	0.0519478917121887	25.318431854248	-0.00425158534198999	0.00321592413820326	-0.00619963090866804	-3.08191010844894e-05
1206	1.8486955165863	-0.597400724887848	25.3833675384521	-0.0120437685400248	0.000943203864153475	-0.00100484199356288	-0.00425158534198999
1207	0.54999828338623	0.0519478917121887	25.4483013153076	-0.00392691092565656	0.00483929552137852	-0.00587495695799589	-0.00555028254166245
1208	1.8486955165863	0.376622200012207	25.5781726837158	0.0288651939481497	0.0022419011220336	0.000618529506027699	-0.00100484199356288
1209	-0.748698949813843	0.0519478917121887	25.837911605835	-0.0191866029053926	0.000618529506027699	-0.00230353930965066	0.000293855206109583
1210	-0.0993503406643867	1.02597081661224	25.6431064605713	-0.0172385573387146	-0.00360223650932312	0.0022419011220336	-0.00360223650932312
1211	0.54999828338623	0.0519478917121887	25.5132369995117	-0.00132951640989631	0.00581331877037883	-0.0104203969240189	0.00289124972186983
1212	1.19934689998627	0.376622200012207	25.5132369995117	0.00126787810586393	-0.00490093370899558	-0.00132951640989631	0.00126787810586393
1213	1.8486955165863	-0.27272641658783	25.5132369995117	-0.00295288790948689	0.00126787810586393	0.00451462110504508	0.000943203864153475
1214	3.14739274978638	-0.922075033187866	25.2534980773926	0.00841071270406246	-0.00555028254166245	-0.00230353930965066	0.0113327819854021
1215	0.54999828338623	0.376622200012207	25.5132369995117	0.0126314787194133	-0.000355493422830477	-0.00652430532500148	0.00483929552137852
1216	-0.748698949813843	0.0519478917121887	25.7080421447754	0.00289124972186983	0.00581331877037883	-0.000680167751852423	0.000943203864153475
1217	-0.0993503406643867	1.02597081661224	25.5132369995117	0.00256657530553639	0.00938473641872406	0.000293855206109583	-0.00327756232582033
1218	0.54999828338623	1.67531943321228	24.9937572479248	0.00256657530553639	-0.00132951640989631	-0.00165419070981443	0.00418994715437293
1219	-0.0993503406643867	1.02597081661224	25.2534980773926	-0.00944637414067984	0.000943203864153475	-0.00360223650932312	0.00386527273803949
1220	-0.0993503406643867	0.701296508312225	25.6431064605713	-0.00587495695799589	-0.000680167751852423	-0.00360223650932312	-0.000680167751852423
1221	0.54999828338623	0.0519478917121887	25.3833675384521	0.0142548503354192	-0.00587495695799589	-0.00652430532500148	0.00386527273803949
1222	1.8486955165863	0.0519478917121887	25.9677810668945	0.0233457311987877	0.00289124972186983	-0.0130177913233638	-0.00295288790948689
1223	-0.748698949813843	0.0519478917121887	26.0327167510986	-0.0110697457566857	0.00841071270406246	-0.00197886489331722	0.000293855206109583
1224	0.54999828338623	0.376622200012207	25.4483013153076	-0.0162645354866982	0.00581331877037883	-3.08191010844894e-05	0.0103587592020631
1225	2.49804425239563	-0.27272641658783	25.318431854248	0.000618529506027699	0.00354059832170606	-0.00230353930965066	0.00678734155371785
1226	-0.0993503406643867	0.701296508312225	25.0586929321289	-0.00457625929266214	0.00970941036939621	-0.00490093370899558	-0.0026282137259841
1227	-0.748698949813843	1.35064518451691	25.2534980773926	0.00678734155371785	0.00516396993771195	-0.00619963090866804	-0.00587495695799589
1228	2.49804425239563	-0.597400724887848	25.4483013153076	-0.00100484199356288	-0.00425158534198999	0.00126787810586393	0.00354059832170606
1229	-0.0993503406643867	-0.597400724887848	25.6431064605713	-0.00944637414067984	-0.00587495695799589	0.00581331877037883	-0.00360223650932312
1230	-0.0993503406643867	0.376622200012207	25.5781726837158	0.0116574559360743	0.000293855206109583	-0.00165419070981443	0.00483929552137852
1231	-0.748698949813843	1.35064518451691	25.5132369995117	-0.0133424662053585	0.00938473641872406	-0.00652430532500148	-0.00165419070981443
1232	0.54999828338623	0.376622200012207	25.4483013153076	0.000618529506027699	0.00451462110504508	-3.08191010844894e-05	-0.00490093370899558
1233	1.19934689998627	-0.27272641658783	25.6431064605713	0.00581331877037883	-0.00230353930965066	0.00743668992072344	-0.00165419070981443
1234	1.19934689998627	0.376622200012207	25.4483013153076	0.00126787810586393	-0.00100484199356288	0.00126787810586393	0.00386527273803949
1235	0.54999828338623	0.0519478917121887	25.6431064605713	0.0145795252174139	0.00516396993771195	-0.000355493422830477	-0.00295288790948689
1236	1.8486955165863	-1.24674940109253	25.837911605835	0.00159255252219737	0.000293855206109583	-0.00684897974133492	-0.0026282137259841
1237	-0.748698949813843	0.376622200012207	25.837911605835	0.0217223595827818	0.00321592413820326	-0.00295288790948689	-0.00555028254166245
1238	0.54999828338623	0.376622200012207	25.1885623931885	-0.00684897974133492	0.000618529506027699	-0.00522560812532902	-0.000355493422830477
1239	-2.69674491882324	1.35064518451691	25.0586929321289	-0.0136671401560307	0.00354059832170606	-0.00782300252467394	0.00548864435404539
1240	2.49804425239563	0.701296508312225	25.3833675384521	0.00743668992072344	0.00191722682211548	0.00321592413820326	-0.00327756232582033
1241	1.19934689998627	1.02597081661224	25.4483013153076	0.00873538758605719	0.00354059832170606	-0.00782300252467394	0.0022419011220336
1242	1.19934689998627	-0.27272641658783	25.5132369995117	0.00289124972186983	0.00483929552137852	-0.0026282137259841	-0.0100957229733467
1243	1.19934689998627	0.0519478917121887	25.7080421447754	0.0103587592020631	-0.000680167751852423	0.00613799272105098	-0.00295288790948689
1244	1.19934689998627	-1.24674940109253	25.9028453826904	0.013930176384747	-0.0113944197073579	0.00321592413820326	0.00126787810586393
1245	1.8486955165863	0.0519478917121887	25.5132369995117	-0.0237320438027382	0.00808603875339031	-0.00587495695799589	0.00191722682211548
1246	-1.39804756641388	1.02597081661224	25.4483013153076	-0.000355493422830477	0.00159255252219737	-0.00425158534198999	0.000618529506027699
1247	-0.748698949813843	1.35064518451691	25.5132369995117	0.0123068047687411	0.00841071270406246	-0.0120437685400248	-0.00782300252467394
1248	2.49804425239563	-0.27272641658783	25.7729759216309	0.00548864435404539	0.00289124972186983	0.00321592413820326	-0.00100484199356288
1249	-0.748698949813843	1.35064518451691	25.2534980773926	0.00743668992072344	0.00159255252219737	-0.00490093370899558	0.0022419011220336
1250	1.19934689998627	0.0519478917121887	25.5781726837158	-0.0217839982360601	-0.00132951640989631	-0.00652430532500148	0.00548864435404539
1251	-0.0993503406643867	-0.27272641658783	25.5132369995117	-0.00360223650932312	0.00289124972186983	-0.0113944197073579	-0.00457625929266214
1252	0.54999828338623	-0.597400724887848	25.6431064605713	0.0168522447347641	0.00191722682211548	0.00159255252219737	-0.00327756232582033
1253	3.14739274978638	0.0519478917121887	25.5781726837158	0.00451462110504508	-0.0026282137259841	0.00678734155371785	-0.000680167751852423
1254	-1.39804756641388	0.376622200012207	25.7729759216309	-0.0107450718060136	0.000618529506027699	0.00516396993771195	0.000618529506027699
1255	1.8486955165863	0.0519478917121887	25.837911605835	0.011982130818069	-0.00100484199356288	0.00613799272105098	-0.00327756232582033
1256	-0.0993503406643867	0.376622200012207	25.3833675384521	0.00938473641872406	0.00646266713738441	-0.0110697457566857	0.00678734155371785
1257	-0.748698949813843	1.35064518451691	25.6431064605713	0.0142548503354192	0.00321592413820326	-0.00392691092565656	-0.00197886489331722
1258	1.19934689998627	-0.27272641658783	25.6431064605713	0.000943203864153475	0.00126787810586393	0.00678734155371785	-0.00230353930965066
1259	0.54999828338623	-0.27272641658783	25.5132369995117	0.000943203864153475	-0.0110697457566857	0.00289124972186983	0.00938473641872406
1260	1.19934689998627	0.376622200012207	25.5132369995117	-0.0113944197073579	-0.00457625929266214	0.00289124972186983	0.000293855206109583
1261	-1.39804756641388	1.02597081661224	25.5781726837158	-0.00555028254166245	0.0126314787194133	-0.00782300252467394	0.00321592413820326
1262	-1.39804756641388	1.02597081661224	25.6431064605713	0.00159255252219737	0.00646266713738441	-0.00782300252467394	-0.000680167751852423
1263	1.19934689998627	0.0519478917121887	25.7080421447754	0.0178262684494257	0.00354059832170606	0.00354059832170606	0.00289124972186983
1264	0.54999828338623	-0.27272641658783	25.3833675384521	0.013930176384747	0.000293855206109583	-0.0026282137259841	0.00418994715437293
1265	-0.0993503406643867	0.0519478917121887	25.5781726837158	0.00646266713738441	0.00191722682211548	0.00289124972186983	-3.08191010844894e-05
1266	-0.0993503406643867	1.02597081661224	25.2534980773926	-0.00619963090866804	0.00776136433705688	-0.00360223650932312	0.0022419011220336
1267	1.8486955165863	-0.27272641658783	25.5132369995117	-0.00360223650932312	-0.00619963090866804	-0.00782300252467394	-0.00782300252467394
1268	1.19934689998627	0.0519478917121887	25.4483013153076	0.000293855206109583	-0.00230353930965066	-0.00100484199356288	-0.000680167751852423
1269	-2.69674491882324	1.02597081661224	25.4483013153076	-0.0143164889886975	0.00451462110504508	0.00191722682211548	0.00289124972186983
1270	1.8486955165863	-0.27272641658783	25.7080421447754	0.00678734155371785	0.0022419011220336	0.00646266713738441	0.00256657530553639
1271	-0.748698949813843	1.02597081661224	25.0586929321289	-0.00717365415766835	-0.00100484199356288	-0.00587495695799589	-0.00327756232582033
1272	-0.0993503406643867	0.376622200012207	25.0586929321289	-0.0146411629393697	-0.00132951640989631	-0.00652430532500148	-0.0026282137259841
1273	1.19934689998627	0.0519478917121887	25.7080421447754	0.00516396993771195	-0.00327756232582033	0.00159255252219737	-0.0026282137259841
1274	1.19934689998627	-0.922075033187866	25.7080421447754	0.00126787810586393	-0.00295288790948689	-0.00230353930965066	0.00743668992072344
1275	1.19934689998627	-0.597400724887848	25.9028453826904	0.00159255252219737	-0.00165419070981443	0.00191722682211548	-0.0026282137259841
1276	-0.0993503406643867	0.701296508312225	25.5781726837158	0.00841071270406246	0.00418994715437293	-0.00230353930965066	0.00938473641872406
1277	-2.69674491882324	1.02597081661224	25.6431064605713	-0.00165419070981443	0.0022419011220336	-0.00522560812532902	0.00613799272105098
1278	1.19934689998627	-0.27272641658783	25.5132369995117	0.00516396993771195	-0.00230353930965066	-0.00717365415766835	0.00776136433705688
1279	1.19934689998627	1.02597081661224	25.123628616333	0.00483929552137852	-0.00392691092565656	-0.00749832857400179	-3.08191010844894e-05
1280	1.19934689998627	-0.27272641658783	25.5781726837158	0.00516396993771195	-0.00132951640989631	0.00548864435404539	0.00354059832170606
1281	-0.0993503406643867	0.376622200012207	25.1885623931885	0.00354059832170606	0.00451462110504508	-0.00912170019000769	0.00256657530553639
1282	-0.0993503406643867	-0.27272641658783	25.5132369995117	0.0158782228827477	-0.00360223650932312	0.00126787810586393	-0.000355493422830477
1283	1.19934689998627	-0.597400724887848	26.1625862121582	0.013930176384747	0.00159255252219737	-0.00230353930965066	0.00126787810586393
1284	-0.0993503406643867	-0.27272641658783	25.6431064605713	0.00256657530553639	0.00159255252219737	0.00581331877037883	0.00386527273803949
1285	-0.0993503406643867	0.376622200012207	25.318431854248	0.00613799272105098	0.00483929552137852	-0.00230353930965066	-0.00457625929266214
1286	-0.748698949813843	1.02597081661224	25.123628616333	-0.00132951640989631	0.0100340843200684	-0.00490093370899558	-3.08191010844894e-05
1287	-0.0993503406643867	0.701296508312225	24.9288234710693	0.0155535480007529	0.000943203864153475	-0.00490093370899558	-3.08191010844894e-05
1288	1.8486955165863	0.376622200012207	25.3833675384521	0.000943203864153475	-0.00457625929266214	0.00386527273803949	-0.00230353930965066
1289	-0.748698949813843	0.0519478917121887	25.5781726837158	0.0155535480007529	-0.00490093370899558	0.00354059832170606	0.00256657530553639
1290	1.19934689998627	-0.597400724887848	25.6431064605713	-0.0146411629393697	-0.00327756232582033	0.00289124972186983	-0.00555028254166245
1291	-2.04739618301392	1.02597081661224	25.318431854248	0.00646266713738441	0.00581331877037883	-0.0143164889886975	-0.00132951640989631
1292	-2.69674491882324	0.701296508312225	25.4483013153076	0.00743668992072344	0.00906006153672934	-0.00652430532500148	-0.0026282137259841
1293	1.19934689998627	0.0519478917121887	25.6431064605713	0.00418994715437293	-0.00847235135734081	0.00873538758605719	-0.00132951640989631
1294	1.19934689998627	0.0519478917121887	25.5132369995117	-0.00944637414067984	0.000618529506027699	0.00646266713738441	-3.08191010844894e-05
1295	1.19934689998627	1.02597081661224	25.5781726837158	-0.00295288790948689	0.00321592413820326	-0.00587495695799589	-0.00684897974133492
1296	-0.0993503406643867	1.02597081661224	25.5132369995117	-0.00230353930965066	0.00386527273803949	0.00159255252219737	-0.000680167751852423
1297	1.19934689998627	-0.922075033187866	25.5132369995117	-0.0139918150380254	-0.00360223650932312	-0.00619963090866804	-0.00132951640989631
1298	1.8486955165863	-0.27272641658783	25.6431064605713	-0.00100484199356288	-0.00555028254166245	0.00451462110504508	0.00159255252219737
1299	-1.39804756641388	1.35064518451691	25.318431854248	0.00938473641872406	0.00613799272105098	0.00256657530553639	-0.000355493422830477
1300	0.54999828338623	-0.27272641658783	25.5132369995117	-0.0250307414680719	-0.00457625929266214	-0.00100484199356288	0.00451462110504508
1301	0.54999828338623	1.02597081661224	25.0586929321289	-0.00522560812532902	0.000293855206109583	-0.00132951640989631	-0.000680167751852423
1302	-0.748698949813843	1.67531943321228	25.5132369995117	0.000943203864153475	0.00354059832170606	-0.0133424662053585	0.00159255252219737
1303	2.49804425239563	0.0519478917121887	25.9677810668945	0.0103587592020631	-0.00619963090866804	-0.00295288790948689	0.00256657530553639
1304	1.19934689998627	-1.24674940109253	25.6431064605713	0.00354059832170606	-0.0026282137259841	0.00613799272105098	0.00548864435404539
1305	1.8486955165863	-0.597400724887848	25.5781726837158	0.00256657530553639	-0.00230353930965066	-0.0026282137259841	0.000293855206109583
1306	-0.748698949813843	1.02597081661224	25.3833675384521	0.0171769186854362	0.000943203864153475	-0.00490093370899558	-0.00392691092565656
1307	-2.69674491882324	1.02597081661224	25.318431854248	0.00646266713738441	-3.08191010844894e-05	0.00354059832170606	-0.00457625929266214
1308	0.54999828338623	0.0519478917121887	25.7080421447754	-0.000355493422830477	0.0022419011220336	-0.00652430532500148	-0.00230353930965066
1309	0.54999828338623	1.02597081661224	25.5132369995117	0.00841071270406246	-0.00165419070981443	-0.00100484199356288	0.00678734155371785
1310	1.19934689998627	0.0519478917121887	25.318431854248	-3.08191010844894e-05	-0.00782300252467394	-0.00490093370899558	-0.00490093370899558
1311	0.54999828338623	0.701296508312225	25.4483013153076	0.0100340843200684	-3.08191010844894e-05	0.0022419011220336	0.00289124972186983
1312	1.19934689998627	0.0519478917121887	25.4483013153076	0.0262678004801273	-0.00327756232582033	-0.00425158534198999	-0.00749832857400179
1313	0.54999828338623	0.701296508312225	25.318431854248	0.00321592413820326	-0.00912170019000769	0.00906006153672934	-0.00360223650932312
1314	-1.39804756641388	0.701296508312225	25.7080421447754	-0.0162645354866982	0.0022419011220336	0.01100810803473	0.00256657530553639
1315	-2.04739618301392	0.701296508312225	25.318431854248	-0.00230353930965066	0.00841071270406246	-0.00360223650932312	0.0022419011220336
1316	0.54999828338623	1.67531943321228	25.7729759216309	-0.00847235135734081	0.00646266713738441	-0.000680167751852423	-0.00555028254166245
1317	1.19934689998627	-0.27272641658783	25.6431064605713	0.00386527273803949	0.00451462110504508	-0.00879702530801296	-0.00782300252467394
1318	0.54999828338623	-0.27272641658783	25.5781726837158	0.0262678004801273	0.00418994715437293	0.0022419011220336	0.0022419011220336
1319	-0.0993503406643867	1.35064518451691	25.0586929321289	0.000618529506027699	-0.00782300252467394	0.00451462110504508	0.01100810803473
1320	1.8486955165863	-1.89609801769257	25.5132369995117	-0.00814767740666866	-0.00749832857400179	-0.00619963090866804	-0.00327756232582033
1321	0.54999828338623	0.701296508312225	25.318431854248	0.00321592413820326	0.00938473641872406	-0.00684897974133492	0.000293855206109583
1322	-0.748698949813843	1.02597081661224	25.3833675384521	-0.0026282137259841	0.00581331877037883	-0.00587495695799589	0.00191722682211548
1323	-2.04739618301392	0.376622200012207	25.9677810668945	-0.00425158534198999	-0.00132951640989631	-0.00717365415766835	-0.00425158534198999
1324	0.54999828338623	0.0519478917121887	25.5781726837158	0.00126787810586393	-0.00327756232582033	0.00581331877037883	-0.00425158534198999
1325	-0.748698949813843	0.701296508312225	25.1885623931885	-0.00522560812532902	0.00354059832170606	-0.00360223650932312	0.00711201597005129
1326	-0.0993503406643867	1.02597081661224	25.3833675384521	-0.0143164889886975	0.0022419011220336	0.00256657530553639	-0.00587495695799589
1327	1.19934689998627	0.0519478917121887	25.5132369995117	-0.00847235135734081	-0.00425158534198999	-0.00619963090866804	-3.08191010844894e-05
1328	0.54999828338623	-0.922075033187866	25.5132369995117	0.00483929552137852	-0.00425158534198999	0.00321592413820326	-0.00684897974133492
1329	1.8486955165863	0.701296508312225	25.4483013153076	0.0162028968334198	-0.000680167751852423	0.00191722682211548	0.00191722682211548
1330	-1.39804756641388	0.376622200012207	25.7080421447754	-3.08191010844894e-05	0.00256657530553639	-0.00327756232582033	0.00191722682211548
1331	1.19934689998627	0.0519478917121887	25.4483013153076	0.00451462110504508	0.00613799272105098	0.000943203864153475	0.00451462110504508
1332	-0.0993503406643867	1.02597081661224	25.2534980773926	-0.00847235135734081	-3.08191010844894e-05	-0.00977104809135199	-0.00912170019000769
1333	-0.748698949813843	1.02597081661224	25.2534980773926	0.0158782228827477	0.00451462110504508	0.00256657530553639	-0.000355493422830477
1334	-0.748698949813843	-0.27272641658783	25.318431854248	0.00841071270406246	-0.00132951640989631	0.00483929552137852	0.00451462110504508
1335	-0.0993503406643867	-0.597400724887848	25.3833675384521	0.0175015944987535	-0.00392691092565656	-0.00392691092565656	-0.00230353930965066
1336	0.54999828338623	0.701296508312225	25.6431064605713	0.00581331877037883	0.00808603875339031	-0.0026282137259841	-0.00132951640989631
1337	1.19934689998627	-0.27272641658783	25.9677810668945	0.0142548503354192	0.00289124972186983	-0.00360223650932312	-0.00749832857400179
1338	-1.39804756641388	1.02597081661224	25.3833675384521	0.00289124972186983	-0.00132951640989631	0.00483929552137852	-0.00977104809135199
1339	0.54999828338623	0.701296508312225	25.0586929321289	0.00646266713738441	-0.00749832857400179	-0.00555028254166245	0.00841071270406246
1340	3.14739274978638	0.0519478917121887	25.1885623931885	-0.0100957229733467	0.00159255252219737	-0.0172385573387146	0.00646266713738441
1341	1.19934689998627	0.376622200012207	25.2534980773926	-0.00684897974133492	0.00159255252219737	-0.00327756232582033	-0.000355493422830477
1342	-0.748698949813843	0.701296508312225	25.7080421447754	0.00808603875339031	0.00646266713738441	-3.08191010844894e-05	0.00159255252219737
1343	0.54999828338623	-0.27272641658783	25.7729759216309	0.0213976856321096	-0.00230353930965066	-0.00197886489331722	-0.00295288790948689
1344	-0.748698949813843	1.67531943321228	25.3833675384521	0.00418994715437293	0.0022419011220336	-0.00652430532500148	0.00191722682211548
1345	-2.69674491882324	1.02597081661224	25.4483013153076	-0.0133424662053585	-0.000355493422830477	-0.00619963090866804	0.0022419011220336
1346	0.54999828338623	0.701296508312225	25.318431854248	-3.08191010844894e-05	0.00451462110504508	-0.00360223650932312	0.00418994715437293
1347	1.19934689998627	0.701296508312225	25.5132369995117	-0.00652430532500148	0.00354059832170606	-0.00684897974133492	-0.00295288790948689
1348	1.19934689998627	-0.27272641658783	25.3833675384521	0.000943203864153475	0.000943203864153475	-0.00425158534198999	-0.00165419070981443
1349	1.19934689998627	0.0519478917121887	25.7080421447754	0.00418994715437293	-0.00295288790948689	-0.00230353930965066	-0.00327756232582033
1350	0.54999828338623	-1.24674940109253	25.5781726837158	0.00646266713738441	-0.00197886489331722	0.00418994715437293	-0.00490093370899558
1351	2.49804425239563	-0.597400724887848	25.6431064605713	0.00678734155371785	0.00483929552137852	-0.00490093370899558	0.000618529506027699
1352	-0.748698949813843	1.02597081661224	25.3833675384521	0.00354059832170606	0.00646266713738441	-0.0107450718060136	-0.00814767740666866
1353	-3.34609341621399	1.35064518451691	25.3833675384521	-0.0104203969240189	-0.00132951640989631	-0.00814767740666866	-0.00360223650932312
1354	-0.0993503406643867	1.35064518451691	25.2534980773926	-0.00879702530801296	-0.000355493422830477	-0.00652430532500148	0.00256657530553639
1355	-0.0993503406643867	1.67531943321228	25.123628616333	0.000943203864153475	0.00418994715437293	-0.000680167751852423	-0.00197886489331722
1356	1.19934689998627	0.0519478917121887	25.7729759216309	0.00516396993771195	0.00354059832170606	-0.00977104809135199	-0.00230353930965066
1357	2.49804425239563	-0.922075033187866	25.6431064605713	-0.00490093370899558	0.00678734155371785	-0.00652430532500148	-0.00295288790948689
1358	-0.748698949813843	1.02597081661224	25.3833675384521	-0.00230353930965066	-0.00912170019000769	0.00126787810586393	-0.00847235135734081
1359	1.19934689998627	0.376622200012207	25.4483013153076	0.0162028968334198	-0.00295288790948689	0.00386527273803949	-0.000355493422830477
1360	-2.04739618301392	-0.597400724887848	25.7080421447754	-0.00425158534198999	0.00581331877037883	-0.000355493422830477	0.00289124972186983
1361	0.54999828338623	0.376622200012207	25.6431064605713	-0.00197886489331722	0.00776136433705688	-0.00912170019000769	-0.00392691092565656
1362	-0.0993503406643867	0.701296508312225	25.5781726837158	-0.00425158534198999	0.00354059832170606	-0.00295288790948689	-0.00100484199356288
1363	-0.0993503406643867	1.02597081661224	25.5781726837158	0.00808603875339031	0.000943203864153475	0.000618529506027699	-0.0026282137259841
1364	-0.748698949813843	0.701296508312225	25.6431064605713	0.00711201597005129	-0.00587495695799589	-0.00360223650932312	0.00354059832170606
1365	-0.0993503406643867	-0.597400724887848	25.3833675384521	0.00418994715437293	-0.00392691092565656	-0.00295288790948689	0.000943203864153475
1366	-0.0993503406643867	1.35064518451691	25.123628616333	0.00711201597005129	0.00678734155371785	-0.00555028254166245	-0.000355493422830477
1367	-0.748698949813843	0.376622200012207	25.2534980773926	-0.0113944197073579	0.00354059832170606	-0.00392691092565656	0.00808603875339031
1368	1.19934689998627	-0.597400724887848	25.837911605835	0.00711201597005129	0.00418994715437293	0.000293855206109583	0.00321592413820326
1369	1.8486955165863	0.701296508312225	25.9677810668945	0.00873538758605719	-0.00360223650932312	0.00126787810586393	0.0106834331527352
1370	-1.39804756641388	0.701296508312225	25.318431854248	0.0123068047687411	0.00483929552137852	-0.000680167751852423	0.00743668992072344
1371	2.49804425239563	-0.27272641658783	25.5781726837158	-0.00555028254166245	0.00159255252219737	0.000618529506027699	-0.00879702530801296
1372	1.19934689998627	-0.27272641658783	25.318431854248	0.00321592413820326	-0.00522560812532902	0.00256657530553639	0.00289124972186983
1373	2.49804425239563	-0.27272641658783	25.2534980773926	-0.00197886489331722	-0.00847235135734081	-0.00230353930965066	0.00386527273803949
1374	1.19934689998627	0.0519478917121887	25.123628616333	0.000943203864153475	0.00289124972186983	0.00256657530553639	0.00646266713738441
1375	-1.39804756641388	0.701296508312225	25.6431064605713	-0.00684897974133492	-0.00197886489331722	-0.00295288790948689	0.00776136433705688
1376	-0.0993503406643867	-0.27272641658783	26.0327167510986	-0.00555028254166245	-0.000680167751852423	-0.00717365415766835	0.00354059832170606
1377	-0.0993503406643867	1.02597081661224	25.4483013153076	0.013930176384747	0.00581331877037883	-0.0120437685400248	0.000293855206109583
1378	-0.748698949813843	0.701296508312225	25.123628616333	0.0106834331527352	0.00256657530553639	0.00451462110504508	0.00451462110504508
1379	2.49804425239563	-0.27272641658783	25.4483013153076	0.0142548503354192	-0.0026282137259841	-0.00425158534198999	0.00938473641872406
1380	1.19934689998627	-0.922075033187866	25.7729759216309	0.00386527273803949	-0.00749832857400179	-0.00587495695799589	-0.00360223650932312
1381	1.8486955165863	-0.27272641658783	25.4483013153076	-0.00360223650932312	0.00191722682211548	0.00418994715437293	0.00321592413820326
1382	0.54999828338623	1.02597081661224	25.6431064605713	0.00873538758605719	0.00613799272105098	0.000943203864153475	0.000618529506027699
1383	-2.69674491882324	0.701296508312225	25.7729759216309	-0.0110697457566857	-0.0026282137259841	0.00516396993771195	-3.08191010844894e-05
1384	-0.0993503406643867	0.701296508312225	25.3833675384521	-0.00165419070981443	-0.0026282137259841	-0.00847235135734081	0.00776136433705688
1385	1.19934689998627	0.376622200012207	25.123628616333	-0.000680167751852423	-0.00327756232582033	-0.0191866029053926	0.000943203864153475
1386	-0.748698949813843	1.35064518451691	25.7080421447754	-0.00392691092565656	0.00289124972186983	-0.00132951640989631	-0.0026282137259841
1387	1.19934689998627	-0.27272641658783	25.5132369995117	0.00613799272105098	0.00516396993771195	-0.00230353930965066	0.00516396993771195
1388	1.8486955165863	-0.922075033187866	25.7080421447754	0.01100810803473	-0.00490093370899558	0.00321592413820326	0.00678734155371785
1389	0.54999828338623	0.376622200012207	25.9028453826904	-0.0133424662053585	-0.00230353930965066	-0.0026282137259841	0.00516396993771195
1390	-2.04739618301392	0.701296508312225	25.837911605835	-0.00100484199356288	0.000293855206109583	-0.00392691092565656	0.00581331877037883
1391	0.54999828338623	-0.27272641658783	25.5781726837158	-0.0201606266200542	-3.08191010844894e-05	-0.0104203969240189	-0.00555028254166245
1392	2.49804425239563	0.0519478917121887	25.6431064605713	0.00418994715437293	0.0022419011220336	-0.00230353930965066	0.00321592413820326
1393	1.8486955165863	0.0519478917121887	25.0586929321289	0.00938473641872406	-0.000680167751852423	-0.00360223650932312	0.00126787810586393
1394	1.8486955165863	0.0519478917121887	25.3833675384521	0.00483929552137852	-0.00132951640989631	0.000943203864153475	-0.00197886489331722
1395	1.19934689998627	-0.922075033187866	25.7729759216309	0.00743668992072344	0.000943203864153475	-0.00425158534198999	-0.00165419070981443
1396	1.19934689998627	-0.922075033187866	26.1625862121582	-0.0100957229733467	0.00191722682211548	-0.00944637414067984	0.00191722682211548
1397	0.54999828338623	1.35064518451691	25.5132369995117	-0.0139918150380254	0.00159255252219737	-0.00327756232582033	0.0022419011220336
1398	-1.39804756641388	0.0519478917121887	25.3833675384521	0.00126787810586393	-0.00392691092565656	-0.00522560812532902	0.00289124972186983
1399	1.8486955165863	0.0519478917121887	25.5781726837158	-0.000355493422830477	-0.000680167751852423	0.000293855206109583	-0.0026282137259841
1400	-0.748698949813843	1.35064518451691	25.0586929321289	-0.00555028254166245	0.00386527273803949	-0.00327756232582033	0.00646266713738441
1401	1.8486955165863	-0.27272641658783	25.5132369995117	0.00613799272105098	0.00386527273803949	-0.00684897974133492	0.00159255252219737
1402	-0.0993503406643867	0.701296508312225	25.6431064605713	-0.00230353930965066	0.000618529506027699	0.000943203864153475	0.00321592413820326
1403	-0.0993503406643867	0.0519478917121887	25.837911605835	0.0158782228827477	-0.00652430532500148	0.00548864435404539	-0.00295288790948689
1404	0.54999828338623	0.0519478917121887	25.5781726837158	0.00159255252219737	0.00191722682211548	-0.00165419070981443	0.00321592413820326
1405	-2.04739618301392	0.0519478917121887	25.318431854248	-0.00457625929266214	0.00743668992072344	0.00256657530553639	0.00354059832170606
1406	-2.04739618301392	0.701296508312225	25.2534980773926	-0.00230353930965066	0.00841071270406246	-0.00490093370899558	0.000293855206109583
1407	-0.0993503406643867	1.02597081661224	25.4483013153076	0.0262678004801273	0.000943203864153475	0.00289124972186983	-0.00295288790948689
1408	1.19934689998627	0.0519478917121887	25.4483013153076	-0.0117190945893526	-0.00295288790948689	-0.00749832857400179	0.00191722682211548
1409	0.54999828338623	-0.597400724887848	25.9677810668945	0.00256657530553639	0.00191722682211548	0.00548864435404539	0.00354059832170606
1410	2.49804425239563	-1.24674940109253	25.9028453826904	-0.0156151866540313	-0.00165419070981443	-0.0100957229733467	0.00321592413820326
1411	-0.748698949813843	1.02597081661224	25.4483013153076	0.00126787810586393	0.00256657530553639	-0.00425158534198999	-0.00490093370899558
1412	-1.39804756641388	1.35064518451691	25.5132369995117	0.0175015944987535	0.0022419011220336	-0.000680167751852423	-0.00425158534198999
1413	-1.39804756641388	1.02597081661224	25.3833675384521	-0.00814767740666866	0.00483929552137852	0.000618529506027699	0.00256657530553639
1414	-1.39804756641388	1.02597081661224	25.5781726837158	0.00289124972186983	-3.08191010844894e-05	0.0022419011220336	0.00548864435404539
1415	1.19934689998627	0.376622200012207	25.318431854248	0.00386527273803949	-0.00197886489331722	-0.00490093370899558	0.00386527273803949
1416	1.8486955165863	-0.27272641658783	25.6431064605713	-0.00847235135734081	0.00289124972186983	-0.00814767740666866	-0.00327756232582033
1417	-0.748698949813843	1.35064518451691	25.5132369995117	-0.00619963090866804	0.00711201597005129	-0.00814767740666866	-0.00684897974133492
1418	1.8486955165863	-0.597400724887848	25.4483013153076	0.0269171483814716	-0.00457625929266214	0.00126787810586393	0.000618529506027699
1419	2.49804425239563	-0.27272641658783	25.3833675384521	0.0100340843200684	0.00289124972186983	0.00906006153672934	0.00256657530553639
1420	-0.748698949813843	0.701296508312225	25.6431064605713	0.00516396993771195	0.00191722682211548	-0.00457625929266214	0.00581331877037883
1421	1.19934689998627	0.0519478917121887	25.7729759216309	-0.00522560812532902	0.00743668992072344	0.00126787810586393	-0.0104203969240189
1422	-0.0993503406643867	1.02597081661224	25.7080421447754	0.00451462110504508	0.00483929552137852	-0.00327756232582033	-0.00749832857400179
1423	0.54999828338623	0.0519478917121887	25.6431064605713	0.00776136433705688	0.00321592413820326	-0.0100957229733467	-0.000680167751852423
1424	2.49804425239563	-0.597400724887848	25.7729759216309	0.0116574559360743	0.00159255252219737	-0.00100484199356288	0.00483929552137852
1425	1.8486955165863	-0.922075033187866	25.5132369995117	0.0213976856321096	-0.00522560812532902	0.00191722682211548	-0.00165419070981443
1426	1.8486955165863	-0.922075033187866	25.7080421447754	-0.00879702530801296	-0.000680167751852423	-0.00912170019000769	-0.00165419070981443
1427	0.54999828338623	0.701296508312225	25.7729759216309	0.00256657530553639	0.0022419011220336	-0.00425158534198999	-0.00100484199356288
1428	-3.34609341621399	1.67531943321228	25.318431854248	0.0152288740500808	0.00256657530553639	0.00191722682211548	-0.00392691092565656
1429	0.54999828338623	0.0519478917121887	25.6431064605713	0.012956153601408	0.00126787810586393	-0.00132951640989631	-3.08191010844894e-05
1430	2.49804425239563	0.376622200012207	25.2534980773926	-0.00522560812532902	-0.00230353930965066	0.00126787810586393	-0.00100484199356288
1431	1.19934689998627	1.35064518451691	25.2534980773926	-0.00847235135734081	0.00289124972186983	-0.00132951640989631	-0.0104203969240189
1432	-0.0993503406643867	0.701296508312225	25.3833675384521	0.0022419011220336	-0.00587495695799589	0.000293855206109583	-0.0107450718060136
1433	-0.748698949813843	-0.27272641658783	25.1885623931885	0.000943203864153475	-0.0126931173726916	0.00354059832170606	0.00354059832170606
1434	-0.748698949813843	1.35064518451691	25.5132369995117	0.00191722682211548	-0.0117190945893526	0.00289124972186983	-0.00360223650932312
1435	-0.0993503406643867	0.0519478917121887	25.7080421447754	0.000293855206109583	0.00906006153672934	0.00321592413820326	0.00256657530553639
1436	1.19934689998627	-0.27272641658783	25.9028453826904	-0.00295288790948689	0.00743668992072344	-0.00327756232582033	0.00418994715437293
1437	-0.748698949813843	1.02597081661224	25.318431854248	0.00938473641872406	0.00613799272105098	0.00483929552137852	-0.00295288790948689
1438	-0.0993503406643867	1.35064518451691	25.123628616333	-0.00197886489331722	0.00516396993771195	-0.00684897974133492	0.00321592413820326
1439	-0.0993503406643867	1.02597081661224	25.2534980773926	0.000618529506027699	-0.00392691092565656	0.00873538758605719	-0.00295288790948689
1440	1.19934689998627	-0.27272641658783	25.5781726837158	-0.00360223650932312	-3.08191010844894e-05	0.00289124972186983	0.00289124972186983
1441	1.8486955165863	-0.597400724887848	25.318431854248	0.00711201597005129	-0.00392691092565656	-0.00132951640989631	0.00126787810586393
1442	-0.748698949813843	1.02597081661224	25.318431854248	0.00613799272105098	0.000293855206109583	-0.0110697457566857	-0.00749832857400179
1443	-1.39804756641388	0.376622200012207	26.0976505279541	-0.00425158534198999	0.0022419011220336	0.0103587592020631	0.000293855206109583
1444	2.49804425239563	0.0519478917121887	25.5781726837158	-0.00684897974133492	0.000943203864153475	-0.000355493422830477	0.00321592413820326
1445	1.8486955165863	0.376622200012207	25.7080421447754	0.00483929552137852	0.00808603875339031	-0.00230353930965066	0.0022419011220336
1446	1.19934689998627	0.0519478917121887	25.4483013153076	-0.00619963090866804	0.00289124972186983	-0.0133424662053585	-0.00782300252467394
1447	1.19934689998627	0.701296508312225	25.6431064605713	0.00776136433705688	0.00516396993771195	-0.00425158534198999	-0.00425158534198999
1448	-0.748698949813843	0.0519478917121887	25.3833675384521	0.00418994715437293	-0.0117190945893526	0.00321592413820326	0.000293855206109583
1449	1.19934689998627	-0.597400724887848	25.9677810668945	0.00191722682211548	-0.000355493422830477	0.00418994715437293	-0.00197886489331722
1450	-1.39804756641388	1.02597081661224	25.5781726837158	0.0152288740500808	0.00548864435404539	-0.00230353930965066	0.00678734155371785
1451	-3.34609341621399	0.376622200012207	25.5132369995117	-0.00912170019000769	0.00418994715437293	-0.000355493422830477	-0.00132951640989631
1452	0.54999828338623	0.0519478917121887	25.6431064605713	-0.0120437685400248	-0.00327756232582033	-0.0104203969240189	-0.00522560812532902
1453	1.19934689998627	0.0519478917121887	25.5132369995117	-0.00132951640989631	0.000618529506027699	0.000293855206109583	-0.00944637414067984
1454	0.54999828338623	0.0519478917121887	25.7729759216309	-0.00425158534198999	-0.00132951640989631	-0.00327756232582033	-0.00522560812532902
1455	-0.748698949813843	0.376622200012207	25.318431854248	-0.00814767740666866	-0.00295288790948689	-0.00749832857400179	0.00126787810586393
1456	0.54999828338623	-0.597400724887848	25.3833675384521	0.00743668992072344	-0.0026282137259841	0.000618529506027699	-0.00360223650932312
1457	-0.0993503406643867	-0.27272641658783	25.3833675384521	0.00776136433705688	0.00418994715437293	0.000293855206109583	0.0022419011220336
1458	-2.04739618301392	0.701296508312225	25.123628616333	0.0116574559360743	-0.0026282137259841	0.000618529506027699	-0.00652430532500148
1459	-2.04739618301392	1.35064518451691	25.123628616333	0.000293855206109583	0.000943203864153475	-0.000680167751852423	0.00418994715437293
1460	1.8486955165863	-0.27272641658783	25.9028453826904	0.0181509424000978	0.00321592413820326	-3.08191010844894e-05	0.00581331877037883
1461	1.19934689998627	1.35064518451691	25.2534980773926	0.00354059832170606	0.00743668992072344	-0.00879702530801296	-0.00360223650932312
1462	-0.748698949813843	1.02597081661224	25.7080421447754	0.0132808275520802	-0.000355493422830477	-0.00490093370899558	-0.00197886489331722
1463	0.54999828338623	-0.597400724887848	25.9028453826904	0.0022419011220336	0.000943203864153475	0.00191722682211548	-0.00100484199356288
1464	1.8486955165863	-0.922075033187866	25.5132369995117	-0.00230353930965066	-0.00684897974133492	0.00776136433705688	0.00159255252219737
1465	1.19934689998627	0.0519478917121887	25.6431064605713	-0.000680167751852423	0.00126787810586393	-0.00132951640989631	-3.08191010844894e-05
1466	-2.04739618301392	1.35064518451691	25.6431064605713	-0.0292515084147453	0.00581331877037883	-0.00912170019000769	-0.00457625929266214
1467	-1.39804756641388	1.02597081661224	25.2534980773926	0.01847561635077	0.000943203864153475	-0.00619963090866804	-0.00717365415766835
1468	1.8486955165863	0.0519478917121887	25.7080421447754	-0.00555028254166245	0.00191722682211548	-0.00392691092565656	-0.00457625929266214
1469	1.8486955165863	-0.27272641658783	25.7729759216309	0.00516396993771195	0.0022419011220336	-0.00490093370899558	0.000943203864153475
1470	-0.0993503406643867	0.376622200012207	25.123628616333	-0.00555028254166245	0.00191722682211548	0.000293855206109583	-0.00392691092565656
1471	2.49804425239563	-1.24674940109253	25.3833675384521	-0.0117190945893526	0.00321592413820326	-0.00165419070981443	-0.00619963090866804
1472	1.8486955165863	0.0519478917121887	25.5132369995117	-0.0026282137259841	0.00289124972186983	-0.00522560812532902	-0.00132951640989631
1473	0.54999828338623	0.376622200012207	25.4483013153076	-0.00457625929266214	-0.00230353930965066	0.00483929552137852	0.000618529506027699
1474	-0.748698949813843	0.0519478917121887	25.6431064605713	-0.0152905117720366	0.00354059832170606	0.00256657530553639	0.00581331877037883
1475	2.49804425239563	-0.597400724887848	25.6431064605713	-3.08191010844894e-05	-0.00165419070981443	-0.00327756232582033	0.00776136433705688
1476	0.54999828338623	-0.27272641658783	25.5132369995117	-0.00457625929266214	0.00711201597005129	-0.00652430532500148	0.00191722682211548
1477	-0.0993503406643867	1.02597081661224	25.5132369995117	0.00386527273803949	0.00321592413820326	0.00418994715437293	-0.00652430532500148
1478	0.54999828338623	0.376622200012207	25.2534980773926	-0.00425158534198999	-0.000355493422830477	-0.00555028254166245	-0.000355493422830477
1479	-0.0993503406643867	-0.27272641658783	25.4483013153076	0.00418994715437293	-0.00652430532500148	-0.00912170019000769	0.00743668992072344
1480	0.54999828338623	0.376622200012207	25.4483013153076	-0.0120437685400248	0.00418994715437293	-0.00197886489331722	0.00159255252219737
1481	-2.04739618301392	1.02597081661224	25.318431854248	-0.00944637414067984	0.00386527273803949	-0.0113944197073579	-0.00197886489331722
1482	-2.04739618301392	1.02597081661224	25.837911605835	0.00678734155371785	0.00906006153672934	-0.00327756232582033	0.00256657530553639
1483	1.8486955165863	-0.27272641658783	25.5781726837158	0.00678734155371785	-0.000355493422830477	-0.00100484199356288	0.00126787810586393
1484	1.19934689998627	0.376622200012207	25.318431854248	0.00613799272105098	-0.00457625929266214	-3.08191010844894e-05	-0.00327756232582033
1485	1.8486955165863	-0.27272641658783	25.9028453826904	0.00711201597005129	0.00581331877037883	0.00451462110504508	0.00711201597005129
1486	0.54999828338623	-0.27272641658783	25.6431064605713	0.00354059832170606	-0.00392691092565656	-0.00230353930965066	-0.000355493422830477
1487	-0.748698949813843	0.701296508312225	25.2534980773926	0.000943203864153475	-0.00132951640989631	0.00418994715437293	-0.00132951640989631
1488	-0.0993503406643867	0.0519478917121887	26.0976505279541	-0.00295288790948689	-0.000355493422830477	-0.00457625929266214	-0.00230353930965066
1489	-0.0993503406643867	-0.27272641658783	25.837911605835	-0.0191866029053926	-0.00295288790948689	-0.00457625929266214	0.00159255252219737
1490	-0.748698949813843	1.35064518451691	25.3833675384521	-0.0130177913233638	0.00581331877037883	0.00418994715437293	-0.00132951640989631
1491	1.8486955165863	-0.27272641658783	25.4483013153076	0.00451462110504508	0.00483929552137852	-0.00782300252467394	-0.00425158534198999
1492	1.19934689998627	0.0519478917121887	25.4483013153076	0.00970941036939621	-3.08191010844894e-05	0.00483929552137852	-0.0120437685400248
1493	1.19934689998627	0.0519478917121887	25.5132369995117	-0.000680167751852423	0.00256657530553639	-0.00555028254166245	0.000293855206109583
1494	1.19934689998627	-1.5714236497879	25.9028453826904	-0.0026282137259841	-0.00847235135734081	-0.00100484199356288	0.00354059832170606
1495	-0.0993503406643867	0.0519478917121887	25.6431064605713	-0.0026282137259841	-3.08191010844894e-05	-0.00230353930965066	-0.00295288790948689
1496	-0.748698949813843	0.376622200012207	25.7729759216309	0.0123068047687411	0.00711201597005129	-0.00457625929266214	0.00289124972186983
1497	-0.0993503406643867	1.35064518451691	25.2534980773926	-0.00295288790948689	0.000293855206109583	-0.0130177913233638	-0.00619963090866804
1498	-0.0993503406643867	1.67531943321228	25.3833675384521	-0.00327756232582033	-0.00295288790948689	-0.00522560812532902	-0.00457625929266214
1499	-0.0993503406643867	1.02597081661224	25.2534980773926	-0.0113944197073579	0.000943203864153475	0.00646266713738441	0.00191722682211548
1500	1.8486955165863	-0.27272641658783	25.7729759216309	-0.00749832857400179	-0.00392691092565656	-0.00230353930965066	-0.00197886489331722
1501	-1.39804756641388	0.701296508312225	25.318431854248	0.00873538758605719	-0.00295288790948689	-0.000680167751852423	0.00321592413820326
1502	-0.748698949813843	0.0519478917121887	25.9028453826904	0.0142548503354192	-0.00490093370899558	-0.000355493422830477	-0.00360223650932312
1503	1.19934689998627	-0.27272641658783	25.6431064605713	0.00938473641872406	0.00418994715437293	-0.00912170019000769	0.00159255252219737
1504	-1.39804756641388	0.376622200012207	25.6431064605713	0.0155535480007529	0.00191722682211548	-3.08191010844894e-05	0.0022419011220336
1505	1.19934689998627	0.0519478917121887	25.7080421447754	-0.00490093370899558	-0.00100484199356288	-0.00457625929266214	0.00678734155371785
1506	0.54999828338623	0.0519478917121887	25.2534980773926	-0.00684897974133492	0.00743668992072344	-0.00230353930965066	-0.00360223650932312
1507	-1.39804756641388	1.35064518451691	25.0586929321289	-0.00555028254166245	0.00678734155371785	-0.00197886489331722	-0.00490093370899558
1508	1.19934689998627	-0.27272641658783	25.5781726837158	0.00516396993771195	0.00516396993771195	-0.00165419070981443	-0.000355493422830477
1509	1.19934689998627	-1.5714236497879	25.9028453826904	-0.00684897974133492	-0.00847235135734081	-0.00100484199356288	-0.00749832857400179
1510	-0.0993503406643867	1.02597081661224	25.3833675384521	-0.00814767740666866	-0.00457625929266214	0.00418994715437293	0.00191722682211548
1511	2.49804425239563	0.0519478917121887	25.6431064605713	-0.00522560812532902	0.00418994715437293	-0.00327756232582033	-0.00197886489331722
1512	-0.748698949813843	0.376622200012207	25.4483013153076	-0.00100484199356288	0.00256657530553639	-0.0100957229733467	0.00126787810586393
1513	1.19934689998627	-0.27272641658783	25.5132369995117	-0.00100484199356288	0.00776136433705688	0.00678734155371785	-0.00132951640989631
1514	1.8486955165863	-0.597400724887848	25.318431854248	-0.00684897974133492	0.00159255252219737	0.00126787810586393	0.00386527273803949
1515	1.19934689998627	0.0519478917121887	25.7080421447754	0.00646266713738441	-0.00197886489331722	-0.00392691092565656	0.0022419011220336
1516	-0.748698949813843	0.376622200012207	25.3833675384521	-0.00879702530801296	0.000293855206109583	-3.08191010844894e-05	-0.00327756232582033
1517	1.19934689998627	0.0519478917121887	25.4483013153076	0.00678734155371785	-0.0026282137259841	-0.00457625929266214	-0.00295288790948689
1518	-0.748698949813843	1.67531943321228	25.2534980773926	0.00776136433705688	-0.00165419070981443	-0.000680167751852423	0.000943203864153475
1519	-3.34609341621399	1.35064518451691	25.5132369995117	-0.0130177913233638	0.00126787810586393	0.00451462110504508	0.0142548503354192
1520	1.19934689998627	-0.597400724887848	25.5132369995117	-0.00490093370899558	-0.00165419070981443	-0.00749832857400179	0.00938473641872406
1521	-0.748698949813843	0.701296508312225	25.5781726837158	-0.00490093370899558	0.00321592413820326	-0.00295288790948689	0.00256657530553639
1522	-0.0993503406643867	0.701296508312225	25.7729759216309	0.0100340843200684	0.00126787810586393	-0.0104203969240189	-0.00490093370899558
1523	1.8486955165863	-0.597400724887848	25.7080421447754	-0.00132951640989631	0.00581331877037883	-0.00100484199356288	-0.0026282137259841
1524	1.19934689998627	-0.922075033187866	25.5781726837158	-0.00295288790948689	-0.00717365415766835	0.00191722682211548	0.00808603875339031
1525	1.8486955165863	-0.27272641658783	25.7729759216309	-0.00847235135734081	-0.000680167751852423	-0.00295288790948689	0.000943203864153475
1526	-1.39804756641388	0.0519478917121887	25.7729759216309	-0.0156151866540313	0.011982130818069	0.00646266713738441	-0.0130177913233638
1527	-2.69674491882324	1.02597081661224	25.6431064605713	-0.0026282137259841	0.00418994715437293	0.00191722682211548	0.00613799272105098
1528	1.19934689998627	1.02597081661224	25.7080421447754	-0.00587495695799589	-0.0026282137259841	0.000943203864153475	0.000943203864153475
1529	1.8486955165863	1.02597081661224	25.5132369995117	-0.00587495695799589	0.00159255252219737	-0.00392691092565656	0.00159255252219737
1530	-1.39804756641388	0.376622200012207	25.5132369995117	0.00418994715437293	-0.000355493422830477	0.00386527273803949	-0.00165419070981443
1531	1.19934689998627	-1.5714236497879	25.6431064605713	0.00808603875339031	0.000943203864153475	-0.0120437685400248	-0.00392691092565656
1532	1.19934689998627	-0.597400724887848	25.4483013153076	0.00321592413820326	0.00776136433705688	-0.00717365415766835	-0.00619963090866804
1533	0.54999828338623	-0.27272641658783	25.3833675384521	0.00451462110504508	0.00191722682211548	-0.00295288790948689	-0.00360223650932312
1534	-1.39804756641388	-0.597400724887848	25.6431064605713	-0.0276281367987394	-0.00100484199356288	-0.00490093370899558	0.00516396993771195
1535	1.19934689998627	0.376622200012207	25.9028453826904	-0.000355493422830477	0.00386527273803949	-0.00782300252467394	0.000618529506027699
1536	-0.0993503406643867	0.701296508312225	25.5132369995117	-0.00327756232582033	0.0103587592020631	-0.00652430532500148	0.00289124972186983
1537	-1.39804756641388	1.67531943321228	25.3833675384521	0.00613799272105098	-0.00392691092565656	-0.00587495695799589	-0.00100484199356288
1538	-0.748698949813843	0.701296508312225	25.4483013153076	-0.0026282137259841	-0.00457625929266214	-0.00360223650932312	-0.00132951640989631
1539	0.54999828338623	-0.922075033187866	25.4483013153076	0.00808603875339031	-0.00944637414067984	-0.00295288790948689	0.00418994715437293
1540	0.54999828338623	-0.27272641658783	25.837911605835	0.00938473641872406	-0.00392691092565656	0.000293855206109583	-0.00392691092565656
1541	-0.748698949813843	1.35064518451691	25.6431064605713	-0.00814767740666866	0.00581331877037883	-0.00327756232582033	0.00873538758605719
1542	-0.748698949813843	0.701296508312225	25.837911605835	-0.00230353930965066	0.000618529506027699	0.00191722682211548	-0.00749832857400179
1543	1.19934689998627	0.376622200012207	25.5781726837158	0.0123068047687411	0.000618529506027699	0.00191722682211548	-0.00165419070981443
1544	1.8486955165863	0.0519478917121887	25.4483013153076	-0.00295288790948689	-0.000355493422830477	0.00256657530553639	0.00646266713738441
1545	3.14739274978638	-0.597400724887848	25.6431064605713	0.0123068047687411	-0.00230353930965066	-0.00360223650932312	0.00256657530553639
1546	1.19934689998627	-0.597400724887848	25.7729759216309	0.00321592413820326	-0.0026282137259841	0.00289124972186983	0.000293855206109583
1547	-0.0993503406643867	0.0519478917121887	25.7080421447754	0.011982130818069	-0.00652430532500148	-0.00197886489331722	-0.00652430532500148
1548	0.54999828338623	1.02597081661224	25.7080421447754	-0.0104203969240189	0.00873538758605719	-0.00100484199356288	0.00159255252219737
1549	-1.39804756641388	0.376622200012207	25.3833675384521	-0.0204853005707264	-0.00230353930965066	-0.0026282137259841	0.00321592413820326
1550	-0.0993503406643867	-0.27272641658783	25.3833675384521	-0.00619963090866804	-3.08191010844894e-05	-0.00392691092565656	0.0022419011220336
1551	0.54999828338623	0.0519478917121887	25.123628616333	-0.000680167751852423	-0.00165419070981443	-0.00392691092565656	0.000943203864153475
1552	1.19934689998627	0.701296508312225	24.9288234710693	-0.00652430532500148	0.00354059832170606	-0.00327756232582033	-0.00392691092565656
1553	0.54999828338623	0.701296508312225	25.123628616333	0.0142548503354192	0.00516396993771195	0.0022419011220336	0.00581331877037883
1554	-0.0993503406643867	-0.27272641658783	25.318431854248	-0.0120437685400248	-0.00555028254166245	-0.00165419070981443	-0.00295288790948689
1555	1.19934689998627	-0.27272641658783	25.7080421447754	0.0022419011220336	-0.00360223650932312	0.00581331877037883	0.00483929552137852
1556	1.8486955165863	-0.597400724887848	25.4483013153076	0.00256657530553639	0.00159255252219737	-0.00879702530801296	-0.00197886489331722
1557	-2.04739618301392	1.35064518451691	25.123628616333	-0.0026282137259841	0.00256657530553639	0.000618529506027699	0.000293855206109583
1558	-0.0993503406643867	1.02597081661224	25.0586929321289	0.00191722682211548	0.00354059832170606	0.00321592413820326	-0.0026282137259841
1559	-0.0993503406643867	0.701296508312225	24.9288234710693	0.01100810803473	-0.00295288790948689	-0.00425158534198999	0.00938473641872406
1560	0.54999828338623	0.0519478917121887	25.318431854248	-0.0230826959013939	0.00678734155371785	-0.00360223650932312	-0.00490093370899558
1561	-0.748698949813843	-0.27272641658783	25.6431064605713	-0.0152905117720366	-0.00587495695799589	0.000618529506027699	0.000618529506027699
1562	0.54999828338623	-0.597400724887848	25.9677810668945	0.00678734155371785	0.00256657530553639	-0.00327756232582033	-3.08191010844894e-05
1563	1.8486955165863	0.376622200012207	25.7729759216309	0.00548864435404539	-0.00327756232582033	-0.00132951640989631	-0.00295288790948689
1564	-2.04739618301392	-0.27272641658783	25.5781726837158	-0.00847235135734081	-3.08191010844894e-05	-0.00944637414067984	0.00613799272105098
1565	1.19934689998627	-0.27272641658783	25.5132369995117	-0.0143164889886975	-3.08191010844894e-05	0.000943203864153475	-0.00132951640989631
1566	1.19934689998627	0.0519478917121887	25.5781726837158	0.0226963832974434	0.0106834331527352	-0.00457625929266214	0.0022419011220336
1567	1.19934689998627	0.376622200012207	25.3833675384521	0.011982130818069	0.00678734155371785	0.00418994715437293	-0.00197886489331722
1568	1.19934689998627	1.02597081661224	25.5781726837158	-0.00425158534198999	0.00354059832170606	-0.00100484199356288	-0.00522560812532902
1569	0.54999828338623	-0.922075033187866	25.5781726837158	0.00548864435404539	-0.00490093370899558	0.00386527273803949	0.00159255252219737
1570	0.54999828338623	-0.27272641658783	25.5132369995117	-0.00587495695799589	-0.00652430532500148	-0.00230353930965066	-0.00132951640989631
1571	-0.0993503406643867	0.0519478917121887	25.5132369995117	-0.00782300252467394	0.00289124972186983	-0.00425158534198999	-0.00717365415766835
1572	-1.39804756641388	0.701296508312225	25.5781726837158	0.0142548503354192	0.0116574559360743	0.000293855206109583	0.00159255252219737
1573	1.19934689998627	0.701296508312225	25.3833675384521	-0.00230353930965066	-0.0026282137259841	-0.00230353930965066	-0.00132951640989631
1574	1.8486955165863	1.67531943321228	25.2534980773926	-0.00847235135734081	0.00289124972186983	0.00256657530553639	-0.00295288790948689
1575	1.8486955165863	-0.27272641658783	26.0327167510986	0.00646266713738441	-0.00132951640989631	-0.0026282137259841	0.00191722682211548
1576	1.19934689998627	-1.24674940109253	25.7729759216309	-0.0169138833880424	0.000943203864153475	-0.00165419070981443	0.00321592413820326
1577	-1.39804756641388	0.376622200012207	25.0586929321289	0.0106834331527352	-0.00197886489331722	-0.00230353930965066	-0.00490093370899558
1578	0.54999828338623	1.02597081661224	25.123628616333	0.000293855206109583	0.0022419011220336	-0.00230353930965066	0.00743668992072344
1579	-2.69674491882324	0.701296508312225	25.1885623931885	-0.0104203969240189	0.000618529506027699	0.00613799272105098	0.00256657530553639
1580	0.54999828338623	-0.597400724887848	25.6431064605713	0.0022419011220336	-0.00295288790948689	-0.00327756232582033	0.00159255252219737
1581	0.54999828338623	0.701296508312225	25.3833675384521	0.020423661917448	-3.08191010844894e-05	-0.00392691092565656	0.00256657530553639
1582	-0.0993503406643867	0.376622200012207	25.9028453826904	-0.00944637414067984	0.00613799272105098	-0.0100957229733467	-0.00360223650932312
1583	1.19934689998627	-0.597400724887848	25.837911605835	0.00418994715437293	-0.00490093370899558	0.00841071270406246	0.000293855206109583
1584	1.8486955165863	-1.5714236497879	25.5781726837158	0.00646266713738441	0.000293855206109583	0.00289124972186983	0.000943203864153475
1585	1.8486955165863	-0.27272641658783	25.5781726837158	-0.00555028254166245	0.00289124972186983	-0.00360223650932312	0.000943203864153475
1586	0.54999828338623	-0.27272641658783	25.7080421447754	-0.00230353930965066	0.00386527273803949	-0.00165419070981443	-0.00165419070981443
1587	0.54999828338623	0.701296508312225	25.5781726837158	-0.0120437685400248	0.00678734155371785	-0.0139918150380254	0.00386527273803949
1588	-0.748698949813843	1.67531943321228	25.5132369995117	-0.0026282137259841	0.00191722682211548	0.00483929552137852	0.000293855206109583
1589	0.54999828338623	0.0519478917121887	25.6431064605713	0.0132808275520802	0.0022419011220336	0.000943203864153475	0.00516396993771195
1590	0.54999828338623	0.376622200012207	25.6431064605713	-0.00327756232582033	0.000618529506027699	-0.00814767740666866	-0.00587495695799589
1591	1.19934689998627	-0.27272641658783	25.5781726837158	-0.0143164889886975	0.000618529506027699	-0.00619963090866804	-0.00619963090866804
1592	1.19934689998627	-0.922075033187866	25.2534980773926	0.00451462110504508	-0.00230353930965066	-0.00749832857400179	0.000293855206109583
1593	1.19934689998627	1.02597081661224	25.3833675384521	0.00256657530553639	0.00256657530553639	-0.00230353930965066	-0.00425158534198999
1594	-1.39804756641388	0.376622200012207	25.5781726837158	-0.0107450718060136	0.000293855206109583	0.00159255252219737	0.00841071270406246
1595	1.8486955165863	0.0519478917121887	25.9677810668945	-0.00490093370899558	0.00451462110504508	-0.00652430532500148	0.00613799272105098
1596	1.8486955165863	0.0519478917121887	25.6431064605713	0.00906006153672934	0.00873538758605719	-0.00100484199356288	-0.00165419070981443
1597	0.54999828338623	0.376622200012207	25.0586929321289	0.00776136433705688	0.00906006153672934	-0.00457625929266214	-0.00425158534198999
1598	0.54999828338623	0.376622200012207	25.3833675384521	0.00159255252219737	-0.00490093370899558	-0.000355493422830477	-0.00100484199356288
1599	-0.0993503406643867	0.701296508312225	25.318431854248	0.00808603875339031	-0.00295288790948689	-0.00879702530801296	0.00646266713738441
1600	1.19934689998627	-0.597400724887848	25.7729759216309	0.00256657530553639	-3.08191010844894e-05	-0.000355493422830477	-0.00360223650932312
1601	0.54999828338623	1.02597081661224	25.5132369995117	0.00126787810586393	-0.00425158534198999	-0.0107450718060136	0.00581331877037883
1602	-2.69674491882324	0.376622200012207	26.1625862121582	0.0158782228827477	0.00581331877037883	-0.00619963090866804	0.00516396993771195
1603	1.19934689998627	-0.27272641658783	26.2275199890137	0.013930176384747	0.00516396993771195	-0.0026282137259841	0.000943203864153475
1604	1.8486955165863	-0.597400724887848	25.6431064605713	0.0103587592020631	0.00191722682211548	-3.08191010844894e-05	0.00613799272105098
1605	2.49804425239563	0.376622200012207	25.4483013153076	-0.00197886489331722	0.00548864435404539	-0.000355493422830477	0.00159255252219737
1606	1.19934689998627	0.0519478917121887	25.7729759216309	0.0171769186854362	0.00126787810586393	0.00256657530553639	0.000293855206109583
1607	-0.0993503406643867	0.0519478917121887	25.5781726837158	-0.00360223650932312	-0.00717365415766835	-0.00360223650932312	-0.00100484199356288
1608	0.54999828338623	1.02597081661224	25.6431064605713	0.0188002903014421	0.000293855206109583	0.00808603875339031	0.00321592413820326
1609	0.54999828338623	0.376622200012207	25.7080421447754	-0.0156151866540313	-0.00944637414067984	-0.00230353930965066	0.00516396993771195
1610	-0.748698949813843	0.376622200012207	25.7729759216309	-0.00392691092565656	0.00289124972186983	-0.00392691092565656	-3.08191010844894e-05
1611	1.19934689998627	-0.597400724887848	25.4483013153076	-0.0146411629393697	0.00776136433705688	-0.00814767740666866	-0.000680167751852423
1612	2.49804425239563	1.35064518451691	25.123628616333	0.0149041991680861	0.00159255252219737	-0.00619963090866804	0.000943203864153475
1613	-0.0993503406643867	1.67531943321228	25.318431854248	0.0100340843200684	-0.00490093370899558	0.00808603875339031	-0.00684897974133492
1614	-0.0993503406643867	-0.27272641658783	25.5781726837158	0.00418994715437293	-0.00360223650932312	0.00354059832170606	-3.08191010844894e-05
1615	2.49804425239563	-0.922075033187866	25.5132369995117	0.000943203864153475	-0.00425158534198999	0.000293855206109583	-0.00165419070981443
1616	1.19934689998627	0.0519478917121887	26.0976505279541	-0.00782300252467394	-0.00327756232582033	-0.0117190945893526	0.00159255252219737
1617	-2.04739618301392	1.35064518451691	25.318431854248	-0.000680167751852423	0.0100340843200684	-0.00295288790948689	0.00451462110504508
1618	-1.39804756641388	1.02597081661224	25.4483013153076	0.00970941036939621	-0.00165419070981443	0.00126787810586393	-0.00555028254166245
1619	0.54999828338623	1.35064518451691	25.318431854248	-0.0117190945893526	-0.000680167751852423	0.00321592413820326	0.00126787810586393
1620	2.49804425239563	-0.27272641658783	25.7729759216309	-0.00717365415766835	0.00321592413820326	-0.00490093370899558	0.00776136433705688
1621	-0.0993503406643867	0.701296508312225	25.5132369995117	0.0145795252174139	-0.00360223650932312	0.00548864435404539	0.00321592413820326
1622	0.54999828338623	-1.5714236497879	26.0976505279541	-0.00717365415766835	-0.00522560812532902	-0.0159398596733809	-0.00327756232582033
1623	1.8486955165863	-0.27272641658783	25.837911605835	0.00289124972186983	0.00159255252219737	0.00289124972186983	-0.000355493422830477
1624	-0.0993503406643867	1.35064518451691	25.2534980773926	-0.0188619289547205	-0.00295288790948689	0.00451462110504508	0.00581331877037883
1625	-2.04739618301392	0.701296508312225	25.4483013153076	-0.00879702530801296	0.000293855206109583	-0.00197886489331722	-3.08191010844894e-05
1626	1.19934689998627	0.701296508312225	25.5132369995117	-0.00782300252467394	-3.08191010844894e-05	-0.00652430532500148	0.000943203864153475
1627	1.8486955165863	0.376622200012207	25.4483013153076	-0.0100957229733467	0.00646266713738441	-0.00457625929266214	-0.00295288790948689
1628	1.19934689998627	0.0519478917121887	25.837911605835	0.01100810803473	0.000293855206109583	0.00646266713738441	-0.0026282137259841
1629	-0.0993503406643867	0.701296508312225	25.5132369995117	0.000943203864153475	-0.00197886489331722	-0.00230353930965066	0.00256657530553639
1630	-2.04739618301392	0.0519478917121887	25.4483013153076	-0.0130177913233638	-0.00425158534198999	-0.00392691092565656	-0.00360223650932312
1631	1.19934689998627	-0.27272641658783	25.5781726837158	-0.00879702530801296	0.00906006153672934	-0.000680167751852423	0.000943203864153475
1632	-1.39804756641388	-0.27272641658783	25.5781726837158	-0.00555028254166245	0.00581331877037883	-0.00782300252467394	-0.0104203969240189
1633	0.54999828338623	0.376622200012207	25.5132369995117	0.00678734155371785	0.00646266713738441	0.00451462110504508	0.000293855206109583
1634	0.54999828338623	0.0519478917121887	25.5781726837158	0.00289124972186983	-0.000680167751852423	-0.00295288790948689	-0.00360223650932312
1635	-0.0993503406643867	1.02597081661224	25.5132369995117	0.00256657530553639	0.00678734155371785	-0.0100957229733467	-3.08191010844894e-05
1636	1.19934689998627	-0.27272641658783	25.9677810668945	0.00483929552137852	-0.00165419070981443	-0.00230353930965066	-0.00230353930965066
1637	1.8486955165863	-1.24674940109253	25.5781726837158	0.00354059832170606	0.00191722682211548	-0.00717365415766835	-0.00717365415766835
1638	1.19934689998627	0.0519478917121887	25.5781726837158	0.00354059832170606	-0.00100484199356288	0.00256657530553639	-0.000355493422830477
1639	-1.39804756641388	0.376622200012207	25.6431064605713	0.00613799272105098	-3.08191010844894e-05	0.00711201597005129	0.000618529506027699
1640	0.54999828338623	-0.27272641658783	25.318431854248	-0.0169138833880424	0.000293855206109583	-0.00684897974133492	0.00289124972186983
1641	-0.0993503406643867	1.67531943321228	25.5781726837158	0.00386527273803949	0.00126787810586393	-0.00587495695799589	0.00451462110504508
1642	-0.0993503406643867	0.701296508312225	25.6431064605713	-0.00327756232582033	0.0100340843200684	-0.0120437685400248	0.000618529506027699
1643	-0.748698949813843	0.376622200012207	25.837911605835	0.0142548503354192	-0.00327756232582033	-0.00100484199356288	0.00126787810586393
1644	1.19934689998627	-0.597400724887848	25.5781726837158	-0.0172385573387146	0.000943203864153475	-0.00684897974133492	0.00321592413820326
1645	-0.748698949813843	0.0519478917121887	25.837911605835	0.0194496400654316	-0.00587495695799589	0.00516396993771195	0.00386527273803949
1646	-1.39804756641388	1.02597081661224	25.3833675384521	0.0100340843200684	0.00743668992072344	-0.00490093370899558	0.000293855206109583
1647	-1.39804756641388	0.376622200012207	25.2534980773926	-0.0221086721867323	0.00321592413820326	-0.00814767740666866	-3.08191010844894e-05
1648	1.19934689998627	-0.27272641658783	25.6431064605713	0.013930176384747	-0.0026282137259841	0.000293855206109583	-0.00230353930965066
1649	-0.0993503406643867	1.02597081661224	25.5781726837158	-0.00977104809135199	-0.00165419070981443	0.00678734155371785	0.000943203864153475
1650	1.19934689998627	0.0519478917121887	25.4483013153076	0.0152288740500808	-0.00132951640989631	0.00321592413820326	0.00970941036939621
1651	-0.0993503406643867	0.376622200012207	25.5132369995117	0.00191722682211548	0.00483929552137852	-0.00327756232582033	-0.00360223650932312
1652	-0.0993503406643867	-0.597400724887848	25.5781726837158	-0.0120437685400248	0.00256657530553639	-0.00587495695799589	-0.00490093370899558
1653	1.19934689998627	-0.27272641658783	25.7080421447754	0.00126787810586393	0.0022419011220336	0.00256657530553639	-0.00100484199356288
1654	1.8486955165863	0.0519478917121887	25.4483013153076	-0.0026282137259841	-0.00717365415766835	0.00581331877037883	0.00418994715437293
1655	-0.0993503406643867	0.0519478917121887	25.5781726837158	-0.00944637414067984	0.00938473641872406	-0.00132951640989631	0.00873538758605719
1656	-0.748698949813843	0.701296508312225	26.1625862121582	0.0103587592020631	0.00581331877037883	-0.00327756232582033	-0.00425158534198999
1657	-0.748698949813843	1.02597081661224	25.0586929321289	-0.00749832857400179	0.00451462110504508	-0.00295288790948689	-0.00100484199356288
1658	1.19934689998627	0.376622200012207	25.6431064605713	0.00354059832170606	-0.00295288790948689	-0.00490093370899558	0.0022419011220336
1659	-0.748698949813843	0.376622200012207	25.4483013153076	0.0100340843200684	-0.00100484199356288	0.00256657530553639	0.00418994715437293
1660	1.8486955165863	-0.922075033187866	25.3833675384521	-3.08191010844894e-05	-0.00490093370899558	-0.00165419070981443	-0.00295288790948689
1661	-0.748698949813843	1.35064518451691	25.2534980773926	-0.00944637414067984	0.0100340843200684	-0.0104203969240189	0.000618529506027699
1662	-0.748698949813843	1.67531943321228	25.7080421447754	-0.00619963090866804	0.00516396993771195	-0.00197886489331722	0.00354059832170606
1663	1.19934689998627	0.0519478917121887	25.9028453826904	-0.0107450718060136	0.00581331877037883	0.00126787810586393	-0.000680167751852423
1664	-0.0993503406643867	0.376622200012207	25.837911605835	0.00354059832170606	-0.00652430532500148	0.000943203864153475	-0.000355493422830477
1665	1.19934689998627	0.0519478917121887	25.4483013153076	-0.00587495695799589	0.00613799272105098	0.00289124972186983	0.00386527273803949
1666	0.54999828338623	1.35064518451691	25.4483013153076	0.00418994715437293	0.00483929552137852	-0.00555028254166245	-0.00197886489331722
1667	0.54999828338623	-0.922075033187866	25.6431064605713	0.0116574559360743	-0.00230353930965066	-0.00165419070981443	0.000943203864153475
1668	1.19934689998627	0.0519478917121887	25.7080421447754	-0.0172385573387146	-0.00684897974133492	0.0022419011220336	-0.00392691092565656
1669	-2.04739618301392	1.35064518451691	25.7729759216309	-0.0107450718060136	-0.000355493422830477	0.00711201597005129	0.0100340843200684
1670	-0.0993503406643867	0.0519478917121887	25.9677810668945	-0.00944637414067984	0.00354059832170606	-0.00684897974133492	0.00321592413820326
1671	0.54999828338623	0.701296508312225	25.2534980773926	0.00256657530553639	-0.00977104809135199	-0.00392691092565656	-3.08191010844894e-05
1672	-0.0993503406643867	0.701296508312225	25.123628616333	0.0123068047687411	0.00191722682211548	-0.0146411629393697	-0.00912170019000769
1673	1.8486955165863	-0.27272641658783	25.837911605835	-0.00100484199356288	-3.08191010844894e-05	-0.00425158534198999	0.000943203864153475
1674	1.8486955165863	-1.24674940109253	25.7729759216309	0.0152288740500808	-0.00847235135734081	0.00711201597005129	0.00451462110504508
1675	0.54999828338623	-0.922075033187866	25.7080421447754	0.0165275707840919	-0.00327756232582033	-0.00360223650932312	-0.00360223650932312
1676	1.19934689998627	1.35064518451691	25.5132369995117	0.00191722682211548	0.00126787810586393	-0.00522560812532902	0.00613799272105098
1677	-3.34609341621399	1.02597081661224	25.5781726837158	0.00321592413820326	-0.00490093370899558	-0.00847235135734081	-0.00522560812532902
1678	2.49804425239563	0.0519478917121887	25.6431064605713	-0.00360223650932312	0.0022419011220336	-0.00230353930965066	-0.00425158534198999
1679	1.19934689998627	1.02597081661224	24.8638877868652	0.00483929552137852	-0.00847235135734081	0.000943203864153475	0.00289124972186983
1680	1.19934689998627	0.376622200012207	25.318431854248	-0.00165419070981443	-0.00230353930965066	-0.00425158534198999	0.00548864435404539
1681	-0.0993503406643867	0.376622200012207	25.318431854248	-0.0107450718060136	0.00256657530553639	-0.00782300252467394	0.00289124972186983
1682	1.19934689998627	-0.27272641658783	25.5132369995117	-0.00100484199356288	-0.00197886489331722	-3.08191010844894e-05	-0.000355493422830477
1683	-0.748698949813843	1.02597081661224	25.9677810668945	0.0165275707840919	-0.0026282137259841	0.00841071270406246	-0.00652430532500148
1684	-2.69674491882324	-0.27272641658783	25.6431064605713	0.000293855206109583	0.00159255252219737	0.00873538758605719	0.00321592413820326
1685	-0.748698949813843	0.701296508312225	25.2534980773926	-0.0110697457566857	0.000618529506027699	-0.0104203969240189	0.0022419011220336
1686	-0.748698949813843	1.02597081661224	24.9937572479248	0.00256657530553639	0.00646266713738441	-3.08191010844894e-05	0.0022419011220336
1687	2.49804425239563	0.0519478917121887	24.9937572479248	0.01100810803473	0.0022419011220336	-0.00749832857400179	-0.00165419070981443
1688	2.49804425239563	-0.597400724887848	25.3833675384521	0.0275664981454611	0.0022419011220336	-0.00360223650932312	-0.00100484199356288
1689	1.19934689998627	-0.27272641658783	25.5132369995117	-0.0159398596733809	-0.0113944197073579	0.00256657530553639	0.00289124972186983
1690	3.14739274978638	-0.597400724887848	25.9677810668945	-0.00392691092565656	0.00159255252219737	0.0022419011220336	0.00321592413820326
1691	-0.0993503406643867	1.35064518451691	25.4483013153076	-0.0185372550040483	0.00451462110504508	0.00418994715437293	-0.000680167751852423
1692	-2.69674491882324	1.02597081661224	25.4483013153076	0.00386527273803949	0.00841071270406246	-0.0156151866540313	-0.00100484199356288
1693	0.54999828338623	0.701296508312225	25.123628616333	0.0126314787194133	-0.00652430532500148	-3.08191010844894e-05	0.000293855206109583
1694	1.19934689998627	1.35064518451691	25.0586929321289	0.00581331877037883	0.00646266713738441	-0.00132951640989631	-0.00197886489331722
1695	-0.748698949813843	0.701296508312225	25.5132369995117	0.020423661917448	0.000943203864153475	-0.00197886489331722	0.00613799272105098
1696	-0.0993503406643867	0.701296508312225	25.6431064605713	0.0171769186854362	-3.08191010844894e-05	-0.00327756232582033	0.000618529506027699
1697	-0.0993503406643867	-0.597400724887848	25.9677810668945	0.0168522447347641	-0.00977104809135199	-0.0113944197073579	0.00126787810586393
1698	-0.0993503406643867	-0.27272641658783	25.5132369995117	0.000618529506027699	0.00191722682211548	-0.00490093370899558	-0.00360223650932312
1699	-0.748698949813843	-0.27272641658783	25.0586929321289	-0.00522560812532902	0.00321592413820326	-0.00587495695799589	0.00289124972186983
1700	0.54999828338623	0.0519478917121887	25.3833675384521	-0.00100484199356288	0.0022419011220336	-0.00814767740666866	0.00678734155371785
1701	1.19934689998627	0.0519478917121887	24.9937572479248	0.0265924744307995	0.00256657530553639	-0.0130177913233638	0.00159255252219737
1702	-0.0993503406643867	1.35064518451691	25.0586929321289	-0.00490093370899558	0.00451462110504508	-0.00327756232582033	-0.00555028254166245
1703	-0.748698949813843	0.376622200012207	25.7080421447754	0.0022419011220336	-0.00230353930965066	0.00451462110504508	-0.0026282137259841
1704	0.54999828338623	0.0519478917121887	25.7729759216309	-0.0136671401560307	-0.0143164889886975	-0.00230353930965066	0.01100810803473
1705	-0.0993503406643867	0.701296508312225	25.318431854248	-0.00879702530801296	0.00191722682211548	0.0022419011220336	0.000293855206109583
1706	-0.0993503406643867	1.35064518451691	25.1885623931885	-0.00977104809135199	0.00841071270406246	-0.00717365415766835	-0.00782300252467394
1707	-0.748698949813843	0.0519478917121887	25.5781726837158	0.00906006153672934	-0.000355493422830477	-0.000680167751852423	0.00354059832170606
1708	-0.0993503406643867	0.701296508312225	25.7080421447754	-0.0172385573387146	0.00938473641872406	0.00418994715437293	-0.00944637414067984
1709	0.54999828338623	-0.27272641658783	25.5132369995117	0.00808603875339031	-0.00425158534198999	-3.08191010844894e-05	0.00418994715437293
1710	1.8486955165863	-0.27272641658783	25.5781726837158	-0.00230353930965066	0.00256657530553639	-0.00457625929266214	-0.00392691092565656
1711	0.54999828338623	-0.27272641658783	25.5781726837158	0.00970941036939621	0.000293855206109583	-0.00392691092565656	-0.00684897974133492
1712	-0.0993503406643867	-0.27272641658783	25.4483013153076	0.0152288740500808	-0.00230353930965066	-0.00652430532500148	-0.00360223650932312
1713	-0.748698949813843	1.02597081661224	25.3833675384521	0.00548864435404539	0.00191722682211548	0.00483929552137852	-0.0026282137259841
1714	-2.69674491882324	1.02597081661224	25.0586929321289	-0.00977104809135199	0.00743668992072344	-0.00132951640989631	0.00711201597005129
1715	0.54999828338623	1.02597081661224	25.2534980773926	-0.0110697457566857	0.00256657530553639	-0.00555028254166245	0.00711201597005129
1716	0.54999828338623	1.02597081661224	25.3833675384521	0.00321592413820326	0.00548864435404539	-0.0026282137259841	-0.00230353930965066
1717	1.8486955165863	-0.27272641658783	25.837911605835	0.00938473641872406	0.00970941036939621	-0.0113944197073579	0.00548864435404539
1718	1.19934689998627	1.02597081661224	25.5781726837158	-0.00230353930965066	-0.00587495695799589	0.00126787810586393	0.000618529506027699
1719	1.19934689998627	-0.597400724887848	25.3833675384521	-3.08191010844894e-05	-0.00847235135734081	0.00483929552137852	0.000293855206109583
1720	1.19934689998627	-0.597400724887848	25.7729759216309	0.000943203864153475	-0.000355493422830477	-0.00490093370899558	0.00256657530553639
1721	1.8486955165863	-0.27272641658783	25.3833675384521	-0.0182125810533762	0.00289124972186983	-0.00684897974133492	0.00548864435404539
1722	-3.34609341621399	1.02597081661224	25.1885623931885	0.00451462110504508	0.00743668992072344	-0.00132951640989631	-0.00230353930965066
1723	-0.748698949813843	1.02597081661224	25.7729759216309	0.00191722682211548	0.000293855206109583	0.00159255252219737	-0.00132951640989631
1724	-0.748698949813843	1.02597081661224	25.5781726837158	-0.00587495695799589	-0.00197886489331722	0.00483929552137852	0.0022419011220336
1725	-0.0993503406643867	0.701296508312225	25.318431854248	-0.00522560812532902	0.00354059832170606	-0.00457625929266214	0.00646266713738441
1726	-0.0993503406643867	0.701296508312225	25.3833675384521	0.00451462110504508	0.00711201597005129	-0.0104203969240189	-0.000680167751852423
1727	1.8486955165863	-1.24674940109253	25.5781726837158	0.00256657530553639	-0.00132951640989631	-0.00425158534198999	-0.00490093370899558
1728	1.19934689998627	-0.27272641658783	25.7080421447754	0.00483929552137852	-0.00100484199356288	0.00159255252219737	-0.00132951640989631
1729	0.54999828338623	0.0519478917121887	25.7729759216309	-0.02697878703475	0.00159255252219737	0.00516396993771195	0.00483929552137852
1730	-0.0993503406643867	1.35064518451691	25.7080421447754	0.0188002903014421	-0.00522560812532902	-0.00100484199356288	0.00126787810586393
1731	0.54999828338623	0.0519478917121887	25.7729759216309	0.00386527273803949	0.00386527273803949	-0.00912170019000769	-0.0026282137259841
1732	1.8486955165863	0.701296508312225	25.2534980773926	0.0239950809627771	0.00613799272105098	-0.00165419070981443	-0.00522560812532902
1733	-1.39804756641388	1.35064518451691	25.3833675384521	-0.00814767740666866	-0.00457625929266214	-0.00392691092565656	-0.00457625929266214
1734	-0.0993503406643867	-0.27272641658783	25.5132369995117	0.00581331877037883	-0.00782300252467394	0.00581331877037883	-0.000355493422830477
1735	0.54999828338623	0.701296508312225	25.3833675384521	0.00516396993771195	-0.000355493422830477	-0.00619963090866804	0.0022419011220336
1736	-0.748698949813843	0.0519478917121887	25.3833675384521	0.00256657530553639	-3.08191010844894e-05	-0.00977104809135199	-0.00360223650932312
1737	-0.0993503406643867	0.0519478917121887	25.7729759216309	-0.0130177913233638	0.00451462110504508	-0.00425158534198999	0.00613799272105098
1738	-0.0993503406643867	0.701296508312225	25.4483013153076	-0.00782300252467394	0.00581331877037883	-0.00327756232582033	-0.00165419070981443
1739	1.8486955165863	0.0519478917121887	25.123628616333	-0.0191866029053926	0.000618529506027699	-0.000680167751852423	0.00548864435404539
1740	1.19934689998627	0.376622200012207	25.5781726837158	0.00354059832170606	0.00159255252219737	-0.00814767740666866	0.000618529506027699
1741	1.8486955165863	-0.597400724887848	25.5132369995117	0.00873538758605719	0.00418994715437293	-0.00619963090866804	-0.00230353930965066
1742	-0.0993503406643867	0.0519478917121887	25.4483013153076	0.00548864435404539	-0.00619963090866804	-0.00749832857400179	-0.00522560812532902
1743	0.54999828338623	1.35064518451691	25.5781726837158	0.0285405199974775	0.00711201597005129	-0.00555028254166245	-0.00327756232582033
1744	-2.04739618301392	1.35064518451691	25.7080421447754	-0.0130177913233638	0.00159255252219737	0.00646266713738441	0.00289124972186983
1745	-0.0993503406643867	0.701296508312225	25.6431064605713	0.00386527273803949	-0.000355493422830477	-3.08191010844894e-05	0.00191722682211548
1746	1.19934689998627	0.701296508312225	24.8638877868652	-0.00457625929266214	0.00451462110504508	-0.00684897974133492	-0.000680167751852423
1747	1.8486955165863	0.701296508312225	25.318431854248	-0.0100957229733467	0.00743668992072344	-0.00619963090866804	-0.00619963090866804
1748	0.54999828338623	0.0519478917121887	25.7080421447754	0.00354059832170606	0.0022419011220336	0.00159255252219737	0.00483929552137852
1749	2.49804425239563	-1.89609801769257	25.7080421447754	0.00841071270406246	-0.00425158534198999	0.00516396993771195	-0.000680167751852423
1750	-0.748698949813843	0.701296508312225	25.2534980773926	-0.0130177913233638	-0.0100957229733467	-0.00555028254166245	-0.00327756232582033
1751	-0.0993503406643867	0.0519478917121887	25.837911605835	0.00483929552137852	0.00289124972186983	-0.00652430532500148	0.0022419011220336
1752	-0.748698949813843	0.0519478917121887	25.7080421447754	-0.0185372550040483	0.00418994715437293	-0.00392691092565656	-0.00425158534198999
1753	1.19934689998627	1.02597081661224	25.0586929321289	-0.00879702530801296	-0.00165419070981443	-0.0026282137259841	-0.0026282137259841
1754	1.19934689998627	1.02597081661224	24.8638877868652	0.00906006153672934	0.000293855206109583	-0.00457625929266214	0.00548864435404539
1755	0.54999828338623	0.0519478917121887	25.1885623931885	-0.00360223650932312	0.00289124972186983	-0.00165419070981443	-0.00230353930965066
1756	2.49804425239563	-0.27272641658783	25.5132369995117	-0.00912170019000769	0.0022419011220336	-0.00327756232582033	0.00126787810586393
1757	1.8486955165863	0.0519478917121887	25.318431854248	-0.0100957229733467	-0.00619963090866804	-0.00425158534198999	0.000293855206109583
1758	-0.748698949813843	2.32466816902161	25.5132369995117	0.0210730116814375	-0.00684897974133492	-0.00295288790948689	0.000943203864153475
1759	-0.748698949813843	0.0519478917121887	25.5781726837158	-0.00392691092565656	0.000943203864153475	-0.00327756232582033	0.0022419011220336
1760	1.19934689998627	0.701296508312225	25.123628616333	0.0165275707840919	-0.0026282137259841	0.00354059832170606	0.00841071270406246
1761	1.8486955165863	0.376622200012207	25.1885623931885	0.012956153601408	0.00938473641872406	-0.00457625929266214	-0.00619963090866804
1762	1.19934689998627	1.02597081661224	25.0586929321289	-0.0136671401560307	0.00451462110504508	0.00581331877037883	-0.00847235135734081
1763	-0.748698949813843	1.35064518451691	25.3833675384521	0.0162028968334198	-0.000355493422830477	-0.0110697457566857	-0.00425158534198999
1764	-0.0993503406643867	0.0519478917121887	25.7080421447754	0.00191722682211548	-0.00165419070981443	-0.00230353930965066	-0.00230353930965066
1765	-0.0993503406643867	0.701296508312225	25.5132369995117	-0.00230353930965066	-0.00457625929266214	0.00906006153672934	0.00548864435404539
1766	-1.39804756641388	1.02597081661224	25.1885623931885	0.00548864435404539	0.00256657530553639	-0.00619963090866804	-0.00847235135734081
1767	-0.0993503406643867	-0.27272641658783	25.2534980773926	-0.0175632312893867	0.00613799272105098	0.0022419011220336	0.00289124972186983
1768	-0.0993503406643867	0.376622200012207	25.7080421447754	-0.00197886489331722	-0.00132951640989631	-0.00457625929266214	0.00386527273803949
1769	1.8486955165863	0.0519478917121887	25.318431854248	0.00613799272105098	0.00386527273803949	0.000618529506027699	0.00418994715437293
1770	-0.0993503406643867	1.02597081661224	25.2534980773926	0.00808603875339031	0.00418994715437293	0.00321592413820326	-0.00165419070981443
1771	1.8486955165863	-0.597400724887848	25.7080421447754	0.00678734155371785	0.00191722682211548	-0.00490093370899558	-0.00392691092565656
1772	2.49804425239563	-0.597400724887848	25.6431064605713	0.00256657530553639	-0.00652430532500148	0.00386527273803949	-0.00425158534198999
1773	0.54999828338623	0.0519478917121887	25.5132369995117	-0.00814767740666866	0.00289124972186983	0.0022419011220336	0.00386527273803949
1774	-0.0993503406643867	-0.597400724887848	25.318431854248	-0.00295288790948689	0.0022419011220336	0.000293855206109583	0.00873538758605719
1775	1.19934689998627	0.701296508312225	25.318431854248	-0.0156151866540313	0.00191722682211548	0.000943203864153475	0.00256657530553639
1776	0.54999828338623	-0.597400724887848	25.318431854248	-0.00360223650932312	0.00841071270406246	-0.0126931173726916	0.00159255252219737
1777	-0.748698949813843	1.02597081661224	25.1885623931885	-0.00230353930965066	0.00483929552137852	-0.00619963090866804	-0.0100957229733467
1778	1.19934689998627	0.0519478917121887	25.4483013153076	0.00841071270406246	0.00126787810586393	-0.00100484199356288	0.00386527273803949
1779	2.49804425239563	-1.5714236497879	25.7729759216309	0.000293855206109583	-0.0120437685400248	0.00289124972186983	0.00191722682211548
1780	0.54999828338623	0.701296508312225	25.0586929321289	-0.0146411629393697	0.000293855206109583	-0.00717365415766835	0.000293855206109583
1781	-0.748698949813843	0.0519478917121887	25.318431854248	0.00906006153672934	0.00191722682211548	-0.00782300252467394	0.00321592413820326
1782	2.49804425239563	-0.27272641658783	25.2534980773926	0.00289124972186983	-0.00749832857400179	-0.00425158534198999	-0.00197886489331722
1783	-0.0993503406643867	1.67531943321228	25.0586929321289	0.00451462110504508	-0.0026282137259841	0.00159255252219737	-0.00522560812532902
1784	-0.748698949813843	0.701296508312225	25.0586929321289	-0.00197886489331722	-0.00457625929266214	0.000293855206109583	0.00321592413820326
1785	-0.0993503406643867	0.376622200012207	25.5132369995117	0.0106834331527352	0.00841071270406246	-3.08191010844894e-05	0.00418994715437293
1786	2.49804425239563	-0.27272641658783	25.5781726837158	0.0126314787194133	-0.00619963090866804	-0.00197886489331722	0.000618529506027699
1787	1.8486955165863	-0.597400724887848	25.7080421447754	-0.00295288790948689	0.00289124972186983	-0.00100484199356288	-0.00360223650932312
1788	-0.748698949813843	1.35064518451691	25.1885623931885	0.00483929552137852	0.00191722682211548	0.01100810803473	-0.0026282137259841
1789	-2.04739618301392	0.0519478917121887	25.5781726837158	-0.00749832857400179	0.00354059832170606	-0.000680167751852423	0.00354059832170606
1790	0.54999828338623	1.02597081661224	25.5781726837158	0.00711201597005129	-0.00197886489331722	-0.00457625929266214	0.00581331877037883
1791	1.19934689998627	-0.27272641658783	25.3833675384521	0.00841071270406246	0.0100340843200684	-0.00100484199356288	-0.00652430532500148
1792	1.19934689998627	0.0519478917121887	25.5781726837158	0.0103587592020631	0.00711201597005129	-0.00457625929266214	-0.00197886489331722
1793	1.8486955165863	-0.597400724887848	25.9028453826904	-0.00100484199356288	-0.00392691092565656	-0.00425158534198999	0.00289124972186983
1794	0.54999828338623	-0.922075033187866	25.3833675384521	-0.00490093370899558	-0.0117190945893526	0.00159255252219737	-0.00425158534198999
1795	1.8486955165863	-0.27272641658783	25.2534980773926	0.0226963832974434	0.00126787810586393	0.00646266713738441	0.00191722682211548
1796	-0.748698949813843	0.0519478917121887	25.318431854248	0.00906006153672934	-0.00197886489331722	-0.0110697457566857	0.00483929552137852
1797	-0.0993503406643867	1.35064518451691	25.2534980773926	0.00646266713738441	0.00581331877037883	0.00321592413820326	-0.00652430532500148
1798	1.8486955165863	0.701296508312225	25.123628616333	0.00841071270406246	0.000618529506027699	-0.00295288790948689	-0.00360223650932312
1799	2.49804425239563	0.0519478917121887	25.4483013153076	0.00743668992072344	-0.00295288790948689	-0.00782300252467394	0.00451462110504508
1800	-0.0993503406643867	1.02597081661224	25.4483013153076	0.0126314787194133	-0.00425158534198999	-0.00392691092565656	0.00321592413820326
1801	1.8486955165863	-1.5714236497879	25.3833675384521	0.00483929552137852	-0.00197886489331722	-0.0110697457566857	-0.000680167751852423
1802	3.14739274978638	-0.27272641658783	25.318431854248	-0.00392691092565656	-0.00230353930965066	0.00126787810586393	-0.00425158534198999
1803	-0.748698949813843	1.35064518451691	25.123628616333	0.00354059832170606	0.00678734155371785	0.00256657530553639	-0.00295288790948689
1804	-2.69674491882324	1.02597081661224	25.318431854248	-0.00132951640989631	-0.00490093370899558	0.00159255252219737	0.0103587592020631
1805	0.54999828338623	1.35064518451691	25.5132369995117	-0.00522560812532902	-0.00360223650932312	0.00256657530553639	-0.00100484199356288
1806	1.8486955165863	-0.27272641658783	25.5132369995117	0.00613799272105098	0.00451462110504508	-0.00587495695799589	-0.00100484199356288
1807	1.8486955165863	-0.597400724887848	25.4483013153076	0.00646266713738441	0.00678734155371785	-0.00912170019000769	-0.00327756232582033
1808	-0.0993503406643867	1.02597081661224	25.123628616333	0.0022419011220336	-0.00457625929266214	0.00354059832170606	0.000618529506027699
1809	0.54999828338623	0.0519478917121887	25.5132369995117	0.012956153601408	-0.00684897974133492	0.00321592413820326	0.0022419011220336
1810	0.54999828338623	1.02597081661224	25.3833675384521	0.0132808275520802	-0.000355493422830477	-0.0026282137259841	0.00581331877037883
1811	-2.04739618301392	1.35064518451691	25.5781726837158	-0.0120437685400248	0.00354059832170606	-0.00197886489331722	-0.00327756232582033
1812	1.8486955165863	-0.27272641658783	25.9028453826904	-0.00587495695799589	0.00938473641872406	-0.000680167751852423	-0.000355493422830477
1813	3.14739274978638	0.0519478917121887	25.6431064605713	-0.00132951640989631	0.00191722682211548	0.0022419011220336	-3.08191010844894e-05
1814	1.19934689998627	0.701296508312225	25.318431854248	0.00191722682211548	0.00354059832170606	-0.00555028254166245	0.00159255252219737
1815	1.8486955165863	-0.27272641658783	25.6431064605713	0.000618529506027699	-0.00295288790948689	0.00386527273803949	-0.000355493422830477
1816	-0.0993503406643867	-0.597400724887848	25.7080421447754	-0.00230353930965066	-0.00619963090866804	-0.00782300252467394	-0.00295288790948689
1817	-0.748698949813843	0.701296508312225	25.5132369995117	0.00613799272105098	-0.00132951640989631	-0.00587495695799589	-0.00295288790948689
1818	0.54999828338623	-0.27272641658783	25.7729759216309	-0.0107450718060136	0.0123068047687411	0.00516396993771195	-0.000355493422830477
1819	-1.39804756641388	0.0519478917121887	25.7729759216309	0.00386527273803949	-0.00327756232582033	-0.00619963090866804	0.000943203864153475
1820	-0.0993503406643867	1.35064518451691	25.2534980773926	0.00776136433705688	0.00159255252219737	-3.08191010844894e-05	0.000943203864153475
1821	0.54999828338623	0.376622200012207	25.0586929321289	0.00711201597005129	0.00418994715437293	-0.0107450718060136	-0.00619963090866804
1822	1.19934689998627	0.376622200012207	25.318431854248	0.0145795252174139	0.00711201597005129	-0.00944637414067984	-0.00457625929266214
1823	2.49804425239563	-0.27272641658783	25.123628616333	0.00841071270406246	-0.00814767740666866	0.00126787810586393	0.00321592413820326
1824	1.8486955165863	-0.27272641658783	25.5132369995117	0.012956153601408	-0.000680167751852423	0.0022419011220336	0.00776136433705688
1825	1.8486955165863	1.35064518451691	25.5132369995117	-0.0113944197073579	-0.00587495695799589	-0.0026282137259841	-0.00100484199356288
1826	-0.748698949813843	0.0519478917121887	25.7729759216309	-0.0139918150380254	0.0100340843200684	0.00126787810586393	-0.00360223650932312
1827	1.8486955165863	0.0519478917121887	25.6431064605713	0.00289124972186983	0.00354059832170606	-0.0136671401560307	-0.00100484199356288
1828	-0.0993503406643867	1.35064518451691	24.8638877868652	-0.00230353930965066	0.00354059832170606	-0.00944637414067984	0.000293855206109583
1829	0.54999828338623	0.701296508312225	25.2534980773926	-0.00360223650932312	-0.00197886489331722	-0.0026282137259841	0.00354059832170606
1830	1.8486955165863	-0.597400724887848	25.6431064605713	-0.00912170019000769	0.00159255252219737	-0.00100484199356288	0.0022419011220336
1831	-0.0993503406643867	-0.27272641658783	25.3833675384521	-0.00425158534198999	-0.00782300252467394	0.00159255252219737	-0.00230353930965066
1832	-0.0993503406643867	0.701296508312225	25.5781726837158	-0.00392691092565656	0.000618529506027699	-0.0126931173726916	-0.00490093370899558
1833	-0.748698949813843	0.0519478917121887	25.7080421447754	-0.00522560812532902	0.000618529506027699	0.00516396993771195	-0.000355493422830477
1834	-0.0993503406643867	0.0519478917121887	25.3833675384521	0.00418994715437293	0.00191722682211548	-0.00197886489331722	0.00159255252219737
1835	-0.0993503406643867	0.701296508312225	25.5132369995117	-0.00425158534198999	-0.00587495695799589	-0.00555028254166245	0.00289124972186983
1836	0.54999828338623	1.99999380111694	25.123628616333	-0.0120437685400248	0.00289124972186983	-0.00977104809135199	-0.00392691092565656
1837	1.19934689998627	-0.597400724887848	25.4483013153076	0.0165275707840919	0.00418994715437293	-0.00457625929266214	0.00289124972186983
1838	2.49804425239563	-0.922075033187866	25.7729759216309	0.0106834331527352	0.00191722682211548	-0.000355493422830477	0.00289124972186983
1839	-0.748698949813843	0.376622200012207	25.7080421447754	-0.0146411629393697	-0.000355493422830477	0.000618529506027699	0.00516396993771195
1840	0.54999828338623	1.02597081661224	25.7080421447754	-0.00230353930965066	-0.00132951640989631	0.00256657530553639	0.00483929552137852
1841	-2.69674491882324	0.376622200012207	25.318431854248	0.00613799272105098	0.00159255252219737	-0.00360223650932312	-0.0026282137259841
1842	1.19934689998627	0.0519478917121887	25.1885623931885	0.0175015944987535	0.00321592413820326	-0.00652430532500148	0.00191722682211548
1843	2.49804425239563	1.02597081661224	24.9288234710693	-0.00717365415766835	0.00321592413820326	-0.00230353930965066	0.0022419011220336
1844	0.54999828338623	1.02597081661224	25.1885623931885	0.00970941036939621	0.00321592413820326	-0.00132951640989631	-0.0026282137259841
1845	-0.0993503406643867	0.376622200012207	25.2534980773926	0.00126787810586393	-0.000680167751852423	0.000618529506027699	-0.0026282137259841
1846	1.8486955165863	-0.27272641658783	25.318431854248	0.00256657530553639	-0.00295288790948689	-0.00132951640989631	-0.00197886489331722
1847	0.54999828338623	0.701296508312225	25.7080421447754	-0.00457625929266214	0.0152288740500808	-0.00587495695799589	-0.00522560812532902
1848	-2.69674491882324	0.376622200012207	25.3833675384521	-0.00197886489331722	-0.00652430532500148	0.00776136433705688	0.00354059832170606
1849	-0.748698949813843	1.35064518451691	25.2534980773926	-0.0113944197073579	0.000943203864153475	0.0022419011220336	0.0022419011220336
1850	-0.748698949813843	0.376622200012207	25.318431854248	0.00289124972186983	-0.00197886489331722	-0.00360223650932312	0.00159255252219737
1851	1.19934689998627	-0.27272641658783	25.2534980773926	0.00386527273803949	0.00418994715437293	0.000293855206109583	-0.000680167751852423
1852	2.49804425239563	0.376622200012207	25.4483013153076	-0.00684897974133492	0.00483929552137852	-0.00814767740666866	-0.00360223650932312
1853	1.19934689998627	-0.27272641658783	25.2534980773926	0.0220470335334539	-0.00619963090866804	-0.00749832857400179	-0.00392691092565656
1854	1.19934689998627	-0.27272641658783	25.7080421447754	0.0100340843200684	0.000293855206109583	0.000943203864153475	0.00386527273803949
1855	0.54999828338623	-0.27272641658783	25.6431064605713	-0.00847235135734081	-0.00230353930965066	0.00483929552137852	0.00321592413820326
1856	-2.04739618301392	1.02597081661224	25.3833675384521	-0.0107450718060136	-0.00457625929266214	-0.000355493422830477	0.00646266713738441
1857	0.54999828338623	0.701296508312225	25.2534980773926	0.0207483377307653	0.00418994715437293	-0.0139918150380254	0.00191722682211548
1858	1.8486955165863	0.0519478917121887	25.1885623931885	-0.00360223650932312	0.00289124972186983	0.000293855206109583	-0.00684897974133492
1859	-0.0993503406643867	0.376622200012207	25.4483013153076	0.000293855206109583	0.00126787810586393	0.00191722682211548	-0.00230353930965066
1860	2.49804425239563	0.701296508312225	25.3833675384521	-0.00782300252467394	0.00159255252219737	-0.0113944197073579	0.00516396993771195
1861	0.54999828338623	0.376622200012207	25.4483013153076	0.00906006153672934	-0.0026282137259841	-0.00327756232582033	-0.00522560812532902
1862	-0.0993503406643867	-0.27272641658783	25.2534980773926	0.0116574559360743	-0.00425158534198999	-0.00360223650932312	0.00256657530553639
1863	0.54999828338623	0.0519478917121887	25.3833675384521	0.00516396993771195	0.00256657530553639	0.00126787810586393	-0.0026282137259841
1864	0.54999828338623	1.35064518451691	25.123628616333	0.0126314787194133	-0.00360223650932312	-0.00197886489331722	0.0106834331527352
1865	2.49804425239563	0.376622200012207	25.1885623931885	-0.00587495695799589	0.000293855206109583	-0.00230353930965066	0.0022419011220336
1866	1.8486955165863	0.0519478917121887	25.318431854248	-0.00814767740666866	0.0022419011220336	-0.00684897974133492	-0.00100484199356288
1867	2.49804425239563	0.0519478917121887	25.7080421447754	0.00483929552137852	0.0142548503354192	-0.000680167751852423	-0.00132951640989631
1868	0.54999828338623	0.0519478917121887	25.7729759216309	-0.00555028254166245	-0.00587495695799589	-0.00360223650932312	0.00354059832170606
1869	-0.748698949813843	0.376622200012207	25.2534980773926	0.0126314787194133	-0.00814767740666866	-0.00100484199356288	0.00191722682211548
1870	0.54999828338623	0.0519478917121887	25.6431064605713	-0.0139918150380254	-0.000355493422830477	-0.00587495695799589	0.00159255252219737
1871	-2.04739618301392	0.701296508312225	25.2534980773926	-0.00230353930965066	0.00418994715437293	-0.00425158534198999	-0.00132951640989631
1872	-0.0993503406643867	0.701296508312225	25.1885623931885	-0.000355493422830477	0.00776136433705688	-0.0130177913233638	-0.00652430532500148
1873	-0.0993503406643867	0.701296508312225	25.3833675384521	0.0217223595827818	0.00289124972186983	0.0106834331527352	-0.00197886489331722
1874	-0.0993503406643867	0.376622200012207	25.7729759216309	-0.0123684434220195	0.00418994715437293	-0.00327756232582033	0.00321592413820326
1875	-0.748698949813843	1.02597081661224	25.5132369995117	-0.00944637414067984	-0.00230353930965066	0.00841071270406246	-0.00587495695799589
1876	1.19934689998627	-0.922075033187866	25.1885623931885	-0.00230353930965066	-3.08191010844894e-05	-0.00652430532500148	0.00126787810586393
1877	1.19934689998627	-0.27272641658783	25.4483013153076	0.00743668992072344	0.0142548503354192	-0.00165419070981443	-0.00555028254166245
1878	-2.04739618301392	1.67531943321228	25.123628616333	-0.0100957229733467	-0.00230353930965066	0.00256657530553639	0.00256657530553639
1879	-0.748698949813843	0.701296508312225	25.5132369995117	-0.00100484199356288	0.00191722682211548	0.00841071270406246	0.00613799272105098
1880	1.8486955165863	0.376622200012207	25.123628616333	-0.0117190945893526	-0.00100484199356288	-0.00490093370899558	0.00321592413820326
1881	-0.748698949813843	1.35064518451691	25.7080421447754	-0.00684897974133492	0.00321592413820326	-0.00132951640989631	0.00581331877037883
1882	-0.0993503406643867	-0.27272641658783	25.7729759216309	0.0132808275520802	0.00418994715437293	-0.00717365415766835	-0.00717365415766835
1883	-0.0993503406643867	-0.597400724887848	25.0586929321289	0.00516396993771195	-0.0107450718060136	0.00354059832170606	0.00354059832170606
1884	-0.0993503406643867	0.376622200012207	25.0586929321289	-0.00749832857400179	-0.00100484199356288	-0.00522560812532902	0.00386527273803949
1885	-0.748698949813843	0.701296508312225	25.318431854248	-0.000355493422830477	0.000293855206109583	-0.00295288790948689	0.00191722682211548
1886	-2.69674491882324	1.35064518451691	25.2534980773926	0.0236704051494598	0.00646266713738441	-0.0026282137259841	0.000618529506027699
1887	-0.0993503406643867	1.35064518451691	25.3833675384521	0.000943203864153475	0.00776136433705688	0.000618529506027699	-0.00392691092565656
1888	2.49804425239563	-0.27272641658783	25.7080421447754	0.00906006153672934	0.000618529506027699	-0.00457625929266214	-0.00425158534198999
1889	1.8486955165863	1.67531943321228	25.2534980773926	0.00581331877037883	-0.00490093370899558	-0.00684897974133492	-0.00425158534198999
1890	-0.748698949813843	-0.27272641658783	25.5781726837158	0.00581331877037883	0.000293855206109583	-0.00425158534198999	0.00581331877037883
1891	1.19934689998627	-1.5714236497879	25.0586929321289	-0.00392691092565656	-0.00749832857400179	-0.00132951640989631	0.000618529506027699
1892	-0.0993503406643867	0.701296508312225	25.2534980773926	-0.00912170019000769	0.00776136433705688	-0.0026282137259841	-0.00360223650932312
1893	-1.39804756641388	0.0519478917121887	25.5781726837158	0.000293855206109583	0.00159255252219737	0.00711201597005129	-3.08191010844894e-05
1894	1.19934689998627	-0.27272641658783	25.7080421447754	-0.0130177913233638	0.000618529506027699	-0.00490093370899558	0.00743668992072344
1895	-0.0993503406643867	0.376622200012207	25.3833675384521	0.01100810803473	0.00191722682211548	-3.08191010844894e-05	-0.000680167751852423
1896	0.54999828338623	0.701296508312225	24.9937572479248	0.00743668992072344	0.00483929552137852	-3.08191010844894e-05	-0.00132951640989631
1897	1.8486955165863	1.02597081661224	25.318431854248	0.00418994715437293	0.00581331877037883	-0.0117190945893526	-0.000680167751852423
1898	1.19934689998627	-0.922075033187866	25.4483013153076	0.0113327819854021	-0.0156151866540313	0.00516396993771195	-0.00619963090866804
1899	0.54999828338623	-0.597400724887848	25.5781726837158	-0.00392691092565656	-0.00197886489331722	0.000618529506027699	0.00548864435404539
1900	-0.0993503406643867	0.0519478917121887	25.6431064605713	-0.000355493422830477	-0.00197886489331722	0.00289124972186983	0.00451462110504508
1901	-2.69674491882324	0.701296508312225	25.7729759216309	-0.0159398596733809	0.00646266713738441	-0.00652430532500148	-0.00327756232582033
1902	2.49804425239563	0.0519478917121887	25.7080421447754	0.00938473641872406	0.00126787810586393	-0.00327756232582033	-0.00360223650932312
1903	0.54999828338623	0.376622200012207	24.9937572479248	-0.000355493422830477	-0.00587495695799589	-0.0100957229733467	-0.00522560812532902
1904	1.8486955165863	-0.597400724887848	25.3833675384521	0.0136055024340749	-0.00392691092565656	0.00873538758605719	0.00321592413820326
1905	3.14739274978638	-1.24674940109253	25.123628616333	0.00451462110504508	-0.00977104809135199	0.00159255252219737	0.00289124972186983
1906	0.54999828338623	-0.27272641658783	25.2534980773926	0.0210730116814375	0.00159255252219737	-0.00912170019000769	-3.08191010844894e-05
1907	-0.748698949813843	1.02597081661224	25.5132369995117	-0.00522560812532902	0.00776136433705688	-0.00587495695799589	-0.00230353930965066
1908	-0.748698949813843	-0.27272641658783	25.2534980773926	-0.00587495695799589	-0.00749832857400179	0.00321592413820326	0.00386527273803949
1909	-0.0993503406643867	1.02597081661224	25.2534980773926	0.000618529506027699	0.00321592413820326	0.0022419011220336	-0.000355493422830477
1910	-0.748698949813843	0.701296508312225	25.1885623931885	-0.00749832857400179	0.00483929552137852	-0.000680167751852423	0.00386527273803949
1911	-0.0993503406643867	0.701296508312225	25.318431854248	0.0158782228827477	-0.00392691092565656	0.000293855206109583	-0.00490093370899558
1912	1.19934689998627	-0.27272641658783	25.4483013153076	-0.00295288790948689	-0.00197886489331722	-0.00782300252467394	-0.00360223650932312
1913	1.19934689998627	-1.24674940109253	25.6431064605713	0.00841071270406246	-0.00814767740666866	-0.00392691092565656	-0.000680167751852423
1914	0.54999828338623	0.0519478917121887	25.6431064605713	0.00581331877037883	0.00289124972186983	0.00548864435404539	0.00321592413820326
1915	-2.04739618301392	0.376622200012207	25.9028453826904	-0.0026282137259841	0.000293855206109583	-0.00457625929266214	0.0022419011220336
1916	1.19934689998627	-0.27272641658783	25.2534980773926	0.0168522447347641	0.00873538758605719	-0.00360223650932312	-0.00360223650932312
1917	0.54999828338623	1.35064518451691	25.3833675384521	0.00418994715437293	0.00873538758605719	-0.00749832857400179	-0.00977104809135199
1918	-0.0993503406643867	1.02597081661224	25.1885623931885	0.00678734155371785	-0.00522560812532902	-0.00587495695799589	-0.00327756232582033
1919	0.54999828338623	1.02597081661224	25.2534980773926	0.0103587592020631	0.000618529506027699	0.0022419011220336	0.00483929552137852
1920	0.54999828338623	-0.922075033187866	25.2534980773926	-0.0266541130840778	-0.00425158534198999	-0.000355493422830477	-0.0026282137259841
1921	-0.748698949813843	1.02597081661224	25.5781726837158	0.00126787810586393	0.000293855206109583	-0.00100484199356288	-0.000355493422830477
1922	0.54999828338623	0.0519478917121887	25.5781726837158	0.00418994715437293	0.00711201597005129	-0.00132951640989631	0.00354059832170606
1923	-0.748698949813843	0.376622200012207	25.2534980773926	0.000618529506027699	-0.00749832857400179	0.00808603875339031	-0.0026282137259841
1924	1.8486955165863	-0.27272641658783	25.3833675384521	0.00548864435404539	-0.00165419070981443	-0.00587495695799589	0.000293855206109583
1925	1.19934689998627	0.376622200012207	24.9937572479248	0.00678734155371785	-0.00490093370899558	-0.00197886489331722	0.00483929552137852
1926	-0.748698949813843	1.35064518451691	25.6431064605713	-0.00619963090866804	0.00483929552137852	0.000943203864153475	0.000618529506027699
1927	1.19934689998627	-0.27272641658783	25.6431064605713	0.0152288740500808	0.000943203864153475	-0.000355493422830477	-0.00295288790948689
1928	0.54999828338623	0.0519478917121887	25.7080421447754	0.00418994715437293	-0.00360223650932312	0.00159255252219737	0.000293855206109583
1929	-0.0993503406643867	0.701296508312225	25.1885623931885	0.0145795252174139	-0.00230353930965066	0.0100340843200684	0.00970941036939621
1930	-0.748698949813843	0.701296508312225	25.2534980773926	-0.0195112787187099	0.0106834331527352	-0.00879702530801296	0.00548864435404539
1931	0.54999828338623	1.35064518451691	24.9937572479248	0.00289124972186983	0.00711201597005129	0.00126787810586393	-0.00360223650932312
1932	1.19934689998627	-0.27272641658783	25.5132369995117	0.00354059832170606	0.0100340843200684	-0.00847235135734081	-0.00652430532500148
1933	2.49804425239563	-0.27272641658783	25.5781726837158	-0.00522560812532902	0.000618529506027699	-0.00230353930965066	0.0022419011220336
1934	1.8486955165863	0.376622200012207	25.6431064605713	-0.0133424662053585	-0.00360223650932312	0.0022419011220336	-0.00360223650932312
1935	2.49804425239563	-1.5714236497879	25.7080421447754	-0.00392691092565656	-0.00944637414067984	0.000943203864153475	0.00418994715437293
1936	1.8486955165863	-0.27272641658783	25.4483013153076	0.0226963832974434	0.00776136433705688	-0.00425158534198999	0.0022419011220336
1937	-2.04739618301392	1.35064518451691	25.0586929321289	0.0217223595827818	0.00126787810586393	-0.00360223650932312	-0.00197886489331722
1938	0.54999828338623	0.0519478917121887	25.318431854248	-0.0175632312893867	0.00451462110504508	-0.00392691092565656	-0.00165419070981443
1939	-0.0993503406643867	1.02597081661224	25.1885623931885	0.00646266713738441	-0.000355493422830477	0.00418994715437293	0.00321592413820326
1940	1.19934689998627	0.0519478917121887	25.2534980773926	-0.0026282137259841	-0.000680167751852423	-0.0113944197073579	0.00678734155371785
1941	0.54999828338623	0.701296508312225	25.5132369995117	0.00126787810586393	-0.00457625929266214	0.00321592413820326	-0.00652430532500148
1942	-0.748698949813843	-0.922075033187866	25.7080421447754	-0.00360223650932312	0.00126787810586393	-0.00652430532500148	-0.00295288790948689
1943	1.8486955165863	0.0519478917121887	25.3833675384521	-0.0136671401560307	0.00354059832170606	0.00938473641872406	0.000293855206109583
1944	0.54999828338623	-0.27272641658783	25.123628616333	-0.000680167751852423	-0.00684897974133492	0.000618529506027699	0.00256657530553639
1945	-1.39804756641388	1.02597081661224	25.123628616333	-0.00977104809135199	-0.00100484199356288	-0.00360223650932312	0.0022419011220336
1946	0.54999828338623	0.701296508312225	25.2534980773926	0.00808603875339031	0.00516396993771195	0.00451462110504508	-0.000355493422830477
1947	-0.0993503406643867	1.35064518451691	25.123628616333	0.00841071270406246	0.00906006153672934	-0.000680167751852423	-0.0113944197073579
1948	1.19934689998627	-0.27272641658783	25.7080421447754	0.00256657530553639	0.00321592413820326	0.00516396993771195	-0.00717365415766835
1949	-0.0993503406643867	-0.27272641658783	25.3833675384521	0.0200989879667759	-0.00652430532500148	0.00386527273803949	0.00613799272105098
1950	1.8486955165863	-0.922075033187866	25.3833675384521	-0.00165419070981443	-0.00587495695799589	-0.00587495695799589	0.00354059832170606
1951	-0.0993503406643867	1.02597081661224	25.123628616333	-0.00392691092565656	-0.00165419070981443	-0.00555028254166245	-0.00555028254166245
1952	-0.748698949813843	0.376622200012207	25.4483013153076	-0.00100484199356288	0.00678734155371785	-0.00749832857400179	-0.00100484199356288
1953	1.19934689998627	-0.27272641658783	25.5132369995117	-0.00555028254166245	0.00126787810586393	0.000943203864153475	-0.00879702530801296
1954	1.8486955165863	0.0519478917121887	25.3833675384521	-0.0113944197073579	-0.00165419070981443	-0.00652430532500148	0.00841071270406246
1955	1.19934689998627	-0.27272641658783	25.6431064605713	0.020423661917448	0.00126787810586393	-0.00360223650932312	0.00646266713738441
1956	-0.748698949813843	1.02597081661224	25.318431854248	0.0321119390428066	-0.00360223650932312	-3.08191010844894e-05	-3.08191010844894e-05
1957	-1.39804756641388	-0.27272641658783	25.0586929321289	0.0304885655641556	-0.00457625929266214	-0.00425158534198999	-0.0026282137259841
1958	2.49804425239563	0.0519478917121887	25.318431854248	0.0145795252174139	0.00516396993771195	0.00191722682211548	0.00191722682211548
1959	-2.69674491882324	1.67531943321228	25.1885623931885	-0.0162645354866982	-0.00879702530801296	0.00548864435404539	0.00159255252219737
1960	-0.0993503406643867	0.376622200012207	25.5132369995117	-0.0230826959013939	0.00776136433705688	0.0022419011220336	-0.00165419070981443
1961	1.19934689998627	1.35064518451691	25.2534980773926	-0.0224333461374044	0.00289124972186983	0.00516396993771195	-0.00977104809135199
1962	0.54999828338623	1.35064518451691	25.5781726837158	0.00354059832170606	0.00516396993771195	-0.0113944197073579	0.00386527273803949
1963	1.19934689998627	-0.597400724887848	25.4483013153076	0.00743668992072344	-0.00490093370899558	-0.00457625929266214	0.00256657530553639
1964	1.8486955165863	-1.89609801769257	25.2534980773926	-0.0100957229733467	-0.00684897974133492	0.00451462110504508	0.00646266713738441
1965	0.54999828338623	0.0519478917121887	25.318431854248	-0.0152905117720366	-0.000680167751852423	-0.00360223650932312	0.0022419011220336
1966	-2.04739618301392	1.02597081661224	25.4483013153076	-0.00425158534198999	0.0022419011220336	-0.0130177913233638	0.00743668992072344
1967	-2.04739618301392	1.35064518451691	25.1885623931885	0.00970941036939621	0.0155535480007529	0.000618529506027699	-0.00652430532500148
1968	1.19934689998627	0.0519478917121887	25.6431064605713	-0.0126931173726916	0.00256657530553639	0.000293855206109583	-0.00555028254166245
1969	-0.0993503406643867	0.701296508312225	25.3833675384521	0.0132808275520802	-0.00132951640989631	-0.00652430532500148	0.00289124972186983
1970	1.19934689998627	0.0519478917121887	25.3833675384521	0.00386527273803949	0.000293855206109583	-0.00522560812532902	-0.00327756232582033
1971	-0.0993503406643867	0.376622200012207	25.0586929321289	-0.00749832857400179	-0.000680167751852423	-0.00165419070981443	0.00386527273803949
1972	0.54999828338623	0.701296508312225	25.1885623931885	0.00191722682211548	-0.00684897974133492	-0.0120437685400248	-0.00717365415766835
1973	-0.0993503406643867	1.35064518451691	25.4483013153076	0.00808603875339031	0.00418994715437293	0.00386527273803949	-0.00457625929266214
1974	-2.69674491882324	0.0519478917121887	25.6431064605713	-0.00457625929266214	0.00678734155371785	0.012956153601408	0.00548864435404539
1975	1.8486955165863	0.701296508312225	25.7729759216309	-0.00100484199356288	-0.00132951640989631	-0.00425158534198999	0.000618529506027699
1976	-0.0993503406643867	1.35064518451691	25.5781726837158	-0.0195112787187099	0.000293855206109583	-0.00944637414067984	0.0022419011220336
1977	-0.0993503406643867	0.0519478917121887	24.8638877868652	0.0142548503354192	0.00321592413820326	-0.0146411629393697	-0.00165419070981443
1978	1.8486955165863	0.0519478917121887	25.3833675384521	0.0217223595827818	-0.0026282137259841	0.000293855206109583	-0.00360223650932312
1979	0.54999828338623	0.0519478917121887	25.1885623931885	-0.0146411629393697	-0.0100957229733467	-0.000355493422830477	-0.00392691092565656
1980	1.8486955165863	-0.597400724887848	25.5781726837158	-0.00944637414067984	-0.000680167751852423	-0.00392691092565656	0.0116574559360743
1981	-2.04739618301392	0.701296508312225	25.2534980773926	0.00256657530553639	0.0116574559360743	-0.00684897974133492	-0.0100957229733467
1982	-2.69674491882324	1.02597081661224	25.5781726837158	-0.000355493422830477	0.00581331877037883	0.00159255252219737	0.00386527273803949
1983	2.49804425239563	-0.27272641658783	25.5132369995117	0.01847561635077	0.00256657530553639	-0.00912170019000769	-0.00619963090866804
1984	1.19934689998627	0.376622200012207	25.318431854248	-0.00360223650932312	-0.00587495695799589	0.00386527273803949	0.00159255252219737
1985	1.19934689998627	-0.597400724887848	25.3833675384521	-0.000680167751852423	-0.000680167751852423	-0.00327756232582033	0.00451462110504508
1986	0.54999828338623	0.0519478917121887	25.1885623931885	-0.00522560812532902	-0.00100484199356288	-0.00684897974133492	-0.00522560812532902
1987	-0.0993503406643867	1.02597081661224	25.2534980773926	-0.0026282137259841	-0.00392691092565656	-0.00684897974133492	-0.00197886489331722
1988	0.54999828338623	0.0519478917121887	25.5781726837158	-0.000355493422830477	0.00581331877037883	-0.00457625929266214	-0.00165419070981443
1989	-0.748698949813843	1.02597081661224	25.3833675384521	-0.0113944197073579	-0.00132951640989631	0.00613799272105098	0.00776136433705688
1990	0.54999828338623	0.376622200012207	25.4483013153076	0.00451462110504508	0.00159255252219737	-0.00814767740666866	0.00354059832170606
1991	1.19934689998627	0.376622200012207	24.9288234710693	-0.0165892094373703	-0.00100484199356288	-0.00490093370899558	-0.00490093370899558
1992	0.54999828338623	0.701296508312225	25.123628616333	-0.0026282137259841	0.000618529506027699	-0.00717365415766835	-0.0130177913233638
1993	-0.748698949813843	1.02597081661224	25.2534980773926	-0.00100484199356288	-0.00100484199356288	-0.00197886489331722	-0.00165419070981443
1994	1.8486955165863	0.0519478917121887	25.123628616333	0.000943203864153475	-0.00457625929266214	-0.00165419070981443	0.0100340843200684
1995	-0.748698949813843	1.02597081661224	25.5132369995117	0.00321592413820326	0.00191722682211548	-0.00327756232582033	-0.00230353930965066
1996	-2.69674491882324	1.02597081661224	25.4483013153076	-0.00879702530801296	0.00646266713738441	-0.00197886489331722	0.00126787810586393
1997	1.19934689998627	-0.597400724887848	25.6431064605713	0.0152288740500808	0.00613799272105098	-0.00392691092565656	0.000618529506027699
1998	-0.748698949813843	0.376622200012207	25.4483013153076	0.00516396993771195	0.00321592413820326	-0.00165419070981443	-0.00165419070981443
1999	-0.748698949813843	0.701296508312225	25.1885623931885	0.0171769186854362	-0.00425158534198999	0.00451462110504508	-0.000680167751852423
2000	1.8486955165863	0.0519478917121887	25.3833675384521	-0.0139918150380254	0.00808603875339031	-0.00165419070981443	0.00354059832170606
[truncated: 5,860 more rows]
