# Supplementary material for: Precise instruction and consideration of the vertical and horizontal force component increases validity and reliability of the 90:20 Isometric Posterior Chain Test
Source: PLoS One. 2024 Oct 28;19(10):e0312843. doi: 10.1371/journal.pone.0312843 (PMC11515970; doi:10.1371/journal.pone.0312843)
Supplement: S1 File — (ZIP) [file pone.0312843.s001.zip › S1_Raw_Data/M1_P17_iso_3.csv]

1	0.54999828338623	-0.597400724887848	25.5132369995117	0.013930176384747	0.00321592413820326	0.00613799272105098	0.00516396993771195
2	1.19934689998627	-0.27272641658783	25.6431064605713	-0.00879702530801296	0.00743668992072344	-0.00879702530801296	-0.00132951640989631
3	0.54999828338623	-0.27272641658783	25.5132369995117	0.00646266713738441	0.00159255252219737	-0.00490093370899558	0.00386527273803949
4	0.54999828338623	-0.922075033187866	25.9028453826904	-0.00912170019000769	-0.00522560812532902	0.00873538758605719	-0.00360223650932312
5	-0.748698949813843	-1.24674940109253	26.0327167510986	0.0022419011220336	-0.00392691092565656	-0.00652430532500148	0.00516396993771195
6	-0.0993503406643867	1.02597081661224	26.0976505279541	0.000618529506027699	0.00581331877037883	0.000618529506027699	0.00516396993771195
7	-2.04739618301392	0.376622200012207	25.6431064605713	-0.00587495695799589	0.00646266713738441	0.00289124972186983	-0.0026282137259841
8	-2.69674491882324	1.02597081661224	25.3833675384521	0.0126314787194133	0.00386527273803949	-0.00555028254166245	0.00191722682211548
9	0.54999828338623	-0.27272641658783	25.5781726837158	0.0116574559360743	0.000943203864153475	0.00256657530553639	-0.00100484199356288
10	-0.748698949813843	1.02597081661224	25.4483013153076	0.0103587592020631	-0.000680167751852423	0.00289124972186983	0.00711201597005129
11	1.8486955165863	-0.597400724887848	25.9028453826904	-0.00392691092565656	-0.0026282137259841	-0.00360223650932312	0.00289124972186983
12	0.54999828338623	-0.27272641658783	25.9677810668945	0.0142548503354192	-0.00295288790948689	-0.00652430532500148	-0.00749832857400179
13	1.19934689998627	-1.24674940109253	26.0976505279541	-0.00847235135734081	-0.00717365415766835	-0.00100484199356288	-0.00100484199356288
14	1.8486955165863	-1.5714236497879	25.837911605835	0.0022419011220336	-0.0026282137259841	0.00483929552137852	0.00516396993771195
15	1.19934689998627	-0.27272641658783	25.837911605835	0.0022419011220336	-0.00100484199356288	0.000293855206109583	0.00386527273803949
16	-0.748698949813843	-0.27272641658783	26.0976505279541	-0.0172385573387146	-0.00392691092565656	-0.00425158534198999	0.00256657530553639
17	-1.39804756641388	0.701296508312225	25.6431064605713	-0.000355493422830477	0.011982130818069	0.00256657530553639	-0.000355493422830477
18	-0.0993503406643867	1.02597081661224	25.837911605835	-0.00230353930965066	0.00483929552137852	-0.00360223650932312	0.000943203864153475
19	1.8486955165863	-0.597400724887848	26.0327167510986	0.00126787810586393	0.00159255252219737	-0.00522560812532902	-0.00230353930965066
20	1.19934689998627	1.02597081661224	25.5781726837158	-0.00230353930965066	0.00159255252219737	0.00776136433705688	-0.000355493422830477
21	-0.748698949813843	0.701296508312225	25.7729759216309	0.0162028968334198	-0.00490093370899558	-0.0026282137259841	0.00743668992072344
22	-0.0993503406643867	0.376622200012207	25.5781726837158	0.0145795252174139	-0.000680167751852423	-0.00360223650932312	-0.00295288790948689
23	-0.748698949813843	0.0519478917121887	25.5781726837158	-0.000680167751852423	0.000943203864153475	-0.00392691092565656	-0.00165419070981443
24	-0.0993503406643867	0.701296508312225	25.5132369995117	0.0168522447347641	0.000943203864153475	-0.00132951640989631	0.0022419011220336
25	-0.748698949813843	-0.27272641658783	26.1625862121582	-0.00847235135734081	-0.00555028254166245	0.00321592413820326	0.000943203864153475
26	-2.04739618301392	0.701296508312225	26.2924556732178	-0.000680167751852423	-0.000355493422830477	-0.00425158534198999	0.00841071270406246
27	1.8486955165863	-0.27272641658783	25.7729759216309	-0.00522560812532902	0.00776136433705688	0.000618529506027699	0.00483929552137852
28	1.8486955165863	0.0519478917121887	25.7080421447754	0.00516396993771195	-0.00132951640989631	-0.00555028254166245	-0.00132951640989631
29	-0.748698949813843	0.701296508312225	25.5132369995117	-0.00522560812532902	0.000943203864153475	0.00581331877037883	0.00256657530553639
30	1.8486955165863	-0.597400724887848	25.9028453826904	0.00516396993771195	-3.08191010844894e-05	-0.00490093370899558	0.00418994715437293
31	1.8486955165863	-0.922075033187866	26.0327167510986	-0.0026282137259841	-0.00619963090866804	-0.00230353930965066	0.00581331877037883
32	-0.0993503406643867	-0.597400724887848	25.9677810668945	0.00191722682211548	-0.00360223650932312	0.00126787810586393	-0.00555028254166245
33	-0.0993503406643867	1.02597081661224	25.9028453826904	-0.00522560812532902	0.00548864435404539	-0.00879702530801296	-0.00360223650932312
34	-2.04739618301392	0.376622200012207	25.6431064605713	-0.0117190945893526	0.000618529506027699	0.00776136433705688	-0.0026282137259841
35	0.54999828338623	0.376622200012207	25.6431064605713	-0.00814767740666866	-0.00132951640989631	-0.00619963090866804	0.00418994715437293
36	1.8486955165863	0.376622200012207	25.9028453826904	-3.08191010844894e-05	0.00613799272105098	0.00386527273803949	-0.000680167751852423
37	-0.0993503406643867	0.701296508312225	25.9028453826904	-0.00165419070981443	0.00711201597005129	-0.00782300252467394	-0.00457625929266214
38	0.54999828338623	1.02597081661224	25.9677810668945	-0.00490093370899558	0.00548864435404539	-0.00749832857400179	-0.00652430532500148
39	1.19934689998627	0.376622200012207	25.9028453826904	0.00808603875339031	0.00386527273803949	0.00386527273803949	-0.00555028254166245
40	0.54999828338623	-0.27272641658783	25.5132369995117	0.00256657530553639	-0.00360223650932312	-0.000680167751852423	-0.000680167751852423
41	0.54999828338623	-0.597400724887848	25.4483013153076	0.00938473641872406	-0.0100957229733467	0.00841071270406246	0.00483929552137852
42	0.54999828338623	-0.27272641658783	25.7080421447754	0.00581331877037883	0.00516396993771195	-0.00360223650932312	-0.00360223650932312
43	-0.748698949813843	-0.27272641658783	25.6431064605713	-0.0159398596733809	0.00548864435404539	-0.00490093370899558	0.00256657530553639
44	-1.39804756641388	1.35064518451691	25.7080421447754	-0.00619963090866804	0.00581331877037883	0.000943203864153475	-0.00425158534198999
45	-0.0993503406643867	0.701296508312225	26.0327167510986	-0.00490093370899558	0.00418994715437293	-0.00165419070981443	0.00743668992072344
46	1.19934689998627	0.0519478917121887	26.0327167510986	-0.00230353930965066	0.000618529506027699	-0.0113944197073579	-0.00360223650932312
47	-0.0993503406643867	-0.27272641658783	25.6431064605713	0.0100340843200684	0.00418994715437293	-0.00717365415766835	-3.08191010844894e-05
48	2.49804425239563	-0.27272641658783	25.837911605835	0.00191722682211548	0.00483929552137852	-0.0117190945893526	-0.00327756232582033
49	1.19934689998627	0.376622200012207	25.837911605835	0.0022419011220336	-0.00132951640989631	0.00191722682211548	0.00451462110504508
50	1.8486955165863	-1.24674940109253	25.9677810668945	0.0132808275520802	-0.00684897974133492	0.00451462110504508	-0.000680167751852423
51	1.19934689998627	0.701296508312225	25.837911605835	0.00256657530553639	-3.08191010844894e-05	-0.00490093370899558	0.00321592413820326
52	-0.748698949813843	0.0519478917121887	26.1625862121582	-0.0026282137259841	0.00743668992072344	0.00126787810586393	-0.000680167751852423
53	0.54999828338623	-0.27272641658783	25.9028453826904	-0.00360223650932312	0.00776136433705688	-0.00360223650932312	0.00289124972186983
54	1.19934689998627	-0.27272641658783	25.5132369995117	0.0136055024340749	-0.00457625929266214	-0.00327756232582033	0.00548864435404539
55	0.54999828338623	0.0519478917121887	25.5781726837158	-0.00619963090866804	-0.000680167751852423	0.00321592413820326	0.00776136433705688
56	1.8486955165863	-0.27272641658783	25.6431064605713	0.0116574559360743	-0.00100484199356288	-0.0026282137259841	0.00321592413820326
57	-1.39804756641388	0.701296508312225	25.7080421447754	-0.00197886489331722	0.00126787810586393	-0.0026282137259841	-0.00555028254166245
58	1.8486955165863	-0.922075033187866	25.9677810668945	0.00354059832170606	0.000618529506027699	-0.00814767740666866	-0.00490093370899558
59	1.19934689998627	-0.922075033187866	25.9677810668945	0.00873538758605719	-0.0123684434220195	0.00256657530553639	-0.00230353930965066
60	-0.0993503406643867	1.02597081661224	25.7080421447754	-0.017887907102704	0.000618529506027699	-0.0026282137259841	0.00321592413820326
61	-1.39804756641388	0.0519478917121887	26.0327167510986	-0.0026282137259841	0.00516396993771195	0.00159255252219737	0.00321592413820326
62	-1.39804756641388	1.02597081661224	25.9028453826904	-0.0146411629393697	0.00711201597005129	-0.000680167751852423	-0.00684897974133492
63	-0.748698949813843	0.701296508312225	25.7080421447754	0.00516396993771195	0.00516396993771195	-3.08191010844894e-05	0.000293855206109583
64	-0.0993503406643867	0.701296508312225	25.7080421447754	0.0194496400654316	0.00483929552137852	0.00159255252219737	0.0022419011220336
65	0.54999828338623	0.0519478917121887	25.837911605835	-0.00360223650932312	-0.00295288790948689	0.000943203864153475	0.00808603875339031
66	1.8486955165863	-0.597400724887848	26.1625862121582	0.0113327819854021	-0.00100484199356288	0.000943203864153475	0.00613799272105098
67	2.49804425239563	-1.24674940109253	25.9028453826904	-0.00944637414067984	-0.00165419070981443	-0.00879702530801296	0.000618529506027699
68	-0.748698949813843	0.0519478917121887	25.5781726837158	0.00548864435404539	-0.00230353930965066	-0.00490093370899558	-0.00619963090866804
69	1.8486955165863	-0.27272641658783	26.1625862121582	0.0126314787194133	0.00191722682211548	0.00386527273803949	-0.00522560812532902
70	-2.69674491882324	0.701296508312225	25.6431064605713	-0.00977104809135199	-0.00327756232582033	0.00386527273803949	0.00776136433705688
71	-3.34609341621399	1.02597081661224	25.5132369995117	-0.00392691092565656	-0.000680167751852423	-0.00327756232582033	0.00970941036939621
72	0.54999828338623	-0.597400724887848	26.3573894500732	-0.00912170019000769	0.00418994715437293	-0.00977104809135199	-0.00230353930965066
73	1.19934689998627	0.0519478917121887	25.9677810668945	0.00841071270406246	0.00841071270406246	-0.00652430532500148	-0.00782300252467394
74	-0.748698949813843	1.02597081661224	25.7080421447754	-0.0104203969240189	0.000943203864153475	0.000293855206109583	-0.0026282137259841
75	-0.0993503406643867	1.35064518451691	25.6431064605713	-0.00652430532500148	0.000293855206109583	-3.08191010844894e-05	-0.00165419070981443
76	0.54999828338623	-0.597400724887848	25.5781726837158	0.000293855206109583	-0.00912170019000769	0.00483929552137852	0.00451462110504508
77	1.19934689998627	-1.24674940109253	26.0976505279541	-0.00197886489331722	0.000943203864153475	-0.00944637414067984	-0.00100484199356288
78	0.54999828338623	-0.27272641658783	25.837911605835	-0.0159398596733809	0.000293855206109583	-0.00749832857400179	-0.0026282137259841
79	-1.39804756641388	0.701296508312225	25.6431064605713	-0.0107450718060136	0.00126787810586393	0.00289124972186983	-0.000355493422830477
80	-2.69674491882324	0.701296508312225	25.5781726837158	-0.000355493422830477	0.00289124972186983	-0.00619963090866804	0.000943203864153475
81	1.19934689998627	-0.27272641658783	25.7729759216309	0.0149041991680861	0.00191722682211548	0.00321592413820326	-0.00360223650932312
82	1.19934689998627	-0.27272641658783	25.7080421447754	0.000293855206109583	0.00451462110504508	-3.08191010844894e-05	-0.000355493422830477
83	2.49804425239563	0.0519478917121887	25.9028453826904	0.00126787810586393	0.00354059832170606	-0.00392691092565656	-3.08191010844894e-05
84	0.54999828338623	0.0519478917121887	25.5781726837158	0.0123068047687411	-0.000680167751852423	0.0022419011220336	-0.00327756232582033
85	1.19934689998627	-0.922075033187866	25.9677810668945	0.000618529506027699	-0.0026282137259841	0.00581331877037883	0.0100340843200684
86	-0.0993503406643867	-0.597400724887848	25.7080421447754	0.00581331877037883	-0.00717365415766835	-3.08191010844894e-05	0.00776136433705688
87	-0.0993503406643867	1.02597081661224	25.2534980773926	0.0145795252174139	0.00808603875339031	-0.00522560812532902	0.00159255252219737
88	-1.39804756641388	-0.27272641658783	25.9677810668945	0.00678734155371785	0.0100340843200684	-0.0130177913233638	-0.00392691092565656
89	-2.69674491882324	0.701296508312225	25.5781726837158	0.0022419011220336	-0.00295288790948689	0.00613799272105098	0.000943203864153475
90	1.19934689998627	0.0519478917121887	25.9677810668945	0.0100340843200684	-0.000355493422830477	0.00938473641872406	-0.00230353930965066
91	3.14739274978638	-0.597400724887848	25.9028453826904	0.00386527273803949	0.0022419011220336	-0.00879702530801296	0.00451462110504508
92	1.19934689998627	0.0519478917121887	25.9677810668945	0.020423661917448	0.0113327819854021	-0.00749832857400179	-0.00652430532500148
93	0.54999828338623	-0.27272641658783	25.9677810668945	-0.00912170019000769	-0.00360223650932312	-0.00652430532500148	-0.00165419070981443
94	1.8486955165863	-0.597400724887848	25.5781726837158	0.00321592413820326	-0.00652430532500148	0.00289124972186983	0.0022419011220336
95	1.19934689998627	-1.5714236497879	25.9028453826904	0.00970941036939621	-0.00327756232582033	0.00418994715437293	0.00354059832170606
96	-0.0993503406643867	0.376622200012207	25.837911605835	-0.0159398596733809	-0.00555028254166245	-0.00392691092565656	0.000618529506027699
97	-2.04739618301392	1.02597081661224	25.7080421447754	-0.00749832857400179	0.00808603875339031	-0.00652430532500148	-0.000680167751852423
98	-1.39804756641388	-0.597400724887848	26.1625862121582	-0.00912170019000769	0.00191722682211548	0.000943203864153475	0.00354059832170606
99	1.19934689998627	0.701296508312225	26.0327167510986	0.00159255252219737	0.00321592413820326	0.00743668992072344	-0.000680167751852423
100	1.19934689998627	0.0519478917121887	25.7729759216309	-0.00749832857400179	-0.00392691092565656	0.00159255252219737	-0.00457625929266214
101	1.8486955165863	0.0519478917121887	25.7080421447754	0.0022419011220336	-0.00717365415766835	-0.0026282137259841	0.00483929552137852
102	1.8486955165863	-0.597400724887848	25.4483013153076	-0.00392691092565656	0.00678734155371785	-0.00782300252467394	-0.00717365415766835
103	1.8486955165863	-0.597400724887848	25.3833675384521	0.000293855206109583	-0.00425158534198999	0.00289124972186983	-0.00457625929266214
104	1.19934689998627	-1.5714236497879	25.9677810668945	-0.00684897974133492	-0.0026282137259841	-0.000355493422830477	0.00289124972186983
105	1.8486955165863	-0.27272641658783	26.1625862121582	0.000293855206109583	-0.00327756232582033	-0.0026282137259841	0.00516396993771195
106	-1.39804756641388	0.701296508312225	25.9677810668945	0.00483929552137852	-0.000680167751852423	-0.00522560812532902	0.00516396993771195
107	-1.39804756641388	1.02597081661224	25.5781726837158	0.00516396993771195	0.00548864435404539	-0.00327756232582033	-3.08191010844894e-05
108	1.8486955165863	0.376622200012207	25.7729759216309	-0.0133424662053585	0.0022419011220336	-0.00684897974133492	-0.0100957229733467
109	-0.748698949813843	0.701296508312225	25.6431064605713	0.0217223595827818	0.000618529506027699	-3.08191010844894e-05	-0.00392691092565656
110	1.8486955165863	-0.597400724887848	25.7080421447754	0.00159255252219737	-0.000680167751852423	0.000618529506027699	0.00678734155371785
111	0.54999828338623	0.701296508312225	25.5781726837158	0.0197743140161037	-0.00132951640989631	0.00289124972186983	0.00678734155371785
112	-0.0993503406643867	0.0519478917121887	26.0327167510986	0.00354059832170606	-0.000680167751852423	-0.00652430532500148	-3.08191010844894e-05
113	0.54999828338623	-0.597400724887848	25.318431854248	-0.00587495695799589	-0.00327756232582033	-0.00619963090866804	0.000293855206109583
114	-0.748698949813843	0.701296508312225	25.3833675384521	-3.08191010844894e-05	0.00159255252219737	0.00970941036939621	0.00418994715437293
115	-1.39804756641388	0.701296508312225	25.3833675384521	0.00970941036939621	-0.00425158534198999	0.00451462110504508	-3.08191010844894e-05
116	-1.39804756641388	0.0519478917121887	25.7080421447754	0.000618529506027699	-0.000355493422830477	0.00256657530553639	0.00418994715437293
117	-1.39804756641388	0.701296508312225	26.0976505279541	0.00841071270406246	0.00678734155371785	-0.00392691092565656	-0.00132951640989631
118	1.8486955165863	-0.597400724887848	25.9677810668945	0.0165275707840919	0.00191722682211548	-0.00490093370899558	-0.00457625929266214
119	-0.0993503406643867	1.35064518451691	26.0327167510986	0.0022419011220336	0.00678734155371785	-0.00327756232582033	-0.00230353930965066
120	1.19934689998627	-0.922075033187866	25.9677810668945	0.0210730116814375	-0.00197886489331722	-0.0026282137259841	0.000293855206109583
121	1.19934689998627	-0.27272641658783	25.318431854248	0.0103587592020631	-0.00132951640989631	-0.00555028254166245	0.000943203864153475
122	-0.0993503406643867	-0.27272641658783	25.5132369995117	0.0210730116814375	-0.00717365415766835	0.000943203864153475	-0.000355493422830477
123	1.19934689998627	0.701296508312225	25.7080421447754	-0.00100484199356288	0.00289124972186983	-0.00717365415766835	-0.00555028254166245
124	-0.748698949813843	1.35064518451691	25.837911605835	-0.0188619289547205	-0.00165419070981443	0.00418994715437293	-0.00425158534198999
125	-1.39804756641388	0.0519478917121887	26.2924556732178	0.00711201597005129	0.000943203864153475	-0.00295288790948689	0.00516396993771195
126	1.19934689998627	-0.27272641658783	25.9028453826904	0.0168522447347641	0.00354059832170606	-0.00327756232582033	-0.000355493422830477
127	-0.748698949813843	0.701296508312225	25.318431854248	0.012956153601408	0.00191722682211548	0.000293855206109583	0.00159255252219737
128	-0.0993503406643867	1.02597081661224	25.123628616333	0.0188002903014421	0.00743668992072344	-0.0100957229733467	0.000293855206109583
129	0.54999828338623	-0.922075033187866	25.837911605835	0.00418994715437293	-0.00555028254166245	-0.00684897974133492	-0.00977104809135199
130	1.8486955165863	0.0519478917121887	25.5781726837158	0.0191249661147594	-3.08191010844894e-05	-0.00100484199356288	0.00321592413820326
131	1.19934689998627	-0.27272641658783	25.837911605835	-0.00132951640989631	-0.0120437685400248	-0.00132951640989631	0.00906006153672934
132	-0.0993503406643867	1.02597081661224	25.837911605835	0.01847561635077	-0.00100484199356288	-0.00230353930965066	-0.00295288790948689
133	-1.39804756641388	0.0519478917121887	25.7729759216309	0.00516396993771195	0.000943203864153475	-0.00587495695799589	-0.0100957229733467
134	-2.69674491882324	0.701296508312225	25.9028453826904	-0.0120437685400248	-0.00490093370899558	-0.00879702530801296	0.00126787810586393
135	-0.0993503406643867	0.701296508312225	25.5781726837158	0.00970941036939621	0.000293855206109583	0.00289124972186983	0.00678734155371785
136	1.19934689998627	1.02597081661224	25.5132369995117	0.00386527273803949	0.00711201597005129	-0.00879702530801296	0.000943203864153475
137	2.49804425239563	0.0519478917121887	25.5781726837158	-3.08191010844894e-05	0.011982130818069	-0.00847235135734081	-0.00684897974133492
138	-0.0993503406643867	0.701296508312225	25.7729759216309	0.0113327819854021	0.00451462110504508	-0.00327756232582033	-0.00360223650932312
139	2.49804425239563	-0.597400724887848	25.7729759216309	0.0509430468082428	-0.0104203969240189	-0.00360223650932312	0.00159255252219737
140	1.19934689998627	-0.597400724887848	25.318431854248	0.0226963832974434	-0.00587495695799589	0.00483929552137852	-0.000680167751852423
141	-0.0993503406643867	0.701296508312225	25.6431064605713	-0.0104203969240189	-0.00197886489331722	-0.00619963090866804	0.000618529506027699
142	-1.39804756641388	0.701296508312225	25.7729759216309	0.00743668992072344	0.00970941036939621	-0.00457625929266214	0.00159255252219737
143	-2.69674491882324	1.02597081661224	25.7080421447754	0.000943203864153475	0.013930176384747	-0.00522560812532902	-0.00197886489331722
144	-0.748698949813843	0.701296508312225	25.9028453826904	-0.0117190945893526	0.00191722682211548	0.000293855206109583	-0.00490093370899558
145	0.54999828338623	1.02597081661224	25.7080421447754	-0.00295288790948689	0.000618529506027699	0.00321592413820326	0.00386527273803949
146	2.49804425239563	0.0519478917121887	25.3833675384521	0.00678734155371785	-0.00100484199356288	0.00289124972186983	-0.00132951640989631
147	1.19934689998627	-0.27272641658783	25.5132369995117	0.00289124972186983	-0.000680167751852423	0.00516396993771195	0.00159255252219737
148	-0.748698949813843	0.701296508312225	25.4483013153076	0.00451462110504508	0.00321592413820326	-0.00197886489331722	-0.00132951640989631
149	1.8486955165863	-1.89609801769257	25.9028453826904	-0.00555028254166245	-0.00814767740666866	0.00159255252219737	0.000618529506027699
150	-1.39804756641388	0.376622200012207	25.9677810668945	0.00613799272105098	0.00386527273803949	0.00613799272105098	-0.0026282137259841
151	-0.0993503406643867	-0.27272641658783	26.2275199890137	-0.00100484199356288	-0.00327756232582033	-0.000355493422830477	0.000943203864153475
152	-0.748698949813843	0.0519478917121887	26.0327167510986	0.00516396993771195	0.00159255252219737	-0.00100484199356288	-0.00100484199356288
153	1.19934689998627	0.376622200012207	25.7729759216309	-0.00425158534198999	0.00548864435404539	-0.00522560812532902	-0.00749832857400179
154	1.19934689998627	-0.597400724887848	25.9028453826904	-0.00132951640989631	-0.00522560812532902	-0.00977104809135199	-0.00295288790948689
155	2.49804425239563	-0.27272641658783	25.7080421447754	-0.00684897974133492	-0.0026282137259841	-0.00230353930965066	0.00581331877037883
156	0.54999828338623	1.02597081661224	25.7729759216309	-0.00490093370899558	-0.0026282137259841	-3.08191010844894e-05	0.000943203864153475
157	1.19934689998627	-0.922075033187866	25.9028453826904	0.0103587592020631	0.00159255252219737	-0.00652430532500148	0.00548864435404539
158	1.19934689998627	-0.27272641658783	25.9677810668945	0.00970941036939621	-0.00360223650932312	0.000618529506027699	-0.0026282137259841
159	1.8486955165863	-0.597400724887848	25.837911605835	-0.0282774847000837	0.0022419011220336	-0.00587495695799589	-0.00360223650932312
160	-0.0993503406643867	0.701296508312225	25.318431854248	-0.00814767740666866	0.00191722682211548	0.00678734155371785	0.00451462110504508
161	-3.99544215202332	1.67531943321228	25.3833675384521	0.0145795252174139	0.00289124972186983	-0.000355493422830477	0.00581331877037883
162	0.54999828338623	-0.27272641658783	25.837911605835	0.00743668992072344	0.00451462110504508	0.00711201597005129	-0.00749832857400179
163	1.8486955165863	0.0519478917121887	25.7080421447754	0.00354059832170606	0.00743668992072344	-0.00555028254166245	0.000293855206109583
164	0.54999828338623	0.701296508312225	25.837911605835	-0.00652430532500148	0.00613799272105098	0.00711201597005129	0.00841071270406246
165	0.54999828338623	1.02597081661224	25.837911605835	0.00873538758605719	-0.00100484199356288	-0.00230353930965066	-0.00619963090866804
166	-0.0993503406643867	-0.27272641658783	25.7729759216309	0.00613799272105098	-0.000355493422830477	0.00354059832170606	-0.00652430532500148
167	1.19934689998627	-1.5714236497879	25.9677810668945	0.00743668992072344	-0.0107450718060136	-0.00165419070981443	-0.000355493422830477
168	2.49804425239563	-0.597400724887848	25.9677810668945	-0.00327756232582033	0.00386527273803949	-0.0107450718060136	-0.00392691092565656
169	-2.04739618301392	1.35064518451691	25.6431064605713	0.00516396993771195	0.00548864435404539	0.00191722682211548	0.00483929552137852
170	-3.34609341621399	-0.27272641658783	26.1625862121582	-0.00165419070981443	-3.08191010844894e-05	0.00743668992072344	0.00678734155371785
171	2.49804425239563	0.0519478917121887	26.2924556732178	0.0103587592020631	0.00418994715437293	0.00841071270406246	0.000943203864153475
172	0.54999828338623	0.376622200012207	25.5781726837158	0.000293855206109583	-0.00132951640989631	-0.00522560812532902	-0.00555028254166245
173	1.8486955165863	0.701296508312225	25.5781726837158	-0.0113944197073579	0.00776136433705688	-0.00749832857400179	-0.00197886489331722
174	0.54999828338623	1.02597081661224	25.6431064605713	-0.0120437685400248	0.00354059832170606	0.0103587592020631	-0.00100484199356288
175	1.8486955165863	-0.27272641658783	25.9677810668945	0.00906006153672934	0.000293855206109583	-0.00132951640989631	0.00873538758605719
176	1.8486955165863	-1.89609801769257	26.0976505279541	0.00159255252219737	-0.00327756232582033	-0.00555028254166245	0.00159255252219737
177	-0.0993503406643867	1.35064518451691	25.9677810668945	0.0022419011220336	0.00321592413820326	-0.0113944197073579	-0.00100484199356288
178	-0.0993503406643867	-0.27272641658783	26.2924556732178	-3.08191010844894e-05	0.00711201597005129	-0.00360223650932312	-0.00619963090866804
179	-3.99544215202332	0.701296508312225	25.6431064605713	0.00776136433705688	-0.00197886489331722	0.00289124972186983	0.000943203864153475
180	-0.748698949813843	0.376622200012207	25.9028453826904	-0.0123684434220195	-0.00490093370899558	0.00613799272105098	0.00841071270406246
181	1.8486955165863	-0.27272641658783	25.837911605835	0.00256657530553639	-0.00457625929266214	-0.0136671401560307	-0.000355493422830477
182	1.8486955165863	0.376622200012207	25.837911605835	0.0106834331527352	0.00743668992072344	-0.00327756232582033	-0.00392691092565656
183	1.8486955165863	0.0519478917121887	26.3573894500732	0.0155535480007529	0.0100340843200684	-0.00295288790948689	-0.0026282137259841
184	2.49804425239563	-0.27272641658783	26.2924556732178	-0.00814767740666866	-0.000355493422830477	-0.00132951640989631	0.00159255252219737
185	0.54999828338623	0.0519478917121887	25.837911605835	-0.00847235135734081	-0.0107450718060136	-3.08191010844894e-05	-3.08191010844894e-05
186	-0.0993503406643867	0.0519478917121887	25.6431064605713	-0.0146411629393697	0.00256657530553639	-0.00717365415766835	0.00289124972186983
187	-0.0993503406643867	1.02597081661224	25.7080421447754	0.000943203864153475	-0.000355493422830477	-0.00847235135734081	-0.000680167751852423
188	-0.748698949813843	-0.597400724887848	25.5781726837158	-0.00132951640989631	0.0103587592020631	-0.00457625929266214	-0.00165419070981443
189	1.19934689998627	0.376622200012207	25.9677810668945	-0.00814767740666866	0.000943203864153475	-0.00392691092565656	0.00613799272105098
190	1.19934689998627	0.376622200012207	26.0976505279541	-0.0026282137259841	0.00256657530553639	0.00906006153672934	-0.00230353930965066
191	-0.0993503406643867	0.701296508312225	25.7729759216309	-0.00814767740666866	-3.08191010844894e-05	0.00191722682211548	0.00126787810586393
192	1.19934689998627	0.376622200012207	25.6431064605713	0.00581331877037883	0.0106834331527352	0.000943203864153475	-0.00165419070981443
193	-0.0993503406643867	0.701296508312225	25.5781726837158	-0.00522560812532902	0.00873538758605719	0.000943203864153475	0.00613799272105098
194	1.19934689998627	-0.27272641658783	25.837911605835	0.00613799272105098	-0.00555028254166245	-0.00360223650932312	-0.0026282137259841
195	0.54999828338623	0.0519478917121887	25.7080421447754	-0.00197886489331722	-0.00684897974133492	0.000293855206109583	0.0022419011220336
196	1.19934689998627	0.0519478917121887	25.7080421447754	0.011982130818069	0.00126787810586393	0.000293855206109583	0.00646266713738441
197	-0.748698949813843	0.0519478917121887	26.3573894500732	0.000943203864153475	0.00743668992072344	-0.0139918150380254	-0.00197886489331722
198	-0.0993503406643867	0.0519478917121887	25.9028453826904	-0.00555028254166245	0.00256657530553639	0.00354059832170606	-0.00457625929266214
199	-0.748698949813843	0.701296508312225	25.6431064605713	-0.00425158534198999	0.000943203864153475	-0.000680167751852423	0.00386527273803949
200	1.19934689998627	-0.27272641658783	25.4483013153076	-0.0126931173726916	0.00418994715437293	-0.00392691092565656	0.0022419011220336
201	0.54999828338623	-0.27272641658783	25.7729759216309	0.00613799272105098	-0.00587495695799589	-0.00425158534198999	-0.00230353930965066
202	1.8486955165863	-0.27272641658783	25.7729759216309	-0.00912170019000769	-3.08191010844894e-05	-0.00197886489331722	0.000618529506027699
203	1.8486955165863	-1.24674940109253	25.7729759216309	-0.00197886489331722	-0.0104203969240189	-0.00230353930965066	-0.00457625929266214
204	1.19934689998627	-1.24674940109253	25.9677810668945	0.000618529506027699	0.00191722682211548	-0.00100484199356288	-0.00619963090866804
205	3.7967414855957	-0.597400724887848	25.5781726837158	0.0116574559360743	-0.00197886489331722	-0.00230353930965066	0.00386527273803949
206	-2.04739618301392	1.35064518451691	25.4483013153076	0.00776136433705688	0.00711201597005129	-0.0026282137259841	-3.08191010844894e-05
207	-2.69674491882324	1.02597081661224	25.7729759216309	-0.0165892094373703	0.00678734155371785	-0.0100957229733467	-0.00165419070981443
208	0.54999828338623	1.02597081661224	25.7080421447754	-0.017887907102704	0.000943203864153475	-0.00392691092565656	-0.00230353930965066
209	1.8486955165863	0.0519478917121887	25.837911605835	-0.00555028254166245	0.000293855206109583	-0.00295288790948689	-0.0026282137259841
210	1.19934689998627	0.701296508312225	25.9028453826904	0.00873538758605719	-0.00490093370899558	-0.000680167751852423	0.00678734155371785
211	0.54999828338623	1.02597081661224	25.7080421447754	-0.00392691092565656	-0.000355493422830477	0.00191722682211548	-0.00457625929266214
212	1.19934689998627	-0.922075033187866	25.837911605835	0.00451462110504508	-0.00100484199356288	-0.0110697457566857	-3.08191010844894e-05
213	3.14739274978638	-1.5714236497879	25.9028453826904	0.00743668992072344	-0.00782300252467394	0.000943203864153475	-0.00684897974133492
214	1.19934689998627	0.0519478917121887	25.7729759216309	0.00516396993771195	-0.000680167751852423	-0.00717365415766835	-0.00197886489331722
215	-1.39804756641388	0.701296508312225	25.5132369995117	-0.00587495695799589	-0.000680167751852423	-0.00132951640989631	0.00191722682211548
216	-2.04739618301392	0.701296508312225	25.9677810668945	-0.0110697457566857	-0.0026282137259841	-0.0026282137259841	-0.00522560812532902
217	1.19934689998627	-0.27272641658783	25.9677810668945	0.0103587592020631	0.00678734155371785	-0.00749832857400179	0.00126787810586393
218	-0.0993503406643867	1.02597081661224	25.4483013153076	-0.00847235135734081	0.00938473641872406	-0.00490093370899558	-0.00392691092565656
219	3.14739274978638	-0.27272641658783	25.318431854248	-0.0107450718060136	0.00516396993771195	0.0022419011220336	-0.00684897974133492
220	1.19934689998627	0.376622200012207	25.5132369995117	0.000293855206109583	-0.00197886489331722	0.00386527273803949	0.00906006153672934
221	1.19934689998627	0.0519478917121887	25.6431064605713	0.012956153601408	0.00451462110504508	0.00256657530553639	-0.00360223650932312
222	-0.748698949813843	0.0519478917121887	25.5781726837158	0.00451462110504508	-0.00327756232582033	-0.00814767740666866	-0.00295288790948689
223	-0.748698949813843	0.701296508312225	26.2275199890137	0.0123068047687411	-0.00457625929266214	0.000293855206109583	-3.08191010844894e-05
224	-1.39804756641388	0.701296508312225	25.7729759216309	0.00289124972186983	0.00191722682211548	-0.000355493422830477	-0.00132951640989631
225	-1.39804756641388	0.0519478917121887	25.7080421447754	-0.00944637414067984	-0.00425158534198999	0.00938473641872406	0.00906006153672934
226	1.8486955165863	-0.27272641658783	25.9028453826904	-0.00230353930965066	0.000293855206109583	-0.00392691092565656	0.00418994715437293
227	1.19934689998627	0.0519478917121887	25.7729759216309	-0.00879702530801296	0.0022419011220336	-0.0113944197073579	0.0022419011220336
228	-1.39804756641388	-0.27272641658783	25.5781726837158	-0.0107450718060136	0.00678734155371785	0.00321592413820326	-0.0026282137259841
229	1.8486955165863	0.701296508312225	25.9028453826904	-0.00912170019000769	0.00256657530553639	-0.00490093370899558	-0.00425158534198999
230	-0.0993503406643867	0.701296508312225	25.9677810668945	0.000618529506027699	-0.0026282137259841	-0.000355493422830477	0.00256657530553639
231	1.8486955165863	-1.24674940109253	25.5781726837158	0.00873538758605719	-0.00717365415766835	0.00418994715437293	-0.00165419070981443
232	1.19934689998627	-0.597400724887848	25.9028453826904	0.012956153601408	0.000618529506027699	-0.00749832857400179	-0.00912170019000769
233	-0.0993503406643867	0.0519478917121887	25.7080421447754	0.0123068047687411	0.000618529506027699	-0.00197886489331722	-0.000680167751852423
234	0.54999828338623	-0.27272641658783	25.9028453826904	0.00159255252219737	0.000618529506027699	-0.00555028254166245	-0.00165419070981443
235	1.8486955165863	0.0519478917121887	26.0976505279541	0.0230210572481155	-0.000355493422830477	0.00256657530553639	0.00451462110504508
236	-0.0993503406643867	0.376622200012207	25.9028453826904	0.00808603875339031	-0.00490093370899558	-0.000355493422830477	0.00289124972186983
237	-0.748698949813843	0.376622200012207	25.4483013153076	0.00743668992072344	0.0022419011220336	-0.00555028254166245	-0.0026282137259841
238	0.54999828338623	0.701296508312225	25.7080421447754	-0.00522560812532902	0.00841071270406246	-0.0107450718060136	-0.00425158534198999
239	1.8486955165863	-0.27272641658783	25.6431064605713	-0.00132951640989631	-0.00132951640989631	0.000293855206109583	-0.00360223650932312
240	1.19934689998627	-0.27272641658783	25.5132369995117	-0.00360223650932312	-0.0104203969240189	0.0126314787194133	0.00126787810586393
241	0.54999828338623	0.0519478917121887	25.7729759216309	0.0116574559360743	0.00321592413820326	0.00126787810586393	-0.00230353930965066
242	2.49804425239563	-0.27272641658783	25.9677810668945	-0.00392691092565656	0.000618529506027699	-0.00555028254166245	0.00354059832170606
243	-2.69674491882324	0.0519478917121887	26.0327167510986	-0.0185372550040483	0.0022419011220336	-0.00165419070981443	-0.00619963090866804
244	-0.748698949813843	0.701296508312225	25.318431854248	-0.00197886489331722	-0.00327756232582033	-0.00522560812532902	0.00483929552137852
245	1.19934689998627	0.701296508312225	25.2534980773926	0.00159255252219737	0.00678734155371785	0.00191722682211548	0.00256657530553639
246	1.8486955165863	0.701296508312225	25.5132369995117	0.00548864435404539	-0.00132951640989631	0.000293855206109583	-0.00457625929266214
247	1.19934689998627	0.376622200012207	25.837911605835	0.00386527273803949	0.0145795252174139	-0.0133424662053585	0.00776136433705688
248	1.8486955165863	-0.27272641658783	26.0976505279541	0.012956153601408	-0.00327756232582033	-0.00717365415766835	-0.00295288790948689
249	-0.748698949813843	-0.922075033187866	26.1625862121582	0.00873538758605719	-0.00944637414067984	-0.00717365415766835	0.000293855206109583
250	2.49804425239563	-0.922075033187866	25.9028453826904	-0.00230353930965066	0.00191722682211548	-0.00360223650932312	0.000943203864153475
251	-0.0993503406643867	1.02597081661224	25.5781726837158	0.0142548503354192	0.00256657530553639	0.00321592413820326	-0.00132951640989631
252	-2.69674491882324	0.701296508312225	25.7080421447754	-0.00652430532500148	0.00646266713738441	-0.0026282137259841	0.00548864435404539
253	-0.0993503406643867	0.376622200012207	25.3833675384521	-0.0191866029053926	0.00581331877037883	0.00483929552137852	0.00126787810586393
254	-0.0993503406643867	1.35064518451691	25.837911605835	0.00776136433705688	-0.00197886489331722	-0.0104203969240189	-0.00100484199356288
255	1.19934689998627	1.35064518451691	25.7729759216309	-0.00555028254166245	-0.000355493422830477	-0.00360223650932312	0.00711201597005129
256	1.19934689998627	0.0519478917121887	26.0976505279541	0.0123068047687411	-0.00100484199356288	0.00126787810586393	0.00516396993771195
257	-0.0993503406643867	0.0519478917121887	25.837911605835	0.0155535480007529	0.00906006153672934	-0.00165419070981443	-0.00782300252467394
258	2.49804425239563	-0.922075033187866	25.837911605835	-0.00652430532500148	-0.0107450718060136	-0.0110697457566857	0.00159255252219737
259	-0.0993503406643867	0.701296508312225	25.7729759216309	0.00873538758605719	0.00354059832170606	0.00289124972186983	-0.00295288790948689
260	0.54999828338623	0.0519478917121887	26.0327167510986	0.00841071270406246	-0.00197886489331722	0.00256657530553639	-0.00100484199356288
261	-0.0993503406643867	-0.27272641658783	26.1625862121582	0.00191722682211548	0.0022419011220336	-3.08191010844894e-05	0.00321592413820326
262	-0.748698949813843	0.0519478917121887	26.0327167510986	0.00159255252219737	0.0022419011220336	-0.00360223650932312	0.000618529506027699
263	2.49804425239563	-0.922075033187866	25.7729759216309	0.0116574559360743	-0.00100484199356288	-0.00197886489331722	0.00126787810586393
264	1.8486955165863	-0.27272641658783	25.4483013153076	-0.0123684434220195	0.00126787810586393	-0.00490093370899558	-0.00100484199356288
265	-1.39804756641388	0.701296508312225	25.0586929321289	-0.00587495695799589	-0.00360223650932312	0.00191722682211548	0.00743668992072344
266	1.8486955165863	-0.597400724887848	25.5781726837158	0.0236704051494598	0.0022419011220336	-3.08191010844894e-05	-0.00197886489331722
267	0.54999828338623	0.701296508312225	25.5781726837158	0.00191722682211548	0.00451462110504508	-0.00912170019000769	-0.00392691092565656
268	-0.0993503406643867	-0.597400724887848	25.9677810668945	-0.0136671401560307	-0.00912170019000769	-0.00230353930965066	-0.00295288790948689
269	2.49804425239563	-0.27272641658783	26.1625862121582	0.00159255252219737	-0.00165419070981443	-0.00490093370899558	0.00581331877037883
270	-1.39804756641388	1.35064518451691	25.4483013153076	-0.0253554154187441	-0.0026282137259841	-0.00165419070981443	0.00386527273803949
271	-1.39804756641388	0.701296508312225	25.837911605835	-0.0256800893694162	0.00483929552137852	-0.00814767740666866	0.00581331877037883
272	1.8486955165863	-0.597400724887848	25.9677810668945	0.00743668992072344	0.00159255252219737	0.000618529506027699	-0.00490093370899558
273	2.49804425239563	-0.27272641658783	25.9028453826904	0.00386527273803949	0.00483929552137852	-0.0136671401560307	-0.00230353930965066
274	3.14739274978638	-0.597400724887848	25.837911605835	-0.00392691092565656	0.00126787810586393	-0.000355493422830477	-0.00230353930965066
275	0.54999828338623	0.376622200012207	26.2924556732178	0.000618529506027699	-0.00847235135734081	-3.08191010844894e-05	0.00321592413820326
276	0.54999828338623	0.701296508312225	25.9028453826904	-0.00197886489331722	0.00386527273803949	0.00581331877037883	-3.08191010844894e-05
277	3.14739274978638	-1.5714236497879	25.4483013153076	-0.00360223650932312	-0.00782300252467394	0.000293855206109583	-0.000680167751852423
278	1.8486955165863	1.02597081661224	25.5132369995117	0.013930176384747	-0.00165419070981443	0.00451462110504508	-0.00684897974133492
279	-0.0993503406643867	-0.27272641658783	26.0327167510986	0.0145795252174139	0.0100340843200684	-0.00132951640989631	-0.00425158534198999
280	-1.39804756641388	-0.27272641658783	26.0327167510986	0.00418994715437293	-0.00197886489331722	0.00321592413820326	0.00451462110504508
281	-0.0993503406643867	0.376622200012207	25.9677810668945	0.0243197549134493	0.00776136433705688	-0.00165419070981443	-3.08191010844894e-05
282	1.8486955165863	0.701296508312225	25.7080421447754	-0.0110697457566857	0.00581331877037883	-0.00847235135734081	-0.00327756232582033
283	1.19934689998627	1.35064518451691	25.4483013153076	-3.08191010844894e-05	0.00289124972186983	-0.00944637414067984	-0.0026282137259841
284	1.8486955165863	-0.27272641658783	25.7729759216309	-0.000680167751852423	0.00191722682211548	-0.000355493422830477	-0.00392691092565656
285	2.49804425239563	-0.597400724887848	25.9028453826904	-0.00717365415766835	0.00159255252219737	-0.000355493422830477	0.00613799272105098
286	-0.748698949813843	-0.27272641658783	25.7729759216309	0.00711201597005129	-0.00327756232582033	0.00386527273803949	0.00483929552137852
287	1.19934689998627	-0.922075033187866	26.2275199890137	-0.0146411629393697	0.00191722682211548	-0.00360223650932312	0.00126787810586393
288	-0.0993503406643867	-0.27272641658783	26.3573894500732	0.00191722682211548	0.0022419011220336	-0.00977104809135199	-0.00100484199356288
289	-0.748698949813843	1.02597081661224	25.7729759216309	-0.0159398596733809	0.00743668992072344	0.00451462110504508	0.0022419011220336
290	-0.0993503406643867	0.701296508312225	25.5781726837158	0.00386527273803949	0.00548864435404539	-0.00847235135734081	0.0126314787194133
291	1.19934689998627	0.0519478917121887	25.7729759216309	-0.00587495695799589	0.00256657530553639	-0.00490093370899558	0.00256657530553639
292	1.19934689998627	-0.27272641658783	25.6431064605713	-0.00100484199356288	0.0136055024340749	-0.00392691092565656	0.00354059832170606
293	2.49804425239563	0.0519478917121887	25.7080421447754	0.00354059832170606	-3.08191010844894e-05	-0.00230353930965066	-0.00425158534198999
294	1.19934689998627	0.0519478917121887	25.9028453826904	0.00841071270406246	-0.00392691092565656	-0.00230353930965066	-0.00619963090866804
295	1.19934689998627	-1.89609801769257	26.4223251342773	0.0123068047687411	-0.0110697457566857	-0.0107450718060136	0.0113327819854021
296	0.54999828338623	-0.922075033187866	25.5781726837158	-0.0110697457566857	0.00256657530553639	-0.00165419070981443	0.000293855206109583
297	-0.748698949813843	0.701296508312225	25.318431854248	0.00841071270406246	0.00386527273803949	-0.00100484199356288	0.00321592413820326
298	-1.39804756641388	0.701296508312225	25.837911605835	-0.0198359526693821	0.000618529506027699	-0.0120437685400248	-0.00230353930965066
299	-0.0993503406643867	0.0519478917121887	25.6431064605713	-0.0107450718060136	0.00126787810586393	0.00289124972186983	0.000293855206109583
300	-0.0993503406643867	0.701296508312225	25.5132369995117	0.00516396993771195	0.00613799272105098	-0.00100484199356288	-0.00132951640989631
301	0.54999828338623	0.701296508312225	25.7729759216309	0.00321592413820326	-0.00587495695799589	-0.00197886489331722	0.00776136433705688
302	0.54999828338623	1.35064518451691	25.9028453826904	0.0165275707840919	0.00613799272105098	-0.00197886489331722	-0.00555028254166245
303	-0.0993503406643867	0.376622200012207	25.7080421447754	-0.00652430532500148	-0.00132951640989631	-0.00360223650932312	-0.00327756232582033
304	1.19934689998627	-0.597400724887848	25.9028453826904	0.00613799272105098	-0.00392691092565656	0.00418994715437293	0.000943203864153475
305	0.54999828338623	0.376622200012207	25.7729759216309	-0.00457625929266214	0.00191722682211548	-0.00165419070981443	-0.000680167751852423
306	2.49804425239563	-0.27272641658783	26.0327167510986	0.0301638916134834	0.00646266713738441	0.00516396993771195	0.00906006153672934
307	-1.39804756641388	1.02597081661224	25.6431064605713	-0.00717365415766835	0.00776136433705688	-0.00847235135734081	-0.00652430532500148
308	0.54999828338623	-0.27272641658783	26.2275199890137	0.0152288740500808	0.00354059832170606	0.00516396993771195	-3.08191010844894e-05
309	0.54999828338623	1.02597081661224	25.7080421447754	-0.0133424662053585	-0.00392691092565656	0.00256657530553639	0.00516396993771195
310	1.19934689998627	0.0519478917121887	25.837911605835	-0.0123684434220195	-0.00132951640989631	-0.00490093370899558	0.00386527273803949
311	-0.748698949813843	0.701296508312225	25.5781726837158	0.0175015944987535	0.00289124972186983	-0.00457625929266214	0.00743668992072344
312	0.54999828338623	0.701296508312225	25.6431064605713	-0.00132951640989631	0.00256657530553639	-0.00457625929266214	-0.00587495695799589
313	-0.748698949813843	-0.27272641658783	25.6431064605713	0.00906006153672934	-0.00490093370899558	-0.00587495695799589	0.00256657530553639
314	-0.748698949813843	0.0519478917121887	26.0327167510986	-0.00977104809135199	-0.00457625929266214	0.000293855206109583	0.00256657530553639
315	-0.0993503406643867	1.02597081661224	25.9028453826904	-0.0120437685400248	0.000293855206109583	0.00418994715437293	0.00970941036939621
316	-0.0993503406643867	-0.597400724887848	25.7080421447754	-0.017887907102704	0.000293855206109583	-0.00100484199356288	0.0022419011220336
317	1.19934689998627	-0.27272641658783	25.9677810668945	-0.00392691092565656	0.00613799272105098	-0.0152905117720366	-0.0026282137259841
318	2.49804425239563	0.0519478917121887	25.9028453826904	0.00743668992072344	0.00483929552137852	0.00321592413820326	-0.00555028254166245
319	-0.748698949813843	1.02597081661224	25.7080421447754	-0.00457625929266214	-0.00100484199356288	-0.00425158534198999	-0.00327756232582033
320	-0.0993503406643867	-0.597400724887848	26.2275199890137	-0.000680167751852423	0.000618529506027699	0.00289124972186983	0.00159255252219737
321	1.8486955165863	-0.27272641658783	26.2924556732178	0.00289124972186983	0.000293855206109583	0.00289124972186983	0.00678734155371785
322	2.49804425239563	-1.24674940109253	25.7080421447754	0.00581331877037883	0.000618529506027699	-0.00165419070981443	-0.00230353930965066
323	1.19934689998627	-1.24674940109253	25.837911605835	-0.0026282137259841	-0.0130177913233638	-0.00197886489331722	-0.00392691092565656
324	-0.0993503406643867	-0.27272641658783	25.9028453826904	0.00516396993771195	-3.08191010844894e-05	0.00126787810586393	-0.00457625929266214
325	-0.748698949813843	0.701296508312225	25.9677810668945	-0.0230826959013939	0.0022419011220336	-0.00197886489331722	0.0100340843200684
326	-0.0993503406643867	0.0519478917121887	26.0327167510986	-0.0136671401560307	0.000618529506027699	-0.00522560812532902	-0.00132951640989631
327	0.54999828338623	1.02597081661224	26.2924556732178	-0.00555028254166245	0.00646266713738441	-0.00717365415766835	0.000293855206109583
328	1.8486955165863	1.02597081661224	25.3833675384521	-0.00684897974133492	0.00581331877037883	-0.00587495695799589	-3.08191010844894e-05
329	1.8486955165863	-0.597400724887848	25.3833675384521	-0.00197886489331722	-0.000680167751852423	-0.00100484199356288	0.00159255252219737
330	1.19934689998627	0.701296508312225	25.4483013153076	-0.00327756232582033	-0.00230353930965066	-3.08191010844894e-05	-0.000680167751852423
331	-0.0993503406643867	0.0519478917121887	25.9028453826904	0.0168522447347641	0.000293855206109583	0.00548864435404539	-0.00879702530801296
332	1.19934689998627	-1.5714236497879	26.0976505279541	0.00678734155371785	0.000293855206109583	0.00126787810586393	-0.00100484199356288
333	2.49804425239563	-0.597400724887848	25.9677810668945	0.0106834331527352	-0.00425158534198999	-0.00749832857400179	0.00418994715437293
334	-0.0993503406643867	0.376622200012207	26.2275199890137	-0.0149658378213644	-0.00717365415766835	0.00743668992072344	0.00289124972186983
335	-1.39804756641388	-0.597400724887848	25.7080421447754	-0.000680167751852423	0.00483929552137852	0.00159255252219737	0.00938473641872406
336	0.54999828338623	0.701296508312225	25.3833675384521	0.00970941036939621	-0.00165419070981443	0.00126787810586393	0.00386527273803949
337	2.49804425239563	0.0519478917121887	25.5781726837158	-0.0026282137259841	0.0103587592020631	0.000293855206109583	-0.00425158534198999
338	1.19934689998627	1.02597081661224	25.4483013153076	-0.00814767740666866	-0.00295288790948689	-0.00879702530801296	-0.00327756232582033
339	2.49804425239563	0.376622200012207	26.0976505279541	-0.00165419070981443	0.00191722682211548	0.00841071270406246	-0.00165419070981443
340	0.54999828338623	-1.24674940109253	26.2275199890137	0.00483929552137852	-3.08191010844894e-05	0.00256657530553639	0.00841071270406246
341	1.19934689998627	-0.922075033187866	25.837911605835	0.00548864435404539	-0.00814767740666866	0.000618529506027699	0.00289124972186983
342	-0.748698949813843	1.02597081661224	25.5132369995117	0.00483929552137852	0.00418994715437293	-0.00165419070981443	0.000618529506027699
343	-0.748698949813843	1.02597081661224	25.7080421447754	0.00321592413820326	0.00841071270406246	-0.00977104809135199	-0.00392691092565656
344	-1.39804756641388	-0.597400724887848	25.9028453826904	0.000293855206109583	-0.00490093370899558	-0.000680167751852423	-0.000355493422830477
345	-0.0993503406643867	-0.27272641658783	25.7080421447754	-0.0104203969240189	0.00191722682211548	-0.00165419070981443	-0.00490093370899558
346	1.8486955165863	0.376622200012207	25.837911605835	-0.00522560812532902	-0.00327756232582033	-0.000680167751852423	0.00354059832170606
347	1.8486955165863	0.376622200012207	26.0327167510986	-0.00295288790948689	0.00776136433705688	-0.0117190945893526	-0.00717365415766835
348	0.54999828338623	0.0519478917121887	25.5781726837158	0.00678734155371785	0.0100340843200684	-0.00652430532500148	-0.00652430532500148
349	1.19934689998627	0.376622200012207	25.7080421447754	-0.00165419070981443	0.000943203864153475	0.00451462110504508	0.000618529506027699
350	1.19934689998627	-0.597400724887848	25.9677810668945	0.00841071270406246	0.000293855206109583	-3.08191010844894e-05	0.00126787810586393
351	0.54999828338623	-1.24674940109253	25.5132369995117	-3.08191010844894e-05	-0.00197886489331722	0.000618529506027699	0.00646266713738441
352	-0.748698949813843	1.02597081661224	25.4483013153076	0.00581331877037883	0.00516396993771195	-0.00197886489331722	-0.00100484199356288
353	-2.04739618301392	0.701296508312225	25.9677810668945	-0.00879702530801296	-0.00132951640989631	-0.0113944197073579	-0.00522560812532902
354	-0.748698949813843	1.02597081661224	25.7729759216309	-0.00165419070981443	0.0022419011220336	-0.00490093370899558	0.00159255252219737
355	1.19934689998627	1.35064518451691	25.3833675384521	0.0022419011220336	0.0022419011220336	0.00711201597005129	0.000293855206109583
356	1.19934689998627	0.701296508312225	25.2534980773926	-0.00587495695799589	-0.00847235135734081	0.00321592413820326	0.00321592413820326
357	3.14739274978638	-0.27272641658783	25.318431854248	0.0116574559360743	0.00126787810586393	0.000618529506027699	-0.00392691092565656
358	0.54999828338623	0.0519478917121887	25.7080421447754	0.01100810803473	0.000943203864153475	-0.0104203969240189	-0.000680167751852423
359	1.8486955165863	-0.922075033187866	25.7729759216309	-0.00360223650932312	-0.00490093370899558	0.00418994715437293	-0.00457625929266214
360	1.8486955165863	-1.24674940109253	25.7729759216309	0.00743668992072344	-0.00749832857400179	-3.08191010844894e-05	-0.00587495695799589
361	1.19934689998627	0.701296508312225	25.5781726837158	0.0171769186854362	-0.00197886489331722	-0.00814767740666866	-0.00100484199356288
362	1.8486955165863	-0.27272641658783	25.4483013153076	0.0152288740500808	0.00776136433705688	0.00256657530553639	0.00159255252219737
363	-1.39804756641388	0.376622200012207	25.9028453826904	-0.00457625929266214	0.00289124972186983	-0.0107450718060136	-0.00490093370899558
364	0.54999828338623	-0.27272641658783	25.9677810668945	0.0236704051494598	0.00386527273803949	-0.00555028254166245	-0.00295288790948689
365	0.54999828338623	0.701296508312225	25.6431064605713	-0.00230353930965066	0.000293855206109583	0.000618529506027699	-0.0026282137259841
366	1.8486955165863	-0.27272641658783	25.7729759216309	-0.0130177913233638	0.0022419011220336	-0.00360223650932312	0.00256657530553639
367	-0.0993503406643867	0.0519478917121887	25.9677810668945	0.00289124972186983	0.00841071270406246	-0.0110697457566857	-0.00717365415766835
368	1.8486955165863	0.376622200012207	25.5781726837158	0.000293855206109583	0.0022419011220336	0.00646266713738441	-0.00879702530801296
369	-0.0993503406643867	-0.922075033187866	25.5781726837158	0.0103587592020631	-0.00717365415766835	0.00808603875339031	-0.00197886489331722
370	3.14739274978638	-0.922075033187866	25.837911605835	-0.00295288790948689	-0.00197886489331722	-0.00977104809135199	-0.000355493422830477
371	-0.0993503406643867	0.0519478917121887	25.7080421447754	0.00321592413820326	-0.00360223650932312	0.00451462110504508	0.00418994715437293
372	-3.34609341621399	1.02597081661224	25.5132369995117	-0.00425158534198999	0.0100340843200684	-0.00197886489331722	0.000943203864153475
373	0.54999828338623	0.376622200012207	25.7080421447754	0.000293855206109583	0.00386527273803949	-0.00977104809135199	0.00126787810586393
374	2.49804425239563	0.0519478917121887	25.9028453826904	0.00289124972186983	0.00191722682211548	-0.00360223650932312	0.000618529506027699
375	1.8486955165863	-0.27272641658783	25.5132369995117	-0.0113944197073579	-0.000680167751852423	-0.00490093370899558	0.000618529506027699
376	0.54999828338623	0.701296508312225	25.2534980773926	-0.0123684434220195	-0.00100484199356288	0.00126787810586393	-0.00230353930965066
377	0.54999828338623	1.02597081661224	25.7729759216309	0.00646266713738441	0.00581331877037883	-0.00457625929266214	0.000943203864153475
378	-0.0993503406643867	-0.27272641658783	25.837911605835	-0.00327756232582033	-0.00327756232582033	-0.0107450718060136	-0.00522560812532902
379	1.8486955165863	-0.597400724887848	26.0327167510986	0.0022419011220336	-0.00749832857400179	0.00321592413820326	-0.00555028254166245
380	-0.0993503406643867	1.35064518451691	26.0327167510986	0.00354059832170606	0.00386527273803949	0.00354059832170606	0.0123068047687411
381	-2.69674491882324	1.02597081661224	25.7080421447754	-0.00165419070981443	-0.00522560812532902	-0.00425158534198999	-0.000355493422830477
382	-1.39804756641388	0.701296508312225	25.837911605835	-0.00587495695799589	0.00613799272105098	-0.00457625929266214	-0.00457625929266214
383	1.19934689998627	0.0519478917121887	25.9677810668945	-0.00100484199356288	0.000618529506027699	-0.0162645354866982	0.00418994715437293
384	0.54999828338623	0.0519478917121887	25.6431064605713	-0.0026282137259841	-0.0026282137259841	0.00126787810586393	0.00354059832170606
385	-1.39804756641388	1.02597081661224	25.6431064605713	-0.00652430532500148	0.000293855206109583	-0.00197886489331722	-0.000355493422830477
386	1.19934689998627	0.376622200012207	25.837911605835	-0.00847235135734081	-0.00360223650932312	-0.0107450718060136	0.00646266713738441
387	2.49804425239563	-1.5714236497879	26.2924556732178	-3.08191010844894e-05	0.000618529506027699	-0.00295288790948689	-0.00912170019000769
388	-0.0993503406643867	-0.27272641658783	25.7729759216309	-0.0198359526693821	-0.00295288790948689	-0.00295288790948689	0.000618529506027699
389	2.49804425239563	-0.27272641658783	25.9677810668945	0.0181509424000978	0.00613799272105098	0.00581331877037883	0.00159255252219737
390	0.54999828338623	0.701296508312225	25.6431064605713	-0.00100484199356288	-0.00587495695799589	-3.08191010844894e-05	-0.00749832857400179
391	-2.04739618301392	0.701296508312225	25.837911605835	0.000943203864153475	0.00451462110504508	0.00159255252219737	0.00159255252219737
392	0.54999828338623	0.701296508312225	25.7080421447754	0.0233457311987877	0.00386527273803949	-0.00684897974133492	-0.00912170019000769
393	-0.0993503406643867	0.701296508312225	25.6431064605713	-0.0107450718060136	0.00613799272105098	-0.00717365415766835	-0.00457625929266214
394	-0.0993503406643867	0.701296508312225	25.7729759216309	-0.0172385573387146	0.00126787810586393	0.0022419011220336	-3.08191010844894e-05
395	1.8486955165863	0.0519478917121887	25.5132369995117	-0.0110697457566857	0.000943203864153475	0.00873538758605719	-0.00457625929266214
396	0.54999828338623	-1.5714236497879	25.837911605835	-0.00879702530801296	-0.00684897974133492	0.000293855206109583	-0.0026282137259841
397	1.8486955165863	-0.922075033187866	25.837911605835	0.0181509424000978	0.00191722682211548	-0.00652430532500148	-0.00457625929266214
398	1.19934689998627	1.02597081661224	25.837911605835	-0.00165419070981443	0.00646266713738441	-0.00555028254166245	-0.00912170019000769
399	-0.748698949813843	0.376622200012207	25.9677810668945	-0.00522560812532902	0.000293855206109583	-0.00327756232582033	-0.00197886489331722
400	-0.748698949813843	0.701296508312225	25.9028453826904	-0.00879702530801296	-0.0026282137259841	0.0022419011220336	0.000293855206109583
401	-0.748698949813843	0.0519478917121887	26.0976505279541	0.0116574559360743	0.00289124972186983	-0.00295288790948689	0.000293855206109583
402	1.8486955165863	-0.27272641658783	25.7080421447754	0.000293855206109583	0.0142548503354192	-0.00587495695799589	-0.00490093370899558
403	2.49804425239563	-0.597400724887848	25.7080421447754	0.00451462110504508	0.00516396993771195	-0.0117190945893526	-0.0104203969240189
404	2.49804425239563	-0.597400724887848	26.0327167510986	-0.00165419070981443	-0.00165419070981443	-3.08191010844894e-05	0.0123068047687411
405	0.54999828338623	-0.597400724887848	25.9677810668945	-0.00652430532500148	-0.00977104809135199	0.00191722682211548	0.00321592413820326
406	-1.39804756641388	0.701296508312225	25.837911605835	0.0142548503354192	-3.08191010844894e-05	0.00126787810586393	-0.000680167751852423
407	-0.0993503406643867	-0.27272641658783	26.1625862121582	-0.0156151866540313	0.011982130818069	-0.00197886489331722	0.000943203864153475
408	0.54999828338623	0.376622200012207	25.7080421447754	-0.0104203969240189	0.00159255252219737	-0.00782300252467394	-0.0104203969240189
409	-0.0993503406643867	0.0519478917121887	25.7729759216309	-0.0169138833880424	-0.00490093370899558	-0.00197886489331722	0.00126787810586393
410	-0.0993503406643867	0.701296508312225	25.6431064605713	0.00906006153672934	0.00483929552137852	0.00678734155371785	-0.00100484199356288
411	0.54999828338623	0.376622200012207	25.4483013153076	-0.0026282137259841	0.00321592413820326	-0.00295288790948689	0.00516396993771195
412	1.19934689998627	0.0519478917121887	25.9028453826904	0.0295145437121391	-0.000355493422830477	-0.00100484199356288	-0.00425158534198999
413	2.49804425239563	-0.27272641658783	26.0976505279541	0.0194496400654316	0.00418994715437293	-0.00197886489331722	-0.00977104809135199
414	-0.0993503406643867	0.701296508312225	26.0976505279541	0.0269171483814716	-0.00749832857400179	0.00289124972186983	0.00126787810586393
415	0.54999828338623	-0.597400724887848	25.7729759216309	0.0171769186854362	-0.00490093370899558	0.00678734155371785	0.00289124972186983
416	3.14739274978638	-0.597400724887848	25.7729759216309	0.00159255252219737	0.000943203864153475	-0.00392691092565656	0.00483929552137852
417	0.54999828338623	-0.27272641658783	25.9028453826904	0.00516396993771195	0.0155535480007529	-3.08191010844894e-05	-0.00392691092565656
418	-2.04739618301392	-0.27272641658783	26.0327167510986	-0.00587495695799589	0.00451462110504508	-0.00619963090866804	0.00354059832170606
419	-0.748698949813843	1.35064518451691	25.7080421447754	0.00321592413820326	0.000618529506027699	-0.00555028254166245	0.00516396993771195
420	-0.0993503406643867	0.376622200012207	26.0976505279541	0.00581331877037883	-0.00295288790948689	0.00711201597005129	0.00386527273803949
421	1.8486955165863	-0.597400724887848	25.7080421447754	0.00256657530553639	-0.00165419070981443	-0.00360223650932312	-0.00132951640989631
422	1.8486955165863	0.0519478917121887	25.9028453826904	0.00321592413820326	0.00159255252219737	-0.0100957229733467	0.0022419011220336
423	0.54999828338623	-0.597400724887848	25.9677810668945	-0.00684897974133492	0.000293855206109583	-0.0113944197073579	-0.00295288790948689
424	3.14739274978638	-0.922075033187866	25.7080421447754	0.00516396993771195	-0.0107450718060136	0.00159255252219737	0.00354059832170606
425	1.19934689998627	0.0519478917121887	26.0976505279541	-0.0126931173726916	0.00289124972186983	0.00126787810586393	0.00841071270406246
426	-1.39804756641388	0.701296508312225	26.0327167510986	-0.00782300252467394	0.00256657530553639	-0.000680167751852423	0.00516396993771195
427	-2.04739618301392	0.701296508312225	25.9028453826904	-0.00717365415766835	0.00321592413820326	-0.00490093370899558	-0.00100484199356288
428	1.19934689998627	0.0519478917121887	25.837911605835	0.000943203864153475	0.00256657530553639	0.00191722682211548	0.00126787810586393
429	0.54999828338623	0.701296508312225	25.4483013153076	-0.00912170019000769	0.00678734155371785	0.00321592413820326	0.00516396993771195
430	-0.0993503406643867	1.02597081661224	25.5781726837158	0.0188002903014421	-3.08191010844894e-05	0.00743668992072344	0.000293855206109583
431	1.8486955165863	0.0519478917121887	26.2924556732178	0.0126314787194133	-0.00457625929266214	0.000943203864153475	0.00646266713738441
432	3.7967414855957	-0.597400724887848	26.0976505279541	-0.00425158534198999	-0.000680167751852423	-0.00749832857400179	-0.000680167751852423
433	1.8486955165863	-1.5714236497879	26.2924556732178	0.000943203864153475	0.000618529506027699	0.00289124972186983	-0.00132951640989631
434	1.8486955165863	-0.922075033187866	26.1625862121582	-0.0110697457566857	0.00418994715437293	-0.00425158534198999	0.00451462110504508
435	-0.0993503406643867	0.376622200012207	25.5132369995117	-0.00522560812532902	0.00483929552137852	-0.00457625929266214	-0.00327756232582033
436	-2.69674491882324	0.701296508312225	25.3833675384521	0.00386527273803949	-0.00100484199356288	0.00516396993771195	0.0145795252174139
437	-0.0993503406643867	0.376622200012207	25.2534980773926	-0.00912170019000769	-0.000355493422830477	-0.0123684434220195	0.000943203864153475
438	2.49804425239563	0.0519478917121887	25.7080421447754	0.00711201597005129	0.00386527273803949	0.00256657530553639	-0.00392691092565656
439	-0.0993503406643867	0.701296508312225	25.6431064605713	0.000618529506027699	0.00191722682211548	-0.00782300252467394	0.00743668992072344
440	2.49804425239563	-0.27272641658783	26.2924556732178	0.00970941036939621	-0.00457625929266214	0.0106834331527352	0.00808603875339031
441	1.8486955165863	0.0519478917121887	26.0976505279541	0.00483929552137852	0.00191722682211548	-0.00749832857400179	0.00354059832170606
442	1.8486955165863	-0.922075033187866	25.5781726837158	0.0106834331527352	-0.00619963090866804	-0.00977104809135199	-0.00749832857400179
443	1.19934689998627	0.0519478917121887	25.7080421447754	-0.00879702530801296	-0.000355493422830477	-0.000355493422830477	-0.00652430532500148
444	0.54999828338623	-0.27272641658783	25.7729759216309	-0.00977104809135199	-0.00230353930965066	0.00321592413820326	0.00126787810586393
445	-0.0993503406643867	-0.597400724887848	26.0327167510986	0.00808603875339031	-0.00197886489331722	0.000943203864153475	0.00191722682211548
446	-1.39804756641388	1.02597081661224	26.0976505279541	0.00581331877037883	0.00906006153672934	-0.00457625929266214	-0.00132951640989631
447	-1.39804756641388	0.376622200012207	25.9677810668945	0.00776136433705688	0.00386527273803949	0.00191722682211548	0.00256657530553639
448	2.49804425239563	-0.27272641658783	25.5781726837158	0.0162028968334198	0.00970941036939621	-0.00912170019000769	-0.000680167751852423
449	-0.748698949813843	1.02597081661224	25.4483013153076	-0.0175632312893867	0.00256657530553639	0.00613799272105098	0.00321592413820326
450	2.49804425239563	-0.597400724887848	26.0327167510986	0.00548864435404539	0.000943203864153475	-0.00197886489331722	0.00516396993771195
451	1.19934689998627	-1.5714236497879	25.7729759216309	0.00613799272105098	-0.00197886489331722	0.000618529506027699	-0.00197886489331722
452	1.19934689998627	0.0519478917121887	25.7729759216309	0.00289124972186983	0.00191722682211548	-0.00230353930965066	-0.00360223650932312
453	1.19934689998627	1.02597081661224	25.5781726837158	0.00938473641872406	0.00386527273803949	-0.00522560812532902	-0.00977104809135199
454	-0.748698949813843	0.0519478917121887	25.837911605835	-0.0221086721867323	-0.000355493422830477	-0.00457625929266214	-0.00132951640989631
455	0.54999828338623	-0.27272641658783	25.9028453826904	-0.00782300252467394	-0.00197886489331722	-0.00522560812532902	-0.00230353930965066
456	1.19934689998627	0.376622200012207	25.7729759216309	0.00418994715437293	-0.00619963090866804	-3.08191010844894e-05	0.00548864435404539
457	-0.0993503406643867	0.701296508312225	25.837911605835	0.00548864435404539	0.00354059832170606	-0.00295288790948689	-0.000680167751852423
458	1.8486955165863	0.0519478917121887	25.837911605835	-0.00652430532500148	0.0123068047687411	-0.00782300252467394	-0.00717365415766835
459	-0.0993503406643867	0.0519478917121887	26.2924556732178	-0.00165419070981443	-0.00522560812532902	-0.00132951640989631	0.00321592413820326
460	1.8486955165863	-0.597400724887848	26.2924556732178	-0.00100484199356288	0.00321592413820326	0.00451462110504508	0.00711201597005129
461	2.49804425239563	-0.27272641658783	25.7080421447754	0.00516396993771195	-0.00684897974133492	-0.00327756232582033	0.00289124972186983
462	-0.0993503406643867	0.701296508312225	25.3833675384521	0.01847561635077	0.00678734155371785	-0.00619963090866804	-0.00522560812532902
463	-2.04739618301392	0.701296508312225	25.4483013153076	-0.0175632312893867	0.00516396993771195	-0.00814767740666866	-3.08191010844894e-05
464	-2.04739618301392	1.02597081661224	25.7729759216309	-0.00652430532500148	0.00289124972186983	-0.00197886489331722	0.00743668992072344
465	0.54999828338623	0.0519478917121887	26.0327167510986	-0.00295288790948689	-0.00522560812532902	0.00548864435404539	0.0022419011220336
466	1.19934689998627	-0.27272641658783	26.2275199890137	-0.0191866029053926	0.00711201597005129	-0.00782300252467394	-0.000355493422830477
467	0.54999828338623	0.376622200012207	25.5132369995117	0.0239950809627771	0.000618529506027699	-0.00652430532500148	-3.08191010844894e-05
468	0.54999828338623	1.02597081661224	25.2534980773926	0.00841071270406246	0.00321592413820326	-0.00652430532500148	-0.0026282137259841
469	1.19934689998627	-0.597400724887848	25.7080421447754	0.00808603875339031	-0.00749832857400179	0.00354059832170606	0.00418994715437293
470	1.19934689998627	-1.24674940109253	25.6431064605713	0.00256657530553639	-0.00944637414067984	0.00418994715437293	0.000943203864153475
471	0.54999828338623	0.701296508312225	25.5132369995117	-0.0120437685400248	0.00418994715437293	-0.00360223650932312	-0.00717365415766835
472	-0.0993503406643867	0.376622200012207	25.7729759216309	-0.0026282137259841	0.00451462110504508	-0.00977104809135199	0.00191722682211548
473	-2.04739618301392	1.02597081661224	25.9677810668945	-0.0295761823654175	-0.00457625929266214	0.000618529506027699	-0.0026282137259841
474	-0.748698949813843	0.701296508312225	25.7729759216309	-0.00100484199356288	0.00159255252219737	-0.000680167751852423	-0.00295288790948689
475	1.19934689998627	1.02597081661224	25.5781726837158	-0.0110697457566857	-0.00490093370899558	0.00386527273803949	-0.000680167751852423
476	1.19934689998627	-0.27272641658783	25.5781726837158	0.0165275707840919	0.00581331877037883	-0.00490093370899558	-0.0026282137259841
477	1.19934689998627	-0.27272641658783	25.837911605835	0.0162028968334198	0.0103587592020631	-0.00619963090866804	-0.00652430532500148
478	-0.0993503406643867	0.376622200012207	25.7729759216309	-0.00555028254166245	-0.00295288790948689	-3.08191010844894e-05	-0.0120437685400248
479	1.19934689998627	-1.24674940109253	26.2924556732178	-0.00684897974133492	-0.00684897974133492	0.000618529506027699	0.00289124972186983
480	2.49804425239563	0.0519478917121887	25.837911605835	0.01100810803473	-0.00879702530801296	0.00159255252219737	0.00354059832170606
481	-0.748698949813843	1.35064518451691	25.5781726837158	-0.00944637414067984	0.00516396993771195	0.00613799272105098	0.00321592413820326
482	-2.69674491882324	1.02597081661224	25.6431064605713	0.00711201597005129	0.00321592413820326	-0.0107450718060136	0.00159255252219737
483	-0.0993503406643867	0.376622200012207	25.318431854248	-0.0120437685400248	-0.000355493422830477	-0.00132951640989631	-0.00847235135734081
484	-0.0993503406643867	0.701296508312225	25.4483013153076	-0.0188619289547205	0.000618529506027699	-0.00522560812532902	-0.0026282137259841
485	2.49804425239563	0.376622200012207	25.6431064605713	0.000293855206109583	-0.00425158534198999	0.0022419011220336	0.00646266713738441
486	2.49804425239563	-0.27272641658783	26.2275199890137	0.00548864435404539	0.00191722682211548	-0.0139918150380254	-0.00100484199356288
487	1.8486955165863	-0.597400724887848	26.1625862121582	0.0022419011220336	0.00354059832170606	-0.00360223650932312	0.000293855206109583
488	0.54999828338623	-0.597400724887848	25.5132369995117	-0.00230353930965066	-0.00619963090866804	0.00256657530553639	-0.00327756232582033
489	1.19934689998627	0.0519478917121887	25.9028453826904	-0.000355493422830477	0.00321592413820326	-0.00717365415766835	-0.000680167751852423
490	-0.0993503406643867	0.701296508312225	25.837911605835	0.00938473641872406	0.00191722682211548	0.0022419011220336	0.00386527273803949
491	-2.69674491882324	0.376622200012207	25.7729759216309	-0.0240567177534103	0.00451462110504508	-0.00230353930965066	0.000943203864153475
492	1.19934689998627	-0.27272641658783	26.0327167510986	-0.00490093370899558	0.00678734155371785	0.000618529506027699	-0.00392691092565656
493	2.49804425239563	-0.27272641658783	25.6431064605713	0.000618529506027699	0.00743668992072344	-0.00425158534198999	0.00451462110504508
494	-0.0993503406643867	0.701296508312225	25.3833675384521	0.00126787810586393	0.00354059832170606	-0.00457625929266214	-0.00652430532500148
495	-0.0993503406643867	0.701296508312225	25.7080421447754	0.0285405199974775	0.00354059832170606	0.00451462110504508	0.00970941036939621
496	1.19934689998627	0.0519478917121887	25.5781726837158	0.0113327819854021	0.00581331877037883	-0.00132951640989631	0.000293855206109583
497	1.19934689998627	-0.922075033187866	26.1625862121582	-0.00619963090866804	-0.00912170019000769	-0.00587495695799589	-0.00100484199356288
498	-0.0993503406643867	0.701296508312225	25.7080421447754	0.000943203864153475	0.00613799272105098	-0.00749832857400179	-0.000355493422830477
499	1.19934689998627	-0.27272641658783	25.837911605835	0.00191722682211548	-0.00425158534198999	0.00970941036939621	0.0022419011220336
500	-2.69674491882324	0.701296508312225	25.3833675384521	-0.0172385573387146	0.00289124972186983	0.00808603875339031	0.000618529506027699
501	0.54999828338623	0.376622200012207	25.4483013153076	0.01100810803473	0.00451462110504508	-0.0110697457566857	-0.00490093370899558
502	0.54999828338623	0.701296508312225	25.7729759216309	0.00321592413820326	0.000618529506027699	-0.00490093370899558	0.00191722682211548
503	0.54999828338623	0.376622200012207	25.5781726837158	0.0022419011220336	0.00613799272105098	-0.00392691092565656	-0.00555028254166245
504	0.54999828338623	1.02597081661224	25.9028453826904	0.0155535480007529	0.00386527273803949	-0.00619963090866804	0.00256657530553639
505	0.54999828338623	1.02597081661224	25.9677810668945	0.00483929552137852	0.00516396993771195	0.00256657530553639	0.00289124972186983
506	2.49804425239563	-1.89609801769257	26.0976505279541	0.00678734155371785	-0.00425158534198999	-0.00814767740666866	-0.00425158534198999
507	1.19934689998627	-0.27272641658783	25.9028453826904	0.012956153601408	0.00256657530553639	-0.00684897974133492	-0.00197886489331722
508	1.19934689998627	-0.27272641658783	25.7729759216309	-0.0113944197073579	0.0106834331527352	-0.00847235135734081	-0.0113944197073579
509	-2.04739618301392	0.376622200012207	25.7080421447754	-0.0169138833880424	-0.00425158534198999	-0.00522560812532902	0.00418994715437293
510	-0.748698949813843	0.0519478917121887	26.0327167510986	0.000943203864153475	-0.00165419070981443	-0.000680167751852423	-0.00295288790948689
511	1.8486955165863	-0.27272641658783	26.1625862121582	0.00256657530553639	0.00126787810586393	0.00191722682211548	0.00191722682211548
512	1.8486955165863	-0.27272641658783	25.6431064605713	-0.00132951640989631	0.00678734155371785	-0.00684897974133492	0.000293855206109583
513	1.8486955165863	1.35064518451691	25.2534980773926	0.0220470335334539	-0.00522560812532902	-0.00749832857400179	-0.00555028254166245
514	2.49804425239563	-0.27272641658783	25.6431064605713	-0.0107450718060136	0.00386527273803949	0.00613799272105098	0.00613799272105098
515	3.14739274978638	-1.5714236497879	25.837911605835	0.012956153601408	-0.00814767740666866	-0.000680167751852423	-0.00132951640989631
516	1.19934689998627	0.0519478917121887	25.9028453826904	0.00646266713738441	-0.00230353930965066	0.00906006153672934	-0.00522560812532902
517	1.19934689998627	0.376622200012207	25.9028453826904	-0.00879702530801296	0.0022419011220336	-0.0107450718060136	-0.00132951640989631
518	-0.0993503406643867	0.701296508312225	26.1625862121582	-0.0169138833880424	0.0022419011220336	-0.000680167751852423	0.000618529506027699
519	-2.04739618301392	0.701296508312225	25.9028453826904	0.00646266713738441	0.00516396993771195	-0.00425158534198999	0.00321592413820326
520	2.49804425239563	1.02597081661224	25.5781726837158	0.00191722682211548	0.00483929552137852	0.00548864435404539	-0.00230353930965066
521	1.19934689998627	0.0519478917121887	25.5132369995117	0.012956153601408	0.00289124972186983	-0.00327756232582033	-0.000355493422830477
522	1.19934689998627	-0.27272641658783	26.0327167510986	0.00841071270406246	0.00743668992072344	-0.0104203969240189	-0.00425158534198999
523	1.8486955165863	-0.27272641658783	25.9028453826904	0.00613799272105098	0.00256657530553639	-0.00522560812532902	-0.00230353930965066
524	0.54999828338623	-0.27272641658783	26.0976505279541	0.0132808275520802	-0.0104203969240189	-0.00912170019000769	-0.00587495695799589
525	1.19934689998627	0.376622200012207	26.0976505279541	-0.00782300252467394	-0.00652430532500148	-0.00295288790948689	-0.00132951640989631
526	1.19934689998627	0.376622200012207	25.9028453826904	0.0233457311987877	0.00321592413820326	0.00906006153672934	-0.000355493422830477
527	-1.39804756641388	0.376622200012207	25.7080421447754	-0.0169138833880424	0.00483929552137852	-0.0130177913233638	0.00776136433705688
528	-0.0993503406643867	-0.27272641658783	25.7729759216309	0.00678734155371785	0.00386527273803949	0.00159255252219737	0.00386527273803949
529	-0.748698949813843	1.02597081661224	26.0327167510986	-0.00652430532500148	-0.00522560812532902	-0.00295288790948689	-0.00100484199356288
530	3.14739274978638	-0.27272641658783	25.837911605835	0.0207483377307653	0.00451462110504508	-0.00717365415766835	0.00159255252219737
531	-0.0993503406643867	0.701296508312225	25.7080421447754	-0.00717365415766835	-0.000355493422830477	0.00516396993771195	0.000618529506027699
532	-0.748698949813843	0.701296508312225	26.2924556732178	0.00873538758605719	0.00418994715437293	-0.00684897974133492	-0.00230353930965066
533	1.8486955165863	-1.24674940109253	25.837911605835	-0.00782300252467394	-0.00392691092565656	-0.00717365415766835	-0.00490093370899558
534	0.54999828338623	-0.27272641658783	25.837911605835	-0.000355493422830477	-0.00392691092565656	0.00354059832170606	0.00613799272105098
535	-0.0993503406643867	1.02597081661224	25.9028453826904	-0.00132951640989631	-0.00457625929266214	0.00289124972186983	0.00678734155371785
536	-2.04739618301392	0.376622200012207	25.3833675384521	0.00289124972186983	0.000293855206109583	-0.00392691092565656	0.00354059832170606
537	-0.748698949813843	0.0519478917121887	26.0327167510986	-0.0136671401560307	0.00808603875339031	-0.00425158534198999	0.0022419011220336
538	1.19934689998627	0.0519478917121887	26.1625862121582	-0.00782300252467394	0.00483929552137852	-0.000680167751852423	-0.00295288790948689
539	-0.748698949813843	1.02597081661224	25.6431064605713	0.00776136433705688	0.00354059832170606	0.000618529506027699	-0.00295288790948689
540	-1.39804756641388	0.701296508312225	25.5132369995117	-0.0185372550040483	-3.08191010844894e-05	0.00159255252219737	-0.00555028254166245
541	1.19934689998627	0.376622200012207	25.7080421447754	0.0265924744307995	0.00613799272105098	-0.00100484199356288	0.00711201597005129
542	-0.748698949813843	0.376622200012207	25.7729759216309	0.0162028968334198	-0.00555028254166245	-0.00587495695799589	-0.00587495695799589
543	-1.39804756641388	-0.27272641658783	25.837911605835	-0.0126931173726916	-0.000680167751852423	-0.0026282137259841	0.000943203864153475
544	1.19934689998627	0.376622200012207	25.7729759216309	0.0165275707840919	0.00321592413820326	0.000618529506027699	-0.00327756232582033
545	-0.0993503406643867	-0.27272641658783	26.2275199890137	-0.00619963090866804	0.000293855206109583	0.00191722682211548	0.00711201597005129
546	1.19934689998627	-0.922075033187866	25.9677810668945	0.00841071270406246	-0.00295288790948689	0.00581331877037883	0.000293855206109583
547	1.8486955165863	-0.27272641658783	25.7080421447754	0.0239950809627771	0.00711201597005129	-0.00587495695799589	-0.000680167751852423
548	0.54999828338623	0.701296508312225	25.5781726837158	-0.00295288790948689	-0.00457625929266214	-0.000680167751852423	-0.00360223650932312
549	2.49804425239563	-0.27272641658783	25.7080421447754	-0.00327756232582033	-0.00165419070981443	-0.00132951640989631	-0.00165419070981443
550	1.19934689998627	1.35064518451691	25.7080421447754	-0.00879702530801296	-0.0100957229733467	0.00581331877037883	0.0116574559360743
551	0.54999828338623	-0.27272641658783	26.0327167510986	0.00776136433705688	0.00483929552137852	-0.0026282137259841	-3.08191010844894e-05
552	-0.0993503406643867	0.0519478917121887	26.0976505279541	0.00418994715437293	-0.00165419070981443	0.000618529506027699	-0.00295288790948689
553	-1.39804756641388	0.376622200012207	25.9677810668945	0.00159255252219737	0.00289124972186983	0.00126787810586393	-0.00522560812532902
554	-0.0993503406643867	0.701296508312225	25.5781726837158	-0.00327756232582033	0.00191722682211548	-0.00230353930965066	0.00354059832170606
555	-2.69674491882324	1.02597081661224	25.6431064605713	0.00289124972186983	0.00386527273803949	0.00581331877037883	0.00548864435404539
556	1.8486955165863	-0.27272641658783	26.0976505279541	0.00451462110504508	0.00289124972186983	-0.00619963090866804	0.00289124972186983
557	2.49804425239563	0.0519478917121887	25.837911605835	0.00808603875339031	0.00354059832170606	-0.00100484199356288	-0.00619963090866804
558	-0.0993503406643867	1.35064518451691	25.5781726837158	-0.00912170019000769	-3.08191010844894e-05	-0.00587495695799589	-0.00522560812532902
559	1.19934689998627	0.0519478917121887	25.7729759216309	0.00906006153672934	-0.00392691092565656	-0.0146411629393697	-0.00619963090866804
560	0.54999828338623	0.701296508312225	25.2534980773926	0.00743668992072344	-0.00814767740666866	0.00321592413820326	-0.00100484199356288
561	1.19934689998627	0.0519478917121887	25.9677810668945	0.000618529506027699	-0.00360223650932312	-0.00555028254166245	-0.000355493422830477
562	2.49804425239563	-0.922075033187866	25.9677810668945	-0.0026282137259841	0.00516396993771195	-0.00392691092565656	-3.08191010844894e-05
563	0.54999828338623	0.0519478917121887	26.0327167510986	-0.0217839982360601	0.000618529506027699	-0.00360223650932312	-0.00490093370899558
564	-2.04739618301392	0.701296508312225	26.4223251342773	-0.0175632312893867	-0.00327756232582033	-0.0026282137259841	0.000293855206109583
565	1.19934689998627	0.0519478917121887	26.2924556732178	0.0152288740500808	-0.000680167751852423	0.00321592413820326	0.00906006153672934
566	1.8486955165863	0.376622200012207	25.9028453826904	0.011982130818069	-0.00230353930965066	-0.00555028254166245	-0.00230353930965066
567	2.49804425239563	-0.27272641658783	25.6431064605713	0.0171769186854362	0.00678734155371785	-0.00587495695799589	-0.00132951640989631
568	1.19934689998627	-0.27272641658783	25.7080421447754	0.012956153601408	0.00743668992072344	0.000293855206109583	0.00159255252219737
569	-0.0993503406643867	1.02597081661224	25.6431064605713	-0.00782300252467394	0.00451462110504508	0.00938473641872406	-0.0026282137259841
570	1.19934689998627	-0.27272641658783	25.7729759216309	-0.0159398596733809	-0.00749832857400179	-0.000355493422830477	0.00516396993771195
571	1.19934689998627	-0.597400724887848	26.1625862121582	0.00581331877037883	-0.00165419070981443	0.000618529506027699	-0.00912170019000769
572	1.19934689998627	0.0519478917121887	26.2924556732178	-0.00652430532500148	0.000293855206109583	-0.0026282137259841	-0.00165419070981443
573	0.54999828338623	-0.27272641658783	25.9028453826904	-0.0126931173726916	0.00581331877037883	-0.00295288790948689	-0.00132951640989631
574	-0.0993503406643867	0.0519478917121887	25.837911605835	-0.0250307414680719	0.012956153601408	0.000293855206109583	0.0022419011220336
575	-0.0993503406643867	0.376622200012207	26.0327167510986	0.00191722682211548	-0.00295288790948689	0.00126787810586393	0.00711201597005129
576	0.54999828338623	1.02597081661224	25.3833675384521	-0.00360223650932312	0.00678734155371785	-0.00555028254166245	0.000943203864153475
577	1.19934689998627	1.02597081661224	25.837911605835	0.0171769186854362	0.00646266713738441	-0.0185372550040483	0.00256657530553639
578	2.49804425239563	-0.27272641658783	26.3573894500732	-0.00132951640989631	-0.000680167751852423	-0.00717365415766835	-0.00587495695799589
579	-0.0993503406643867	-0.27272641658783	25.7080421447754	-0.00749832857400179	-0.00522560812532902	0.00483929552137852	-0.00230353930965066
580	-0.0993503406643867	-0.922075033187866	26.0327167510986	0.00581331877037883	-0.00555028254166245	0.00776136433705688	0.00646266713738441
581	1.19934689998627	-0.597400724887848	25.9028453826904	0.0123068047687411	-0.000355493422830477	0.00386527273803949	0.00159255252219737
582	0.54999828338623	0.0519478917121887	25.7080421447754	0.00906006153672934	0.0022419011220336	-0.00717365415766835	0.000293855206109583
583	-0.748698949813843	-0.27272641658783	26.1625862121582	0.0116574559360743	0.00354059832170606	-0.000355493422830477	-0.00457625929266214
584	2.49804425239563	-0.27272641658783	26.1625862121582	-0.00490093370899558	0.00841071270406246	0.00321592413820326	-3.08191010844894e-05
585	-0.0993503406643867	0.376622200012207	26.1625862121582	0.000618529506027699	-0.00814767740666866	0.00126787810586393	0.00256657530553639
586	1.19934689998627	0.376622200012207	25.123628616333	0.00516396993771195	-0.00295288790948689	-0.00619963090866804	0.00743668992072344
587	-0.0993503406643867	1.02597081661224	25.3833675384521	-0.00457625929266214	0.00386527273803949	0.00289124972186983	0.000943203864153475
588	1.19934689998627	-1.5714236497879	25.7729759216309	-0.00944637414067984	-0.00457625929266214	-0.00100484199356288	-0.00490093370899558
589	0.54999828338623	0.0519478917121887	25.5132369995117	0.00646266713738441	-0.00912170019000769	0.00548864435404539	0.00321592413820326
590	0.54999828338623	0.376622200012207	26.0976505279541	0.00451462110504508	0.000293855206109583	0.00678734155371785	0.00613799272105098
591	-0.748698949813843	-0.27272641658783	26.2275199890137	-0.0123684434220195	0.00548864435404539	-0.00165419070981443	0.00354059832170606
592	-2.04739618301392	0.701296508312225	25.5132369995117	0.0191249661147594	0.00516396993771195	-0.00684897974133492	-0.00782300252467394
593	-0.0993503406643867	1.02597081661224	25.2534980773926	-0.023407369852066	-0.000355493422830477	0.00126787810586393	-0.00587495695799589
594	3.14739274978638	-0.27272641658783	25.3833675384521	0.00386527273803949	0.00483929552137852	-0.00944637414067984	-0.00425158534198999
595	1.8486955165863	-0.27272641658783	25.7729759216309	-0.00749832857400179	-0.00555028254166245	0.00191722682211548	0.00159255252219737
596	-0.748698949813843	0.376622200012207	25.7729759216309	0.0149041991680861	0.0022419011220336	0.000293855206109583	-0.00425158534198999
597	1.19934689998627	-0.597400724887848	25.6431064605713	-0.0126931173726916	0.00548864435404539	0.00386527273803949	-0.00165419070981443
598	1.19934689998627	-1.24674940109253	26.2275199890137	-3.08191010844894e-05	-0.00619963090866804	-0.00684897974133492	-0.00197886489331722
599	-0.748698949813843	0.701296508312225	25.9677810668945	-0.00879702530801296	0.00646266713738441	0.00191722682211548	0.000943203864153475
600	-0.748698949813843	-0.27272641658783	25.7080421447754	-0.00847235135734081	0.0022419011220336	-0.00717365415766835	0.00581331877037883
601	-0.748698949813843	0.0519478917121887	25.4483013153076	-3.08191010844894e-05	0.00418994715437293	-0.00360223650932312	0.00386527273803949
602	1.8486955165863	0.376622200012207	25.4483013153076	-0.0104203969240189	0.00321592413820326	-0.00847235135734081	-0.00814767740666866
603	1.19934689998627	1.02597081661224	25.3833675384521	-0.00425158534198999	0.00483929552137852	-0.00684897974133492	-0.00619963090866804
604	1.8486955165863	-0.597400724887848	25.9028453826904	0.00289124972186983	0.00711201597005129	-0.0026282137259841	-0.00619963090866804
605	2.49804425239563	-0.27272641658783	26.0976505279541	0.0178262684494257	-0.0026282137259841	-0.00230353930965066	0.00451462110504508
606	-0.748698949813843	0.376622200012207	25.6431064605713	-0.0104203969240189	-0.00100484199356288	-0.00522560812532902	0.00386527273803949
607	1.19934689998627	-0.27272641658783	25.7729759216309	0.000618529506027699	-0.00100484199356288	-0.0117190945893526	0.00159255252219737
608	0.54999828338623	0.701296508312225	25.7080421447754	-0.000355493422830477	-0.000355493422830477	0.00191722682211548	-0.00619963090866804
609	0.54999828338623	0.0519478917121887	25.9028453826904	0.0132808275520802	0.0022419011220336	-0.00230353930965066	-0.00490093370899558
610	-0.0993503406643867	0.0519478917121887	26.0327167510986	-0.0100957229733467	0.00126787810586393	-0.0026282137259841	0.00354059832170606
611	-0.0993503406643867	1.02597081661224	25.7080421447754	0.020423661917448	-0.00425158534198999	0.000293855206109583	-0.00132951640989631
612	0.54999828338623	0.376622200012207	25.318431854248	0.00711201597005129	-0.000355493422830477	-0.00814767740666866	-0.00100484199356288
613	1.8486955165863	1.02597081661224	25.0586929321289	-0.0237320438027382	-0.00197886489331722	-0.00684897974133492	0.000943203864153475
614	-0.748698949813843	1.02597081661224	25.1885623931885	-0.00360223650932312	-0.00230353930965066	0.00808603875339031	-0.00587495695799589
615	0.54999828338623	0.0519478917121887	25.7729759216309	0.00451462110504508	-0.000355493422830477	-0.00392691092565656	0.00289124972186983
616	2.49804425239563	-1.24674940109253	26.0327167510986	0.0275664981454611	-0.00587495695799589	0.00256657530553639	-0.00457625929266214
617	0.54999828338623	0.0519478917121887	25.9028453826904	0.0162028968334198	0.00418994715437293	-0.0191866029053926	-3.08191010844894e-05
618	-0.0993503406643867	1.02597081661224	25.7080421447754	-0.0123684434220195	0.00613799272105098	-0.00879702530801296	-0.00327756232582033
619	-1.39804756641388	0.0519478917121887	25.5781726837158	0.00126787810586393	0.000943203864153475	0.0123068047687411	-0.00360223650932312
620	0.54999828338623	-0.27272641658783	25.4483013153076	0.0103587592020631	-0.00100484199356288	-0.00327756232582033	0.00321592413820326
621	-0.0993503406643867	1.02597081661224	25.3833675384521	0.0230210572481155	0.000943203864153475	0.0022419011220336	0.00386527273803949
622	-0.748698949813843	1.35064518451691	25.2534980773926	-0.00652430532500148	0.00516396993771195	-0.0126931173726916	-0.00132951640989631
623	0.54999828338623	1.02597081661224	25.7729759216309	0.000293855206109583	-0.000355493422830477	-0.00100484199356288	0.0022419011220336
624	-0.748698949813843	0.376622200012207	26.0327167510986	-0.0182125810533762	0.00354059832170606	-0.000680167751852423	0.000618529506027699
625	2.49804425239563	-0.922075033187866	25.837911605835	0.00191722682211548	-0.0104203969240189	0.00159255252219737	0.013930176384747
626	2.49804425239563	-0.922075033187866	25.837911605835	0.0188002903014421	-0.00717365415766835	-0.00392691092565656	0.00548864435404539
627	0.54999828338623	0.701296508312225	25.9028453826904	0.0145795252174139	0.00256657530553639	-0.00684897974133492	-0.00360223650932312
628	-3.34609341621399	0.701296508312225	25.7080421447754	-0.0172385573387146	0.000618529506027699	-0.00912170019000769	0.00581331877037883
629	1.19934689998627	-0.27272641658783	25.6431064605713	-0.00749832857400179	0.00581331877037883	0.00711201597005129	0.00516396993771195
630	-0.0993503406643867	1.02597081661224	25.9028453826904	-0.00295288790948689	0.00126787810586393	-0.00944637414067984	-0.00132951640989631
631	1.19934689998627	0.376622200012207	25.7729759216309	0.0113327819854021	0.00159255252219737	0.00159255252219737	-0.00197886489331722
632	1.19934689998627	-0.27272641658783	25.6431064605713	0.0149041991680861	0.00581331877037883	-0.00197886489331722	-0.00100484199356288
633	0.54999828338623	-0.597400724887848	25.837911605835	0.000943203864153475	-0.00100484199356288	-0.00619963090866804	0.00256657530553639
634	-0.0993503406643867	-0.27272641658783	25.9028453826904	0.000293855206109583	-0.00100484199356288	-0.00392691092565656	-0.00100484199356288
635	-0.0993503406643867	0.376622200012207	25.6431064605713	0.00321592413820326	-0.00490093370899558	0.00159255252219737	-0.00165419070981443
636	3.14739274978638	0.0519478917121887	25.837911605835	-0.0195112787187099	-3.08191010844894e-05	-0.00360223650932312	0.00289124972186983
637	0.54999828338623	-0.27272641658783	26.4223251342773	0.0282158460468054	0.00256657530553639	-0.0026282137259841	0.000943203864153475
638	-2.04739618301392	1.02597081661224	25.5781726837158	0.00159255252219737	-0.00457625929266214	0.00289124972186983	-0.000680167751852423
639	1.8486955165863	-0.27272641658783	25.9028453826904	0.0100340843200684	0.00516396993771195	-0.00132951640989631	-0.00327756232582033
640	-0.748698949813843	0.701296508312225	25.4483013153076	0.000293855206109583	0.00191722682211548	-0.0026282137259841	0.00483929552137852
641	-0.748698949813843	0.701296508312225	25.1885623931885	0.0116574559360743	0.00256657530553639	-0.00425158534198999	0.00776136433705688
642	0.54999828338623	0.376622200012207	25.9028453826904	-0.00197886489331722	0.00159255252219737	-0.00977104809135199	-0.00717365415766835
643	0.54999828338623	0.376622200012207	26.0327167510986	0.0100340843200684	0.000943203864153475	-0.00132951640989631	-0.00847235135734081
644	-0.0993503406643867	-0.27272641658783	25.9677810668945	-0.00100484199356288	-0.00814767740666866	0.00289124972186983	-0.00392691092565656
645	0.54999828338623	0.701296508312225	25.5781726837158	0.0197743140161037	-0.000355493422830477	0.00451462110504508	0.00289124972186983
646	-0.0993503406643867	-0.27272641658783	25.837911605835	0.00548864435404539	0.00483929552137852	0.00354059832170606	0.00354059832170606
647	0.54999828338623	-0.27272641658783	25.9028453826904	-0.00555028254166245	0.00711201597005129	-0.00425158534198999	0.00354059832170606
648	1.19934689998627	0.0519478917121887	25.7080421447754	0.00613799272105098	-0.00197886489331722	-0.00977104809135199	0.00191722682211548
649	-0.748698949813843	1.02597081661224	25.4483013153076	-0.00132951640989631	0.00906006153672934	-0.00360223650932312	0.000293855206109583
650	1.19934689998627	0.376622200012207	25.9677810668945	-0.0159398596733809	0.000943203864153475	-0.00847235135734081	0.00613799272105098
651	1.19934689998627	0.0519478917121887	25.7080421447754	0.00289124972186983	0.0022419011220336	-0.000355493422830477	-0.000355493422830477
652	0.54999828338623	-0.922075033187866	25.6431064605713	0.0022419011220336	-0.00100484199356288	-0.00782300252467394	0.00418994715437293
653	1.19934689998627	-1.24674940109253	25.6431064605713	0.0126314787194133	-0.0026282137259841	-0.000355493422830477	0.000943203864153475
654	1.19934689998627	-0.27272641658783	25.9677810668945	-0.00912170019000769	0.0100340843200684	0.00126787810586393	-0.0026282137259841
655	0.54999828338623	-0.27272641658783	26.0976505279541	-0.00652430532500148	-0.00197886489331722	-0.00912170019000769	0.00581331877037883
656	-2.04739618301392	0.701296508312225	26.1625862121582	0.00354059832170606	-0.00392691092565656	-0.00425158534198999	-0.00295288790948689
657	-0.0993503406643867	0.701296508312225	25.6431064605713	0.000293855206109583	0.00646266713738441	-0.00944637414067984	-0.00197886489331722
658	1.19934689998627	-0.27272641658783	25.9677810668945	-0.0117190945893526	0.000293855206109583	-0.0165892094373703	0.0022419011220336
659	0.54999828338623	1.02597081661224	25.5781726837158	-0.0100957229733467	0.000293855206109583	-0.00587495695799589	-0.00490093370899558
660	-0.0993503406643867	0.701296508312225	25.4483013153076	0.000293855206109583	0.00256657530553639	0.00646266713738441	0.00678734155371785
661	1.19934689998627	0.376622200012207	25.7080421447754	0.0126314787194133	0.00191722682211548	-0.00392691092565656	-0.000680167751852423
662	-0.748698949813843	-0.922075033187866	25.9677810668945	0.0136055024340749	-0.00652430532500148	-0.00879702530801296	0.00289124972186983
663	0.54999828338623	-0.27272641658783	26.2924556732178	-0.00392691092565656	0.00321592413820326	-0.00814767740666866	0.00126787810586393
664	-1.39804756641388	0.701296508312225	25.6431064605713	0.00354059832170606	0.00646266713738441	-0.00327756232582033	-0.00847235135734081
665	-1.39804756641388	0.376622200012207	25.5781726837158	0.00418994715437293	0.000293855206109583	-0.00392691092565656	0.00841071270406246
666	1.19934689998627	-0.597400724887848	26.2275199890137	0.0252937767654657	0.00646266713738441	-0.00425158534198999	0.00321592413820326
667	-0.0993503406643867	1.35064518451691	25.837911605835	-0.0100957229733467	0.00516396993771195	-0.00392691092565656	-0.00522560812532902
668	1.19934689998627	-0.922075033187866	25.6431064605713	0.00418994715437293	0.00126787810586393	-0.00327756232582033	-0.00100484199356288
669	0.54999828338623	0.0519478917121887	25.9677810668945	-0.00717365415766835	0.00256657530553639	-3.08191010844894e-05	-0.00360223650932312
670	1.8486955165863	-0.597400724887848	26.0327167510986	-0.0188619289547205	0.00126787810586393	0.000293855206109583	-3.08191010844894e-05
671	1.8486955165863	-0.597400724887848	25.837911605835	0.00581331877037883	-0.00132951640989631	-0.0026282137259841	0.00451462110504508
672	-0.748698949813843	0.701296508312225	25.9028453826904	0.00613799272105098	0.000618529506027699	-0.00782300252467394	-0.00425158534198999
673	-0.0993503406643867	1.02597081661224	25.9677810668945	0.0175015944987535	0.000618529506027699	-0.00684897974133492	-0.00132951640989631
674	-0.748698949813843	0.376622200012207	25.7729759216309	-0.0201606266200542	0.00126787810586393	-0.00132951640989631	0.00970941036939621
675	-0.748698949813843	0.701296508312225	25.7729759216309	-0.0117190945893526	0.00613799272105098	-0.00522560812532902	0.00451462110504508
676	1.19934689998627	0.0519478917121887	26.4872608184814	0.0136055024340749	-0.00457625929266214	-0.00457625929266214	0.000618529506027699
677	-0.0993503406643867	1.02597081661224	25.9677810668945	0.0158782228827477	0.00711201597005129	-0.00132951640989631	-0.00587495695799589
678	0.54999828338623	-0.27272641658783	25.6431064605713	0.00483929552137852	0.000943203864153475	-0.00782300252467394	-0.00230353930965066
679	-0.0993503406643867	0.376622200012207	25.7729759216309	-0.00360223650932312	0.00418994715437293	-0.00944637414067984	-0.00392691092565656
680	-0.0993503406643867	-1.24674940109253	26.0327167510986	0.00873538758605719	-0.00619963090866804	0.00354059832170606	-0.00230353930965066
681	1.19934689998627	-1.5714236497879	26.0327167510986	-0.00100484199356288	-0.000680167751852423	-0.00230353930965066	-0.00327756232582033
682	1.19934689998627	0.0519478917121887	26.2924556732178	-0.00165419070981443	0.00906006153672934	-0.00197886489331722	-0.00392691092565656
683	-0.748698949813843	0.376622200012207	26.0976505279541	-3.08191010844894e-05	0.00191722682211548	-0.00619963090866804	0.00289124972186983
684	-1.39804756641388	0.376622200012207	26.0976505279541	-0.00749832857400179	0.00289124972186983	0.00321592413820326	0.0022419011220336
685	-0.748698949813843	0.701296508312225	25.7080421447754	-0.00230353930965066	-0.00197886489331722	-0.00782300252467394	-0.00100484199356288
686	1.8486955165863	0.0519478917121887	25.7080421447754	-0.0165892094373703	0.00516396993771195	-0.0026282137259841	-0.000355493422830477
687	1.19934689998627	-0.27272641658783	25.7080421447754	-0.0165892094373703	0.00321592413820326	-0.00295288790948689	-0.00295288790948689
688	-0.0993503406643867	0.701296508312225	25.837911605835	-0.0204853005707264	0.00191722682211548	-0.00197886489331722	-0.00684897974133492
689	1.19934689998627	-1.24674940109253	26.5521945953369	-0.0146411629393697	0.000293855206109583	0.00548864435404539	-3.08191010844894e-05
690	1.19934689998627	-0.27272641658783	25.7729759216309	-0.0026282137259841	-0.0107450718060136	0.000293855206109583	0.00613799272105098
691	-0.0993503406643867	1.35064518451691	25.6431064605713	-0.000355493422830477	0.0022419011220336	-0.000355493422830477	-0.00327756232582033
692	0.54999828338623	-0.597400724887848	26.0327167510986	0.0136055024340749	0.0132808275520802	-0.00749832857400179	0.00581331877037883
693	-0.0993503406643867	-0.27272641658783	26.0327167510986	-0.0117190945893526	0.0022419011220336	-0.00684897974133492	-0.00100484199356288
694	1.8486955165863	0.0519478917121887	25.7080421447754	-0.00522560812532902	0.00256657530553639	-3.08191010844894e-05	0.00451462110504508
695	0.54999828338623	0.701296508312225	25.7729759216309	-0.00847235135734081	-0.00619963090866804	-0.00295288790948689	-0.00132951640989631
696	-1.39804756641388	1.02597081661224	25.6431064605713	-0.00555028254166245	0.00321592413820326	0.00321592413820326	-0.00457625929266214
697	1.8486955165863	-0.597400724887848	26.0327167510986	0.00841071270406246	0.00126787810586393	-0.00847235135734081	0.00191722682211548
698	0.54999828338623	0.701296508312225	25.9028453826904	0.00776136433705688	0.0022419011220336	-0.00684897974133492	-0.00684897974133492
699	1.19934689998627	-1.24674940109253	26.2275199890137	0.01100810803473	-0.00587495695799589	-0.00717365415766835	-0.00100484199356288
700	1.19934689998627	0.0519478917121887	26.0327167510986	-0.0110697457566857	-0.00392691092565656	0.00711201597005129	0.000618529506027699
701	-0.0993503406643867	0.376622200012207	25.7729759216309	-0.00619963090866804	-0.00295288790948689	0.00159255252219737	-0.00360223650932312
702	-2.69674491882324	1.02597081661224	26.0327167510986	-3.08191010844894e-05	0.00386527273803949	-0.00717365415766835	0.00256657530553639
703	1.8486955165863	0.0519478917121887	25.7729759216309	0.000293855206109583	0.00841071270406246	-0.00684897974133492	-0.00295288790948689
704	1.8486955165863	0.376622200012207	25.837911605835	0.0103587592020631	-0.00100484199356288	0.00289124972186983	-0.00360223650932312
705	1.19934689998627	0.0519478917121887	25.6431064605713	-3.08191010844894e-05	0.00711201597005129	-0.00197886489331722	-0.00165419070981443
706	-0.0993503406643867	1.02597081661224	25.837911605835	-0.00132951640989631	-0.00360223650932312	-0.00619963090866804	0.00581331877037883
707	1.8486955165863	0.0519478917121887	25.9028453826904	0.00776136433705688	0.00483929552137852	-3.08191010844894e-05	-0.00295288790948689
708	1.8486955165863	-1.89609801769257	26.2275199890137	-0.00912170019000769	-3.08191010844894e-05	-0.0110697457566857	-0.00327756232582033
709	0.54999828338623	0.0519478917121887	26.0976505279541	0.00191722682211548	-0.00100484199356288	-0.00132951640989631	0.00354059832170606
710	-1.39804756641388	0.701296508312225	25.4483013153076	-0.00587495695799589	-0.000355493422830477	0.00126787810586393	0.00386527273803949
711	-0.0993503406643867	-0.27272641658783	25.9028453826904	0.00191722682211548	0.00159255252219737	-0.0120437685400248	0.012956153601408
712	-0.748698949813843	-0.27272641658783	25.9028453826904	0.00354059832170606	0.00386527273803949	-0.00684897974133492	-0.000355493422830477
713	1.19934689998627	-0.27272641658783	25.5132369995117	-0.0149658378213644	0.00354059832170606	0.000943203864153475	0.00418994715437293
714	2.49804425239563	0.376622200012207	25.837911605835	0.00289124972186983	0.00289124972186983	0.00613799272105098	0.0116574559360743
715	1.8486955165863	0.0519478917121887	25.9028453826904	0.0116574559360743	0.00289124972186983	0.0022419011220336	0.00516396993771195
716	-0.0993503406643867	1.02597081661224	25.837911605835	-0.00327756232582033	-0.00619963090866804	-0.00165419070981443	0.00159255252219737
717	0.54999828338623	0.0519478917121887	25.5132369995117	-0.00360223650932312	0.00646266713738441	0.00159255252219737	0.000293855206109583
718	0.54999828338623	-0.27272641658783	25.7729759216309	0.0145795252174139	-0.00522560812532902	-0.00587495695799589	-0.00327756232582033
719	1.8486955165863	-0.27272641658783	25.7729759216309	0.011982130818069	-0.00230353930965066	-0.00555028254166245	0.00711201597005129
720	-1.39804756641388	1.02597081661224	25.6431064605713	0.00678734155371785	0.00256657530553639	-0.00327756232582033	0.00516396993771195
721	-3.34609341621399	0.701296508312225	25.9677810668945	0.0145795252174139	0.00516396993771195	0.000943203864153475	0.00354059832170606
722	0.54999828338623	0.376622200012207	25.9677810668945	0.00776136433705688	0.00191722682211548	-0.000680167751852423	0.00289124972186983
723	-1.39804756641388	1.02597081661224	25.5132369995117	0.00613799272105098	-0.00490093370899558	-0.00165419070981443	-0.00619963090866804
724	-0.0993503406643867	0.701296508312225	25.5132369995117	-0.0026282137259841	-0.00230353930965066	-0.00490093370899558	0.00581331877037883
725	1.8486955165863	-0.27272641658783	25.9028453826904	0.00873538758605719	-0.000680167751852423	0.00126787810586393	0.00289124972186983
726	-1.39804756641388	-0.27272641658783	25.9677810668945	-0.00295288790948689	0.00159255252219737	-0.00132951640989631	0.00548864435404539
727	-0.0993503406643867	-0.922075033187866	25.9028453826904	-0.00392691092565656	-0.00132951640989631	0.00191722682211548	-0.00879702530801296
728	1.19934689998627	-0.597400724887848	26.3573894500732	-0.00100484199356288	0.00159255252219737	0.00289124972186983	-0.00327756232582033
729	-0.748698949813843	1.02597081661224	25.837911605835	0.000943203864153475	0.0022419011220336	-0.00100484199356288	0.000618529506027699
730	-0.748698949813843	-0.27272641658783	25.837911605835	0.00711201597005129	-0.00490093370899558	0.00354059832170606	0.0103587592020631
731	-0.748698949813843	1.02597081661224	25.4483013153076	-0.00847235135734081	0.00418994715437293	0.00126787810586393	0.00289124972186983
732	-0.748698949813843	0.701296508312225	25.7729759216309	0.00289124972186983	0.01100810803473	0.00386527273803949	-0.000680167751852423
733	1.19934689998627	1.02597081661224	25.5781726837158	-0.0191866029053926	-0.00230353930965066	-0.00944637414067984	-0.00457625929266214
734	-0.748698949813843	1.02597081661224	25.9677810668945	0.0165275707840919	0.00776136433705688	-0.000680167751852423	-0.00749832857400179
735	1.19934689998627	0.376622200012207	25.837911605835	-0.000680167751852423	-3.08191010844894e-05	-0.0104203969240189	0.00483929552137852
736	1.8486955165863	-1.5714236497879	25.9028453826904	-0.0123684434220195	-0.00814767740666866	0.00581331877037883	0.00483929552137852
737	-0.0993503406643867	0.0519478917121887	25.9028453826904	-0.00814767740666866	0.0022419011220336	-0.00230353930965066	-0.00490093370899558
738	1.8486955165863	-0.597400724887848	25.7729759216309	0.0116574559360743	0.00126787810586393	-3.08191010844894e-05	-0.00360223650932312
739	-2.04739618301392	1.35064518451691	25.837911605835	-0.0100957229733467	0.0022419011220336	-0.00230353930965066	-0.00295288790948689
740	-0.748698949813843	0.376622200012207	25.837911605835	0.00646266713738441	0.00418994715437293	0.000943203864153475	0.00516396993771195
741	1.19934689998627	-0.597400724887848	25.9677810668945	0.00743668992072344	-0.00425158534198999	-0.00587495695799589	-0.00295288790948689
742	0.54999828338623	0.376622200012207	25.4483013153076	0.000618529506027699	0.00711201597005129	-0.0026282137259841	0.00321592413820326
743	1.8486955165863	-0.597400724887848	25.9028453826904	0.0116574559360743	-0.00197886489331722	-0.00490093370899558	-0.0026282137259841
744	-0.0993503406643867	0.701296508312225	25.5781726837158	0.00776136433705688	-0.00360223650932312	0.00581331877037883	-0.00132951640989631
745	0.54999828338623	-0.27272641658783	25.7729759216309	0.00841071270406246	-0.00522560812532902	0.00191722682211548	0.00678734155371785
746	1.8486955165863	-0.27272641658783	26.0327167510986	-0.0136671401560307	-0.00230353930965066	0.0022419011220336	0.00256657530553639
747	-0.748698949813843	1.02597081661224	26.2275199890137	0.0116574559360743	0.00581331877037883	0.00354059832170606	-3.08191010844894e-05
748	-2.69674491882324	0.701296508312225	26.1625862121582	-0.0224333461374044	-0.00132951640989631	0.00289124972186983	-0.00587495695799589
749	1.8486955165863	-0.597400724887848	25.7729759216309	0.0022419011220336	0.00451462110504508	-0.00295288790948689	-0.00197886489331722
750	0.54999828338623	1.02597081661224	25.5132369995117	0.0022419011220336	0.00516396993771195	0.00548864435404539	0.00906006153672934
751	1.19934689998627	0.0519478917121887	26.0327167510986	-0.00327756232582033	-0.00295288790948689	-0.00360223650932312	0.00386527273803949
752	1.19934689998627	-0.27272641658783	26.0327167510986	0.00191722682211548	0.00321592413820326	0.00289124972186983	0.00126787810586393
753	0.54999828338623	-0.597400724887848	26.1625862121582	-0.0130177913233638	0.00289124972186983	-0.00132951640989631	-0.00230353930965066
754	2.49804425239563	-1.89609801769257	26.1625862121582	0.00451462110504508	-0.00717365415766835	0.00321592413820326	-0.00587495695799589
755	1.19934689998627	-0.597400724887848	25.837911605835	0.0152288740500808	0.00516396993771195	-0.00879702530801296	0.000293855206109583
756	1.19934689998627	0.0519478917121887	25.9677810668945	-0.000355493422830477	-3.08191010844894e-05	0.000943203864153475	-0.00100484199356288
757	-2.69674491882324	0.701296508312225	25.6431064605713	-0.00912170019000769	0.00386527273803949	-0.0026282137259841	-0.00652430532500148
758	-0.0993503406643867	0.701296508312225	25.6431064605713	0.00646266713738441	0.00548864435404539	0.000618529506027699	-0.00230353930965066
759	1.19934689998627	0.376622200012207	25.837911605835	0.00581331877037883	0.00159255252219737	-0.00684897974133492	0.00743668992072344
760	0.54999828338623	0.0519478917121887	25.9028453826904	0.01847561635077	-0.00652430532500148	0.00483929552137852	-0.00392691092565656
761	0.54999828338623	-0.27272641658783	26.0327167510986	0.00191722682211548	-0.0026282137259841	0.00126787810586393	0.000293855206109583
762	0.54999828338623	-0.597400724887848	25.9677810668945	-0.000680167751852423	0.000293855206109583	-0.00360223650932312	0.00451462110504508
763	-0.0993503406643867	-0.27272641658783	25.7080421447754	0.0113327819854021	-0.00295288790948689	-0.0110697457566857	-0.00165419070981443
764	-0.0993503406643867	-0.27272641658783	25.7729759216309	-0.00814767740666866	-0.000355493422830477	0.000618529506027699	0.00906006153672934
765	1.8486955165863	-0.597400724887848	25.837911605835	0.0106834331527352	-0.00360223650932312	0.00354059832170606	-0.00165419070981443
766	-3.34609341621399	1.02597081661224	26.0976505279541	-0.00197886489331722	-0.00457625929266214	-0.00197886489331722	0.00354059832170606
767	-0.748698949813843	0.701296508312225	26.0976505279541	-0.00197886489331722	0.00418994715437293	-0.00132951640989631	0.00256657530553639
768	1.19934689998627	-0.27272641658783	25.9028453826904	-0.0169138833880424	0.000293855206109583	0.00159255252219737	-0.00165419070981443
769	0.54999828338623	1.02597081661224	25.318431854248	-0.0100957229733467	0.000293855206109583	-3.08191010844894e-05	-0.00132951640989631
770	1.8486955165863	-0.27272641658783	25.4483013153076	0.0210730116814375	0.00483929552137852	-0.00295288790948689	0.000293855206109583
771	0.54999828338623	0.0519478917121887	25.9028453826904	-0.0162645354866982	0.000943203864153475	-0.00327756232582033	0.00483929552137852
772	1.19934689998627	-0.27272641658783	25.9028453826904	0.013930176384747	-0.00425158534198999	-0.00619963090866804	-3.08191010844894e-05
773	-0.0993503406643867	0.0519478917121887	25.9677810668945	0.0145795252174139	0.00646266713738441	-0.00165419070981443	-0.00327756232582033
774	-0.0993503406643867	1.02597081661224	25.837911605835	-0.0201606266200542	-0.00392691092565656	-0.000680167751852423	-0.00425158534198999
775	-0.0993503406643867	-0.27272641658783	25.7729759216309	-0.00619963090866804	0.00126787810586393	0.00159255252219737	0.00841071270406246
776	-0.748698949813843	0.376622200012207	26.0327167510986	0.011982130818069	-0.00327756232582033	-0.00717365415766835	-0.00165419070981443
777	-0.0993503406643867	1.02597081661224	25.9677810668945	-0.0201606266200542	-0.000355493422830477	-0.00522560812532902	-0.00230353930965066
778	0.54999828338623	0.0519478917121887	25.6431064605713	-0.0123684434220195	0.00354059832170606	-0.0117190945893526	-0.00197886489331722
779	1.19934689998627	0.701296508312225	25.7729759216309	-0.0156151866540313	0.000943203864153475	-0.00197886489331722	-0.00490093370899558
780	-0.0993503406643867	1.02597081661224	25.9028453826904	-0.00360223650932312	0.000293855206109583	-0.00360223650932312	0.00386527273803949
781	-0.0993503406643867	0.376622200012207	25.5781726837158	-0.00717365415766835	0.00191722682211548	-0.00457625929266214	0.00126787810586393
782	0.54999828338623	-0.27272641658783	25.6431064605713	0.00711201597005129	0.0022419011220336	-0.00684897974133492	0.00516396993771195
783	0.54999828338623	1.02597081661224	25.7080421447754	0.000618529506027699	0.00873538758605719	-0.00652430532500148	-0.00392691092565656
784	-0.748698949813843	1.02597081661224	25.7729759216309	0.0103587592020631	0.000943203864153475	-0.000355493422830477	-0.00425158534198999
785	0.54999828338623	0.0519478917121887	26.0327167510986	-0.00749832857400179	-3.08191010844894e-05	-0.000680167751852423	0.000618529506027699
786	2.49804425239563	-0.27272641658783	26.3573894500732	-0.000355493422830477	0.00581331877037883	-0.00717365415766835	-0.00132951640989631
787	-0.748698949813843	1.35064518451691	25.4483013153076	0.00970941036939621	-0.00132951640989631	-0.00490093370899558	-0.00165419070981443
788	-0.0993503406643867	0.376622200012207	25.4483013153076	-0.00782300252467394	0.00256657530553639	0.00126787810586393	0.00191722682211548
789	-0.0993503406643867	0.0519478917121887	25.9028453826904	-0.0110697457566857	0.00354059832170606	-0.00587495695799589	-0.0026282137259841
790	0.54999828338623	-0.922075033187866	26.0976505279541	0.00906006153672934	-0.00782300252467394	0.0022419011220336	0.00743668992072344
791	-0.0993503406643867	-0.27272641658783	25.9677810668945	0.00646266713738441	-0.00619963090866804	-0.00360223650932312	0.00581331877037883
792	-1.39804756641388	1.02597081661224	26.0976505279541	0.00581331877037883	0.00386527273803949	-0.00197886489331722	-0.00392691092565656
793	-0.0993503406643867	0.701296508312225	26.0976505279541	-0.0211346503347158	0.0126314787194133	-0.00392691092565656	-0.00814767740666866
794	-2.04739618301392	0.701296508312225	25.7729759216309	-0.00555028254166245	-0.00295288790948689	0.00386527273803949	-0.00295288790948689
795	-0.748698949813843	1.02597081661224	25.5781726837158	-0.00295288790948689	-0.00879702530801296	0.00678734155371785	0.000618529506027699
796	1.19934689998627	0.0519478917121887	26.1625862121582	0.00386527273803949	-0.0026282137259841	0.00354059832170606	0.00678734155371785
797	0.54999828338623	-0.597400724887848	25.9677810668945	0.00321592413820326	0.00256657530553639	-0.0139918150380254	-0.00490093370899558
798	-0.0993503406643867	-0.597400724887848	26.2275199890137	0.0106834331527352	0.00613799272105098	-0.00977104809135199	-0.00522560812532902
799	0.54999828338623	0.0519478917121887	26.0976505279541	-0.000680167751852423	-0.00490093370899558	-0.00230353930965066	-0.000355493422830477
800	1.8486955165863	-1.5714236497879	26.3573894500732	-0.00555028254166245	-0.00587495695799589	0.00321592413820326	-0.00230353930965066
801	1.19934689998627	-0.597400724887848	25.9028453826904	0.0298392176628113	-0.00165419070981443	0.000943203864153475	0.000293855206109583
802	0.54999828338623	0.0519478917121887	25.9028453826904	0.000943203864153475	0.00354059832170606	0.00743668992072344	0.00483929552137852
803	-1.39804756641388	-0.27272641658783	25.9028453826904	-0.00132951640989631	0.000618529506027699	-0.00684897974133492	-0.00132951640989631
804	-0.0993503406643867	0.376622200012207	26.1625862121582	-0.00457625929266214	-0.00165419070981443	-0.00717365415766835	-0.00100484199356288
805	-0.748698949813843	1.02597081661224	26.1625862121582	-0.00165419070981443	0.00516396993771195	-0.00100484199356288	0.00354059832170606
806	2.49804425239563	-0.27272641658783	26.1625862121582	0.00354059832170606	0.0022419011220336	-0.00295288790948689	-0.00132951640989631
807	1.8486955165863	-0.597400724887848	26.2275199890137	0.00613799272105098	-3.08191010844894e-05	-0.00782300252467394	0.00126787810586393
808	0.54999828338623	1.02597081661224	25.7729759216309	-0.000680167751852423	0.00256657530553639	0.000618529506027699	-0.0026282137259841
809	0.54999828338623	-1.24674940109253	25.837911605835	0.00776136433705688	-0.00522560812532902	-0.00100484199356288	0.000293855206109583
810	-0.0993503406643867	0.0519478917121887	25.7729759216309	-0.0133424662053585	-0.00197886489331722	0.00841071270406246	0.00354059832170606
811	-0.0993503406643867	0.0519478917121887	26.0327167510986	0.0191249661147594	0.00548864435404539	-0.00912170019000769	-0.00100484199356288
812	0.54999828338623	-0.597400724887848	26.2924556732178	0.00483929552137852	0.00126787810586393	-0.00749832857400179	0.00613799272105098
813	1.19934689998627	-0.597400724887848	26.2275199890137	-0.00490093370899558	0.00159255252219737	-0.00879702530801296	-0.00749832857400179
814	1.8486955165863	0.376622200012207	25.6431064605713	0.00256657530553639	0.000943203864153475	-3.08191010844894e-05	-0.00295288790948689
815	0.54999828338623	0.0519478917121887	25.6431064605713	0.00289124972186983	-0.00392691092565656	0.00191722682211548	0.0022419011220336
816	-0.748698949813843	1.35064518451691	25.6431064605713	0.00906006153672934	0.00191722682211548	-0.00392691092565656	0.00776136433705688
817	1.19934689998627	0.0519478917121887	25.9677810668945	0.00581331877037883	0.00289124972186983	-0.0107450718060136	-0.00490093370899558
818	-0.0993503406643867	-0.597400724887848	25.9028453826904	0.00841071270406246	-0.00749832857400179	0.00159255252219737	-0.00522560812532902
819	1.8486955165863	0.0519478917121887	26.2275199890137	-0.00425158534198999	0.00126787810586393	0.0022419011220336	-0.000355493422830477
820	1.19934689998627	-0.27272641658783	25.9028453826904	-0.00879702530801296	0.000943203864153475	0.000293855206109583	0.00451462110504508
821	-1.39804756641388	0.376622200012207	25.7729759216309	-0.00230353930965066	0.000943203864153475	-0.00230353930965066	-0.00295288790948689
822	-0.0993503406643867	0.701296508312225	25.837911605835	-0.00555028254166245	0.000293855206109583	-0.00327756232582033	-0.00230353930965066
823	1.19934689998627	-0.597400724887848	25.5781726837158	0.0136055024340749	0.00581331877037883	-0.0117190945893526	-0.00425158534198999
824	1.19934689998627	0.0519478917121887	25.837911605835	-0.00425158534198999	0.000618529506027699	-0.00165419070981443	0.00516396993771195
825	-0.0993503406643867	0.0519478917121887	26.3573894500732	-0.00295288790948689	0.000943203864153475	-0.00100484199356288	0.00970941036939621
826	1.19934689998627	0.0519478917121887	25.9028453826904	0.0162028968334198	0.00418994715437293	-0.00425158534198999	-0.00100484199356288
827	1.19934689998627	-0.597400724887848	25.5132369995117	0.012956153601408	-0.0026282137259841	-0.00522560812532902	-0.00360223650932312
828	2.49804425239563	0.0519478917121887	25.7729759216309	-0.00392691092565656	-0.00360223650932312	-0.00684897974133492	-0.00555028254166245
829	-0.748698949813843	0.701296508312225	25.5781726837158	-0.0175632312893867	0.00126787810586393	0.000943203864153475	-0.00295288790948689
830	-2.04739618301392	0.0519478917121887	26.0327167510986	-0.0188619289547205	-0.00555028254166245	0.00516396993771195	-3.08191010844894e-05
831	1.8486955165863	-0.922075033187866	25.9677810668945	-0.0162645354866982	-0.00197886489331722	0.00126787810586393	0.00418994715437293
832	0.54999828338623	0.701296508312225	25.9028453826904	0.0223717093467712	0.00354059832170606	-0.00100484199356288	-0.00749832857400179
833	-0.0993503406643867	0.376622200012207	25.5132369995117	-0.0149658378213644	0.00159255252219737	-0.00295288790948689	-3.08191010844894e-05
834	1.8486955165863	-0.27272641658783	25.5781726837158	0.000618529506027699	0.00191722682211548	-0.00814767740666866	-0.00165419070981443
835	0.54999828338623	-0.597400724887848	25.837911605835	-0.0133424662053585	-0.00977104809135199	0.00159255252219737	0.00581331877037883
836	0.54999828338623	-1.24674940109253	26.1625862121582	0.00321592413820326	-0.00425158534198999	-0.00490093370899558	0.000293855206109583
837	-0.0993503406643867	0.701296508312225	25.837911605835	-0.0130177913233638	0.00418994715437293	-0.00100484199356288	-0.00619963090866804
838	-2.04739618301392	0.0519478917121887	26.2275199890137	-0.00100484199356288	0.00970941036939621	-0.00814767740666866	-0.00749832857400179
839	-0.0993503406643867	-0.597400724887848	25.6431064605713	-0.0130177913233638	0.00516396993771195	-0.00327756232582033	-0.00197886489331722
840	-0.0993503406643867	1.35064518451691	25.5132369995117	-0.00879702530801296	-0.00522560812532902	-0.000680167751852423	0.00678734155371785
841	-0.0993503406643867	1.02597081661224	25.3833675384521	-0.00327756232582033	-0.00360223650932312	0.00126787810586393	0.00516396993771195
842	0.54999828338623	0.701296508312225	25.4483013153076	-0.00555028254166245	0.00126787810586393	-0.00717365415766835	0.00159255252219737
843	-0.0993503406643867	1.02597081661224	25.837911605835	0.0246444288641214	0.00743668992072344	-0.00619963090866804	-0.00165419070981443
844	1.19934689998627	-0.597400724887848	25.9028453826904	0.00483929552137852	-0.00847235135734081	0.00386527273803949	-0.00197886489331722
845	1.8486955165863	-0.597400724887848	26.2924556732178	0.0171769186854362	-0.00132951640989631	0.00354059832170606	0.00483929552137852
846	-0.748698949813843	0.0519478917121887	25.7080421447754	-0.0026282137259841	-0.00522560812532902	0.00548864435404539	0.00516396993771195
847	-0.748698949813843	0.376622200012207	25.318431854248	-0.00619963090866804	0.0106834331527352	0.000618529506027699	0.00159255252219737
848	0.54999828338623	1.02597081661224	25.5781726837158	-0.00814767740666866	-0.00100484199356288	-0.00327756232582033	-0.00197886489331722
849	-0.748698949813843	0.701296508312225	25.9028453826904	-0.00555028254166245	0.000618529506027699	0.000943203864153475	-0.00295288790948689
850	2.49804425239563	-0.597400724887848	25.6431064605713	-0.00165419070981443	-3.08191010844894e-05	-0.000355493422830477	0.00159255252219737
851	-0.748698949813843	1.02597081661224	25.9028453826904	0.00613799272105098	0.00289124972186983	-0.0026282137259841	-0.000680167751852423
852	0.54999828338623	0.701296508312225	25.9677810668945	-0.00360223650932312	0.0116574559360743	-0.00619963090866804	-0.00100484199356288
853	-0.0993503406643867	-0.27272641658783	25.6431064605713	0.00646266713738441	-0.00749832857400179	-0.00100484199356288	0.000293855206109583
854	-0.748698949813843	0.376622200012207	25.6431064605713	-0.0107450718060136	-0.00197886489331722	0.00191722682211548	-0.00457625929266214
855	-0.0993503406643867	0.701296508312225	25.6431064605713	-0.00717365415766835	0.000618529506027699	-0.00360223650932312	0.00581331877037883
856	-0.748698949813843	0.376622200012207	26.0327167510986	0.00938473641872406	0.000293855206109583	-0.00197886489331722	-0.00327756232582033
857	0.54999828338623	0.376622200012207	26.2924556732178	0.0022419011220336	0.00321592413820326	-0.00360223650932312	0.0022419011220336
858	2.49804425239563	-0.922075033187866	26.2924556732178	0.0239950809627771	0.00548864435404539	-0.00360223650932312	-0.00619963090866804
859	0.54999828338623	1.35064518451691	25.4483013153076	-0.00717365415766835	-0.00360223650932312	-0.00295288790948689	-0.00165419070981443
860	-0.0993503406643867	-0.27272641658783	25.837911605835	0.00256657530553639	-0.00749832857400179	0.000618529506027699	0.00289124972186983
861	1.19934689998627	-0.27272641658783	25.837911605835	0.000293855206109583	0.00289124972186983	0.00354059832170606	-0.00165419070981443
862	1.8486955165863	-1.24674940109253	25.9677810668945	-0.00814767740666866	0.000618529506027699	0.000618529506027699	-0.00165419070981443
863	1.19934689998627	-0.922075033187866	26.2924556732178	0.0103587592020631	0.00321592413820326	-0.00132951640989631	-0.00295288790948689
864	-0.748698949813843	1.02597081661224	25.837911605835	-0.00425158534198999	0.00126787810586393	0.00483929552137852	0.000618529506027699
865	-0.748698949813843	1.02597081661224	26.0976505279541	-0.0100957229733467	0.00159255252219737	-0.00295288790948689	-0.00327756232582033
866	0.54999828338623	-0.597400724887848	25.837911605835	0.00516396993771195	-0.00132951640989631	-0.00100484199356288	0.00451462110504508
867	0.54999828338623	0.376622200012207	25.837911605835	0.01100810803473	0.0123068047687411	-0.0123684434220195	0.0022419011220336
868	0.54999828338623	0.701296508312225	25.5132369995117	-0.00652430532500148	0.00418994715437293	-0.00912170019000769	0.00418994715437293
869	1.8486955165863	-0.597400724887848	25.7729759216309	-0.0100957229733467	-0.00490093370899558	-0.00295288790948689	0.00256657530553639
870	0.54999828338623	0.376622200012207	25.9028453826904	0.0126314787194133	0.000618529506027699	0.00548864435404539	0.00970941036939621
871	0.54999828338623	-0.597400724887848	25.9677810668945	0.0149041991680861	-0.00684897974133492	-0.00490093370899558	-0.00132951640989631
872	-0.0993503406643867	-0.27272641658783	25.9677810668945	-0.00652430532500148	-0.00717365415766835	-0.0100957229733467	0.00548864435404539
873	1.19934689998627	-0.27272641658783	25.9677810668945	0.00483929552137852	0.00418994715437293	0.000618529506027699	-0.00327756232582033
874	-1.39804756641388	0.0519478917121887	25.837911605835	-0.00360223650932312	0.00711201597005129	0.00451462110504508	-0.000680167751852423
875	-1.39804756641388	1.02597081661224	25.9028453826904	0.00191722682211548	-0.00392691092565656	-0.00522560812532902	0.00873538758605719
876	-0.0993503406643867	1.02597081661224	25.837911605835	0.01847561635077	-0.000680167751852423	-0.00490093370899558	0.000293855206109583
877	1.8486955165863	-0.27272641658783	25.9028453826904	0.00126787810586393	0.00126787810586393	-0.0117190945893526	0.00516396993771195
878	-0.0993503406643867	1.02597081661224	25.9028453826904	0.01847561635077	0.00191722682211548	0.00159255252219737	-0.00230353930965066
879	1.8486955165863	-0.597400724887848	25.7729759216309	-0.00392691092565656	0.00321592413820326	0.00548864435404539	0.000293855206109583
880	1.19934689998627	-0.922075033187866	25.837911605835	-0.00652430532500148	-0.0113944197073579	-0.00132951640989631	-0.00197886489331722
881	2.49804425239563	-0.27272641658783	25.7729759216309	0.00451462110504508	-0.00165419070981443	0.00483929552137852	0.00159255252219737
882	0.54999828338623	-0.597400724887848	25.6431064605713	0.00418994715437293	0.00808603875339031	-0.00197886489331722	-0.000680167751852423
883	-0.748698949813843	-0.27272641658783	26.1625862121582	0.00808603875339031	-0.00749832857400179	-0.00619963090866804	-0.00100484199356288
884	0.54999828338623	-0.597400724887848	26.2275199890137	-0.0100957229733467	0.00776136433705688	-0.0026282137259841	-0.00295288790948689
885	-0.0993503406643867	0.701296508312225	25.837911605835	0.00483929552137852	-0.00327756232582033	-0.00100484199356288	0.0022419011220336
886	-0.748698949813843	1.02597081661224	25.318431854248	-0.00327756232582033	-0.00230353930965066	-0.00425158534198999	0.00159255252219737
887	1.8486955165863	-0.27272641658783	25.5781726837158	0.020423661917448	0.00386527273803949	-0.00457625929266214	-0.00197886489331722
888	2.49804425239563	-0.27272641658783	25.837911605835	-0.000680167751852423	0.00646266713738441	-0.00392691092565656	-0.00425158534198999
889	0.54999828338623	-0.597400724887848	25.837911605835	0.0116574559360743	-0.00392691092565656	0.000618529506027699	-0.00197886489331722
890	0.54999828338623	0.376622200012207	25.9028453826904	0.0175015944987535	-0.00100484199356288	-0.000355493422830477	0.0123068047687411
891	1.19934689998627	0.0519478917121887	26.2924556732178	0.00386527273803949	-0.0026282137259841	0.000293855206109583	-0.000680167751852423
892	-1.39804756641388	-0.27272641658783	26.2924556732178	0.00613799272105098	0.00321592413820326	-0.00392691092565656	0.00354059832170606
893	0.54999828338623	0.0519478917121887	25.7729759216309	-0.00912170019000769	0.012956153601408	0.00126787810586393	-0.00132951640989631
894	1.19934689998627	-0.27272641658783	26.0976505279541	0.000618529506027699	0.00159255252219737	-0.000355493422830477	0.00321592413820326
895	2.49804425239563	-0.27272641658783	25.7729759216309	0.0022419011220336	-0.00749832857400179	-0.00587495695799589	0.00841071270406246
896	0.54999828338623	1.02597081661224	25.837911605835	0.00581331877037883	-0.00392691092565656	0.00581331877037883	-0.0026282137259841
897	0.54999828338623	0.376622200012207	26.2924556732178	0.0197743140161037	0.00418994715437293	-0.00879702530801296	-0.000680167751852423
898	1.8486955165863	-0.597400724887848	26.2275199890137	0.00743668992072344	-3.08191010844894e-05	0.00646266713738441	-0.00100484199356288
899	1.19934689998627	-0.922075033187866	25.7729759216309	0.0197743140161037	-0.00717365415766835	0.00354059832170606	-0.00879702530801296
900	-0.0993503406643867	0.701296508312225	25.6431064605713	0.000293855206109583	0.000293855206109583	0.00321592413820326	0.00841071270406246
901	-0.748698949813843	0.701296508312225	25.6431064605713	-0.00555028254166245	-0.00132951640989631	0.00483929552137852	0.00483929552137852
902	-2.69674491882324	0.701296508312225	25.7729759216309	-0.0110697457566857	0.00451462110504508	-0.0126931173726916	0.00581331877037883
903	-0.0993503406643867	1.02597081661224	25.7080421447754	0.0022419011220336	0.00743668992072344	-0.0123684434220195	0.00289124972186983
904	0.54999828338623	0.701296508312225	26.1625862121582	-0.00977104809135199	0.00483929552137852	0.0022419011220336	-0.00457625929266214
905	1.8486955165863	0.376622200012207	25.9028453826904	-0.0169138833880424	-0.00360223650932312	-0.00230353930965066	0.00613799272105098
906	1.19934689998627	0.701296508312225	25.6431064605713	-0.000355493422830477	0.00126787810586393	0.00548864435404539	0.00126787810586393
907	-0.0993503406643867	0.701296508312225	25.5781726837158	0.0103587592020631	0.000618529506027699	-0.0133424662053585	-0.00165419070981443
908	1.19934689998627	-1.5714236497879	25.5781726837158	0.00354059832170606	-0.00457625929266214	-0.00327756232582033	0.00386527273803949
909	0.54999828338623	0.376622200012207	25.9028453826904	-0.00522560812532902	0.00256657530553639	-0.00425158534198999	0.00126787810586393
910	-0.0993503406643867	0.376622200012207	26.0976505279541	0.0022419011220336	-0.00295288790948689	-3.08191010844894e-05	0.0100340843200684
911	-2.04739618301392	0.376622200012207	26.2924556732178	0.00646266713738441	-0.00100484199356288	-0.00360223650932312	0.00613799272105098
912	-0.0993503406643867	1.02597081661224	25.9677810668945	0.00711201597005129	0.00191722682211548	-0.00165419070981443	0.00418994715437293
913	-0.748698949813843	0.701296508312225	25.7729759216309	0.00906006153672934	-3.08191010844894e-05	-0.0026282137259841	0.00386527273803949
914	1.19934689998627	0.701296508312225	25.5781726837158	-0.00327756232582033	0.00548864435404539	-0.0026282137259841	0.00646266713738441
915	-0.748698949813843	1.35064518451691	25.9028453826904	0.00354059832170606	-0.00847235135734081	-0.00197886489331722	-0.00230353930965066
916	-0.748698949813843	0.376622200012207	25.837911605835	0.0132808275520802	0.00711201597005129	-0.00295288790948689	0.00743668992072344
917	1.8486955165863	-1.89609801769257	26.1625862121582	0.00906006153672934	-0.00684897974133492	-0.00944637414067984	0.000943203864153475
918	1.8486955165863	-0.27272641658783	25.9028453826904	-0.00847235135734081	-0.00360223650932312	-0.00814767740666866	-0.0026282137259841
919	1.19934689998627	0.0519478917121887	25.5781726837158	-0.00944637414067984	0.0123068047687411	-3.08191010844894e-05	-0.00360223650932312
920	-2.04739618301392	1.02597081661224	25.5781726837158	-0.0182125810533762	0.00516396993771195	0.00418994715437293	-3.08191010844894e-05
921	-1.39804756641388	1.02597081661224	25.9028453826904	0.00418994715437293	-0.00749832857400179	0.00386527273803949	0.00159255252219737
922	0.54999828338623	0.701296508312225	25.7729759216309	-0.00327756232582033	0.00321592413820326	0.000293855206109583	-0.00847235135734081
923	0.54999828338623	0.376622200012207	25.7729759216309	0.00548864435404539	0.000943203864153475	-0.00944637414067984	-0.00587495695799589
924	1.8486955165863	-0.597400724887848	26.4223251342773	-0.00197886489331722	0.00711201597005129	-0.00100484199356288	0.00126787810586393
925	-0.0993503406643867	-0.27272641658783	25.7729759216309	0.0181509424000978	-0.0123684434220195	0.0022419011220336	0.00646266713738441
926	1.8486955165863	-1.5714236497879	25.7080421447754	0.00581331877037883	-0.00360223650932312	0.00191722682211548	-0.00132951640989631
927	2.49804425239563	-0.597400724887848	25.837911605835	0.0152288740500808	0.00711201597005129	-0.00457625929266214	0.000293855206109583
928	-0.0993503406643867	1.35064518451691	25.6431064605713	-0.0159398596733809	-0.00197886489331722	-0.00847235135734081	-0.00230353930965066
929	-0.748698949813843	-0.27272641658783	26.2924556732178	-0.00100484199356288	0.00451462110504508	0.00841071270406246	-0.00360223650932312
930	1.8486955165863	-0.27272641658783	25.9677810668945	-0.0156151866540313	-0.00360223650932312	-0.00392691092565656	0.00776136433705688
931	-0.0993503406643867	1.67531943321228	25.9028453826904	0.000293855206109583	0.0022419011220336	0.00126787810586393	0.00581331877037883
932	0.54999828338623	0.701296508312225	25.4483013153076	0.0155535480007529	0.011982130818069	-0.0100957229733467	-0.00457625929266214
933	1.19934689998627	0.376622200012207	25.5132369995117	0.00873538758605719	0.00646266713738441	-0.0169138833880424	-0.00490093370899558
934	2.49804425239563	0.376622200012207	25.5132369995117	0.0149041991680861	-0.00425158534198999	0.000618529506027699	-0.00457625929266214
935	3.14739274978638	-1.5714236497879	25.7080421447754	0.0132808275520802	-0.00912170019000769	0.00256657530553639	0.0100340843200684
936	-0.0993503406643867	0.701296508312225	25.9028453826904	0.00873538758605719	-0.000355493422830477	0.00581331877037883	-0.00327756232582033
937	0.54999828338623	-0.597400724887848	26.2924556732178	-0.00977104809135199	0.00776136433705688	-0.00327756232582033	0.0022419011220336
938	-0.748698949813843	0.701296508312225	26.0976505279541	-0.0104203969240189	0.00906006153672934	-0.00814767740666866	-0.000355493422830477
939	1.19934689998627	0.376622200012207	25.7080421447754	-0.00587495695799589	0.00711201597005129	0.00126787810586393	-0.00490093370899558
940	-0.0993503406643867	0.701296508312225	25.7080421447754	-0.00197886489331722	-0.00100484199356288	0.00321592413820326	0.00159255252219737
941	-0.0993503406643867	0.376622200012207	25.5132369995117	0.000293855206109583	0.00711201597005129	-0.00100484199356288	-0.00165419070981443
942	-0.0993503406643867	-0.597400724887848	25.9028453826904	0.013930176384747	-0.00327756232582033	0.00289124972186983	0.00321592413820326
943	1.19934689998627	-0.922075033187866	26.4872608184814	-0.00717365415766835	0.00581331877037883	-0.00879702530801296	0.000943203864153475
944	0.54999828338623	0.0519478917121887	26.1625862121582	0.0217223595827818	-0.00230353930965066	0.00516396993771195	-0.00684897974133492
945	-0.0993503406643867	0.376622200012207	25.9028453826904	0.0175015944987535	-0.00392691092565656	0.00159255252219737	0.00126787810586393
946	2.49804425239563	0.376622200012207	25.7080421447754	0.00581331877037883	0.000293855206109583	-0.000680167751852423	0.000618529506027699
947	-0.0993503406643867	0.0519478917121887	25.9028453826904	-0.0133424662053585	0.00354059832170606	-0.00457625929266214	0.00256657530553639
948	-1.39804756641388	0.701296508312225	25.7729759216309	-0.00360223650932312	0.00483929552137852	-0.0120437685400248	0.000293855206109583
949	1.8486955165863	-0.27272641658783	26.0327167510986	-0.00165419070981443	0.00354059832170606	0.00321592413820326	-0.00555028254166245
950	-0.748698949813843	1.02597081661224	25.7729759216309	-0.00522560812532902	0.00321592413820326	-0.00165419070981443	-0.00165419070981443
951	-0.0993503406643867	0.376622200012207	25.7080421447754	0.00289124972186983	-3.08191010844894e-05	-0.00197886489331722	0.00126787810586393
952	-0.748698949813843	0.701296508312225	25.5781726837158	0.00386527273803949	0.00321592413820326	-0.00782300252467394	-0.00425158534198999
953	0.54999828338623	-0.27272641658783	25.7729759216309	-0.0120437685400248	0.00386527273803949	-0.00619963090866804	-0.00490093370899558
954	0.54999828338623	0.0519478917121887	25.6431064605713	0.00256657530553639	-0.00879702530801296	-0.00457625929266214	0.000618529506027699
955	0.54999828338623	0.0519478917121887	26.0327167510986	-0.00295288790948689	-0.00100484199356288	-0.00587495695799589	0.0022419011220336
956	-0.748698949813843	-0.597400724887848	26.2275199890137	-0.00100484199356288	0.000943203864153475	-0.00197886489331722	0.00516396993771195
957	-0.0993503406643867	-0.597400724887848	26.2275199890137	0.013930176384747	0.00841071270406246	0.00483929552137852	-0.0026282137259841
958	1.8486955165863	0.0519478917121887	25.7080421447754	-0.00912170019000769	0.00321592413820326	-0.00619963090866804	-0.00230353930965066
959	0.54999828338623	0.701296508312225	25.7080421447754	-0.00197886489331722	0.00126787810586393	-0.00522560812532902	-3.08191010844894e-05
960	0.54999828338623	1.02597081661224	25.4483013153076	0.013930176384747	0.00678734155371785	-0.00587495695799589	0.00386527273803949
961	1.8486955165863	0.0519478917121887	25.9677810668945	0.00776136433705688	0.0022419011220336	0.00354059832170606	0.00613799272105098
962	3.14739274978638	-1.24674940109253	26.2275199890137	0.0149041991680861	0.00159255252219737	-0.00652430532500148	-0.00652430532500148
963	1.19934689998627	-0.597400724887848	26.4872608184814	0.0142548503354192	-0.00555028254166245	-0.00522560812532902	-0.00165419070981443
964	1.8486955165863	-0.27272641658783	26.0976505279541	-0.00944637414067984	0.00808603875339031	-0.00749832857400179	-0.00847235135734081
965	-1.39804756641388	0.701296508312225	25.6431064605713	0.00256657530553639	-0.00977104809135199	-0.000355493422830477	0.00321592413820326
966	-1.39804756641388	0.376622200012207	25.6431064605713	-0.0117190945893526	-0.00392691092565656	0.00386527273803949	0.00159255252219737
967	2.49804425239563	-0.597400724887848	26.0327167510986	-0.0126931173726916	0.00354059832170606	-0.00977104809135199	0.0022419011220336
968	1.19934689998627	0.0519478917121887	25.7729759216309	-0.0100957229733467	0.00354059832170606	-0.00944637414067984	-0.00457625929266214
969	1.8486955165863	0.376622200012207	25.7080421447754	0.00581331877037883	0.000293855206109583	0.00191722682211548	-0.00327756232582033
970	1.19934689998627	0.701296508312225	25.7080421447754	-0.00977104809135199	0.000293855206109583	-0.000680167751852423	0.00516396993771195
971	0.54999828338623	0.376622200012207	25.9028453826904	0.0123068047687411	0.000293855206109583	0.00126787810586393	-0.00425158534198999
972	1.8486955165863	-1.5714236497879	25.837911605835	-0.0107450718060136	0.00418994715437293	-0.00197886489331722	-0.00100484199356288
973	0.54999828338623	-0.597400724887848	25.9677810668945	-0.00717365415766835	0.00321592413820326	-0.0139918150380254	0.0022419011220336
974	-0.0993503406643867	1.02597081661224	25.7080421447754	0.00354059832170606	0.00711201597005129	0.00256657530553639	-0.00782300252467394
975	-2.04739618301392	0.701296508312225	25.9028453826904	-0.0162645354866982	0.00191722682211548	0.000618529506027699	0.00938473641872406
976	1.19934689998627	0.376622200012207	26.2275199890137	-0.00197886489331722	0.00483929552137852	-0.00197886489331722	0.00418994715437293
977	0.54999828338623	0.701296508312225	25.837911605835	0.00613799272105098	0.00743668992072344	0.000618529506027699	-0.00230353930965066
978	2.49804425239563	0.0519478917121887	25.5781726837158	0.0022419011220336	0.00126787810586393	-0.00327756232582033	-0.00165419070981443
979	-0.748698949813843	1.35064518451691	25.6431064605713	-0.0133424662053585	-0.00295288790948689	0.00451462110504508	-0.00392691092565656
980	-0.0993503406643867	-0.597400724887848	25.9677810668945	0.00938473641872406	-0.00425158534198999	-0.00100484199356288	0.00418994715437293
981	1.8486955165863	-1.5714236497879	26.0976505279541	0.00321592413820326	-0.00749832857400179	-0.00197886489331722	0.00613799272105098
982	0.54999828338623	-0.922075033187866	26.2924556732178	-0.00814767740666866	0.00581331877037883	0.00451462110504508	-0.00327756232582033
983	0.54999828338623	-0.27272641658783	26.3573894500732	-0.00392691092565656	0.00743668992072344	-0.00392691092565656	-0.0026282137259841
984	-0.748698949813843	-0.597400724887848	25.837911605835	-0.00619963090866804	0.00613799272105098	0.00581331877037883	0.000943203864153475
985	-0.748698949813843	0.376622200012207	25.7729759216309	-0.00392691092565656	0.000618529506027699	0.00386527273803949	0.000293855206109583
986	1.19934689998627	0.701296508312225	25.5781726837158	-0.00392691092565656	-0.00230353930965066	-0.0026282137259841	0.00191722682211548
987	0.54999828338623	1.35064518451691	25.3833675384521	0.00126787810586393	0.00581331877037883	-0.0143164889886975	0.00159255252219737
988	1.19934689998627	0.0519478917121887	25.7080421447754	0.00678734155371785	-0.00100484199356288	-0.00847235135734081	0.000293855206109583
989	0.54999828338623	0.376622200012207	25.9677810668945	-0.00295288790948689	-0.00360223650932312	0.00354059832170606	-0.00100484199356288
990	0.54999828338623	-0.597400724887848	26.0976505279541	0.00906006153672934	-0.00327756232582033	0.00126787810586393	0.00191722682211548
991	1.8486955165863	-0.922075033187866	25.9677810668945	-0.0026282137259841	-0.00360223650932312	-0.00684897974133492	0.000943203864153475
992	0.54999828338623	-0.597400724887848	25.837911605835	-0.00814767740666866	0.00516396993771195	0.00711201597005129	-0.00295288790948689
993	-0.748698949813843	-0.27272641658783	25.9028453826904	-0.0143164889886975	0.00126787810586393	-0.00749832857400179	-0.00230353930965066
994	0.54999828338623	-0.27272641658783	26.0327167510986	0.0123068047687411	0.00159255252219737	0.00289124972186983	-0.00425158534198999
995	-0.748698949813843	1.02597081661224	25.7729759216309	-0.00782300252467394	-0.00327756232582033	-0.00327756232582033	-0.00457625929266214
996	2.49804425239563	-0.597400724887848	26.2275199890137	-0.017887907102704	0.0022419011220336	0.00483929552137852	0.00256657530553639
997	-0.0993503406643867	0.701296508312225	25.7080421447754	-0.00490093370899558	-0.000355493422830477	-0.0104203969240189	-0.00230353930965066
998	1.19934689998627	0.701296508312225	25.5781726837158	-0.000680167751852423	0.00613799272105098	-0.00879702530801296	0.00159255252219737
999	2.49804425239563	-0.597400724887848	25.837911605835	-0.00912170019000769	-0.0104203969240189	0.0022419011220336	-0.00165419070981443
1000	1.8486955165863	-0.922075033187866	25.9677810668945	0.0223717093467712	-0.00457625929266214	0.00289124972186983	0.000943203864153475
1001	-0.0993503406643867	-0.27272641658783	25.9677810668945	-0.0152905117720366	-0.00165419070981443	-0.000355493422830477	0.0022419011220336
1002	-1.39804756641388	0.701296508312225	25.9677810668945	-0.0162645354866982	0.00873538758605719	-0.00425158534198999	0.00354059832170606
1003	-0.748698949813843	1.02597081661224	26.0327167510986	0.000943203864153475	0.00321592413820326	-0.000680167751852423	-0.00165419070981443
1004	1.8486955165863	-0.27272641658783	25.837911605835	-0.0110697457566857	0.00776136433705688	0.00126787810586393	-0.00132951640989631
1005	2.49804425239563	-0.27272641658783	25.9677810668945	0.000293855206109583	0.000943203864153475	0.000293855206109583	0.000293855206109583
1006	-0.748698949813843	1.02597081661224	25.6431064605713	-0.000355493422830477	0.00646266713738441	-0.00652430532500148	0.00483929552137852
1007	0.54999828338623	0.376622200012207	25.837911605835	0.0142548503354192	0.00873538758605719	-0.0123684434220195	-0.000355493422830477
1008	1.19934689998627	-0.27272641658783	25.7729759216309	0.00711201597005129	0.00256657530553639	-0.00360223650932312	-0.0110697457566857
1009	1.19934689998627	-0.597400724887848	26.0976505279541	0.00418994715437293	-0.000680167751852423	0.0022419011220336	-0.00165419070981443
1010	1.8486955165863	-0.27272641658783	26.2275199890137	0.00581331877037883	0.00418994715437293	0.00321592413820326	-0.0026282137259841
1011	0.54999828338623	0.376622200012207	25.7729759216309	0.00159255252219737	-0.000355493422830477	0.0022419011220336	0.0022419011220336
1012	-2.04739618301392	0.0519478917121887	25.7080421447754	-0.00490093370899558	0.00808603875339031	-0.00619963090866804	0.00581331877037883
1013	2.49804425239563	-0.597400724887848	26.0976505279541	0.00776136433705688	0.00289124972186983	0.00126787810586393	-0.00360223650932312
1014	2.49804425239563	-0.27272641658783	25.837911605835	-0.0026282137259841	-3.08191010844894e-05	-0.00100484199356288	-0.00165419070981443
1015	-0.0993503406643867	-0.27272641658783	26.0976505279541	-3.08191010844894e-05	-0.00295288790948689	-0.00684897974133492	0.00581331877037883
1016	-0.0993503406643867	1.02597081661224	25.9028453826904	-0.0211346503347158	0.00451462110504508	0.00548864435404539	-0.00327756232582033
1017	0.54999828338623	0.376622200012207	25.9677810668945	0.0178262684494257	0.00256657530553639	-0.00392691092565656	-0.00230353930965066
1018	1.19934689998627	-0.597400724887848	25.6431064605713	-0.0191866029053926	-0.00197886489331722	-0.0113944197073579	-0.00295288790948689
1019	1.8486955165863	-0.27272641658783	25.837911605835	0.00256657530553639	-0.00587495695799589	-0.000680167751852423	-0.00230353930965066
1020	1.19934689998627	0.0519478917121887	25.837911605835	-0.00425158534198999	-3.08191010844894e-05	0.00289124972186983	0.00516396993771195
1021	-2.69674491882324	0.701296508312225	25.7729759216309	-0.0201606266200542	0.000618529506027699	0.0022419011220336	0.0106834331527352
1022	-0.748698949813843	1.02597081661224	26.0976505279541	0.00776136433705688	0.00646266713738441	-0.000355493422830477	0.000293855206109583
1023	0.54999828338623	0.701296508312225	25.837911605835	-0.0195112787187099	0.00256657530553639	-0.0133424662053585	-3.08191010844894e-05
1024	-0.0993503406643867	1.35064518451691	25.3833675384521	0.00743668992072344	0.0022419011220336	0.00191722682211548	-0.00749832857400179
1025	1.19934689998627	0.0519478917121887	25.5132369995117	-0.0100957229733467	-0.000680167751852423	-0.00522560812532902	0.00126787810586393
1026	1.8486955165863	-0.597400724887848	25.9677810668945	-0.00165419070981443	-0.00197886489331722	0.00126787810586393	0.00776136433705688
1027	0.54999828338623	-0.922075033187866	25.9677810668945	0.00386527273803949	-0.00360223650932312	-0.00360223650932312	-0.00295288790948689
1028	-0.748698949813843	0.0519478917121887	26.0327167510986	0.020423661917448	0.00678734155371785	-0.00652430532500148	0.00321592413820326
1029	1.19934689998627	-0.27272641658783	26.4223251342773	-0.0159398596733809	0.00126787810586393	-0.00197886489331722	-0.00295288790948689
1030	-1.39804756641388	0.0519478917121887	25.9028453826904	-0.000355493422830477	0.00126787810586393	0.00191722682211548	0.00289124972186983
1031	0.54999828338623	0.376622200012207	25.6431064605713	0.012956153601408	-0.00295288790948689	-0.00749832857400179	0.00289124972186983
1032	-0.0993503406643867	0.701296508312225	25.7729759216309	0.00354059832170606	0.00548864435404539	0.00776136433705688	-0.00522560812532902
1033	0.54999828338623	1.02597081661224	25.7080421447754	0.00711201597005129	0.00646266713738441	-0.0136671401560307	0.00256657530553639
1034	3.14739274978638	0.0519478917121887	26.2275199890137	-0.000680167751852423	0.00354059832170606	-0.000680167751852423	-0.00100484199356288
1035	-0.0993503406643867	0.0519478917121887	26.1625862121582	0.00516396993771195	-0.00327756232582033	0.00776136433705688	-0.00425158534198999
1036	-0.748698949813843	-0.27272641658783	26.1625862121582	0.0136055024340749	-0.00684897974133492	0.000618529506027699	0.0022419011220336
1037	1.19934689998627	-1.5714236497879	25.9028453826904	0.00743668992072344	-0.00652430532500148	-0.000355493422830477	-0.00814767740666866
1038	-0.0993503406643867	1.02597081661224	25.7729759216309	0.0123068047687411	0.000618529506027699	-0.00295288790948689	-0.00522560812532902
1039	1.19934689998627	0.0519478917121887	26.0976505279541	0.00776136433705688	-0.00717365415766835	0.00159255252219737	0.00159255252219737
1040	-3.34609341621399	1.35064518451691	25.7080421447754	-0.00587495695799589	-0.00555028254166245	0.00938473641872406	0.00289124972186983
1041	-0.0993503406643867	1.02597081661224	25.9028453826904	0.00418994715437293	-3.08191010844894e-05	0.000618529506027699	0.00516396993771195
1042	1.19934689998627	0.0519478917121887	26.1625862121582	0.0142548503354192	0.00678734155371785	-0.00392691092565656	0.00613799272105098
1043	1.19934689998627	1.02597081661224	25.9677810668945	-0.00652430532500148	0.000293855206109583	-0.00684897974133492	-0.00944637414067984
1044	-0.748698949813843	0.376622200012207	25.5132369995117	-0.00425158534198999	-0.00230353930965066	-0.00295288790948689	0.00321592413820326
1045	-0.0993503406643867	0.376622200012207	25.6431064605713	0.00321592413820326	-0.000680167751852423	0.00548864435404539	-0.00555028254166245
1046	1.8486955165863	-1.5714236497879	25.837911605835	0.00841071270406246	-0.00197886489331722	0.000618529506027699	0.00581331877037883
1047	2.49804425239563	-0.597400724887848	25.9028453826904	0.0213976856321096	0.000943203864153475	-0.00652430532500148	0.00159255252219737
1048	-0.0993503406643867	1.02597081661224	25.9677810668945	0.0220470335334539	0.00678734155371785	-0.00619963090866804	-0.0026282137259841
1049	-1.39804756641388	-0.27272641658783	26.2275199890137	-0.00100484199356288	0.00354059832170606	0.00126787810586393	0.00451462110504508
1050	-0.0993503406643867	-0.27272641658783	25.7080421447754	-0.0113944197073579	-3.08191010844894e-05	0.00321592413820326	0.0022419011220336
1051	-0.748698949813843	1.02597081661224	25.6431064605713	0.00289124972186983	-0.00100484199356288	0.00418994715437293	-0.00295288790948689
1052	1.19934689998627	1.02597081661224	25.5132369995117	0.0155535480007529	0.000293855206109583	-0.00684897974133492	0.0022419011220336
1053	-0.0993503406643867	0.701296508312225	25.7729759216309	-0.0152905117720366	0.00191722682211548	-0.00782300252467394	-0.0117190945893526
1054	1.8486955165863	-0.27272641658783	26.0976505279541	0.00256657530553639	0.00451462110504508	-0.00197886489331722	0.00743668992072344
1055	2.49804425239563	-1.89609801769257	26.4223251342773	-0.0104203969240189	-0.00425158534198999	-0.00522560812532902	0.00256657530553639
1056	-0.0993503406643867	0.376622200012207	25.7729759216309	-0.00847235135734081	0.0022419011220336	-0.00879702530801296	-0.00197886489331722
1057	1.19934689998627	-0.27272641658783	26.1625862121582	0.0269171483814716	0.0022419011220336	0.00256657530553639	-0.000680167751852423
1058	0.54999828338623	0.376622200012207	25.837911605835	-0.0143164889886975	0.00808603875339031	-0.00522560812532902	-0.00425158534198999
1059	-0.748698949813843	1.67531943321228	25.6431064605713	-0.0126931173726916	-0.00100484199356288	0.00483929552137852	0.00289124972186983
1060	-0.0993503406643867	0.701296508312225	25.7729759216309	0.00711201597005129	0.00159255252219737	-0.000680167751852423	0.000618529506027699
1061	1.8486955165863	0.0519478917121887	25.9677810668945	0.0103587592020631	-3.08191010844894e-05	-0.00717365415766835	0.00451462110504508
1062	1.8486955165863	-0.27272641658783	26.0976505279541	-0.00165419070981443	0.00711201597005129	-0.00847235135734081	-0.00132951640989631
1063	3.14739274978638	-0.597400724887848	25.9677810668945	0.0100340843200684	-0.000355493422830477	-0.0104203969240189	0.00256657530553639
1064	1.8486955165863	-0.922075033187866	25.837911605835	0.000293855206109583	-0.00782300252467394	-0.00197886489331722	-0.00652430532500148
1065	-0.748698949813843	-0.27272641658783	25.837911605835	-0.00717365415766835	-0.00457625929266214	0.00191722682211548	0.00581331877037883
1066	1.19934689998627	0.701296508312225	25.9677810668945	0.00646266713738441	0.00906006153672934	-0.00392691092565656	0.0113327819854021
1067	-0.748698949813843	0.376622200012207	26.0327167510986	-0.0250307414680719	0.00451462110504508	-0.00360223650932312	0.00354059832170606
1068	-1.39804756641388	-0.27272641658783	26.3573894500732	-0.0195112787187099	0.0103587592020631	-0.0100957229733467	-0.00749832857400179
1069	0.54999828338623	0.0519478917121887	25.9028453826904	0.000943203864153475	-0.00197886489331722	0.000618529506027699	-0.000355493422830477
1070	0.54999828338623	0.701296508312225	25.3833675384521	0.00743668992072344	0.0022419011220336	0.00289124972186983	0.00256657530553639
1071	0.54999828338623	0.701296508312225	25.5781726837158	0.00581331877037883	0.00516396993771195	-0.00392691092565656	-0.00327756232582033
1072	-0.0993503406643867	1.35064518451691	25.7080421447754	-0.0130177913233638	-0.00522560812532902	0.000293855206109583	-0.00587495695799589
1073	-0.748698949813843	0.0519478917121887	25.9028453826904	0.00126787810586393	0.000943203864153475	-0.0117190945893526	0.000618529506027699
1074	0.54999828338623	0.0519478917121887	25.9677810668945	0.0100340843200684	-0.00392691092565656	0.00711201597005129	-0.00457625929266214
1075	1.8486955165863	0.376622200012207	26.0976505279541	-0.00522560812532902	-0.00490093370899558	0.000943203864153475	-0.000355493422830477
1076	-0.748698949813843	-0.597400724887848	26.0976505279541	-0.023407369852066	0.00289124972186983	-0.00847235135734081	0.0106834331527352
1077	-0.748698949813843	0.701296508312225	25.837911605835	-0.00555028254166245	0.00776136433705688	-0.00327756232582033	-0.00197886489331722
1078	1.19934689998627	0.0519478917121887	26.0327167510986	-0.00490093370899558	0.00321592413820326	-0.00522560812532902	-0.00132951640989631
1079	1.19934689998627	0.701296508312225	25.5781726837158	0.000618529506027699	0.000943203864153475	-0.00977104809135199	0.000618529506027699
1080	1.8486955165863	0.0519478917121887	25.9028453826904	0.00938473641872406	0.00256657530553639	0.00289124972186983	-0.00392691092565656
1081	1.19934689998627	-0.27272641658783	26.617130279541	0.0178262684494257	0.0022419011220336	0.00191722682211548	-3.08191010844894e-05
1082	1.19934689998627	-0.27272641658783	26.0976505279541	0.0158782228827477	-0.00100484199356288	-0.00360223650932312	-0.0026282137259841
1083	0.54999828338623	-0.597400724887848	25.5781726837158	0.00873538758605719	-0.000680167751852423	-0.00132951640989631	-0.00652430532500148
1084	-0.0993503406643867	-0.27272641658783	25.9028453826904	-0.00555028254166245	-0.000680167751852423	-0.00197886489331722	-0.000355493422830477
1085	0.54999828338623	-0.27272641658783	25.9028453826904	-0.00555028254166245	0.00159255252219737	0.00776136433705688	-0.000355493422830477
1086	-2.69674491882324	0.376622200012207	25.9028453826904	0.00548864435404539	-0.00522560812532902	-0.00360223650932312	0.00711201597005129
1087	1.19934689998627	0.701296508312225	25.7729759216309	0.0223717093467712	0.00321592413820326	-0.0123684434220195	0.000618529506027699
1088	1.19934689998627	0.376622200012207	26.0327167510986	-0.00490093370899558	0.0132808275520802	-0.00717365415766835	-0.00522560812532902
1089	-0.748698949813843	1.02597081661224	25.4483013153076	-0.00619963090866804	0.00289124972186983	-0.00100484199356288	0.00354059832170606
1090	0.54999828338623	-0.27272641658783	25.837911605835	0.00386527273803949	-0.000355493422830477	0.000618529506027699	0.00743668992072344
1091	2.49804425239563	-0.27272641658783	25.9028453826904	0.0100340843200684	0.000618529506027699	-0.00295288790948689	0.00256657530553639
1092	1.19934689998627	-1.5714236497879	26.0327167510986	-0.00360223650932312	-0.00230353930965066	-0.00295288790948689	0.000943203864153475
1093	1.19934689998627	-0.27272641658783	26.0327167510986	0.00418994715437293	-0.00132951640989631	0.000943203864153475	0.00126787810586393
1094	-0.748698949813843	0.376622200012207	26.4872608184814	-0.0172385573387146	-0.000355493422830477	0.00483929552137852	-0.00197886489331722
1095	-2.04739618301392	0.376622200012207	26.2275199890137	0.00126787810586393	-0.00360223650932312	0.0022419011220336	0.00873538758605719
1096	0.54999828338623	0.0519478917121887	25.7729759216309	-0.00392691092565656	-0.00132951640989631	-0.00944637414067984	0.00386527273803949
1097	0.54999828338623	1.02597081661224	25.837911605835	0.0168522447347641	0.00418994715437293	-0.0104203969240189	-0.00327756232582033
1098	1.8486955165863	0.701296508312225	25.5132369995117	-0.00197886489331722	0.00451462110504508	0.0022419011220336	-0.00360223650932312
1099	2.49804425239563	0.0519478917121887	25.9028453826904	0.0269171483814716	0.00483929552137852	-0.00425158534198999	0.00386527273803949
1100	1.8486955165863	-0.597400724887848	26.1625862121582	0.0181509424000978	0.00418994715437293	0.00483929552137852	0.00548864435404539
1101	-0.0993503406643867	-0.27272641658783	26.0327167510986	-0.00587495695799589	-0.00977104809135199	-3.08191010844894e-05	-3.08191010844894e-05
1102	-0.748698949813843	0.701296508312225	25.5132369995117	-0.0130177913233638	0.00126787810586393	-0.00165419070981443	0.00678734155371785
1103	1.19934689998627	1.35064518451691	25.5781726837158	0.0142548503354192	0.00613799272105098	-0.00392691092565656	-0.00295288790948689
1104	-2.69674491882324	1.35064518451691	25.837911605835	-0.0117190945893526	-0.00132951640989631	-0.00555028254166245	-0.000680167751852423
1105	-0.0993503406643867	-0.27272641658783	26.2924556732178	-0.00555028254166245	-0.00457625929266214	0.0123068047687411	0.0100340843200684
1106	1.19934689998627	-0.27272641658783	26.1625862121582	0.00126787810586393	-0.00132951640989631	-0.00944637414067984	0.00711201597005129
1107	-0.0993503406643867	1.02597081661224	26.2275199890137	-0.00425158534198999	0.00646266713738441	-0.000355493422830477	0.000943203864153475
1108	-0.0993503406643867	0.701296508312225	25.7729759216309	-0.00327756232582033	0.0100340843200684	-0.0100957229733467	-0.00814767740666866
1109	-0.0993503406643867	-0.27272641658783	25.9028453826904	0.00841071270406246	0.00289124972186983	0.00581331877037883	0.00126787810586393
1110	0.54999828338623	-1.24674940109253	25.7080421447754	-0.00230353930965066	-0.00587495695799589	0.00548864435404539	-0.00457625929266214
1111	1.8486955165863	-1.24674940109253	25.7729759216309	0.0103587592020631	-0.00457625929266214	-0.00392691092565656	0.00451462110504508
1112	1.19934689998627	0.376622200012207	25.7729759216309	0.00678734155371785	0.00256657530553639	-0.00749832857400179	-0.00425158534198999
1113	-0.748698949813843	-0.27272641658783	26.0976505279541	0.000618529506027699	-3.08191010844894e-05	-0.00490093370899558	-0.00652430532500148
1114	1.19934689998627	0.0519478917121887	26.3573894500732	-0.0146411629393697	0.000293855206109583	-0.00132951640989631	0.00711201597005129
1115	-1.39804756641388	0.701296508312225	25.837911605835	0.00678734155371785	-0.000680167751852423	0.00321592413820326	0.00191722682211548
1116	-1.39804756641388	1.35064518451691	25.4483013153076	0.00873538758605719	0.000618529506027699	-0.00912170019000769	0.00321592413820326
1117	0.54999828338623	-0.27272641658783	25.6431064605713	-0.00165419070981443	0.00321592413820326	-0.00912170019000769	-0.00782300252467394
1118	-0.0993503406643867	0.701296508312225	25.7729759216309	0.00808603875339031	0.00418994715437293	0.000618529506027699	-0.00619963090866804
1119	2.49804425239563	-0.922075033187866	26.0327167510986	0.0113327819854021	-3.08191010844894e-05	-0.00490093370899558	-0.00522560812532902
1120	-0.0993503406643867	0.0519478917121887	25.9028453826904	-0.00425158534198999	-0.0123684434220195	0.00321592413820326	-3.08191010844894e-05
1121	-1.39804756641388	0.376622200012207	26.0327167510986	0.0022419011220336	-0.00132951640989631	-0.00230353930965066	0.00159255252219737
1122	-1.39804756641388	0.0519478917121887	25.9028453826904	-0.0159398596733809	0.00678734155371785	-0.00684897974133492	0.00808603875339031
1123	-2.69674491882324	0.701296508312225	25.9028453826904	-0.00522560812532902	0.00191722682211548	-0.00100484199356288	-0.00100484199356288
1124	-0.748698949813843	0.701296508312225	25.6431064605713	-0.0169138833880424	-0.00165419070981443	-0.0026282137259841	-0.00360223650932312
1125	-0.0993503406643867	1.02597081661224	25.5132369995117	-0.0198359526693821	0.00289124972186983	-0.00165419070981443	-0.000680167751852423
1126	0.54999828338623	-0.27272641658783	25.7729759216309	0.0100340843200684	-0.00100484199356288	-0.00100484199356288	0.000618529506027699
1127	3.14739274978638	-0.922075033187866	26.3573894500732	0.0181509424000978	0.0022419011220336	-0.0107450718060136	-0.00522560812532902
1128	-0.0993503406643867	0.701296508312225	26.1625862121582	-0.00457625929266214	0.00321592413820326	-0.00587495695799589	-0.00360223650932312
1129	1.19934689998627	-1.5714236497879	26.0976505279541	0.000293855206109583	-0.00100484199356288	-0.000355493422830477	0.00321592413820326
1130	1.8486955165863	-0.27272641658783	25.9028453826904	0.01847561635077	-0.00230353930965066	0.00321592413820326	0.00483929552137852
1131	-1.39804756641388	0.701296508312225	25.7080421447754	-0.00327756232582033	-0.00197886489331722	0.00386527273803949	0.000618529506027699
1132	-2.69674491882324	1.02597081661224	25.7729759216309	-0.0104203969240189	0.00159255252219737	-0.0152905117720366	0.00743668992072344
1133	-0.748698949813843	0.376622200012207	26.1625862121582	0.00938473641872406	0.00354059832170606	-0.000680167751852423	-0.00782300252467394
1134	0.54999828338623	-0.27272641658783	26.2924556732178	-0.0123684434220195	0.00159255252219737	-0.00684897974133492	0.00451462110504508
1135	3.14739274978638	-0.27272641658783	25.5132369995117	-0.00879702530801296	0.00354059832170606	0.00613799272105098	0.000293855206109583
1136	0.54999828338623	1.35064518451691	25.5132369995117	0.00841071270406246	-0.00295288790948689	-0.00230353930965066	-0.00652430532500148
1137	2.49804425239563	-0.27272641658783	25.9028453826904	0.000293855206109583	0.000943203864153475	0.00743668992072344	0.00191722682211548
1138	2.49804425239563	-1.89609801769257	26.0327167510986	0.0165275707840919	-0.00749832857400179	-0.00230353930965066	-0.00555028254166245
1139	-0.0993503406643867	0.376622200012207	25.7729759216309	0.00126787810586393	-0.00847235135734081	-0.00360223650932312	0.00646266713738441
1140	-0.748698949813843	0.701296508312225	26.1625862121582	-0.00295288790948689	-0.00165419070981443	0.00191722682211548	0.00970941036939621
1141	-0.748698949813843	0.0519478917121887	26.0976505279541	-0.00132951640989631	0.00191722682211548	0.000943203864153475	0.00613799272105098
1142	-0.0993503406643867	-0.27272641658783	26.0976505279541	0.00386527273803949	0.00841071270406246	-0.00652430532500148	0.00321592413820326
1143	2.49804425239563	-0.597400724887848	25.7729759216309	0.0213976856321096	0.00743668992072344	-0.00100484199356288	-0.00912170019000769
1144	1.19934689998627	0.376622200012207	25.7729759216309	0.000943203864153475	0.00256657530553639	-0.00230353930965066	-0.00555028254166245
1145	1.19934689998627	-0.597400724887848	25.837911605835	-0.0110697457566857	-0.00360223650932312	0.00548864435404539	-0.000355493422830477
1146	0.54999828338623	0.701296508312225	26.0327167510986	0.00581331877037883	-0.00425158534198999	0.00289124972186983	-0.00490093370899558
1147	-0.0993503406643867	0.0519478917121887	25.9028453826904	0.000618529506027699	-0.0026282137259841	0.000293855206109583	-0.00197886489331722
1148	-0.0993503406643867	0.376622200012207	25.5781726837158	0.012956153601408	-0.00360223650932312	-0.00814767740666866	-0.00522560812532902
1149	-0.0993503406643867	0.0519478917121887	25.837911605835	-0.00717365415766835	0.00256657530553639	0.00613799272105098	-0.00392691092565656
1150	-1.39804756641388	0.0519478917121887	25.9677810668945	-0.021459324285388	0.000943203864153475	0.00516396993771195	0.00289124972186983
1151	0.54999828338623	-0.27272641658783	26.2275199890137	0.011982130818069	0.00321592413820326	-0.00327756232582033	0.00191722682211548
1152	2.49804425239563	0.376622200012207	26.0327167510986	0.00418994715437293	0.00613799272105098	-0.00717365415766835	-0.00425158534198999
1153	1.19934689998627	-0.27272641658783	26.0327167510986	0.00906006153672934	0.00483929552137852	-0.00684897974133492	-0.00132951640989631
1154	0.54999828338623	0.376622200012207	25.9028453826904	-0.00490093370899558	0.00938473641872406	-0.00197886489331722	-0.00197886489331722
1155	-0.748698949813843	1.02597081661224	25.5132369995117	-0.00944637414067984	-0.00457625929266214	0.00873538758605719	0.00743668992072344
1156	0.54999828338623	0.0519478917121887	25.9028453826904	0.00938473641872406	-0.00327756232582033	-0.00522560812532902	0.00191722682211548
1157	-0.748698949813843	0.0519478917121887	25.9028453826904	0.00970941036939621	-0.000680167751852423	-0.00717365415766835	-0.00425158534198999
1158	1.19934689998627	-0.597400724887848	25.9028453826904	0.00743668992072344	0.00289124972186983	-0.00652430532500148	-0.00619963090866804
1159	-0.748698949813843	0.701296508312225	25.9677810668945	-0.000680167751852423	0.00191722682211548	-0.00132951640989631	-0.00165419070981443
1160	-0.748698949813843	0.376622200012207	26.1625862121582	0.012956153601408	-0.000355493422830477	0.00451462110504508	0.00191722682211548
1161	2.49804425239563	-0.27272641658783	25.9028453826904	0.0100340843200684	0.00678734155371785	0.00386527273803949	-3.08191010844894e-05
1162	3.14739274978638	0.0519478917121887	25.7080421447754	-0.0188619289547205	0.00289124972186983	-0.00847235135734081	-0.00555028254166245
1163	1.19934689998627	0.0519478917121887	25.6431064605713	0.0275664981454611	0.0106834331527352	0.000618529506027699	-0.00717365415766835
1164	1.8486955165863	0.0519478917121887	26.2924556732178	0.0188002903014421	0.00191722682211548	0.00321592413820326	0.00321592413820326
1165	1.19934689998627	-1.24674940109253	26.3573894500732	-0.00912170019000769	-0.00652430532500148	0.00191722682211548	0.00289124972186983
1166	-0.0993503406643867	-0.27272641658783	26.2924556732178	-0.00132951640989631	-0.00814767740666866	0.00581331877037883	0.000293855206109583
1167	-0.0993503406643867	0.376622200012207	26.0976505279541	-0.00782300252467394	0.000943203864153475	-0.0107450718060136	-0.00587495695799589
1168	0.54999828338623	0.376622200012207	25.9677810668945	0.0100340843200684	0.00938473641872406	0.00191722682211548	-0.00749832857400179
1169	-2.69674491882324	1.02597081661224	25.7729759216309	-0.0217839982360601	0.00418994715437293	0.00321592413820326	0.00451462110504508
1170	-0.0993503406643867	0.376622200012207	26.0327167510986	0.00321592413820326	-0.00197886489331722	0.00159255252219737	0.00354059832170606
1171	2.49804425239563	-0.27272641658783	26.0327167510986	-3.08191010844894e-05	0.0022419011220336	-0.000355493422830477	0.00256657530553639
1172	2.49804425239563	-0.27272641658783	26.0327167510986	0.00191722682211548	0.00613799272105098	-0.0100957229733467	0.00289124972186983
1173	1.19934689998627	-0.597400724887848	26.2924556732178	0.00678734155371785	0.00516396993771195	-0.00165419070981443	-0.00814767740666866
1174	-0.748698949813843	0.0519478917121887	26.0327167510986	0.00159255252219737	-0.00392691092565656	-0.00457625929266214	-0.00392691092565656
1175	-0.0993503406643867	-0.27272641658783	25.837911605835	-0.0136671401560307	-0.00652430532500148	-0.00165419070981443	0.0116574559360743
1176	1.8486955165863	-0.27272641658783	26.2275199890137	0.0132808275520802	0.00646266713738441	-0.000680167751852423	0.00711201597005129
1177	-2.04739618301392	-0.27272641658783	25.9677810668945	-0.00425158534198999	-3.08191010844894e-05	-0.00684897974133492	0.0022419011220336
1178	-1.39804756641388	0.701296508312225	25.7729759216309	0.0136055024340749	0.00191722682211548	0.000293855206109583	0.000293855206109583
1179	1.19934689998627	0.0519478917121887	26.0976505279541	0.0171769186854362	0.00581331877037883	-0.00749832857400179	-0.00587495695799589
1180	2.49804425239563	0.0519478917121887	25.9677810668945	-0.0152905117720366	-0.0026282137259841	-0.00684897974133492	0.00776136433705688
1181	-0.0993503406643867	1.02597081661224	25.7080421447754	-0.00879702530801296	-0.00230353930965066	0.000293855206109583	0.000943203864153475
1182	1.19934689998627	1.02597081661224	25.9028453826904	-0.0130177913233638	0.00581331877037883	-0.00490093370899558	-0.00197886489331722
1183	0.54999828338623	-0.27272641658783	25.9028453826904	0.00289124972186983	-0.00912170019000769	0.00126787810586393	-0.00230353930965066
1184	-0.748698949813843	0.701296508312225	25.837911605835	-0.00197886489331722	-0.000355493422830477	-0.00782300252467394	-0.00457625929266214
1185	1.19934689998627	0.376622200012207	26.0327167510986	-0.00100484199356288	0.00646266713738441	-0.00100484199356288	0.00776136433705688
1186	-0.748698949813843	-0.27272641658783	26.4223251342773	-0.00684897974133492	0.000943203864153475	0.00516396993771195	0.00354059832170606
1187	-2.04739618301392	0.0519478917121887	26.0976505279541	-0.0130177913233638	0.00451462110504508	-0.0136671401560307	0.00386527273803949
1188	1.19934689998627	0.701296508312225	25.7729759216309	0.00938473641872406	0.000943203864153475	-0.00230353930965066	-0.00100484199356288
1189	0.54999828338623	-0.597400724887848	25.9028453826904	-0.00814767740666866	0.00321592413820326	-0.00814767740666866	-0.000680167751852423
1190	1.8486955165863	-0.27272641658783	26.1625862121582	0.00548864435404539	-0.0026282137259841	0.00776136433705688	0.011982130818069
1191	3.14739274978638	-0.597400724887848	25.7729759216309	0.0175015944987535	0.00613799272105098	0.000293855206109583	-0.00684897974133492
1192	1.19934689998627	-0.597400724887848	25.7729759216309	0.00354059832170606	-0.00392691092565656	-0.00100484199356288	-0.00132951640989631
1193	1.8486955165863	-0.922075033187866	26.3573894500732	0.00613799272105098	-0.00230353930965066	0.00126787810586393	-3.08191010844894e-05
1194	1.19934689998627	-0.597400724887848	25.7729759216309	0.00776136433705688	0.00646266713738441	0.00321592413820326	-0.00100484199356288
1195	-2.69674491882324	1.02597081661224	25.7729759216309	0.00711201597005129	0.00159255252219737	0.00548864435404539	0.00581331877037883
1196	-0.748698949813843	1.02597081661224	25.5132369995117	0.00191722682211548	0.0022419011220336	-0.00457625929266214	0.00711201597005129
1197	2.49804425239563	0.0519478917121887	25.9677810668945	-0.00977104809135199	0.00613799272105098	-0.0130177913233638	-0.00814767740666866
1198	0.54999828338623	0.701296508312225	25.5781726837158	0.00126787810586393	0.000618529506027699	-0.00327756232582033	-0.00230353930965066
1199	2.49804425239563	-0.27272641658783	25.9677810668945	0.013930176384747	-0.00457625929266214	-0.00684897974133492	0.000618529506027699
1200	-0.748698949813843	1.35064518451691	25.9677810668945	0.000943203864153475	-0.00490093370899558	0.000943203864153475	-0.00490093370899558
1201	-0.748698949813843	-0.922075033187866	25.7729759216309	0.00808603875339031	0.00321592413820326	-0.00555028254166245	0.00808603875339031
1202	2.49804425239563	-0.922075033187866	25.837911605835	-0.000680167751852423	-0.00230353930965066	0.00126787810586393	-0.000680167751852423
1203	0.54999828338623	-0.27272641658783	25.9677810668945	0.00776136433705688	0.00191722682211548	-0.00295288790948689	-0.00360223650932312
1204	-0.748698949813843	0.0519478917121887	26.2924556732178	-0.0156151866540313	-0.00425158534198999	-0.00360223650932312	0.00711201597005129
1205	-0.748698949813843	0.701296508312225	26.0327167510986	-0.00684897974133492	0.00289124972186983	0.00808603875339031	0.0113327819854021
1206	-0.748698949813843	0.376622200012207	25.9028453826904	0.0136055024340749	-3.08191010844894e-05	-0.000355493422830477	0.00159255252219737
1207	3.14739274978638	-0.27272641658783	25.6431064605713	0.00548864435404539	0.00354059832170606	-0.00977104809135199	-0.00197886489331722
1208	1.19934689998627	1.35064518451691	25.5781726837158	0.0207483377307653	0.00256657530553639	-0.00392691092565656	0.000293855206109583
1209	-0.748698949813843	-0.597400724887848	25.9028453826904	-0.00522560812532902	0.000943203864153475	-0.00197886489331722	-3.08191010844894e-05
1210	1.19934689998627	-1.89609801769257	25.7729759216309	-0.0152905117720366	-0.0110697457566857	0.00581331877037883	0.000293855206109583
1211	1.19934689998627	0.0519478917121887	25.837911605835	0.0223717093467712	0.00321592413820326	-3.08191010844894e-05	0.00289124972186983
1212	1.19934689998627	0.0519478917121887	26.4223251342773	-3.08191010844894e-05	0.00386527273803949	-0.0175632312893867	-0.00457625929266214
1213	-1.39804756641388	0.0519478917121887	26.4872608184814	-0.00230353930965066	0.00354059832170606	-0.00100484199356288	-0.00327756232582033
1214	-1.39804756641388	0.701296508312225	25.9677810668945	0.00808603875339031	-0.00490093370899558	0.00451462110504508	-0.00587495695799589
1215	2.49804425239563	-0.597400724887848	25.7729759216309	0.00289124972186983	0.000943203864153475	0.00159255252219737	0.00321592413820326
1216	-0.748698949813843	1.02597081661224	25.318431854248	0.00743668992072344	0.00483929552137852	-0.00230353930965066	-0.000355493422830477
1217	-1.39804756641388	0.701296508312225	25.7080421447754	-3.08191010844894e-05	-0.00230353930965066	-0.00295288790948689	-0.00360223650932312
1218	3.14739274978638	-0.597400724887848	26.1625862121582	-0.00522560812532902	0.00873538758605719	-0.00652430532500148	-3.08191010844894e-05
1219	0.54999828338623	-0.27272641658783	25.9677810668945	-0.00587495695799589	-0.00619963090866804	0.00354059832170606	-0.00847235135734081
1220	-0.0993503406643867	0.0519478917121887	25.9028453826904	0.00970941036939621	-0.00392691092565656	-0.00165419070981443	-3.08191010844894e-05
1221	-0.0993503406643867	-0.27272641658783	25.837911605835	0.01847561635077	-0.00165419070981443	0.00808603875339031	0.000293855206109583
1222	-0.0993503406643867	-0.27272641658783	25.837911605835	-0.0221086721867323	0.00743668992072344	-0.00197886489331722	0.00354059832170606
1223	1.8486955165863	-0.27272641658783	26.0327167510986	-0.00944637414067984	0.00126787810586393	-0.00619963090866804	-0.000355493422830477
1224	1.8486955165863	0.0519478917121887	26.0327167510986	0.00159255252219737	0.00418994715437293	-0.00360223650932312	-0.00165419070981443
1225	0.54999828338623	1.02597081661224	25.7080421447754	0.00743668992072344	0.000293855206109583	-0.00100484199356288	0.00581331877037883
1226	1.8486955165863	0.701296508312225	25.9028453826904	0.0106834331527352	-0.00327756232582033	0.00256657530553639	-0.000680167751852423
1227	0.54999828338623	0.701296508312225	25.6431064605713	-0.00587495695799589	0.0113327819854021	-0.00944637414067984	-0.00425158534198999
1228	1.8486955165863	-0.922075033187866	25.9028453826904	-0.00197886489331722	-3.08191010844894e-05	-0.0107450718060136	0.00256657530553639
1229	-0.748698949813843	-0.27272641658783	25.7080421447754	0.00970941036939621	-0.00749832857400179	0.00451462110504508	-0.00490093370899558
1230	-0.748698949813843	0.701296508312225	25.7729759216309	-0.00327756232582033	-0.00132951640989631	0.00873538758605719	0.00191722682211548
1231	-0.0993503406643867	0.0519478917121887	25.9677810668945	-0.00619963090866804	-0.00230353930965066	-0.00392691092565656	-0.00295288790948689
1232	-0.748698949813843	-0.27272641658783	26.2275199890137	-0.000355493422830477	-0.000355493422830477	-0.00717365415766835	-0.00814767740666866
1233	1.19934689998627	-0.27272641658783	26.1625862121582	0.00256657530553639	0.00321592413820326	-0.00684897974133492	-0.00230353930965066
1234	0.54999828338623	0.376622200012207	25.3833675384521	0.00841071270406246	0.00646266713738441	-0.00295288790948689	-0.00684897974133492
1235	-0.0993503406643867	1.35064518451691	25.7080421447754	0.00191722682211548	-0.00230353930965066	0.000618529506027699	0.00126787810586393
1236	1.8486955165863	-0.922075033187866	26.1625862121582	0.000943203864153475	0.00646266713738441	-0.00717365415766835	0.00483929552137852
1237	1.19934689998627	0.0519478917121887	25.7729759216309	-0.00425158534198999	0.000618529506027699	-0.0026282137259841	-0.00457625929266214
1238	1.8486955165863	-0.922075033187866	25.837911605835	-0.0107450718060136	-0.00425158534198999	0.000618529506027699	-0.00100484199356288
1239	1.19934689998627	1.02597081661224	25.9677810668945	-0.00749832857400179	0.000618529506027699	-0.00392691092565656	-0.00425158534198999
1240	-0.0993503406643867	0.376622200012207	25.9677810668945	-0.0130177913233638	0.00354059832170606	0.00159255252219737	0.00516396993771195
1241	-2.04739618301392	-0.27272641658783	25.9677810668945	0.00743668992072344	-0.000680167751852423	-0.000355493422830477	-0.000355493422830477
1242	3.14739274978638	-0.597400724887848	25.6431064605713	-0.00619963090866804	0.00191722682211548	-3.08191010844894e-05	-0.00230353930965066
1243	1.8486955165863	0.0519478917121887	25.9028453826904	-0.00814767740666866	0.000943203864153475	-0.00587495695799589	0.000618529506027699
1244	1.8486955165863	-0.27272641658783	25.7080421447754	0.00646266713738441	-3.08191010844894e-05	-0.00425158534198999	-0.00587495695799589
1245	0.54999828338623	0.701296508312225	26.0976505279541	-0.000355493422830477	-0.000680167751852423	0.00483929552137852	0.000943203864153475
1246	-0.0993503406643867	0.0519478917121887	26.3573894500732	0.00418994715437293	0.00418994715437293	0.00321592413820326	0.00256657530553639
1247	0.54999828338623	-0.27272641658783	25.6431064605713	0.00743668992072344	-0.00132951640989631	-0.0113944197073579	0.00516396993771195
1248	0.54999828338623	1.02597081661224	25.6431064605713	0.0226963832974434	0.00711201597005129	-0.00522560812532902	-0.00327756232582033
1249	-2.04739618301392	0.701296508312225	25.7729759216309	-0.0104203969240189	0.00126787810586393	-0.000680167751852423	0.0022419011220336
1250	-0.748698949813843	-0.597400724887848	25.9677810668945	0.0155535480007529	-0.00165419070981443	0.01100810803473	0.00418994715437293
1251	1.8486955165863	0.0519478917121887	25.9677810668945	0.00159255252219737	0.00451462110504508	0.00354059832170606	0.00841071270406246
1252	1.8486955165863	-0.597400724887848	25.7729759216309	0.000293855206109583	0.00711201597005129	-0.0130177913233638	0.00548864435404539
1253	1.19934689998627	-0.27272641658783	26.0327167510986	0.000293855206109583	0.00354059832170606	-0.00425158534198999	0.0022419011220336
1254	0.54999828338623	-0.597400724887848	25.9677810668945	-0.00912170019000769	0.00581331877037883	0.00321592413820326	0.00191722682211548
1255	1.19934689998627	-1.24674940109253	25.9028453826904	0.00711201597005129	-0.00652430532500148	0.000618529506027699	0.00873538758605719
1256	0.54999828338623	0.701296508312225	25.7080421447754	0.00678734155371785	0.00289124972186983	0.0022419011220336	0.00418994715437293
1257	-1.39804756641388	0.701296508312225	25.7729759216309	0.00516396993771195	0.000943203864153475	-0.0104203969240189	-0.000355493422830477
1258	-2.69674491882324	0.701296508312225	25.7080421447754	0.00126787810586393	-0.00197886489331722	-0.00717365415766835	0.00191722682211548
1259	-0.748698949813843	0.376622200012207	26.2924556732178	-0.0104203969240189	0.00678734155371785	-0.000355493422830477	0.00126787810586393
1260	1.8486955165863	-0.27272641658783	26.2275199890137	-0.00100484199356288	-0.00165419070981443	-0.0113944197073579	0.00841071270406246
1261	1.8486955165863	1.02597081661224	25.318431854248	0.00646266713738441	-0.00197886489331722	-0.000355493422830477	0.00191722682211548
1262	0.54999828338623	0.701296508312225	25.5132369995117	0.00613799272105098	0.00711201597005129	0.00321592413820326	0.00613799272105098
1263	2.49804425239563	0.701296508312225	25.6431064605713	-0.017887907102704	0.00808603875339031	-0.00587495695799589	0.000618529506027699
1264	1.8486955165863	-1.24674940109253	25.9677810668945	0.0116574559360743	-0.00555028254166245	-0.00100484199356288	0.00126787810586393
1265	1.19934689998627	-1.24674940109253	26.2275199890137	0.0162028968334198	-0.00847235135734081	-0.00230353930965066	0.00581331877037883
1266	-0.0993503406643867	0.701296508312225	26.3573894500732	-0.0195112787187099	0.000618529506027699	0.00873538758605719	-0.00197886489331722
1267	-2.04739618301392	-0.27272641658783	26.0327167510986	-0.000680167751852423	0.013930176384747	0.00354059832170606	0.00808603875339031
1268	-0.748698949813843	0.701296508312225	25.6431064605713	-0.00230353930965066	0.00126787810586393	-0.00814767740666866	-0.00327756232582033
1269	1.19934689998627	0.0519478917121887	25.837911605835	-0.00814767740666866	-0.000680167751852423	0.00191722682211548	-0.00295288790948689
1270	1.19934689998627	-0.27272641658783	25.6431064605713	0.0236704051494598	0.00289124972186983	0.000943203864153475	0.00386527273803949
1271	0.54999828338623	1.02597081661224	25.7080421447754	0.000293855206109583	0.000293855206109583	0.00613799272105098	-0.00295288790948689
1272	-0.0993503406643867	1.02597081661224	25.837911605835	-0.00490093370899558	0.000943203864153475	0.000618529506027699	0.00289124972186983
1273	-1.39804756641388	-0.922075033187866	26.0327167510986	-0.00490093370899558	-0.00457625929266214	-0.0149658378213644	-0.00490093370899558
1274	1.19934689998627	0.0519478917121887	25.5132369995117	0.00289124972186983	-0.00652430532500148	-0.00230353930965066	-0.00587495695799589
1275	0.54999828338623	-0.27272641658783	25.7729759216309	-0.00912170019000769	0.00159255252219737	0.00970941036939621	0.00938473641872406
1276	-1.39804756641388	0.376622200012207	25.7729759216309	0.00451462110504508	-0.00392691092565656	-0.00652430532500148	-0.0026282137259841
1277	0.54999828338623	0.376622200012207	26.0976505279541	0.00776136433705688	0.00451462110504508	-0.00619963090866804	0.000943203864153475
1278	-0.748698949813843	1.02597081661224	25.9677810668945	-0.00717365415766835	0.00289124972186983	-0.000680167751852423	-0.00749832857400179
1279	1.8486955165863	-0.597400724887848	25.9677810668945	0.0022419011220336	0.00483929552137852	0.000293855206109583	-0.00230353930965066
1280	-0.0993503406643867	1.35064518451691	25.4483013153076	-0.0104203969240189	-0.00230353930965066	0.00646266713738441	0.00483929552137852
1281	-0.0993503406643867	0.701296508312225	25.7729759216309	0.0246444288641214	-0.00100484199356288	-0.00100484199356288	0.00126787810586393
1282	-0.748698949813843	-0.597400724887848	25.5781726837158	0.00321592413820326	-0.00132951640989631	-0.00100484199356288	0.00126787810586393
1283	0.54999828338623	0.376622200012207	25.7080421447754	0.00743668992072344	-0.00360223650932312	-0.00457625929266214	-0.00392691092565656
1284	-0.748698949813843	0.701296508312225	25.7080421447754	-0.0120437685400248	0.000618529506027699	-0.0026282137259841	0.00354059832170606
1285	-1.39804756641388	0.0519478917121887	26.0976505279541	0.00516396993771195	0.00354059832170606	-0.000680167751852423	0.0022419011220336
1286	-2.04739618301392	-0.27272641658783	26.2924556732178	-0.00619963090866804	-0.00555028254166245	0.00678734155371785	0.00808603875339031
1287	3.14739274978638	0.0519478917121887	25.837911605835	-0.00230353930965066	0.00906006153672934	0.00191722682211548	-0.00327756232582033
1288	-0.748698949813843	0.376622200012207	25.6431064605713	-0.00197886489331722	0.00354059832170606	-0.00847235135734081	-0.00327756232582033
1289	3.14739274978638	0.0519478917121887	26.0976505279541	0.0022419011220336	-0.00555028254166245	-0.00230353930965066	-0.000355493422830477
1290	-0.0993503406643867	0.701296508312225	25.6431064605713	-0.000680167751852423	0.00613799272105098	-0.00295288790948689	-0.00360223650932312
1291	-0.748698949813843	0.0519478917121887	25.7080421447754	0.0233457311987877	-0.00230353930965066	-0.000355493422830477	0.000618529506027699
1292	-0.0993503406643867	-0.27272641658783	26.1625862121582	0.00516396993771195	0.00289124972186983	-0.00684897974133492	-0.00425158534198999
1293	-0.0993503406643867	1.02597081661224	25.7729759216309	-0.00327756232582033	0.000618529506027699	0.000293855206109583	-0.00944637414067984
1294	-1.39804756641388	0.376622200012207	25.5781726837158	-0.00132951640989631	0.00516396993771195	0.000618529506027699	-0.000680167751852423
1295	0.54999828338623	0.376622200012207	25.6431064605713	-0.00619963090866804	-0.00490093370899558	-0.0026282137259841	0.00711201597005129
1296	1.19934689998627	0.0519478917121887	25.9677810668945	0.000293855206109583	-0.00132951640989631	-0.00522560812532902	-0.00425158534198999
1297	0.54999828338623	-0.27272641658783	25.7729759216309	0.000293855206109583	0.0100340843200684	-0.00717365415766835	0.000618529506027699
1298	1.19934689998627	-0.597400724887848	25.9028453826904	-0.00392691092565656	-0.0026282137259841	-0.00295288790948689	-0.00165419070981443
1299	1.8486955165863	0.0519478917121887	26.0327167510986	-0.00619963090866804	-0.0026282137259841	0.00906006153672934	0.00159255252219737
1300	1.19934689998627	-0.27272641658783	25.837911605835	-0.000355493422830477	-0.00619963090866804	-0.00327756232582033	0.00613799272105098
1301	0.54999828338623	-0.597400724887848	25.5781726837158	0.0126314787194133	-0.00392691092565656	0.00548864435404539	0.00646266713738441
1302	-0.0993503406643867	0.701296508312225	25.9677810668945	0.00516396993771195	0.00678734155371785	-0.00457625929266214	0.00451462110504508
1303	-1.39804756641388	0.701296508312225	25.7080421447754	0.0178262684494257	0.00451462110504508	-0.00100484199356288	-0.00327756232582033
1304	-2.69674491882324	1.02597081661224	25.7080421447754	-0.00847235135734081	-0.00165419070981443	0.00711201597005129	0.00256657530553639
1305	1.8486955165863	0.0519478917121887	25.9677810668945	-0.00165419070981443	0.000943203864153475	-0.00555028254166245	-0.000680167751852423
1306	1.8486955165863	-0.597400724887848	25.9677810668945	-0.00457625929266214	-0.00295288790948689	0.00256657530553639	-0.00360223650932312
1307	-0.748698949813843	1.02597081661224	25.5132369995117	-0.00230353930965066	0.00548864435404539	-0.00197886489331722	0.00191722682211548
1308	1.8486955165863	-0.597400724887848	25.837911605835	0.0188002903014421	0.00159255252219737	-0.00132951640989631	0.000618529506027699
1309	-0.0993503406643867	0.0519478917121887	25.7080421447754	0.0106834331527352	-0.00684897974133492	0.00516396993771195	-0.00360223650932312
1310	-0.0993503406643867	-0.27272641658783	25.9677810668945	-0.00814767740666866	-0.00522560812532902	0.00418994715437293	-0.00327756232582033
1311	2.49804425239563	-0.27272641658783	26.0327167510986	0.0188002903014421	0.000618529506027699	-0.00522560812532902	0.0022419011220336
1312	-0.748698949813843	0.376622200012207	26.2924556732178	0.00126787810586393	0.000293855206109583	-0.000680167751852423	0.0022419011220336
1313	-0.0993503406643867	-0.27272641658783	26.0976505279541	-0.0107450718060136	0.00776136433705688	-0.00977104809135199	-0.00879702530801296
1314	1.8486955165863	-0.922075033187866	25.9028453826904	0.01100810803473	-3.08191010844894e-05	0.00418994715437293	0.000293855206109583
1315	-0.748698949813843	0.701296508312225	25.2534980773926	0.01100810803473	0.00159255252219737	-0.00132951640989631	-0.00132951640989631
1316	0.54999828338623	0.701296508312225	25.6431064605713	-0.00684897974133492	-3.08191010844894e-05	-0.0143164889886975	0.00289124972186983
1317	0.54999828338623	1.02597081661224	26.0327167510986	0.00126787810586393	0.00418994715437293	-0.0026282137259841	-0.0100957229733467
1318	3.14739274978638	-1.5714236497879	26.2924556732178	-0.0130177913233638	-0.00912170019000769	-0.00392691092565656	0.0022419011220336
1319	1.19934689998627	0.0519478917121887	26.0327167510986	0.00581331877037883	-0.00197886489331722	0.00678734155371785	-0.000680167751852423
1320	-0.0993503406643867	1.35064518451691	25.5132369995117	0.00873538758605719	-0.0026282137259841	0.00159255252219737	0.00646266713738441
1321	-1.39804756641388	-0.27272641658783	25.9677810668945	0.00548864435404539	0.0022419011220336	-0.0026282137259841	-0.000355493422830477
1322	0.54999828338623	-0.27272641658783	25.9028453826904	-0.00457625929266214	-0.000355493422830477	-0.00100484199356288	-0.0026282137259841
1323	0.54999828338623	-0.597400724887848	26.2275199890137	0.00386527273803949	0.00873538758605719	-0.00944637414067984	-0.00230353930965066
1324	0.54999828338623	0.701296508312225	25.7080421447754	-0.00555028254166245	-0.00457625929266214	-0.00652430532500148	0.00289124972186983
1325	-0.0993503406643867	0.701296508312225	26.0327167510986	-0.00912170019000769	-0.0026282137259841	0.00548864435404539	-0.000680167751852423
1326	1.19934689998627	-0.27272641658783	26.4223251342773	-0.00392691092565656	0.000293855206109583	-0.00392691092565656	0.00451462110504508
1327	1.19934689998627	-0.922075033187866	25.7729759216309	0.00516396993771195	-0.00132951640989631	-0.000680167751852423	-0.00457625929266214
1328	1.8486955165863	0.376622200012207	25.5781726837158	-0.0136671401560307	0.00126787810586393	-0.00522560812532902	-0.00295288790948689
1329	-0.0993503406643867	1.02597081661224	26.0976505279541	-0.00165419070981443	-0.00165419070981443	-0.0026282137259841	0.00159255252219737
1330	-1.39804756641388	-0.27272641658783	26.2275199890137	-0.0208099745213985	0.000943203864153475	0.000943203864153475	0.00386527273803949
1331	0.54999828338623	0.0519478917121887	26.0327167510986	0.0022419011220336	0.00516396993771195	0.0022419011220336	0.00516396993771195
1332	1.8486955165863	-0.27272641658783	25.9677810668945	0.00516396993771195	0.00581331877037883	-0.00197886489331722	0.00256657530553639
1333	1.19934689998627	-0.27272641658783	25.4483013153076	-0.0139918150380254	0.00548864435404539	-0.0146411629393697	-0.00425158534198999
1334	1.19934689998627	-0.27272641658783	25.6431064605713	0.00321592413820326	0.00451462110504508	-0.00230353930965066	0.00191722682211548
1335	2.49804425239563	-0.597400724887848	25.9028453826904	0.00483929552137852	0.00159255252219737	-0.00197886489331722	0.00354059832170606
1336	-1.39804756641388	0.0519478917121887	25.5781726837158	0.0113327819854021	-0.0133424662053585	-0.00197886489331722	0.000293855206109583
1337	-0.748698949813843	0.0519478917121887	25.9028453826904	0.00581331877037883	-0.00587495695799589	-0.00100484199356288	-0.00230353930965066
1338	1.8486955165863	0.376622200012207	25.837911605835	0.00938473641872406	0.00321592413820326	-0.00132951640989631	-0.0104203969240189
1339	-2.04739618301392	0.701296508312225	26.0327167510986	-0.00619963090866804	0.00191722682211548	0.00321592413820326	0.00776136433705688
1340	0.54999828338623	-0.27272641658783	26.0327167510986	0.0100340843200684	0.00289124972186983	-0.00392691092565656	-0.000680167751852423
1341	2.49804425239563	0.0519478917121887	25.7729759216309	0.00613799272105098	-0.00165419070981443	0.00191722682211548	0.00354059832170606
1342	3.14739274978638	0.0519478917121887	25.7729759216309	0.00841071270406246	0.00743668992072344	-0.00782300252467394	0.00483929552137852
1343	1.19934689998627	-0.922075033187866	25.7729759216309	0.00873538758605719	-0.00165419070981443	-0.00490093370899558	0.000293855206109583
1344	0.54999828338623	0.0519478917121887	26.0327167510986	-0.00490093370899558	0.00289124972186983	0.0022419011220336	-0.00360223650932312
1345	1.19934689998627	-0.597400724887848	26.0976505279541	0.00906006153672934	-0.00327756232582033	-0.00944637414067984	-0.00100484199356288
1346	1.19934689998627	-0.922075033187866	25.837911605835	0.0197743140161037	-0.00132951640989631	-0.00555028254166245	0.00386527273803949
1347	-0.0993503406643867	1.02597081661224	25.6431064605713	0.0100340843200684	-0.00230353930965066	-0.0136671401560307	-0.00360223650932312
1348	-1.39804756641388	1.02597081661224	25.6431064605713	-0.00295288790948689	0.00873538758605719	-0.00522560812532902	-0.00327756232582033
1349	-0.748698949813843	0.0519478917121887	25.9677810668945	-0.00197886489331722	-0.000680167751852423	0.00451462110504508	-0.00392691092565656
1350	-0.0993503406643867	-0.597400724887848	25.9677810668945	0.00711201597005129	0.00159255252219737	-0.00490093370899558	0.00678734155371785
1351	0.54999828338623	0.701296508312225	25.6431064605713	-0.00360223650932312	0.00418994715437293	-0.00425158534198999	0.00159255252219737
1352	-0.0993503406643867	1.67531943321228	25.7080421447754	-0.00652430532500148	0.0116574559360743	0.000618529506027699	-0.00165419070981443
1353	-0.0993503406643867	0.701296508312225	26.0327167510986	0.00321592413820326	0.00191722682211548	-0.00230353930965066	0.00354059832170606
1354	-0.0993503406643867	-0.27272641658783	25.6431064605713	-0.0026282137259841	-0.00684897974133492	-0.00392691092565656	0.000943203864153475
1355	1.19934689998627	-1.24674940109253	25.6431064605713	0.00354059832170606	0.00191722682211548	0.00386527273803949	-0.00165419070981443
1356	1.19934689998627	-0.27272641658783	26.0327167510986	0.000943203864153475	-0.00360223650932312	-0.0123684434220195	0.00711201597005129
1357	-0.748698949813843	1.02597081661224	25.7729759216309	0.00321592413820326	0.00354059832170606	-0.00165419070981443	-0.00749832857400179
1358	-0.748698949813843	0.0519478917121887	26.0976505279541	0.00776136433705688	0.00646266713738441	-3.08191010844894e-05	-0.00100484199356288
1359	1.19934689998627	0.701296508312225	25.9677810668945	-0.00749832857400179	0.00159255252219737	-0.00555028254166245	0.000943203864153475
1360	0.54999828338623	1.02597081661224	25.7080421447754	0.00321592413820326	0.00386527273803949	-0.000355493422830477	0.00581331877037883
1361	0.54999828338623	0.0519478917121887	25.837911605835	-0.00360223650932312	0.00711201597005129	-0.000355493422830477	0.00126787810586393
1362	-0.0993503406643867	0.0519478917121887	25.9028453826904	0.0136055024340749	0.00646266713738441	-0.00457625929266214	-0.00619963090866804
1363	-0.748698949813843	0.376622200012207	25.7729759216309	0.0181509424000978	-0.00327756232582033	0.00126787810586393	-0.00230353930965066
1364	0.54999828338623	0.0519478917121887	25.837911605835	-0.0152905117720366	-0.00425158534198999	-0.00165419070981443	-0.00197886489331722
1365	2.49804425239563	-0.27272641658783	26.2275199890137	-0.0133424662053585	-0.00327756232582033	0.00646266713738441	0.0022419011220336
1366	1.19934689998627	-0.27272641658783	26.0327167510986	-3.08191010844894e-05	-0.00100484199356288	-0.00555028254166245	0.00581331877037883
1367	-0.0993503406643867	-0.27272641658783	26.0327167510986	0.00418994715437293	0.00191722682211548	-0.00197886489331722	0.00678734155371785
1368	-0.748698949813843	1.35064518451691	25.7080421447754	0.0113327819854021	0.0022419011220336	-0.0110697457566857	-0.00522560812532902
1369	1.19934689998627	-0.597400724887848	25.9028453826904	-0.000355493422830477	-0.0026282137259841	0.00191722682211548	0.000293855206109583
1370	1.19934689998627	1.02597081661224	25.318431854248	0.00256657530553639	-0.00100484199356288	-0.00197886489331722	0.00613799272105098
1371	-0.748698949813843	1.02597081661224	25.837911605835	-0.00684897974133492	-0.00490093370899558	-0.00392691092565656	0.00354059832170606
1372	0.54999828338623	0.376622200012207	26.2924556732178	0.00938473641872406	0.00256657530553639	0.00191722682211548	-0.00165419070981443
1373	1.19934689998627	-1.24674940109253	25.9028453826904	-0.00587495695799589	-0.00360223650932312	-0.00814767740666866	-0.00652430532500148
1374	-0.748698949813843	0.0519478917121887	25.5132369995117	0.0178262684494257	-3.08191010844894e-05	-0.00749832857400179	-0.0026282137259841
1375	-0.0993503406643867	1.02597081661224	25.7080421447754	-0.00814767740666866	0.00386527273803949	0.00516396993771195	0.00970941036939621
1376	-2.04739618301392	0.376622200012207	25.7729759216309	0.00711201597005129	-3.08191010844894e-05	-0.00912170019000769	0.00191722682211548
1377	-0.0993503406643867	0.0519478917121887	26.3573894500732	-0.00100484199356288	0.00451462110504508	-0.00392691092565656	-0.000355493422830477
1378	0.54999828338623	0.701296508312225	26.1625862121582	-0.00100484199356288	0.00678734155371785	-0.00327756232582033	-0.00684897974133492
1379	1.8486955165863	0.0519478917121887	25.9677810668945	0.01847561635077	0.00126787810586393	-0.000355493422830477	-0.00749832857400179
1380	1.8486955165863	-0.597400724887848	26.1625862121582	-0.00490093370899558	0.000293855206109583	-0.00100484199356288	0.0022419011220336
1381	1.19934689998627	-0.597400724887848	25.6431064605713	0.00873538758605719	0.00256657530553639	0.00191722682211548	-0.00100484199356288
1382	1.19934689998627	-1.5714236497879	25.7729759216309	-0.00132951640989631	-0.0026282137259841	-0.00782300252467394	-0.000355493422830477
1383	1.19934689998627	-0.922075033187866	26.0327167510986	-0.0146411629393697	-0.00100484199356288	-0.00425158534198999	-0.00360223650932312
1384	1.19934689998627	0.376622200012207	26.2924556732178	0.0106834331527352	-0.00230353930965066	-0.00197886489331722	0.00159255252219737
1385	-2.04739618301392	0.701296508312225	26.2924556732178	-0.0143164889886975	0.000618529506027699	0.012956153601408	0.00776136433705688
1386	-1.39804756641388	0.701296508312225	25.6431064605713	-0.00587495695799589	0.00256657530553639	0.00354059832170606	0.00678734155371785
1387	-0.0993503406643867	1.35064518451691	25.5132369995117	0.00711201597005129	0.00289124972186983	0.000618529506027699	-0.00555028254166245
1388	2.49804425239563	0.0519478917121887	25.9677810668945	-3.08191010844894e-05	0.00678734155371785	-0.00587495695799589	-0.00392691092565656
1389	0.54999828338623	0.701296508312225	25.7080421447754	0.00354059832170606	-0.00457625929266214	-0.00360223650932312	-3.08191010844894e-05
1390	-0.0993503406643867	0.701296508312225	25.9028453826904	0.00126787810586393	-0.00749832857400179	0.00483929552137852	0.00906006153672934
1391	1.8486955165863	-1.5714236497879	26.2275199890137	0.013930176384747	-0.00100484199356288	-0.0113944197073579	0.00191722682211548
1392	1.8486955165863	-0.597400724887848	26.1625862121582	-0.00587495695799589	-0.00457625929266214	0.00451462110504508	-0.00555028254166245
1393	1.19934689998627	-0.597400724887848	25.9028453826904	-0.00132951640989631	0.00841071270406246	-0.0120437685400248	-0.00587495695799589
1394	0.54999828338623	0.0519478917121887	25.9028453826904	-0.00360223650932312	0.000943203864153475	0.000943203864153475	-3.08191010844894e-05
1395	-0.748698949813843	1.02597081661224	25.7080421447754	0.01847561635077	-0.00847235135734081	0.00613799272105098	-0.00197886489331722
1396	0.54999828338623	1.02597081661224	25.7729759216309	0.00159255252219737	0.00354059832170606	-0.0136671401560307	0.00256657530553639
1397	1.19934689998627	0.376622200012207	25.7080421447754	-0.00587495695799589	0.00321592413820326	-0.00392691092565656	-0.00197886489331722
1398	1.19934689998627	-0.597400724887848	26.0976505279541	0.000943203864153475	0.00451462110504508	-0.00619963090866804	-0.00490093370899558
1399	1.8486955165863	0.0519478917121887	25.9028453826904	-0.0204853005707264	0.00191722682211548	0.00159255252219737	0.0022419011220336
1400	-0.748698949813843	0.376622200012207	25.6431064605713	0.00548864435404539	-0.00100484199356288	0.00159255252219737	-3.08191010844894e-05
1401	-0.0993503406643867	-0.27272641658783	25.5781726837158	0.00354059832170606	-0.00295288790948689	-0.00132951640989631	-0.000680167751852423
1402	-0.748698949813843	0.701296508312225	25.9677810668945	0.00126787810586393	-0.00230353930965066	-3.08191010844894e-05	0.00159255252219737
1403	-2.69674491882324	1.02597081661224	25.7080421447754	-0.000355493422830477	0.00289124972186983	-0.00879702530801296	-0.00587495695799589
1404	-1.39804756641388	0.376622200012207	25.9028453826904	-0.00360223650932312	0.00321592413820326	-0.00165419070981443	0.00321592413820326
1405	0.54999828338623	-0.597400724887848	26.1625862121582	-0.0172385573387146	0.00159255252219737	-0.00230353930965066	-0.00717365415766835
1406	-0.0993503406643867	0.0519478917121887	25.6431064605713	0.00841071270406246	0.00126787810586393	0.00321592413820326	0.00321592413820326
1407	1.19934689998627	0.701296508312225	25.5132369995117	0.0223717093467712	0.00386527273803949	-0.00457625929266214	0.00321592413820326
1408	-0.0993503406643867	1.02597081661224	25.9677810668945	-3.08191010844894e-05	-0.00295288790948689	-0.00132951640989631	-0.0100957229733467
1409	-0.0993503406643867	0.376622200012207	26.0327167510986	0.00970941036939621	-0.00555028254166245	-0.00717365415766835	0.00289124972186983
1410	1.8486955165863	-1.5714236497879	26.2924556732178	-0.00230353930965066	-0.00165419070981443	-0.00197886489331722	0.00256657530553639
1411	1.8486955165863	0.701296508312225	25.9677810668945	0.00191722682211548	-0.00912170019000769	0.00581331877037883	-0.00165419070981443
1412	-0.0993503406643867	1.35064518451691	25.9677810668945	0.00451462110504508	-0.00230353930965066	-0.00555028254166245	0.00289124972186983
1413	-2.69674491882324	1.02597081661224	25.5781726837158	-0.0143164889886975	0.00646266713738441	-0.00652430532500148	-0.00684897974133492
1414	2.49804425239563	0.701296508312225	25.5781726837158	-0.00100484199356288	0.00483929552137852	-0.00132951640989631	-0.000355493422830477
1415	3.14739274978638	-0.27272641658783	25.7729759216309	0.00808603875339031	-0.00165419070981443	-0.0026282137259841	0.00516396993771195
1416	-1.39804756641388	1.35064518451691	25.6431064605713	-0.00295288790948689	0.0022419011220336	-0.00555028254166245	-0.00197886489331722
1417	-0.748698949813843	0.701296508312225	25.9677810668945	0.01847561635077	0.01100810803473	0.00256657530553639	0.00581331877037883
1418	3.14739274978638	-0.922075033187866	26.0327167510986	-0.000355493422830477	0.00483929552137852	-0.00457625929266214	-0.00522560812532902
1419	0.54999828338623	0.376622200012207	25.9028453826904	0.00808603875339031	-0.00814767740666866	-0.00132951640989631	-0.00425158534198999
1420	-0.0993503406643867	0.0519478917121887	25.9677810668945	0.00938473641872406	-0.0026282137259841	0.00386527273803949	0.00386527273803949
1421	0.54999828338623	-0.597400724887848	25.7729759216309	0.0265924744307995	0.00743668992072344	0.00386527273803949	-0.00100484199356288
1422	0.54999828338623	0.0519478917121887	26.0327167510986	-0.00490093370899558	0.00256657530553639	-0.00684897974133492	-0.00197886489331722
1423	0.54999828338623	0.376622200012207	25.9677810668945	0.000293855206109583	-3.08191010844894e-05	-0.00132951640989631	-0.00360223650932312
1424	-0.0993503406643867	1.67531943321228	25.7080421447754	-3.08191010844894e-05	0.00613799272105098	-0.00295288790948689	-0.00327756232582033
1425	1.19934689998627	0.0519478917121887	25.837911605835	-0.0026282137259841	-0.00230353930965066	0.00873538758605719	0.00776136433705688
1426	2.49804425239563	-0.597400724887848	25.6431064605713	-0.00782300252467394	0.00516396993771195	-0.00425158534198999	0.00159255252219737
1427	1.8486955165863	-1.24674940109253	25.6431064605713	0.0181509424000978	0.000618529506027699	0.000943203864153475	-0.000355493422830477
1428	-0.0993503406643867	0.0519478917121887	25.7080421447754	-0.0130177913233638	0.00354059832170606	0.00256657530553639	-0.00295288790948689
1429	3.14739274978638	0.0519478917121887	25.9677810668945	-0.0198359526693821	0.00646266713738441	0.00289124972186983	-0.00457625929266214
1430	-2.04739618301392	0.701296508312225	25.7080421447754	-0.00490093370899558	-0.000680167751852423	0.00354059832170606	-0.000680167751852423
1431	-2.04739618301392	1.35064518451691	26.0327167510986	-0.0130177913233638	0.00126787810586393	-0.00555028254166245	0.00678734155371785
1432	-0.0993503406643867	0.701296508312225	25.7729759216309	0.0022419011220336	0.00483929552137852	-0.00490093370899558	0.00191722682211548
1433	-0.0993503406643867	0.701296508312225	25.837911605835	0.00678734155371785	0.000943203864153475	-0.00392691092565656	-0.00717365415766835
1434	1.19934689998627	1.02597081661224	25.3833675384521	-0.00717365415766835	0.00191722682211548	-0.000355493422830477	0.00256657530553639
1435	-0.748698949813843	1.02597081661224	25.9677810668945	-0.0026282137259841	0.00418994715437293	0.00418994715437293	0.00126787810586393
1436	1.8486955165863	-0.597400724887848	26.2924556732178	-0.0113944197073579	-0.00197886489331722	0.00483929552137852	0.0100340843200684
1437	1.8486955165863	-1.5714236497879	26.2924556732178	0.0145795252174139	-0.00457625929266214	-0.00230353930965066	-0.00230353930965066
1438	-0.748698949813843	1.35064518451691	25.9677810668945	-0.0123684434220195	0.00613799272105098	-0.00360223650932312	-0.00684897974133492
1439	-0.0993503406643867	-0.597400724887848	25.9028453826904	-0.0126931173726916	0.00191722682211548	0.00126787810586393	0.00191722682211548
1440	-1.39804756641388	0.0519478917121887	25.837911605835	-0.00847235135734081	-0.00457625929266214	0.000618529506027699	0.00646266713738441
1441	0.54999828338623	-0.27272641658783	26.0327167510986	-0.0107450718060136	0.00483929552137852	-0.00295288790948689	0.00321592413820326
1442	2.49804425239563	0.0519478917121887	25.837911605835	-0.0156151866540313	0.00451462110504508	-0.0110697457566857	0.00646266713738441
1443	1.19934689998627	0.376622200012207	25.7729759216309	0.012956153601408	-0.00425158534198999	-0.00392691092565656	-0.00717365415766835
1444	1.19934689998627	-0.27272641658783	26.3573894500732	-0.0113944197073579	0.00548864435404539	0.000293855206109583	0.00159255252219737
1445	0.54999828338623	-0.27272641658783	25.7080421447754	-0.000355493422830477	-0.00425158534198999	0.0022419011220336	0.00289124972186983
1446	-0.0993503406643867	-0.597400724887848	25.5132369995117	0.00418994715437293	-0.00165419070981443	-0.00490093370899558	0.00191722682211548
1447	0.54999828338623	0.376622200012207	25.5781726837158	-0.00555028254166245	-0.000680167751852423	-0.0104203969240189	-0.00814767740666866
1448	-0.0993503406643867	0.0519478917121887	25.9677810668945	-0.00230353930965066	0.00516396993771195	-0.00490093370899558	-0.0136671401560307
1449	-2.69674491882324	1.35064518451691	25.6431064605713	0.0123068047687411	-3.08191010844894e-05	0.00126787810586393	0.00321592413820326
1450	0.54999828338623	0.701296508312225	25.9028453826904	-0.00717365415766835	0.00191722682211548	-0.00230353930965066	0.00678734155371785
1451	1.8486955165863	0.0519478917121887	26.0327167510986	0.0132808275520802	0.00516396993771195	0.00126787810586393	0.000293855206109583
1452	1.19934689998627	-0.27272641658783	25.6431064605713	0.00646266713738441	0.000943203864153475	-3.08191010844894e-05	0.00776136433705688
1453	2.49804425239563	-0.27272641658783	25.6431064605713	-0.0104203969240189	0.0116574559360743	-3.08191010844894e-05	-0.000355493422830477
1454	1.19934689998627	-0.27272641658783	25.7729759216309	-0.00619963090866804	0.00321592413820326	-0.00717365415766835	0.00321592413820326
1455	1.19934689998627	-0.597400724887848	26.4223251342773	0.0162028968334198	-0.0126931173726916	-0.00490093370899558	-0.00230353930965066
1456	-0.0993503406643867	0.376622200012207	25.9677810668945	0.00191722682211548	0.00354059832170606	0.00386527273803949	-0.00295288790948689
1457	-0.0993503406643867	0.701296508312225	26.1625862121582	0.000618529506027699	0.00451462110504508	-0.00132951640989631	0.000943203864153475
1458	-1.39804756641388	0.0519478917121887	26.3573894500732	0.0126314787194133	-0.000355493422830477	-0.0149658378213644	-0.00522560812532902
1459	1.19934689998627	0.376622200012207	25.9677810668945	0.00126787810586393	-0.00814767740666866	-0.00587495695799589	-0.00555028254166245
1460	-0.748698949813843	0.701296508312225	25.7080421447754	-0.00814767740666866	-0.00197886489331722	-3.08191010844894e-05	0.00548864435404539
1461	0.54999828338623	1.02597081661224	25.3833675384521	-3.08191010844894e-05	0.000943203864153475	0.00354059832170606	0.00483929552137852
1462	-0.748698949813843	1.67531943321228	25.6431064605713	0.00646266713738441	0.00678734155371785	-0.00165419070981443	-0.00197886489331722
1463	1.19934689998627	0.0519478917121887	25.9677810668945	-0.00749832857400179	0.0022419011220336	-0.00132951640989631	-0.0026282137259841
1464	0.54999828338623	-1.5714236497879	26.2275199890137	0.000618529506027699	-0.00392691092565656	-0.0026282137259841	0.00548864435404539
1465	-0.748698949813843	0.376622200012207	25.7080421447754	-0.000680167751852423	0.00159255252219737	0.00126787810586393	0.00581331877037883
1466	-0.0993503406643867	-0.597400724887848	25.9677810668945	0.00711201597005129	0.00516396993771195	0.000293855206109583	0.00289124972186983
1467	-3.34609341621399	1.02597081661224	25.9028453826904	0.00256657530553639	0.00321592413820326	-0.00944637414067984	0.0022419011220336
1468	0.54999828338623	0.376622200012207	25.6431064605713	0.0022419011220336	0.00808603875339031	0.00354059832170606	0.000618529506027699
1469	1.19934689998627	0.701296508312225	25.9028453826904	0.00970941036939621	0.00938473641872406	-0.00425158534198999	0.00516396993771195
1470	2.49804425239563	0.0519478917121887	26.2275199890137	0.00256657530553639	-0.00749832857400179	0.00516396993771195	0.00191722682211548
1471	2.49804425239563	0.376622200012207	26.0327167510986	-0.00684897974133492	0.0022419011220336	-0.00360223650932312	0.0022419011220336
1472	1.19934689998627	1.02597081661224	25.7080421447754	-0.0143164889886975	0.000943203864153475	0.000293855206109583	-0.00457625929266214
1473	-0.748698949813843	-0.27272641658783	25.5781726837158	0.00548864435404539	0.000943203864153475	-0.00555028254166245	0.00386527273803949
1474	1.8486955165863	0.0519478917121887	25.7729759216309	-0.00457625929266214	0.00159255252219737	-0.00327756232582033	-0.00165419070981443
1475	-0.0993503406643867	0.0519478917121887	25.9028453826904	0.00678734155371785	-0.00490093370899558	0.00548864435404539	0.00159255252219737
1476	-2.69674491882324	0.701296508312225	26.2275199890137	-0.017887907102704	0.0022419011220336	-0.000680167751852423	0.00191722682211548
1477	-0.0993503406643867	1.02597081661224	26.0976505279541	0.0100340843200684	0.00289124972186983	-0.00425158534198999	0.00289124972186983
1478	1.8486955165863	0.0519478917121887	25.9028453826904	-0.00522560812532902	0.00841071270406246	-0.00684897974133492	-0.00652430532500148
1479	-1.39804756641388	0.701296508312225	25.318431854248	0.00386527273803949	0.00386527273803949	-0.0136671401560307	0.00191722682211548
1480	-0.0993503406643867	0.701296508312225	25.7080421447754	0.00516396993771195	-0.00717365415766835	0.01100810803473	-0.00132951640989631
1481	0.54999828338623	-0.597400724887848	26.0327167510986	0.00711201597005129	0.00191722682211548	-0.00197886489331722	0.00548864435404539
1482	-0.0993503406643867	-1.24674940109253	25.9028453826904	-0.000355493422830477	-0.00652430532500148	-0.00165419070981443	0.00256657530553639
1483	-0.0993503406643867	0.701296508312225	25.9677810668945	0.0149041991680861	-0.00684897974133492	-0.00749832857400179	-0.0026282137259841
1484	-0.748698949813843	0.701296508312225	25.837911605835	-0.00944637414067984	-0.00132951640989631	-0.00295288790948689	-0.00977104809135199
1485	-0.748698949813843	-0.27272641658783	25.837911605835	-0.021459324285388	0.00126787810586393	0.000943203864153475	0.00776136433705688
1486	-0.0993503406643867	0.376622200012207	25.837911605835	0.00678734155371785	-0.0026282137259841	0.00256657530553639	-0.00522560812532902
1487	1.19934689998627	-0.27272641658783	25.9677810668945	-0.00522560812532902	0.00548864435404539	-0.00847235135734081	0.00191722682211548
1488	-0.0993503406643867	0.701296508312225	25.7080421447754	0.00646266713738441	0.00613799272105098	-0.00327756232582033	-0.00295288790948689
1489	1.19934689998627	-0.27272641658783	26.2275199890137	-0.00295288790948689	-0.00100484199356288	-0.0026282137259841	0.00289124972186983
1490	0.54999828338623	0.376622200012207	26.2924556732178	0.0022419011220336	-0.00782300252467394	-0.00684897974133492	0.000293855206109583
1491	-0.0993503406643867	-0.597400724887848	25.7729759216309	0.0132808275520802	-0.00457625929266214	0.00516396993771195	-0.00587495695799589
1492	-0.0993503406643867	0.376622200012207	25.7729759216309	0.00451462110504508	0.000943203864153475	0.000293855206109583	-0.00327756232582033
1493	-0.0993503406643867	0.701296508312225	25.6431064605713	0.00646266713738441	0.00354059832170606	-0.00425158534198999	-0.00749832857400179
1494	-3.34609341621399	1.02597081661224	25.6431064605713	-0.0120437685400248	0.00873538758605719	-0.00100484199356288	0.00451462110504508
1495	-1.39804756641388	0.701296508312225	25.7729759216309	0.0113327819854021	-0.00555028254166245	-0.00555028254166245	0.0022419011220336
1496	1.8486955165863	-0.27272641658783	26.0976505279541	0.00483929552137852	0.00678734155371785	-0.000680167751852423	0.00548864435404539
1497	1.8486955165863	0.0519478917121887	26.0327167510986	0.00938473641872406	0.00906006153672934	-0.00847235135734081	0.00548864435404539
1498	-0.748698949813843	0.701296508312225	25.5781726837158	-0.00230353930965066	0.00418994715437293	-0.0026282137259841	-0.00457625929266214
1499	0.54999828338623	-0.597400724887848	25.837911605835	-0.00457625929266214	0.000943203864153475	0.000293855206109583	-0.00847235135734081
1500	1.19934689998627	-1.89609801769257	25.9677810668945	0.00289124972186983	-0.00912170019000769	0.00418994715437293	0.00646266713738441
1501	2.49804425239563	-0.597400724887848	25.9677810668945	-0.00360223650932312	-0.00197886489331722	-0.00619963090866804	-0.00392691092565656
1502	-0.0993503406643867	0.376622200012207	26.2275199890137	-0.00717365415766835	0.00483929552137852	-0.0120437685400248	-0.0026282137259841
1503	-2.04739618301392	-0.27272641658783	26.2924556732178	-0.0204853005707264	0.00289124972186983	-0.00197886489331722	-0.00587495695799589
1504	0.54999828338623	0.0519478917121887	26.0976505279541	-0.00652430532500148	0.00581331877037883	-0.0107450718060136	-0.00230353930965066
1505	-0.0993503406643867	1.02597081661224	25.5132369995117	0.0275664981454611	-0.00619963090866804	-3.08191010844894e-05	0.00581331877037883
1506	-0.0993503406643867	0.701296508312225	25.4483013153076	0.012956153601408	0.00289124972186983	-0.00847235135734081	-0.000355493422830477
1507	0.54999828338623	1.02597081661224	25.5132369995117	0.00548864435404539	0.00678734155371785	-0.00912170019000769	-0.0026282137259841
1508	0.54999828338623	-0.27272641658783	25.9677810668945	-0.00652430532500148	-0.00360223650932312	0.000943203864153475	-0.00165419070981443
1509	1.19934689998627	-0.27272641658783	25.837911605835	0.00646266713738441	0.000943203864153475	-0.00619963090866804	0.00126787810586393
1510	0.54999828338623	0.376622200012207	26.2275199890137	-0.0191866029053926	-0.00327756232582033	0.00678734155371785	0.00581331877037883
1511	0.54999828338623	0.0519478917121887	26.0976505279541	0.00386527273803949	0.00354059832170606	0.0022419011220336	-0.00132951640989631
1512	-0.748698949813843	-0.27272641658783	25.7729759216309	-0.0143164889886975	0.00906006153672934	0.00289124972186983	0.000618529506027699
1513	1.19934689998627	0.701296508312225	25.9028453826904	0.0116574559360743	0.00126787810586393	-0.0107450718060136	0.00256657530553639
1514	2.49804425239563	-0.597400724887848	26.0327167510986	-0.00847235135734081	0.00386527273803949	-0.00327756232582033	-0.00717365415766835
1515	0.54999828338623	0.0519478917121887	25.7080421447754	-0.0217839982360601	0.00418994715437293	0.000943203864153475	0.00191722682211548
1516	1.19934689998627	1.02597081661224	25.837911605835	0.00354059832170606	0.00159255252219737	-0.00327756232582033	0.0022419011220336
1517	0.54999828338623	0.0519478917121887	25.837911605835	0.00743668992072344	0.00126787810586393	-0.00912170019000769	0.00256657530553639
1518	1.8486955165863	-0.922075033187866	25.837911605835	0.00386527273803949	-0.00327756232582033	-0.00684897974133492	-0.00879702530801296
1519	1.19934689998627	-0.922075033187866	25.7729759216309	-0.0139918150380254	0.00126787810586393	0.00126787810586393	-0.00587495695799589
1520	0.54999828338623	1.02597081661224	25.837911605835	-0.00165419070981443	-0.00295288790948689	-0.00327756232582033	0.000943203864153475
1521	-3.34609341621399	1.67531943321228	25.5781726837158	-0.00457625929266214	0.000293855206109583	-3.08191010844894e-05	0.00678734155371785
1522	-0.748698949813843	0.701296508312225	25.837911605835	0.00581331877037883	0.00191722682211548	-0.0133424662053585	0.00126787810586393
1523	0.54999828338623	0.376622200012207	26.1625862121582	0.0132808275520802	0.00808603875339031	0.00354059832170606	0.000293855206109583
1524	1.8486955165863	-0.27272641658783	25.9677810668945	-3.08191010844894e-05	0.00743668992072344	-0.0026282137259841	-0.000355493422830477
1525	0.54999828338623	-0.27272641658783	25.7729759216309	0.0239950809627771	-0.00555028254166245	-0.0117190945893526	0.00483929552137852
1526	1.19934689998627	-0.597400724887848	25.7080421447754	-0.00425158534198999	-0.00230353930965066	0.00191722682211548	-0.000355493422830477
1527	-0.0993503406643867	-1.5714236497879	26.0327167510986	-0.00392691092565656	-0.00392691092565656	-0.00295288790948689	0.00289124972186983
1528	1.19934689998627	0.701296508312225	26.0327167510986	0.0149041991680861	0.00581331877037883	-0.00814767740666866	-0.000680167751852423
1529	-0.748698949813843	0.376622200012207	26.2924556732178	-0.00197886489331722	0.000293855206109583	0.0022419011220336	-0.00132951640989631
1530	-0.748698949813843	-0.27272641658783	26.2924556732178	-0.0227580219507217	-3.08191010844894e-05	0.00418994715437293	0.00808603875339031
1531	0.54999828338623	1.02597081661224	25.5132369995117	0.00354059832170606	0.00159255252219737	-0.00360223650932312	0.00289124972186983
1532	-0.748698949813843	1.02597081661224	25.4483013153076	-3.08191010844894e-05	0.000618529506027699	-0.00490093370899558	-0.00652430532500148
1533	0.54999828338623	0.701296508312225	25.5132369995117	-0.0211346503347158	0.00386527273803949	-0.00555028254166245	0.00191722682211548
1534	-0.0993503406643867	1.35064518451691	25.5132369995117	-0.0156151866540313	0.000618529506027699	-0.0117190945893526	-0.00490093370899558
1535	0.54999828338623	-0.922075033187866	26.1625862121582	0.00581331877037883	-0.00425158534198999	0.0103587592020631	0.00808603875339031
1536	1.8486955165863	-1.5714236497879	26.2924556732178	-0.00165419070981443	-0.0100957229733467	-0.0026282137259841	-0.00490093370899558
1537	-0.748698949813843	0.376622200012207	26.0327167510986	-0.00879702530801296	0.00548864435404539	0.00191722682211548	-0.000680167751852423
1538	0.54999828338623	-0.597400724887848	25.9028453826904	0.0100340843200684	0.00289124972186983	0.000943203864153475	0.00418994715437293
1539	-2.69674491882324	0.376622200012207	25.7080421447754	-0.00230353930965066	0.00548864435404539	0.00483929552137852	-0.00295288790948689
1540	-1.39804756641388	1.02597081661224	25.6431064605713	0.00776136433705688	0.000293855206109583	0.00321592413820326	0.00938473641872406
1541	0.54999828338623	0.0519478917121887	25.9677810668945	0.00970941036939621	-0.00295288790948689	-0.00100484199356288	0.0022419011220336
1542	1.19934689998627	1.02597081661224	26.0327167510986	0.00516396993771195	0.00516396993771195	-0.00912170019000769	-0.00165419070981443
1543	-0.0993503406643867	0.701296508312225	25.9677810668945	0.00418994715437293	-0.00132951640989631	-0.00100484199356288	-0.00879702530801296
1544	-0.0993503406643867	0.376622200012207	25.5132369995117	-0.0107450718060136	0.000618529506027699	-0.00327756232582033	0.000943203864153475
1545	2.49804425239563	-1.5714236497879	25.837911605835	0.0168522447347641	-0.00327756232582033	-0.000680167751852423	0.0022419011220336
1546	1.19934689998627	-0.27272641658783	25.7080421447754	0.00159255252219737	-0.0026282137259841	0.00418994715437293	-0.00652430532500148
1547	1.19934689998627	-0.27272641658783	26.0976505279541	-0.00230353930965066	0.00873538758605719	-0.00782300252467394	0.000293855206109583
1548	-2.04739618301392	0.701296508312225	26.2924556732178	-0.0217839982360601	-0.00555028254166245	-0.00522560812532902	0.00126787810586393
1549	1.19934689998627	-0.27272641658783	26.3573894500732	0.00256657530553639	0.00776136433705688	0.00159255252219737	0.00191722682211548
1550	-0.0993503406643867	1.02597081661224	25.7080421447754	0.00451462110504508	-0.000680167751852423	-0.0026282137259841	0.00321592413820326
1551	-0.0993503406643867	0.701296508312225	25.4483013153076	0.00970941036939621	0.00743668992072344	0.00418994715437293	0.00451462110504508
1552	1.8486955165863	-0.922075033187866	25.7729759216309	-0.00847235135734081	-0.00132951640989631	-0.0107450718060136	-0.00425158534198999
1553	0.54999828338623	0.0519478917121887	25.9677810668945	0.0149041991680861	0.00256657530553639	0.000618529506027699	-0.0026282137259841
1554	0.54999828338623	-0.597400724887848	25.7729759216309	0.000618529506027699	-0.0113944197073579	-0.00197886489331722	-0.0026282137259841
1555	-0.0993503406643867	0.376622200012207	26.1625862121582	0.00451462110504508	0.00126787810586393	0.0022419011220336	0.00418994715437293
1556	-0.0993503406643867	0.376622200012207	26.3573894500732	0.00678734155371785	0.000943203864153475	0.00613799272105098	0.000618529506027699
1557	-0.0993503406643867	-0.597400724887848	25.7729759216309	-0.00814767740666866	0.00418994715437293	-0.00847235135734081	0.000293855206109583
1558	-0.0993503406643867	0.701296508312225	25.6431064605713	0.0126314787194133	0.00646266713738441	-0.0026282137259841	-0.00749832857400179
1559	1.8486955165863	-0.27272641658783	25.9028453826904	-0.0133424662053585	0.00841071270406246	-0.000355493422830477	-0.00619963090866804
1560	2.49804425239563	-0.27272641658783	25.6431064605713	0.00841071270406246	0.00418994715437293	-0.00619963090866804	-0.00100484199356288
1561	0.54999828338623	0.0519478917121887	25.9677810668945	0.0132808275520802	0.000943203864153475	0.00159255252219737	0.00321592413820326
1562	1.8486955165863	-0.27272641658783	26.2924556732178	-0.0126931173726916	0.00906006153672934	-0.0026282137259841	0.000943203864153475
1563	1.8486955165863	-1.5714236497879	26.1625862121582	0.00516396993771195	-0.0133424662053585	0.00126787810586393	-0.000680167751852423
1564	-0.0993503406643867	0.376622200012207	25.837911605835	0.00191722682211548	-0.00327756232582033	0.000618529506027699	0.00483929552137852
1565	-0.748698949813843	0.701296508312225	25.6431064605713	-0.000680167751852423	-0.00392691092565656	0.0022419011220336	0.000943203864153475
1566	-2.69674491882324	0.376622200012207	25.7080421447754	-0.00749832857400179	-0.0026282137259841	-0.00165419070981443	-0.00230353930965066
1567	-2.69674491882324	0.376622200012207	25.7080421447754	0.0132808275520802	0.00191722682211548	-0.000355493422830477	0.000943203864153475
1568	2.49804425239563	-0.27272641658783	26.0327167510986	-0.00814767740666866	0.00159255252219737	-0.0172385573387146	0.00191722682211548
1569	-0.0993503406643867	1.02597081661224	26.0327167510986	-0.0152905117720366	0.00516396993771195	0.00354059832170606	-0.00912170019000769
1570	-0.0993503406643867	-0.597400724887848	25.9677810668945	0.0188002903014421	-0.00132951640989631	-0.00814767740666866	0.000293855206109583
1571	1.8486955165863	-0.597400724887848	25.9677810668945	0.00711201597005129	0.00548864435404539	0.00548864435404539	0.00841071270406246
1572	1.19934689998627	-0.597400724887848	25.9677810668945	0.00451462110504508	-0.00295288790948689	0.000943203864153475	0.00126787810586393
1573	1.8486955165863	-1.24674940109253	25.9677810668945	0.0162028968334198	-0.000680167751852423	-0.00652430532500148	0.000293855206109583
1574	1.8486955165863	-0.27272641658783	26.0976505279541	0.012956153601408	0.00548864435404539	0.0022419011220336	-0.00230353930965066
1575	-1.39804756641388	-0.597400724887848	26.2275199890137	-0.00100484199356288	-0.000680167751852423	-0.00100484199356288	0.0126314787194133
1576	-1.39804756641388	1.02597081661224	25.6431064605713	-0.00782300252467394	0.00451462110504508	-0.00522560812532902	0.00321592413820326
1577	0.54999828338623	1.99999380111694	25.9028453826904	0.00743668992072344	-0.00197886489331722	-0.00619963090866804	-3.08191010844894e-05
1578	1.8486955165863	-0.27272641658783	26.0327167510986	-0.017887907102704	-0.000355493422830477	-0.000680167751852423	-0.00100484199356288
1579	1.8486955165863	0.701296508312225	25.7080421447754	0.00581331877037883	-0.00132951640989631	-0.00457625929266214	-0.00230353930965066
1580	-0.748698949813843	1.02597081661224	25.9677810668945	-0.00944637414067984	-0.00100484199356288	-0.00652430532500148	0.0022419011220336
1581	-0.0993503406643867	-0.27272641658783	26.0976505279541	0.00451462110504508	-0.00230353930965066	0.00418994715437293	0.00289124972186983
1582	-0.748698949813843	-0.597400724887848	25.7729759216309	0.000943203864153475	-0.00100484199356288	0.0022419011220336	-0.00360223650932312
1583	-0.748698949813843	1.02597081661224	25.5781726837158	-0.0133424662053585	0.00646266713738441	-0.00425158534198999	-0.00230353930965066
1584	1.19934689998627	-0.27272641658783	26.1625862121582	-0.00782300252467394	-0.00295288790948689	-0.00165419070981443	-0.00295288790948689
1585	-0.0993503406643867	0.701296508312225	26.1625862121582	-0.0133424662053585	0.000618529506027699	0.000618529506027699	0.00646266713738441
1586	1.8486955165863	-0.597400724887848	26.0327167510986	0.00483929552137852	0.00841071270406246	0.0022419011220336	0.000618529506027699
1587	1.19934689998627	-0.27272641658783	25.9677810668945	0.0123068047687411	-0.0026282137259841	0.0022419011220336	-0.00197886489331722
1588	-1.39804756641388	1.35064518451691	25.837911605835	0.0145795252174139	0.00354059832170606	-0.0152905117720366	-0.00230353930965066
1589	1.19934689998627	-0.597400724887848	26.0327167510986	0.00386527273803949	0.00289124972186983	0.000293855206109583	-0.00425158534198999
1590	1.8486955165863	-0.597400724887848	25.7729759216309	-0.00490093370899558	-0.00197886489331722	-0.00782300252467394	-0.00230353930965066
1591	-1.39804756641388	-0.597400724887848	25.7080421447754	-0.00619963090866804	-0.00392691092565656	0.00581331877037883	0.00581331877037883
1592	0.54999828338623	0.0519478917121887	25.7080421447754	0.00743668992072344	0.00289124972186983	-0.000355493422830477	-0.00165419070981443
1593	-0.0993503406643867	1.35064518451691	25.7729759216309	-3.08191010844894e-05	-0.00230353930965066	0.00711201597005129	-0.00782300252467394
1594	-2.69674491882324	0.376622200012207	25.9677810668945	-0.00490093370899558	-0.00327756232582033	0.0022419011220336	-0.000355493422830477
1595	1.19934689998627	-0.27272641658783	26.1625862121582	0.00321592413820326	0.0022419011220336	-0.00100484199356288	0.00289124972186983
1596	0.54999828338623	0.0519478917121887	25.6431064605713	0.01100810803473	-0.00425158534198999	0.00354059832170606	0.00581331877037883
1597	0.54999828338623	0.376622200012207	25.6431064605713	-0.00165419070981443	0.00483929552137852	-0.0113944197073579	0.00613799272105098
1598	1.19934689998627	-0.27272641658783	25.6431064605713	0.01847561635077	-0.000680167751852423	-0.00684897974133492	-0.00619963090866804
1599	-0.748698949813843	0.376622200012207	25.7080421447754	0.0168522447347641	0.00159255252219737	-0.000680167751852423	-0.00295288790948689
1600	-0.0993503406643867	-0.922075033187866	26.1625862121582	-0.0113944197073579	-0.0133424662053585	0.000618529506027699	0.00906006153672934
1601	0.54999828338623	-0.597400724887848	26.2924556732178	0.0188002903014421	-0.00392691092565656	-0.000680167751852423	-0.00912170019000769
1602	-0.0993503406643867	-0.27272641658783	25.9028453826904	0.00386527273803949	0.00581331877037883	0.00743668992072344	-0.000680167751852423
1603	-1.39804756641388	0.701296508312225	25.5781726837158	-0.00197886489331722	0.0103587592020631	-0.00457625929266214	0.00159255252219737
1604	-2.04739618301392	1.02597081661224	25.6431064605713	0.01100810803473	0.00321592413820326	0.000293855206109583	-0.000680167751852423
1605	0.54999828338623	-0.27272641658783	25.9677810668945	-0.0188619289547205	-0.00132951640989631	0.000943203864153475	0.00289124972186983
1606	1.8486955165863	0.376622200012207	25.6431064605713	-0.000355493422830477	-0.00392691092565656	0.00581331877037883	0.00289124972186983
1607	1.19934689998627	0.0519478917121887	25.7729759216309	0.0272418223321438	0.00743668992072344	-0.00360223650932312	-0.000355493422830477
1608	1.19934689998627	0.376622200012207	26.0976505279541	0.0022419011220336	0.000293855206109583	-0.00782300252467394	0.00126787810586393
1609	3.14739274978638	-0.922075033187866	25.837911605835	0.00126787810586393	-0.000355493422830477	-0.000680167751852423	-3.08191010844894e-05
1610	-0.748698949813843	-0.27272641658783	25.6431064605713	0.0200989879667759	-0.00782300252467394	-0.00100484199356288	-0.000680167751852423
1611	0.54999828338623	0.376622200012207	26.0327167510986	-0.0113944197073579	0.00354059832170606	-0.00230353930965066	0.00256657530553639
1612	-0.0993503406643867	0.376622200012207	25.9677810668945	0.000943203864153475	-0.0026282137259841	0.0022419011220336	0.00191722682211548
1613	-1.39804756641388	-0.27272641658783	26.2275199890137	-0.00522560812532902	0.00386527273803949	-0.0113944197073579	0.00126787810586393
1614	1.19934689998627	0.376622200012207	26.2924556732178	-0.00619963090866804	0.00354059832170606	-0.0026282137259841	0.000618529506027699
1615	-1.39804756641388	1.02597081661224	25.4483013153076	-0.00587495695799589	0.000943203864153475	0.00678734155371785	0.00256657530553639
1616	2.49804425239563	-0.597400724887848	25.5132369995117	-0.0201606266200542	0.000618529506027699	-0.00490093370899558	0.00613799272105098
1617	1.19934689998627	0.0519478917121887	25.837911605835	-0.00879702530801296	0.00418994715437293	-0.00879702530801296	-0.0136671401560307
1618	-0.0993503406643867	0.0519478917121887	25.837911605835	0.00613799272105098	-0.00327756232582033	-0.00327756232582033	-0.0026282137259841
1619	3.14739274978638	-1.5714236497879	26.2924556732178	-0.00847235135734081	-0.00749832857400179	-0.00132951640989631	-0.00522560812532902
1620	1.8486955165863	0.701296508312225	26.2275199890137	0.0132808275520802	0.00321592413820326	0.00483929552137852	0.00159255252219737
1621	-0.748698949813843	-0.597400724887848	26.2275199890137	0.0116574559360743	0.00451462110504508	0.00418994715437293	0.00613799272105098
1622	-0.748698949813843	-0.27272641658783	25.837911605835	0.00191722682211548	0.00613799272105098	-0.00490093370899558	0.00256657530553639
1623	1.19934689998627	-0.27272641658783	25.7729759216309	-3.08191010844894e-05	0.00386527273803949	0.000293855206109583	-0.00652430532500148
1624	1.19934689998627	1.35064518451691	25.6431064605713	-0.0123684434220195	0.000293855206109583	-0.0104203969240189	-0.00100484199356288
1625	1.19934689998627	0.0519478917121887	25.5132369995117	-0.00944637414067984	-0.000680167751852423	-0.00425158534198999	0.00321592413820326
1626	1.19934689998627	0.701296508312225	25.837911605835	-0.00392691092565656	-3.08191010844894e-05	-0.00327756232582033	0.00743668992072344
1627	0.54999828338623	0.701296508312225	26.0327167510986	-0.00425158534198999	-0.000680167751852423	-0.00100484199356288	-0.000680167751852423
1628	1.19934689998627	-0.922075033187866	25.837911605835	-0.0185372550040483	-0.00587495695799589	-0.00230353930965066	-0.00360223650932312
1629	-0.748698949813843	0.701296508312225	25.7080421447754	0.00516396993771195	-0.00230353930965066	-0.00230353930965066	-0.00100484199356288
1630	-0.748698949813843	-0.27272641658783	26.1625862121582	0.00906006153672934	0.00191722682211548	0.000618529506027699	0.00289124972186983
1631	-0.0993503406643867	-0.597400724887848	25.9028453826904	-0.0120437685400248	0.00126787810586393	0.00548864435404539	0.00548864435404539
1632	0.54999828338623	-0.27272641658783	26.1625862121582	-0.00912170019000769	0.0116574559360743	-0.0149658378213644	0.00516396993771195
1633	0.54999828338623	0.0519478917121887	26.2275199890137	0.00808603875339031	-0.00100484199356288	-0.00522560812532902	-0.00197886489331722
1634	3.14739274978638	-0.27272641658783	25.9028453826904	0.00159255252219737	0.00483929552137852	0.000293855206109583	0.00159255252219737
1635	0.54999828338623	0.0519478917121887	25.6431064605713	0.00483929552137852	0.000618529506027699	0.000943203864153475	0.00321592413820326
1636	-0.748698949813843	1.67531943321228	25.7080421447754	0.00678734155371785	-0.00360223650932312	-0.00165419070981443	0.00678734155371785
1637	-0.748698949813843	0.0519478917121887	25.7729759216309	0.00678734155371785	0.00451462110504508	-0.00100484199356288	-0.00100484199356288
1638	0.54999828338623	-0.922075033187866	25.9677810668945	-0.00684897974133492	-0.00165419070981443	-0.00392691092565656	-0.00197886489331722
1639	-0.0993503406643867	0.701296508312225	25.9028453826904	0.00483929552137852	0.00256657530553639	0.00418994715437293	-0.00327756232582033
1640	-1.39804756641388	0.701296508312225	25.9028453826904	-0.0104203969240189	0.00256657530553639	-0.000680167751852423	0.00126787810586393
1641	-2.69674491882324	1.35064518451691	25.6431064605713	-0.00360223650932312	-0.00327756232582033	-0.00197886489331722	0.00354059832170606
1642	-0.748698949813843	0.701296508312225	25.6431064605713	0.00548864435404539	0.00873538758605719	-0.00165419070981443	-0.00360223650932312
1643	1.19934689998627	1.02597081661224	25.5781726837158	0.0197743140161037	0.00159255252219737	-0.00295288790948689	-0.00425158534198999
1644	1.8486955165863	0.376622200012207	25.7080421447754	-0.0162645354866982	-0.000680167751852423	-0.00392691092565656	-0.00327756232582033
1645	0.54999828338623	0.701296508312225	26.1625862121582	0.0194496400654316	-0.00100484199356288	0.00418994715437293	0.00483929552137852
1646	1.19934689998627	-0.922075033187866	26.0976505279541	0.0155535480007529	-0.00717365415766835	-0.00392691092565656	0.00841071270406246
1647	-0.0993503406643867	-1.5714236497879	26.0976505279541	-0.0113944197073579	0.000943203864153475	0.000943203864153475	-0.0026282137259841
1648	-0.0993503406643867	0.701296508312225	25.9028453826904	0.00646266713738441	-0.00100484199356288	-0.0133424662053585	0.00126787810586393
1649	0.54999828338623	0.0519478917121887	26.1625862121582	-0.0143164889886975	-0.00295288790948689	-0.00295288790948689	-0.00490093370899558
1650	-0.748698949813843	0.376622200012207	25.837911605835	-0.0211346503347158	0.0100340843200684	0.00321592413820326	0.00581331877037883
1651	-0.0993503406643867	0.701296508312225	25.7080421447754	0.0116574559360743	0.00159255252219737	-0.000355493422830477	0.00646266713738441
1652	0.54999828338623	1.02597081661224	26.0327167510986	0.0178262684494257	0.00970941036939621	-0.00360223650932312	-0.00100484199356288
1653	-0.748698949813843	-0.597400724887848	26.2924556732178	0.0155535480007529	0.000293855206109583	-0.0143164889886975	0.00126787810586393
1654	-0.0993503406643867	0.376622200012207	26.0327167510986	-0.00555028254166245	0.00159255252219737	0.00711201597005129	-0.00555028254166245
1655	-0.0993503406643867	0.376622200012207	25.7729759216309	-0.0146411629393697	-0.000680167751852423	-0.000355493422830477	-0.00327756232582033
1656	0.54999828338623	-0.597400724887848	25.6431064605713	-0.000680167751852423	-0.00749832857400179	0.000943203864153475	0.00483929552137852
1657	0.54999828338623	-0.922075033187866	25.9677810668945	0.0158782228827477	-0.000355493422830477	-0.00327756232582033	-0.00522560812532902
1658	-0.0993503406643867	-0.27272641658783	25.9028453826904	-0.0169138833880424	0.00581331877037883	-0.00619963090866804	-0.00490093370899558
1659	-2.04739618301392	0.701296508312225	26.0327167510986	0.00711201597005129	-0.000355493422830477	-0.00490093370899558	-0.00490093370899558
1660	-2.04739618301392	1.35064518451691	25.837911605835	0.000618529506027699	-0.00360223650932312	0.00808603875339031	0.00126787810586393
1661	-0.0993503406643867	0.701296508312225	25.5781726837158	0.00256657530553639	-0.00327756232582033	-0.00619963090866804	0.00159255252219737
1662	1.8486955165863	0.376622200012207	25.318431854248	-0.00295288790948689	0.00289124972186983	-0.00944637414067984	-0.00522560812532902
1663	1.19934689998627	-0.27272641658783	26.0976505279541	-0.00619963090866804	0.00483929552137852	-0.00197886489331722	0.000618529506027699
1664	-0.0993503406643867	0.701296508312225	25.837911605835	-0.00457625929266214	-0.0026282137259841	-0.00392691092565656	0.00159255252219737
1665	0.54999828338623	0.376622200012207	25.9677810668945	0.01100810803473	-0.00717365415766835	0.000293855206109583	-0.000680167751852423
1666	-0.748698949813843	0.376622200012207	26.0976505279541	0.0103587592020631	-0.00652430532500148	-0.00522560812532902	0.00321592413820326
1667	0.54999828338623	1.02597081661224	25.6431064605713	-0.00587495695799589	0.00646266713738441	0.000293855206109583	-0.00425158534198999
1668	-0.748698949813843	-0.27272641658783	25.9028453826904	0.00938473641872406	0.00646266713738441	0.00678734155371785	-0.00295288790948689
1669	-0.748698949813843	0.376622200012207	25.5781726837158	-0.0227580219507217	0.00256657530553639	-0.00165419070981443	0.00386527273803949
1670	-0.0993503406643867	1.02597081661224	25.7080421447754	-0.0165892094373703	-0.00165419070981443	0.00386527273803949	-0.0026282137259841
1671	1.8486955165863	-0.27272641658783	25.9028453826904	0.00711201597005129	-0.00165419070981443	-0.00230353930965066	0.00386527273803949
1672	1.8486955165863	0.0519478917121887	26.2275199890137	0.000293855206109583	0.00483929552137852	-0.00425158534198999	-3.08191010844894e-05
1673	1.8486955165863	-0.597400724887848	26.2275199890137	-0.0175632312893867	0.00841071270406246	-0.00327756232582033	-0.0152905117720366
1674	0.54999828338623	-1.24674940109253	25.7729759216309	-0.00619963090866804	-0.00360223650932312	-0.00360223650932312	0.00321592413820326
1675	1.19934689998627	-0.27272641658783	25.6431064605713	0.00159255252219737	-0.00912170019000769	0.00289124972186983	0.000618529506027699
1676	0.54999828338623	1.35064518451691	25.6431064605713	-3.08191010844894e-05	-0.00165419070981443	0.0103587592020631	-0.000680167751852423
1677	1.19934689998627	-0.27272641658783	25.5781726837158	0.0103587592020631	0.00841071270406246	-0.00165419070981443	-0.00100484199356288
1678	-3.34609341621399	0.376622200012207	25.7729759216309	-0.00619963090866804	0.00516396993771195	-0.00197886489331722	-0.00295288790948689
1679	1.19934689998627	0.0519478917121887	26.3573894500732	-0.00652430532500148	-3.08191010844894e-05	-0.000355493422830477	0.00386527273803949
1680	1.19934689998627	0.0519478917121887	25.9677810668945	0.00776136433705688	-0.00360223650932312	0.000943203864153475	0.00386527273803949
1681	1.19934689998627	0.0519478917121887	25.4483013153076	-0.0156151866540313	-0.00360223650932312	-0.00782300252467394	0.000293855206109583
1682	1.19934689998627	-0.27272641658783	25.4483013153076	0.0239950809627771	-3.08191010844894e-05	-0.00814767740666866	-0.0026282137259841
1683	2.49804425239563	-0.597400724887848	25.5781726837158	-0.017887907102704	0.00289124972186983	-0.00295288790948689	-0.0113944197073579
1684	-0.0993503406643867	-1.5714236497879	25.9677810668945	-0.00619963090866804	-0.00392691092565656	-0.00100484199356288	-0.0026282137259841
1685	-0.0993503406643867	0.376622200012207	26.0976505279541	-0.00327756232582033	0.00386527273803949	0.00581331877037883	0.00483929552137852
1686	-0.748698949813843	0.701296508312225	25.837911605835	0.00289124972186983	0.000943203864153475	-0.00847235135734081	0.00354059832170606
1687	-3.99544215202332	1.35064518451691	25.7080421447754	0.011982130818069	0.00483929552137852	-0.000680167751852423	-0.000355493422830477
1688	1.8486955165863	0.0519478917121887	25.6431064605713	-0.00977104809135199	0.000618529506027699	-0.0110697457566857	-0.00457625929266214
1689	-0.0993503406643867	0.701296508312225	25.7729759216309	-0.0146411629393697	0.000293855206109583	0.00548864435404539	-0.00457625929266214
1690	1.19934689998627	-0.27272641658783	25.6431064605713	-0.000355493422830477	0.00613799272105098	-0.00619963090866804	0.00516396993771195
1691	1.19934689998627	0.376622200012207	25.9677810668945	0.0171769186854362	-0.00490093370899558	-0.00490093370899558	0.00386527273803949
1692	0.54999828338623	0.701296508312225	26.3573894500732	0.0239950809627771	0.00386527273803949	0.000618529506027699	-0.0107450718060136
1693	-0.0993503406643867	-0.597400724887848	26.1625862121582	-0.0204853005707264	-0.00457625929266214	-0.000355493422830477	-3.08191010844894e-05
1694	-0.0993503406643867	0.0519478917121887	25.6431064605713	-0.00814767740666866	-0.000680167751852423	-0.00749832857400179	-3.08191010844894e-05
1695	-0.0993503406643867	1.02597081661224	25.5781726837158	-0.0182125810533762	-0.00749832857400179	0.00354059832170606	0.00776136433705688
1696	-1.39804756641388	-0.27272641658783	25.9677810668945	-0.00912170019000769	0.00256657530553639	-0.00490093370899558	0.00451462110504508
1697	-0.748698949813843	0.376622200012207	26.1625862121582	-0.00457625929266214	0.000618529506027699	-0.00717365415766835	-0.00165419070981443
1698	1.8486955165863	-0.597400724887848	26.3573894500732	0.0022419011220336	0.00646266713738441	-0.00782300252467394	-0.00652430532500148
1699	1.8486955165863	-0.27272641658783	26.0976505279541	0.0145795252174139	0.00191722682211548	-0.000680167751852423	0.0126314787194133
1700	0.54999828338623	1.02597081661224	25.7080421447754	0.013930176384747	-0.000355493422830477	-3.08191010844894e-05	0.00126787810586393
1701	1.19934689998627	-0.27272641658783	26.0976505279541	0.00841071270406246	-0.00457625929266214	-0.00165419070981443	0.00159255252219737
1702	1.19934689998627	-1.24674940109253	25.7729759216309	0.0155535480007529	0.000293855206109583	-0.0026282137259841	-0.00165419070981443
1703	0.54999828338623	-0.597400724887848	25.9677810668945	-0.00977104809135199	-0.0026282137259841	-0.00360223650932312	-3.08191010844894e-05
1704	0.54999828338623	0.701296508312225	26.0327167510986	-0.00522560812532902	0.00191722682211548	-0.00392691092565656	-0.0026282137259841
1705	-2.04739618301392	0.701296508312225	26.2924556732178	0.000293855206109583	0.000618529506027699	-0.00392691092565656	-0.00230353930965066
1706	-2.04739618301392	1.02597081661224	25.7729759216309	-0.0175632312893867	0.00354059832170606	-0.00230353930965066	0.0022419011220336
1707	1.8486955165863	-0.27272641658783	25.7729759216309	-0.00522560812532902	0.00289124972186983	-0.00392691092565656	0.00678734155371785
1708	-0.0993503406643867	1.35064518451691	25.4483013153076	0.0103587592020631	0.00970941036939621	-0.00392691092565656	-0.00879702530801296
1709	1.8486955165863	-0.597400724887848	25.837911605835	-0.00944637414067984	-0.00327756232582033	-0.00782300252467394	-0.00652430532500148
1710	1.19934689998627	-0.27272641658783	26.0976505279541	0.00841071270406246	-0.00360223650932312	0.00906006153672934	0.00873538758605719
1711	0.54999828338623	-0.27272641658783	25.5781726837158	-0.0113944197073579	-0.00360223650932312	-0.00230353930965066	-0.00132951640989631
1712	1.8486955165863	-0.27272641658783	25.9028453826904	0.0162028968334198	-0.00197886489331722	-0.00230353930965066	0.00354059832170606
1713	0.54999828338623	0.0519478917121887	25.9028453826904	-0.0143164889886975	0.00841071270406246	-0.00587495695799589	-0.00490093370899558
1714	-0.748698949813843	-0.597400724887848	26.0976505279541	-0.00749832857400179	0.00126787810586393	0.00289124972186983	0.00743668992072344
1715	-0.748698949813843	0.701296508312225	25.7729759216309	0.00418994715437293	-0.00684897974133492	0.000943203864153475	0.00613799272105098
1716	-0.0993503406643867	1.35064518451691	25.5132369995117	0.0132808275520802	0.00548864435404539	-0.00425158534198999	-0.00165419070981443
1717	1.8486955165863	0.376622200012207	25.7729759216309	0.00126787810586393	0.00906006153672934	-0.00684897974133492	0.00354059832170606
1718	2.49804425239563	-0.27272641658783	26.0976505279541	-0.00522560812532902	0.00256657530553639	-0.00327756232582033	-0.00814767740666866
1719	1.19934689998627	-0.27272641658783	25.9028453826904	-0.0133424662053585	0.00191722682211548	-0.00490093370899558	0.00354059832170606
1720	1.19934689998627	0.0519478917121887	25.9677810668945	-0.00619963090866804	-0.00100484199356288	-0.00197886489331722	-0.00392691092565656
1721	-0.0993503406643867	-0.27272641658783	25.837911605835	0.0158782228827477	-0.00197886489331722	-0.00717365415766835	-0.000680167751852423
1722	-0.0993503406643867	0.0519478917121887	26.0327167510986	0.00451462110504508	0.000618529506027699	0.0022419011220336	0.00191722682211548
1723	-0.0993503406643867	0.701296508312225	26.0327167510986	0.00906006153672934	0.00646266713738441	0.0022419011220336	0.0022419011220336
1724	-2.04739618301392	1.67531943321228	25.9028453826904	-0.0110697457566857	0.00191722682211548	0.00581331877037883	-0.00132951640989631
1725	-0.0993503406643867	0.376622200012207	26.0327167510986	0.0175015944987535	0.000618529506027699	0.00776136433705688	0.00646266713738441
1726	1.19934689998627	-0.27272641658783	25.7080421447754	0.013930176384747	-0.00490093370899558	-0.00165419070981443	-0.00327756232582033
1727	1.8486955165863	-0.27272641658783	25.318431854248	0.0123068047687411	-0.00132951640989631	-0.0107450718060136	0.000293855206109583
1728	1.8486955165863	-0.597400724887848	25.9028453826904	0.00191722682211548	0.00321592413820326	-0.00847235135734081	0.000293855206109583
1729	1.19934689998627	-0.27272641658783	25.9028453826904	-0.00392691092565656	-0.00165419070981443	0.00354059832170606	0.00191722682211548
1730	-0.0993503406643867	0.0519478917121887	25.9677810668945	0.00126787810586393	-0.0110697457566857	0.00483929552137852	-0.00230353930965066
1731	1.19934689998627	0.376622200012207	26.0976505279541	-3.08191010844894e-05	0.000618529506027699	-0.00782300252467394	-0.00392691092565656
1732	-1.39804756641388	1.35064518451691	25.7080421447754	-0.00587495695799589	0.00386527273803949	-0.00230353930965066	-0.00100484199356288
1733	-2.04739618301392	0.701296508312225	25.7080421447754	-0.00782300252467394	0.00126787810586393	-0.0120437685400248	-3.08191010844894e-05
1734	0.54999828338623	-0.597400724887848	25.5781726837158	-0.000355493422830477	0.00321592413820326	-0.000355493422830477	0.000943203864153475
1735	1.8486955165863	0.376622200012207	25.9028453826904	-0.00749832857400179	-0.000355493422830477	0.00776136433705688	0.00191722682211548
1736	0.54999828338623	0.0519478917121887	25.7729759216309	-0.00100484199356288	-0.00425158534198999	-0.00457625929266214	0.00289124972186983
1737	-0.748698949813843	0.701296508312225	25.9028453826904	0.025618452578783	-0.00132951640989631	0.00191722682211548	-0.00684897974133492
1738	1.19934689998627	-0.27272641658783	26.1625862121582	-0.00392691092565656	0.00483929552137852	-0.00360223650932312	0.00289124972186983
1739	1.19934689998627	0.376622200012207	25.5781726837158	-0.00100484199356288	-0.00197886489331722	0.000618529506027699	0.000943203864153475
1740	-0.748698949813843	0.0519478917121887	25.837911605835	-0.00814767740666866	0.000293855206109583	0.00191722682211548	0.00646266713738441
1741	1.19934689998627	-0.27272641658783	25.9677810668945	0.00548864435404539	0.000943203864153475	-0.00165419070981443	-0.00392691092565656
1742	-0.0993503406643867	0.0519478917121887	25.9028453826904	-0.0136671401560307	0.00191722682211548	-0.00652430532500148	0.000618529506027699
1743	-0.0993503406643867	-0.27272641658783	26.0976505279541	0.0230210572481155	0.00483929552137852	0.00289124972186983	-0.00360223650932312
1744	0.54999828338623	0.0519478917121887	26.1625862121582	0.00418994715437293	-0.00360223650932312	-0.00425158534198999	0.00191722682211548
1745	-0.0993503406643867	1.35064518451691	25.5132369995117	-0.00457625929266214	-0.00295288790948689	0.00581331877037883	0.00516396993771195
1746	1.8486955165863	-0.27272641658783	25.7729759216309	0.0233457311987877	0.00321592413820326	-0.00360223650932312	0.00126787810586393
1747	1.19934689998627	0.376622200012207	25.3833675384521	-0.000680167751852423	0.00386527273803949	-0.00684897974133492	0.0022419011220336
1748	1.8486955165863	-0.27272641658783	25.9028453826904	0.00191722682211548	-0.00100484199356288	-0.00392691092565656	-0.00230353930965066
1749	-0.0993503406643867	0.376622200012207	25.9028453826904	-0.000355493422830477	-0.00522560812532902	-0.00295288790948689	-0.00912170019000769
1750	-0.0993503406643867	0.376622200012207	26.0327167510986	0.00938473641872406	-0.00392691092565656	0.00516396993771195	0.000618529506027699
1751	-0.0993503406643867	-0.27272641658783	26.0327167510986	0.00613799272105098	0.0022419011220336	-0.00522560812532902	0.00418994715437293
1752	-0.748698949813843	-0.27272641658783	25.9028453826904	-0.00944637414067984	0.00646266713738441	-0.00425158534198999	0.00159255252219737
1753	0.54999828338623	0.0519478917121887	25.837911605835	0.0155535480007529	0.00516396993771195	-0.00555028254166245	-0.00165419070981443
1754	1.19934689998627	0.376622200012207	25.6431064605713	-0.00944637414067984	0.00516396993771195	-0.00230353930965066	-0.000680167751852423
1755	1.8486955165863	0.376622200012207	25.3833675384521	0.00126787810586393	0.000943203864153475	0.00191722682211548	0.00743668992072344
1756	0.54999828338623	0.0519478917121887	26.0327167510986	0.00321592413820326	0.00516396993771195	0.0022419011220336	0.00418994715437293
1757	-0.748698949813843	0.0519478917121887	26.2924556732178	0.0149041991680861	-0.00457625929266214	-0.00555028254166245	0.0022419011220336
1758	1.19934689998627	-0.597400724887848	25.837911605835	0.0103587592020631	-0.00522560812532902	-0.00652430532500148	-0.00100484199356288
1759	-0.0993503406643867	0.701296508312225	25.9677810668945	0.00581331877037883	-0.00100484199356288	0.00581331877037883	-0.00230353930965066
1760	1.19934689998627	-0.597400724887848	25.7729759216309	-0.00197886489331722	-0.00814767740666866	-3.08191010844894e-05	0.00808603875339031
1761	-0.0993503406643867	0.376622200012207	25.9677810668945	0.00516396993771195	0.000618529506027699	0.00516396993771195	-0.00490093370899558
1762	1.8486955165863	-0.597400724887848	26.0327167510986	-0.0117190945893526	0.00678734155371785	-0.00392691092565656	0.00321592413820326
1763	2.49804425239563	0.0519478917121887	26.1625862121582	0.0162028968334198	0.00743668992072344	0.00354059832170606	0.00159255252219737
1764	1.19934689998627	-0.27272641658783	25.7080421447754	-0.0149658378213644	-0.00327756232582033	-0.0104203969240189	-0.00392691092565656
1765	0.54999828338623	0.701296508312225	25.5781726837158	0.00386527273803949	0.00418994715437293	0.000943203864153475	0.00126787810586393
1766	0.54999828338623	0.376622200012207	25.6431064605713	0.00970941036939621	0.00126787810586393	-0.00230353930965066	-0.00230353930965066
1767	0.54999828338623	-0.922075033187866	25.7080421447754	-0.000355493422830477	-0.00165419070981443	-0.00360223650932312	0.000618529506027699
1768	1.8486955165863	0.376622200012207	25.6431064605713	-0.00425158534198999	-0.00100484199356288	0.00516396993771195	-0.00490093370899558
1769	-0.748698949813843	1.35064518451691	26.0976505279541	-0.0104203969240189	-0.00165419070981443	-0.00100484199356288	-0.00717365415766835
1770	-2.04739618301392	-0.27272641658783	26.0976505279541	-0.0117190945893526	-0.000355493422830477	-0.00392691092565656	0.0116574559360743
1771	2.49804425239563	-0.27272641658783	25.837911605835	-0.0169138833880424	-0.00197886489331722	-0.000355493422830477	0.000943203864153475
1772	1.19934689998627	0.0519478917121887	25.837911605835	0.000943203864153475	0.00289124972186983	-3.08191010844894e-05	0.00418994715437293
1773	2.49804425239563	-0.597400724887848	25.7080421447754	0.00516396993771195	0.00483929552137852	-3.08191010844894e-05	-0.00749832857400179
1774	0.54999828338623	0.376622200012207	25.7729759216309	0.0178262684494257	0.00483929552137852	-0.00684897974133492	-0.00944637414067984
1775	-0.0993503406643867	0.701296508312225	25.7729759216309	0.00289124972186983	0.00191722682211548	0.00126787810586393	0.00354059832170606
1776	1.19934689998627	-1.89609801769257	25.9028453826904	0.0278911720961332	-0.00197886489331722	0.00646266713738441	-0.00425158534198999
1777	1.8486955165863	-0.597400724887848	25.6431064605713	-0.00197886489331722	0.00354059832170606	-0.00944637414067984	-0.00847235135734081
1778	-0.0993503406643867	0.701296508312225	25.4483013153076	0.00483929552137852	0.00321592413820326	-0.00165419070981443	-0.00814767740666866
1779	-1.39804756641388	-0.597400724887848	26.0327167510986	-0.017887907102704	-0.00555028254166245	-0.00749832857400179	0.00483929552137852
1780	0.54999828338623	0.0519478917121887	25.7729759216309	-0.00619963090866804	0.00386527273803949	0.00581331877037883	0.00516396993771195
1781	-0.0993503406643867	0.701296508312225	25.7729759216309	0.00808603875339031	0.000943203864153475	-0.00295288790948689	0.00581331877037883
1782	-0.0993503406643867	0.701296508312225	25.7729759216309	0.00418994715437293	-0.00100484199356288	-0.00912170019000769	0.00126787810586393
1783	0.54999828338623	1.02597081661224	25.7729759216309	0.00256657530553639	0.00646266713738441	-0.0026282137259841	-0.00197886489331722
1784	3.14739274978638	-0.27272641658783	25.9677810668945	-0.0100957229733467	0.0022419011220336	-0.00652430532500148	-0.00425158534198999
1785	1.19934689998627	-0.922075033187866	25.7729759216309	0.00516396993771195	-0.0126931173726916	0.00711201597005129	-0.00425158534198999
1786	-0.748698949813843	0.701296508312225	25.9677810668945	0.00191722682211548	0.000943203864153475	-0.00165419070981443	0.00711201597005129
1787	1.19934689998627	-0.27272641658783	25.9677810668945	0.0213976856321096	-0.0026282137259841	-0.00100484199356288	0.00191722682211548
1788	-2.04739618301392	1.02597081661224	25.837911605835	-0.0149658378213644	0.00386527273803949	-0.00619963090866804	0.00191722682211548
1789	-0.0993503406643867	-0.27272641658783	26.3573894500732	0.00581331877037883	0.0022419011220336	-0.00782300252467394	0.00256657530553639
1790	2.49804425239563	-0.27272641658783	25.7080421447754	-0.00327756232582033	0.000293855206109583	-0.00327756232582033	0.00548864435404539
1791	1.19934689998627	0.0519478917121887	25.3833675384521	0.00711201597005129	-0.000680167751852423	0.00613799272105098	0.00256657530553639
1792	3.14739274978638	-0.27272641658783	25.6431064605713	0.00808603875339031	0.00418994715437293	-0.0120437685400248	-3.08191010844894e-05
1793	0.54999828338623	-0.27272641658783	25.9677810668945	0.0100340843200684	0.0022419011220336	-0.00490093370899558	-0.00912170019000769
1794	1.8486955165863	-1.24674940109253	26.2275199890137	0.00289124972186983	-0.00392691092565656	-0.0143164889886975	-0.00230353930965066
1795	1.19934689998627	-0.27272641658783	25.837911605835	0.00548864435404539	-0.00684897974133492	0.000943203864153475	0.00581331877037883
1796	-1.39804756641388	1.35064518451691	25.5781726837158	0.00483929552137852	-0.00132951640989631	-0.00197886489331722	0.00126787810586393
1797	-0.0993503406643867	-0.27272641658783	25.9028453826904	0.0103587592020631	0.00516396993771195	-0.00425158534198999	-3.08191010844894e-05
1798	-1.39804756641388	0.376622200012207	26.0976505279541	-0.00555028254166245	0.00451462110504508	-0.00132951640989631	-0.00230353930965066
1799	1.19934689998627	0.0519478917121887	26.2275199890137	-0.00360223650932312	-0.00327756232582033	0.00159255252219737	0.000618529506027699
1800	2.49804425239563	0.701296508312225	25.5781726837158	0.00159255252219737	-0.00132951640989631	-0.00392691092565656	0.00289124972186983
1801	0.54999828338623	1.02597081661224	25.6431064605713	0.00548864435404539	-0.00327756232582033	-0.00555028254166245	0.00321592413820326
1802	-0.0993503406643867	0.701296508312225	25.9677810668945	-0.00782300252467394	0.00548864435404539	0.00743668992072344	-0.00165419070981443
1803	1.19934689998627	-0.27272641658783	25.5781726837158	0.00159255252219737	-3.08191010844894e-05	-0.00165419070981443	-0.00360223650932312
1804	1.19934689998627	0.0519478917121887	25.6431064605713	0.00743668992072344	-0.0026282137259841	-3.08191010844894e-05	-0.00165419070981443
1805	1.8486955165863	-0.27272641658783	25.837911605835	-0.0107450718060136	0.000618529506027699	-0.00165419070981443	0.00808603875339031
1806	-2.04739618301392	0.701296508312225	25.7080421447754	-0.000355493422830477	0.000943203864153475	-0.00230353930965066	0.00159255252219737
1807	-0.0993503406643867	-0.27272641658783	25.6431064605713	-0.0026282137259841	0.00873538758605719	-0.0100957229733467	0.00191722682211548
1808	1.19934689998627	0.0519478917121887	26.2924556732178	0.0168522447347641	0.00354059832170606	-0.0100957229733467	-0.00132951640989631
1809	1.8486955165863	0.0519478917121887	25.5781726837158	-0.00360223650932312	-3.08191010844894e-05	0.00126787810586393	0.00516396993771195
1810	-0.0993503406643867	0.701296508312225	25.318431854248	-0.00522560812532902	0.000293855206109583	-0.00100484199356288	-0.000355493422830477
1811	0.54999828338623	1.02597081661224	25.5781726837158	0.00938473641872406	0.00126787810586393	0.00126787810586393	0.000943203864153475
1812	-0.0993503406643867	0.376622200012207	25.6431064605713	-0.00814767740666866	-0.00197886489331722	-0.000680167751852423	-0.00197886489331722
1813	0.54999828338623	0.376622200012207	25.9028453826904	0.0132808275520802	-0.00295288790948689	-0.00457625929266214	-0.00457625929266214
1814	1.8486955165863	0.0519478917121887	25.837911605835	0.00581331877037883	0.00159255252219737	0.000293855206109583	-0.00879702530801296
1815	-1.39804756641388	0.0519478917121887	26.2275199890137	-0.00847235135734081	-0.0026282137259841	-3.08191010844894e-05	0.00483929552137852
1816	-0.748698949813843	0.376622200012207	25.9677810668945	-0.00782300252467394	0.00191722682211548	0.000293855206109583	-0.00522560812532902
1817	1.19934689998627	0.701296508312225	25.5132369995117	0.00418994715437293	0.00354059832170606	-0.0110697457566857	-0.00587495695799589
1818	1.8486955165863	-0.597400724887848	25.9028453826904	0.00841071270406246	0.00418994715437293	-0.00360223650932312	0.00289124972186983
1819	1.19934689998627	-0.27272641658783	25.4483013153076	0.00159255252219737	0.00516396993771195	-0.000680167751852423	0.0022419011220336
1820	-0.748698949813843	1.35064518451691	25.7729759216309	-0.00619963090866804	-0.00165419070981443	0.00191722682211548	-3.08191010844894e-05
1821	-0.0993503406643867	-0.597400724887848	26.1625862121582	0.00776136433705688	-0.00652430532500148	0.00548864435404539	0.000943203864153475
1822	0.54999828338623	-0.27272641658783	25.7729759216309	0.0181509424000978	-0.0026282137259841	-3.08191010844894e-05	0.00159255252219737
1823	-0.748698949813843	1.02597081661224	25.3833675384521	0.0171769186854362	0.00321592413820326	-0.00457625929266214	-0.00749832857400179
1824	-2.04739618301392	1.02597081661224	25.6431064605713	-0.0100957229733467	0.00386527273803949	-3.08191010844894e-05	-0.00295288790948689
1825	-1.39804756641388	0.0519478917121887	25.837911605835	0.00418994715437293	-0.00230353930965066	0.00386527273803949	-0.0026282137259841
1826	1.19934689998627	-0.922075033187866	26.0976505279541	0.00841071270406246	0.00256657530553639	0.00354059832170606	0.00386527273803949
1827	1.19934689998627	0.376622200012207	25.7080421447754	-0.00230353930965066	0.00841071270406246	-0.0162645354866982	0.00613799272105098
1828	0.54999828338623	0.0519478917121887	26.0327167510986	0.00938473641872406	0.00646266713738441	-0.0117190945893526	-0.00425158534198999
1829	0.54999828338623	1.02597081661224	25.7080421447754	0.0158782228827477	0.00386527273803949	0.00126787810586393	0.000618529506027699
1830	1.19934689998627	-0.597400724887848	25.5132369995117	0.0863325446844101	-0.00977104809135199	-0.00522560812532902	0.00516396993771195
1831	1.19934689998627	0.0519478917121887	25.9028453826904	0.011982130818069	0.00678734155371785	0.00516396993771195	0.0100340843200684
1832	-0.0993503406643867	0.0519478917121887	25.9677810668945	0.0100340843200684	-0.000680167751852423	-0.00944637414067984	0.00581331877037883
1833	-1.39804756641388	1.02597081661224	25.7080421447754	-0.000355493422830477	0.00354059832170606	-0.00619963090866804	-0.0113944197073579
1834	-2.04739618301392	1.35064518451691	25.9028453826904	-0.00847235135734081	0.00321592413820326	-0.00197886489331722	0.00289124972186983
1835	1.8486955165863	0.0519478917121887	26.1625862121582	0.0126314787194133	0.00321592413820326	-0.00587495695799589	0.0022419011220336
1836	1.8486955165863	-0.27272641658783	25.5132369995117	0.00386527273803949	0.000293855206109583	-0.00847235135734081	0.000618529506027699
1837	-0.0993503406643867	0.701296508312225	25.7080421447754	0.000943203864153475	0.00451462110504508	0.000293855206109583	0.00191722682211548
1838	3.14739274978638	-0.597400724887848	25.837911605835	0.0155535480007529	0.00646266713738441	-0.00587495695799589	-0.00555028254166245
1839	-1.39804756641388	0.376622200012207	25.7080421447754	0.0136055024340749	-0.000355493422830477	0.000618529506027699	-0.00782300252467394
1840	-0.0993503406643867	-0.27272641658783	26.1625862121582	-0.0188619289547205	-0.0159398596733809	-3.08191010844894e-05	0.00613799272105098
1841	1.19934689998627	-0.27272641658783	26.2924556732178	0.011982130818069	0.00159255252219737	-0.000680167751852423	0.000293855206109583
1842	-1.39804756641388	0.0519478917121887	25.9677810668945	-0.0175632312893867	0.0106834331527352	-0.000680167751852423	0.00126787810586393
1843	-1.39804756641388	0.0519478917121887	25.7729759216309	-0.00814767740666866	0.00386527273803949	-0.0107450718060136	-0.00100484199356288
1844	-1.39804756641388	1.02597081661224	25.5781726837158	0.00548864435404539	0.00873538758605719	0.00159255252219737	-0.00652430532500148
1845	-0.0993503406643867	0.701296508312225	25.7729759216309	0.0123068047687411	-0.00197886489331722	-0.00100484199356288	0.00451462110504508
1846	2.49804425239563	-0.922075033187866	25.7729759216309	0.0100340843200684	0.00418994715437293	0.00451462110504508	0.00191722682211548
1847	-0.748698949813843	1.02597081661224	26.0976505279541	-0.00165419070981443	0.000293855206109583	-0.00230353930965066	-3.08191010844894e-05
1848	0.54999828338623	-0.922075033187866	26.0327167510986	0.0246444288641214	0.00321592413820326	-0.00230353930965066	-0.00522560812532902
1849	0.54999828338623	-0.27272641658783	25.318431854248	-0.000355493422830477	-0.00100484199356288	0.000943203864153475	-0.00684897974133492
1850	-0.0993503406643867	0.0519478917121887	25.5132369995117	-0.000680167751852423	-0.000355493422830477	-0.00717365415766835	0.00354059832170606
1851	1.19934689998627	-0.597400724887848	26.0327167510986	-0.00717365415766835	0.00451462110504508	-0.00652430532500148	0.00451462110504508
1852	-1.39804756641388	0.0519478917121887	25.9028453826904	-0.00230353930965066	0.00418994715437293	0.000943203864153475	0.000618529506027699
1853	1.19934689998627	-0.27272641658783	25.9028453826904	0.00354059832170606	-0.000355493422830477	-0.00619963090866804	-0.000680167751852423
1854	-0.0993503406643867	0.701296508312225	25.9677810668945	0.0152288740500808	-0.000355493422830477	0.00548864435404539	0.00191722682211548
1855	-0.0993503406643867	1.67531943321228	25.318431854248	0.011982130818069	-0.00100484199356288	-0.00652430532500148	0.000618529506027699
1856	2.49804425239563	-0.597400724887848	25.9028453826904	0.0272418223321438	0.00354059832170606	-0.00425158534198999	0.000293855206109583
1857	-0.748698949813843	-0.597400724887848	25.9028453826904	0.00841071270406246	-0.00197886489331722	-0.00782300252467394	-0.000355493422830477
1858	-0.0993503406643867	-0.27272641658783	25.9677810668945	0.0149041991680861	-0.00555028254166245	-0.00132951640989631	0.000293855206109583
1859	0.54999828338623	1.02597081661224	26.0976505279541	0.00711201597005129	-0.0026282137259841	-0.00295288790948689	-0.00132951640989631
1860	0.54999828338623	0.0519478917121887	26.2275199890137	-0.00132951640989631	-0.00684897974133492	-0.000355493422830477	0.00808603875339031
1861	-2.04739618301392	-0.597400724887848	26.0976505279541	-0.0139918150380254	0.00191722682211548	-0.0026282137259841	0.00938473641872406
1862	1.8486955165863	-0.597400724887848	25.7729759216309	0.01100810803473	0.00906006153672934	-3.08191010844894e-05	-0.00490093370899558
1863	1.19934689998627	0.0519478917121887	25.7729759216309	-0.00814767740666866	0.00289124972186983	-0.00652430532500148	-0.00100484199356288
1864	0.54999828338623	-0.27272641658783	25.7729759216309	0.011982130818069	0.00256657530553639	-0.00814767740666866	0.000618529506027699
1865	0.54999828338623	0.701296508312225	25.7729759216309	-0.00392691092565656	-0.00230353930965066	-0.00327756232582033	0.000618529506027699
1866	-0.0993503406643867	-0.27272641658783	25.7729759216309	0.00906006153672934	-3.08191010844894e-05	0.00451462110504508	-0.00100484199356288
1867	1.8486955165863	-1.89609801769257	26.3573894500732	0.00321592413820326	-0.00619963090866804	0.000293855206109583	0.000618529506027699
1868	-0.748698949813843	1.02597081661224	25.6431064605713	-0.000680167751852423	0.00548864435404539	-0.00100484199356288	-0.00425158534198999
1869	-1.39804756641388	-0.27272641658783	25.7729759216309	-0.00717365415766835	0.00289124972186983	0.0022419011220336	-0.00100484199356288
1870	-0.748698949813843	-0.597400724887848	25.9677810668945	-0.0273034609854221	-0.0026282137259841	-0.00197886489331722	0.00743668992072344
1871	1.8486955165863	0.376622200012207	25.6431064605713	0.0210730116814375	0.00711201597005129	0.00126787810586393	0.00516396993771195
1872	2.49804425239563	0.0519478917121887	26.0327167510986	-0.0100957229733467	-0.000680167751852423	-0.00879702530801296	-0.00327756232582033
1873	3.14739274978638	-0.597400724887848	25.9028453826904	0.0136055024340749	0.000618529506027699	-0.0113944197073579	-0.0152905117720366
1874	0.54999828338623	0.0519478917121887	26.0976505279541	0.0158782228827477	0.00126787810586393	-0.00132951640989631	-0.0026282137259841
1875	0.54999828338623	0.376622200012207	25.837911605835	-0.00197886489331722	-0.00555028254166245	0.00646266713738441	0.00970941036939621
1876	-0.0993503406643867	-0.27272641658783	25.6431064605713	-0.00490093370899558	-0.00490093370899558	-0.00425158534198999	-0.0026282137259841
1877	1.19934689998627	-0.597400724887848	26.0327167510986	0.00841071270406246	0.00289124972186983	-0.00295288790948689	0.000293855206109583
1878	-0.0993503406643867	1.02597081661224	25.6431064605713	-0.00360223650932312	-0.00197886489331722	-0.00977104809135199	-0.00392691092565656
1879	-0.748698949813843	-0.27272641658783	26.2275199890137	-0.00749832857400179	0.00548864435404539	0.00743668992072344	-0.000355493422830477
1880	0.54999828338623	-0.27272641658783	26.1625862121582	0.000293855206109583	0.00289124972186983	-0.00749832857400179	0.00516396993771195
1881	1.19934689998627	0.701296508312225	25.5781726837158	-0.0211346503347158	-0.0026282137259841	0.00483929552137852	-0.00100484199356288
1882	1.19934689998627	0.0519478917121887	25.4483013153076	-0.00165419070981443	0.00159255252219737	-0.0113944197073579	-0.00197886489331722
1883	2.49804425239563	0.701296508312225	25.4483013153076	-0.0175632312893867	0.00970941036939621	-0.00847235135734081	0.00516396993771195
1884	2.49804425239563	0.376622200012207	25.9677810668945	-0.0136671401560307	-0.00360223650932312	-0.00165419070981443	-3.08191010844894e-05
1885	1.19934689998627	-1.24674940109253	26.0327167510986	0.00743668992072344	-0.0126931173726916	0.0113327819854021	0.00289124972186983
1886	-0.748698949813843	0.0519478917121887	26.0327167510986	-0.00132951640989631	-0.00879702530801296	0.00711201597005129	0.000943203864153475
1887	1.19934689998627	0.0519478917121887	25.9677810668945	-0.00490093370899558	0.00711201597005129	-0.00327756232582033	0.00289124972186983
1888	-1.39804756641388	0.0519478917121887	25.837911605835	-0.0247060675173998	0.00159255252219737	-0.00814767740666866	-0.00230353930965066
1889	-0.0993503406643867	0.0519478917121887	26.1625862121582	0.0116574559360743	0.00159255252219737	-0.000680167751852423	-0.00522560812532902
1890	-0.0993503406643867	0.701296508312225	25.9677810668945	-0.00912170019000769	-0.00392691092565656	0.00646266713738441	0.00483929552137852
1891	-0.0993503406643867	0.701296508312225	25.6431064605713	0.00516396993771195	0.00256657530553639	0.000293855206109583	0.00711201597005129
1892	-1.39804756641388	1.02597081661224	25.7080421447754	-0.00684897974133492	0.0132808275520802	-0.00230353930965066	0.000943203864153475
1893	0.54999828338623	1.02597081661224	26.1625862121582	-0.00652430532500148	0.011982130818069	-0.00977104809135199	-0.00555028254166245
1894	1.8486955165863	-0.597400724887848	25.5132369995117	-0.00197886489331722	-0.00814767740666866	-0.000680167751852423	-0.00457625929266214
1895	1.19934689998627	-1.24674940109253	25.9028453826904	0.0152288740500808	-0.00717365415766835	0.00191722682211548	0.00646266713738441
1896	-0.748698949813843	0.701296508312225	25.7729759216309	-0.00132951640989631	-0.00490093370899558	-0.00295288790948689	0.00159255252219737
1897	-0.0993503406643867	1.02597081661224	25.7729759216309	0.0217223595827818	0.00386527273803949	0.00159255252219737	-0.00360223650932312
1898	-0.748698949813843	-0.27272641658783	26.2275199890137	-0.00457625929266214	0.00808603875339031	0.00191722682211548	-0.00295288790948689
1899	1.8486955165863	-0.27272641658783	26.1625862121582	0.00159255252219737	0.00613799272105098	0.000293855206109583	-0.00814767740666866
1900	0.54999828338623	1.02597081661224	25.7080421447754	0.00516396993771195	-0.00392691092565656	-0.00619963090866804	0.000943203864153475
1901	-0.0993503406643867	0.0519478917121887	25.4483013153076	0.00938473641872406	0.00743668992072344	-0.0110697457566857	-0.00100484199356288
1902	-0.0993503406643867	0.701296508312225	25.7080421447754	0.0149041991680861	0.000618529506027699	0.00191722682211548	0.000293855206109583
1903	-0.748698949813843	0.376622200012207	25.7080421447754	0.00711201597005129	-0.00132951640989631	-0.0100957229733467	0.000293855206109583
1904	1.8486955165863	-0.597400724887848	26.0976505279541	0.000943203864153475	-0.00230353930965066	0.00581331877037883	-0.00425158534198999
1905	1.8486955165863	-0.27272641658783	26.3573894500732	0.0106834331527352	0.00289124972186983	-0.00165419070981443	0.00191722682211548
1906	-0.748698949813843	0.376622200012207	26.617130279541	0.0103587592020631	0.00321592413820326	-0.00295288790948689	0.00581331877037883
1907	-2.04739618301392	0.701296508312225	25.7729759216309	0.00386527273803949	0.00483929552137852	-0.00879702530801296	-0.0026282137259841
1908	1.19934689998627	0.701296508312225	25.7729759216309	0.00321592413820326	0.00678734155371785	-0.0104203969240189	0.000293855206109583
1909	0.54999828338623	1.02597081661224	25.837911605835	0.0210730116814375	0.0113327819854021	0.00776136433705688	-0.00490093370899558
1910	1.19934689998627	0.701296508312225	25.5132369995117	-0.00425158534198999	-0.00749832857400179	0.000943203864153475	0.00548864435404539
1911	0.54999828338623	0.376622200012207	26.0327167510986	-0.0110697457566857	0.00191722682211548	-0.00100484199356288	0.00321592413820326
1912	1.19934689998627	-0.27272641658783	26.2924556732178	0.0165275707840919	-0.00327756232582033	-0.00587495695799589	0.00159255252219737
1913	0.54999828338623	0.0519478917121887	25.5781726837158	0.0162028968334198	-0.00749832857400179	-0.00392691092565656	-0.00587495695799589
1914	-0.748698949813843	0.0519478917121887	25.3833675384521	0.00516396993771195	0.00289124972186983	-0.00555028254166245	-0.00197886489331722
1915	1.19934689998627	-0.27272641658783	25.6431064605713	-0.00165419070981443	0.00646266713738441	0.00354059832170606	-0.00165419070981443
1916	-0.748698949813843	0.0519478917121887	25.9677810668945	-0.00717365415766835	-0.00555028254166245	-0.00392691092565656	0.00418994715437293
1917	-0.748698949813843	1.02597081661224	25.7729759216309	0.00711201597005129	0.00289124972186983	-0.0104203969240189	-3.08191010844894e-05
1918	1.8486955165863	-0.27272641658783	26.0976505279541	0.0269171483814716	0.00418994715437293	-0.00197886489331722	0.000943203864153475
1919	-0.0993503406643867	0.701296508312225	25.5781726837158	0.000943203864153475	0.00159255252219737	-0.000680167751852423	0.00354059832170606
1920	0.54999828338623	0.701296508312225	25.5132369995117	0.00970941036939621	-0.00392691092565656	0.00191722682211548	-0.00132951640989631
1921	-0.0993503406643867	1.02597081661224	25.6431064605713	-0.00490093370899558	0.00581331877037883	0.0022419011220336	0.000618529506027699
1922	-0.748698949813843	-0.27272641658783	25.837911605835	-0.0146411629393697	-0.00165419070981443	-0.00619963090866804	-0.00490093370899558
1923	-0.0993503406643867	0.0519478917121887	25.7080421447754	0.00808603875339031	0.00126787810586393	0.000943203864153475	-0.00555028254166245
1924	-0.0993503406643867	1.35064518451691	25.7729759216309	0.000943203864153475	-0.00327756232582033	-0.000680167751852423	0.00808603875339031
1925	-0.748698949813843	-0.27272641658783	26.4223251342773	-0.00230353930965066	-3.08191010844894e-05	-0.00100484199356288	0.00678734155371785
1926	1.8486955165863	-0.597400724887848	26.0327167510986	-0.00457625929266214	-0.00295288790948689	0.000293855206109583	-0.000680167751852423
1927	0.54999828338623	1.02597081661224	25.837911605835	0.0233457311987877	0.00613799272105098	-0.00652430532500148	0.00289124972186983
1928	2.49804425239563	0.701296508312225	25.318431854248	0.00321592413820326	0.00289124972186983	-0.00782300252467394	-0.00619963090866804
1929	-0.748698949813843	1.02597081661224	25.5781726837158	-0.00230353930965066	0.00646266713738441	-0.00100484199356288	-0.00587495695799589
1930	1.19934689998627	-0.27272641658783	26.1625862121582	0.0457482598721981	-0.00717365415766835	0.00289124972186983	-3.08191010844894e-05
1931	1.8486955165863	-1.24674940109253	26.1625862121582	-0.0139918150380254	-0.00847235135734081	-0.000355493422830477	0.00289124972186983
1932	1.19934689998627	-0.597400724887848	26.2275199890137	0.0145795252174139	0.00191722682211548	0.00256657530553639	-0.00555028254166245
1933	0.54999828338623	-0.27272641658783	26.2275199890137	-3.08191010844894e-05	0.000943203864153475	-0.00847235135734081	0.000943203864153475
1934	-0.0993503406643867	0.0519478917121887	25.7729759216309	-0.00684897974133492	0.00483929552137852	0.00289124972186983	0.00548864435404539
1935	-1.39804756641388	1.02597081661224	25.7080421447754	0.000943203864153475	0.00906006153672934	0.00418994715437293	0.00516396993771195
1936	3.14739274978638	0.0519478917121887	25.6431064605713	0.01100810803473	0.00386527273803949	-0.00132951640989631	0.00159255252219737
1937	-0.748698949813843	1.02597081661224	25.7729759216309	0.00483929552137852	0.00711201597005129	-0.00490093370899558	-0.00522560812532902
1938	-0.0993503406643867	0.376622200012207	25.9677810668945	0.000618529506027699	0.00386527273803949	-0.0126931173726916	-0.00295288790948689
1939	-0.0993503406643867	0.376622200012207	25.7729759216309	0.00516396993771195	0.00386527273803949	0.0103587592020631	0.000943203864153475
1940	2.49804425239563	-0.922075033187866	25.9028453826904	-0.00619963090866804	-0.00230353930965066	0.00841071270406246	0.00418994715437293
1941	1.19934689998627	-1.5714236497879	25.9677810668945	-0.0175632312893867	-0.00977104809135199	-0.00912170019000769	0.00548864435404539
1942	1.8486955165863	0.0519478917121887	25.7729759216309	-0.00327756232582033	0.00613799272105098	0.00386527273803949	-0.00652430532500148
1943	-0.0993503406643867	-0.27272641658783	26.0327167510986	-0.00132951640989631	0.00646266713738441	-0.00425158534198999	-0.00165419070981443
1944	-1.39804756641388	0.376622200012207	26.0327167510986	0.00191722682211548	0.00451462110504508	-0.00977104809135199	-0.000355493422830477
1945	-0.0993503406643867	1.35064518451691	25.9677810668945	0.00321592413820326	-0.00717365415766835	0.00483929552137852	-0.00100484199356288
1946	1.19934689998627	0.0519478917121887	25.5781726837158	0.0116574559360743	0.00191722682211548	-0.00587495695799589	0.00289124972186983
1947	1.19934689998627	-0.27272641658783	25.5132369995117	0.00548864435404539	0.00126787810586393	-0.00490093370899558	0.00191722682211548
1948	-1.39804756641388	1.02597081661224	25.7080421447754	0.00938473641872406	0.00354059832170606	-0.0143164889886975	0.00256657530553639
1949	1.19934689998627	-0.922075033187866	26.0976505279541	-0.00165419070981443	-0.00230353930965066	-0.00782300252467394	0.00256657530553639
1950	1.19934689998627	-1.5714236497879	26.0976505279541	-0.00132951640989631	-0.00749832857400179	0.00256657530553639	0.00191722682211548
1951	1.19934689998627	0.701296508312225	25.837911605835	-0.00749832857400179	-0.00490093370899558	0.00711201597005129	0.00256657530553639
1952	0.54999828338623	0.701296508312225	25.7080421447754	0.00321592413820326	0.00906006153672934	0.00516396993771195	0.000618529506027699
1953	-2.04739618301392	0.376622200012207	25.6431064605713	-0.0247060675173998	-0.000680167751852423	-0.00490093370899558	-0.00457625929266214
1954	0.54999828338623	-0.597400724887848	25.9028453826904	0.0022419011220336	-0.00295288790948689	0.00678734155371785	0.00451462110504508
1955	0.54999828338623	-0.27272641658783	26.0327167510986	0.000943203864153475	-0.00360223650932312	-0.00165419070981443	-0.00100484199356288
1956	-0.0993503406643867	1.02597081661224	25.5132369995117	-0.00555028254166245	0.00126787810586393	-0.0026282137259841	0.000618529506027699
1957	1.8486955165863	-0.597400724887848	26.1625862121582	-0.00619963090866804	0.00256657530553639	-0.00360223650932312	-0.00132951640989631
1958	1.19934689998627	0.376622200012207	25.9677810668945	0.0132808275520802	-0.00165419070981443	-0.00230353930965066	-3.08191010844894e-05
1959	1.8486955165863	-1.5714236497879	25.837911605835	0.00321592413820326	-0.00327756232582033	0.00354059832170606	-0.000355493422830477
1960	2.49804425239563	-0.922075033187866	25.9028453826904	0.0132808275520802	-0.0026282137259841	-0.00555028254166245	0.00126787810586393
1961	0.54999828338623	0.701296508312225	25.6431064605713	0.00191722682211548	-0.000355493422830477	0.00386527273803949	-0.00230353930965066
1962	-2.04739618301392	0.0519478917121887	25.837911605835	-0.0152905117720366	0.00126787810586393	0.00191722682211548	0.00386527273803949
1963	1.8486955165863	-0.27272641658783	25.9677810668945	-0.00619963090866804	0.00743668992072344	-0.00684897974133492	-0.000680167751852423
1964	1.8486955165863	0.0519478917121887	26.1625862121582	-0.0156151866540313	0.00354059832170606	0.00159255252219737	-0.000355493422830477
1965	-0.0993503406643867	0.376622200012207	25.7080421447754	0.0220470335334539	-0.00165419070981443	-0.00522560812532902	0.00711201597005129
1966	1.19934689998627	0.376622200012207	25.4483013153076	0.0217223595827818	0.0022419011220336	-0.000680167751852423	0.00646266713738441
1967	1.19934689998627	-0.597400724887848	25.7080421447754	-0.00100484199356288	0.00191722682211548	0.000618529506027699	-0.00360223650932312
1968	0.54999828338623	-0.922075033187866	25.9677810668945	0.00548864435404539	-0.00197886489331722	-0.00684897974133492	-0.00587495695799589
1969	1.19934689998627	-1.24674940109253	26.2924556732178	0.0100340843200684	-0.00327756232582033	-0.00392691092565656	0.00159255252219737
1970	-0.0993503406643867	1.02597081661224	26.1625862121582	0.00126787810586393	0.000293855206109583	0.00516396993771195	0.0022419011220336
1971	-2.04739618301392	1.02597081661224	25.9677810668945	-0.00392691092565656	0.00159255252219737	-0.0130177913233638	0.00386527273803949
1972	-0.748698949813843	1.35064518451691	25.7080421447754	-0.00879702530801296	0.013930176384747	0.00808603875339031	-0.00197886489331722
1973	0.54999828338623	0.701296508312225	25.6431064605713	-0.0117190945893526	0.00418994715437293	-0.00327756232582033	-0.00197886489331722
1974	1.8486955165863	0.701296508312225	25.5132369995117	0.00191722682211548	-0.00197886489331722	-0.00912170019000769	0.000293855206109583
1975	1.19934689998627	0.0519478917121887	25.7080421447754	-0.00295288790948689	0.000293855206109583	0.00289124972186983	0.00354059832170606
1976	-0.0993503406643867	0.376622200012207	26.0327167510986	0.00548864435404539	-0.00165419070981443	-0.0026282137259841	-3.08191010844894e-05
1977	1.19934689998627	-0.597400724887848	25.9028453826904	0.000293855206109583	-0.000355493422830477	0.00646266713738441	-0.00619963090866804
1978	1.19934689998627	-1.24674940109253	25.9677810668945	-0.00749832857400179	-0.000680167751852423	-0.00132951640989631	-0.00717365415766835
1979	2.49804425239563	-0.27272641658783	25.7729759216309	0.000943203864153475	0.00743668992072344	0.00256657530553639	0.00191722682211548
1980	-1.39804756641388	1.35064518451691	25.7080421447754	-0.0185372550040483	-0.00392691092565656	-0.000355493422830477	-3.08191010844894e-05
1981	-2.69674491882324	1.02597081661224	25.7729759216309	0.00354059832170606	0.00354059832170606	0.000293855206109583	0.00970941036939621
1982	-0.0993503406643867	0.376622200012207	25.7080421447754	-0.00457625929266214	0.00743668992072344	-0.00425158534198999	0.00191722682211548
1983	1.19934689998627	1.35064518451691	25.7080421447754	-0.00684897974133492	0.0022419011220336	-0.00425158534198999	-0.0026282137259841
1984	1.8486955165863	-0.597400724887848	25.837911605835	-0.00814767740666866	0.00321592413820326	-0.00522560812532902	-0.00360223650932312
1985	1.19934689998627	-0.27272641658783	25.7729759216309	0.0113327819854021	0.00256657530553639	0.00354059832170606	-0.00100484199356288
1986	-0.0993503406643867	0.376622200012207	25.7729759216309	0.0152288740500808	-0.0110697457566857	-0.00490093370899558	-0.00100484199356288
1987	0.54999828338623	-0.597400724887848	25.5781726837158	0.0132808275520802	-0.0100957229733467	-0.000680167751852423	0.00646266713738441
1988	2.49804425239563	0.376622200012207	25.837911605835	0.000618529506027699	-0.00100484199356288	0.0022419011220336	-0.0133424662053585
1989	0.54999828338623	0.376622200012207	25.5132369995117	-0.0107450718060136	0.00256657530553639	0.000293855206109583	0.00354059832170606
1990	-1.39804756641388	0.701296508312225	25.7080421447754	0.00159255252219737	0.000943203864153475	0.00191722682211548	0.000943203864153475
1991	-0.748698949813843	1.35064518451691	25.9028453826904	0.00970941036939621	0.00938473641872406	-0.000680167751852423	0.00483929552137852
1992	0.54999828338623	0.0519478917121887	25.837911605835	0.00776136433705688	0.00321592413820326	-0.0100957229733467	-0.000680167751852423
1993	0.54999828338623	0.701296508312225	25.4483013153076	0.00159255252219737	0.00678734155371785	-0.000680167751852423	-0.00360223650932312
1994	-0.0993503406643867	0.701296508312225	25.6431064605713	-0.000355493422830477	0.000618529506027699	-0.00197886489331722	0.000293855206109583
1995	1.19934689998627	-0.922075033187866	25.837911605835	0.00808603875339031	0.000943203864153475	-0.00360223650932312	0.00841071270406246
1996	1.8486955165863	-1.89609801769257	26.0327167510986	-0.00100484199356288	-0.00814767740666866	-0.000355493422830477	-3.08191010844894e-05
1997	-0.0993503406643867	0.701296508312225	25.9677810668945	0.00289124972186983	-0.00230353930965066	-0.00360223650932312	-0.00457625929266214
1998	1.19934689998627	-0.27272641658783	25.9028453826904	0.0213976856321096	-0.000355493422830477	-0.00814767740666866	0.00386527273803949
1999	-2.04739618301392	0.701296508312225	25.4483013153076	-0.00944637414067984	-0.00100484199356288	-0.000355493422830477	0.000943203864153475
2000	-0.748698949813843	0.701296508312225	25.7729759216309	0.00483929552137852	-3.08191010844894e-05	-0.00360223650932312	0.00418994715437293
[truncated: 5,440 more rows]
