# Supplementary material for: Precise instruction and consideration of the vertical and horizontal force component increases validity and reliability of the 90:20 Isometric Posterior Chain Test
Source: PLoS One. 2024 Oct 28;19(10):e0312843. doi: 10.1371/journal.pone.0312843 (PMC11515970; doi:10.1371/journal.pone.0312843)
Supplement: S1 File — (ZIP) [file pone.0312843.s001.zip › S1_Raw_Data/M1_P17_vh_1.csv]

1	123.276885986328	-11.6363277435303	5.90290880203247	-0.000355493422830477	-0.00197886489331722	-0.00197886489331722	0.0022419011220336
2	123.276885986328	-9.36360740661621	5.96784353256226	0.00548864435404539	0.00970941036939621	-0.0169138833880424	0.00646266713738441
3	118.082099914551	-8.71425819396973	5.83797359466553	-0.0149658378213644	0.00548864435404539	-0.0376930385828018	0.00386527273803949
4	121.978187561035	-8.3895845413208	5.38343000411987	0.00191722682211548	0.00516396993771195	-0.0152905117720366	0.00354059832170606
5	120.030143737793	-8.06490993499756	5.38343000411987	0.0100340843200684	-0.00457625929266214	-0.00587495695799589	-0.00619963090866804
6	121.328842163086	-9.68828201293945	6.29251766204834	0.000293855206109583	0.00711201597005129	0.00938473641872406	-0.00555028254166245
7	120.679496765137	-10.0129556655884	5.90290880203247	0.00256657530553639	-0.00165419070981443	0.00483929552137852	-0.000680167751852423
8	120.679496765137	-8.06490993499756	5.70810413360596	-0.00944637414067984	-0.00100484199356288	0.025618452578783	-0.00100484199356288
9	118.7314453125	-8.3895845413208	5.96784353256226	-0.0156151866540313	0.000943203864153475	0.0022419011220336	-0.000680167751852423
10	121.978187561035	-8.71425819396973	5.77303886413574	0.0168522447347641	0.000293855206109583	0.00191722682211548	0.00321592413820326
11	121.328842163086	-8.3895845413208	5.64316940307617	0.00354059832170606	0.00256657530553639	0.00289124972186983	-0.0026282137259841
12	121.328842163086	-9.03893280029297	5.96784353256226	-0.00522560812532902	0.00711201597005129	-0.00717365415766835	-0.00100484199356288
13	124.575584411621	-11.311653137207	6.35745286941528	-0.00912170019000769	-0.00977104809135199	0.00386527273803949	0.0022419011220336
14	121.328842163086	-8.71425819396973	6.29251766204834	0.0155535480007529	-0.00944637414067984	-0.00100484199356288	0.00613799272105098
15	120.030143737793	-9.36360740661621	5.77303886413574	-0.00490093370899558	-0.00555028254166245	0.00776136433705688	0.00418994715437293
16	122.627540588379	-10.0129556655884	6.03277826309204	-0.0130177913233638	0.00321592413820326	0.00776136433705688	0.00548864435404539
17	123.276885986328	-8.71425819396973	5.70810413360596	0.0181509424000978	0.00646266713738441	-0.00100484199356288	0.00646266713738441
18	121.328842163086	-8.06490993499756	5.83797359466553	0.00970941036939621	0.00159255252219737	-0.00327756232582033	0.00191722682211548
19	121.978187561035	-9.03893280029297	5.70810413360596	0.00743668992072344	-0.00360223650932312	-0.0130177913233638	-0.00360223650932312
20	121.328842163086	-9.68828201293945	6.16264820098877	0.0249691028147936	-0.00977104809135199	-0.00490093370899558	-0.00392691092565656
21	120.030143737793	-9.03893280029297	6.16264820098877	0.00126787810586393	-0.00457625929266214	-0.0113944197073579	-3.08191010844894e-05
22	120.679496765137	-8.3895845413208	5.70810413360596	0.00354059832170606	0.00418994715437293	-0.00132951640989631	0.00321592413820326
23	123.926239013672	-9.36360740661621	5.77303886413574	0.00516396993771195	0.000293855206109583	-0.0120437685400248	-0.00165419070981443
24	120.679496765137	-8.06490993499756	5.51329946517944	0.000293855206109583	0.00354059832170606	-0.00360223650932312	-0.000355493422830477
25	122.627540588379	-8.3895845413208	5.70810413360596	0.00451462110504508	-0.00684897974133492	0.00126787810586393	-0.00912170019000769
26	123.926239013672	-9.36360740661621	5.64316940307617	0.00516396993771195	-0.00295288790948689	-0.00522560812532902	-0.00360223650932312
27	121.328842163086	-8.3895845413208	6.22758293151855	0.00321592413820326	0.0149041991680861	0.00483929552137852	0.0022419011220336
28	119.380798339844	-9.03893280029297	6.29251766204834	-0.00360223650932312	-0.00717365415766835	0.000943203864153475	-0.000355493422830477
29	122.627540588379	-9.03893280029297	5.77303886413574	0.00354059832170606	-0.00360223650932312	0.00159255252219737	-0.00522560812532902
30	121.978187561035	-10.0129556655884	5.64316940307617	0.0022419011220336	-0.00555028254166245	0.00678734155371785	0.00873538758605719
31	122.627540588379	-8.71425819396973	5.57823419570923	0.0145795252174139	0.000293855206109583	-0.00230353930965066	0.00321592413820326
32	120.679496765137	-9.03893280029297	5.83797359466553	-0.0136671401560307	-0.000680167751852423	-0.00230353930965066	0.00159255252219737
33	122.627540588379	-10.0129556655884	6.35745286941528	-0.021459324285388	0.000618529506027699	-0.00912170019000769	-0.00132951640989631
34	121.328842163086	-9.68828201293945	6.35745286941528	-0.0230826959013939	0.00516396993771195	-0.00782300252467394	-0.00555028254166245
35	121.328842163086	-7.74023580551147	5.96784353256226	-0.0123684434220195	0.00613799272105098	-0.0162645354866982	0.00159255252219737
36	122.627540588379	-9.36360740661621	5.64316940307617	-0.00327756232582033	0.00646266713738441	-0.00879702530801296	-0.00295288790948689
37	121.978187561035	-8.3895845413208	5.38343000411987	0.01100810803473	0.0100340843200684	-0.0243813935667276	0.00354059832170606
38	121.328842163086	-8.3895845413208	6.03277826309204	-0.00490093370899558	0.00516396993771195	-0.00717365415766835	-0.00847235135734081
39	123.926239013672	-10.3376302719116	5.90290880203247	0.00711201597005129	-0.00360223650932312	-0.0162645354866982	0.00256657530553639
40	123.926239013672	-10.0129556655884	6.29251766204834	0.0213976856321096	0.0113327819854021	-0.00165419070981443	0.000293855206109583
41	121.328842163086	-9.03893280029297	6.35745286941528	0.00613799272105098	0.0103587592020631	0.01847561635077	-0.00360223650932312
42	121.978187561035	-8.71425819396973	5.83797359466553	0.00646266713738441	0.00386527273803949	0.00256657530553639	0.00678734155371785
43	123.276885986328	-8.71425819396973	5.51329946517944	0.01847561635077	0.00678734155371785	-0.00847235135734081	-0.0100957229733467
44	123.276885986328	-9.68828201293945	5.96784353256226	-0.00619963090866804	0.000293855206109583	0.000293855206109583	-0.0110697457566857
45	122.627540588379	-11.9610013961792	5.83797359466553	-0.000355493422830477	-0.00782300252467394	-0.00425158534198999	0.000293855206109583
46	121.328842163086	-9.03893280029297	5.70810413360596	-0.00360223650932312	-3.08191010844894e-05	-0.00587495695799589	0.00256657530553639
47	121.978187561035	-9.36360740661621	6.03277826309204	-0.00555028254166245	0.000943203864153475	-0.00912170019000769	0.000618529506027699
48	122.627540588379	-9.68828201293945	6.42238759994507	-0.00197886489331722	0.00418994715437293	-3.08191010844894e-05	-0.00295288790948689
49	124.575584411621	-9.36360740661621	5.70810413360596	0.000943203864153475	0.0022419011220336	0.00646266713738441	0.00516396993771195
50	122.627540588379	-8.71425819396973	5.70810413360596	0.00516396993771195	-0.00587495695799589	0.0152288740500808	-0.0104203969240189
51	123.276885986328	-10.0129556655884	5.77303886413574	0.00776136433705688	-0.00684897974133492	0.0100340843200684	0.000293855206109583
52	121.328842163086	-9.03893280029297	5.64316940307617	0.0246444288641214	-0.00197886489331722	-0.00295288790948689	0.00191722682211548
53	120.679496765137	-8.06490993499756	5.57823419570923	-0.0198359526693821	-0.00652430532500148	0.0022419011220336	-0.00327756232582033
54	120.679496765137	-10.0129556655884	6.5522575378418	-0.00230353930965066	-0.00457625929266214	0.00776136433705688	0.00321592413820326
55	123.276885986328	-9.68828201293945	6.29251766204834	0.00743668992072344	-0.00165419070981443	-0.000680167751852423	0.01100810803473
56	121.328842163086	-8.06490993499756	5.57823419570923	-0.0120437685400248	0.00289124972186983	0.00711201597005129	0.0022419011220336
57	121.328842163086	-9.68828201293945	5.83797359466553	0.00159255252219737	0.000943203864153475	-0.00847235135734081	0.0022419011220336
58	123.276885986328	-10.3376302719116	5.70810413360596	-0.00652430532500148	-0.00165419070981443	-0.000680167751852423	-0.00490093370899558
59	122.627540588379	-9.68828201293945	5.51329946517944	0.00191722682211548	0.00386527273803949	-0.00555028254166245	-0.00360223650932312
60	120.679496765137	-8.71425819396973	5.83797359466553	-0.0211346503347158	0.00873538758605719	0.00354059832170606	0.00548864435404539
61	123.926239013672	-9.68828201293945	6.16264820098877	-0.00100484199356288	0.0116574559360743	-0.00977104809135199	0.00386527273803949
62	123.276885986328	-9.03893280029297	5.96784353256226	0.0178262684494257	0.00321592413820326	-0.00165419070981443	-0.00327756232582033
63	121.978187561035	-9.03893280029297	5.64316940307617	0.0022419011220336	0.00451462110504508	-0.00165419070981443	0.0022419011220336
64	121.978187561035	-10.0129556655884	5.64316940307617	0.00354059832170606	-0.00684897974133492	-3.08191010844894e-05	-0.0100957229733467
65	121.978187561035	-8.06490993499756	5.44836473464966	0.00289124972186983	0.00191722682211548	0.0022419011220336	-0.0100957229733467
66	119.380798339844	-10.0129556655884	6.03277826309204	-0.0026282137259841	-0.0026282137259841	0.00386527273803949	-0.00782300252467394
67	123.926239013672	-10.0129556655884	5.83797359466553	0.00386527273803949	0.00159255252219737	-0.000355493422830477	-0.00165419070981443
68	121.978187561035	-8.06490993499756	5.96784353256226	-0.0026282137259841	-0.000680167751852423	-0.00327756232582033	-0.00717365415766835
69	122.627540588379	-8.3895845413208	5.83797359466553	0.0171769186854362	-0.000355493422830477	0.0113327819854021	0.000293855206109583
70	122.627540588379	-9.36360740661621	5.70810413360596	-0.0204853005707264	-0.00684897974133492	-0.00165419070981443	0.00256657530553639
71	123.276885986328	-9.36360740661621	6.03277826309204	-0.0100957229733467	-0.00912170019000769	0.00646266713738441	0.00321592413820326
72	121.978187561035	-9.36360740661621	6.74706172943115	-0.00782300252467394	0.00678734155371785	-0.00587495695799589	-0.00587495695799589
73	120.679496765137	-8.71425819396973	5.90290880203247	-0.000355493422830477	0.00126787810586393	-0.00490093370899558	-0.00165419070981443
74	121.978187561035	-8.06490993499756	5.83797359466553	0.01100810803473	0.00483929552137852	-0.000355493422830477	-0.00619963090866804
75	121.978187561035	-8.71425819396973	5.83797359466553	0.0136055024340749	0.0116574559360743	-0.00295288790948689	-0.00327756232582033
76	123.276885986328	-9.36360740661621	6.16264820098877	0.00418994715437293	0.00451462110504508	0.000618529506027699	0.00418994715437293
77	122.627540588379	-10.3376302719116	5.83797359466553	0.0132808275520802	0.00159255252219737	-0.0198359526693821	-0.00360223650932312
78	121.328842163086	-8.06490993499756	5.83797359466553	0.0123068047687411	0.0142548503354192	-0.0152905117720366	0.000618529506027699
79	120.030143737793	-8.71425819396973	5.77303886413574	-0.00360223650932312	0.00321592413820326	-0.0113944197073579	-0.00327756232582033
80	121.978187561035	-8.06490993499756	5.90290880203247	-0.000355493422830477	0.00321592413820326	-0.00944637414067984	-0.0107450718060136
81	121.328842163086	-8.3895845413208	5.83797359466553	-0.00684897974133492	0.00191722682211548	-0.00522560812532902	0.00354059832170606
82	123.276885986328	-8.71425819396973	6.16264820098877	0.0155535480007529	0.00289124972186983	-0.00782300252467394	-0.000355493422830477
83	122.627540588379	-10.0129556655884	6.03277826309204	-0.00684897974133492	-0.00230353930965066	-3.08191010844894e-05	-0.00587495695799589
84	120.679496765137	-10.0129556655884	5.70810413360596	0.01847561635077	-3.08191010844894e-05	0.0022419011220336	-0.00619963090866804
85	120.030143737793	-8.71425819396973	5.96784353256226	-0.0143164889886975	-0.000680167751852423	0.00906006153672934	-0.00392691092565656
86	122.627540588379	-8.3895845413208	5.77303886413574	0.0181509424000978	-0.0026282137259841	0.00418994715437293	-3.08191010844894e-05
87	120.679496765137	-8.3895845413208	5.70810413360596	0.0171769186854362	0.000618529506027699	-0.00197886489331722	0.00159255252219737
88	121.978187561035	-8.71425819396973	5.83797359466553	-0.0152905117720366	-0.00522560812532902	-0.0133424662053585	-0.00360223650932312
89	120.679496765137	-9.03893280029297	5.96784353256226	0.0285405199974775	-0.00782300252467394	0.00678734155371785	-0.00717365415766835
90	120.679496765137	-9.68828201293945	5.44836473464966	-0.00749832857400179	-0.0113944197073579	0.00191722682211548	0.0116574559360743
91	120.679496765137	-8.3895845413208	5.44836473464966	0.00906006153672934	-0.000355493422830477	0.00516396993771195	0.0022419011220336
92	120.679496765137	-8.71425819396973	5.51329946517944	-0.00555028254166245	0.00386527273803949	0.00126787810586393	0.00354059832170606
93	121.978187561035	-9.03893280029297	6.22758293151855	-0.00977104809135199	0.00159255252219737	-0.00619963090866804	0.00256657530553639
94	121.978187561035	-9.03893280029297	5.64316940307617	0.00516396993771195	0.00126787810586393	0.00191722682211548	0.000943203864153475
95	121.328842163086	-8.3895845413208	5.96784353256226	0.00256657530553639	-0.00425158534198999	0.000943203864153475	0.00126787810586393
96	121.978187561035	-10.3376302719116	5.83797359466553	0.0136055024340749	-0.00749832857400179	0.0106834331527352	0.00841071270406246
97	121.978187561035	-8.71425819396973	5.51329946517944	0.00516396993771195	0.00776136433705688	0.00386527273803949	0.00451462110504508
98	118.082099914551	-9.36360740661621	5.77303886413574	0.000293855206109583	0.0103587592020631	-0.00165419070981443	0.000618529506027699
99	122.627540588379	-9.36360740661621	6.09771347045898	0.00483929552137852	-0.000355493422830477	-0.00132951640989631	-0.0026282137259841
100	124.575584411621	-9.36360740661621	5.83797359466553	0.00548864435404539	0.00646266713738441	-0.0247060675173998	0.00613799272105098
101	122.627540588379	-9.03893280029297	5.90290880203247	0.0022419011220336	0.0113327819854021	-0.0428878292441368	0.00386527273803949
102	121.978187561035	-10.6623048782349	6.16264820098877	0.00776136433705688	-0.00327756232582033	-0.0341216214001179	0.00321592413820326
103	121.328842163086	-8.3895845413208	5.83797359466553	0.00126787810586393	0.00451462110504508	-0.0260047651827335	-0.0026282137259841
104	121.328842163086	-9.36360740661621	5.90290880203247	-0.0123684434220195	0.00321592413820326	0.00159255252219737	-0.00230353930965066
105	123.276885986328	-9.03893280029297	6.09771347045898	-0.0104203969240189	0.00678734155371785	0.013930176384747	0.00841071270406246
106	120.679496765137	-8.3895845413208	5.70810413360596	0.00776136433705688	0.00646266713738441	0.0152288740500808	0.00126787810586393
107	122.627540588379	-9.36360740661621	6.09771347045898	-0.00587495695799589	0.00386527273803949	0.0194496400654316	-0.00197886489331722
108	122.627540588379	-10.3376302719116	6.22758293151855	0.0171769186854362	0.00321592413820326	0.0168522447347641	0.00516396993771195
109	123.276885986328	-10.0129556655884	6.22758293151855	0.0191249661147594	-0.00425158534198999	0.0213976856321096	0.00841071270406246
110	122.627540588379	-9.36360740661621	5.96784353256226	0.0116574559360743	-0.000355493422830477	0.013930176384747	0.00321592413820326
111	121.328842163086	-9.03893280029297	6.09771347045898	-0.0126931173726916	-0.00197886489331722	0.0259431265294552	0.00581331877037883
112	122.627540588379	-8.3895845413208	5.70810413360596	0.0022419011220336	-0.00652430532500148	0.00483929552137852	0.000618529506027699
113	123.276885986328	-9.36360740661621	5.96784353256226	0.0106834331527352	0.00483929552137852	-0.00782300252467394	-0.00490093370899558
114	123.276885986328	-9.36360740661621	5.83797359466553	-0.00782300252467394	-0.00360223650932312	0.00418994715437293	0.000293855206109583
115	121.978187561035	-10.3376302719116	6.22758293151855	-0.00425158534198999	-0.00327756232582033	-0.0110697457566857	0.000618529506027699
116	121.328842163086	-8.06490993499756	6.03277826309204	-0.00197886489331722	0.00321592413820326	-0.0175632312893867	0.0126314787194133
117	120.030143737793	-9.36360740661621	5.96784353256226	0.0126314787194133	0.00646266713738441	-0.0120437685400248	0.00483929552137852
118	123.276885986328	-9.36360740661621	5.90290880203247	-0.017887907102704	0.00354059832170606	-0.0113944197073579	0.00483929552137852
119	122.627540588379	-8.3895845413208	5.51329946517944	0.00581331877037883	-0.0026282137259841	0.00613799272105098	-0.00652430532500148
120	120.679496765137	-8.3895845413208	5.96784353256226	0.0168522447347641	-0.000355493422830477	0.00548864435404539	0.00256657530553639
121	121.328842163086	-10.0129556655884	5.83797359466553	-0.00522560812532902	-0.0104203969240189	0.00289124972186983	0.00873538758605719
122	120.030143737793	-8.71425819396973	6.16264820098877	0.00841071270406246	0.00354059832170606	-0.00392691092565656	0.00483929552137852
123	119.380798339844	-8.71425819396973	5.83797359466553	0.00808603875339031	0.00483929552137852	-0.00327756232582033	-0.00132951640989631
124	122.627540588379	-9.03893280029297	5.70810413360596	-0.00425158534198999	-0.00425158534198999	-0.0204853005707264	-0.00132951640989631
125	121.978187561035	-8.71425819396973	5.38343000411987	-0.00360223650932312	-0.00522560812532902	-0.00652430532500148	-0.00555028254166245
126	121.978187561035	-8.3895845413208	5.51329946517944	-0.00425158534198999	-0.00197886489331722	-0.000355493422830477	-0.00977104809135199
127	121.978187561035	-10.3376302719116	6.22758293151855	-0.00392691092565656	-0.0143164889886975	0.00191722682211548	-0.00327756232582033
128	123.276885986328	-9.36360740661621	6.29251766204834	-0.00100484199356288	-0.00425158534198999	-0.00587495695799589	-0.00522560812532902
129	120.030143737793	-9.68828201293945	6.35745286941528	-0.0162645354866982	0.000618529506027699	-0.000680167751852423	0.000618529506027699
130	120.679496765137	-8.71425819396973	6.03277826309204	-0.0113944197073579	0.00256657530553639	-0.00165419070981443	-0.00132951640989631
131	121.328842163086	-8.06490993499756	5.31849479675293	-0.00360223650932312	0.00970941036939621	0.000618529506027699	0.00548864435404539
132	122.627540588379	-9.36360740661621	5.70810413360596	-0.00847235135734081	0.0145795252174139	0.00256657530553639	-0.00360223650932312
133	123.276885986328	-10.3376302719116	5.90290880203247	-0.0120437685400248	0.00321592413820326	-0.00847235135734081	-0.00392691092565656
134	121.978187561035	-10.3376302719116	5.96784353256226	0.00321592413820326	0.000943203864153475	-0.0104203969240189	-0.00619963090866804
135	119.380798339844	-7.74023580551147	5.83797359466553	0.00776136433705688	0.00256657530553639	-0.00100484199356288	0.0022419011220336
136	120.030143737793	-9.36360740661621	6.5522575378418	-0.00165419070981443	0.0149041991680861	-0.00944637414067984	0.00873538758605719
137	122.627540588379	-9.03893280029297	5.83797359466553	0.0103587592020631	0.00970941036939621	-0.00912170019000769	0.0022419011220336
138	121.328842163086	-8.06490993499756	5.44836473464966	0.00321592413820326	0.0142548503354192	-0.00814767740666866	0.00321592413820326
139	120.679496765137	-8.06490993499756	5.90290880203247	0.00483929552137852	0.00289124972186983	-0.00782300252467394	-0.00782300252467394
140	121.328842163086	-9.68828201293945	5.90290880203247	-0.00392691092565656	0.00386527273803949	-0.0120437685400248	0.00289124972186983
141	120.030143737793	-7.74023580551147	6.03277826309204	-0.00327756232582033	0.00321592413820326	0.000293855206109583	0.00126787810586393
142	119.380798339844	-9.68828201293945	6.35745286941528	-0.00555028254166245	0.00970941036939621	-0.00295288790948689	0.00678734155371785
143	123.926239013672	-9.36360740661621	6.35745286941528	-0.0152905117720366	0.000618529506027699	-0.00360223650932312	-0.00327756232582033
144	120.679496765137	-8.06490993499756	5.38343000411987	-0.0211346503347158	0.00483929552137852	-0.00132951640989631	-0.00490093370899558
145	122.627540588379	-9.68828201293945	6.03277826309204	0.00126787810586393	-0.00912170019000769	-0.0026282137259841	-0.00295288790948689
146	121.978187561035	-9.68828201293945	5.77303886413574	-0.00327756232582033	-0.0120437685400248	0.0106834331527352	0.00418994715437293
147	123.276885986328	-8.71425819396973	6.09771347045898	-0.00327756232582033	-0.0110697457566857	-0.00490093370899558	0.00354059832170606
148	120.030143737793	-9.36360740661621	6.35745286941528	-0.00879702530801296	0.00159255252219737	-0.00879702530801296	0.00159255252219737
149	122.627540588379	-9.36360740661621	5.90290880203247	-0.00652430532500148	-0.00977104809135199	0.0113327819854021	-0.0107450718060136
150	122.627540588379	-8.06490993499756	5.44836473464966	-0.00197886489331722	0.0022419011220336	0.000618529506027699	0.000293855206109583
151	122.627540588379	-9.68828201293945	5.64316940307617	0.0022419011220336	-0.0100957229733467	0.00418994715437293	0.00841071270406246
152	123.276885986328	-10.6623048782349	5.90290880203247	0.000293855206109583	-0.0211346503347158	-3.08191010844894e-05	-0.00295288790948689
153	120.679496765137	-8.71425819396973	5.96784353256226	-0.00814767740666866	-0.000355493422830477	-0.0026282137259841	0.0022419011220336
154	119.380798339844	-8.71425819396973	5.90290880203247	-0.00619963090866804	-0.00360223650932312	0.00256657530553639	-0.00100484199356288
155	121.328842163086	-8.71425819396973	6.03277826309204	0.0123068047687411	0.00126787810586393	-0.00782300252467394	-3.08191010844894e-05
156	123.276885986328	-9.03893280029297	5.96784353256226	0.00938473641872406	0.00548864435404539	-0.00327756232582033	0.00159255252219737
157	121.328842163086	-8.71425819396973	5.83797359466553	0.00938473641872406	0.0103587592020631	-0.00814767740666866	0.00159255252219737
158	122.627540588379	-9.68828201293945	5.64316940307617	0.0155535480007529	-0.00522560812532902	-0.00977104809135199	0.000293855206109583
159	123.276885986328	-9.68828201293945	5.70810413360596	-0.00132951640989631	-0.0026282137259841	-0.00717365415766835	-0.00392691092565656
160	120.679496765137	-9.68828201293945	5.83797359466553	-0.00425158534198999	-0.000355493422830477	-0.0123684434220195	-0.00327756232582033
161	120.679496765137	-8.3895845413208	6.03277826309204	0.00126787810586393	0.0022419011220336	-0.00392691092565656	0.00418994715437293
162	121.978187561035	-8.3895845413208	5.90290880203247	0.00711201597005129	-0.00197886489331722	-0.00457625929266214	-0.000355493422830477
163	123.276885986328	-9.68828201293945	6.35745286941528	-0.0100957229733467	0.00613799272105098	0.000293855206109583	0.00159255252219737
164	122.627540588379	-10.3376302719116	5.96784353256226	-0.00782300252467394	-0.00847235135734081	0.00646266713738441	0.00289124972186983
165	121.978187561035	-8.3895845413208	5.70810413360596	0.00938473641872406	-0.00814767740666866	0.00159255252219737	-0.00100484199356288
166	122.627540588379	-10.0129556655884	6.29251766204834	-0.000680167751852423	-0.00100484199356288	0.000943203864153475	-0.000355493422830477
167	122.627540588379	-10.0129556655884	5.64316940307617	0.0171769186854362	0.00418994715437293	-0.00197886489331722	-0.000680167751852423
168	121.328842163086	-8.06490993499756	5.90290880203247	-0.000355493422830477	0.00613799272105098	-0.0107450718060136	-0.00457625929266214
169	120.679496765137	-8.71425819396973	6.03277826309204	-3.08191010844894e-05	-0.00230353930965066	-0.0305502042174339	-0.00197886489331722
170	122.627540588379	-9.36360740661621	6.22758293151855	0.00678734155371785	-0.00879702530801296	-0.0561994761228561	0.000618529506027699
171	121.328842163086	-9.03893280029297	5.83797359466553	-0.00230353930965066	0.00483929552137852	-0.0503553375601768	0.00354059832170606
172	121.978187561035	-9.03893280029297	5.83797359466553	-0.00652430532500148	0.00516396993771195	-0.0458098985254765	-0.00197886489331722
173	121.328842163086	-10.3376302719116	5.83797359466553	-0.00230353930965066	0.011982130818069	-0.0240567177534103	-0.000680167751852423
174	121.978187561035	-8.71425819396973	5.44836473464966	-0.000680167751852423	0.00451462110504508	0.000293855206109583	0.000618529506027699
175	123.276885986328	-10.0129556655884	5.96784353256226	0.0126314787194133	0.00159255252219737	0.0207483377307653	0.00711201597005129
176	122.627540588379	-8.71425819396973	6.09771347045898	0.00451462110504508	-0.00392691092565656	0.0324366129934788	0.00483929552137852
177	122.627540588379	-10.3376302719116	6.09771347045898	-0.0104203969240189	0.00354059832170606	0.0321119390428066	-0.00230353930965066
178	122.627540588379	-10.0129556655884	5.77303886413574	0.00613799272105098	0.00646266713738441	0.0347093306481838	0.00548864435404539
179	121.328842163086	-9.68828201293945	5.90290880203247	-0.00425158534198999	0.00548864435404539	0.0360080301761627	-0.00230353930965066
180	123.926239013672	-9.36360740661621	5.70810413360596	0.00483929552137852	0.00289124972186983	0.0272418223321438	-0.00522560812532902
181	122.627540588379	-10.0129556655884	5.70810413360596	0.00808603875339031	0.00548864435404539	0.0168522447347641	0.00581331877037883
182	123.926239013672	-9.68828201293945	6.03277826309204	0.000618529506027699	0.00386527273803949	0.0178262684494257	-0.000355493422830477
183	120.679496765137	-9.03893280029297	6.03277826309204	0.0168522447347641	-0.00684897974133492	0.01100810803473	-0.00490093370899558
184	121.978187561035	-10.0129556655884	6.35745286941528	-0.0152905117720366	-0.00165419070981443	0.0113327819854021	0.00386527273803949
185	119.380798339844	-8.71425819396973	5.44836473464966	-0.00295288790948689	-0.00782300252467394	0.000618529506027699	-0.00457625929266214
186	123.926239013672	-9.03893280029297	5.57823419570923	0.00256657530553639	-0.0149658378213644	0.0100340843200684	0.000618529506027699
187	121.328842163086	-8.71425819396973	5.70810413360596	0.012956153601408	-0.000680167751852423	-3.08191010844894e-05	0.00289124972186983
188	121.978187561035	-8.71425819396973	5.96784353256226	-0.00652430532500148	-0.00360223650932312	-0.00230353930965066	-0.00749832857400179
189	121.978187561035	-10.6623048782349	6.03277826309204	-0.0104203969240189	-0.0107450718060136	0.00808603875339031	-0.00555028254166245
190	121.328842163086	-10.0129556655884	6.42238759994507	0.0132808275520802	-0.00522560812532902	0.00191722682211548	0.000943203864153475
191	120.679496765137	-8.06490993499756	6.16264820098877	-0.0237320438027382	0.00516396993771195	-0.0026282137259841	0.00548864435404539
192	120.030143737793	-8.06490993499756	5.70810413360596	0.0200989879667759	0.00418994715437293	-0.0143164889886975	-0.00327756232582033
193	123.276885986328	-9.68828201293945	5.96784353256226	0.013930176384747	0.00418994715437293	-0.0169138833880424	-0.000355493422830477
194	123.276885986328	-8.71425819396973	5.83797359466553	-0.0113944197073579	0.000943203864153475	-0.0110697457566857	0.00418994715437293
195	122.627540588379	-10.0129556655884	5.90290880203247	0.00386527273803949	0.000943203864153475	-0.00165419070981443	-0.00652430532500148
196	120.679496765137	-9.68828201293945	6.03277826309204	0.00711201597005129	0.00321592413820326	-0.00587495695799589	0.011982130818069
197	122.627540588379	-9.36360740661621	6.16264820098877	0.00678734155371785	0.0132808275520802	-0.0188619289547205	0.00581331877037883
198	120.679496765137	-8.3895845413208	5.57823419570923	0.00613799272105098	0.0149041991680861	-0.0139918150380254	0.000293855206109583
199	121.328842163086	-8.71425819396973	5.31849479675293	-0.00912170019000769	0.00711201597005129	-0.0123684434220195	-0.00295288790948689
200	121.978187561035	-8.71425819396973	5.57823419570923	-0.00555028254166245	0.012956153601408	-0.0130177913233638	-0.00165419070981443
201	122.627540588379	-8.71425819396973	5.77303886413574	0.00321592413820326	0.00159255252219737	-0.0123684434220195	0.00321592413820326
202	121.978187561035	-10.3376302719116	5.96784353256226	-0.00165419070981443	0.00354059832170606	-0.000680167751852423	-0.00782300252467394
203	121.328842163086	-9.03893280029297	6.09771347045898	-0.0159398596733809	0.00256657530553639	-0.00749832857400179	0.00581331877037883
204	119.380798339844	-8.3895845413208	5.90290880203247	-0.017887907102704	-3.08191010844894e-05	0.0100340843200684	-0.00132951640989631
205	120.679496765137	-9.03893280029297	5.77303886413574	-0.00132951640989631	-0.00587495695799589	0.0158782228827477	-0.00165419070981443
206	122.627540588379	-8.71425819396973	5.18862533569336	-3.08191010844894e-05	-0.00360223650932312	-0.0156151866540313	0.00678734155371785
207	121.328842163086	-8.71425819396973	5.57823419570923	0.00256657530553639	-0.00749832857400179	-0.0308748781681061	-0.00749832857400179
208	122.627540588379	-10.3376302719116	6.22758293151855	0.0126314787194133	-0.0143164889886975	-0.02697878703475	-0.00230353930965066
209	124.575584411621	-9.36360740661621	6.22758293151855	-0.00360223650932312	-0.00100484199356288	-0.00327756232582033	-0.00555028254166245
210	120.030143737793	-9.36360740661621	5.96784353256226	-0.00555028254166245	-0.00912170019000769	0.00159255252219737	-0.000355493422830477
211	123.276885986328	-9.36360740661621	6.03277826309204	0.00646266713738441	0.00256657530553639	0.00938473641872406	0.00776136433705688
212	121.978187561035	-8.71425819396973	6.35745286941528	0.000943203864153475	0.00321592413820326	0.00289124972186983	0.00418994715437293
213	121.328842163086	-8.3895845413208	5.77303886413574	-0.00132951640989631	-0.0117190945893526	0.01100810803473	-0.00230353930965066
214	123.276885986328	-10.9869785308838	5.90290880203247	-0.00100484199356288	-0.0146411629393697	0.0243197549134493	-3.08191010844894e-05
215	121.978187561035	-9.03893280029297	5.64316940307617	-0.00230353930965066	-0.000355493422830477	0.0175015944987535	0.000943203864153475
216	121.978187561035	-9.36360740661621	6.16264820098877	0.00548864435404539	0.000293855206109583	0.00808603875339031	0.00321592413820326
217	121.328842163086	-8.71425819396973	6.16264820098877	-0.00749832857400179	0.00613799272105098	-0.000680167751852423	0.00613799272105098
218	122.627540588379	-8.3895845413208	5.77303886413574	-0.0107450718060136	0.00386527273803949	-0.017887907102704	0.000293855206109583
219	121.328842163086	-8.3895845413208	5.64316940307617	0.00516396993771195	0.00289124972186983	-0.00197886489331722	-0.00522560812532902
220	121.328842163086	-8.71425819396973	5.90290880203247	0.020423661917448	-0.00717365415766835	0.0136055024340749	-0.00555028254166245
221	123.276885986328	-9.68828201293945	5.83797359466553	-0.00230353930965066	0.000943203864153475	0.0162028968334198	-3.08191010844894e-05
222	122.627540588379	-8.71425819396973	5.96784353256226	0.0259431265294552	0.0116574559360743	-0.0188619289547205	-0.00165419070981443
223	121.978187561035	-9.68828201293945	6.16264820098877	-0.0136671401560307	0.0168522447347641	-0.0467839203774929	-0.00555028254166245
224	121.978187561035	-8.71425819396973	5.96784353256226	-0.00327756232582033	0.00678734155371785	-0.0613942667841911	-0.00977104809135199
225	121.978187561035	-9.03893280029297	5.90290880203247	0.00938473641872406	0.00613799272105098	-0.0471085943281651	-3.08191010844894e-05
226	121.328842163086	-8.3895845413208	5.83797359466553	0.0145795252174139	0.0113327819854021	-0.0331475995481014	0.000618529506027699
227	123.926239013672	-10.3376302719116	6.09771347045898	-0.00684897974133492	0.00906006153672934	-0.0123684434220195	-0.0026282137259841
228	123.276885986328	-9.36360740661621	6.09771347045898	0.00126787810586393	0.00646266713738441	-0.017887907102704	-0.0026282137259841
229	119.380798339844	-9.68828201293945	6.29251766204834	-0.0188619289547205	0.0168522447347641	-0.0149658378213644	0.000293855206109583
230	123.926239013672	-9.36360740661621	6.22758293151855	-0.00100484199356288	0.0132808275520802	-0.0159398596733809	-0.00587495695799589
231	121.978187561035	-9.36360740661621	6.03277826309204	0.00386527273803949	0.0100340843200684	-0.0126931173726916	0.00386527273803949
232	121.978187561035	-9.36360740661621	6.03277826309204	-0.0104203969240189	0.0149041991680861	-0.0113944197073579	0.000943203864153475
233	122.627540588379	-10.0129556655884	5.57823419570923	-0.00132951640989631	-0.0026282137259841	0.0379560738801956	-0.00230353930965066
234	123.276885986328	-9.03893280029297	5.83797359466553	-0.00392691092565656	0.00516396993771195	0.0269171483814716	-0.00977104809135199
235	119.380798339844	-8.71425819396973	5.70810413360596	-0.0120437685400248	0.00191722682211548	0.0265924744307995	0.00354059832170606
236	123.926239013672	-10.0129556655884	6.03277826309204	0.0168522447347641	0.00289124972186983	0.01100810803473	-0.00165419070981443
237	122.627540588379	-10.0129556655884	5.51329946517944	0.000618529506027699	0.00711201597005129	0.0142548503354192	0.0022419011220336
238	120.679496765137	-9.03893280029297	5.64316940307617	0.0220470335334539	-0.00522560812532902	0.00841071270406246	-0.00165419070981443
239	122.627540588379	-10.0129556655884	5.38343000411987	0.00289124972186983	-0.0146411629393697	-0.00457625929266214	-0.0026282137259841
240	121.328842163086	-8.71425819396973	5.44836473464966	0.00483929552137852	-0.0175632312893867	0.00613799272105098	-0.00717365415766835
241	120.030143737793	-8.71425819396973	5.57823419570923	0.00126787810586393	0.000293855206109583	0.00613799272105098	0.00386527273803949
242	123.926239013672	-10.0129556655884	5.90290880203247	0.00581331877037883	-0.00165419070981443	0.0162028968334198	-0.00327756232582033
243	121.978187561035	-8.71425819396973	6.03277826309204	-0.0198359526693821	-0.00360223650932312	0.00548864435404539	-0.00652430532500148
244	121.978187561035	-8.71425819396973	6.03277826309204	-0.00619963090866804	0.000293855206109583	0.00841071270406246	0.000618529506027699
245	123.926239013672	-10.0129556655884	5.96784353256226	-3.08191010844894e-05	-0.0240567177534103	0.00321592413820326	0.00321592413820326
246	121.978187561035	-9.68828201293945	5.64316940307617	-0.00197886489331722	-0.0273034609854221	0.00191722682211548	-0.000680167751852423
247	121.978187561035	-9.68828201293945	5.70810413360596	-0.00749832857400179	-0.00912170019000769	0.00451462110504508	-0.00100484199356288
248	122.627540588379	-9.03893280029297	5.70810413360596	-0.00327756232582033	-0.00619963090866804	0.00418994715437293	-0.00522560812532902
249	121.978187561035	-8.71425819396973	5.70810413360596	-0.0204853005707264	-0.00522560812532902	0.00354059832170606	-0.00717365415766835
250	121.328842163086	-8.71425819396973	6.29251766204834	0.0168522447347641	0.00289124972186983	0.00711201597005129	-0.00555028254166245
251	123.276885986328	-9.36360740661621	6.03277826309204	-0.00912170019000769	-0.00490093370899558	-0.00522560812532902	0.00289124972186983
252	123.276885986328	-10.6623048782349	5.83797359466553	-0.00230353930965066	0.00613799272105098	-0.0195112787187099	-0.00652430532500148
253	122.627540588379	-10.0129556655884	5.96784353256226	-0.00165419070981443	0.00808603875339031	-0.0221086721867323	-0.00295288790948689
254	121.328842163086	-9.03893280029297	5.83797359466553	-0.0117190945893526	0.00418994715437293	-0.0260047651827335	0.00321592413820326
255	121.978187561035	-9.03893280029297	5.83797359466553	-0.0123684434220195	0.000943203864153475	-0.0172385573387146	0.00516396993771195
256	123.926239013672	-10.0129556655884	5.90290880203247	0.0288651939481497	0.0132808275520802	-0.0422384813427925	0.00873538758605719
257	122.627540588379	-9.36360740661621	6.29251766204834	0.0239950809627771	0.00841071270406246	-0.0363943427801132	0.00743668992072344
258	121.978187561035	-10.0129556655884	5.70810413360596	-0.00879702530801296	0.000618529506027699	-0.0451605506241322	-0.00522560812532902
259	121.328842163086	-8.71425819396973	5.70810413360596	-0.00652430532500148	0.00386527273803949	-0.0652903541922569	0.00354059832170606
260	120.030143737793	-9.03893280029297	5.77303886413574	-0.00360223650932312	0.00483929552137852	-0.0519787110388279	0.00581331877037883
261	121.978187561035	-9.03893280029297	5.70810413360596	0.00613799272105098	0.000943203864153475	-0.0571734979748726	0.00191722682211548
262	123.276885986328	-9.36360740661621	5.70810413360596	-0.00360223650932312	0.00483929552137852	-0.0334722734987736	-0.0100957229733467
263	124.575584411621	-10.6623048782349	6.22758293151855	0.0132808275520802	0.00581331877037883	-0.021459324285388	0.000943203864153475
264	121.978187561035	-10.0129556655884	6.48732233047485	0.0113327819854021	-0.00197886489331722	-0.0516540370881557	-0.00360223650932312
265	121.328842163086	-9.03893280029297	5.70810413360596	-3.08191010844894e-05	0.00321592413820326	-0.0448358729481697	0.00289124972186983
266	121.978187561035	-10.0129556655884	5.57823419570923	-0.00749832857400179	0.00191722682211548	-0.0227580219507217	0.00418994715437293
267	121.328842163086	-8.3895845413208	5.51329946517944	0.0220470335334539	0.00678734155371785	-0.000680167751852423	-0.00230353930965066
268	121.978187561035	-9.03893280029297	5.57823419570923	-0.0107450718060136	0.00678734155371785	0.0149041991680861	-0.00327756232582033
269	123.926239013672	-10.0129556655884	6.29251766204834	-0.00392691092565656	0.00483929552137852	0.0412028171122074	0.0022419011220336
270	123.276885986328	-11.311653137207	6.22758293151855	0.00191722682211548	-0.00944637414067984	0.0795143842697144	-0.0026282137259841
271	121.978187561035	-9.68828201293945	6.61719226837158	-0.00295288790948689	-0.00197886489331722	0.0879559218883514	0.00159255252219737
272	119.380798339844	-9.03893280029297	5.77303886413574	0.00354059832170606	-0.000680167751852423	0.0642546936869621	0.00126787810586393
273	122.627540588379	-8.06490993499756	5.44836473464966	0.00126787810586393	0.0022419011220336	0.036657378077507	-0.00490093370899558
274	123.276885986328	-10.0129556655884	5.77303886413574	0.00743668992072344	-0.00197886489331722	-0.00879702530801296	-0.0026282137259841
275	123.926239013672	-10.3376302719116	6.16264820098877	0.000943203864153475	0.000293855206109583	-0.0159398596733809	0.00159255252219737
276	121.328842163086	-10.0129556655884	5.90290880203247	0.00906006153672934	-0.00132951640989631	-0.00717365415766835	0.00191722682211548
277	121.328842163086	-9.36360740661621	5.96784353256226	0.0103587592020631	0.00191722682211548	-0.0123684434220195	0.00159255252219737
278	122.627540588379	-10.0129556655884	6.22758293151855	-0.00782300252467394	0.00159255252219737	0.0155535480007529	-0.00100484199356288
279	123.926239013672	-9.36360740661621	5.57823419570923	0.00483929552137852	-0.000680167751852423	0.020423661917448	-0.00684897974133492
280	123.926239013672	-10.0129556655884	5.77303886413574	0.01100810803473	-0.00327756232582033	0.0213976856321096	-0.00457625929266214
281	123.276885986328	-9.36360740661621	5.96784353256226	0.000293855206109583	0.00581331877037883	0.0155535480007529	0.00873538758605719
282	121.978187561035	-9.68828201293945	5.83797359466553	0.00873538758605719	0.000618529506027699	0.0191249661147594	-3.08191010844894e-05
283	123.276885986328	-10.0129556655884	6.16264820098877	0.00483929552137852	-0.00327756232582033	0.025618452578783	-0.00327756232582033
284	122.627540588379	-10.0129556655884	6.22758293151855	-0.00749832857400179	-0.000680167751852423	0.0243197549134493	0.000618529506027699
285	121.328842163086	-9.68828201293945	6.09771347045898	0.00256657530553639	0.000618529506027699	0.031137915328145	-0.00100484199356288
286	121.978187561035	-8.71425819396973	5.12369012832642	-0.000355493422830477	-0.00230353930965066	0.0369820520281792	0.00386527273803949
287	122.627540588379	-10.3376302719116	5.70810413360596	-0.000355493422830477	-0.000680167751852423	-0.00652430532500148	-0.00165419070981443
288	122.627540588379	-10.9869785308838	5.83797359466553	-0.0211346503347158	-0.00100484199356288	0.0353586822748184	-0.00555028254166245
289	121.978187561035	-9.03893280029297	5.57823419570923	-0.0026282137259841	0.00548864435404539	0.0249691028147936	-0.000355493422830477
290	120.679496765137	-9.03893280029297	5.70810413360596	-0.00457625929266214	0.00126787810586393	0.045423585921526	0.00451462110504508
291	121.328842163086	-9.03893280029297	5.96784353256226	0.000618529506027699	0.0103587592020631	0.0376313999295235	-0.00392691092565656
292	121.328842163086	-9.03893280029297	5.64316940307617	-0.00165419070981443	0.0116574559360743	0.0142548503354192	0.00256657530553639
293	123.926239013672	-10.3376302719116	5.57823419570923	0.000618529506027699	-0.000355493422830477	0.0145795252174139	-0.00230353930965066
294	121.978187561035	-10.6623048782349	5.90290880203247	-0.00652430532500148	0.00191722682211548	0.0142548503354192	-0.0026282137259841
295	121.328842163086	-9.36360740661621	5.51329946517944	0.00289124972186983	0.00126787810586393	0.0123068047687411	-0.00132951640989631
296	121.328842163086	-8.71425819396973	5.90290880203247	-0.0117190945893526	0.00906006153672934	0.00483929552137852	0.00613799272105098
297	121.978187561035	-9.68828201293945	6.16264820098877	-0.00360223650932312	0.00711201597005129	0.00289124972186983	-0.00360223650932312
298	123.276885986328	-10.0129556655884	6.29251766204834	-0.0117190945893526	-0.000680167751852423	-0.00977104809135199	0.00256657530553639
299	124.575584411621	-10.3376302719116	6.09771347045898	0.00678734155371785	-0.00425158534198999	-0.0175632312893867	0.00418994715437293
300	121.978187561035	-9.36360740661621	6.03277826309204	-0.0026282137259841	-0.00944637414067984	-0.00100484199356288	-0.000355493422830477
301	120.679496765137	-10.0129556655884	5.77303886413574	0.0217223595827818	-0.0445111989974976	-0.000680167751852423	-0.00197886489331722
302	122.627540588379	-10.3376302719116	6.16264820098877	0.00516396993771195	-0.00490093370899558	-0.0100957229733467	0.00289124972186983
303	121.328842163086	-10.3376302719116	6.16264820098877	-0.0126931173726916	0.00159255252219737	-0.00814767740666866	-0.00392691092565656
304	122.627540588379	-9.68828201293945	6.22758293151855	0.0022419011220336	0.00354059832170606	0.000943203864153475	-0.00327756232582033
305	122.627540588379	-8.71425819396973	5.90290880203247	0.0175015944987535	-0.00814767740666866	-0.00165419070981443	-0.00587495695799589
306	121.978187561035	-10.0129556655884	5.96784353256226	-0.00295288790948689	0.000293855206109583	0.00516396993771195	-0.00587495695799589
307	123.276885986328	-10.6623048782349	5.83797359466553	-0.0133424662053585	0.000618529506027699	-0.0188619289547205	0.000293855206109583
308	121.328842163086	-9.68828201293945	5.44836473464966	0.00678734155371785	0.00906006153672934	-0.0136671401560307	-0.00717365415766835
309	118.7314453125	-9.36360740661621	5.77303886413574	0.00938473641872406	0.00191722682211548	-0.0113944197073579	-0.00165419070981443
310	121.328842163086	-9.36360740661621	5.70810413360596	-0.00392691092565656	0.00873538758605719	-0.0100957229733467	-3.08191010844894e-05
311	121.328842163086	-9.68828201293945	5.57823419570923	-0.00197886489331722	0.00386527273803949	-0.0165892094373703	0.000618529506027699
312	123.276885986328	-10.9869785308838	6.16264820098877	0.00906006153672934	0.0152288740500808	-0.0130177913233638	0.00191722682211548
313	123.926239013672	-11.6363277435303	5.57823419570923	-0.00327756232582033	0.000618529506027699	-0.0305502042174339	-0.00360223650932312
314	122.627540588379	-9.68828201293945	6.03277826309204	-0.00490093370899558	0.0103587592020631	-0.0247060675173998	0.0022419011220336
315	120.679496765137	-10.6623048782349	5.64316940307617	0.000293855206109583	0.0126314787194133	-0.00782300252467394	0.00451462110504508
316	121.978187561035	-9.03893280029297	5.51329946517944	0.0152288740500808	0.0103587592020631	-0.0162645354866982	0.00516396993771195
317	122.627540588379	-10.3376302719116	5.77303886413574	-0.00425158534198999	0.0168522447347641	-0.0302255302667618	0.00646266713738441
318	124.575584411621	-10.6623048782349	6.22758293151855	0.00646266713738441	0.00873538758605719	-0.0204853005707264	0.00776136433705688
319	123.926239013672	-11.6363277435303	5.96784353256226	-0.00717365415766835	0.00548864435404539	-0.0120437685400248	-0.00847235135734081
320	125.224937438965	-10.9869785308838	5.90290880203247	-0.00457625929266214	0.00581331877037883	-0.00977104809135199	0.00646266713738441
321	121.328842163086	-10.6623048782349	6.09771347045898	0.0168522447347641	0.00386527273803949	-0.00879702530801296	0.00321592413820326
322	122.627540588379	-10.0129556655884	6.03277826309204	-0.0143164889886975	0.0132808275520802	-0.0230826959013939	0.00548864435404539
323	121.978187561035	-10.0129556655884	5.57823419570923	-0.0104203969240189	0.00808603875339031	-0.0165892094373703	-0.00165419070981443
324	123.926239013672	-10.3376302719116	5.83797359466553	0.01100810803473	-0.00490093370899558	-0.0191866029053926	-0.00295288790948689
325	123.276885986328	-10.0129556655884	6.09771347045898	-0.0104203969240189	-0.0100957229733467	-0.00944637414067984	0.00678734155371785
326	124.575584411621	-11.311653137207	5.96784353256226	-0.0107450718060136	-0.0139918150380254	0.00613799272105098	-0.00717365415766835
327	121.328842163086	-9.36360740661621	5.70810413360596	0.00613799272105098	0.000943203864153475	0.00678734155371785	-0.00555028254166245
328	120.679496765137	-9.36360740661621	5.70810413360596	-0.0113944197073579	-0.00392691092565656	0.0132808275520802	0.00191722682211548
329	121.978187561035	-10.0129556655884	5.77303886413574	-0.000355493422830477	0.00451462110504508	0.00808603875339031	-0.00522560812532902
330	121.978187561035	-10.3376302719116	5.77303886413574	-0.0100957229733467	-0.0162645354866982	-0.0026282137259841	0.000293855206109583
331	122.627540588379	-9.03893280029297	5.96784353256226	0.0106834331527352	-0.0152905117720366	0.00906006153672934	-0.0026282137259841
332	122.627540588379	-10.6623048782349	5.77303886413574	0.00289124972186983	-0.00749832857400179	0.01100810803473	0.00516396993771195
333	123.926239013672	-10.3376302719116	5.64316940307617	-0.0188619289547205	-0.00392691092565656	0.00970941036939621	-0.00230353930965066
334	119.380798339844	-9.68828201293945	5.64316940307617	0.01100810803473	0.000293855206109583	0.00776136433705688	0.000293855206109583
335	124.575584411621	-10.6623048782349	5.96784353256226	-0.00782300252467394	-0.00132951640989631	0.0106834331527352	0.000943203864153475
336	123.926239013672	-10.6623048782349	5.77303886413574	0.00776136433705688	0.000618529506027699	0.0136055024340749	0.00256657530553639
337	124.575584411621	-10.0129556655884	6.03277826309204	0.0197743140161037	0.00970941036939621	0.00418994715437293	0.00191722682211548
338	121.978187561035	-10.6623048782349	6.03277826309204	-0.021459324285388	-0.00295288790948689	-0.0454852245748043	-0.00230353930965066
339	121.978187561035	-9.68828201293945	5.44836473464966	0.00126787810586393	0.00483929552137852	-0.0273034609854221	0.000618529506027699
340	121.328842163086	-9.36360740661621	5.77303886413574	0.011982130818069	-0.000355493422830477	-0.0165892094373703	0.0022419011220336
341	123.276885986328	-9.68828201293945	5.83797359466553	0.0207483377307653	-0.000680167751852423	-0.00749832857400179	0.000618529506027699
342	124.575584411621	-10.6623048782349	6.09771347045898	0.00678734155371785	0.00354059832170606	-0.000680167751852423	0.000943203864153475
343	123.276885986328	-9.68828201293945	6.09771347045898	-0.00165419070981443	0.00256657530553639	0.00581331877037883	-0.000680167751852423
344	121.328842163086	-10.3376302719116	5.96784353256226	-0.00457625929266214	-0.0130177913233638	0.0136055024340749	0.00516396993771195
345	123.276885986328	-10.9869785308838	6.03277826309204	-0.00392691092565656	0.00354059832170606	0.0191249661147594	-0.00392691092565656
346	121.328842163086	-9.36360740661621	5.44836473464966	0.0022419011220336	-0.0195112787187099	-0.00197886489331722	0.00126787810586393
347	120.679496765137	-9.36360740661621	5.83797359466553	-0.00490093370899558	0.00289124972186983	-0.0156151866540313	0.00483929552137852
348	125.224937438965	-10.6623048782349	5.64316940307617	-0.00360223650932312	0.00451462110504508	0.00321592413820326	-0.00295288790948689
349	124.575584411621	-10.0129556655884	6.09771347045898	-0.00165419070981443	0.00159255252219737	0.013930176384747	0.00354059832170606
350	124.575584411621	-10.6623048782349	6.22758293151855	0.000618529506027699	0.0022419011220336	0.0220470335334539	0.000618529506027699
351	123.926239013672	-11.6363277435303	6.22758293151855	-0.00587495695799589	-0.00782300252467394	0.0324366129934788	0.00321592413820326
352	121.328842163086	-9.68828201293945	5.70810413360596	0.00418994715437293	0.0136055024340749	0.0217223595827818	0.000943203864153475
353	120.030143737793	-8.71425819396973	5.57823419570923	-0.0250307414680719	0.00873538758605719	0.025618452578783	0.00256657530553639
354	124.575584411621	-10.6623048782349	5.77303886413574	0.00906006153672934	0.000618529506027699	0.0295145437121391	-0.00165419070981443
355	122.627540588379	-9.36360740661621	5.64316940307617	0.00354059832170606	0.0123068047687411	0.0230210572481155	0.00711201597005129
356	125.224937438965	-10.9869785308838	6.29251766204834	0.0317872650921345	0.00873538758605719	-0.000355493422830477	0.00354059832170606
357	122.627540588379	-10.6623048782349	5.70810413360596	-0.0104203969240189	0.00451462110504508	-0.0549007803201675	-3.08191010844894e-05
358	122.627540588379	-9.03893280029297	6.22758293151855	0.0142548503354192	0.0197743140161037	-0.0795760303735733	0.00159255252219737
359	120.030143737793	-9.36360740661621	6.09771347045898	-0.00165419070981443	0.00289124972186983	-0.0643163323402405	0.000618529506027699
360	123.926239013672	-9.36360740661621	5.96784353256226	-0.00522560812532902	0.00289124972186983	-0.0662643760442734	-0.00165419070981443
361	121.328842163086	-9.03893280029297	5.57823419570923	0.0197743140161037	-0.00230353930965066	-0.0549007803201675	-0.000355493422830477
362	122.627540588379	-10.3376302719116	5.90290880203247	-0.0165892094373703	0.000618529506027699	-0.0425631552934647	-3.08191010844894e-05
363	125.224937438965	-11.9610013961792	6.16264820098877	0.0100340843200684	-0.0136671401560307	0.0142548503354192	0.00418994715437293
364	123.276885986328	-9.36360740661621	6.09771347045898	0.00906006153672934	-0.0120437685400248	0.0399041213095188	-0.00619963090866804
365	121.978187561035	-10.6623048782349	6.35745286941528	-0.0250307414680719	-0.0026282137259841	0.0593845807015896	-3.08191010844894e-05
366	122.627540588379	-9.68828201293945	5.70810413360596	-0.0126931173726916	-0.00490093370899558	0.0717222020030022	0.00126787810586393
367	124.575584411621	-10.0129556655884	5.70810413360596	0.00321592413820326	-0.00652430532500148	0.0645793676376343	0.00581331877037883
368	124.575584411621	-10.6623048782349	5.77303886413574	0.0132808275520802	-0.0172385573387146	0.0558131635189056	-0.00132951640989631
369	124.575584411621	-10.9869785308838	5.83797359466553	0.00483929552137852	-0.0126931173726916	0.0574365332722664	0.000618529506027699
370	125.874282836914	-11.311653137207	5.96784353256226	0.0152288740500808	-0.00490093370899558	0.0249691028147936	0.00191722682211548
371	124.575584411621	-10.3376302719116	6.22758293151855	-0.00977104809135199	0.00938473641872406	0.029189869761467	0.00191722682211548
372	121.978187561035	-10.9869785308838	6.09771347045898	-0.00652430532500148	0.0162028968334198	0.0123068047687411	0.00386527273803949
373	122.627540588379	-9.03893280029297	5.57823419570923	0.00808603875339031	0.01847561635077	-0.00197886489331722	-0.00165419070981443
374	123.926239013672	-10.9869785308838	5.57823419570923	-0.000680167751852423	0.0168522447347641	-0.0143164889886975	-0.00360223650932312
375	123.926239013672	-9.36360740661621	5.64316940307617	-0.00425158534198999	0.0207483377307653	-0.0130177913233638	0.00516396993771195
376	125.224937438965	-11.311653137207	5.57823419570923	0.000618529506027699	0.0158782228827477	-0.0113944197073579	0.00256657530553639
377	123.926239013672	-9.68828201293945	6.09771347045898	0.011982130818069	0.0113327819854021	-0.00944637414067984	0.00970941036939621
378	122.627540588379	-10.6623048782349	6.09771347045898	-0.0126931173726916	0.00743668992072344	-0.0221086721867323	0.00711201597005129
379	123.926239013672	-10.3376302719116	5.57823419570923	-0.000680167751852423	-0.00360223650932312	-0.00944637414067984	-0.00295288790948689
380	123.926239013672	-10.3376302719116	5.51329946517944	0.000943203864153475	-0.00392691092565656	-0.00522560812532902	0.0022419011220336
381	125.224937438965	-10.6623048782349	5.70810413360596	0.0175015944987535	-0.03444629535079	-0.00360223650932312	0.00483929552137852
382	123.276885986328	-11.311653137207	6.22758293151855	0.000293855206109583	-0.0221086721867323	-0.00652430532500148	-0.0104203969240189
383	122.627540588379	-10.0129556655884	5.96784353256226	0.00873538758605719	-0.0191866029053926	-0.00912170019000769	-0.00619963090866804
384	124.575584411621	-10.6623048782349	6.03277826309204	-0.00490093370899558	-0.0156151866540313	-0.00717365415766835	-0.00847235135734081
385	122.627540588379	-10.3376302719116	6.03277826309204	0.020423661917448	-0.0117190945893526	-0.0159398596733809	0.000943203864153475
386	123.276885986328	-10.0129556655884	5.64316940307617	0.000618529506027699	-0.0247060675173998	-3.08191010844894e-05	-0.00619963090866804
387	125.874282836914	-10.3376302719116	5.83797359466553	0.00776136433705688	-0.00327756232582033	-0.00619963090866804	-0.00587495695799589
388	125.224937438965	-10.0129556655884	5.83797359466553	0.00289124972186983	0.0155535480007529	0.0022419011220336	0.00418994715437293
389	125.224937438965	-11.6363277435303	5.83797359466553	0.00516396993771195	0.00321592413820326	0.0132808275520802	-0.00360223650932312
390	125.874282836914	-10.3376302719116	6.03277826309204	0.00483929552137852	-0.00360223650932312	0.00289124972186983	0.00126787810586393
391	121.328842163086	-10.3376302719116	6.03277826309204	-0.0198359526693821	-0.00619963090866804	-0.000355493422830477	0.00646266713738441
392	123.276885986328	-9.68828201293945	5.77303886413574	0.0301638916134834	-0.00230353930965066	-0.000680167751852423	0.00159255252219737
393	126.523628234863	-10.9869785308838	5.38343000411987	-0.0104203969240189	0.00678734155371785	-0.0100957229733467	0.00483929552137852
394	124.575584411621	-10.6623048782349	5.57823419570923	0.00581331877037883	0.00354059832170606	-0.00230353930965066	-0.00490093370899558
395	124.575584411621	-11.9610013961792	5.83797359466553	0.000943203864153475	0.000293855206109583	-0.00490093370899558	0.00581331877037883
396	123.926239013672	-9.36360740661621	5.64316940307617	0.0149041991680861	0.00386527273803949	-0.000680167751852423	0.00678734155371785
397	122.627540588379	-10.3376302719116	6.22758293151855	0.00613799272105098	0.0168522447347641	-0.00847235135734081	-3.08191010844894e-05
398	125.224937438965	-10.6623048782349	6.16264820098877	-0.0117190945893526	0.0116574559360743	-0.0139918150380254	-0.00100484199356288
399	124.575584411621	-9.68828201293945	5.51329946517944	-0.00425158534198999	0.00191722682211548	-0.0195112787187099	-3.08191010844894e-05
400	123.276885986328	-8.71425819396973	5.57823419570923	-0.00944637414067984	0.00191722682211548	-0.0230826959013939	-0.00587495695799589
401	123.926239013672	-10.0129556655884	5.90290880203247	0.00321592413820326	-0.00165419070981443	-0.00327756232582033	0.0142548503354192
402	125.224937438965	-10.3376302719116	5.90290880203247	0.0142548503354192	-0.000680167751852423	-0.00782300252467394	-0.00522560812532902
403	123.276885986328	-10.0129556655884	5.90290880203247	-0.00457625929266214	-0.00230353930965066	-0.0165892094373703	-0.00100484199356288
404	122.627540588379	-9.68828201293945	6.16264820098877	0.00418994715437293	-0.0026282137259841	-0.0146411629393697	-0.00912170019000769
405	124.575584411621	-9.68828201293945	6.68212699890137	-0.00295288790948689	0.00159255252219737	-0.0156151866540313	-0.00749832857400179
406	125.874282836914	-9.68828201293945	5.90290880203247	0.000618529506027699	-0.00132951640989631	-0.00782300252467394	-0.00814767740666866
407	125.224937438965	-10.9869785308838	5.83797359466553	0.000618529506027699	0.00354059832170606	-0.00912170019000769	0.00126787810586393
408	125.224937438965	-10.6623048782349	5.51329946517944	-0.0113944197073579	-0.00197886489331722	-0.00457625929266214	0.00159255252219737
409	123.276885986328	-9.36360740661621	5.57823419570923	0.00386527273803949	-0.000680167751852423	-3.08191010844894e-05	-0.000355493422830477
410	123.276885986328	-10.0129556655884	5.77303886413574	-0.00684897974133492	-0.00295288790948689	-0.000355493422830477	0.00483929552137852
411	125.224937438965	-10.6623048782349	6.09771347045898	0.01847561635077	0.00159255252219737	-0.00814767740666866	0.0022419011220336
412	123.926239013672	-9.36360740661621	5.64316940307617	0.00548864435404539	-0.00197886489331722	-0.0165892094373703	-0.000680167751852423
413	123.926239013672	-9.68828201293945	5.96784353256226	-3.08191010844894e-05	-0.00360223650932312	-0.0130177913233638	0.000293855206109583
414	123.276885986328	-10.9869785308838	5.83797359466553	0.00256657530553639	-0.00717365415766835	-0.0100957229733467	0.00126787810586393
415	123.276885986328	-9.03893280029297	5.57823419570923	-0.00295288790948689	0.00386527273803949	-0.0211346503347158	0.00126787810586393
416	121.978187561035	-10.6623048782349	5.96784353256226	-0.00782300252467394	-0.000355493422830477	-0.0191866029053926	0.00678734155371785
417	125.224937438965	-9.68828201293945	5.77303886413574	-0.00100484199356288	0.00483929552137852	-0.0211346503347158	-0.000355493422830477
418	123.276885986328	-9.03893280029297	5.96784353256226	-0.00197886489331722	0.00613799272105098	0.000618529506027699	-0.00619963090866804
419	123.926239013672	-10.3376302719116	6.16264820098877	-0.00360223650932312	0.00418994715437293	0.00516396993771195	-0.00490093370899558
420	125.224937438965	-11.6363277435303	6.03277826309204	0.0145795252174139	0.00418994715437293	0.0132808275520802	0.00386527273803949
421	122.627540588379	-10.0129556655884	5.83797359466553	-0.00490093370899558	0.0123068047687411	0.0116574559360743	0.000618529506027699
422	121.978187561035	-9.36360740661621	5.70810413360596	0.00354059832170606	0.011982130818069	0.00256657530553639	0.00581331877037883
423	123.926239013672	-9.36360740661621	5.57823419570923	-0.0120437685400248	0.00711201597005129	-0.0136671401560307	0.00126787810586393
424	124.575584411621	-9.68828201293945	5.96784353256226	-0.00490093370899558	0.00906006153672934	-0.00392691092565656	-0.00165419070981443
425	124.575584411621	-10.6623048782349	5.96784353256226	0.00126787810586393	0.011982130818069	-0.00619963090866804	0.00289124972186983
426	124.575584411621	-9.68828201293945	5.77303886413574	0.00646266713738441	0.00159255252219737	-3.08191010844894e-05	0.00321592413820326
427	123.276885986328	-10.3376302719116	6.09771347045898	-0.00360223650932312	-3.08191010844894e-05	0.0116574559360743	-3.08191010844894e-05
428	123.926239013672	-10.3376302719116	5.96784353256226	0.0162028968334198	-0.000680167751852423	0.00159255252219737	0.00321592413820326
429	122.627540588379	-10.3376302719116	6.09771347045898	-0.0123684434220195	-0.00230353930965066	0.0113327819854021	0.00483929552137852
430	123.276885986328	-9.68828201293945	5.83797359466553	-0.000680167751852423	-0.0026282137259841	-0.00587495695799589	-0.00652430532500148
431	121.978187561035	-9.03893280029297	6.03277826309204	0.01100810803473	0.00126787810586393	-0.00977104809135199	0.00711201597005129
432	124.575584411621	-9.36360740661621	6.09771347045898	0.00938473641872406	-0.000355493422830477	-0.0130177913233638	0.01100810803473
433	125.224937438965	-10.6623048782349	6.03277826309204	-0.00977104809135199	-3.08191010844894e-05	-0.0156151866540313	0.00256657530553639
434	124.575584411621	-10.0129556655884	5.90290880203247	-0.0237320438027382	-0.00684897974133492	-0.0110697457566857	-0.00749832857400179
435	122.627540588379	-10.3376302719116	5.64316940307617	-0.0126931173726916	0.00354059832170606	-0.0130177913233638	0.00678734155371785
436	121.978187561035	-8.3895845413208	5.77303886413574	-0.0217839982360601	-0.00522560812532902	-0.00977104809135199	0.00548864435404539
437	123.276885986328	-10.3376302719116	6.16264820098877	-0.0120437685400248	0.00418994715437293	-0.0130177913233638	0.00354059832170606
438	124.575584411621	-10.3376302719116	6.29251766204834	-0.0162645354866982	0.00483929552137852	-0.0292515084147453	-0.00392691092565656
439	123.276885986328	-9.36360740661621	5.90290880203247	-0.00197886489331722	0.00418994715437293	-0.050680011510849	0.00646266713738441
440	121.978187561035	-9.03893280029297	5.51329946517944	-0.0117190945893526	0.00159255252219737	-0.0422384813427925	0.00483929552137852
441	123.276885986328	-9.03893280029297	5.83797359466553	-0.00879702530801296	0.00873538758605719	-0.0260047651827335	0.00126787810586393
442	122.627540588379	-10.0129556655884	5.90290880203247	0.0162028968334198	0.0116574559360743	-0.00295288790948689	-0.00555028254166245
443	123.926239013672	-9.36360740661621	6.16264820098877	0.0168522447347641	0.011982130818069	0.00743668992072344	-0.00749832857400179
444	123.276885986328	-8.71425819396973	5.83797359466553	0.00841071270406246	0.00386527273803949	0.0194496400654316	-0.00490093370899558
445	123.276885986328	-7.74023580551147	6.22758293151855	0.00646266713738441	-0.000355493422830477	0.0226963832974434	-0.00522560812532902
446	122.627540588379	-11.311653137207	6.03277826309204	-0.00425158534198999	-0.00684897974133492	0.0207483377307653	0.00256657530553639
447	125.224937438965	-9.36360740661621	5.96784353256226	-0.00912170019000769	0.00711201597005129	0.013930176384747	0.00256657530553639
448	121.328842163086	-9.36360740661621	5.83797359466553	-0.00782300252467394	-0.00360223650932312	0.0269171483814716	0.0022419011220336
449	123.276885986328	-9.68828201293945	5.90290880203247	-0.00555028254166245	-0.00392691092565656	0.0343846566975117	0.000943203864153475
450	125.224937438965	-10.0129556655884	5.90290880203247	0.00808603875339031	-0.00977104809135199	0.0321119390428066	0.00483929552137852
451	123.926239013672	-9.03893280029297	6.29251766204834	0.00711201597005129	-0.00490093370899558	0.0278911720961332	-0.000355493422830477
452	120.679496765137	-9.68828201293945	6.03277826309204	0.00386527273803949	-0.0130177913233638	0.0168522447347641	-0.00132951640989631
453	125.224937438965	-9.03893280029297	5.57823419570923	-0.00619963090866804	-3.08191010844894e-05	0.00938473641872406	-0.000355493422830477
454	119.380798339844	-8.06490993499756	5.64316940307617	0.00938473641872406	-0.000355493422830477	0.0181509424000978	-0.00717365415766835
455	122.627540588379	-8.06490993499756	5.44836473464966	0.00256657530553639	0.00289124972186983	0.00906006153672934	0.00548864435404539
456	124.575584411621	-9.36360740661621	5.77303886413574	0.0168522447347641	-0.00327756232582033	0.00386527273803949	0.0022419011220336
457	123.276885986328	-8.71425819396973	5.70810413360596	0.0100340843200684	0.00191722682211548	-0.00197886489331722	0.00321592413820326
458	121.328842163086	-9.03893280029297	6.16264820098877	0.00873538758605719	-0.00457625929266214	-0.0107450718060136	0.00159255252219737
459	122.627540588379	-9.03893280029297	6.09771347045898	0.000293855206109583	-0.00490093370899558	-0.0110697457566857	-0.000680167751852423
460	120.030143737793	-8.06490993499756	5.70810413360596	-0.00360223650932312	-0.00360223650932312	-0.0117190945893526	0.000293855206109583
461	120.679496765137	-8.71425819396973	5.90290880203247	0.00289124972186983	0.00321592413820326	0.000943203864153475	0.00646266713738441
462	123.276885986328	-8.3895845413208	5.77303886413574	0.0136055024340749	0.00613799272105098	-0.0110697457566857	0.00483929552137852
463	123.926239013672	-8.71425819396973	5.90290880203247	0.00646266713738441	0.00906006153672934	-0.0126931173726916	-3.08191010844894e-05
464	123.276885986328	-9.68828201293945	6.16264820098877	0.00354059832170606	0.00354059832170606	-0.00587495695799589	-3.08191010844894e-05
465	123.926239013672	-10.0129556655884	6.29251766204834	-0.00457625929266214	-0.0100957229733467	-0.00652430532500148	-0.000680167751852423
466	123.276885986328	-8.3895845413208	5.90290880203247	0.00743668992072344	0.00256657530553639	-0.00327756232582033	-0.00392691092565656
467	119.380798339844	-8.06490993499756	5.51329946517944	-0.00522560812532902	-0.00360223650932312	-0.00165419070981443	0.000618529506027699
468	123.276885986328	-8.3895845413208	5.77303886413574	-0.0026282137259841	-0.000355493422830477	-0.00684897974133492	-0.00327756232582033
469	121.978187561035	-8.3895845413208	5.64316940307617	-0.0162645354866982	-0.00132951640989631	0.00516396993771195	-0.00197886489331722
470	121.328842163086	-8.3895845413208	5.90290880203247	-3.08191010844894e-05	-0.00392691092565656	0.0103587592020631	-0.00230353930965066
471	122.627540588379	-9.68828201293945	5.70810413360596	-0.00100484199356288	-0.00652430532500148	-0.000680167751852423	0.01100810803473
472	123.926239013672	-9.03893280029297	6.09771347045898	0.0226963832974434	-0.00100484199356288	-3.08191010844894e-05	-0.00295288790948689
473	118.7314453125	-8.3895845413208	5.77303886413574	-0.0120437685400248	-0.00425158534198999	-0.00165419070981443	-0.000680167751852423
474	122.627540588379	-8.71425819396973	6.03277826309204	-3.08191010844894e-05	-0.00100484199356288	-0.000355493422830477	-0.00230353930965066
475	121.978187561035	-8.71425819396973	5.70810413360596	0.0165275707840919	0.00126787810586393	0.00646266713738441	-0.000355493422830477
476	123.926239013672	-9.03893280029297	5.70810413360596	0.00970941036939621	0.00841071270406246	-0.00749832857400179	-0.000355493422830477
477	122.627540588379	-9.03893280029297	5.83797359466553	-0.00360223650932312	0.00743668992072344	-0.0243813935667276	0.00451462110504508
478	123.926239013672	-9.68828201293945	6.29251766204834	0.0149041991680861	0.01100810803473	-0.0458098985254765	-0.00814767740666866
479	121.978187561035	-9.03893280029297	6.16264820098877	0.00678734155371785	0.0113327819854021	-0.0422384813427925	-0.00555028254166245
480	122.627540588379	-8.3895845413208	5.77303886413574	0.00126787810586393	0.00159255252219737	-0.0581475235521793	-0.00457625929266214
481	122.627540588379	-8.3895845413208	5.77303886413574	0.00354059832170606	0.00938473641872406	-0.0620436146855354	-0.00197886489331722
482	123.276885986328	-9.36360740661621	5.64316940307617	-0.00522560812532902	0.0149041991680861	-0.0630176365375519	-0.00749832857400179
483	124.575584411621	-9.68828201293945	5.83797359466553	0.00289124972186983	0.0136055024340749	-0.0419138073921204	0.00126787810586393
484	121.978187561035	-9.68828201293945	5.70810413360596	-0.00392691092565656	-0.00587495695799589	-0.00717365415766835	-0.00717365415766835
485	123.276885986328	-9.03893280029297	5.90290880203247	0.00873538758605719	0.000293855206109583	0.00321592413820326	-0.00295288790948689
486	118.7314453125	-7.74023580551147	5.57823419570923	-0.000355493422830477	0.011982130818069	0.0249691028147936	0.000293855206109583
487	121.328842163086	-8.06490993499756	5.77303886413574	0.00938473641872406	0.0106834331527352	0.0356833562254906	-0.00425158534198999
488	120.679496765137	-8.3895845413208	5.70810413360596	-0.00490093370899558	0.00873538758605719	0.0470469556748867	0.00321592413820326
489	123.276885986328	-8.3895845413208	5.64316940307617	-0.0026282137259841	0.00256657530553639	0.0353586822748184	-0.00327756232582033
490	121.328842163086	-9.68828201293945	5.70810413360596	0.0149041991680861	-0.0100957229733467	0.0308132413774729	-0.00165419070981443
491	123.276885986328	-9.68828201293945	5.90290880203247	0.0022419011220336	0.000943203864153475	0.0467222817242146	0.00581331877037883
492	120.030143737793	-9.03893280029297	6.42238759994507	0.00418994715437293	-0.00392691092565656	0.0145795252174139	-0.00132951640989631
493	120.679496765137	-8.71425819396973	6.09771347045898	0.000943203864153475	-0.00522560812532902	0.00613799272105098	-0.000680167751852423
494	121.328842163086	-8.06490993499756	5.64316940307617	-0.0149658378213644	-0.00327756232582033	-0.0389917381107807	-0.00165419070981443
495	123.276885986328	-9.03893280029297	5.70810413360596	0.00776136433705688	-0.0136671401560307	-0.0597708933055401	0.00159255252219737
496	121.978187561035	-8.71425819396973	5.57823419570923	0.00548864435404539	-0.00165419070981443	-0.0445111989974976	0.00613799272105098
497	123.926239013672	-10.0129556655884	5.90290880203247	0.00970941036939621	-0.00944637414067984	-0.0308748781681061	-0.00684897974133492
498	123.276885986328	-9.36360740661621	6.22758293151855	-0.0100957229733467	0.00418994715437293	-0.0152905117720366	0.00841071270406246
499	120.030143737793	-8.06490993499756	5.96784353256226	-0.00717365415766835	0.00289124972186983	0.00970941036939621	-0.0110697457566857
500	121.978187561035	-7.74023580551147	5.70810413360596	0.0100340843200684	-0.00165419070981443	0.0444495603442192	-0.00619963090866804
501	123.276885986328	-9.03893280029297	5.64316940307617	0.00743668992072344	0.00321592413820326	0.0327612869441509	-0.00327756232582033
502	123.926239013672	-9.03893280029297	5.96784353256226	0.0116574559360743	-0.00197886489331722	0.0444495603442192	-0.00619963090866804
503	122.627540588379	-9.68828201293945	6.03277826309204	0.0116574559360743	-0.00587495695799589	0.0269171483814716	-0.00555028254166245
504	122.627540588379	-8.3895845413208	6.03277826309204	-0.00782300252467394	-0.0026282137259841	0.0230210572481155	-0.00132951640989631
505	119.380798339844	-8.71425819396973	6.16264820098877	-0.0224333461374044	-0.00684897974133492	0.0210730116814375	-0.00490093370899558
506	123.276885986328	-8.3895845413208	5.77303886413574	0.00418994715437293	-0.000355493422830477	0.0168522447347641	-0.00100484199356288
507	121.978187561035	-8.3895845413208	5.57823419570923	0.0275664981454611	-0.00132951640989631	0.000618529506027699	-0.00490093370899558
508	121.978187561035	-9.03893280029297	5.96784353256226	-0.00652430532500148	-0.00360223650932312	0.00289124972186983	-0.00522560812532902
509	121.978187561035	-10.6623048782349	6.03277826309204	-0.00522560812532902	-0.0100957229733467	-3.08191010844894e-05	-0.00392691092565656
510	121.978187561035	-9.36360740661621	6.16264820098877	0.0116574559360743	-0.00587495695799589	0.00126787810586393	-0.00100484199356288
511	120.679496765137	-8.71425819396973	6.03277826309204	-0.0201606266200542	-0.00197886489331722	-0.0198359526693821	0.0126314787194133
512	120.030143737793	-8.06490993499756	6.22758293151855	0.00873538758605719	0.00418994715437293	-0.0156151866540313	0.00516396993771195
513	123.926239013672	-9.36360740661621	6.09771347045898	-0.00425158534198999	0.00386527273803949	-0.0172385573387146	0.0100340843200684
514	122.627540588379	-9.68828201293945	5.57823419570923	-0.00165419070981443	-0.00522560812532902	0.0171769186854362	0.00159255252219737
515	120.030143737793	-8.3895845413208	5.51329946517944	-0.00197886489331722	-0.000355493422830477	0.0334106348454952	-0.00327756232582033
516	123.276885986328	-10.3376302719116	6.16264820098877	0.0243197549134493	-0.00425158534198999	0.020423661917448	0.00191722682211548
517	122.627540588379	-9.03893280029297	5.77303886413574	-0.00749832857400179	0.00289124972186983	0.00970941036939621	0.00581331877037883
518	119.380798339844	-8.06490993499756	5.77303886413574	-0.000355493422830477	-0.00392691092565656	0.00126787810586393	0.00548864435404539
519	122.627540588379	-8.71425819396973	5.96784353256226	0.00548864435404539	-0.00197886489331722	-0.00327756232582033	-0.00814767740666866
520	122.627540588379	-8.71425819396973	5.25356006622314	0.00841071270406246	-0.00132951640989631	0.00418994715437293	-0.00749832857400179
521	120.679496765137	-8.71425819396973	5.51329946517944	0.0262678004801273	-0.0026282137259841	0.00159255252219737	0.00613799272105098
522	122.627540588379	-10.0129556655884	5.57823419570923	0.00354059832170606	-0.00327756232582033	-0.00360223650932312	-0.000355493422830477
523	123.276885986328	-9.36360740661621	5.90290880203247	0.000293855206109583	0.0113327819854021	-0.0169138833880424	0.00613799272105098
524	118.7314453125	-8.3895845413208	5.70810413360596	-0.0136671401560307	0.00191722682211548	-0.0113944197073579	-0.000355493422830477
525	123.276885986328	-10.0129556655884	6.09771347045898	-0.00100484199356288	0.00256657530553639	-0.0217839982360601	0.00289124972186983
526	122.627540588379	-9.36360740661621	5.96784353256226	0.00191722682211548	0.00451462110504508	-0.0311995539814234	-0.00132951640989631
527	123.276885986328	-9.36360740661621	5.90290880203247	-0.00425158534198999	0.0145795252174139	-0.0299008563160896	0.00191722682211548
528	122.627540588379	-10.3376302719116	6.09771347045898	-0.00100484199356288	0.00126787810586393	-0.0256800893694162	-0.00100484199356288
529	122.627540588379	-10.3376302719116	5.90290880203247	-0.00684897974133492	0.00418994715437293	-0.0133424662053585	-0.000355493422830477
530	122.627540588379	-9.68828201293945	5.83797359466553	0.00548864435404539	0.00386527273803949	-0.00327756232582033	0.000293855206109583
531	121.978187561035	-10.0129556655884	6.29251766204834	-0.0100957229733467	0.00581331877037883	-0.00522560812532902	0.00483929552137852
532	122.627540588379	-9.36360740661621	6.22758293151855	-0.00327756232582033	0.00938473641872406	0.00841071270406246	0.00289124972186983
533	121.328842163086	-8.3895845413208	5.70810413360596	0.00970941036939621	0.00126787810586393	-0.0100957229733467	-0.00295288790948689
534	122.627540588379	-10.3376302719116	6.03277826309204	-0.00197886489331722	-0.00100484199356288	-0.00197886489331722	-0.00392691092565656
535	122.627540588379	-10.6623048782349	5.70810413360596	0.0123068047687411	-0.0136671401560307	-0.00490093370899558	0.0022419011220336
536	121.978187561035	-8.06490993499756	5.57823419570923	-0.00197886489331722	0.000293855206109583	0.011982130818069	0.00386527273803949
537	119.380798339844	-8.71425819396973	5.77303886413574	-0.00879702530801296	0.00873538758605719	0.00548864435404539	-0.00360223650932312
538	123.926239013672	-9.68828201293945	6.22758293151855	0.011982130818069	0.00776136433705688	-0.00100484199356288	-0.000680167751852423
539	123.926239013672	-9.03893280029297	6.16264820098877	0.00548864435404539	-0.00847235135734081	-3.08191010844894e-05	-0.00457625929266214
540	124.575584411621	-10.0129556655884	5.90290880203247	0.00321592413820326	-0.00847235135734081	0.00548864435404539	0.000293855206109583
541	124.575584411621	-11.311653137207	5.83797359466553	0.0152288740500808	-0.0123684434220195	0.00743668992072344	0.00191722682211548
542	121.328842163086	-8.06490993499756	5.77303886413574	0.0126314787194133	0.00678734155371785	0.00386527273803949	-0.00619963090866804
543	120.679496765137	-8.71425819396973	5.70810413360596	-0.0026282137259841	-0.00684897974133492	0.00418994715437293	0.00386527273803949
544	125.874282836914	-10.0129556655884	5.83797359466553	-0.00327756232582033	0.000618529506027699	0.00613799272105098	0.000943203864153475
545	124.575584411621	-8.3895845413208	5.90290880203247	0.00906006153672934	-0.00879702530801296	0.00289124972186983	-0.00392691092565656
546	124.575584411621	-10.0129556655884	6.35745286941528	0.0213976856321096	0.00451462110504508	-0.00425158534198999	0.000943203864153475
547	125.224937438965	-10.6623048782349	6.03277826309204	0.0123068047687411	-0.00197886489331722	-0.0299008563160896	-0.00132951640989631
548	121.978187561035	-8.3895845413208	5.64316940307617	-0.0159398596733809	0.00516396993771195	-0.028926832601428	-0.00490093370899558
549	121.328842163086	-8.3895845413208	5.64316940307617	-0.000680167751852423	0.00159255252219737	-0.00977104809135199	0.00321592413820326
550	120.679496765137	-9.03893280029297	5.51329946517944	-0.00652430532500148	-0.00392691092565656	-0.00295288790948689	0.00581331877037883
551	124.575584411621	-9.36360740661621	5.57823419570923	0.00289124972186983	0.00743668992072344	0.0126314787194133	-0.000355493422830477
552	123.926239013672	-10.3376302719116	6.03277826309204	0.013930176384747	0.00256657530553639	0.0113327819854021	0.00678734155371785
553	123.276885986328	-9.03893280029297	5.90290880203247	0.01100810803473	-0.00425158534198999	0.0236704051494598	0.000943203864153475
554	121.978187561035	-9.68828201293945	5.83797359466553	0.0136055024340749	-0.00425158534198999	0.00808603875339031	0.00418994715437293
555	123.926239013672	-9.68828201293945	5.77303886413574	-0.00782300252467394	0.00418994715437293	0.00386527273803949	0.000618529506027699
556	121.328842163086	-8.71425819396973	5.51329946517944	-0.0152905117720366	0.00483929552137852	-0.00165419070981443	0.00354059832170606
557	124.575584411621	-10.0129556655884	5.77303886413574	0.0103587592020631	0.00873538758605719	0.00159255252219737	0.00678734155371785
558	123.926239013672	-10.3376302719116	5.90290880203247	-0.00782300252467394	-0.00132951640989631	-0.0123684434220195	0.00126787810586393
559	125.224937438965	-8.71425819396973	6.16264820098877	0.00581331877037883	0.00354059832170606	-0.0139918150380254	-0.00197886489331722
560	123.926239013672	-10.3376302719116	5.83797359466553	-0.00457625929266214	-0.0130177913233638	0.00126787810586393	-0.00230353930965066
561	123.926239013672	-9.68828201293945	6.09771347045898	-0.00555028254166245	-0.00392691092565656	-0.00652430532500148	0.000943203864153475
562	122.627540588379	-10.0129556655884	5.83797359466553	-0.00944637414067984	-0.000680167751852423	0.00581331877037883	0.00581331877037883
563	121.978187561035	-8.71425819396973	5.57823419570923	-0.00425158534198999	-0.00360223650932312	0.00159255252219737	-0.00425158534198999
564	123.276885986328	-9.03893280029297	5.83797359466553	-0.0113944197073579	0.00289124972186983	0.00256657530553639	0.00256657530553639
565	123.926239013672	-9.36360740661621	5.96784353256226	-0.00165419070981443	0.00321592413820326	-3.08191010844894e-05	-0.00457625929266214
566	123.926239013672	-10.0129556655884	6.42238759994507	0.00354059832170606	-0.00490093370899558	0.00354059832170606	-0.000680167751852423
567	121.978187561035	-9.36360740661621	5.83797359466553	-0.0227580219507217	0.00418994715437293	-0.00230353930965066	-0.00360223650932312
568	123.276885986328	-9.03893280029297	5.77303886413574	-0.00197886489331722	0.00354059832170606	0.00581331877037883	-0.00100484199356288
569	121.328842163086	-8.71425819396973	5.51329946517944	-0.0107450718060136	0.00711201597005129	0.000293855206109583	-0.00327756232582033
570	121.978187561035	-9.03893280029297	5.90290880203247	-0.0143164889886975	-0.00100484199356288	0.00841071270406246	0.00451462110504508
571	123.276885986328	-9.03893280029297	5.70810413360596	0.00516396993771195	-0.000355493422830477	-0.00619963090866804	0.00581331877037883
572	123.276885986328	-9.68828201293945	6.35745286941528	-0.00457625929266214	0.00970941036939621	0.00289124972186983	-0.000680167751852423
573	123.276885986328	-11.311653137207	6.09771347045898	0.00256657530553639	-0.00100484199356288	-0.00879702530801296	-0.00652430532500148
574	123.926239013672	-9.03893280029297	5.70810413360596	-0.0165892094373703	0.00711201597005129	-0.0107450718060136	-0.00132951640989631
575	120.679496765137	-8.3895845413208	5.57823419570923	-3.08191010844894e-05	0.00776136433705688	0.00354059832170606	-3.08191010844894e-05
576	124.575584411621	-9.36360740661621	6.09771347045898	-0.000355493422830477	0.0100340843200684	-0.00327756232582033	0.00743668992072344
577	125.224937438965	-9.68828201293945	5.83797359466553	-0.00230353930965066	0.0136055024340749	-0.0162645354866982	-0.00100484199356288
578	121.328842163086	-8.06490993499756	5.90290880203247	0.0155535480007529	0.00581331877037883	-0.00782300252467394	-0.00457625929266214
579	122.627540588379	-9.68828201293945	6.16264820098877	0.00743668992072344	-0.00230353930965066	-0.0156151866540313	-0.00522560812532902
580	123.276885986328	-8.71425819396973	6.03277826309204	-0.0100957229733467	0.00354059832170606	-0.00879702530801296	-0.00132951640989631
581	120.030143737793	-8.3895845413208	5.77303886413574	-0.0159398596733809	0.0113327819854021	-0.00132951640989631	-0.00165419070981443
582	123.276885986328	-9.03893280029297	5.44836473464966	0.000293855206109583	0.00451462110504508	-0.00587495695799589	0.00354059832170606
583	125.224937438965	-10.0129556655884	5.57823419570923	-0.00425158534198999	-0.000355493422830477	-0.00847235135734081	-0.00490093370899558
584	123.276885986328	-8.3895845413208	5.57823419570923	-0.00814767740666866	0.000618529506027699	-0.00847235135734081	-0.00327756232582033
585	123.276885986328	-10.9869785308838	5.90290880203247	0.0220470335334539	-0.00684897974133492	-3.08191010844894e-05	-0.0126931173726916
586	123.276885986328	-8.71425819396973	5.83797359466553	-0.00100484199356288	-3.08191010844894e-05	-0.0143164889886975	-0.00327756232582033
587	120.030143737793	-8.3895845413208	5.70810413360596	-0.00652430532500148	0.0178262684494257	-0.0120437685400248	0.00126787810586393
588	121.328842163086	-10.0129556655884	5.90290880203247	-0.00684897974133492	-0.00100484199356288	-0.0123684434220195	-0.00100484199356288
589	124.575584411621	-10.0129556655884	5.90290880203247	-0.00295288790948689	0.00289124972186983	-0.0217839982360601	-0.00425158534198999
590	123.276885986328	-9.36360740661621	5.96784353256226	0.00516396993771195	-0.00360223650932312	-0.0117190945893526	-0.00814767740666866
591	121.978187561035	-9.36360740661621	5.83797359466553	0.00126787810586393	-0.00295288790948689	-0.0162645354866982	0.00386527273803949
592	123.276885986328	-9.36360740661621	5.83797359466553	0.00418994715437293	-0.000680167751852423	-0.0224333461374044	-0.00100484199356288
593	122.627540588379	-10.0129556655884	6.35745286941528	-0.00490093370899558	0.00646266713738441	-0.00912170019000769	0.00126787810586393
594	121.978187561035	-10.0129556655884	5.83797359466553	-0.0152905117720366	-0.00100484199356288	0.00483929552137852	0.00711201597005129
595	123.926239013672	-10.3376302719116	5.70810413360596	0.000618529506027699	-0.00555028254166245	0.00711201597005129	0.00159255252219737
596	123.276885986328	-8.71425819396973	5.51329946517944	0.00646266713738441	0.00354059832170606	0.00970941036939621	0.00678734155371785
597	122.627540588379	-9.68828201293945	5.64316940307617	0.0103587592020631	0.00938473641872406	0.0259431265294552	0.00678734155371785
598	125.224937438965	-11.6363277435303	6.29251766204834	0.013930176384747	-0.00392691092565656	0.013930176384747	0.00289124972186983
599	123.926239013672	-9.03893280029297	6.29251766204834	0.0145795252174139	-0.00425158534198999	0.00938473641872406	-0.000680167751852423
600	120.679496765137	-9.68828201293945	6.29251766204834	-0.00977104809135199	-0.00295288790948689	-0.0159398596733809	-3.08191010844894e-05
601	125.224937438965	-10.0129556655884	6.09771347045898	0.0188002903014421	-0.00132951640989631	-0.0373683646321297	-0.00100484199356288
602	123.926239013672	-10.0129556655884	5.51329946517944	0.0223717093467712	-0.000355493422830477	-0.0263294391334057	-0.00100484199356288
603	121.328842163086	-9.36360740661621	5.57823419570923	-0.000680167751852423	0.00191722682211548	-0.0204853005707264	-0.00717365415766835
604	124.575584411621	-11.311653137207	6.16264820098877	0.00743668992072344	-0.00879702530801296	0.000618529506027699	0.00256657530553639
605	123.926239013672	-10.3376302719116	5.64316940307617	0.00159255252219737	-0.00717365415766835	0.0223717093467712	-0.00847235135734081
606	120.679496765137	-9.36360740661621	6.35745286941528	-0.0162645354866982	-0.00522560812532902	0.0288651939481497	-0.00295288790948689
607	124.575584411621	-10.0129556655884	5.96784353256226	-0.00490093370899558	-0.00132951640989631	0.0197743140161037	-0.000355493422830477
608	124.575584411621	-9.68828201293945	5.83797359466553	-0.00555028254166245	-0.00555028254166245	0.0301638916134834	-0.00814767740666866
609	123.926239013672	-10.0129556655884	5.70810413360596	0.00191722682211548	-0.00944637414067984	0.0223717093467712	0.00516396993771195
610	124.575584411621	-10.9869785308838	5.77303886413574	-0.0130177913233638	-0.00879702530801296	0.0223717093467712	-0.00587495695799589
611	123.926239013672	-10.3376302719116	5.90290880203247	0.0259431265294552	-0.0276281367987394	0.0246444288641214	-0.00197886489331722
612	121.328842163086	-9.03893280029297	5.77303886413574	0.0197743140161037	0.00841071270406246	0.0132808275520802	0.000618529506027699
613	124.575584411621	-10.3376302719116	6.09771347045898	0.0132808275520802	0.000618529506027699	0.00159255252219737	-0.00652430532500148
614	121.978187561035	-9.03893280029297	5.64316940307617	0.00386527273803949	0.000943203864153475	-0.00555028254166245	-0.0123684434220195
615	123.276885986328	-10.0129556655884	5.77303886413574	0.00256657530553639	0.00289124972186983	-0.0100957229733467	0.00126787810586393
616	121.978187561035	-9.36360740661621	5.90290880203247	0.0022419011220336	0.00159255252219737	-0.0318489037454128	0.00938473641872406
617	124.575584411621	-10.6623048782349	6.09771347045898	-0.0130177913233638	0.000618529506027699	-0.0315242260694504	0.00743668992072344
618	122.627540588379	-8.71425819396973	5.96784353256226	-0.00165419070981443	0.00191722682211548	-0.0143164889886975	0.00289124972186983
619	120.679496765137	-9.03893280029297	5.90290880203247	0.0123068047687411	0.00483929552137852	-0.00230353930965066	-0.000355493422830477
620	123.276885986328	-8.71425819396973	6.03277826309204	-0.00360223650932312	-0.00165419070981443	0.01847561635077	0.00126787810586393
621	122.627540588379	-8.71425819396973	5.51329946517944	0.0152288740500808	0.00451462110504508	0.00906006153672934	-0.00587495695799589
622	123.926239013672	-9.68828201293945	5.77303886413574	0.00743668992072344	0.00483929552137852	-0.00392691092565656	0.00126787810586393
623	124.575584411621	-11.311653137207	6.16264820098877	-0.00522560812532902	-0.0100957229733467	-0.00100484199356288	-0.00360223650932312
624	121.978187561035	-8.71425819396973	5.83797359466553	0.011982130818069	0.00126787810586393	-0.00295288790948689	-0.00230353930965066
625	119.380798339844	-9.03893280029297	6.03277826309204	0.00321592413820326	-0.00944637414067984	-0.000355493422830477	0.00451462110504508
626	124.575584411621	-9.68828201293945	6.29251766204834	0.00776136433705688	-0.00782300252467394	0.00841071270406246	-0.00360223650932312
627	122.627540588379	-8.71425819396973	5.77303886413574	0.0152288740500808	0.00126787810586393	-0.00652430532500148	0.00159255252219737
628	121.978187561035	-8.71425819396973	5.77303886413574	0.000618529506027699	-0.00360223650932312	0.00548864435404539	-0.00619963090866804
629	121.978187561035	-10.0129556655884	5.77303886413574	0.011982130818069	-0.00652430532500148	-3.08191010844894e-05	0.00159255252219737
630	121.978187561035	-9.03893280029297	5.77303886413574	0.0220470335334539	0.00516396993771195	0.00386527273803949	0.00126787810586393
631	121.978187561035	-9.68828201293945	5.90290880203247	-0.0123684434220195	0.00386527273803949	0.00418994715437293	0.00159255252219737
632	123.926239013672	-10.0129556655884	5.96784353256226	-0.00782300252467394	0.00906006153672934	0.00159255252219737	0.000293855206109583
633	122.627540588379	-8.3895845413208	5.90290880203247	-0.00457625929266214	0.0022419011220336	-0.00230353930965066	-0.000680167751852423
634	123.276885986328	-10.0129556655884	6.09771347045898	0.0175015944987535	0.00321592413820326	0.000943203864153475	-0.0026282137259841
635	123.276885986328	-10.0129556655884	5.64316940307617	0.00159255252219737	-0.00555028254166245	0.0106834331527352	0.00581331877037883
636	123.276885986328	-9.68828201293945	5.96784353256226	0.01100810803473	0.0113327819854021	-0.00295288790948689	0.00256657530553639
637	121.328842163086	-9.03893280029297	5.90290880203247	-0.0162645354866982	0.00613799272105098	-0.00652430532500148	0.0100340843200684
638	122.627540588379	-9.36360740661621	5.96784353256226	-0.00522560812532902	0.00906006153672934	-0.00360223650932312	0.000943203864153475
639	123.276885986328	-9.36360740661621	6.03277826309204	-0.00327756232582033	0.00776136433705688	-0.0123684434220195	-0.00295288790948689
640	124.575584411621	-10.3376302719116	6.35745286941528	-0.00295288790948689	0.01100810803473	-0.0123684434220195	0.000618529506027699
641	125.874282836914	-10.3376302719116	6.22758293151855	0.000943203864153475	0.00548864435404539	-0.00425158534198999	0.00646266713738441
642	122.627540588379	-9.68828201293945	5.64316940307617	0.00159255252219737	0.00418994715437293	-0.0139918150380254	-0.00132951640989631
643	121.328842163086	-9.03893280029297	5.51329946517944	-0.00360223650932312	0.00808603875339031	-0.0182125810533762	0.00841071270406246
644	122.627540588379	-10.0129556655884	6.09771347045898	-0.0113944197073579	-0.00587495695799589	-0.00360223650932312	0.00191722682211548
645	123.926239013672	-9.68828201293945	6.09771347045898	-0.00230353930965066	-0.00132951640989631	-3.08191010844894e-05	-0.00457625929266214
646	122.627540588379	-9.03893280029297	5.83797359466553	0.00516396993771195	-0.00879702530801296	-0.000355493422830477	0.000293855206109583
647	122.627540588379	-10.3376302719116	6.42238759994507	0.00743668992072344	0.00191722682211548	0.00321592413820326	0.0022419011220336
648	124.575584411621	-11.311653137207	5.83797359466553	0.00613799272105098	-0.00879702530801296	0.00321592413820326	-0.000680167751852423
649	124.575584411621	-10.3376302719116	5.77303886413574	-0.0113944197073579	-0.00490093370899558	-0.017887907102704	-0.00132951640989631
650	120.030143737793	-10.0129556655884	5.96784353256226	-0.00749832857400179	-0.00165419070981443	-0.02697878703475	-0.0026282137259841
651	121.978187561035	-8.3895845413208	5.51329946517944	-0.00327756232582033	-0.00165419070981443	-0.0143164889886975	-0.000355493422830477
652	122.627540588379	-9.36360740661621	5.51329946517944	0.00873538758605719	0.00906006153672934	-0.0302255302667618	0.00418994715437293
653	126.523628234863	-10.0129556655884	6.03277826309204	-0.00165419070981443	0.0100340843200684	-0.0100957229733467	-0.00165419070981443
654	122.627540588379	-9.68828201293945	6.09771347045898	-0.00425158534198999	-0.00100484199356288	-0.00425158534198999	-0.00879702530801296
655	123.276885986328	-10.0129556655884	5.83797359466553	0.00938473641872406	0.00841071270406246	0.00256657530553639	0.00743668992072344
656	121.978187561035	-9.03893280029297	5.51329946517944	0.00159255252219737	0.00711201597005129	-0.000680167751852423	-0.00295288790948689
657	121.978187561035	-9.68828201293945	5.64316940307617	0.00776136433705688	0.0210730116814375	-0.00977104809135199	0.000943203864153475
658	123.926239013672	-9.68828201293945	5.90290880203247	-0.000680167751852423	0.0194496400654316	-0.0393164120614529	-0.000680167751852423
659	122.627540588379	-8.71425819396973	5.51329946517944	-0.0133424662053585	0.0145795252174139	-0.0721085146069527	0.00613799272105098
660	121.978187561035	-9.03893280029297	6.16264820098877	0.011982130818069	0.00646266713738441	-0.0487319678068161	-0.00132951640989631
661	123.276885986328	-10.0129556655884	6.03277826309204	0.012956153601408	0.00873538758605719	-0.0198359526693821	0.00678734155371785
662	124.575584411621	-10.6623048782349	5.90290880203247	0.0100340843200684	0.00646266713738441	-3.08191010844894e-05	0.00191722682211548
663	120.030143737793	-10.0129556655884	5.70810413360596	-0.00522560812532902	0.000293855206109583	0.0220470335334539	0.00321592413820326
664	121.978187561035	-8.71425819396973	5.83797359466553	0.0106834331527352	-0.0104203969240189	0.0314625911414623	0.000618529506027699
665	123.276885986328	-9.03893280029297	5.57823419570923	-0.00587495695799589	-0.017887907102704	0.0535404421389103	0.00418994715437293
666	123.276885986328	-9.68828201293945	6.29251766204834	0.0200989879667759	-0.0165892094373703	0.0512677207589149	-0.00295288790948689
667	123.926239013672	-11.311653137207	6.35745286941528	0.0022419011220336	-0.00652430532500148	0.0447742342948914	-0.00100484199356288
668	124.575584411621	-9.68828201293945	5.90290880203247	-0.00360223650932312	-0.00977104809135199	0.0522417463362217	0.00191722682211548
669	120.679496765137	-9.03893280029297	5.70810413360596	-0.00684897974133492	-0.00522560812532902	0.0483456552028656	0.0022419011220336
670	123.926239013672	-10.3376302719116	5.64316940307617	-0.00749832857400179	-0.00912170019000769	0.031137915328145	0.00354059832170606
671	123.926239013672	-10.3376302719116	5.83797359466553	-0.00847235135734081	-0.00522560812532902	0.00646266713738441	0.00126787810586393
672	121.328842163086	-9.03893280029297	5.70810413360596	0.0249691028147936	0.00418994715437293	0.0126314787194133	-0.00165419070981443
673	123.276885986328	-10.3376302719116	5.57823419570923	-0.00457625929266214	-0.0113944197073579	0.00906006153672934	-0.00132951640989631
674	122.627540588379	-9.03893280029297	5.96784353256226	0.00159255252219737	-0.00814767740666866	0.0116574559360743	0.0106834331527352
675	119.380798339844	-8.71425819396973	5.44836473464966	0.00841071270406246	0.00126787810586393	0.0106834331527352	-0.00457625929266214
676	123.276885986328	-10.0129556655884	6.03277826309204	-0.0126931173726916	0.00776136433705688	0.013930176384747	0.00418994715437293
677	124.575584411621	-9.36360740661621	5.57823419570923	0.00516396993771195	0.0116574559360743	-0.00425158534198999	0.00386527273803949
678	123.276885986328	-9.03893280029297	5.77303886413574	-0.0126931173726916	0.0103587592020631	0.00581331877037883	-0.00522560812532902
679	123.926239013672	-10.6623048782349	5.96784353256226	0.00938473641872406	0.00354059832170606	0.000618529506027699	0.000943203864153475
680	125.224937438965	-10.9869785308838	6.03277826309204	0.00678734155371785	0.000943203864153475	-0.00490093370899558	0.00516396993771195
681	124.575584411621	-9.68828201293945	6.03277826309204	-0.0120437685400248	0.00386527273803949	-0.00197886489331722	0.00159255252219737
682	121.328842163086	-9.68828201293945	5.70810413360596	0.000293855206109583	0.0181509424000978	-0.00360223650932312	0.00354059832170606
683	123.276885986328	-9.03893280029297	5.70810413360596	0.00776136433705688	0.0162028968334198	-0.00814767740666866	-0.000355493422830477
684	123.926239013672	-9.03893280029297	5.51329946517944	-0.00295288790948689	0.0142548503354192	-0.00457625929266214	-0.00782300252467394
685	124.575584411621	-10.3376302719116	5.77303886413574	0.0113327819854021	0.000293855206109583	-0.00100484199356288	-0.0026282137259841
686	124.575584411621	-10.9869785308838	5.90290880203247	0.00191722682211548	-0.00360223650932312	-0.00392691092565656	-0.00652430532500148
687	122.627540588379	-8.71425819396973	5.90290880203247	-3.08191010844894e-05	0.0168522447347641	-0.00327756232582033	0.00126787810586393
688	120.030143737793	-9.03893280029297	5.57823419570923	-0.0123684434220195	0.00678734155371785	0.00451462110504508	-0.00295288790948689
689	123.926239013672	-10.0129556655884	5.70810413360596	0.00938473641872406	0.00191722682211548	-0.00360223650932312	0.000618529506027699
690	123.926239013672	-10.0129556655884	5.77303886413574	-0.00100484199356288	-0.00132951640989631	-0.000355493422830477	-0.0026282137259841
691	121.978187561035	-9.68828201293945	6.03277826309204	-0.00425158534198999	0.00516396993771195	0.00581331877037883	-0.000355493422830477
692	123.276885986328	-10.6623048782349	5.90290880203247	0.00321592413820326	-0.00782300252467394	-0.00749832857400179	0.00548864435404539
693	121.978187561035	-8.71425819396973	5.90290880203247	0.00321592413820326	-0.00425158534198999	-0.0149658378213644	-0.00749832857400179
694	120.030143737793	-8.71425819396973	6.03277826309204	-0.00132951640989631	-0.00165419070981443	-0.00717365415766835	-0.000680167751852423
695	123.926239013672	-9.68828201293945	6.09771347045898	-0.0110697457566857	-0.00230353930965066	-0.0133424662053585	0.00548864435404539
696	123.926239013672	-9.03893280029297	5.57823419570923	0.0175015944987535	-0.0123684434220195	-0.00230353930965066	0.00548864435404539
697	121.978187561035	-8.71425819396973	5.64316940307617	0.00354059832170606	0.00321592413820326	-0.00100484199356288	0.00256657530553639
698	123.926239013672	-10.0129556655884	5.83797359466553	-0.0126931173726916	-0.000355493422830477	-0.00847235135734081	0.00354059832170606
699	124.575584411621	-10.6623048782349	5.96784353256226	0.00289124972186983	-0.00165419070981443	-0.0104203969240189	-0.0104203969240189
700	123.926239013672	-9.68828201293945	5.83797359466553	0.00354059832170606	-0.0182125810533762	-0.00619963090866804	0.00256657530553639
701	120.679496765137	-8.71425819396973	6.16264820098877	-0.00425158534198999	-0.0169138833880424	-0.00814767740666866	0.00191722682211548
702	123.276885986328	-9.36360740661621	5.51329946517944	0.0181509424000978	0.00678734155371785	-0.0104203969240189	-0.0026282137259841
703	123.926239013672	-9.36360740661621	5.70810413360596	-0.00165419070981443	-0.000355493422830477	-0.000680167751852423	-0.00360223650932312
704	125.224937438965	-10.6623048782349	5.77303886413574	-0.00587495695799589	0.000943203864153475	-0.0156151866540313	-0.00684897974133492
705	123.276885986328	-10.6623048782349	5.64316940307617	-3.08191010844894e-05	-0.00782300252467394	-0.00717365415766835	-0.00490093370899558
706	124.575584411621	-10.0129556655884	6.09771347045898	-0.0026282137259841	0.00581331877037883	-0.00879702530801296	0.00191722682211548
707	120.030143737793	-9.03893280029297	6.03277826309204	0.0022419011220336	0.00516396993771195	-0.0100957229733467	0.00191722682211548
708	122.627540588379	-9.03893280029297	6.16264820098877	-0.00295288790948689	0.0022419011220336	0.000293855206109583	-0.00295288790948689
709	123.276885986328	-9.03893280029297	5.83797359466553	0.0103587592020631	0.00483929552137852	0.00386527273803949	0.00418994715437293
710	122.627540588379	-9.36360740661621	6.03277826309204	-0.00977104809135199	0.00256657530553639	-0.00879702530801296	-3.08191010844894e-05
711	122.627540588379	-10.3376302719116	5.51329946517944	-0.000355493422830477	-0.0123684434220195	-0.00847235135734081	0.00581331877037883
712	122.627540588379	-9.03893280029297	5.77303886413574	0.00483929552137852	0.0106834331527352	-0.0133424662053585	-0.00132951640989631
713	121.978187561035	-9.68828201293945	6.03277826309204	-0.0156151866540313	0.0103587592020631	-0.0120437685400248	0.00159255252219737
714	123.276885986328	-9.36360740661621	6.35745286941528	0.0145795252174139	0.01100810803473	-0.0100957229733467	-0.00132951640989631
715	124.575584411621	-9.68828201293945	6.22758293151855	0.0113327819854021	0.012956153601408	-0.0211346503347158	0.00678734155371785
716	122.627540588379	-9.03893280029297	5.83797359466553	-3.08191010844894e-05	0.0113327819854021	-0.0422384813427925	0.0100340843200684
717	123.926239013672	-10.6623048782349	5.70810413360596	0.0178262684494257	0.012956153601408	-0.0165892094373703	-0.00490093370899558
718	123.926239013672	-10.3376302719116	5.96784353256226	0.00483929552137852	0.0106834331527352	-0.00522560812532902	0.000293855206109583
719	123.276885986328	-10.3376302719116	5.90290880203247	0.00256657530553639	0.00970941036939621	0.01100810803473	-0.0026282137259841
720	121.978187561035	-10.3376302719116	6.16264820098877	-0.00619963090866804	0.0142548503354192	0.00873538758605719	0.00289124972186983
721	123.926239013672	-9.68828201293945	6.35745286941528	0.0126314787194133	0.0165275707840919	0.013930176384747	0.00126787810586393
722	122.627540588379	-10.0129556655884	5.77303886413574	-0.00132951640989631	0.00873538758605719	-0.000680167751852423	0.00418994715437293
723	121.978187561035	-9.03893280029297	5.44836473464966	0.00970941036939621	0.011982130818069	0.000943203864153475	-0.00555028254166245
724	122.627540588379	-10.6623048782349	5.44836473464966	-0.00165419070981443	-0.00684897974133492	0.00289124972186983	-0.00944637414067984
725	122.627540588379	-10.3376302719116	5.96784353256226	-0.00717365415766835	-0.00490093370899558	0.00191722682211548	0.00451462110504508
726	120.030143737793	-9.03893280029297	5.57823419570923	-0.00425158534198999	-0.00977104809135199	0.00159255252219737	0.00159255252219737
727	121.978187561035	-8.71425819396973	5.83797359466553	0.00613799272105098	-0.000680167751852423	-0.00555028254166245	-0.00392691092565656
728	125.224937438965	-9.68828201293945	5.96784353256226	-0.00327756232582033	-0.0292515084147453	-3.08191010844894e-05	0.000618529506027699
729	124.575584411621	-10.6623048782349	6.16264820098877	-0.00327756232582033	-0.0107450718060136	-0.00230353930965066	-0.00879702530801296
730	124.575584411621	-10.3376302719116	5.83797359466553	0.00321592413820326	-0.0311995539814234	-0.00814767740666866	0.00191722682211548
731	123.276885986328	-10.3376302719116	6.22758293151855	-0.0149658378213644	-0.00749832857400179	-0.00847235135734081	0.00776136433705688
732	120.679496765137	-9.36360740661621	5.83797359466553	-0.00749832857400179	-0.0172385573387146	-0.00230353930965066	0.00451462110504508
733	123.276885986328	-8.06490993499756	5.83797359466553	-0.00684897974133492	0.0022419011220336	-0.00197886489331722	-0.00392691092565656
734	124.575584411621	-10.3376302719116	6.22758293151855	0.00938473641872406	-0.00360223650932312	-0.00522560812532902	0.00321592413820326
735	123.926239013672	-9.36360740661621	5.70810413360596	-0.0117190945893526	-0.00847235135734081	0.00906006153672934	0.00451462110504508
736	123.926239013672	-10.0129556655884	5.90290880203247	0.0022419011220336	0.000618529506027699	0.00289124972186983	0.00159255252219737
737	123.926239013672	-10.6623048782349	6.03277826309204	0.0155535480007529	0.00256657530553639	-0.0169138833880424	0.011982130818069
738	122.627540588379	-9.03893280029297	5.77303886413574	-0.00100484199356288	0.0123068047687411	-0.0467839203774929	0.000618529506027699
739	120.030143737793	-8.71425819396973	5.57823419570923	-0.0260047651827335	0.0178262684494257	-0.0600955672562122	-0.00652430532500148
740	121.328842163086	-8.71425819396973	5.90290880203247	0.00354059832170606	0.0103587592020631	-0.0367190167307854	-0.00197886489331722
741	125.224937438965	-10.0129556655884	5.96784353256226	0.0113327819854021	0.0116574559360743	-0.0221086721867323	-3.08191010844894e-05
742	123.926239013672	-10.3376302719116	5.90290880203247	0.0126314787194133	0.011982130818069	0.0106834331527352	-0.00587495695799589
743	121.978187561035	-10.0129556655884	5.90290880203247	-0.00425158534198999	0.0126314787194133	0.00126787810586393	0.00581331877037883
744	123.276885986328	-8.71425819396973	5.77303886413574	0.00159255252219737	0.0132808275520802	0.00678734155371785	-0.000355493422830477
745	121.328842163086	-9.36360740661621	6.03277826309204	0.0022419011220336	0.00938473641872406	0.00483929552137852	-0.00327756232582033
746	122.627540588379	-9.03893280029297	5.96784353256226	0.00418994715437293	0.00386527273803949	0.00970941036939621	-0.00132951640989631
747	125.874282836914	-10.0129556655884	6.03277826309204	0.01100810803473	0.00743668992072344	-0.00619963090866804	-0.00360223650932312
748	124.575584411621	-9.68828201293945	6.35745286941528	-0.000680167751852423	0.00126787810586393	0.0239950809627771	-0.00652430532500148
749	123.926239013672	-10.9869785308838	5.90290880203247	-0.0104203969240189	-0.00814767740666866	0.0259431265294552	-3.08191010844894e-05
750	123.926239013672	-9.36360740661621	5.70810413360596	-0.000355493422830477	-0.00360223650932312	0.0132808275520802	0.00386527273803949
751	120.679496765137	-9.68828201293945	5.70810413360596	0.00711201597005129	-0.00100484199356288	0.00483929552137852	0.00906006153672934
752	123.276885986328	-10.0129556655884	6.03277826309204	-0.00522560812532902	0.00191722682211548	-0.00295288790948689	-0.00684897974133492
753	123.926239013672	-9.03893280029297	5.77303886413574	-0.000355493422830477	-0.0152905117720366	-0.0107450718060136	0.00289124972186983
754	123.926239013672	-9.68828201293945	6.8119969367981	0.000618529506027699	-0.0110697457566857	-0.00392691092565656	-0.00847235135734081
755	123.276885986328	-9.36360740661621	6.09771347045898	0.0175015944987535	-0.00749832857400179	-0.00847235135734081	0.00451462110504508
756	124.575584411621	-11.6363277435303	6.16264820098877	0.00808603875339031	-0.0175632312893867	-0.00490093370899558	0.00873538758605719
757	121.978187561035	-9.03893280029297	5.64316940307617	0.00613799272105098	-0.00587495695799589	0.00386527273803949	-0.00100484199356288
758	120.030143737793	-9.36360740661621	5.77303886413574	-0.00782300252467394	-0.00230353930965066	-0.00132951640989631	0.00191722682211548
759	123.276885986328	-8.71425819396973	5.90290880203247	0.000293855206109583	-0.00814767740666866	0.00451462110504508	-0.00814767740666866
760	121.978187561035	-8.71425819396973	5.70810413360596	0.00418994715437293	-0.00717365415766835	0.00938473641872406	-0.00100484199356288
761	121.328842163086	-9.36360740661621	6.22758293151855	-0.0149658378213644	-0.00392691092565656	0.00126787810586393	0.00386527273803949
762	123.926239013672	-11.6363277435303	5.90290880203247	0.0132808275520802	-0.00490093370899558	-0.0318489037454128	-0.00522560812532902
763	121.978187561035	-10.3376302719116	5.96784353256226	0.0116574559360743	0.00289124972186983	-0.028926832601428	-0.00100484199356288
764	120.030143737793	-8.71425819396973	5.70810413360596	0.00289124972186983	-0.00457625929266214	-0.0107450718060136	-0.00392691092565656
765	123.926239013672	-10.0129556655884	5.83797359466553	-0.00425158534198999	0.00581331877037883	-0.0201606266200542	-0.00490093370899558
766	123.276885986328	-10.3376302719116	5.83797359466553	-0.00555028254166245	-0.0026282137259841	0.000293855206109583	-0.00490093370899558
767	123.276885986328	-10.6623048782349	6.09771347045898	0.00126787810586393	0.000943203864153475	-0.00587495695799589	-0.00587495695799589
768	123.926239013672	-10.6623048782349	6.29251766204834	-0.00749832857400179	-0.00652430532500148	-0.00197886489331722	0.0022419011220336
769	123.276885986328	-9.36360740661621	5.90290880203247	-0.00132951640989631	0.00711201597005129	-0.000355493422830477	-0.0143164889886975
770	120.030143737793	-9.68828201293945	5.44836473464966	-0.00684897974133492	-0.00165419070981443	-0.0152905117720366	0.0022419011220336
771	122.627540588379	-10.0129556655884	5.51329946517944	0.0252937767654657	0.0113327819854021	-0.00197886489331722	0.00548864435404539
772	123.276885986328	-9.68828201293945	5.57823419570923	-0.00847235135734081	0.0100340843200684	-0.00360223650932312	0.00483929552137852
773	123.926239013672	-9.68828201293945	6.03277826309204	-0.00132951640989631	0.0155535480007529	-0.00490093370899558	-0.00295288790948689
774	121.328842163086	-10.6623048782349	6.09771347045898	0.00126787810586393	-0.00684897974133492	-0.00197886489331722	0.00159255252219737
775	121.978187561035	-10.0129556655884	6.16264820098877	0.00743668992072344	-0.00197886489331722	0.000618529506027699	0.000618529506027699
776	123.276885986328	-10.3376302719116	6.03277826309204	-0.00327756232582033	0.00191722682211548	0.00159255252219737	0.0103587592020631
777	121.328842163086	-9.68828201293945	5.90290880203247	-0.00327756232582033	0.00191722682211548	0.00418994715437293	-0.00132951640989631
778	121.978187561035	-9.68828201293945	5.64316940307617	-0.00684897974133492	0.00159255252219737	0.00873538758605719	-3.08191010844894e-05
779	121.328842163086	-9.03893280029297	5.57823419570923	0.0132808275520802	0.00776136433705688	0.00321592413820326	0.00873538758605719
780	122.627540588379	-9.36360740661621	5.70810413360596	-0.0123684434220195	-0.00132951640989631	0.011982130818069	-0.00132951640989631
781	124.575584411621	-11.311653137207	6.22758293151855	0.012956153601408	-0.00619963090866804	-0.00197886489331722	0.0022419011220336
782	123.926239013672	-9.68828201293945	6.16264820098877	0.0022419011220336	0.0149041991680861	-0.00847235135734081	-0.0026282137259841
783	119.380798339844	-9.03893280029297	5.83797359466553	-0.0260047651827335	0.000618529506027699	-0.0185372550040483	0.00354059832170606
784	125.224937438965	-10.3376302719116	5.64316940307617	0.000618529506027699	0.0103587592020631	-0.0221086721867323	-0.00522560812532902
785	121.978187561035	-9.03893280029297	5.83797359466553	0.00711201597005129	0.00289124972186983	-0.0250307414680719	-0.00327756232582033
786	123.276885986328	-10.3376302719116	6.22758293151855	0.0100340843200684	0.00256657530553639	-0.0195112787187099	0.00581331877037883
787	121.328842163086	-10.6623048782349	5.70810413360596	0.00516396993771195	-0.00230353930965066	-0.0146411629393697	-0.00165419070981443
788	121.978187561035	-9.03893280029297	6.16264820098877	0.0136055024340749	0.00548864435404539	0.0162028968334198	0.00256657530553639
789	120.679496765137	-10.0129556655884	6.16264820098877	-0.0201606266200542	0.00451462110504508	0.0399041213095188	-3.08191010844894e-05
790	124.575584411621	-10.0129556655884	6.09771347045898	0.00938473641872406	-0.00587495695799589	0.049319677054882	-0.00490093370899558
791	123.926239013672	-9.68828201293945	5.64316940307617	0.0181509424000978	0.00776136433705688	0.0282158460468054	0.00483929552137852
792	121.978187561035	-9.36360740661621	6.61719226837158	-0.00100484199356288	0.00418994715437293	0.0213976856321096	0.00418994715437293
793	122.627540588379	-10.3376302719116	5.83797359466553	-0.0126931173726916	-0.00587495695799589	0.0158782228827477	0.00354059832170606
794	122.627540588379	-10.0129556655884	6.22758293151855	-0.0159398596733809	-0.00165419070981443	0.00289124972186983	0.00548864435404539
795	121.328842163086	-10.0129556655884	6.35745286941528	0.00418994715437293	0.00483929552137852	0.00516396993771195	0.00516396993771195
796	121.978187561035	-9.36360740661621	5.90290880203247	-0.0152905117720366	0.00256657530553639	0.000943203864153475	0.00581331877037883
797	123.276885986328	-9.68828201293945	5.90290880203247	0.0191249661147594	-0.000355493422830477	0.0022419011220336	-0.00165419070981443
798	123.276885986328	-10.0129556655884	5.77303886413574	-0.0211346503347158	-0.0117190945893526	0.00678734155371785	0.00743668992072344
799	124.575584411621	-10.3376302719116	6.09771347045898	0.0103587592020631	-0.00555028254166245	0.00841071270406246	0.000293855206109583
800	124.575584411621	-10.6623048782349	6.16264820098877	0.00191722682211548	-0.0159398596733809	0.00743668992072344	-0.00327756232582033
801	122.627540588379	-9.03893280029297	6.16264820098877	-0.00327756232582033	-0.00132951640989631	0.00386527273803949	-0.000355493422830477
802	120.030143737793	-9.03893280029297	6.09771347045898	-0.0104203969240189	-0.000355493422830477	-0.0136671401560307	0.000618529506027699
803	123.926239013672	-9.68828201293945	5.90290880203247	-0.00684897974133492	0.00386527273803949	-0.0350956469774246	0.00289124972186983
804	123.926239013672	-10.0129556655884	5.83797359466553	-0.0217839982360601	0.00646266713738441	-0.0139918150380254	0.000618529506027699
805	123.926239013672	-9.68828201293945	5.77303886413574	-0.00717365415766835	0.00743668992072344	0.00548864435404539	-0.00132951640989631
806	121.328842163086	-10.0129556655884	5.57823419570923	0.00451462110504508	0.000293855206109583	0.011982130818069	0.000293855206109583
807	122.627540588379	-10.0129556655884	6.29251766204834	-0.00165419070981443	0.00938473641872406	0.0200989879667759	-0.00522560812532902
808	121.328842163086	-10.0129556655884	6.22758293151855	-0.00587495695799589	-0.00165419070981443	0.00451462110504508	-0.0026282137259841
809	121.978187561035	-8.71425819396973	5.57823419570923	0.00289124972186983	0.00970941036939621	0.0145795252174139	-0.00360223650932312
810	122.627540588379	-8.71425819396973	5.64316940307617	-0.00197886489331722	0.00581331877037883	0.0106834331527352	-0.00457625929266214
811	123.926239013672	-8.71425819396973	5.44836473464966	0.00906006153672934	0.00841071270406246	-0.000355493422830477	0.00613799272105098
812	122.627540588379	-9.36360740661621	5.51329946517944	0.00418994715437293	0.00386527273803949	-0.000680167751852423	-0.000680167751852423
813	123.276885986328	-10.3376302719116	5.96784353256226	-0.0107450718060136	0.00451462110504508	-0.00197886489331722	0.00321592413820326
814	121.328842163086	-9.03893280029297	6.16264820098877	0.0152288740500808	0.00418994715437293	-3.08191010844894e-05	-0.00879702530801296
815	121.978187561035	-8.3895845413208	6.22758293151855	0.000293855206109583	0.00581331877037883	-3.08191010844894e-05	-0.00360223650932312
816	123.276885986328	-9.03893280029297	5.96784353256226	0.01100810803473	0.00386527273803949	-0.00490093370899558	0.00321592413820326
817	125.874282836914	-10.0129556655884	5.64316940307617	0.00354059832170606	0.0188002903014421	-0.023407369852066	-0.00132951640989631
818	123.926239013672	-9.68828201293945	5.64316940307617	-0.00327756232582033	0.00613799272105098	-0.0204853005707264	-0.00652430532500148
819	123.926239013672	-10.9869785308838	5.83797359466553	-0.00717365415766835	-0.00457625929266214	-0.0169138833880424	-0.00684897974133492
820	123.276885986328	-9.03893280029297	5.83797359466553	0.012956153601408	-0.00295288790948689	-0.00392691092565656	-0.0026282137259841
821	119.380798339844	-8.71425819396973	5.83797359466553	0.00191722682211548	0.00841071270406246	0.00613799272105098	-0.00295288790948689
822	123.926239013672	-10.0129556655884	6.42238759994507	0.00159255252219737	0.00159255252219737	-0.00100484199356288	-0.00425158534198999
823	124.575584411621	-9.68828201293945	5.70810413360596	0.00256657530553639	0.00808603875339031	-0.00977104809135199	-3.08191010844894e-05
824	124.575584411621	-9.36360740661621	5.77303886413574	-0.00684897974133492	0.00678734155371785	-0.0337969474494457	-0.00522560812532902
825	123.926239013672	-10.3376302719116	5.57823419570923	-0.00782300252467394	-0.00879702530801296	-0.0750305876135826	-0.00522560812532902
826	124.575584411621	-10.3376302719116	5.83797359466553	0.00386527273803949	0.00386527273803949	-0.0610695891082287	0.00159255252219737
827	121.328842163086	-9.03893280029297	5.70810413360596	-0.00717365415766835	0.00776136433705688	-0.0474332682788372	0.00126787810586393
828	121.978187561035	-9.03893280029297	6.03277826309204	-0.0123684434220195	0.0136055024340749	-0.0240567177534103	-0.000355493422830477
829	123.926239013672	-9.03893280029297	5.57823419570923	-0.00684897974133492	0.00743668992072344	-0.00684897974133492	0.00159255252219737
830	122.627540588379	-8.71425819396973	5.31849479675293	0.0152288740500808	-0.00490093370899558	0.0188002903014421	-0.0026282137259841
831	123.276885986328	-9.68828201293945	5.64316940307617	0.012956153601408	-0.00587495695799589	0.0379560738801956	0.00289124972186983
832	125.224937438965	-10.6623048782349	5.77303886413574	0.0022419011220336	0.00873538758605719	0.0470469556748867	0.00516396993771195
833	124.575584411621	-9.03893280029297	6.16264820098877	-0.0117190945893526	0.0022419011220336	0.0421768426895142	-0.00457625929266214
834	120.030143737793	-9.03893280029297	6.16264820098877	0.00289124972186983	0.00126787810586393	0.0467222817242146	0.00126787810586393
835	124.575584411621	-9.68828201293945	6.09771347045898	0.00289124972186983	0.00711201597005129	0.0353586822748184	0.00191722682211548
836	122.627540588379	-8.3895845413208	5.57823419570923	0.000293855206109583	0.0171769186854362	0.0441248863935471	0.00938473641872406
837	123.926239013672	-10.3376302719116	5.96784353256226	-0.0159398596733809	0.0123068047687411	0.0136055024340749	0.00906006153672934
838	125.874282836914	-11.6363277435303	6.03277826309204	0.012956153601408	0.000293855206109583	0.00646266713738441	0.0162028968334198
839	124.575584411621	-9.03893280029297	6.22758293151855	0.00938473641872406	0.00873538758605719	0.00159255252219737	-0.00100484199356288
840	121.328842163086	-9.68828201293945	6.09771347045898	-0.0113944197073579	-0.0026282137259841	0.00126787810586393	0.00256657530553639
841	124.575584411621	-10.0129556655884	6.29251766204834	0.0103587592020631	0.00321592413820326	-0.0120437685400248	0.0106834331527352
842	121.978187561035	-9.03893280029297	5.77303886413574	0.00418994715437293	-3.08191010844894e-05	0.00321592413820326	-0.00360223650932312
843	121.978187561035	-9.03893280029297	5.44836473464966	0.012956153601408	0.00354059832170606	-0.00684897974133492	0.00256657530553639
844	125.224937438965	-10.6623048782349	6.03277826309204	-0.00295288790948689	-0.0100957229733467	-0.000355493422830477	0.0100340843200684
845	122.627540588379	-9.68828201293945	6.03277826309204	-0.00847235135734081	-0.0120437685400248	0.0022419011220336	-0.00652430532500148
846	121.978187561035	-9.36360740661621	5.96784353256226	0.0178262684494257	-0.0123684434220195	0.00126787810586393	0.00646266713738441
847	122.627540588379	-9.03893280029297	5.90290880203247	-0.0211346503347158	-3.08191010844894e-05	-0.00587495695799589	0.000293855206109583
848	121.978187561035	-9.36360740661621	5.96784353256226	0.0152288740500808	-0.00684897974133492	-0.00587495695799589	-0.00360223650932312
849	123.276885986328	-10.0129556655884	5.77303886413574	-0.000355493422830477	-0.00977104809135199	0.00321592413820326	0.00548864435404539
850	123.276885986328	-10.9869785308838	5.70810413360596	-0.00425158534198999	-0.0126931173726916	-0.00100484199356288	-0.00327756232582033
851	122.627540588379	-9.36360740661621	5.70810413360596	0.000618529506027699	-0.00684897974133492	-0.00555028254166245	0.00776136433705688
852	120.679496765137	-8.71425819396973	5.57823419570923	-0.00977104809135199	0.00678734155371785	-0.021459324285388	0.00711201597005129
853	123.276885986328	-9.68828201293945	6.22758293151855	-0.000680167751852423	-0.00327756232582033	-0.0367190167307854	0.00646266713738441
854	123.276885986328	-9.68828201293945	6.16264820098877	0.0116574559360743	-0.00360223650932312	-0.0510046854615211	-0.00165419070981443
855	121.328842163086	-8.71425819396973	5.96784353256226	-0.00684897974133492	-0.0026282137259841	-0.0536020807921886	-0.00425158534198999
856	125.224937438965	-10.0129556655884	6.09771347045898	0.0275664981454611	0.00873538758605719	-0.0354203209280968	0.00906006153672934
857	124.575584411621	-11.311653137207	5.96784353256226	0.00646266713738441	0.00191722682211548	-0.0350956469774246	-0.00132951640989631
858	122.627540588379	-9.03893280029297	5.51329946517944	0.00451462110504508	0.0152288740500808	-0.00555028254166245	-0.00295288790948689
859	120.030143737793	-8.71425819396973	5.57823419570923	-0.0026282137259841	-0.00165419070981443	-0.0110697457566857	0.00386527273803949
860	123.276885986328	-9.36360740661621	6.03277826309204	0.00743668992072344	-0.00587495695799589	-0.0247060675173998	-0.00717365415766835
861	123.276885986328	-8.71425819396973	5.70810413360596	0.00386527273803949	-0.00847235135734081	-0.0354203209280968	0.00743668992072344
862	124.575584411621	-10.3376302719116	6.16264820098877	-0.00555028254166245	0.00873538758605719	-0.0201606266200542	0.000293855206109583
863	122.627540588379	-10.0129556655884	5.57823419570923	-0.0110697457566857	-0.00684897974133492	-0.00944637414067984	-0.0026282137259841
864	121.978187561035	-9.36360740661621	5.51329946517944	0.00581331877037883	-0.00165419070981443	0.0165275707840919	-0.00425158534198999
865	121.978187561035	-10.0129556655884	5.90290880203247	-0.00587495695799589	0.00126787810586393	0.0123068047687411	-0.00717365415766835
866	121.978187561035	-9.36360740661621	5.83797359466553	0.0123068047687411	-0.0026282137259841	0.0314625911414623	0.00613799272105098
867	123.926239013672	-10.0129556655884	6.22758293151855	-0.00490093370899558	0.00321592413820326	0.0282158460468054	-0.00197886489331722
868	123.926239013672	-10.0129556655884	6.03277826309204	-0.00749832857400179	-0.0136671401560307	0.0194496400654316	-0.00879702530801296
869	123.926239013672	-10.0129556655884	6.16264820098877	-0.0026282137259841	-0.00652430532500148	0.0272418223321438	0.000293855206109583
870	123.926239013672	-10.3376302719116	6.03277826309204	0.0282158460468054	-0.021459324285388	0.049319677054882	0.00159255252219737
871	123.926239013672	-10.3376302719116	5.90290880203247	-0.00847235135734081	-0.00327756232582033	0.0236704051494598	0.00873538758605719
872	120.679496765137	-9.03893280029297	5.77303886413574	-0.00392691092565656	-0.00652430532500148	0.0239950809627771	0.00191722682211548
873	123.276885986328	-8.71425819396973	5.83797359466553	-0.00490093370899558	-0.00457625929266214	0.0175015944987535	-0.00847235135734081
874	124.575584411621	-9.68828201293945	6.29251766204834	0.00451462110504508	-0.00425158534198999	0.0100340843200684	-0.00555028254166245
875	122.627540588379	-9.03893280029297	6.16264820098877	0.020423661917448	-0.0026282137259841	0.012956153601408	-0.000680167751852423
876	123.926239013672	-10.6623048782349	5.70810413360596	0.00646266713738441	-0.00912170019000769	0.00646266713738441	0.00289124972186983
877	122.627540588379	-8.3895845413208	5.64316940307617	-0.00360223650932312	0.00808603875339031	-0.00652430532500148	0.00678734155371785
878	120.030143737793	-9.68828201293945	5.64316940307617	-0.0152905117720366	0.00581331877037883	-0.00295288790948689	-0.00522560812532902
879	123.926239013672	-10.0129556655884	5.83797359466553	-0.00230353930965066	0.00386527273803949	-0.00684897974133492	0.000618529506027699
880	123.926239013672	-10.0129556655884	5.83797359466553	-0.00132951640989631	-0.00197886489331722	-0.00327756232582033	-0.00782300252467394
881	123.926239013672	-9.36360740661621	6.22758293151855	0.00808603875339031	-0.00100484199356288	-3.08191010844894e-05	0.000293855206109583
882	121.978187561035	-10.0129556655884	5.64316940307617	0.0181509424000978	0.00483929552137852	0.00191722682211548	-0.00295288790948689
883	123.276885986328	-9.68828201293945	5.77303886413574	-0.00847235135734081	0.00646266713738441	-0.00490093370899558	-0.00295288790948689
884	121.978187561035	-10.0129556655884	6.03277826309204	-0.0221086721867323	0.00451462110504508	-0.00619963090866804	-0.00490093370899558
885	123.926239013672	-10.0129556655884	6.03277826309204	0.00841071270406246	-0.00587495695799589	-0.0117190945893526	-0.00100484199356288
886	121.328842163086	-9.03893280029297	5.77303886413574	0.0210730116814375	0.0022419011220336	-0.0107450718060136	0.00418994715437293
887	123.276885986328	-10.3376302719116	6.16264820098877	-0.00587495695799589	0.01100810803473	-0.0113944197073579	0.00191722682211548
888	123.926239013672	-10.9869785308838	6.42238759994507	-0.00392691092565656	-0.00555028254166245	-0.0143164889886975	-0.00847235135734081
889	124.575584411621	-10.0129556655884	5.83797359466553	-0.0026282137259841	0.00548864435404539	-0.0136671401560307	-0.00327756232582033
890	122.627540588379	-10.3376302719116	5.77303886413574	-0.00814767740666866	0.00516396993771195	-0.0146411629393697	0.00191722682211548
891	120.679496765137	-8.71425819396973	5.51329946517944	0.000293855206109583	-0.00360223650932312	-0.0185372550040483	0.00483929552137852
892	122.627540588379	-9.68828201293945	5.77303886413574	-0.00132951640989631	0.00613799272105098	-0.028926832601428	-0.000680167751852423
893	126.523628234863	-10.6623048782349	5.64316940307617	-0.00522560812532902	0.0022419011220336	-0.0337969474494457	-0.00457625929266214
894	123.926239013672	-10.9869785308838	6.09771347045898	0.0145795252174139	-0.00165419070981443	-0.00749832857400179	0.0022419011220336
895	123.926239013672	-11.311653137207	6.35745286941528	0.00841071270406246	-0.00749832857400179	0.0136055024340749	0.00483929552137852
896	123.276885986328	-9.68828201293945	5.83797359466553	0.0171769186854362	0.00386527273803949	0.0175015944987535	0.00873538758605719
897	121.978187561035	-10.3376302719116	5.96784353256226	0.0171769186854362	0.0103587592020631	0.00970941036939621	0.00548864435404539
898	123.926239013672	-10.3376302719116	5.64316940307617	-0.0026282137259841	0.00613799272105098	0.00938473641872406	-0.00327756232582033
899	123.926239013672	-9.36360740661621	5.38343000411987	-0.00425158534198999	0.000293855206109583	0.00256657530553639	-0.00360223650932312
900	123.926239013672	-9.68828201293945	5.90290880203247	0.00873538758605719	0.000618529506027699	0.0142548503354192	-0.00912170019000769
901	121.978187561035	-10.6623048782349	6.16264820098877	-0.00587495695799589	-0.00619963090866804	0.00938473641872406	0.000943203864153475
902	123.276885986328	-9.68828201293945	6.09771347045898	0.0168522447347641	0.00483929552137852	0.00970941036939621	-0.00490093370899558
903	121.328842163086	-10.3376302719116	5.70810413360596	-0.0139918150380254	0.00516396993771195	-0.00295288790948689	-0.00814767740666866
904	121.978187561035	-10.3376302719116	6.09771347045898	-0.00782300252467394	0.00483929552137852	0.01100810803473	0.00191722682211548
905	123.926239013672	-10.0129556655884	5.51329946517944	-3.08191010844894e-05	-0.00230353930965066	-0.00197886489331722	-0.00392691092565656
906	123.926239013672	-9.36360740661621	5.96784353256226	0.00776136433705688	-0.00587495695799589	0.00581331877037883	-0.00100484199356288
907	124.575584411621	-11.6363277435303	6.09771347045898	0.0145795252174139	0.00418994715437293	0.00483929552137852	0.00354059832170606
908	125.224937438965	-10.9869785308838	6.48732233047485	0.00126787810586393	-0.00132951640989631	0.00516396993771195	-0.00652430532500148
909	121.978187561035	-10.0129556655884	6.09771347045898	-0.0149658378213644	-0.000355493422830477	0.00906006153672934	-0.00684897974133492
910	121.978187561035	-9.03893280029297	5.64316940307617	-0.0104203969240189	0.00321592413820326	0.00841071270406246	0.00711201597005129
911	123.276885986328	-9.36360740661621	5.70810413360596	0.00873538758605719	0.00418994715437293	0.00159255252219737	-0.000355493422830477
912	125.874282836914	-10.3376302719116	5.64316940307617	0.00289124972186983	0.00808603875339031	-0.00165419070981443	-0.00327756232582033
913	123.926239013672	-10.9869785308838	5.96784353256226	-0.0165892094373703	0.00289124972186983	-0.00197886489331722	0.00126787810586393
914	126.523628234863	-11.6363277435303	5.96784353256226	0.01100810803473	0.000618529506027699	-0.00749832857400179	0.00159255252219737
915	121.328842163086	-9.36360740661621	5.96784353256226	0.00126787810586393	0.00906006153672934	0.00516396993771195	0.00126787810586393
916	121.328842163086	-10.3376302719116	5.83797359466553	0.013930176384747	0.0100340843200684	-0.00717365415766835	0.0100340843200684
917	123.926239013672	-10.3376302719116	5.44836473464966	0.00386527273803949	0.013930176384747	-0.0201606266200542	-0.00197886489331722
918	123.276885986328	-9.68828201293945	5.25356006622314	0.0210730116814375	0.0155535480007529	-0.0139918150380254	-0.00392691092565656
919	123.276885986328	-10.0129556655884	5.57823419570923	0.000943203864153475	0.00970941036939621	-0.0195112787187099	0.00354059832170606
920	123.276885986328	-10.9869785308838	5.96784353256226	0.00126787810586393	-0.00522560812532902	-0.00555028254166245	0.00126787810586393
921	123.276885986328	-9.68828201293945	5.70810413360596	0.0136055024340749	0.00613799272105098	-0.00392691092565656	0.000943203864153475
922	121.978187561035	-10.9869785308838	6.48732233047485	0.000943203864153475	0.00743668992072344	-0.00944637414067984	0.00743668992072344
923	123.276885986328	-9.68828201293945	5.70810413360596	-0.000680167751852423	0.00483929552137852	-0.00944637414067984	0.01100810803473
924	123.276885986328	-9.03893280029297	5.25356006622314	0.0217223595827818	0.00743668992072344	-0.0136671401560307	-0.00652430532500148
925	123.926239013672	-10.0129556655884	5.83797359466553	-0.00555028254166245	-0.00782300252467394	-0.0175632312893867	-0.00295288790948689
926	123.276885986328	-11.311653137207	6.22758293151855	0.000293855206109583	-0.0130177913233638	-0.00814767740666866	-0.00782300252467394
927	123.926239013672	-10.9869785308838	5.90290880203247	0.00126787810586393	0.00289124972186983	0.00516396993771195	-0.000680167751852423
928	121.978187561035	-10.0129556655884	5.77303886413574	-0.00619963090866804	0.0022419011220336	0.0301638916134834	-0.000355493422830477
929	122.627540588379	-9.68828201293945	6.22758293151855	-0.00100484199356288	-0.000680167751852423	0.00451462110504508	-0.00295288790948689
930	123.276885986328	-9.36360740661621	5.38343000411987	0.0132808275520802	-0.0133424662053585	0.000943203864153475	-0.00295288790948689
931	124.575584411621	-10.3376302719116	5.96784353256226	0.0194496400654316	-0.0026282137259841	0.00581331877037883	-0.000355493422830477
932	124.575584411621	-12.2856760025024	6.09771347045898	-0.0126931173726916	-0.0107450718060136	-0.0104203969240189	-0.0026282137259841
933	121.978187561035	-9.68828201293945	5.83797359466553	0.012956153601408	0.00581331877037883	0.00256657530553639	-0.00360223650932312
934	121.328842163086	-9.68828201293945	5.64316940307617	-0.00749832857400179	-0.00619963090866804	-0.00425158534198999	-0.00327756232582033
935	121.978187561035	-10.6623048782349	6.29251766204834	-0.0198359526693821	-0.0152905117720366	-0.00619963090866804	0.000618529506027699
936	123.926239013672	-9.68828201293945	5.90290880203247	0.0158782228827477	0.000618529506027699	-0.00425158534198999	0.00613799272105098
937	122.627540588379	-9.36360740661621	5.57823419570923	0.00613799272105098	0.00126787810586393	-0.00879702530801296	0.00289124972186983
938	122.627540588379	-10.3376302719116	6.16264820098877	-0.00327756232582033	-0.00944637414067984	-0.0156151866540313	0.00289124972186983
939	123.926239013672	-11.6363277435303	6.03277826309204	0.00418994715437293	-0.00847235135734081	-0.0113944197073579	-0.00619963090866804
940	121.978187561035	-10.0129556655884	6.09771347045898	0.00970941036939621	0.00516396993771195	-0.00100484199356288	0.00386527273803949
941	120.679496765137	-10.0129556655884	6.09771347045898	0.00289124972186983	-0.0273034609854221	-0.0100957229733467	-0.000355493422830477
942	122.627540588379	-9.68828201293945	6.16264820098877	0.0145795252174139	0.00646266713738441	0.000618529506027699	0.00159255252219737
943	123.926239013672	-10.3376302719116	5.64316940307617	0.00613799272105098	-0.00327756232582033	-0.00132951640989631	0.00289124972186983
944	123.926239013672	-11.311653137207	5.96784353256226	-0.00684897974133492	-0.00522560812532902	0.000618529506027699	-0.00165419070981443
945	123.276885986328	-10.9869785308838	5.77303886413574	-0.00490093370899558	-0.00684897974133492	-0.00100484199356288	-0.00555028254166245
946	123.926239013672	-10.3376302719116	6.03277826309204	-0.00165419070981443	0.00938473641872406	0.000293855206109583	-0.00619963090866804
947	120.679496765137	-10.0129556655884	6.03277826309204	-0.00457625929266214	0.00711201597005129	-0.0104203969240189	0.00386527273803949
948	122.627540588379	-9.68828201293945	6.09771347045898	-0.000355493422830477	0.00711201597005129	0.00451462110504508	-0.00555028254166245
949	121.978187561035	-9.68828201293945	5.96784353256226	0.0149041991680861	-0.00100484199356288	-3.08191010844894e-05	-0.000355493422830477
950	122.627540588379	-10.0129556655884	5.64316940307617	-0.0221086721867323	0.00613799272105098	0.00321592413820326	0.00191722682211548
951	123.276885986328	-10.6623048782349	5.44836473464966	0.0327612869441509	-0.00684897974133492	0.000618529506027699	0.00289124972186983
952	124.575584411621	-10.3376302719116	5.77303886413574	-0.00944637414067984	0.0100340843200684	0.00289124972186983	0.0022419011220336
953	123.276885986328	-10.6623048782349	5.83797359466553	-0.00522560812532902	0.0123068047687411	-0.00457625929266214	-0.00197886489331722
954	121.328842163086	-10.0129556655884	5.57823419570923	0.0155535480007529	0.00581331877037883	-0.00392691092565656	-0.000680167751852423
955	124.575584411621	-10.3376302719116	5.96784353256226	0.00678734155371785	0.0126314787194133	-0.00230353930965066	0.00873538758605719
956	124.575584411621	-9.36360740661621	5.70810413360596	0.00776136433705688	0.0100340843200684	-0.00619963090866804	0.00418994715437293
957	123.276885986328	-11.311653137207	5.96784353256226	-0.0104203969240189	0.0142548503354192	-0.00879702530801296	-0.000355493422830477
958	123.926239013672	-10.9869785308838	5.96784353256226	0.00711201597005129	0.00256657530553639	-0.000680167751852423	-0.00360223650932312
959	124.575584411621	-10.9869785308838	5.83797359466553	-0.00555028254166245	0.00354059832170606	-0.00132951640989631	0.00159255252219737
960	122.627540588379	-10.6623048782349	5.77303886413574	0.00159255252219737	0.000943203864153475	-0.00360223650932312	-0.00522560812532902
961	124.575584411621	-10.9869785308838	5.90290880203247	-0.0165892094373703	-0.000355493422830477	0.000618529506027699	-0.000355493422830477
962	122.627540588379	-9.68828201293945	5.77303886413574	-3.08191010844894e-05	0.00516396993771195	-0.00847235135734081	0.00321592413820326
963	124.575584411621	-10.0129556655884	5.64316940307617	0.00970941036939621	0.0022419011220336	-0.00392691092565656	-0.00230353930965066
964	123.926239013672	-11.6363277435303	5.83797359466553	0.000943203864153475	-0.00327756232582033	-0.00197886489331722	0.000293855206109583
965	122.627540588379	-10.6623048782349	6.09771347045898	-0.00522560812532902	-0.00165419070981443	-0.00457625929266214	-0.0026282137259841
966	121.978187561035	-9.68828201293945	5.77303886413574	-0.00457625929266214	-0.00425158534198999	0.00516396993771195	0.000618529506027699
967	121.328842163086	-9.36360740661621	5.90290880203247	0.000293855206109583	0.00126787810586393	-0.00587495695799589	-0.00425158534198999
968	121.978187561035	-10.3376302719116	6.22758293151855	-0.00684897974133492	-0.00327756232582033	-0.0026282137259841	0.0022419011220336
969	124.575584411621	-10.6623048782349	6.42238759994507	0.000618529506027699	-0.00879702530801296	-3.08191010844894e-05	-0.00132951640989631
970	124.575584411621	-11.6363277435303	5.77303886413574	0.0106834331527352	-0.00587495695799589	0.00581331877037883	-0.0026282137259841
971	122.627540588379	-10.0129556655884	5.64316940307617	-0.00587495695799589	-0.00457625929266214	0.00548864435404539	0.00711201597005129
972	121.978187561035	-9.36360740661621	5.90290880203247	0.00711201597005129	-0.0026282137259841	-0.00847235135734081	0.000293855206109583
973	121.978187561035	-10.3376302719116	5.96784353256226	0.00873538758605719	-0.00165419070981443	0.00159255252219737	0.00841071270406246
974	125.224937438965	-10.6623048782349	6.22758293151855	0.0113327819854021	0.00289124972186983	-0.0104203969240189	0.00354059832170606
975	121.978187561035	-10.0129556655884	5.83797359466553	-0.00165419070981443	0.000618529506027699	-0.00197886489331722	-0.00847235135734081
976	124.575584411621	-10.6623048782349	6.42238759994507	0.00743668992072344	-0.00490093370899558	-0.0107450718060136	0.00970941036939621
977	123.926239013672	-11.6363277435303	5.90290880203247	0.0123068047687411	0.00776136433705688	-0.00944637414067984	-0.000680167751852423
978	121.978187561035	-9.68828201293945	5.70810413360596	0.00256657530553639	0.00386527273803949	-0.0139918150380254	-0.00100484199356288
979	119.380798339844	-9.03893280029297	5.64316940307617	-0.00944637414067984	0.000293855206109583	-0.00814767740666866	-0.00197886489331722
980	123.276885986328	-9.68828201293945	5.77303886413574	0.00646266713738441	0.00743668992072344	0.00678734155371785	0.00191722682211548
981	124.575584411621	-10.6623048782349	5.90290880203247	0.0113327819854021	0.00321592413820326	-0.0126931173726916	0.00386527273803949
982	123.926239013672	-10.0129556655884	6.09771347045898	0.00678734155371785	-0.00132951640989631	-0.00587495695799589	-0.00457625929266214
983	121.328842163086	-10.6623048782349	5.70810413360596	-0.00749832857400179	-0.00360223650932312	-0.00457625929266214	0.00516396993771195
984	122.627540588379	-10.0129556655884	5.25356006622314	0.00776136433705688	-0.00165419070981443	0.00256657530553639	0.00386527273803949
985	121.328842163086	-10.0129556655884	5.77303886413574	-0.0201606266200542	-0.00587495695799589	-0.0126931173726916	-0.00197886489331722
986	121.328842163086	-9.36360740661621	5.70810413360596	-0.000680167751852423	-0.00522560812532902	-0.0201606266200542	0.00516396993771195
987	124.575584411621	-10.3376302719116	5.96784353256226	-0.0117190945893526	0.00418994715437293	-0.0393164120614529	0.00159255252219737
988	123.276885986328	-10.0129556655884	6.42238759994507	-0.0026282137259841	0.00938473641872406	-0.0172385573387146	0.00126787810586393
989	124.575584411621	-11.6363277435303	5.90290880203247	-0.00717365415766835	-0.00360223650932312	-0.00814767740666866	-0.00522560812532902
990	125.224937438965	-10.6623048782349	5.70810413360596	-0.0104203969240189	-0.00425158534198999	0.00289124972186983	0.00516396993771195
991	122.627540588379	-10.0129556655884	5.64316940307617	-0.000355493422830477	0.000943203864153475	0.0136055024340749	0.00321592413820326
992	121.328842163086	-10.6623048782349	5.96784353256226	0.000618529506027699	0.00548864435404539	0.00483929552137852	0.00743668992072344
993	122.627540588379	-9.68828201293945	5.44836473464966	0.00581331877037883	0.0106834331527352	0.00126787810586393	-3.08191010844894e-05
994	123.926239013672	-10.0129556655884	5.77303886413574	-0.00522560812532902	0.0100340843200684	0.0113327819854021	-0.00619963090866804
995	122.627540588379	-10.6623048782349	6.35745286941528	0.00191722682211548	0.00776136433705688	-0.00230353930965066	0.000618529506027699
996	125.224937438965	-10.9869785308838	5.70810413360596	0.00873538758605719	0.00613799272105098	0.00613799272105098	0.00354059832170606
997	121.978187561035	-9.03893280029297	5.90290880203247	0.013930176384747	0.00938473641872406	-0.0026282137259841	-0.00132951640989631
998	121.328842163086	-9.68828201293945	5.90290880203247	-0.0026282137259841	0.0171769186854362	-0.00327756232582033	0.00256657530553639
999	123.926239013672	-10.6623048782349	5.96784353256226	-0.0120437685400248	0.00451462110504508	0.00613799272105098	0.000293855206109583
1000	121.978187561035	-10.0129556655884	5.90290880203247	0.0123068047687411	0.0022419011220336	0.00776136433705688	-0.000680167751852423
1001	121.978187561035	-9.68828201293945	6.22758293151855	0.0123068047687411	-0.000355493422830477	0.0116574559360743	0.00354059832170606
1002	123.276885986328	-11.311653137207	5.70810413360596	-0.00457625929266214	-0.00295288790948689	-0.0149658378213644	-0.00197886489331722
1003	123.926239013672	-9.68828201293945	5.64316940307617	-0.00230353930965066	0.00483929552137852	-0.0146411629393697	-0.00555028254166245
1004	120.679496765137	-10.3376302719116	6.22758293151855	0.00548864435404539	-0.0143164889886975	-0.0026282137259841	-0.00782300252467394
1005	122.627540588379	-9.36360740661621	5.77303886413574	-0.000355493422830477	-0.00555028254166245	0.00256657530553639	-0.000355493422830477
1006	123.926239013672	-10.0129556655884	5.77303886413574	-0.00522560812532902	-0.0273034609854221	0.0210730116814375	-0.00100484199356288
1007	124.575584411621	-10.6623048782349	6.29251766204834	0.000618529506027699	0.00483929552137852	0.00938473641872406	-0.000355493422830477
1008	123.926239013672	-10.6623048782349	6.16264820098877	-0.0130177913233638	-0.0110697457566857	0.0132808275520802	0.000618529506027699
1009	122.627540588379	-9.03893280029297	5.83797359466553	-0.0146411629393697	-0.00295288790948689	0.0116574559360743	-0.00977104809135199
1010	120.679496765137	-9.36360740661621	5.31849479675293	-0.00425158534198999	-0.0026282137259841	-0.000355493422830477	0.00678734155371785
1011	123.926239013672	-9.36360740661621	5.90290880203247	0.013930176384747	-0.0172385573387146	0.00808603875339031	0.00808603875339031
1012	123.276885986328	-10.3376302719116	5.77303886413574	0.0123068047687411	0.0022419011220336	0.00321592413820326	0.00743668992072344
1013	122.627540588379	-9.68828201293945	6.09771347045898	-0.00490093370899558	-3.08191010844894e-05	-0.00230353930965066	0.00126787810586393
1014	123.276885986328	-10.3376302719116	6.09771347045898	-0.00749832857400179	-0.00912170019000769	-0.00360223650932312	-0.00555028254166245
1015	124.575584411621	-10.9869785308838	6.35745286941528	-0.0156151866540313	0.00256657530553639	0.000618529506027699	0.00159255252219737
1016	121.328842163086	-9.68828201293945	5.83797359466553	0.000618529506027699	-3.08191010844894e-05	-0.00425158534198999	0.00516396993771195
1017	122.627540588379	-10.3376302719116	5.96784353256226	-0.00619963090866804	0.00354059832170606	-0.0204853005707264	0.00548864435404539
1018	123.926239013672	-10.3376302719116	5.83797359466553	0.011982130818069	-0.0026282137259841	-0.0221086721867323	-0.00490093370899558
1019	124.575584411621	-10.3376302719116	5.90290880203247	-3.08191010844894e-05	0.00808603875339031	-0.023407369852066	-0.00587495695799589
1020	125.224937438965	-10.6623048782349	6.03277826309204	0.00321592413820326	-0.00197886489331722	-0.0315242260694504	-0.00100484199356288
1021	123.926239013672	-11.311653137207	6.16264820098877	0.00191722682211548	0.00354059832170606	-0.0175632312893867	-0.00392691092565656
1022	121.978187561035	-9.68828201293945	5.90290880203247	-0.00165419070981443	0.00321592413820326	-0.0159398596733809	-0.0026282137259841
1023	122.627540588379	-9.68828201293945	5.38343000411987	-0.0113944197073579	0.00451462110504508	-0.0175632312893867	0.00483929552137852
1024	123.276885986328	-10.0129556655884	5.64316940307617	0.00776136433705688	-0.00295288790948689	-0.0149658378213644	-0.00912170019000769
1025	122.627540588379	-9.68828201293945	5.57823419570923	0.0194496400654316	-3.08191010844894e-05	0.000293855206109583	-0.00197886489331722
1026	123.926239013672	-10.9869785308838	5.64316940307617	-3.08191010844894e-05	-0.0026282137259841	0.000943203864153475	0.0022419011220336
1027	121.978187561035	-10.3376302719116	5.90290880203247	0.0123068047687411	-0.00392691092565656	0.00256657530553639	-0.00782300252467394
1028	123.276885986328	-9.68828201293945	5.96784353256226	-0.0107450718060136	0.00418994715437293	0.0126314787194133	-0.00457625929266214
1029	121.978187561035	-10.0129556655884	5.96784353256226	0.012956153601408	0.00906006153672934	0.00516396993771195	0.00126787810586393
1030	122.627540588379	-9.36360740661621	5.64316940307617	-0.00100484199356288	0.00126787810586393	0.011982130818069	0.00191722682211548
1031	122.627540588379	-9.36360740661621	5.51329946517944	0.0210730116814375	0.00776136433705688	0.00743668992072344	0.00418994715437293
1032	124.575584411621	-9.68828201293945	5.90290880203247	0.0100340843200684	0.00159255252219737	-0.00230353930965066	-0.000680167751852423
1033	123.926239013672	-11.6363277435303	6.22758293151855	-0.00684897974133492	-0.00847235135734081	-0.00295288790948689	-0.00100484199356288
1034	121.328842163086	-10.0129556655884	5.90290880203247	0.00516396993771195	-0.000355493422830477	0.0100340843200684	-0.00360223650932312
1035	120.030143737793	-9.36360740661621	5.90290880203247	-3.08191010844894e-05	-0.00490093370899558	-0.000355493422830477	0.00548864435404539
1036	123.926239013672	-10.3376302719116	5.96784353256226	0.00548864435404539	-0.00619963090866804	0.0158782228827477	-0.00230353930965066
1037	125.224937438965	-10.9869785308838	5.70810413360596	0.00548864435404539	-0.00782300252467394	0.00548864435404539	0.00418994715437293
1038	124.575584411621	-10.0129556655884	5.57823419570923	0.0116574559360743	-3.08191010844894e-05	-0.00944637414067984	-0.00100484199356288
1039	122.627540588379	-10.9869785308838	5.44836473464966	-0.00555028254166245	-0.00652430532500148	0.00548864435404539	-0.000680167751852423
1040	121.978187561035	-9.68828201293945	5.64316940307617	-0.00782300252467394	-0.00360223650932312	-0.000680167751852423	0.0022419011220336
1041	123.276885986328	-10.3376302719116	6.09771347045898	0.0126314787194133	0.00743668992072344	0.00581331877037883	0.00581331877037883
1042	124.575584411621	-10.0129556655884	6.03277826309204	0.000618529506027699	0.00613799272105098	0.00451462110504508	0.00191722682211548
1043	123.276885986328	-10.0129556655884	5.64316940307617	0.00581331877037883	0.00776136433705688	-0.00392691092565656	-0.000355493422830477
1044	123.276885986328	-9.68828201293945	5.44836473464966	-0.00457625929266214	-0.00100484199356288	0.00126787810586393	-0.00619963090866804
1045	123.276885986328	-11.311653137207	6.09771347045898	-0.0208099745213985	-0.00295288790948689	-0.0149658378213644	-0.000680167751852423
1046	121.978187561035	-10.6623048782349	5.51329946517944	-0.00360223650932312	-0.00749832857400179	-0.00717365415766835	-3.08191010844894e-05
1047	121.978187561035	-10.3376302719116	6.03277826309204	0.00159255252219737	0.0022419011220336	-0.0113944197073579	-3.08191010844894e-05
1048	121.978187561035	-10.3376302719116	6.16264820098877	-0.00847235135734081	0.00613799272105098	-0.00522560812532902	0.000618529506027699
1049	124.575584411621	-10.9869785308838	5.96784353256226	-0.00230353930965066	0.00970941036939621	-0.00782300252467394	-0.000355493422830477
1050	125.224937438965	-10.9869785308838	5.51329946517944	-0.00165419070981443	0.00386527273803949	-0.00425158534198999	-0.00100484199356288
1051	123.926239013672	-10.6623048782349	5.96784353256226	0.00191722682211548	0.013930176384747	0.00256657530553639	-0.00100484199356288
1052	121.978187561035	-10.6623048782349	5.77303886413574	0.000943203864153475	0.00808603875339031	-0.00165419070981443	-0.00197886489331722
1053	124.575584411621	-10.6623048782349	5.96784353256226	-0.00327756232582033	0.0149041991680861	-0.0104203969240189	0.0022419011220336
1054	121.328842163086	-10.6623048782349	6.16264820098877	-0.021459324285388	0.00906006153672934	-0.00490093370899558	-0.00457625929266214
1055	122.627540588379	-10.0129556655884	5.96784353256226	0.00126787810586393	0.01100810803473	-0.00522560812532902	0.00289124972186983
1056	124.575584411621	-10.9869785308838	5.64316940307617	0.00126787810586393	0.00776136433705688	-0.0169138833880424	0.00711201597005129
1057	122.627540588379	-9.36360740661621	5.38343000411987	0.00906006153672934	0.0178262684494257	-0.00197886489331722	-0.00360223650932312
1058	122.627540588379	-10.9869785308838	5.83797359466553	0.0136055024340749	-0.00230353930965066	-0.00944637414067984	0.0022419011220336
1059	123.276885986328	-10.3376302719116	5.90290880203247	-0.00295288790948689	0.00321592413820326	-3.08191010844894e-05	-0.000355493422830477
1060	121.328842163086	-10.0129556655884	5.64316940307617	0.0165275707840919	-3.08191010844894e-05	0.00646266713738441	-0.00814767740666866
1061	121.328842163086	-9.68828201293945	5.77303886413574	0.011982130818069	-0.000680167751852423	-0.00295288790948689	0.00126787810586393
1062	125.874282836914	-10.3376302719116	5.83797359466553	-0.0130177913233638	-0.00392691092565656	0.00418994715437293	0.000943203864153475
1063	123.926239013672	-11.311653137207	5.64316940307617	-0.00165419070981443	-0.00684897974133492	-0.00392691092565656	0.000943203864153475
1064	123.276885986328	-10.0129556655884	5.57823419570923	0.00451462110504508	-0.0253554154187441	-3.08191010844894e-05	-0.00587495695799589
1065	125.224937438965	-10.9869785308838	5.77303886413574	-0.0139918150380254	-0.0139918150380254	-0.00295288790948689	-0.00652430532500148
1066	121.328842163086	-10.0129556655884	6.09771347045898	-0.00197886489331722	-0.0133424662053585	0.00906006153672934	-0.00230353930965066
1067	121.978187561035	-10.6623048782349	6.16264820098877	0.00386527273803949	-0.00165419070981443	-0.00555028254166245	0.00126787810586393
1068	124.575584411621	-10.9869785308838	6.03277826309204	0.0168522447347641	-0.0230826959013939	0.00159255252219737	-0.00132951640989631
1069	123.926239013672	-10.3376302719116	5.70810413360596	-0.00100484199356288	-0.00522560812532902	0.00386527273803949	-0.00555028254166245
1070	123.276885986328	-10.6623048782349	5.90290880203247	0.00873538758605719	-0.0123684434220195	-0.00847235135734081	0.00191722682211548
1071	124.575584411621	-11.6363277435303	5.96784353256226	0.0142548503354192	-0.00100484199356288	0.00159255252219737	0.0022419011220336
1072	122.627540588379	-10.6623048782349	6.03277826309204	-0.000355493422830477	0.000293855206109583	-0.00782300252467394	0.00191722682211548
1073	120.030143737793	-9.36360740661621	5.77303886413574	-0.0123684434220195	0.00289124972186983	-0.0133424662053585	0.00613799272105098
1074	125.224937438965	-10.0129556655884	5.90290880203247	0.00516396993771195	0.000293855206109583	-0.00522560812532902	-0.00230353930965066
1075	124.575584411621	-10.6623048782349	6.16264820098877	-0.00490093370899558	0.00516396993771195	-0.0026282137259841	0.000943203864153475
1076	122.627540588379	-10.3376302719116	5.90290880203247	0.00873538758605719	0.0103587592020631	-0.00197886489331722	0.00873538758605719
1077	122.627540588379	-11.311653137207	5.57823419570923	0.00841071270406246	0.00451462110504508	-0.0149658378213644	0.00386527273803949
1078	123.276885986328	-10.9869785308838	5.77303886413574	0.00256657530553639	0.00711201597005129	-0.0172385573387146	0.00256657530553639
1079	121.328842163086	-10.3376302719116	5.77303886413574	-0.00587495695799589	0.00613799272105098	-0.0110697457566857	-3.08191010844894e-05
1080	124.575584411621	-10.9869785308838	5.83797359466553	0.00808603875339031	0.00970941036939621	-0.00782300252467394	0.00159255252219737
1081	123.276885986328	-10.6623048782349	5.77303886413574	-0.0136671401560307	0.01100810803473	-0.00392691092565656	0.0022419011220336
1082	123.276885986328	-9.36360740661621	5.90290880203247	0.00743668992072344	0.0136055024340749	-0.00132951640989631	-0.000355493422830477
1083	124.575584411621	-11.6363277435303	5.96784353256226	-0.00587495695799589	0.00191722682211548	-0.00879702530801296	0.00678734155371785
1084	123.926239013672	-10.6623048782349	5.83797359466553	0.00776136433705688	0.00581331877037883	-0.0230826959013939	-0.00132951640989631
1085	120.030143737793	-9.68828201293945	5.70810413360596	-3.08191010844894e-05	0.00938473641872406	-0.0626929625868797	0.00289124972186983
1086	124.575584411621	-10.3376302719116	6.09771347045898	-0.0123684434220195	0.00613799272105098	-0.0776279792189598	0.00386527273803949
1087	123.276885986328	-9.68828201293945	5.38343000411987	0.00418994715437293	0.01100810803473	-0.0662643760442734	-0.00360223650932312
1088	123.276885986328	-9.68828201293945	5.70810413360596	-0.00490093370899558	0.00970941036939621	-0.048407293856144	-0.000680167751852423
1089	123.276885986328	-10.3376302719116	5.83797359466553	-0.00360223650932312	-0.00165419070981443	-0.00490093370899558	-0.00457625929266214
1090	121.978187561035	-10.3376302719116	5.83797359466553	0.00613799272105098	-0.00100484199356288	0.0246444288641214	-0.00522560812532902
1091	121.328842163086	-9.68828201293945	5.38343000411987	-0.00619963090866804	0.00581331877037883	0.0486703291535378	0.00418994715437293
1092	123.276885986328	-10.6623048782349	5.83797359466553	-0.0126931173726916	0.0022419011220336	0.0347093306481838	0.00808603875339031
1093	123.276885986328	-10.9869785308838	5.77303886413574	0.0220470335334539	0.00581331877037883	0.0324366129934788	-0.00457625929266214
1094	123.276885986328	-9.68828201293945	5.38343000411987	0.0259431265294552	0.00776136433705688	0.0314625911414623	0.000618529506027699
1095	124.575584411621	-10.3376302719116	5.90290880203247	0.0113327819854021	-0.00490093370899558	0.0269171483814716	0.00678734155371785
1096	123.276885986328	-11.6363277435303	6.03277826309204	-0.00587495695799589	-0.00619963090866804	0.0272418223321438	0.0022419011220336
1097	123.926239013672	-10.3376302719116	5.90290880203247	0.012956153601408	0.00289124972186983	0.0123068047687411	0.00126787810586393
1098	122.627540588379	-10.3376302719116	5.83797359466553	-0.0026282137259841	0.000618529506027699	-0.00230353930965066	0.00938473641872406
1099	121.978187561035	-9.68828201293945	5.83797359466553	0.00711201597005129	-0.00425158534198999	0.00743668992072344	-0.000680167751852423
1100	123.926239013672	-9.03893280029297	5.31849479675293	-0.00230353930965066	-0.00912170019000769	-0.000680167751852423	-0.000355493422830477
1101	124.575584411621	-10.9869785308838	6.22758293151855	0.01100810803473	-0.00879702530801296	0.00354059832170606	0.00126787810586393
1102	124.575584411621	-11.9610013961792	6.35745286941528	0.0100340843200684	-0.0191866029053926	0.0123068047687411	-0.00100484199356288
1103	122.627540588379	-9.68828201293945	6.74706172943115	0.0171769186854362	-0.000355493422830477	0.0132808275520802	0.00354059832170606
1104	121.978187561035	-9.68828201293945	6.35745286941528	-0.0182125810533762	-0.00912170019000769	0.000943203864153475	0.00126787810586393
1105	122.627540588379	-10.9869785308838	5.96784353256226	-0.00100484199356288	-0.00879702530801296	0.0106834331527352	-0.00425158534198999
1106	122.627540588379	-9.36360740661621	5.70810413360596	0.00126787810586393	-0.0143164889886975	0.011982130818069	0.00159255252219737
1107	122.627540588379	-10.0129556655884	5.83797359466553	0.000943203864153475	-0.0130177913233638	0.00483929552137852	0.00516396993771195
1108	123.276885986328	-11.311653137207	6.42238759994507	-0.00230353930965066	0.000293855206109583	0.00938473641872406	0.00126787810586393
1109	123.276885986328	-11.311653137207	6.42238759994507	-0.00230353930965066	-0.00555028254166245	0.00906006153672934	0.00159255252219737
1110	122.627540588379	-10.6623048782349	6.16264820098877	0.000293855206109583	-0.00165419070981443	0.00159255252219737	0.00711201597005129
1111	121.978187561035	-9.68828201293945	5.83797359466553	0.00159255252219737	-0.00230353930965066	-0.00132951640989631	0.00256657530553639
1112	121.978187561035	-9.68828201293945	5.70810413360596	-0.00490093370899558	0.000293855206109583	-0.0201606266200542	-0.00165419070981443
1113	124.575584411621	-10.3376302719116	6.03277826309204	0.0142548503354192	0.00126787810586393	-0.0383423902094364	0.00711201597005129
1114	123.926239013672	-11.311653137207	6.22758293151855	-0.00555028254166245	0.000943203864153475	-0.0182125810533762	-0.0026282137259841
1115	122.627540588379	-10.6623048782349	6.22758293151855	-0.00619963090866804	-0.00197886489331722	-0.00392691092565656	-0.00295288790948689
1116	123.926239013672	-10.6623048782349	6.35745286941528	0.00581331877037883	0.00451462110504508	0.0145795252174139	0.00646266713738441
1117	121.328842163086	-9.36360740661621	5.70810413360596	0.00548864435404539	-0.00360223650932312	0.00581331877037883	0.00126787810586393
1118	121.978187561035	-9.36360740661621	5.31849479675293	0.00711201597005129	0.000943203864153475	0.00191722682211548	0.00126787810586393
1119	123.276885986328	-10.0129556655884	5.38343000411987	-0.0113944197073579	0.00451462110504508	0.000293855206109583	-0.00197886489331722
1120	121.978187561035	-9.68828201293945	5.77303886413574	0.000943203864153475	-0.00132951640989631	0.00841071270406246	-0.00847235135734081
1121	121.978187561035	-10.6623048782349	5.77303886413574	-0.00230353930965066	-0.00197886489331722	0.00743668992072344	-0.00100484199356288
1122	123.926239013672	-10.6623048782349	6.03277826309204	-0.00100484199356288	0.00776136433705688	0.00743668992072344	0.00548864435404539
1123	121.328842163086	-10.9869785308838	6.03277826309204	-0.00847235135734081	0.00970941036939621	0.0022419011220336	0.0100340843200684
1124	122.627540588379	-9.03893280029297	5.44836473464966	-0.00165419070981443	0.00776136433705688	-0.00100484199356288	-0.0100957229733467
1125	123.926239013672	-10.3376302719116	5.51329946517944	-0.00717365415766835	0.00289124972186983	-0.00652430532500148	-0.00457625929266214
1126	122.627540588379	-9.36360740661621	5.83797359466553	0.00256657530553639	0.00938473641872406	-0.00847235135734081	0.00678734155371785
1127	123.926239013672	-11.311653137207	6.22758293151855	0.00516396993771195	0.00159255252219737	-0.0169138833880424	-0.00295288790948689
1128	123.926239013672	-11.311653137207	6.29251766204834	-0.00230353930965066	0.00613799272105098	-0.0123684434220195	-0.00132951640989631
1129	123.926239013672	-10.6623048782349	6.16264820098877	-0.00717365415766835	0.00548864435404539	-0.00749832857400179	0.000293855206109583
1130	123.276885986328	-10.3376302719116	5.64316940307617	0.01100810803473	-0.00197886489331722	-0.0100957229733467	-0.00132951640989631
1131	123.276885986328	-10.6623048782349	5.96784353256226	0.011982130818069	-0.00360223650932312	-0.00912170019000769	0.00678734155371785
1132	123.276885986328	-9.68828201293945	5.83797359466553	0.00581331877037883	0.00613799272105098	-0.00132951640989631	-0.00295288790948689
1133	123.276885986328	-9.36360740661621	5.83797359466553	-0.00652430532500148	-0.00230353930965066	-0.0026282137259841	0.00678734155371785
1134	123.926239013672	-11.311653137207	6.03277826309204	-0.00425158534198999	-0.00749832857400179	0.0022419011220336	-0.00425158534198999
1135	123.926239013672	-10.6623048782349	6.29251766204834	0.00191722682211548	-3.08191010844894e-05	0.00581331877037883	-0.00197886489331722
1136	121.328842163086	-9.36360740661621	6.09771347045898	-0.00555028254166245	0.00938473641872406	0.00613799272105098	0.00808603875339031
1137	121.978187561035	-10.0129556655884	5.90290880203247	-0.00555028254166245	0.0149041991680861	-0.00425158534198999	-0.00490093370899558
1138	123.926239013672	-10.9869785308838	5.83797359466553	0.00970941036939621	0.00873538758605719	-0.0156151866540313	0.000943203864153475
1139	124.575584411621	-10.6623048782349	5.96784353256226	0.0106834331527352	0.00970941036939621	-0.0311995539814234	-0.00587495695799589
1140	123.276885986328	-11.9610013961792	5.83797359466553	0.0175015944987535	0.011982130818069	-0.0500306636095047	-3.08191010844894e-05
1141	121.328842163086	-10.6623048782349	6.16264820098877	0.00289124972186983	0.0113327819854021	-0.0441865250468254	0.00354059832170606
1142	120.030143737793	-9.68828201293945	6.09771347045898	-0.0224333461374044	0.0233457311987877	-0.0230826959013939	0.00581331877037883
1143	123.926239013672	-10.6623048782349	6.09771347045898	0.00711201597005129	0.01100810803473	-0.0227580219507217	-0.00132951640989631
1144	124.575584411621	-10.9869785308838	5.51329946517944	-0.00327756232582033	0.00711201597005129	-0.00814767740666866	-0.00392691092565656
1145	121.978187561035	-9.03893280029297	5.44836473464966	-0.0185372550040483	0.00711201597005129	0.00613799272105098	-0.00327756232582033
1146	123.926239013672	-11.6363277435303	5.90290880203247	0.00646266713738441	0.00126787810586393	0.0175015944987535	0.00126787810586393
1147	124.575584411621	-10.0129556655884	5.77303886413574	0.0142548503354192	0.00613799272105098	0.0149041991680861	-0.00327756232582033
1148	120.679496765137	-9.36360740661621	5.96784353256226	-0.0165892094373703	0.00906006153672934	0.0113327819854021	-0.00360223650932312
1149	121.978187561035	-9.36360740661621	6.22758293151855	0.00418994715437293	-0.00100484199356288	0.0116574559360743	-0.000355493422830477
1150	122.627540588379	-9.68828201293945	5.83797359466553	0.00191722682211548	-0.0133424662053585	0.0171769186854362	0.000618529506027699
1151	123.276885986328	-9.36360740661621	5.57823419570923	0.00386527273803949	-0.00814767740666866	0.0181509424000978	0.00646266713738441
1152	124.575584411621	-11.6363277435303	6.09771347045898	0.00808603875339031	0.00289124972186983	0.0136055024340749	-0.000680167751852423
1153	122.627540588379	-10.3376302719116	5.64316940307617	0.00548864435404539	-0.0159398596733809	0.0220470335334539	0.000618529506027699
1154	121.978187561035	-9.36360740661621	5.70810413360596	-0.0113944197073579	-0.0159398596733809	0.0175015944987535	-3.08191010844894e-05
1155	121.978187561035	-10.0129556655884	5.83797359466553	-0.00717365415766835	-0.0117190945893526	0.0149041991680861	0.00451462110504508
1156	123.926239013672	-10.3376302719116	6.03277826309204	0.0126314787194133	-0.0159398596733809	-0.000680167751852423	0.00516396993771195
1157	124.575584411621	-10.6623048782349	5.77303886413574	0.0100340843200684	-0.0100957229733467	0.000618529506027699	0.00289124972186983
1158	123.926239013672	-11.311653137207	6.03277826309204	0.00581331877037883	-0.0159398596733809	-0.00230353930965066	-0.00749832857400179
1159	123.926239013672	-11.311653137207	5.90290880203247	-0.0143164889886975	-0.0162645354866982	-0.00652430532500148	-0.00587495695799589
1160	123.276885986328	-10.0129556655884	5.77303886413574	-0.0139918150380254	-0.0243813935667276	-0.00457625929266214	-0.00555028254166245
1161	121.328842163086	-10.9869785308838	6.29251766204834	0.00873538758605719	0.00321592413820326	-0.00879702530801296	-0.00132951640989631
1162	124.575584411621	-10.3376302719116	6.35745286941528	0.00483929552137852	0.00321592413820326	-0.00295288790948689	-0.00392691092565656
1163	123.276885986328	-9.68828201293945	5.83797359466553	-0.00944637414067984	-0.00295288790948689	-0.0110697457566857	0.00548864435404539
1164	124.575584411621	-10.0129556655884	5.77303886413574	-0.0100957229733467	0.00808603875339031	-0.00457625929266214	0.00126787810586393
1165	123.926239013672	-12.6103506088257	5.96784353256226	-0.00457625929266214	-0.0117190945893526	0.00451462110504508	0.00191722682211548
1166	124.575584411621	-10.0129556655884	5.83797359466553	0.00841071270406246	-0.00100484199356288	0.000293855206109583	0.00191722682211548
1167	120.679496765137	-9.68828201293945	5.77303886413574	-0.0110697457566857	0.00646266713738441	-0.00165419070981443	-0.00230353930965066
1168	122.627540588379	-10.3376302719116	5.77303886413574	-0.0100957229733467	0.00841071270406246	-0.00490093370899558	-0.00197886489331722
1169	121.978187561035	-10.0129556655884	5.83797359466553	-0.0123684434220195	0.00873538758605719	-0.00425158534198999	0.00483929552137852
1170	123.276885986328	-10.0129556655884	6.03277826309204	0.00776136433705688	0.00256657530553639	0.0194496400654316	0.00159255252219737
1171	123.276885986328	-11.311653137207	5.64316940307617	0.00418994715437293	0.00289124972186983	-0.00457625929266214	0.00159255252219737
1172	125.224937438965	-10.6623048782349	5.83797359466553	-0.00100484199356288	0.01100810803473	-0.00230353930965066	-0.00100484199356288
1173	123.276885986328	-10.9869785308838	6.09771347045898	0.00613799272105098	0.00256657530553639	-0.00555028254166245	0.00548864435404539
1174	123.926239013672	-10.9869785308838	6.09771347045898	0.00548864435404539	0.00321592413820326	-0.00100484199356288	0.00516396993771195
1175	122.627540588379	-9.68828201293945	5.83797359466553	0.0116574559360743	0.00548864435404539	0.00289124972186983	0.000943203864153475
1176	124.575584411621	-11.6363277435303	6.48732233047485	-0.00425158534198999	0.00808603875339031	0.00548864435404539	0.00126787810586393
1177	125.874282836914	-10.9869785308838	5.83797359466553	0.00289124972186983	0.00906006153672934	0.00321592413820326	-0.00392691092565656
1178	123.276885986328	-10.0129556655884	5.70810413360596	-0.00944637414067984	0.00354059832170606	-0.00230353930965066	-0.00197886489331722
1179	121.328842163086	-10.0129556655884	5.90290880203247	0.00938473641872406	0.00191722682211548	-0.00652430532500148	-0.00132951640989631
1180	121.978187561035	-10.0129556655884	5.77303886413574	0.00256657530553639	-0.00360223650932312	-0.00230353930965066	0.00418994715437293
1181	123.276885986328	-9.68828201293945	5.83797359466553	-0.0130177913233638	0.00581331877037883	-0.0026282137259841	-0.000355493422830477
1182	123.926239013672	-10.9869785308838	6.16264820098877	-0.00197886489331722	0.00743668992072344	-0.0100957229733467	0.00483929552137852
1183	125.224937438965	-11.311653137207	6.5522575378418	0.00776136433705688	0.00321592413820326	-0.0133424662053585	0.000618529506027699
1184	121.978187561035	-10.9869785308838	5.70810413360596	0.00451462110504508	-0.0104203969240189	-0.00457625929266214	-0.00912170019000769
1185	124.575584411621	-11.311653137207	6.03277826309204	-0.0139918150380254	-0.00619963090866804	-0.00490093370899558	0.00354059832170606
1186	121.978187561035	-10.6623048782349	5.90290880203247	0.00646266713738441	0.00126787810586393	-0.00295288790948689	0.00451462110504508
1187	124.575584411621	-10.3376302719116	6.03277826309204	0.000618529506027699	-0.00197886489331722	-0.00587495695799589	-0.0104203969240189
1188	124.575584411621	-10.9869785308838	5.96784353256226	-0.00295288790948689	-0.00717365415766835	0.00418994715437293	0.00743668992072344
1189	125.874282836914	-10.9869785308838	6.48732233047485	-0.0126931173726916	-0.00295288790948689	0.0158782228827477	0.00451462110504508
1190	125.224937438965	-12.2856760025024	5.96784353256226	0.012956153601408	-0.00457625929266214	0.0188002903014421	-0.00522560812532902
1191	123.926239013672	-10.9869785308838	5.70810413360596	-0.00652430532500148	-0.00425158534198999	0.0178262684494257	0.00841071270406246
1192	121.328842163086	-9.68828201293945	5.51329946517944	-0.017887907102704	0.00711201597005129	0.00191722682211548	0.000293855206109583
1193	123.926239013672	-10.3376302719116	5.77303886413574	-0.00132951640989631	0.00191722682211548	-0.0026282137259841	-0.000355493422830477
1194	123.926239013672	-10.6623048782349	5.77303886413574	0.00873538758605719	0.0132808275520802	-0.00295288790948689	-0.00100484199356288
1195	125.224937438965	-11.311653137207	6.22758293151855	-0.00132951640989631	0.00516396993771195	-0.00230353930965066	0.000293855206109583
1196	123.926239013672	-11.6363277435303	6.22758293151855	0.00126787810586393	0.00483929552137852	-0.00100484199356288	0.000618529506027699
1197	121.978187561035	-9.68828201293945	5.90290880203247	0.000943203864153475	0.0197743140161037	-0.0182125810533762	0.00451462110504508
1198	121.328842163086	-11.311653137207	5.96784353256226	0.00451462110504508	0.00906006153672934	-0.0461345724761486	-0.00360223650932312
1199	124.575584411621	-10.6623048782349	6.03277826309204	-0.0188619289547205	0.0126314787194133	-0.0383423902094364	-0.00327756232582033
1200	125.224937438965	-10.6623048782349	5.57823419570923	-0.00360223650932312	0.00938473641872406	-0.0286021586507559	-0.00717365415766835
1201	123.926239013672	-10.3376302719116	5.90290880203247	-0.0026282137259841	0.0132808275520802	-0.0185372550040483	-0.0026282137259841
1202	121.978187561035	-11.311653137207	5.96784353256226	0.0123068047687411	0.00678734155371785	-0.0149658378213644	-0.00230353930965066
1203	122.627540588379	-10.6623048782349	6.03277826309204	0.00289124972186983	0.0126314787194133	-0.00295288790948689	-0.000355493422830477
1204	123.276885986328	-11.311653137207	5.70810413360596	-0.00912170019000769	0.012956153601408	0.00418994715437293	-0.00522560812532902
1205	123.276885986328	-9.36360740661621	5.38343000411987	-0.00230353930965066	-0.00100484199356288	0.0022419011220336	-0.00879702530801296
1206	123.926239013672	-11.311653137207	5.83797359466553	0.000943203864153475	0.00126787810586393	0.0145795252174139	0.00386527273803949
1207	124.575584411621	-10.9869785308838	6.03277826309204	0.0103587592020631	-0.00425158534198999	0.0191249661147594	-0.00749832857400179
1208	125.224937438965	-10.3376302719116	5.77303886413574	0.0145795252174139	-0.0104203969240189	0.0259431265294552	-0.00295288790948689
1209	123.276885986328	-10.0129556655884	6.16264820098877	0.0132808275520802	-0.0133424662053585	0.0473716296255589	0.0022419011220336
1210	123.926239013672	-10.6623048782349	6.09771347045898	-0.00360223650932312	-0.00327756232582033	0.0181509424000978	0.00289124972186983
1211	123.276885986328	-10.9869785308838	5.96784353256226	0.00354059832170606	-0.00684897974133492	0.00711201597005129	0.00743668992072344
1212	123.926239013672	-10.9869785308838	5.90290880203247	0.00938473641872406	0.00256657530553639	-0.0143164889886975	-0.00165419070981443
1213	122.627540588379	-9.68828201293945	5.83797359466553	-0.0204853005707264	-0.00977104809135199	-0.0104203969240189	-0.00360223650932312
1214	121.978187561035	-10.0129556655884	5.57823419570923	0.0178262684494257	-0.00295288790948689	0.01847561635077	-0.0026282137259841
1215	123.276885986328	-11.6363277435303	5.77303886413574	-0.00360223650932312	-0.00425158534198999	0.0191249661147594	0.00159255252219737
1216	121.978187561035	-10.0129556655884	6.09771347045898	0.0113327819854021	-0.00165419070981443	0.0178262684494257	0.00808603875339031
1217	121.978187561035	-10.6623048782349	6.16264820098877	0.000618529506027699	0.00678734155371785	0.0149041991680861	-0.000680167751852423
1218	124.575584411621	-10.6623048782349	5.90290880203247	0.00711201597005129	0.00386527273803949	-0.00490093370899558	-0.00684897974133492
1219	125.224937438965	-10.0129556655884	5.51329946517944	0.000943203864153475	-0.00295288790948689	-0.0136671401560307	0.00159255252219737
1220	124.575584411621	-10.0129556655884	5.77303886413574	0.00483929552137852	-0.00360223650932312	-0.0133424662053585	-0.00197886489331722
1221	123.926239013672	-12.2856760025024	6.16264820098877	-0.00327756232582033	-0.0104203969240189	-0.00944637414067984	0.000293855206109583
1222	123.926239013672	-10.6623048782349	6.42238759994507	0.0249691028147936	0.00711201597005129	-0.00717365415766835	0.000943203864153475
1223	120.679496765137	-9.36360740661621	5.83797359466553	-0.00814767740666866	0.00386527273803949	-0.00587495695799589	-0.00100484199356288
1224	123.926239013672	-9.68828201293945	5.70810413360596	-0.00652430532500148	-0.00392691092565656	-0.0120437685400248	-0.00360223650932312
1225	123.926239013672	-9.68828201293945	5.70810413360596	-0.00295288790948689	-0.000680167751852423	-0.00587495695799589	-0.00295288790948689
1226	124.575584411621	-10.9869785308838	5.64316940307617	-0.00457625929266214	0.000943203864153475	-0.00977104809135199	-0.00814767740666866
1227	122.627540588379	-10.6623048782349	5.64316940307617	-0.00425158534198999	0.00451462110504508	-0.0334722734987736	0.00711201597005129
1228	122.627540588379	-10.0129556655884	5.83797359466553	-0.0175632312893867	0.00548864435404539	-0.0665890574455261	0.000618529506027699
1229	121.328842163086	-9.36360740661621	6.03277826309204	-0.00587495695799589	0.0126314787194133	-0.0526280589401722	-0.00230353930965066
1230	121.328842163086	-9.36360740661621	6.09771347045898	0.0165275707840919	0.0136055024340749	-0.0409397818148136	0.00386527273803949
1231	123.926239013672	-10.6623048782349	5.70810413360596	0.00548864435404539	0.0191249661147594	-0.0406151078641415	0.0022419011220336
1232	123.926239013672	-10.6623048782349	5.96784353256226	0.0132808275520802	0.0213976856321096	-0.0263294391334057	0.00289124972186983
1233	123.276885986328	-9.68828201293945	5.70810413360596	-0.0110697457566857	0.0171769186854362	-0.0156151866540313	-0.00457625929266214
1234	122.627540588379	-10.3376302719116	6.03277826309204	-0.00684897974133492	0.0022419011220336	0.0116574559360743	0.00841071270406246
1235	121.328842163086	-9.36360740661621	5.96784353256226	0.00678734155371785	0.0106834331527352	0.0210730116814375	0.00321592413820326
1236	121.328842163086	-10.0129556655884	6.42238759994507	-0.00327756232582033	0.00808603875339031	0.0243197549134493	0.0132808275520802
1237	122.627540588379	-9.68828201293945	5.57823419570923	0.00581331877037883	0.011982130818069	0.0298392176628113	-0.00457625929266214
1238	121.328842163086	-9.68828201293945	5.57823419570923	-0.0208099745213985	0.00906006153672934	0.0243197549134493	-0.00100484199356288
1239	122.627540588379	-10.3376302719116	5.96784353256226	0.00808603875339031	0.00451462110504508	0.0308132413774729	-0.0026282137259841
1240	124.575584411621	-12.2856760025024	6.29251766204834	0.00516396993771195	-0.0143164889886975	0.0285405199974775	0.000618529506027699
1241	122.627540588379	-10.9869785308838	5.77303886413574	0.000943203864153475	-0.00295288790948689	0.0282158460468054	-0.00425158534198999
1242	120.030143737793	-9.36360740661621	6.09771347045898	0.00873538758605719	-0.00912170019000769	0.0162028968334198	-0.00457625929266214
1243	122.627540588379	-9.36360740661621	5.83797359466553	0.00354059832170606	-0.00392691092565656	0.0145795252174139	-0.0126931173726916
1244	123.926239013672	-10.3376302719116	5.51329946517944	-0.00684897974133492	-0.0172385573387146	0.00873538758605719	0.000293855206109583
1245	124.575584411621	-9.68828201293945	5.70810413360596	-0.00100484199356288	-0.0113944197073579	0.00321592413820326	-0.00360223650932312
1246	125.224937438965	-11.6363277435303	5.83797359466553	-0.00165419070981443	-0.0357449948787689	-0.00457625929266214	-0.00490093370899558
1247	123.276885986328	-10.0129556655884	5.83797359466553	0.0223717093467712	-0.0104203969240189	-0.0026282137259841	-0.000355493422830477
1248	120.679496765137	-9.03893280029297	5.90290880203247	-0.0182125810533762	-0.00944637414067984	0.00321592413820326	0.00126787810586393
1249	121.978187561035	-9.68828201293945	6.29251766204834	0.00516396993771195	-0.0162645354866982	-0.00555028254166245	-0.00360223650932312
1250	125.874282836914	-10.3376302719116	5.70810413360596	0.00418994715437293	-0.0130177913233638	-0.000355493422830477	-0.00360223650932312
1251	124.575584411621	-10.0129556655884	5.70810413360596	0.000293855206109583	-0.0169138833880424	0.00321592413820326	0.00743668992072344
1252	122.627540588379	-10.3376302719116	5.64316940307617	0.0116574559360743	-0.0107450718060136	-0.000355493422830477	0.00451462110504508
1253	123.276885986328	-10.3376302719116	5.83797359466553	0.011982130818069	-0.00684897974133492	0.00711201597005129	0.000618529506027699
1254	122.627540588379	-9.36360740661621	5.90290880203247	0.0168522447347641	-0.00295288790948689	0.00126787810586393	0.00191722682211548
1255	121.978187561035	-10.3376302719116	6.29251766204834	0.0145795252174139	-0.00652430532500148	0.00354059832170606	0.00256657530553639
1256	123.276885986328	-10.0129556655884	5.90290880203247	0.0249691028147936	-3.08191010844894e-05	0.00613799272105098	0.00289124972186983
1257	123.926239013672	-9.36360740661621	5.57823419570923	0.0223717093467712	0.00743668992072344	-0.00360223650932312	0.00321592413820326
1258	125.224937438965	-10.9869785308838	5.77303886413574	0.0162028968334198	0.00548864435404539	-0.00879702530801296	0.00711201597005129
1259	125.874282836914	-11.9610013961792	5.83797359466553	-3.08191010844894e-05	-0.00619963090866804	-0.0169138833880424	-0.000355493422830477
1260	123.276885986328	-10.6623048782349	5.83797359466553	-0.0130177913233638	0.00191722682211548	-0.0347709693014622	0.00354059832170606
1261	122.627540588379	-10.9869785308838	5.96784353256226	-0.00847235135734081	0.00516396993771195	-0.0613942667841911	-0.000355493422830477
1262	123.276885986328	-10.0129556655884	6.09771347045898	0.0275664981454611	0.00873538758605719	-0.0604202412068844	0.00483929552137852
1263	123.926239013672	-9.36360740661621	5.90290880203247	0.00321592413820326	-0.0026282137259841	-0.0331475995481014	0.00483929552137852
1264	124.575584411621	-10.6623048782349	5.96784353256226	0.01100810803473	-0.00490093370899558	-0.0211346503347158	-0.00360223650932312
1265	123.926239013672	-10.9869785308838	5.57823419570923	0.0126314787194133	-0.00847235135734081	0.00386527273803949	-0.00814767740666866
1266	124.575584411621	-10.3376302719116	5.83797359466553	0.0100340843200684	0.0022419011220336	0.0213976856321096	0.0022419011220336
1267	122.627540588379	-10.9869785308838	5.90290880203247	-0.00652430532500148	0.011982130818069	0.0246444288641214	0.00483929552137852
1268	123.926239013672	-10.0129556655884	6.03277826309204	-0.00392691092565656	0.00289124972186983	0.0278911720961332	-0.00717365415766835
1269	123.926239013672	-9.68828201293945	5.64316940307617	-0.0165892094373703	-0.00197886489331722	0.0246444288641214	-0.00749832857400179
1270	123.926239013672	-10.6623048782349	6.03277826309204	0.00646266713738441	0.00386527273803949	0.0233457311987877	-0.0026282137259841
1271	124.575584411621	-11.9610013961792	5.96784353256226	-0.00814767740666866	-0.00684897974133492	0.029189869761467	-0.00360223650932312
1272	123.276885986328	-10.3376302719116	6.03277826309204	0.0873065739870071	0.00808603875339031	0.0165275707840919	-0.00360223650932312
1273	122.627540588379	-10.0129556655884	6.03277826309204	-0.0198359526693821	0.00256657530553639	0.00808603875339031	-0.00197886489331722
1274	123.276885986328	-10.3376302719116	5.57823419570923	0.000618529506027699	0.00873538758605719	-0.000680167751852423	0.00386527273803949
1275	123.276885986328	-9.36360740661621	5.90290880203247	0.00548864435404539	0.00841071270406246	0.000618529506027699	0.00841071270406246
1276	122.627540588379	-10.9869785308838	6.29251766204834	0.00873538758605719	0.00126787810586393	-0.00425158534198999	0.00581331877037883
1277	125.224937438965	-11.311653137207	6.09771347045898	0.00289124972186983	0.00483929552137852	-0.0240567177534103	-0.00295288790948689
1278	123.276885986328	-10.6623048782349	5.64316940307617	-0.00197886489331722	0.00548864435404539	-0.0224333461374044	0.00646266713738441
1279	120.679496765137	-9.68828201293945	5.57823419570923	0.00678734155371785	0.00321592413820326	-0.0237320438027382	-0.00327756232582033
1280	120.030143737793	-10.0129556655884	5.57823419570923	-0.00392691092565656	0.00386527273803949	-0.0204853005707264	0.00126787810586393
1281	124.575584411621	-9.68828201293945	5.64316940307617	0.00548864435404539	-3.08191010844894e-05	-0.0123684434220195	-0.00392691092565656
1282	125.224937438965	-10.9869785308838	5.83797359466553	-0.00749832857400179	0.00938473641872406	-0.0139918150380254	0.00451462110504508
1283	123.926239013672	-10.3376302719116	6.16264820098877	0.00841071270406246	0.00776136433705688	-0.0110697457566857	-0.00100484199356288
1284	121.978187561035	-10.9869785308838	5.57823419570923	0.0142548503354192	-0.00555028254166245	-0.00847235135734081	-0.00100484199356288
1285	123.276885986328	-11.311653137207	6.03277826309204	0.00354059832170606	-0.00132951640989631	0.0158782228827477	-0.00100484199356288
1286	121.978187561035	-9.68828201293945	5.70810413360596	-0.00977104809135199	-3.08191010844894e-05	0.0145795252174139	-0.000355493422830477
1287	121.978187561035	-9.03893280029297	5.77303886413574	0.00191722682211548	0.00321592413820326	-0.0026282137259841	0.000943203864153475
1288	123.926239013672	-10.0129556655884	5.77303886413574	-0.00522560812532902	-0.000355493422830477	-0.000355493422830477	0.000943203864153475
1289	123.276885986328	-10.3376302719116	6.09771347045898	0.00321592413820326	-0.00165419070981443	0.00126787810586393	-0.00295288790948689
1290	123.926239013672	-10.9869785308838	6.03277826309204	-0.00295288790948689	-0.00197886489331722	0.00516396993771195	0.00191722682211548
1291	123.926239013672	-10.0129556655884	5.90290880203247	-0.00165419070981443	-0.00132951640989631	0.00613799272105098	-0.000355493422830477
1292	123.276885986328	-10.9869785308838	5.96784353256226	-0.00295288790948689	0.00548864435404539	-0.00165419070981443	0.00354059832170606
1293	120.679496765137	-10.0129556655884	5.83797359466553	-0.0146411629393697	-0.000680167751852423	0.00581331877037883	0.00451462110504508
1294	124.575584411621	-11.311653137207	6.09771347045898	-0.0156151866540313	-0.00165419070981443	0.012956153601408	0.00354059832170606
1295	124.575584411621	-10.6623048782349	6.09771347045898	-0.0120437685400248	0.00354059832170606	0.0136055024340749	0.00938473641872406
1296	125.224937438965	-10.9869785308838	6.29251766204834	-0.0026282137259841	-0.000355493422830477	0.00483929552137852	0.00126787810586393
1297	123.926239013672	-11.6363277435303	5.90290880203247	0.00873538758605719	-0.00327756232582033	-0.00197886489331722	0.000943203864153475
1298	123.926239013672	-10.9869785308838	6.09771347045898	0.00386527273803949	0.00256657530553639	-0.0211346503347158	-0.00457625929266214
1299	121.328842163086	-10.6623048782349	5.96784353256226	-0.00425158534198999	0.00289124972186983	-0.0406151078641415	-0.00425158534198999
1300	123.926239013672	-11.311653137207	6.16264820098877	0.00451462110504508	-0.00360223650932312	-0.0211346503347158	0.00321592413820326
1301	123.276885986328	-11.311653137207	5.90290880203247	0.00321592413820326	0.00256657530553639	-0.00944637414067984	0.00321592413820326
1302	122.627540588379	-10.3376302719116	6.03277826309204	-0.0026282137259841	0.00613799272105098	-0.00457625929266214	-0.00490093370899558
1303	123.926239013672	-12.2856760025024	6.22758293151855	-0.0126931173726916	0.00841071270406246	0.0155535480007529	-0.00360223650932312
1304	124.575584411621	-11.9610013961792	5.96784353256226	0.00548864435404539	0.00289124972186983	0.0175015944987535	-0.00295288790948689
1305	123.276885986328	-10.9869785308838	6.09771347045898	-0.00782300252467394	0.00418994715437293	0.00873538758605719	0.000293855206109583
1306	121.978187561035	-10.0129556655884	5.90290880203247	-0.00197886489331722	0.000943203864153475	0.0181509424000978	0.00126787810586393
1307	125.224937438965	-10.9869785308838	5.77303886413574	0.0152288740500808	0.00776136433705688	0.000943203864153475	0.000618529506027699
1308	124.575584411621	-10.9869785308838	5.77303886413574	-0.0104203969240189	-0.00490093370899558	0.00808603875339031	-0.00295288790948689
1309	124.575584411621	-12.2856760025024	6.48732233047485	0.0171769186854362	0.00386527273803949	-0.0104203969240189	-3.08191010844894e-05
1310	123.926239013672	-12.6103506088257	6.09771347045898	0.00743668992072344	-0.00197886489331722	-0.0237320438027382	-0.00587495695799589
1311	121.978187561035	-10.3376302719116	5.77303886413574	-0.000355493422830477	0.000943203864153475	-0.0240567177534103	-0.00100484199356288
1312	121.978187561035	-11.6363277435303	6.03277826309204	-0.0208099745213985	0.00581331877037883	-0.0104203969240189	0.00841071270406246
1313	125.874282836914	-11.6363277435303	5.90290880203247	0.000943203864153475	-0.000355493422830477	-0.00490093370899558	-0.00295288790948689
1314	122.627540588379	-9.68828201293945	5.64316940307617	-0.0120437685400248	0.00321592413820326	0.00906006153672934	-0.00782300252467394
1315	123.926239013672	-11.6363277435303	5.90290880203247	0.00873538758605719	0.00613799272105098	0.00646266713738441	0.00159255252219737
1316	124.575584411621	-11.9610013961792	6.74706172943115	0.00126787810586393	0.00126787810586393	0.00354059832170606	-0.00652430532500148
1317	124.575584411621	-10.9869785308838	6.09771347045898	0.000943203864153475	0.0168522447347641	0.00873538758605719	-0.00100484199356288
1318	120.679496765137	-11.311653137207	5.90290880203247	-0.00652430532500148	0.00970941036939621	0.00678734155371785	-0.00230353930965066
1319	122.627540588379	-10.3376302719116	5.70810413360596	-0.00814767740666866	0.0162028968334198	0.00126787810586393	-0.00749832857400179
1320	122.627540588379	-10.0129556655884	5.70810413360596	-0.00165419070981443	0.00808603875339031	-0.00230353930965066	-0.00327756232582033
1321	123.276885986328	-10.9869785308838	5.64316940307617	0.000618529506027699	0.0123068047687411	0.00256657530553639	-0.00457625929266214
1322	125.224937438965	-12.6103506088257	6.03277826309204	0.0220470335334539	-3.08191010844894e-05	-0.00912170019000769	0.0022419011220336
1323	122.627540588379	-10.3376302719116	6.42238759994507	0.00678734155371785	-0.00230353930965066	-0.0126931173726916	-0.00555028254166245
1324	121.328842163086	-10.6623048782349	5.90290880203247	-0.0152905117720366	-0.00230353930965066	0.00256657530553639	-0.00360223650932312
1325	122.627540588379	-10.9869785308838	5.57823419570923	-0.00782300252467394	-0.0104203969240189	-0.0110697457566857	0.00256657530553639
1326	123.926239013672	-11.311653137207	5.57823419570923	-0.0026282137259841	-0.0100957229733467	-0.00555028254166245	-0.00197886489331722
1327	124.575584411621	-11.6363277435303	5.96784353256226	0.013930176384747	-0.0146411629393697	-0.0156151866540313	0.0022419011220336
1328	125.874282836914	-11.311653137207	5.90290880203247	-0.000355493422830477	-0.0110697457566857	-0.00717365415766835	0.00386527273803949
1329	123.926239013672	-11.6363277435303	5.64316940307617	-0.00230353930965066	-0.0331475995481014	0.000618529506027699	-0.00522560812532902
1330	123.276885986328	-11.311653137207	6.16264820098877	0.00776136433705688	0.00873538758605719	0.000618529506027699	0.00321592413820326
1331	121.978187561035	-11.6363277435303	5.96784353256226	-0.00847235135734081	-0.0136671401560307	-0.00392691092565656	0.00256657530553639
1332	122.627540588379	-10.0129556655884	5.70810413360596	-0.000680167751852423	-0.00490093370899558	-0.000680167751852423	-0.00392691092565656
1333	123.926239013672	-11.311653137207	5.44836473464966	-0.00490093370899558	-0.0146411629393697	0.00581331877037883	0.00516396993771195
1334	123.926239013672	-10.9869785308838	5.83797359466553	0.00808603875339031	-0.0136671401560307	-0.00814767740666866	-0.00652430532500148
1335	121.978187561035	-11.311653137207	5.83797359466553	-0.00100484199356288	-0.023407369852066	0.00418994715437293	-3.08191010844894e-05
1336	123.926239013672	-10.9869785308838	5.96784353256226	-0.00944637414067984	0.00483929552137852	-0.00490093370899558	0.00938473641872406
1337	121.328842163086	-10.0129556655884	5.64316940307617	0.000293855206109583	-0.00457625929266214	-0.0026282137259841	0.00873538758605719
1338	123.276885986328	-10.0129556655884	5.70810413360596	0.00126787810586393	-3.08191010844894e-05	0.00159255252219737	0.000293855206109583
1339	123.926239013672	-11.311653137207	5.51329946517944	0.000943203864153475	0.00418994715437293	-0.00360223650932312	-0.00327756232582033
1340	126.523628234863	-11.311653137207	5.77303886413574	-0.00977104809135199	-0.000680167751852423	0.00191722682211548	0.00386527273803949
1341	124.575584411621	-12.2856760025024	6.03277826309204	-0.00814767740666866	-0.00522560812532902	0.00289124972186983	0.00256657530553639
1342	123.926239013672	-10.9869785308838	6.35745286941528	0.0136055024340749	0.0132808275520802	-0.00392691092565656	0.00159255252219737
1343	121.328842163086	-10.3376302719116	5.90290880203247	-0.0026282137259841	0.00906006153672934	-0.00587495695799589	0.00743668992072344
1344	123.276885986328	-10.9869785308838	5.51329946517944	0.0100340843200684	0.00873538758605719	0.00678734155371785	-0.00522560812532902
1345	124.575584411621	-11.311653137207	5.51329946517944	-0.00490093370899558	0.000943203864153475	0.00581331877037883	-3.08191010844894e-05
1346	124.575584411621	-10.9869785308838	5.64316940307617	-0.00132951640989631	-0.00327756232582033	-0.0026282137259841	-0.00165419070981443
1347	123.276885986328	-10.6623048782349	5.90290880203247	-0.00782300252467394	-0.00327756232582033	-0.00392691092565656	-0.000355493422830477
1348	123.276885986328	-10.3376302719116	5.77303886413574	-0.00749832857400179	0.00873538758605719	0.000943203864153475	-0.0104203969240189
1349	123.926239013672	-11.311653137207	6.29251766204834	-0.00782300252467394	-0.00295288790948689	-0.00425158534198999	0.00256657530553639
1350	122.627540588379	-11.311653137207	6.35745286941528	0.00646266713738441	-0.00165419070981443	-0.0120437685400248	0.00256657530553639
1351	122.627540588379	-10.0129556655884	5.64316940307617	0.0113327819854021	0.00516396993771195	-0.0113944197073579	0.00548864435404539
1352	124.575584411621	-10.3376302719116	5.70810413360596	0.000293855206109583	0.00191722682211548	-0.0195112787187099	-0.00100484199356288
1353	123.926239013672	-11.6363277435303	6.03277826309204	0.00354059832170606	0.00906006153672934	-0.0123684434220195	-0.00490093370899558
1354	122.627540588379	-11.311653137207	5.83797359466553	0.0194496400654316	-0.00100484199356288	-0.0120437685400248	0.00289124972186983
1355	123.926239013672	-10.9869785308838	5.96784353256226	-0.0152905117720366	0.00159255252219737	-0.0113944197073579	0.00289124972186983
1356	120.030143737793	-10.3376302719116	6.16264820098877	-3.08191010844894e-05	0.0116574559360743	-0.00977104809135199	0.00776136433705688
1357	122.627540588379	-10.3376302719116	5.96784353256226	0.00841071270406246	0.0149041991680861	-0.0159398596733809	-0.00457625929266214
1358	125.224937438965	-10.9869785308838	5.83797359466553	-0.0162645354866982	0.00906006153672934	-0.0162645354866982	0.00743668992072344
1359	124.575584411621	-11.311653137207	5.96784353256226	0.00613799272105098	0.00873538758605719	-0.00717365415766835	-0.00619963090866804
1360	123.926239013672	-12.6103506088257	5.77303886413574	0.0149041991680861	-0.00197886489331722	-0.0113944197073579	-0.00392691092565656
1361	123.276885986328	-10.6623048782349	5.83797359466553	0.0106834331527352	0.00841071270406246	-0.00555028254166245	0.00483929552137852
1362	120.030143737793	-10.3376302719116	5.83797359466553	-0.00100484199356288	0.0152288740500808	-0.00814767740666866	0.00743668992072344
1363	123.926239013672	-10.6623048782349	6.35745286941528	0.0106834331527352	0.00678734155371785	-0.00879702530801296	0.00613799272105098
1364	124.575584411621	-10.9869785308838	5.77303886413574	-0.0130177913233638	0.00711201597005129	-0.00749832857400179	-0.00230353930965066
1365	125.224937438965	-11.6363277435303	5.57823419570923	0.0162028968334198	-0.0026282137259841	-0.00392691092565656	-0.000680167751852423
1366	121.978187561035	-10.9869785308838	5.51329946517944	-0.00619963090866804	-0.00327756232582033	-0.000680167751852423	0.000618529506027699
1367	122.627540588379	-10.9869785308838	5.77303886413574	-0.00165419070981443	0.00548864435404539	0.00613799272105098	-0.000680167751852423
1368	121.978187561035	-10.9869785308838	6.16264820098877	-0.0221086721867323	0.00321592413820326	0.000618529506027699	-0.000355493422830477
1369	123.926239013672	-10.9869785308838	6.42238759994507	-0.00814767740666866	0.00418994715437293	-0.00197886489331722	0.00321592413820326
1370	125.224937438965	-10.6623048782349	6.16264820098877	0.00126787810586393	0.00354059832170606	-0.000355493422830477	0.00613799272105098
1371	123.276885986328	-10.6623048782349	5.96784353256226	0.00418994715437293	0.00126787810586393	0.00191722682211548	0.00451462110504508
1372	122.627540588379	-10.3376302719116	5.57823419570923	-0.00392691092565656	0.000618529506027699	-3.08191010844894e-05	-0.000680167751852423
1373	124.575584411621	-11.311653137207	5.64316940307617	0.00841071270406246	0.00581331877037883	-0.00490093370899558	-0.00100484199356288
1374	123.276885986328	-11.311653137207	5.90290880203247	-0.0113944197073579	0.00548864435404539	0.000293855206109583	-0.00165419070981443
1375	121.328842163086	-9.68828201293945	5.96784353256226	0.0123068047687411	0.00289124972186983	-0.00327756232582033	0.00191722682211548
1376	123.926239013672	-10.9869785308838	6.35745286941528	0.00126787810586393	0.00938473641872406	-0.0230826959013939	0.00678734155371785
1377	124.575584411621	-11.311653137207	5.90290880203247	0.0116574559360743	0.00581331877037883	-0.0133424662053585	-0.00100484199356288
1378	123.926239013672	-10.9869785308838	5.96784353256226	0.00678734155371785	0.00418994715437293	-0.0143164889886975	0.000618529506027699
1379	124.575584411621	-11.9610013961792	5.77303886413574	0.0103587592020631	-0.0107450718060136	-0.0159398596733809	-0.00490093370899558
1380	123.276885986328	-11.311653137207	6.03277826309204	-0.00587495695799589	-0.00749832857400179	-0.00165419070981443	-0.00197886489331722
1381	121.328842163086	-11.311653137207	6.09771347045898	-0.00295288790948689	-0.00230353930965066	0.000293855206109583	-0.000355493422830477
1382	122.627540588379	-10.3376302719116	5.77303886413574	0.00386527273803949	-0.00782300252467394	-0.00165419070981443	-0.000355493422830477
1383	124.575584411621	-11.311653137207	5.83797359466553	0.00743668992072344	-0.00132951640989631	-0.00490093370899558	-0.000355493422830477
1384	121.978187561035	-10.6623048782349	5.51329946517944	-3.08191010844894e-05	-0.00327756232582033	0.00191722682211548	-0.00619963090866804
1385	123.926239013672	-11.6363277435303	5.83797359466553	0.00938473641872406	-0.0113944197073579	0.000618529506027699	0.0022419011220336
1386	122.627540588379	-10.0129556655884	5.70810413360596	0.0178262684494257	-0.00295288790948689	0.0022419011220336	0.00321592413820326
1387	120.679496765137	-11.311653137207	5.90290880203247	0.00321592413820326	-0.0100957229733467	-0.00327756232582033	0.000293855206109583
1388	124.575584411621	-11.311653137207	5.90290880203247	-0.00619963090866804	-0.00230353930965066	-0.0165892094373703	0.00613799272105098
1389	124.575584411621	-9.68828201293945	5.64316940307617	0.0103587592020631	-0.00782300252467394	-0.00782300252467394	0.000293855206109583
1390	123.926239013672	-10.3376302719116	5.83797359466553	-0.00392691092565656	-0.0026282137259841	-0.0104203969240189	0.00483929552137852
1391	125.224937438965	-12.2856760025024	5.83797359466553	0.0103587592020631	-0.0117190945893526	-3.08191010844894e-05	0.00938473641872406
1392	124.575584411621	-11.9610013961792	5.77303886413574	0.00808603875339031	-0.00717365415766835	0.00516396993771195	-0.000355493422830477
1393	120.030143737793	-10.0129556655884	5.83797359466553	-0.00782300252467394	0.0022419011220336	0.00938473641872406	-0.00100484199356288
1394	123.926239013672	-10.3376302719116	5.83797359466553	0.0155535480007529	-0.00944637414067984	0.0457482598721981	-3.08191010844894e-05
1395	123.276885986328	-10.0129556655884	5.70810413360596	0.020423661917448	0.00159255252219737	0.0444495603442192	0.00386527273803949
1396	124.575584411621	-11.311653137207	5.83797359466553	0.00191722682211548	0.00516396993771195	0.0132808275520802	0.00678734155371785
1397	122.627540588379	-11.311653137207	5.83797359466553	0.00646266713738441	0.0113327819854021	0.00548864435404539	-0.00814767740666866
1398	121.978187561035	-11.6363277435303	5.38343000411987	-0.00295288790948689	0.0132808275520802	-0.0110697457566857	0.000943203864153475
1399	121.328842163086	-10.0129556655884	5.57823419570923	0.00191722682211548	0.00256657530553639	-0.00457625929266214	0.000293855206109583
1400	120.030143737793	-10.0129556655884	5.96784353256226	-0.00392691092565656	0.00159255252219737	-0.0139918150380254	0.00451462110504508
1401	124.575584411621	-11.311653137207	5.70810413360596	0.0116574559360743	0.00581331877037883	-0.00782300252467394	0.00126787810586393
1402	123.926239013672	-10.6623048782349	5.70810413360596	-0.0117190945893526	0.00938473641872406	-0.0113944197073579	0.00256657530553639
1403	121.978187561035	-10.0129556655884	6.29251766204834	-0.00847235135734081	0.00191722682211548	-0.00327756232582033	0.00386527273803949
1404	124.575584411621	-12.9350242614746	6.16264820098877	-0.00132951640989631	0.000618529506027699	-0.00717365415766835	-0.00100484199356288
1405	122.627540588379	-10.0129556655884	5.70810413360596	-0.00327756232582033	0.00711201597005129	0.000293855206109583	0.00906006153672934
1406	121.328842163086	-11.6363277435303	6.09771347045898	-0.00327756232582033	0.00289124972186983	-0.00392691092565656	0.00289124972186983
1407	122.627540588379	-10.6623048782349	5.90290880203247	-0.00879702530801296	0.00581331877037883	0.00613799272105098	-0.00619963090866804
1408	122.627540588379	-10.0129556655884	5.57823419570923	0.00581331877037883	-0.00360223650932312	0.00873538758605719	-0.00587495695799589
1409	122.627540588379	-10.6623048782349	5.90290880203247	-0.00652430532500148	0.00256657530553639	0.0145795252174139	-3.08191010844894e-05
1410	123.926239013672	-12.2856760025024	5.90290880203247	-0.0026282137259841	-0.0139918150380254	0.011982130818069	-0.0026282137259841
1411	122.627540588379	-10.3376302719116	5.57823419570923	-0.00555028254166245	0.00321592413820326	0.0191249661147594	0.00256657530553639
1412	121.328842163086	-10.6623048782349	5.57823419570923	-0.00684897974133492	0.0142548503354192	0.00289124972186983	-0.00490093370899558
1413	125.874282836914	-11.9610013961792	6.03277826309204	0.0188002903014421	0.00418994715437293	-0.0026282137259841	0.000293855206109583
1414	121.328842163086	-9.68828201293945	5.70810413360596	0.00743668992072344	0.00873538758605719	0.00711201597005129	-0.0100957229733467
1415	123.926239013672	-11.9610013961792	6.03277826309204	0.00841071270406246	0.00483929552137852	0.000618529506027699	-0.00100484199356288
1416	122.627540588379	-11.6363277435303	5.90290880203247	0.0022419011220336	0.000293855206109583	-0.00230353930965066	0.00516396993771195
1417	122.627540588379	-9.68828201293945	5.96784353256226	0.00581331877037883	0.01847561635077	-0.000680167751852423	0.00483929552137852
1418	121.328842163086	-11.311653137207	5.83797359466553	-0.0195112787187099	0.0149041991680861	-0.00100484199356288	-0.000355493422830477
1419	124.575584411621	-11.9610013961792	5.96784353256226	-0.00944637414067984	0.0152288740500808	-0.00749832857400179	-0.00230353930965066
1420	122.627540588379	-11.311653137207	5.64316940307617	-0.00490093370899558	-0.00132951640989631	-0.0117190945893526	-0.00392691092565656
1421	121.978187561035	-10.3376302719116	5.77303886413574	0.011982130818069	0.00451462110504508	-0.0172385573387146	0.0022419011220336
1422	123.926239013672	-11.9610013961792	5.96784353256226	0.00418994715437293	-0.00230353930965066	-0.0324982516467571	0.000618529506027699
1423	123.926239013672	-10.9869785308838	6.42238759994507	0.00743668992072344	-0.000680167751852423	-0.0292515084147453	-0.00132951640989631
1424	122.627540588379	-10.9869785308838	5.90290880203247	-0.0026282137259841	-0.00749832857400179	-0.0198359526693821	-0.00132951640989631
1425	123.926239013672	-11.9610013961792	5.96784353256226	0.00354059832170606	-0.00197886489331722	-0.0198359526693821	-0.00490093370899558
1426	123.276885986328	-9.68828201293945	5.38343000411987	0.01100810803473	-0.00555028254166245	-0.0305502042174339	0.00678734155371785
1427	123.276885986328	-10.6623048782349	5.90290880203247	-0.000355493422830477	-0.028926832601428	-0.0276281367987394	-0.00652430532500148
1428	125.224937438965	-11.9610013961792	6.16264820098877	0.000293855206109583	0.00906006153672934	-0.0195112787187099	-0.00132951640989631
1429	123.926239013672	-11.9610013961792	6.42238759994507	-0.0136671401560307	-0.00619963090866804	0.00776136433705688	0.00354059832170606
1430	123.276885986328	-11.311653137207	6.35745286941528	-0.0113944197073579	-3.08191010844894e-05	-0.00522560812532902	-0.000355493422830477
1431	122.627540588379	-11.9610013961792	5.96784353256226	-0.00522560812532902	0.0022419011220336	-0.00652430532500148	0.00678734155371785
1432	122.627540588379	-10.0129556655884	5.70810413360596	0.00191722682211548	0.00483929552137852	-0.0406151078641415	-0.00230353930965066
1433	122.627540588379	-10.6623048782349	5.44836473464966	0.000618529506027699	0.00289124972186983	-0.0646410062909126	-0.000355493422830477
1434	125.224937438965	-11.6363277435303	5.83797359466553	-0.00295288790948689	0.00451462110504508	-0.0461345724761486	-0.00295288790948689
1435	122.627540588379	-10.9869785308838	5.70810413360596	0.00126787810586393	-0.00100484199356288	-0.02697878703475	0.00548864435404539
1436	123.926239013672	-11.6363277435303	6.22758293151855	0.00678734155371785	0.0165275707840919	0.00159255252219737	0.00581331877037883
1437	120.679496765137	-11.311653137207	5.77303886413574	-0.00879702530801296	0.01847561635077	0.0230210572481155	-0.00165419070981443
1438	123.926239013672	-10.6623048782349	5.38343000411987	-0.00522560812532902	0.00711201597005129	0.041852168738842	-0.00327756232582033
1439	123.926239013672	-10.9869785308838	5.64316940307617	-0.0185372550040483	0.00873538758605719	0.040228795260191	-0.00652430532500148
1440	123.926239013672	-11.9610013961792	6.03277826309204	0.00159255252219737	0.000943203864153475	0.0330859608948231	-0.00652430532500148
1441	124.575584411621	-12.2856760025024	6.16264820098877	-3.08191010844894e-05	0.000943203864153475	0.0415274947881699	0.00711201597005129
1442	122.627540588379	-10.6623048782349	6.22758293151855	-0.0139918150380254	0.00581331877037883	0.0360080301761627	-0.0026282137259841
1443	123.926239013672	-10.6623048782349	5.96784353256226	0.00808603875339031	0.00841071270406246	0.0239950809627771	0.0100340843200684
1444	121.978187561035	-10.6623048782349	5.90290880203247	0.00483929552137852	-0.00717365415766835	-0.00457625929266214	0.00126787810586393
1445	123.276885986328	-10.6623048782349	5.64316940307617	-0.00587495695799589	-3.08191010844894e-05	-0.0204853005707264	-0.00814767740666866
1446	124.575584411621	-11.311653137207	6.09771347045898	0.0233457311987877	-0.00165419070981443	-0.00522560812532902	0.00418994715437293
1447	123.926239013672	-12.6103506088257	6.09771347045898	0.0171769186854362	-0.00879702530801296	0.00289124972186983	-0.00555028254166245
1448	123.276885986328	-10.6623048782349	5.77303886413574	-0.00457625929266214	0.00159255252219737	0.00938473641872406	-0.0026282137259841
1449	121.978187561035	-10.0129556655884	5.96784353256226	0.0100340843200684	-3.08191010844894e-05	0.020423661917448	-0.00652430532500148
1450	122.627540588379	-10.0129556655884	5.70810413360596	0.011982130818069	-0.00100484199356288	0.0249691028147936	0.00321592413820326
1451	123.276885986328	-10.6623048782349	5.38343000411987	0.0149041991680861	-0.00327756232582033	0.0220470335334539	0.0149041991680861
1452	124.575584411621	-11.6363277435303	5.57823419570923	-0.00490093370899558	0.000293855206109583	0.0262678004801273	0.00191722682211548
1453	123.276885986328	-11.6363277435303	5.90290880203247	-0.00360223650932312	-0.0143164889886975	0.0145795252174139	-0.00652430532500148
1454	122.627540588379	-10.6623048782349	5.90290880203247	-0.0123684434220195	-0.0250307414680719	0.0149041991680861	-0.00132951640989631
1455	123.926239013672	-11.6363277435303	6.09771347045898	-0.000355493422830477	-0.0256800893694162	0.00841071270406246	-0.00230353930965066
1456	122.627540588379	-10.3376302719116	5.83797359466553	-0.00522560812532902	0.000618529506027699	0.00256657530553639	-0.000355493422830477
1457	122.627540588379	-10.6623048782349	5.70810413360596	0.00191722682211548	-0.00490093370899558	-0.00879702530801296	0.00354059832170606
1458	124.575584411621	-10.6623048782349	5.31849479675293	0.00418994715437293	0.00581331877037883	-0.0133424662053585	0.0022419011220336
1459	123.276885986328	-10.6623048782349	5.64316940307617	0.00354059832170606	-0.00912170019000769	-0.00717365415766835	-0.00457625929266214
1460	121.978187561035	-11.311653137207	5.64316940307617	0.00776136433705688	-0.0120437685400248	-0.0120437685400248	-0.00652430532500148
1461	123.926239013672	-10.9869785308838	5.83797359466553	0.00548864435404539	0.00711201597005129	-0.00587495695799589	0.00873538758605719
1462	121.978187561035	-10.6623048782349	6.42238759994507	-0.00619963090866804	0.00776136433705688	-0.0120437685400248	0.00386527273803949
1463	121.978187561035	-10.6623048782349	6.22758293151855	0.00126787810586393	0.00841071270406246	-0.00392691092565656	0.00126787810586393
1464	126.523628234863	-10.6623048782349	5.44836473464966	-0.0211346503347158	0.00516396993771195	-0.00490093370899558	-0.00814767740666866
1465	123.276885986328	-10.9869785308838	5.64316940307617	-0.00912170019000769	0.0136055024340749	0.0158782228827477	0.0022419011220336
1466	123.926239013672	-12.6103506088257	5.57823419570923	-0.0026282137259841	-0.00652430532500148	0.0103587592020631	0.00581331877037883
1467	124.575584411621	-10.6623048782349	5.57823419570923	-0.00230353930965066	0.00516396993771195	0.00256657530553639	0.000618529506027699
1468	120.030143737793	-10.6623048782349	6.09771347045898	-0.00490093370899558	0.000293855206109583	-0.000680167751852423	-0.000355493422830477
1469	123.926239013672	-11.311653137207	6.61719226837158	-0.00782300252467394	0.00581331877037883	0.000943203864153475	0.00354059832170606
1470	123.926239013672	-11.311653137207	5.90290880203247	0.0145795252174139	-0.00619963090866804	-0.00295288790948689	-0.0113944197073579
1471	122.627540588379	-10.3376302719116	5.90290880203247	0.000293855206109583	-0.000355493422830477	-0.00847235135734081	-0.000355493422830477
1472	121.978187561035	-10.9869785308838	5.77303886413574	0.0100340843200684	-0.00912170019000769	-0.00555028254166245	0.00613799272105098
1473	124.575584411621	-11.6363277435303	5.90290880203247	0.0188002903014421	-0.00132951640989631	-0.0123684434220195	-0.00132951640989631
1474	121.328842163086	-10.6623048782349	5.96784353256226	-0.00425158534198999	-0.000680167751852423	-0.00912170019000769	-0.00392691092565656
1475	123.276885986328	-10.9869785308838	6.16264820098877	-0.00490093370899558	0.000618529506027699	0.00418994715437293	-0.00912170019000769
1476	123.926239013672	-10.3376302719116	5.96784353256226	0.0178262684494257	-0.00619963090866804	-0.00197886489331722	0.00451462110504508
1477	123.926239013672	-11.311653137207	5.70810413360596	0.0181509424000978	0.00321592413820326	-0.0104203969240189	-0.00100484199356288
1478	123.926239013672	-11.6363277435303	5.90290880203247	-0.00230353930965066	0.00613799272105098	-0.00847235135734081	0.00451462110504508
1479	124.575584411621	-12.2856760025024	6.03277826309204	-0.00619963090866804	-0.00100484199356288	-0.0110697457566857	-0.00295288790948689
1480	123.276885986328	-10.9869785308838	6.09771347045898	-0.00165419070981443	-3.08191010844894e-05	0.0022419011220336	-0.00230353930965066
1481	121.328842163086	-10.3376302719116	5.70810413360596	-0.00425158534198999	0.00191722682211548	-0.00847235135734081	0.0022419011220336
1482	123.926239013672	-9.68828201293945	5.77303886413574	0.00808603875339031	0.00418994715437293	-0.0110697457566857	0.00289124972186983
1483	123.926239013672	-10.9869785308838	6.09771347045898	0.00516396993771195	0.00613799272105098	-0.00944637414067984	-0.00490093370899558
1484	122.627540588379	-10.3376302719116	5.77303886413574	-0.000355493422830477	0.00289124972186983	0.000618529506027699	-0.00782300252467394
1485	124.575584411621	-11.9610013961792	5.44836473464966	0.00906006153672934	-0.00782300252467394	-0.0149658378213644	-0.000680167751852423
1486	121.978187561035	-9.68828201293945	5.44836473464966	0.00191722682211548	0.00646266713738441	-0.0110697457566857	-0.00100484199356288
1487	122.627540588379	-10.9869785308838	5.83797359466553	-0.0026282137259841	0.0106834331527352	-0.0243813935667276	0.000943203864153475
1488	124.575584411621	-10.9869785308838	5.77303886413574	0.00841071270406246	0.0132808275520802	-0.0204853005707264	-0.00360223650932312
1489	124.575584411621	-10.0129556655884	5.64316940307617	-0.0110697457566857	0.00386527273803949	0.00126787810586393	0.000293855206109583
1490	124.575584411621	-10.0129556655884	5.77303886413574	0.012956153601408	0.00289124972186983	0.00256657530553639	-0.00360223650932312
1491	124.575584411621	-11.9610013961792	5.64316940307617	-0.0026282137259841	0.00191722682211548	-0.0123684434220195	-0.00197886489331722
1492	123.926239013672	-10.6623048782349	5.83797359466553	0.00256657530553639	0.00970941036939621	-0.000355493422830477	-0.00100484199356288
1493	121.328842163086	-10.0129556655884	5.57823419570923	0.00743668992072344	0.00646266713738441	0.0022419011220336	0.00516396993771195
1494	124.575584411621	-10.6623048782349	5.57823419570923	-0.00977104809135199	0.0113327819854021	-0.0100957229733467	-0.00132951640989631
1495	122.627540588379	-9.36360740661621	5.70810413360596	0.0171769186854362	0.00613799272105098	-0.00782300252467394	-0.00295288790948689
1496	123.926239013672	-10.6623048782349	6.29251766204834	0.0928260311484337	0.00776136433705688	0.00126787810586393	0.00776136433705688
1497	125.224937438965	-12.6103506088257	5.83797359466553	-0.0169138833880424	-0.00295288790948689	-0.0139918150380254	0.00289124972186983
1498	123.926239013672	-10.0129556655884	5.70810413360596	-0.000680167751852423	0.0022419011220336	0.000618529506027699	-0.00457625929266214
1499	121.328842163086	-10.0129556655884	5.38343000411987	-0.0282774847000837	-0.00490093370899558	0.00516396993771195	0.00159255252219737
1500	124.575584411621	-10.9869785308838	6.74706172943115	-0.00327756232582033	-0.00230353930965066	0.012956153601408	-0.00230353930965066
1501	123.926239013672	-10.9869785308838	5.96784353256226	-0.00230353930965066	-0.00717365415766835	0.00613799272105098	0.00289124972186983
1502	123.276885986328	-10.0129556655884	6.03277826309204	0.0200989879667759	-0.00457625929266214	0.011982130818069	0.00159255252219737
1503	124.575584411621	-11.311653137207	5.90290880203247	-0.0110697457566857	-0.0123684434220195	-0.00522560812532902	-0.000355493422830477
1504	123.926239013672	-11.311653137207	5.77303886413574	0.000943203864153475	-0.00912170019000769	-0.00360223650932312	0.000293855206109583
1505	121.328842163086	-9.68828201293945	5.38343000411987	0.00191722682211548	-0.00360223650932312	0.00126787810586393	-0.00749832857400179
1506	122.627540588379	-10.9869785308838	6.09771347045898	0.00938473641872406	-0.00522560812532902	0.00483929552137852	0.00354059832170606
1507	123.926239013672	-10.0129556655884	5.77303886413574	-0.00749832857400179	-0.00132951640989631	-0.00490093370899558	-0.00132951640989631
1508	122.627540588379	-10.3376302719116	5.44836473464966	0.00646266713738441	-0.0100957229733467	0.00483929552137852	-0.00490093370899558
1509	123.276885986328	-10.0129556655884	5.90290880203247	0.0178262684494257	-0.000355493422830477	-0.000355493422830477	0.00646266713738441
1510	121.978187561035	-10.6623048782349	5.83797359466553	0.00483929552137852	-0.00587495695799589	0.00483929552137852	-0.00327756232582033
1511	121.328842163086	-9.36360740661621	5.44836473464966	0.0194496400654316	0.00191722682211548	0.00548864435404539	0.00581331877037883
1512	120.030143737793	-9.68828201293945	5.51329946517944	0.00321592413820326	0.00126787810586393	-0.00425158534198999	0.00873538758605719
1513	124.575584411621	-10.6623048782349	5.77303886413574	-0.00425158534198999	0.00646266713738441	0.00613799272105098	-0.000680167751852423
1514	122.627540588379	-9.03893280029297	5.38343000411987	0.025618452578783	0.00808603875339031	-0.00165419070981443	0.00386527273803949
1515	124.575584411621	-11.311653137207	5.96784353256226	0.00970941036939621	0.01100810803473	-0.000355493422830477	-0.00425158534198999
1516	122.627540588379	-10.9869785308838	5.96784353256226	0.00776136433705688	-0.00717365415766835	-3.08191010844894e-05	-0.0026282137259841
1517	121.978187561035	-9.36360740661621	5.57823419570923	0.00256657530553639	0.00873538758605719	-0.00652430532500148	0.00548864435404539
1518	119.380798339844	-9.36360740661621	5.70810413360596	-0.00782300252467394	0.000293855206109583	-0.0156151866540313	-3.08191010844894e-05
1519	121.978187561035	-9.03893280029297	5.70810413360596	-0.00879702530801296	0.000943203864153475	-0.0133424662053585	-0.0133424662053585
1520	121.328842163086	-9.68828201293945	5.57823419570923	0.0116574559360743	0.00256657530553639	-0.00912170019000769	0.000293855206109583
1521	123.276885986328	-9.68828201293945	5.77303886413574	-0.00392691092565656	0.00159255252219737	-0.00425158534198999	0.00126787810586393
1522	124.575584411621	-11.9610013961792	6.29251766204834	0.00743668992072344	-0.00522560812532902	-0.00132951640989631	0.0022419011220336
1523	121.328842163086	-9.36360740661621	5.90290880203247	0.0188002903014421	0.00548864435404539	-0.00587495695799589	-0.00555028254166245
1524	121.328842163086	-9.68828201293945	5.31849479675293	-0.0104203969240189	-0.00425158534198999	-0.0273034609854221	0.0022419011220336
1525	123.276885986328	-10.6623048782349	5.64316940307617	-0.00912170019000769	-0.00555028254166245	-0.0130177913233638	-0.00912170019000769
1526	123.276885986328	-9.03893280029297	5.38343000411987	0.025618452578783	-0.0104203969240189	-0.0104203969240189	0.00451462110504508
1527	122.627540588379	-9.68828201293945	5.70810413360596	-0.00295288790948689	0.00613799272105098	-0.0159398596733809	-0.00165419070981443
1528	124.575584411621	-10.9869785308838	6.22758293151855	-0.00749832857400179	-0.00847235135734081	-0.0126931173726916	-0.0107450718060136
1529	123.926239013672	-11.311653137207	6.35745286941528	-0.00749832857400179	0.0022419011220336	-0.00295288790948689	-0.000355493422830477
1530	122.627540588379	-10.9869785308838	6.09771347045898	-0.0143164889886975	-0.00132951640989631	0.000618529506027699	-0.00619963090866804
1531	121.328842163086	-10.3376302719116	5.57823419570923	0.00321592413820326	0.000293855206109583	-0.000680167751852423	0.00613799272105098
1532	121.978187561035	-9.68828201293945	5.51329946517944	0.00711201597005129	0.0103587592020631	-0.00230353930965066	0.00678734155371785
1533	121.328842163086	-9.36360740661621	5.51329946517944	-0.021459324285388	0.00613799272105098	-0.00717365415766835	-0.000355493422830477
1534	124.575584411621	-11.311653137207	6.16264820098877	0.0100340843200684	0.00126787810586393	-3.08191010844894e-05	0.00321592413820326
1535	121.328842163086	-10.9869785308838	5.90290880203247	0.0217223595827818	0.0022419011220336	0.00548864435404539	0.00451462110504508
1536	122.627540588379	-10.6623048782349	6.29251766204834	-0.0136671401560307	0.0100340843200684	0.0126314787194133	0.00646266713738441
1537	122.627540588379	-10.6623048782349	5.77303886413574	0.00483929552137852	0.0171769186854362	0.0152288740500808	0.00126787810586393
1538	123.926239013672	-10.0129556655884	5.57823419570923	-0.00165419070981443	0.0123068047687411	0.0295145437121391	0.00386527273803949
1539	123.926239013672	-10.9869785308838	5.83797359466553	0.0106834331527352	0.00354059832170606	0.00970941036939621	-0.00100484199356288
1540	123.276885986328	-11.311653137207	6.03277826309204	0.01100810803473	0.0116574559360743	0.0155535480007529	-0.00197886489331722
1541	123.276885986328	-11.9610013961792	6.16264820098877	0.00548864435404539	0.00191722682211548	0.00906006153672934	0.00548864435404539
1542	121.328842163086	-9.68828201293945	5.90290880203247	-0.00100484199356288	0.0100340843200684	-0.00295288790948689	0.0106834331527352
1543	121.328842163086	-10.6623048782349	5.96784353256226	-0.0143164889886975	0.000618529506027699	0.00581331877037883	-0.000680167751852423
1544	121.328842163086	-9.68828201293945	5.77303886413574	-0.000355493422830477	-0.00230353930965066	-0.00392691092565656	0.00191722682211548
1545	121.978187561035	-9.03893280029297	5.44836473464966	-0.00879702530801296	-0.0117190945893526	0.00743668992072344	-0.00457625929266214
1546	123.276885986328	-10.0129556655884	5.96784353256226	-0.0107450718060136	-0.00327756232582033	0.00516396993771195	0.00159255252219737
1547	123.926239013672	-11.311653137207	6.03277826309204	-0.0117190945893526	-0.0230826959013939	-0.00977104809135199	-0.00230353930965066
1548	122.627540588379	-9.68828201293945	5.77303886413574	0.00126787810586393	-0.00392691092565656	0.00970941036939621	0.000943203864153475
1549	120.679496765137	-10.0129556655884	6.16264820098877	-0.0123684434220195	-0.00652430532500148	0.00126787810586393	0.0022419011220336
1550	121.978187561035	-9.68828201293945	5.51329946517944	0.01847561635077	-0.00717365415766835	0.00743668992072344	0.00321592413820326
1551	122.627540588379	-9.36360740661621	5.44836473464966	0.0220470335334539	-0.00912170019000769	-0.00457625929266214	0.0113327819854021
1552	123.926239013672	-10.0129556655884	5.31849479675293	0.0103587592020631	0.00418994715437293	-0.00847235135734081	-0.000355493422830477
1553	123.926239013672	-10.9869785308838	5.96784353256226	-0.0152905117720366	-0.00425158534198999	-0.00295288790948689	-0.00327756232582033
1554	122.627540588379	-10.3376302719116	5.96784353256226	0.00191722682211548	0.00483929552137852	-0.0149658378213644	0.000618529506027699
1555	122.627540588379	-9.68828201293945	6.03277826309204	-0.00425158534198999	0.00678734155371785	-3.08191010844894e-05	0.00126787810586393
1556	123.926239013672	-10.3376302719116	6.35745286941528	-0.00717365415766835	0.00906006153672934	-0.00360223650932312	0.00906006153672934
1557	124.575584411621	-11.311653137207	5.96784353256226	0.00386527273803949	0.0168522447347641	-0.00944637414067984	0.00613799272105098
1558	123.926239013672	-10.6623048782349	5.70810413360596	0.0155535480007529	0.00808603875339031	-0.0113944197073579	0.00386527273803949
1559	123.926239013672	-11.311653137207	5.90290880203247	0.0327612869441509	0.00581331877037883	-0.00912170019000769	-0.00327756232582033
1560	122.627540588379	-11.6363277435303	5.77303886413574	0.0308132413774729	0.000618529506027699	-3.08191010844894e-05	-0.000680167751852423
1561	120.679496765137	-10.0129556655884	5.70810413360596	0.0369820520281792	0.000293855206109583	-0.00944637414067984	-0.000355493422830477
1562	121.978187561035	-10.3376302719116	6.03277826309204	0.029189869761467	0.0175015944987535	-0.0133424662053585	0.00321592413820326
1563	122.627540588379	-9.68828201293945	5.83797359466553	0.0327612869441509	0.00873538758605719	-0.00295288790948689	-0.00814767740666866
1564	124.575584411621	-10.9869785308838	5.31849479675293	-0.000680167751852423	0.0022419011220336	0.00581331877037883	-0.00295288790948689
1565	121.978187561035	-9.68828201293945	5.83797359466553	-0.000680167751852423	-0.000355493422830477	0.0022419011220336	-0.000680167751852423
1566	124.575584411621	-11.9610013961792	6.22758293151855	-0.00684897974133492	-0.00684897974133492	-0.0026282137259841	0.00483929552137852
1567	121.978187561035	-10.3376302719116	5.70810413360596	-0.00717365415766835	-0.000355493422830477	0.00386527273803949	0.00191722682211548
1568	120.030143737793	-9.36360740661621	5.96784353256226	-0.0136671401560307	0.00256657530553639	-0.000680167751852423	-0.00165419070981443
1569	121.978187561035	-10.6623048782349	6.22758293151855	0.00743668992072344	-0.00652430532500148	-0.00360223650932312	-0.00425158534198999
1570	123.276885986328	-10.3376302719116	5.77303886413574	-0.00522560812532902	-0.0156151866540313	-0.00782300252467394	0.00516396993771195
1571	123.276885986328	-9.68828201293945	5.64316940307617	0.0171769186854362	-0.0113944197073579	0.00483929552137852	0.00289124972186983
1572	124.575584411621	-12.6103506088257	6.03277826309204	0.013930176384747	0.00613799272105098	-0.00392691092565656	0.00256657530553639
1573	124.575584411621	-11.311653137207	6.16264820098877	-0.0113944197073579	0.00126787810586393	-0.00490093370899558	0.0022419011220336
1574	120.030143737793	-10.0129556655884	5.57823419570923	-0.00295288790948689	0.00256657530553639	0.00483929552137852	0.0022419011220336
1575	122.627540588379	-10.3376302719116	5.77303886413574	0.00873538758605719	-0.00684897974133492	-0.00197886489331722	-0.00295288790948689
1576	123.276885986328	-10.3376302719116	6.22758293151855	0.0168522447347641	-0.00100484199356288	-0.00587495695799589	0.00906006153672934
1577	124.575584411621	-10.9869785308838	6.03277826309204	0.00646266713738441	-0.000355493422830477	-0.000355493422830477	-0.000355493422830477
1578	124.575584411621	-13.2596988677979	5.70810413360596	-0.00132951640989631	-0.0152905117720366	-0.0126931173726916	0.00126787810586393
1579	124.575584411621	-11.311653137207	5.64316940307617	0.0103587592020631	0.00516396993771195	-0.0100957229733467	-0.00457625929266214
1580	121.978187561035	-10.9869785308838	5.90290880203247	-0.00425158534198999	0.000618529506027699	-0.00587495695799589	0.00613799272105098
1581	123.276885986328	-11.311653137207	5.83797359466553	-0.000680167751852423	0.00289124972186983	-0.00555028254166245	-0.00327756232582033
1582	123.926239013672	-10.0129556655884	5.90290880203247	-0.00100484199356288	0.0022419011220336	-0.00457625929266214	-0.00132951640989631
1583	125.224937438965	-10.6623048782349	5.96784353256226	0.0113327819854021	0.00386527273803949	0.00711201597005129	0.000943203864153475
1584	123.276885986328	-11.311653137207	5.83797359466553	0.00938473641872406	-0.0107450718060136	0.0197743140161037	-0.00295288790948689
1585	125.874282836914	-11.9610013961792	5.64316940307617	-0.0143164889886975	-0.00327756232582033	0.0155535480007529	-0.00197886489331722
1586	121.328842163086	-10.0129556655884	5.44836473464966	-0.0026282137259841	-0.00360223650932312	-0.00522560812532902	0.000943203864153475
1587	121.328842163086	-10.0129556655884	6.16264820098877	-0.00197886489331722	0.00841071270406246	-0.00490093370899558	0.00191722682211548
1588	125.224937438965	-11.311653137207	6.03277826309204	-0.00327756232582033	-0.00360223650932312	-0.00360223650932312	-0.00100484199356288
1589	123.926239013672	-11.311653137207	5.96784353256226	-0.0110697457566857	-0.00230353930965066	-0.00197886489331722	-0.00197886489331722
1590	123.276885986328	-11.311653137207	6.03277826309204	-0.00230353930965066	0.000943203864153475	-0.0136671401560307	0.00256657530553639
1591	122.627540588379	-11.311653137207	5.64316940307617	-0.00490093370899558	-0.00587495695799589	-0.0026282137259841	0.00581331877037883
1592	122.627540588379	-9.68828201293945	5.51329946517944	0.00451462110504508	0.00613799272105098	-0.00132951640989631	0.00938473641872406
1593	120.679496765137	-11.311653137207	5.90290880203247	-0.0152905117720366	0.000293855206109583	0.00191722682211548	0.00873538758605719
1594	125.874282836914	-11.6363277435303	5.90290880203247	0.0103587592020631	0.00418994715437293	0.00873538758605719	0.000618529506027699
1595	122.627540588379	-9.68828201293945	5.38343000411987	-0.00295288790948689	-0.00457625929266214	0.0113327819854021	-0.00522560812532902
1596	123.926239013672	-11.311653137207	6.48732233047485	0.00354059832170606	-0.00132951640989631	0.0100340843200684	0.0103587592020631
1597	125.224937438965	-11.9610013961792	5.90290880203247	-0.017887907102704	-0.00912170019000769	-0.00327756232582033	-0.00197886489331722
1598	122.627540588379	-10.3376302719116	5.70810413360596	0.00289124972186983	0.00646266713738441	0.000943203864153475	0.000293855206109583
1599	120.030143737793	-10.6623048782349	5.70810413360596	-0.00457625929266214	0.00451462110504508	-0.0211346503347158	0.00191722682211548
1600	123.276885986328	-10.0129556655884	5.77303886413574	-0.0026282137259841	0.0103587592020631	-0.0493813157081604	0.00256657530553639
1601	123.926239013672	-10.3376302719116	5.64316940307617	0.00906006153672934	0.00451462110504508	-0.0594462193548679	-3.08191010844894e-05
1602	123.926239013672	-11.6363277435303	6.22758293151855	-0.00944637414067984	0.00841071270406246	-0.0734072178602219	0.00776136433705688
1603	123.276885986328	-12.2856760025024	6.16264820098877	-0.00165419070981443	-3.08191010844894e-05	-0.0850954875349998	0.00159255252219737
1604	122.627540588379	-9.68828201293945	5.51329946517944	-0.00555028254166245	0.00289124972186983	-0.0860695168375969	-0.00490093370899558
1605	120.679496765137	-10.6623048782349	5.51329946517944	-0.0208099745213985	0.00808603875339031	-0.0915889739990234	0.00386527273803949
1606	123.926239013672	-11.6363277435303	5.96784353256226	0.00613799272105098	-0.00522560812532902	-0.0948357209563255	0.00386527273803949
1607	125.224937438965	-11.311653137207	5.96784353256226	0.0152288740500808	0.00646266713738441	-0.085420161485672	-0.00392691092565656
1608	125.874282836914	-10.9869785308838	6.22758293151855	0.0132808275520802	-0.00555028254166245	-0.0441865250468254	-0.00230353930965066
1609	125.224937438965	-11.9610013961792	5.96784353256226	-0.00619963090866804	-0.0191866029053926	0.0181509424000978	-0.00360223650932312
1610	123.926239013672	-11.6363277435303	6.29251766204834	0.00451462110504508	-0.0175632312893867	0.0272418223321438	-0.00295288790948689
1611	123.926239013672	-10.9869785308838	6.16264820098877	0.00678734155371785	-0.00522560812532902	0.00418994715437293	0.00159255252219737
1612	121.328842163086	-10.6623048782349	5.90290880203247	-0.0133424662053585	-0.00392691092565656	-0.0253554154187441	-0.00425158534198999
1613	122.627540588379	-9.03893280029297	5.51329946517944	-0.0100957229733467	-0.00197886489331722	0.0126314787194133	-0.00165419070981443
1614	123.276885986328	-10.3376302719116	5.70810413360596	0.00548864435404539	-0.00814767740666866	0.125293463468552	-0.00457625929266214
1615	125.224937438965	-11.9610013961792	6.22758293151855	0.00808603875339031	0.000943203864153475	0.115877911448479	0.00354059832170606
1616	122.627540588379	-11.311653137207	6.16264820098877	-0.000680167751852423	-0.00327756232582033	0.0756182968616486	0.00451462110504508
1617	122.627540588379	-10.3376302719116	5.70810413360596	0.00613799272105098	0.0162028968334198	0.093475379049778	0.00483929552137852
1618	122.627540588379	-11.311653137207	5.70810413360596	-0.00165419070981443	0.00841071270406246	0.0882805958390236	0.00678734155371785
1619	123.926239013672	-10.9869785308838	5.70810413360596	0.00873538758605719	0.00483929552137852	0.0980208218097687	-0.00847235135734081
1620	123.926239013672	-10.9869785308838	5.57823419570923	-0.00847235135734081	0.0100340843200684	0.0723715499043465	-0.00132951640989631
1621	123.926239013672	-10.6623048782349	6.09771347045898	0.00711201597005129	-0.00587495695799589	0.0577612072229385	-0.0026282137259841
1622	123.276885986328	-10.9869785308838	5.96784353256226	-0.00814767740666866	-0.00197886489331722	0.0515923984348774	-0.00230353930965066
1623	124.575584411621	-11.6363277435303	6.35745286941528	-0.00522560812532902	-0.00425158534198999	0.0395794473588467	-0.0026282137259841
1624	123.276885986328	-11.311653137207	6.29251766204834	0.00613799272105098	-0.000680167751852423	0.0207483377307653	-0.00100484199356288
1625	121.328842163086	-10.0129556655884	5.96784353256226	-0.0211346503347158	-0.00360223650932312	0.0136055024340749	-0.00814767740666866
1626	124.575584411621	-11.9610013961792	5.96784353256226	-0.00425158534198999	-0.0026282137259841	-0.0152905117720366	0.00711201597005129
1627	125.224937438965	-10.6623048782349	5.57823419570923	-0.00490093370899558	-0.0117190945893526	-0.0458098985254765	0.000943203864153475
1628	121.328842163086	-10.3376302719116	5.77303886413574	0.000618529506027699	-0.0026282137259841	-0.0331475995481014	-0.00522560812532902
1629	123.276885986328	-11.311653137207	5.70810413360596	0.000293855206109583	-0.00814767740666866	-0.0295761823654175	-0.00555028254166245
1630	123.926239013672	-10.0129556655884	5.90290880203247	-0.00814767740666866	-0.00717365415766835	-0.0240567177534103	0.00938473641872406
1631	120.679496765137	-9.36360740661621	5.83797359466553	-0.00717365415766835	0.00321592413820326	0.00191722682211548	-0.00392691092565656
1632	123.926239013672	-11.9610013961792	5.90290880203247	0.01100810803473	0.00711201597005129	-0.0110697457566857	0.00678734155371785
1633	124.575584411621	-10.6623048782349	5.51329946517944	0.013930176384747	0.00483929552137852	-0.0279528107494116	-0.00132951640989631
1634	123.926239013672	-10.3376302719116	5.90290880203247	-0.0162645354866982	0.00938473641872406	0.0132808275520802	-0.00295288790948689
1635	123.926239013672	-11.311653137207	6.09771347045898	0.0116574559360743	0.00516396993771195	0.0132808275520802	-0.00360223650932312
1636	123.276885986328	-11.311653137207	6.35745286941528	0.00386527273803949	0.0132808275520802	0.013930176384747	-3.08191010844894e-05
1637	121.978187561035	-11.6363277435303	6.29251766204834	-0.00230353930965066	0.0171769186854362	0.0191249661147594	-0.0026282137259841
1638	123.926239013672	-11.311653137207	5.51329946517944	-0.00587495695799589	0.0116574559360743	0.011982130818069	-0.00295288790948689
1639	125.224937438965	-10.6623048782349	5.25356006622314	-0.00392691092565656	0.0113327819854021	-0.00360223650932312	-0.00684897974133492
1640	125.224937438965	-11.6363277435303	5.64316940307617	0.00613799272105098	0.0123068047687411	-0.00522560812532902	-0.00197886489331722
1641	125.874282836914	-12.6103506088257	5.77303886413574	-0.00912170019000769	0.0022419011220336	-0.00100484199356288	-0.00197886489331722
1642	123.926239013672	-10.9869785308838	6.03277826309204	0.00743668992072344	0.0152288740500808	0.00321592413820326	0.00354059832170606
1643	120.679496765137	-10.0129556655884	5.90290880203247	-0.000355493422830477	0.0200989879667759	0.0103587592020631	0.00126787810586393
1644	122.627540588379	-10.0129556655884	5.90290880203247	-0.00392691092565656	0.00483929552137852	-0.00717365415766835	-0.00652430532500148
1645	123.926239013672	-10.9869785308838	5.90290880203247	-0.0191866029053926	-0.00392691092565656	-0.00879702530801296	-0.00652430532500148
1646	123.276885986328	-10.3376302719116	5.38343000411987	0.00743668992072344	-0.000355493422830477	0.00516396993771195	-0.00717365415766835
1647	123.276885986328	-10.6623048782349	5.70810413360596	-0.00425158534198999	0.0022419011220336	0.00938473641872406	-0.00522560812532902
1648	123.926239013672	-11.9610013961792	5.96784353256226	-0.00619963090866804	-0.000355493422830477	0.0162028968334198	0.00159255252219737
1649	123.926239013672	-11.311653137207	6.09771347045898	-0.00457625929266214	-0.00360223650932312	0.0272418223321438	-3.08191010844894e-05
1650	122.627540588379	-10.9869785308838	5.96784353256226	-0.00425158534198999	-0.00457625929266214	0.0123068047687411	-3.08191010844894e-05
1651	123.926239013672	-10.3376302719116	5.51329946517944	-0.00197886489331722	-0.00619963090866804	0.0301638916134834	-0.0107450718060136
1652	123.276885986328	-10.0129556655884	5.31849479675293	0.0210730116814375	-0.00814767740666866	0.0226963832974434	0.00126787810586393
1653	125.874282836914	-11.311653137207	5.77303886413574	-0.0104203969240189	-0.00425158534198999	0.0100340843200684	-0.0113944197073579
1654	124.575584411621	-12.6103506088257	5.83797359466553	-0.00749832857400179	-0.00522560812532902	0.00354059832170606	0.000293855206109583
1655	122.627540588379	-10.3376302719116	5.77303886413574	0.00354059832170606	-0.00425158534198999	0.00321592413820326	-0.000680167751852423
1656	122.627540588379	-10.9869785308838	6.03277826309204	-0.00230353930965066	0.000943203864153475	0.00970941036939621	0.0116574559360743
1657	123.276885986328	-10.6623048782349	5.96784353256226	0.00159255252219737	0.00873538758605719	-0.00912170019000769	-0.00132951640989631
1658	124.575584411621	-10.6623048782349	5.25356006622314	0.0022419011220336	0.00516396993771195	-0.0182125810533762	0.00321592413820326
1659	123.276885986328	-9.68828201293945	5.51329946517944	-0.00490093370899558	0.00841071270406246	-0.0260047651827335	-0.00814767740666866
1660	122.627540588379	-11.9610013961792	5.96784353256226	-0.00522560812532902	-0.00100484199356288	-0.0422384813427925	-0.00100484199356288
1661	123.926239013672	-10.6623048782349	5.57823419570923	0.00711201597005129	0.00451462110504508	-0.0519787110388279	0.00256657530553639
1662	121.978187561035	-10.6623048782349	6.29251766204834	0.00678734155371785	0.00808603875339031	-0.0565241500735283	0.0022419011220336
1663	123.276885986328	-10.3376302719116	6.22758293151855	0.0113327819854021	0.00548864435404539	-0.0510046854615211	0.00321592413820326
1664	123.926239013672	-10.6623048782349	5.70810413360596	0.00548864435404539	0.00776136433705688	-0.0477579422295094	-0.00100484199356288
1665	123.276885986328	-9.68828201293945	5.64316940307617	0.00126787810586393	0.00289124972186983	-0.0487319678068161	-0.00684897974133492
1666	123.276885986328	-12.6103506088257	5.83797359466553	0.00386527273803949	-0.00652430532500148	-0.0373683646321297	0.00289124972186983
1667	125.224937438965	-11.311653137207	6.16264820098877	0.00970941036939621	0.00386527273803949	-0.0487319678068161	0.00126787810586393
1668	120.679496765137	-10.9869785308838	6.16264820098877	-0.00782300252467394	0.00289124972186983	0.0188002903014421	0.00646266713738441
1669	123.926239013672	-11.6363277435303	6.16264820098877	-0.00100484199356288	-0.00392691092565656	0.0106834331527352	0.00289124972186983
1670	126.523628234863	-11.311653137207	6.03277826309204	0.00516396993771195	-0.00327756232582033	-0.000355493422830477	0.00548864435404539
1671	124.575584411621	-11.311653137207	6.74706172943115	0.012956153601408	-0.00392691092565656	-0.00587495695799589	0.00743668992072344
1672	122.627540588379	-11.6363277435303	6.68212699890137	-3.08191010844894e-05	-0.00392691092565656	-0.017887907102704	0.00191722682211548
1673	124.575584411621	-10.6623048782349	5.90290880203247	-0.00749832857400179	0.00451462110504508	-0.0204853005707264	0.00581331877037883
1674	123.276885986328	-10.0129556655884	5.77303886413574	-0.00619963090866804	-0.00327756232582033	-0.0230826959013939	0.0223717093467712
1675	123.926239013672	-11.6363277435303	5.96784353256226	-0.0117190945893526	0.00321592413820326	-0.0266541130840778	0.000943203864153475
1676	123.926239013672	-10.3376302719116	5.64316940307617	0.00678734155371785	-0.00295288790948689	-0.0273034609854221	0.00970941036939621
1677	122.627540588379	-10.0129556655884	5.51329946517944	0.0168522447347641	-3.08191010844894e-05	-0.0162645354866982	-0.0026282137259841
1678	124.575584411621	-12.2856760025024	6.03277826309204	0.00516396993771195	0.0022419011220336	0.00159255252219737	0.00126787810586393
1679	125.874282836914	-12.9350242614746	6.03277826309204	-0.00230353930965066	-0.00684897974133492	0.00711201597005129	-3.08191010844894e-05
1680	125.224937438965	-11.311653137207	5.77303886413574	0.00483929552137852	-0.00490093370899558	0.00354059832170606	-0.00425158534198999
1681	121.328842163086	-10.6623048782349	5.64316940307617	-0.00132951640989631	-0.00197886489331722	0.0230210572481155	0.00808603875339031
1682	125.224937438965	-10.9869785308838	5.83797359466553	0.00711201597005129	0.0022419011220336	0.0223717093467712	0.000293855206109583
1683	125.224937438965	-11.311653137207	6.09771347045898	-0.00490093370899558	-0.00490093370899558	0.0395794473588467	-0.00165419070981443
1684	124.575584411621	-11.9610013961792	5.83797359466553	0.00743668992072344	-0.0185372550040483	0.0450989119708538	-0.00522560812532902
1685	123.276885986328	-11.6363277435303	5.57823419570923	-0.0133424662053585	-0.0159398596733809	0.0233457311987877	0.00126787810586393
1686	125.874282836914	-11.6363277435303	5.83797359466553	-0.00100484199356288	0.00418994715437293	0.0132808275520802	-0.00360223650932312
1687	121.978187561035	-10.6623048782349	5.70810413360596	-0.00814767740666866	0.0103587592020631	-0.00100484199356288	0.00354059832170606
1688	123.926239013672	-10.6623048782349	5.77303886413574	-0.0149658378213644	0.00970941036939621	-0.0130177913233638	-0.0026282137259841
1689	122.627540588379	-10.6623048782349	5.70810413360596	-0.00782300252467394	0.0136055024340749	-0.0195112787187099	-0.00132951640989631
1690	123.276885986328	-10.3376302719116	6.09771347045898	-0.0136671401560307	-0.00100484199356288	-0.0243813935667276	0.00191722682211548
1691	125.224937438965	-12.6103506088257	5.83797359466553	-0.0026282137259841	0.00451462110504508	-0.0299008563160896	0.0022419011220336
1692	125.874282836914	-12.6103506088257	6.03277826309204	-0.00165419070981443	0.00548864435404539	-0.0347709693014622	-0.00165419070981443
1693	122.627540588379	-10.9869785308838	5.83797359466553	0.00581331877037883	0.0175015944987535	-0.0247060675173998	0.000293855206109583
1694	122.627540588379	-11.311653137207	5.96784353256226	-0.0165892094373703	0.013930176384747	-0.0399657599627972	-0.00587495695799589
1695	122.627540588379	-10.9869785308838	5.83797359466553	0.00289124972186983	0.0103587592020631	-0.0341216214001179	-0.00165419070981443
1696	123.926239013672	-11.9610013961792	6.22758293151855	-0.00295288790948689	0.0132808275520802	-0.0464592464268208	0.00906006153672934
1697	125.224937438965	-12.9350242614746	6.29251766204834	0.0132808275520802	0.00841071270406246	-0.0652903541922569	-0.00457625929266214
1698	125.874282836914	-12.9350242614746	5.77303886413574	0.00970941036939621	0.00548864435404539	-0.0701604709029198	-0.00652430532500148
1699	123.926239013672	-10.9869785308838	5.70810413360596	0.00126787810586393	0.00938473641872406	-0.055874802172184	-0.00457625929266214
1700	123.276885986328	-11.9610013961792	5.90290880203247	0.000943203864153475	0.00321592413820326	-0.0328229255974293	0.00516396993771195
1701	125.874282836914	-12.2856760025024	5.96784353256226	0.00386527273803949	0.00483929552137852	-0.00392691092565656	0.01100810803473
1702	125.224937438965	-12.6103506088257	6.16264820098877	0.0116574559360743	0.00386527273803949	0.0304885655641556	0.00418994715437293
1703	122.627540588379	-10.9869785308838	6.22758293151855	0.00808603875339031	0.00386527273803949	0.0739949271082878	0.00483929552137852
1704	124.575584411621	-12.2856760025024	5.83797359466553	0.00191722682211548	-0.0139918150380254	0.105813004076481	-0.00360223650932312
1705	125.224937438965	-11.9610013961792	6.09771347045898	-0.00425158534198999	-0.00749832857400179	0.0752936229109764	0.00256657530553639
1706	121.978187561035	-11.311653137207	5.83797359466553	-0.00555028254166245	-0.0107450718060136	0.0217223595827818	0.00776136433705688
1707	124.575584411621	-11.311653137207	5.51329946517944	0.000618529506027699	-0.00944637414067984	0.0126314787194133	-0.00230353930965066
1708	123.276885986328	-11.9610013961792	5.64316940307617	-0.0113944197073579	-0.0107450718060136	0.00970941036939621	0.00483929552137852
1709	123.926239013672	-12.2856760025024	6.35745286941528	-0.00197886489331722	-0.00327756232582033	0.0223717093467712	-0.00197886489331722
1710	124.575584411621	-12.9350242614746	6.42238759994507	-0.00587495695799589	-0.0146411629393697	0.0350340083241463	0.00289124972186983
1711	123.276885986328	-10.6623048782349	5.83797359466553	-0.00197886489331722	-0.00490093370899558	0.0236704051494598	-0.000355493422830477
1712	123.276885986328	-11.9610013961792	5.57823419570923	-0.00197886489331722	-0.00619963090866804	0.00289124972186983	0.00256657530553639
1713	126.523628234863	-12.6103506088257	6.03277826309204	0.0272418223321438	-3.08191010844894e-05	-0.0195112787187099	0.000618529506027699
1714	126.523628234863	-12.2856760025024	5.83797359466553	0.00776136433705688	-0.00490093370899558	-0.0318489037454128	0.00613799272105098
1715	123.926239013672	-11.6363277435303	6.29251766204834	0.00354059832170606	-3.08191010844894e-05	-0.0474332682788372	0.00126787810586393
1716	125.874282836914	-14.2337217330933	6.03277826309204	-3.08191010844894e-05	-0.00360223650932312	-0.0561994761228561	0.00483929552137852
1717	123.276885986328	-10.9869785308838	5.83797359466553	-0.0120437685400248	-0.00165419070981443	-0.0480826161801815	0.00321592413820326
1718	121.978187561035	-11.6363277435303	5.90290880203247	-0.00717365415766835	0.00970941036939621	-0.0292515084147453	-3.08191010844894e-05
1719	125.224937438965	-12.2856760025024	5.77303886413574	-0.00652430532500148	0.00646266713738441	0.012956153601408	-0.00197886489331722
1720	125.224937438965	-11.311653137207	5.31849479675293	0.00159255252219737	-3.08191010844894e-05	0.0226963832974434	0.00191722682211548
1721	123.926239013672	-11.9610013961792	5.70810413360596	-0.00717365415766835	0.00711201597005129	-0.00555028254166245	0.00289124972186983
1722	125.224937438965	-13.5843734741211	5.70810413360596	-0.00652430532500148	0.00321592413820326	-0.0555501282215118	-0.00619963090866804
1723	124.575584411621	-12.6103506088257	6.09771347045898	-0.0120437685400248	0.00743668992072344	-0.0299008563160896	-0.00619963090866804
1724	121.978187561035	-11.6363277435303	5.77303886413574	-0.00100484199356288	0.00906006153672934	0.00711201597005129	-0.0100957229733467
1725	123.926239013672	-11.9610013961792	5.44836473464966	0.00354059832170606	0.000293855206109583	0.0428261905908585	-0.0107450718060136
1726	124.575584411621	-11.6363277435303	5.57823419570923	-0.00944637414067984	0.00451462110504508	0.066202737390995	0.00776136433705688
1727	125.874282836914	-13.2596988677979	5.70810413360596	0.0022419011220336	0.00938473641872406	0.0671767666935921	0.00126787810586393
1728	126.523628234863	-13.9090480804443	6.16264820098877	0.00906006153672934	0.00289124972186983	0.0330859608948231	-0.000680167751852423
1729	125.874282836914	-13.2596988677979	6.09771347045898	-0.00587495695799589	-0.000355493422830477	0.00354059832170606	-0.00132951640989631
1730	124.575584411621	-13.2596988677979	6.5522575378418	0.00711201597005129	0.0149041991680861	-0.000680167751852423	-0.00490093370899558
1731	123.276885986328	-12.9350242614746	6.22758293151855	0.0022419011220336	0.0106834331527352	-0.00814767740666866	0.00386527273803949
1732	122.627540588379	-11.311653137207	5.70810413360596	0.0022419011220336	0.0106834331527352	-0.0104203969240189	-0.000355493422830477
1733	125.874282836914	-13.2596988677979	5.64316940307617	-0.00392691092565656	0.01100810803473	-0.0113944197073579	0.00386527273803949
1734	125.224937438965	-12.6103506088257	5.51329946517944	0.0155535480007529	0.00451462110504508	0.00256657530553639	-0.000680167751852423
1735	125.224937438965	-13.5843734741211	5.96784353256226	0.00646266713738441	-3.08191010844894e-05	0.00548864435404539	0.0022419011220336
1736	123.276885986328	-11.9610013961792	5.70810413360596	0.00159255252219737	0.0022419011220336	0.0239950809627771	0.00776136433705688
1737	121.978187561035	-12.9350242614746	6.16264820098877	-0.00230353930965066	-0.00522560812532902	0.0324366129934788	0.00126787810586393
1738	125.224937438965	-12.9350242614746	5.77303886413574	-0.0169138833880424	-0.000355493422830477	0.0239950809627771	-0.00425158534198999
1739	125.874282836914	-13.2596988677979	5.64316940307617	0.00548864435404539	-0.00847235135734081	0.0347093306481838	-0.00457625929266214
1740	127.822326660156	-13.5843734741211	5.70810413360596	0.00678734155371785	-0.0191866029053926	0.0590599067509174	-0.00425158534198999
1741	125.224937438965	-14.2337217330933	5.90290880203247	0.00711201597005129	-0.0204853005707264	0.0356833562254906	-0.00100484199356288
1742	123.276885986328	-11.6363277435303	5.70810413360596	0.0210730116814375	-0.00782300252467394	0.0145795252174139	-0.000680167751852423
1743	123.276885986328	-12.6103506088257	5.96784353256226	-0.00392691092565656	-0.0136671401560307	0.0158782228827477	0.00711201597005129
1744	124.575584411621	-12.9350242614746	6.35745286941528	-0.0139918150380254	-0.00652430532500148	-0.00814767740666866	-0.00555028254166245
1745	124.575584411621	-12.2856760025024	5.70810413360596	0.000293855206109583	-0.0136671401560307	-0.000355493422830477	-0.00327756232582033
1746	127.172981262207	-13.9090480804443	5.90290880203247	-0.00814767740666866	-0.00425158534198999	0.00776136433705688	0.00483929552137852
1747	126.523628234863	-14.2337217330933	6.61719226837158	-0.00100484199356288	-0.0139918150380254	0.00711201597005129	-0.00100484199356288
1748	125.224937438965	-13.2596988677979	6.8119969367981	-0.00425158534198999	0.000618529506027699	0.012956153601408	-0.000355493422830477
1749	124.575584411621	-12.2856760025024	5.90290880203247	-0.00555028254166245	-0.0250307414680719	0.00191722682211548	-0.00132951640989631
1750	124.575584411621	-12.6103506088257	6.35745286941528	0.0116574559360743	0.00451462110504508	-0.00295288790948689	-0.00100484199356288
1751	125.224937438965	-13.9090480804443	6.29251766204834	0.0022419011220336	-0.00295288790948689	-0.0224333461374044	-0.00100484199356288
1752	125.874282836914	-12.2856760025024	5.31849479675293	0.00159255252219737	0.00256657530553639	-0.0389917381107807	-0.00327756232582033
1753	125.874282836914	-12.9350242614746	5.51329946517944	-0.0107450718060136	0.00581331877037883	-0.0383423902094364	-0.00132951640989631
1754	124.575584411621	-13.5843734741211	5.90290880203247	-0.00717365415766835	0.00711201597005129	-0.0250307414680719	0.00483929552137852
1755	124.575584411621	-12.2856760025024	5.96784353256226	-0.0126931173726916	0.0100340843200684	-0.00522560812532902	0.00126787810586393
1756	122.627540588379	-12.9350242614746	6.03277826309204	-0.00197886489331722	0.0149041991680861	-3.08191010844894e-05	0.00711201597005129
1757	126.523628234863	-13.2596988677979	6.35745286941528	-0.0120437685400248	0.0194496400654316	-0.0198359526693821	-0.00100484199356288
1758	125.874282836914	-12.2856760025024	5.44836473464966	0.00906006153672934	0.0197743140161037	-0.0328229255974293	0.00646266713738441
1759	123.926239013672	-12.6103506088257	5.44836473464966	-0.00619963090866804	0.0132808275520802	-0.0266541130840778	-0.00912170019000769
1760	124.575584411621	-13.9090480804443	5.57823419570923	0.0223717093467712	0.00418994715437293	-0.0146411629393697	-0.00425158534198999
1761	127.172981262207	-13.2596988677979	5.77303886413574	-0.00977104809135199	0.00613799272105098	-0.0159398596733809	-0.00132951640989631
1762	123.926239013672	-13.2596988677979	5.90290880203247	-0.00555028254166245	0.0100340843200684	-0.00490093370899558	-0.00327756232582033
1763	124.575584411621	-12.6103506088257	5.64316940307617	0.00321592413820326	0.013930176384747	-0.00555028254166245	0.00321592413820326
1764	124.575584411621	-11.9610013961792	5.57823419570923	0.00451462110504508	0.00386527273803949	-0.0126931173726916	0.00159255252219737
1765	125.224937438965	-13.2596988677979	6.03277826309204	0.00321592413820326	-0.00490093370899558	0.00289124972186983	-0.00847235135734081
1766	125.224937438965	-13.9090480804443	5.77303886413574	0.00516396993771195	-0.00814767740666866	-0.00132951640989631	0.00548864435404539
1767	125.224937438965	-12.6103506088257	5.83797359466553	0.00386527273803949	0.00191722682211548	-0.00522560812532902	0.00256657530553639
1768	123.276885986328	-11.6363277435303	5.70810413360596	-0.00327756232582033	-0.00392691092565656	-0.0227580219507217	-0.00684897974133492
1769	124.575584411621	-12.6103506088257	5.96784353256226	0.00938473641872406	0.00159255252219737	-0.0305502042174339	-3.08191010844894e-05
1770	125.874282836914	-12.2856760025024	5.83797359466553	-0.00100484199356288	-0.0104203969240189	-0.0204853005707264	-0.00555028254166245
1771	125.874282836914	-13.2596988677979	6.03277826309204	0.00159255252219737	0.00711201597005129	-0.028926832601428	0.00386527273803949
1772	126.523628234863	-13.9090480804443	5.96784353256226	-0.00197886489331722	-0.00457625929266214	-0.0221086721867323	0.00483929552137852
1773	125.224937438965	-13.2596988677979	5.77303886413574	0.0162028968334198	0.00483929552137852	-0.000355493422830477	-0.00132951640989631
1774	123.926239013672	-13.2596988677979	6.09771347045898	0.00776136433705688	-0.00100484199356288	0.0175015944987535	-0.00814767740666866
1775	124.575584411621	-13.5843734741211	6.09771347045898	0.00418994715437293	0.00516396993771195	0.0249691028147936	0.00418994715437293
1776	127.822326660156	-13.5843734741211	5.77303886413574	0.0100340843200684	-0.00652430532500148	0.0223717093467712	0.00256657530553639
1777	124.575584411621	-11.9610013961792	5.64316940307617	0.00321592413820326	-0.00425158534198999	0.00776136433705688	-0.00522560812532902
1778	125.224937438965	-13.2596988677979	5.90290880203247	0.00678734155371785	-0.00619963090866804	-0.0165892094373703	0.00841071270406246
1779	125.874282836914	-13.9090480804443	5.77303886413574	-0.0156151866540313	-0.00684897974133492	-0.0107450718060136	-0.00814767740666866
1780	125.224937438965	-13.2596988677979	5.77303886413574	-0.00295288790948689	-0.00587495695799589	-0.00652430532500148	-0.00295288790948689
1781	123.276885986328	-12.2856760025024	5.83797359466553	-0.0149658378213644	0.00873538758605719	-0.0026282137259841	0.01100810803473
1782	124.575584411621	-12.6103506088257	5.83797359466553	0.0126314787194133	0.00516396993771195	-0.00619963090866804	-0.00392691092565656
1783	125.874282836914	-13.2596988677979	6.09771347045898	0.0188002903014421	-0.00132951640989631	-0.0107450718060136	0.00418994715437293
1784	124.575584411621	-13.2596988677979	6.5522575378418	-0.00717365415766835	-0.00457625929266214	-0.0120437685400248	-0.00425158534198999
1785	126.523628234863	-14.5583963394165	6.03277826309204	-0.00717365415766835	-0.00912170019000769	-0.00295288790948689	-0.00522560812532902
1786	124.575584411621	-12.6103506088257	5.70810413360596	0.0171769186854362	-0.00295288790948689	0.00678734155371785	-0.000355493422830477
1787	121.328842163086	-13.2596988677979	6.03277826309204	0.00970941036939621	0.00581331877037883	0.00191722682211548	-0.000355493422830477
1788	126.523628234863	-13.5843734741211	6.09771347045898	-0.00944637414067984	-0.00652430532500148	0.00711201597005129	-0.00717365415766835
1789	125.224937438965	-13.2596988677979	5.96784353256226	0.00354059832170606	0.00451462110504508	0.00451462110504508	0.000293855206109583
1790	123.926239013672	-12.6103506088257	5.83797359466553	0.00873538758605719	-0.00490093370899558	0.00613799272105098	-3.08191010844894e-05
1791	125.874282836914	-13.2596988677979	5.90290880203247	0.000293855206109583	-0.00522560812532902	0.00321592413820326	0.00256657530553639
1792	125.224937438965	-13.5843734741211	5.77303886413574	-0.0100957229733467	0.00906006153672934	-0.0143164889886975	-0.000355493422830477
1793	121.978187561035	-12.2856760025024	5.77303886413574	-0.0279528107494116	0.00126787810586393	-0.00522560812532902	0.00159255252219737
1794	123.926239013672	-12.2856760025024	5.83797359466553	0.0103587592020631	0.0022419011220336	-0.00684897974133492	-0.00100484199356288
1795	126.523628234863	-13.2596988677979	5.90290880203247	-0.000680167751852423	0.00126787810586393	-0.0152905117720366	-0.00165419070981443
1796	123.926239013672	-12.9350242614746	5.57823419570923	-0.00295288790948689	0.00289124972186983	-0.0156151866540313	0.00126787810586393
1797	127.172981262207	-14.5583963394165	6.5522575378418	0.00938473641872406	0.00126787810586393	-0.0441865250468254	0.00126787810586393
1798	125.874282836914	-13.5843734741211	5.83797359466553	0.0132808275520802	0.0100340843200684	-0.0217839982360601	-0.00490093370899558
1799	122.627540588379	-12.2856760025024	5.51329946517944	-0.00327756232582033	0.00906006153672934	-0.00522560812532902	-0.00197886489331722
1800	122.627540588379	-12.2856760025024	5.57823419570923	-0.0107450718060136	0.00970941036939621	0.00386527273803949	0.00321592413820326
1801	123.926239013672	-11.9610013961792	5.44836473464966	0.0158782228827477	0.00451462110504508	0.00483929552137852	-0.00619963090866804
1802	125.874282836914	-12.9350242614746	5.57823419570923	0.00289124972186983	0.0152288740500808	0.00516396993771195	0.00256657530553639
1803	126.523628234863	-13.5843734741211	6.22758293151855	-0.000355493422830477	0.0123068047687411	0.0106834331527352	-3.08191010844894e-05
1804	123.926239013672	-13.5843734741211	6.22758293151855	0.00970941036939621	0.00451462110504508	0.00776136433705688	-0.00295288790948689
1805	123.926239013672	-11.6363277435303	5.90290880203247	-0.0117190945893526	-0.00132951640989631	0.01100810803473	-0.000680167751852423
1806	121.328842163086	-12.2856760025024	5.70810413360596	-0.0139918150380254	-0.00684897974133492	0.00354059832170606	0.00906006153672934
1807	125.874282836914	-13.5843734741211	5.96784353256226	-0.0182125810533762	0.00321592413820326	0.0022419011220336	-0.00360223650932312
1808	125.224937438965	-12.6103506088257	5.90290880203247	-0.00490093370899558	-0.00522560812532902	-0.00652430532500148	-0.00522560812532902
1809	125.224937438965	-12.2856760025024	6.16264820098877	-0.00912170019000769	-0.0139918150380254	-0.00522560812532902	-0.00327756232582033
1810	123.926239013672	-13.5843734741211	6.03277826309204	0.00451462110504508	-0.0253554154187441	0.00159255252219737	-0.00165419070981443
1811	125.874282836914	-12.6103506088257	6.42238759994507	0.0317872650921345	-0.0195112787187099	-0.00327756232582033	-0.00197886489331722
1812	121.978187561035	-11.9610013961792	6.03277826309204	-0.0211346503347158	-0.0107450718060136	0.00776136433705688	0.00711201597005129
1813	125.874282836914	-12.2856760025024	5.44836473464966	0.00808603875339031	-0.0126931173726916	-0.0162645354866982	-0.00295288790948689
1814	126.523628234863	-12.9350242614746	5.64316940307617	-0.0143164889886975	-0.0149658378213644	-0.0334722734987736	-0.00327756232582033
1815	124.575584411621	-12.6103506088257	6.16264820098877	0.00548864435404539	-0.00782300252467394	-0.017887907102704	0.00289124972186983
1816	126.523628234863	-13.5843734741211	5.83797359466553	0.00970941036939621	-0.00652430532500148	0.00256657530553639	0.00873538758605719
1817	123.926239013672	-12.2856760025024	5.90290880203247	-0.000680167751852423	0.00386527273803949	0.0158782228827477	-0.00165419070981443
1818	123.926239013672	-13.2596988677979	6.16264820098877	0.0178262684494257	0.00256657530553639	0.0197743140161037	0.000293855206109583
1819	124.575584411621	-13.2596988677979	5.64316940307617	0.00516396993771195	0.0123068047687411	0.00646266713738441	0.00483929552137852
1820	125.874282836914	-12.9350242614746	5.64316940307617	-0.0276281367987394	-3.08191010844894e-05	0.00776136433705688	-0.00100484199356288
1821	125.224937438965	-12.9350242614746	5.77303886413574	-0.0117190945893526	0.0100340843200684	-0.017887907102704	0.00646266713738441
1822	125.224937438965	-12.6103506088257	5.96784353256226	-0.0195112787187099	0.00808603875339031	-0.0136671401560307	0.00386527273803949
1823	123.926239013672	-12.2856760025024	5.57823419570923	-0.0139918150380254	0.00483929552137852	-0.0159398596733809	-0.00522560812532902
1824	123.926239013672	-12.9350242614746	6.42238759994507	0.0142548503354192	0.00418994715437293	-0.0237320438027382	0.00256657530553639
1825	125.224937438965	-12.9350242614746	6.29251766204834	0.00483929552137852	0.00776136433705688	-0.00295288790948689	-0.00360223650932312
1826	123.926239013672	-11.311653137207	6.42238759994507	-0.00457625929266214	0.00483929552137852	0.00646266713738441	-0.00230353930965066
1827	123.926239013672	-11.6363277435303	5.64316940307617	0.00581331877037883	0.013930176384747	-0.0503553375601768	-0.00100484199356288
1828	125.224937438965	-12.2856760025024	5.57823419570923	-0.00392691092565656	0.00548864435404539	-0.0675630792975426	0.000618529506027699
1829	123.926239013672	-12.2856760025024	5.83797359466553	-3.08191010844894e-05	0.00126787810586393	-0.0347709693014622	-0.0026282137259841
1830	125.874282836914	-13.2596988677979	6.09771347045898	0.00289124972186983	-0.00327756232582033	-0.0120437685400248	0.00678734155371785
1831	123.926239013672	-12.6103506088257	6.5522575378418	-0.0162645354866982	-0.00555028254166245	0.00808603875339031	0.0022419011220336
1832	123.276885986328	-11.6363277435303	5.90290880203247	-0.00197886489331722	-0.0026282137259841	0.0350340083241463	0.01100810803473
1833	125.224937438965	-12.6103506088257	5.83797359466553	-0.00392691092565656	-0.00717365415766835	0.0483456552028656	0.00548864435404539
1834	123.926239013672	-12.6103506088257	5.96784353256226	-0.0172385573387146	-0.00100484199356288	0.0470469556748867	-0.00457625929266214
1835	125.874282836914	-12.9350242614746	5.83797359466553	0.0100340843200684	-0.00619963090866804	0.0541897900402546	-0.00132951640989631
1836	123.926239013672	-12.2856760025024	6.03277826309204	0.00873538758605719	0.000943203864153475	0.0438002124428749	0.00451462110504508
1837	125.874282836914	-13.2596988677979	6.09771347045898	0.00808603875339031	0.0162028968334198	0.0412028171122074	0.00159255252219737
1838	125.874282836914	-12.2856760025024	6.29251766204834	-0.00944637414067984	0.00581331877037883	0.00678734155371785	-0.00425158534198999
1839	126.523628234863	-12.6103506088257	5.51329946517944	-0.00165419070981443	0.00711201597005129	0.00743668992072344	-0.00327756232582033
1840	127.172981262207	-12.9350242614746	5.64316940307617	0.00418994715437293	0.00711201597005129	0.00483929552137852	0.00321592413820326
1841	125.874282836914	-13.2596988677979	5.77303886413574	0.0022419011220336	-0.00360223650932312	0.00548864435404539	0.00418994715437293
1842	123.926239013672	-12.2856760025024	5.83797359466553	0.0116574559360743	0.00808603875339031	0.000293855206109583	0.0022419011220336
1843	123.276885986328	-12.2856760025024	5.70810413360596	0.00646266713738441	0.00418994715437293	-0.0165892094373703	0.00289124972186983
1844	125.224937438965	-11.9610013961792	6.16264820098877	-0.0126931173726916	0.0022419011220336	-0.02697878703475	-3.08191010844894e-05
1845	125.874282836914	-12.6103506088257	6.42238759994507	0.00159255252219737	0.00548864435404539	-0.0282774847000837	-0.00749832857400179
1846	127.172981262207	-12.2856760025024	5.64316940307617	0.000618529506027699	-0.00490093370899558	-0.0217839982360601	0.00386527273803949
1847	123.926239013672	-11.311653137207	5.70810413360596	-0.00197886489331722	0.00289124972186983	-0.0172385573387146	0.000293855206109583
1848	124.575584411621	-12.2856760025024	5.90290880203247	-0.00327756232582033	0.0022419011220336	0.00256657530553639	0.00321592413820326
1849	125.224937438965	-11.9610013961792	5.83797359466553	-0.00457625929266214	-0.000355493422830477	0.000618529506027699	0.000943203864153475
1850	121.978187561035	-11.311653137207	5.64316940307617	-0.00652430532500148	0.000943203864153475	-0.00392691092565656	0.00743668992072344
1851	123.926239013672	-11.9610013961792	6.16264820098877	-0.00360223650932312	0.000618529506027699	0.00483929552137852	0.0022419011220336
1852	127.172981262207	-12.9350242614746	6.22758293151855	-0.0130177913233638	0.00289124972186983	0.01100810803473	0.00613799272105098
1853	124.575584411621	-11.6363277435303	5.31849479675293	-0.00230353930965066	-0.00360223650932312	0.00321592413820326	-0.00392691092565656
1854	126.523628234863	-13.9090480804443	5.70810413360596	0.013930176384747	-0.00490093370899558	-0.0152905117720366	0.00126787810586393
1855	125.224937438965	-11.6363277435303	5.83797359466553	-0.00360223650932312	0.0022419011220336	-0.0136671401560307	0.00191722682211548
1856	123.276885986328	-12.6103506088257	6.09771347045898	0.00483929552137852	0.00386527273803949	-0.00392691092565656	0.00581331877037883
1857	123.926239013672	-12.2856760025024	5.70810413360596	0.00841071270406246	0.00906006153672934	-0.0133424662053585	0.00581331877037883
1858	125.874282836914	-12.2856760025024	5.70810413360596	-0.00977104809135199	0.00289124972186983	-0.00814767740666866	-3.08191010844894e-05
1859	124.575584411621	-11.6363277435303	6.03277826309204	0.0126314787194133	0.00646266713738441	0.00613799272105098	-0.00555028254166245
1860	124.575584411621	-12.9350242614746	5.70810413360596	0.00451462110504508	-3.08191010844894e-05	0.01100810803473	-0.00555028254166245
1861	125.224937438965	-11.9610013961792	5.83797359466553	0.012956153601408	0.00289124972186983	0.00906006153672934	0.0116574559360743
1862	123.276885986328	-12.9350242614746	5.83797359466553	-0.0211346503347158	0.00678734155371785	0.00841071270406246	0.00191722682211548
1863	125.874282836914	-12.6103506088257	5.90290880203247	0.0145795252174139	0.00743668992072344	-0.0182125810533762	0.00126787810586393
1864	124.575584411621	-12.2856760025024	5.83797359466553	0.00743668992072344	0.00483929552137852	-0.0337969474494457	0.000293855206109583
1865	125.224937438965	-12.9350242614746	6.09771347045898	0.0022419011220336	-0.00555028254166245	-0.02697878703475	-0.00360223650932312
1866	123.276885986328	-12.9350242614746	5.57823419570923	0.0022419011220336	-0.00847235135734081	-0.0500306636095047	-0.00165419070981443
1867	125.224937438965	-12.6103506088257	6.03277826309204	-0.00327756232582033	0.00548864435404539	-0.0623682886362076	0.000293855206109583
1868	123.926239013672	-13.2596988677979	5.77303886413574	-0.00327756232582033	0.00906006153672934	-0.0805500522255898	-0.00100484199356288
1869	125.874282836914	-12.9350242614746	5.77303886413574	0.00516396993771195	0.0142548503354192	-0.0678877532482147	0.00256657530553639
1870	125.224937438965	-12.9350242614746	5.96784353256226	0.00743668992072344	0.00191722682211548	-0.0766539573669434	0.00159255252219737
1871	123.926239013672	-11.9610013961792	5.96784353256226	0.0103587592020631	0.00451462110504508	-0.0672384053468704	-0.000680167751852423
1872	126.523628234863	-12.2856760025024	6.22758293151855	0.0113327819854021	0.00418994715437293	-0.0734072178602219	0.00321592413820326
1873	125.874282836914	-13.9090480804443	5.90290880203247	0.00711201597005129	-3.08191010844894e-05	0.0379560738801956	-3.08191010844894e-05
1874	123.276885986328	-11.6363277435303	5.44836473464966	-0.0149658378213644	0.00386527273803949	0.0450989119708538	-0.00814767740666866
1875	123.926239013672	-13.2596988677979	5.64316940307617	0.0113327819854021	0.00646266713738441	0.0697741582989693	-0.000680167751852423
1876	124.575584411621	-11.9610013961792	5.77303886413574	-0.0126931173726916	0.00159255252219737	0.0590599067509174	0.00613799272105098
1877	125.224937438965	-12.6103506088257	5.96784353256226	0.0165275707840919	0.011982130818069	0.0324366129934788	-0.00360223650932312
1878	126.523628234863	-13.2596988677979	6.35745286941528	0.00678734155371785	0.00191722682211548	0.0171769186854362	0.000293855206109583
1879	125.874282836914	-14.5583963394165	6.29251766204834	0.00354059832170606	-0.0195112787187099	0.0103587592020631	-0.00749832857400179
1880	124.575584411621	-13.2596988677979	5.70810413360596	-0.0107450718060136	-0.00912170019000769	0.00906006153672934	-0.00327756232582033
1881	121.978187561035	-12.6103506088257	5.90290880203247	-0.0120437685400248	-0.0156151866540313	0.0155535480007529	-0.0026282137259841
1882	123.926239013672	-11.9610013961792	5.96784353256226	0.00321592413820326	0.00126787810586393	0.0239950809627771	0.00483929552137852
1883	125.874282836914	-11.9610013961792	5.64316940307617	0.00613799272105098	-0.0211346503347158	0.0382807515561581	-0.00197886489331722
1884	125.224937438965	-13.2596988677979	6.22758293151855	-0.00327756232582033	-0.0156151866540313	0.0259431265294552	-0.00944637414067984
1885	123.926239013672	-13.5843734741211	6.03277826309204	0.0022419011220336	-0.0247060675173998	0.0116574559360743	0.00516396993771195
1886	125.874282836914	-13.2596988677979	6.03277826309204	-0.00749832857400179	-0.0159398596733809	0.0223717093467712	-0.00555028254166245
1887	123.926239013672	-13.2596988677979	5.96784353256226	-0.00132951640989631	-0.0107450718060136	0.00646266713738441	-0.00425158534198999
1888	125.874282836914	-12.9350242614746	6.03277826309204	0.0022419011220336	-0.00847235135734081	0.00776136433705688	-3.08191010844894e-05
1889	125.874282836914	-12.6103506088257	5.64316940307617	-0.00197886489331722	-0.0133424662053585	0.0217223595827818	0.000293855206109583
1890	125.224937438965	-12.9350242614746	5.77303886413574	0.00451462110504508	-0.0191866029053926	0.0450989119708538	-0.00652430532500148
1891	123.926239013672	-13.2596988677979	6.22758293151855	0.0103587592020631	-0.00652430532500148	0.0392547734081745	0.00289124972186983
1892	124.575584411621	-13.2596988677979	5.96784353256226	0.000618529506027699	-0.0195112787187099	0.0389300994575024	-0.00360223650932312
1893	125.224937438965	-12.6103506088257	5.96784353256226	0.0100340843200684	0.00646266713738441	0.0317872650921345	-3.08191010844894e-05
1894	123.926239013672	-13.5843734741211	6.03277826309204	-0.0123684434220195	-0.00132951640989631	0.00938473641872406	0.00126787810586393
1895	123.926239013672	-12.2856760025024	5.44836473464966	0.00841071270406246	0.00711201597005129	0.0197743140161037	0.00516396993771195
1896	124.575584411621	-12.6103506088257	5.64316940307617	0.0207483377307653	0.00256657530553639	0.0152288740500808	0.00321592413820326
1897	124.575584411621	-13.2596988677979	6.09771347045898	0.00386527273803949	0.00711201597005129	-0.00295288790948689	0.00776136433705688
1898	123.926239013672	-13.2596988677979	6.16264820098877	0.0116574559360743	0.00483929552137852	-0.0100957229733467	0.00776136433705688
1899	123.926239013672	-11.9610013961792	5.57823419570923	0.0106834331527352	0.00841071270406246	-0.0393164120614529	-0.00684897974133492
1900	121.978187561035	-11.9610013961792	5.83797359466553	-0.00360223650932312	0.013930176384747	-0.0607449151575565	0.000293855206109583
1901	123.926239013672	-12.2856760025024	5.77303886413574	0.00873538758605719	0.0162028968334198	-0.0539267547428608	0.00483929552137852
1902	124.575584411621	-12.6103506088257	5.70810413360596	0.0194496400654316	0.0171769186854362	-0.0513293594121933	0.00126787810586393
1903	123.926239013672	-11.9610013961792	5.83797359466553	-0.00100484199356288	0.011982130818069	-0.0240567177534103	-3.08191010844894e-05
1904	123.926239013672	-13.2596988677979	5.83797359466553	-0.00555028254166245	0.00970941036939621	-0.0100957229733467	-0.0026282137259841
1905	125.224937438965	-12.9350242614746	6.35745286941528	0.000618529506027699	0.00191722682211548	0.00776136433705688	-0.00100484199356288
1906	121.328842163086	-11.9610013961792	5.83797359466553	0.012956153601408	0.00451462110504508	0.0100340843200684	0.00548864435404539
1907	124.575584411621	-12.2856760025024	5.77303886413574	-0.00360223650932312	0.00354059832170606	0.0243197549134493	0.00256657530553639
1908	124.575584411621	-11.6363277435303	5.18862533569336	-0.00230353930965066	0.00776136433705688	0.00613799272105098	0.000618529506027699
1909	123.926239013672	-11.9610013961792	5.64316940307617	0.0178262684494257	-0.00684897974133492	-0.00100484199356288	-0.00100484199356288
1910	124.575584411621	-13.2596988677979	5.64316940307617	0.0116574559360743	-0.00327756232582033	0.00159255252219737	0.00970941036939621
1911	125.224937438965	-12.9350242614746	5.83797359466553	0.00159255252219737	-0.00587495695799589	0.00906006153672934	0.000618529506027699
1912	123.276885986328	-13.2596988677979	6.29251766204834	-0.00652430532500148	-0.00392691092565656	-0.00295288790948689	0.00711201597005129
1913	123.926239013672	-12.6103506088257	5.70810413360596	-0.00132951640989631	-0.0100957229733467	-0.00165419070981443	0.000293855206109583
1914	125.874282836914	-11.6363277435303	5.70810413360596	-0.00847235135734081	-0.00230353930965066	0.000293855206109583	-0.00587495695799589
1915	125.224937438965	-12.9350242614746	5.96784353256226	-0.00684897974133492	-0.00749832857400179	0.00451462110504508	-0.000680167751852423
1916	125.874282836914	-12.6103506088257	5.83797359466553	0.0103587592020631	-0.00165419070981443	-0.00360223650932312	0.00418994715437293
1917	123.926239013672	-11.9610013961792	6.16264820098877	0.00873538758605719	0.00711201597005129	-3.08191010844894e-05	0.000618529506027699
1918	123.276885986328	-13.2596988677979	6.42238759994507	0.00451462110504508	0.00451462110504508	-0.0149658378213644	0.00126787810586393
1919	124.575584411621	-13.9090480804443	6.09771347045898	-0.00132951640989631	0.00354059832170606	-0.0117190945893526	0.00516396993771195
1920	125.874282836914	-12.9350242614746	6.03277826309204	0.00289124972186983	0.000293855206109583	-0.00944637414067984	-0.00197886489331722
1921	124.575584411621	-12.6103506088257	5.90290880203247	0.00548864435404539	0.00743668992072344	-0.00522560812532902	0.00970941036939621
1922	123.926239013672	-12.2856760025024	5.90290880203247	0.00906006153672934	0.0149041991680861	-0.0107450718060136	0.00321592413820326
1923	125.874282836914	-13.9090480804443	5.70810413360596	0.00581331877037883	-0.000355493422830477	-0.00977104809135199	-0.00230353930965066
1924	123.926239013672	-13.5843734741211	6.09771347045898	0.011982130818069	0.0123068047687411	-0.0117190945893526	-0.00490093370899558
1925	122.627540588379	-12.2856760025024	5.77303886413574	-0.0305502042174339	0.000618529506027699	-0.00684897974133492	-0.000355493422830477
1926	124.575584411621	-12.2856760025024	6.03277826309204	0.0200989879667759	-0.00425158534198999	-0.00132951640989631	-0.00230353930965066
1927	125.874282836914	-13.2596988677979	5.96784353256226	0.00483929552137852	0.00906006153672934	-3.08191010844894e-05	0.0022419011220336
1928	126.523628234863	-13.2596988677979	6.03277826309204	-0.00814767740666866	0.00483929552137852	-0.000680167751852423	0.00548864435404539
1929	125.224937438965	-14.2337217330933	5.77303886413574	-0.00814767740666866	-0.00619963090866804	0.000293855206109583	-0.00425158534198999
1930	123.926239013672	-13.2596988677979	6.09771347045898	-0.0117190945893526	0.00743668992072344	-0.00684897974133492	-0.00100484199356288
1931	122.627540588379	-12.2856760025024	6.22758293151855	0.00289124972186983	-0.00782300252467394	-0.00360223650932312	-0.00555028254166245
1932	125.224937438965	-11.9610013961792	6.03277826309204	0.00906006153672934	0.0022419011220336	-3.08191010844894e-05	0.000618529506027699
1933	126.523628234863	-13.5843734741211	5.44836473464966	0.00354059832170606	-0.00132951640989631	-0.00944637414067984	0.000943203864153475
1934	124.575584411621	-12.6103506088257	5.51329946517944	0.0116574559360743	0.00159255252219737	-0.00295288790948689	0.00159255252219737
1935	123.926239013672	-12.6103506088257	5.70810413360596	-0.00522560812532902	-0.00327756232582033	0.00418994715437293	-0.00684897974133492
1936	123.276885986328	-13.2596988677979	6.22758293151855	-0.0224333461374044	0.000943203864153475	-0.0100957229733467	-0.000355493422830477
1937	124.575584411621	-12.9350242614746	6.29251766204834	0.00256657530553639	0.00711201597005129	-0.0139918150380254	-3.08191010844894e-05
1938	123.276885986328	-11.9610013961792	6.87693166732788	-0.0107450718060136	0.0136055024340749	-0.0133424662053585	0.000293855206109583
1939	123.276885986328	-12.2856760025024	5.90290880203247	0.0116574559360743	0.00191722682211548	-0.00555028254166245	-0.00425158534198999
1940	123.926239013672	-12.2856760025024	5.25356006622314	-0.00717365415766835	-0.000355493422830477	-0.00944637414067984	0.00581331877037883
1941	123.926239013672	-12.2856760025024	5.96784353256226	0.0145795252174139	-0.00749832857400179	-0.00165419070981443	0.00808603875339031
1942	123.926239013672	-12.2856760025024	5.83797359466553	-0.00295288790948689	-0.00100484199356288	-0.0100957229733467	0.00126787810586393
1943	125.224937438965	-12.6103506088257	6.09771347045898	-0.00944637414067984	-0.000680167751852423	-0.00619963090866804	-3.08191010844894e-05
1944	122.627540588379	-11.311653137207	5.83797359466553	-0.00295288790948689	-0.00944637414067984	-0.00879702530801296	-0.00295288790948689
1945	123.276885986328	-11.6363277435303	6.03277826309204	-0.00587495695799589	-0.00619963090866804	-0.00619963090866804	0.00483929552137852
1946	127.172981262207	-13.2596988677979	5.57823419570923	-0.00132951640989631	-0.000680167751852423	-0.000680167751852423	-0.000680167751852423
1947	125.224937438965	-12.6103506088257	5.90290880203247	0.00418994715437293	-0.000680167751852423	-0.0107450718060136	0.00418994715437293
1948	125.224937438965	-13.9090480804443	6.22758293151855	0.00938473641872406	0.000293855206109583	-0.039641086012125	0.00321592413820326
1949	125.224937438965	-12.9350242614746	5.90290880203247	-0.00587495695799589	0.000293855206109583	-0.0428878292441368	-0.00327756232582033
1950	121.978187561035	-11.9610013961792	5.83797359466553	-0.00490093370899558	-3.08191010844894e-05	-0.0367190167307854	-0.00522560812532902
1951	124.575584411621	-12.2856760025024	5.70810413360596	-0.0104203969240189	0.00548864435404539	-0.0201606266200542	0.00289124972186983
1952	125.874282836914	-13.2596988677979	5.90290880203247	0.00516396993771195	0.00906006153672934	-0.0367190167307854	0.0116574559360743
1953	123.926239013672	-11.9610013961792	5.83797359466553	-0.00327756232582033	0.00256657530553639	-0.0143164889886975	0.00126787810586393
1954	125.224937438965	-13.5843734741211	5.70810413360596	-0.00782300252467394	-0.00392691092565656	-0.00912170019000769	-0.00165419070981443
1955	126.523628234863	-13.5843734741211	5.90290880203247	-0.0159398596733809	0.00776136433705688	-3.08191010844894e-05	0.00743668992072344
1956	121.328842163086	-11.311653137207	5.51329946517944	0.00711201597005129	0.00516396993771195	0.0502936989068985	0.00256657530553639
1957	122.627540588379	-12.6103506088257	6.16264820098877	0.0175015944987535	0.0126314787194133	0.0707481801509857	0.00581331877037883
1958	126.523628234863	-13.2596988677979	5.77303886413574	0.0191249661147594	0.00548864435404539	0.0243197549134493	-0.00230353930965066
1959	125.224937438965	-12.9350242614746	6.35745286941528	-0.00555028254166245	0.00776136433705688	0.0619819760322571	-0.00684897974133492
1960	125.224937438965	-13.5843734741211	5.83797359466553	-0.00522560812532902	-0.00392691092565656	0.0444495603442192	-0.00295288790948689
1961	125.874282836914	-13.2596988677979	5.64316940307617	-0.00587495695799589	-0.0123684434220195	0.0145795252174139	0.00289124972186983
1962	124.575584411621	-12.9350242614746	6.22758293151855	-0.00230353930965066	0.00191722682211548	0.0155535480007529	0.0022419011220336
1963	121.328842163086	-11.311653137207	5.57823419570923	-0.00490093370899558	0.00613799272105098	0.00906006153672934	-0.000355493422830477
1964	125.874282836914	-12.9350242614746	5.83797359466553	0.0136055024340749	-0.00295288790948689	0.00354059832170606	-0.00457625929266214
1965	125.224937438965	-12.2856760025024	5.77303886413574	-0.00295288790948689	-0.0334722734987736	0.000943203864153475	-0.00587495695799589
1966	124.575584411621	-12.2856760025024	6.03277826309204	0.00516396993771195	-0.00944637414067984	0.00483929552137852	0.00841071270406246
1967	123.926239013672	-14.2337217330933	5.96784353256226	0.00386527273803949	-0.0130177913233638	0.00256657530553639	0.00321592413820326
1968	123.926239013672	-12.6103506088257	5.96784353256226	0.00906006153672934	0.00289124972186983	0.00516396993771195	0.00354059832170606
1969	121.328842163086	-12.2856760025024	5.96784353256226	-0.0159398596733809	-0.00425158534198999	0.00808603875339031	-0.000355493422830477
1970	124.575584411621	-11.6363277435303	5.90290880203247	0.000618529506027699	-0.00749832857400179	0.00321592413820326	0.00646266713738441
1971	125.874282836914	-12.9350242614746	5.96784353256226	-3.08191010844894e-05	-0.00652430532500148	0.00581331877037883	-0.00295288790948689
1972	123.926239013672	-12.9350242614746	6.35745286941528	0.00613799272105098	0.013930176384747	0.00159255252219737	0.00321592413820326
1973	125.224937438965	-13.9090480804443	6.16264820098877	-0.00230353930965066	-0.0107450718060136	-0.00555028254166245	0.00970941036939621
1974	125.874282836914	-12.9350242614746	5.96784353256226	-0.00327756232582033	0.0022419011220336	0.000943203864153475	0.00256657530553639
1975	120.679496765137	-11.6363277435303	5.83797359466553	-0.00360223650932312	-0.00684897974133492	-0.00100484199356288	0.00873538758605719
1976	126.523628234863	-13.2596988677979	6.22758293151855	-0.00100484199356288	0.0103587592020631	0.000943203864153475	0.00808603875339031
1977	125.874282836914	-12.9350242614746	5.77303886413574	0.0113327819854021	0.00906006153672934	-0.00782300252467394	0.00906006153672934
1978	124.575584411621	-11.9610013961792	5.96784353256226	0.00516396993771195	0.00483929552137852	-0.00425158534198999	-0.00197886489331722
1979	123.926239013672	-12.9350242614746	6.16264820098877	0.000293855206109583	-0.00132951640989631	-0.0113944197073579	-0.00749832857400179
1980	123.926239013672	-11.9610013961792	5.70810413360596	0.00743668992072344	0.0123068047687411	-0.00944637414067984	0.00191722682211548
1981	122.627540588379	-12.2856760025024	5.51329946517944	0.00191722682211548	0.00970941036939621	-0.0026282137259841	-0.000680167751852423
1982	123.926239013672	-13.2596988677979	5.83797359466553	0.0106834331527352	0.00678734155371785	-0.0113944197073579	-0.000355493422830477
1983	125.224937438965	-13.2596988677979	5.70810413360596	0.0259431265294552	0.0106834331527352	0.000293855206109583	-3.08191010844894e-05
1984	123.926239013672	-11.6363277435303	5.51329946517944	0.00159255252219737	0.00938473641872406	-0.00587495695799589	-0.00392691092565656
1985	126.523628234863	-12.9350242614746	6.16264820098877	-0.00165419070981443	0.00321592413820326	-0.0126931173726916	-0.00522560812532902
1986	125.224937438965	-13.2596988677979	5.70810413360596	-0.00782300252467394	0.000293855206109583	-0.00360223650932312	0.000293855206109583
1987	123.276885986328	-11.311653137207	5.38343000411987	-0.00684897974133492	0.011982130818069	-0.0172385573387146	-0.00230353930965066
1988	121.328842163086	-12.9350242614746	5.57823419570923	-0.00879702530801296	0.00808603875339031	-0.0110697457566857	0.00126787810586393
1989	125.224937438965	-12.2856760025024	5.57823419570923	-0.00782300252467394	0.00159255252219737	-0.00327756232582033	-0.00392691092565656
1990	124.575584411621	-11.311653137207	5.25356006622314	0.00126787810586393	0.0022419011220336	-0.0149658378213644	-0.00230353930965066
1991	126.523628234863	-13.2596988677979	6.29251766204834	-0.0126931173726916	-0.000680167751852423	0.00581331877037883	-0.0026282137259841
1992	125.224937438965	-14.5583963394165	6.35745286941528	0.0223717093467712	-0.00847235135734081	0.000293855206109583	0.000618529506027699
1993	123.926239013672	-11.6363277435303	5.96784353256226	-0.00847235135734081	0.000293855206109583	-0.000680167751852423	-0.00230353930965066
1994	123.926239013672	-13.2596988677979	5.70810413360596	-0.00197886489331722	-0.00652430532500148	0.012956153601408	0.000943203864153475
1995	125.874282836914	-13.2596988677979	5.83797359466553	0.00191722682211548	0.00418994715437293	-0.000355493422830477	0.00386527273803949
1996	124.575584411621	-11.311653137207	5.25356006622314	0.00418994715437293	-0.00749832857400179	-0.00522560812532902	0.0106834331527352
1997	124.575584411621	-11.6363277435303	6.16264820098877	0.00841071270406246	-0.00100484199356288	-0.00944637414067984	-0.00652430532500148
1998	127.822326660156	-13.5843734741211	6.09771347045898	0.00743668992072344	0.00321592413820326	-0.0188619289547205	0.00191722682211548
1999	125.874282836914	-13.5843734741211	6.35745286941528	0.109059751033783	-0.00684897974133492	-0.00652430532500148	-0.0117190945893526
2000	125.874282836914	-13.2596988677979	5.96784353256226	-0.02697878703475	-0.00684897974133492	-0.0110697457566857	-0.000680167751852423
[truncated: 6,020 more rows]
