# Supplementary material for: Precise instruction and consideration of the vertical and horizontal force component increases validity and reliability of the 90:20 Isometric Posterior Chain Test
Source: PLoS One. 2024 Oct 28;19(10):e0312843. doi: 10.1371/journal.pone.0312843 (PMC11515970; doi:10.1371/journal.pone.0312843)
Supplement: S1 File — (ZIP) [file pone.0312843.s001.zip › S1_Raw_Data/M1_P17_vh_2.csv]

1	121.978187561035	-10.3376302719116	5.70810413360596	0.00159255252219737	-0.00717365415766835	-0.0152905117720366	0.00321592413820326
2	123.276885986328	-10.9869785308838	5.90290880203247	-0.0152905117720366	-0.00295288790948689	0.0126314787194133	0.0022419011220336
3	122.627540588379	-10.0129556655884	5.64316940307617	-0.0113944197073579	0.00970941036939621	-0.00522560812532902	0.00386527273803949
4	121.328842163086	-10.0129556655884	5.70810413360596	-0.00522560812532902	0.00613799272105098	0.00581331877037883	-0.00717365415766835
5	119.380798339844	-9.68828201293945	5.64316940307617	0.00126787810586393	0.00483929552137852	-0.00684897974133492	0.0022419011220336
6	126.523628234863	-11.6363277435303	6.09771347045898	-0.0026282137259841	-0.00392691092565656	-0.0185372550040483	0.00191722682211548
7	124.575584411621	-11.6363277435303	5.83797359466553	0.00841071270406246	-0.00425158534198999	-0.0279528107494116	0.00321592413820326
8	121.328842163086	-10.9869785308838	5.96784353256226	-0.00165419070981443	-0.00490093370899558	-0.0230826959013939	0.00516396993771195
9	122.627540588379	-10.3376302719116	5.64316940307617	0.00354059832170606	-0.00230353930965066	-0.028926832601428	0.00159255252219737
10	123.276885986328	-12.2856760025024	5.96784353256226	0.00841071270406246	-0.00652430532500148	-0.0113944197073579	0.00159255252219737
11	123.926239013672	-11.6363277435303	6.03277826309204	0.0113327819854021	-3.08191010844894e-05	0.00418994715437293	0.00289124972186983
12	120.679496765137	-10.0129556655884	5.83797359466553	-0.00197886489331722	-0.000680167751852423	0.0178262684494257	0.00126787810586393
13	121.328842163086	-9.36360740661621	5.70810413360596	0.00191722682211548	0.00516396993771195	0.0278911720961332	0.000293855206109583
14	121.978187561035	-9.68828201293945	5.77303886413574	0.0165275707840919	0.00418994715437293	0.0324366129934788	-0.00360223650932312
15	121.978187561035	-9.68828201293945	5.64316940307617	0.0278911720961332	0.00646266713738441	0.040228795260191	0.00256657530553639
16	124.575584411621	-10.9869785308838	5.83797359466553	-0.00717365415766835	0.00678734155371785	0.0288651939481497	0.000293855206109583
17	124.575584411621	-12.2856760025024	6.16264820098877	0.00808603875339031	-0.00100484199356288	0.0343846566975117	0.011982130818069
18	121.978187561035	-11.311653137207	5.77303886413574	-0.0110697457566857	0.000618529506027699	0.029189869761467	-0.00652430532500148
19	123.276885986328	-10.3376302719116	6.16264820098877	0.0272418223321438	0.00159255252219737	0.0246444288641214	0.00126787810586393
20	119.380798339844	-9.68828201293945	5.77303886413574	-0.00879702530801296	0.00386527273803949	0.0327612869441509	-3.08191010844894e-05
21	121.328842163086	-9.68828201293945	5.70810413360596	-0.00165419070981443	-0.00295288790948689	0.040228795260191	-0.00327756232582033
22	122.627540588379	-10.0129556655884	6.03277826309204	-0.00165419070981443	-0.0100957229733467	0.0308132413774729	0.00289124972186983
23	122.627540588379	-9.68828201293945	5.38343000411987	-0.00555028254166245	-0.0026282137259841	0.0265924744307995	-0.0026282137259841
24	121.328842163086	-9.68828201293945	5.70810413360596	0.00126787810586393	-0.00977104809135199	0.0168522447347641	-0.0026282137259841
25	123.276885986328	-11.311653137207	5.96784353256226	0.00483929552137852	-0.0198359526693821	0.020423661917448	-0.00457625929266214
26	123.926239013672	-11.9610013961792	6.16264820098877	0.00483929552137852	-0.0159398596733809	0.0269171483814716	-0.00619963090866804
27	123.276885986328	-10.6623048782349	6.35745286941528	-0.0123684434220195	-0.0188619289547205	0.0149041991680861	0.00743668992072344
28	121.328842163086	-10.9869785308838	6.29251766204834	-0.00132951640989631	-0.0305502042174339	0.0171769186854362	-0.000355493422830477
29	121.978187561035	-9.68828201293945	5.51329946517944	-0.00619963090866804	0.00841071270406246	-0.00652430532500148	-0.00295288790948689
30	123.926239013672	-11.311653137207	5.51329946517944	-0.00295288790948689	0.00613799272105098	-0.00555028254166245	0.0022419011220336
31	124.575584411621	-10.9869785308838	5.31849479675293	0.00354059832170606	0.00581331877037883	-0.00782300252467394	-0.00425158534198999
32	122.627540588379	-10.0129556655884	5.83797359466553	-3.08191010844894e-05	0.000293855206109583	-0.0100957229733467	-3.08191010844894e-05
33	122.627540588379	-11.6363277435303	5.90290880203247	-0.0026282137259841	-0.00425158534198999	-0.0149658378213644	0.00159255252219737
34	122.627540588379	-10.6623048782349	6.09771347045898	0.0022419011220336	0.00906006153672934	-0.0373683646321297	-0.00230353930965066
35	121.328842163086	-8.71425819396973	6.16264820098877	-0.00749832857400179	0.0116574559360743	-0.0532774068415165	0.000293855206109583
36	120.679496765137	-10.3376302719116	5.83797359466553	-0.0113944197073579	0.00321592413820326	-0.0363943427801132	0.00451462110504508
37	124.575584411621	-10.6623048782349	5.83797359466553	0.000293855206109583	0.0022419011220336	-0.032173577696085	0.00516396993771195
38	121.978187561035	-10.0129556655884	5.57823419570923	0.000618529506027699	0.00354059832170606	-0.021459324285388	-3.08191010844894e-05
39	123.276885986328	-11.311653137207	5.51329946517944	-0.00132951640989631	0.00776136433705688	-0.00295288790948689	-0.00165419070981443
40	122.627540588379	-10.0129556655884	5.64316940307617	-0.0026282137259841	-0.00132951640989631	0.0022419011220336	-0.00230353930965066
41	123.276885986328	-12.2856760025024	6.16264820098877	-0.00327756232582033	-0.00717365415766835	0.0376313999295235	0.00938473641872406
42	125.224937438965	-10.9869785308838	5.96784353256226	-0.00490093370899558	0.00386527273803949	0.0262678004801273	0.000943203864153475
43	123.926239013672	-10.6623048782349	5.77303886413574	-0.00230353930965066	0.00256657530553639	0.0259431265294552	-0.00717365415766835
44	120.679496765137	-10.9869785308838	5.96784353256226	-0.00652430532500148	0.00906006153672934	0.0233457311987877	-0.00457625929266214
45	123.926239013672	-10.0129556655884	5.83797359466553	-0.00425158534198999	0.00516396993771195	0.011982130818069	0.00191722682211548
46	123.926239013672	-10.3376302719116	5.38343000411987	-0.00230353930965066	0.00386527273803949	0.013930176384747	0.00289124972186983
47	124.575584411621	-10.6623048782349	5.96784353256226	-3.08191010844894e-05	0.000943203864153475	0.00711201597005129	0.000943203864153475
48	125.224937438965	-11.311653137207	6.42238759994507	0.00548864435404539	0.00548864435404539	0.00873538758605719	-0.0026282137259841
49	123.276885986328	-10.6623048782349	5.51329946517944	0.00906006153672934	0.00321592413820326	-0.00197886489331722	-0.00522560812532902
50	124.575584411621	-10.6623048782349	5.83797359466553	0.00613799272105098	-0.00165419070981443	0.00386527273803949	0.00126787810586393
51	121.328842163086	-9.68828201293945	5.38343000411987	0.00418994715437293	-0.000680167751852423	0.00483929552137852	0.00256657530553639
52	120.679496765137	-9.68828201293945	5.57823419570923	0.00191722682211548	-0.000355493422830477	0.00126787810586393	0.00906006153672934
53	123.276885986328	-9.68828201293945	6.03277826309204	-0.000680167751852423	0.00386527273803949	-0.00619963090866804	-0.00100484199356288
54	123.276885986328	-10.3376302719116	6.16264820098877	0.00613799272105098	0.00743668992072344	-0.000680167751852423	-0.00782300252467394
55	121.978187561035	-9.36360740661621	5.90290880203247	0.00646266713738441	0.00678734155371785	0.00548864435404539	-0.0120437685400248
56	122.627540588379	-10.0129556655884	5.64316940307617	-0.00847235135734081	-0.00490093370899558	-0.00230353930965066	-0.0126931173726916
57	124.575584411621	-11.311653137207	5.90290880203247	-0.00555028254166245	-0.0126931173726916	-0.00392691092565656	-3.08191010844894e-05
58	123.276885986328	-10.6623048782349	6.09771347045898	-0.0100957229733467	-0.00717365415766835	0.00386527273803949	0.000293855206109583
59	120.679496765137	-9.36360740661621	5.64316940307617	-0.00132951640989631	0.011982130818069	-0.0104203969240189	-0.00295288790948689
60	123.276885986328	-10.0129556655884	6.03277826309204	0.00159255252219737	0.00613799272105098	-0.00879702530801296	-0.00392691092565656
61	124.575584411621	-10.6623048782349	6.09771347045898	0.000293855206109583	0.00289124972186983	-0.00197886489331722	-0.00522560812532902
62	124.575584411621	-10.6623048782349	5.38343000411987	-0.0100957229733467	0.00418994715437293	-0.00197886489331722	0.00191722682211548
63	124.575584411621	-10.3376302719116	6.09771347045898	0.00321592413820326	0.00613799272105098	-0.00230353930965066	0.00159255252219737
64	123.926239013672	-11.9610013961792	6.16264820098877	0.0178262684494257	-0.000680167751852423	-0.00197886489331722	-0.00165419070981443
65	123.276885986328	-10.0129556655884	6.03277826309204	0.0259431265294552	0.00256657530553639	0.00191722682211548	0.00386527273803949
66	121.328842163086	-9.36360740661621	5.90290880203247	-0.00814767740666866	0.00256657530553639	-0.00230353930965066	-0.000355493422830477
67	122.627540588379	-10.9869785308838	6.16264820098877	-0.00522560812532902	0.00776136433705688	-0.0117190945893526	0.00516396993771195
68	124.575584411621	-10.0129556655884	6.42238759994507	0.0132808275520802	0.00938473641872406	-0.0143164889886975	0.00581331877037883
69	123.276885986328	-10.3376302719116	5.51329946517944	0.00321592413820326	0.0188002903014421	-0.0113944197073579	-0.00360223650932312
70	125.224937438965	-9.68828201293945	5.31849479675293	-0.00847235135734081	0.00743668992072344	-0.0100957229733467	-0.0026282137259841
71	122.627540588379	-9.03893280029297	5.83797359466553	-0.00977104809135199	0.00451462110504508	0.000943203864153475	0.00646266713738441
72	124.575584411621	-11.9610013961792	6.22758293151855	-0.0169138833880424	-0.00587495695799589	-0.00490093370899558	-3.08191010844894e-05
73	125.224937438965	-10.3376302719116	6.35745286941528	0.00743668992072344	0.00711201597005129	-0.00392691092565656	0.000618529506027699
74	121.978187561035	-10.0129556655884	5.83797359466553	0.00516396993771195	0.00776136433705688	-0.00782300252467394	-0.0100957229733467
75	121.328842163086	-10.3376302719116	5.83797359466553	0.00256657530553639	0.00451462110504508	-0.0123684434220195	-0.00132951640989631
76	124.575584411621	-11.311653137207	5.96784353256226	0.00776136433705688	-0.00100484199356288	-0.00490093370899558	0.00159255252219737
77	123.926239013672	-10.0129556655884	5.70810413360596	0.000618529506027699	0.00841071270406246	0.00873538758605719	-0.00684897974133492
78	123.276885986328	-9.68828201293945	5.57823419570923	-0.00230353930965066	-0.0100957229733467	-0.00490093370899558	0.00159255252219737
79	122.627540588379	-9.68828201293945	5.57823419570923	0.00906006153672934	0.00646266713738441	0.00256657530553639	-0.0113944197073579
80	121.978187561035	-10.0129556655884	6.35745286941528	0.011982130818069	-0.00100484199356288	-0.00165419070981443	-0.00100484199356288
81	125.224937438965	-10.9869785308838	6.03277826309204	0.00126787810586393	0.00289124972186983	-0.00327756232582033	0.00256657530553639
82	121.978187561035	-10.0129556655884	5.70810413360596	-0.00490093370899558	0.00776136433705688	0.0022419011220336	0.00256657530553639
83	120.679496765137	-9.36360740661621	5.64316940307617	-0.0107450718060136	0.0155535480007529	0.00354059832170606	0.0103587592020631
84	124.575584411621	-10.0129556655884	5.90290880203247	0.00581331877037883	0.0168522447347641	-0.00749832857400179	-0.00327756232582033
85	124.575584411621	-9.68828201293945	5.83797359466553	0.000618529506027699	0.00354059832170606	-0.00912170019000769	-0.00652430532500148
86	124.575584411621	-10.6623048782349	6.09771347045898	0.0162028968334198	0.00289124972186983	-0.00197886489331722	-0.00165419070981443
87	123.926239013672	-10.6623048782349	6.16264820098877	-0.00782300252467394	-0.00230353930965066	-0.0172385573387146	0.00938473641872406
88	122.627540588379	-10.0129556655884	5.57823419570923	0.00354059832170606	-0.00522560812532902	-0.0273034609854221	0.00191722682211548
89	123.926239013672	-10.6623048782349	6.09771347045898	0.0171769186854362	0.0168522447347641	-0.0542514286935329	-0.00165419070981443
90	121.328842163086	-9.68828201293945	5.51329946517944	-0.00555028254166245	-0.00522560812532902	-0.0626929625868797	-0.00457625929266214
91	120.030143737793	-9.03893280029297	5.83797359466553	0.0136055024340749	-0.00619963090866804	-0.0445111989974976	0.00191722682211548
92	123.926239013672	-9.68828201293945	6.03277826309204	-0.00684897974133492	-0.00717365415766835	-0.0383423902094364	0.00483929552137852
93	121.978187561035	-9.36360740661621	6.09771347045898	0.0210730116814375	-0.0175632312893867	0.00548864435404539	0.000293855206109583
94	121.978187561035	-9.36360740661621	6.03277826309204	-0.00847235135734081	-0.0104203969240189	0.013930176384747	0.000293855206109583
95	123.926239013672	-10.3376302719116	5.31849479675293	0.00906006153672934	-0.00847235135734081	0.0249691028147936	-0.00587495695799589
96	125.224937438965	-10.9869785308838	5.64316940307617	0.0116574559360743	-0.0107450718060136	0.036657378077507	-0.00197886489331722
97	124.575584411621	-9.68828201293945	6.29251766204834	-0.00522560812532902	-0.00100484199356288	0.0512677207589149	0.00483929552137852
98	121.328842163086	-9.36360740661621	5.83797359466553	-0.0130177913233638	-0.00490093370899558	0.0334106348454952	0.00646266713738441
99	123.926239013672	-9.68828201293945	6.09771347045898	0.0347093306481838	0.0022419011220336	0.0373067259788513	-0.0126931173726916
100	122.627540588379	-8.71425819396973	5.96784353256226	-0.0156151866540313	-0.000680167751852423	0.0194496400654316	0.00451462110504508
101	124.575584411621	-10.0129556655884	5.38343000411987	0.00516396993771195	-0.00490093370899558	0.01847561635077	0.0022419011220336
102	125.224937438965	-9.68828201293945	5.83797359466553	-0.0149658378213644	-0.00652430532500148	0.0145795252174139	0.00483929552137852
103	123.926239013672	-11.311653137207	5.96784353256226	0.000618529506027699	-0.00652430532500148	0.00191722682211548	0.0022419011220336
104	123.926239013672	-11.311653137207	6.16264820098877	0.0123068047687411	-0.00555028254166245	0.00548864435404539	-0.00717365415766835
105	123.926239013672	-10.0129556655884	6.16264820098877	-0.0175632312893867	0.00126787810586393	-0.00522560812532902	-0.00490093370899558
106	121.328842163086	-10.3376302719116	6.42238759994507	-0.00847235135734081	-0.00717365415766835	-0.00619963090866804	0.00483929552137852
107	121.328842163086	-9.03893280029297	5.70810413360596	-0.0126931173726916	0.00191722682211548	-0.00295288790948689	-0.00295288790948689
108	122.627540588379	-9.36360740661621	5.38343000411987	0.00613799272105098	-0.00132951640989631	-0.00100484199356288	-0.00132951640989631
109	125.224937438965	-10.3376302719116	5.44836473464966	0.01100810803473	0.00970941036939621	-0.00749832857400179	0.00126787810586393
110	123.926239013672	-8.71425819396973	5.64316940307617	0.00808603875339031	-0.000680167751852423	-0.00619963090866804	-0.00360223650932312
111	121.978187561035	-10.6623048782349	5.96784353256226	-0.000355493422830477	-0.0107450718060136	-0.0100957229733467	0.0022419011220336
112	123.276885986328	-10.9869785308838	6.35745286941528	0.00678734155371785	0.00159255252219737	-0.00295288790948689	0.00548864435404539
113	123.276885986328	-9.68828201293945	6.42238759994507	-0.00749832857400179	-0.0026282137259841	-0.0107450718060136	-0.000680167751852423
114	119.380798339844	-9.68828201293945	5.83797359466553	0.00646266713738441	-0.00295288790948689	-0.0152905117720366	0.000618529506027699
115	121.978187561035	-9.36360740661621	5.83797359466553	0.00646266713738441	-0.00392691092565656	-0.00555028254166245	-0.00425158534198999
116	123.926239013672	-10.0129556655884	5.38343000411987	-0.00652430532500148	0.00126787810586393	-0.00652430532500148	0.00418994715437293
117	125.224937438965	-10.3376302719116	5.57823419570923	-0.0175632312893867	-0.00100484199356288	-0.0100957229733467	-0.00165419070981443
118	122.627540588379	-9.68828201293945	5.77303886413574	-0.00814767740666866	-0.00165419070981443	-0.00165419070981443	-0.00360223650932312
119	123.926239013672	-11.311653137207	5.83797359466553	0.00418994715437293	-0.00230353930965066	-0.00230353930965066	-0.00814767740666866
120	123.926239013672	-9.68828201293945	5.96784353256226	0.0200989879667759	0.000618529506027699	-3.08191010844894e-05	-3.08191010844894e-05
121	122.627540588379	-10.0129556655884	5.83797359466553	0.0165275707840919	0.00191722682211548	0.0106834331527352	-0.00392691092565656
122	121.328842163086	-10.0129556655884	5.57823419570923	-0.028926832601428	-0.000355493422830477	0.00548864435404539	0.00289124972186983
123	123.276885986328	-9.68828201293945	5.51329946517944	0.0158782228827477	0.00418994715437293	-0.00230353930965066	0.00451462110504508
124	122.627540588379	-9.03893280029297	5.70810413360596	-0.00587495695799589	0.0116574559360743	-0.00457625929266214	-0.00425158534198999
125	122.627540588379	-9.68828201293945	5.83797359466553	0.00711201597005129	0.0142548503354192	0.00743668992072344	-0.00490093370899558
126	124.575584411621	-10.6623048782349	6.29251766204834	0.00841071270406246	0.00256657530553639	-0.00327756232582033	0.00159255252219737
127	123.276885986328	-11.311653137207	6.16264820098877	-0.0159398596733809	0.00321592413820326	-0.00490093370899558	0.00711201597005129
128	122.627540588379	-9.68828201293945	5.38343000411987	0.0269171483814716	0.00548864435404539	-0.00360223650932312	0.00906006153672934
129	123.276885986328	-10.6623048782349	5.83797359466553	0.00418994715437293	0.0132808275520802	-0.00132951640989631	-0.000355493422830477
130	120.679496765137	-10.0129556655884	5.57823419570923	-0.00230353930965066	0.0158782228827477	-0.00587495695799589	-0.00490093370899558
131	123.276885986328	-9.68828201293945	5.96784353256226	0.0103587592020631	0.00970941036939621	-0.00360223650932312	-0.000680167751852423
132	121.978187561035	-9.03893280029297	5.90290880203247	-0.00814767740666866	0.00451462110504508	-0.0260047651827335	0.00451462110504508
133	121.328842163086	-9.03893280029297	5.77303886413574	-0.00327756232582033	0.0106834331527352	-0.0536020807921886	0.00386527273803949
134	125.224937438965	-10.3376302719116	5.70810413360596	-0.0139918150380254	0.0103587592020631	-0.0523033849895	0.000293855206109583
135	124.575584411621	-11.6363277435303	5.70810413360596	0.0168522447347641	0.00386527273803949	-0.02697878703475	-0.00619963090866804
136	123.276885986328	-9.68828201293945	5.64316940307617	0.0243197549134493	-3.08191010844894e-05	-0.0149658378213644	0.00386527273803949
137	125.224937438965	-10.6623048782349	5.70810413360596	-0.0113944197073579	0.00581331877037883	0.00776136433705688	-0.00132951640989631
138	120.030143737793	-9.36360740661621	5.96784353256226	-0.00522560812532902	0.00483929552137852	0.0171769186854362	0.00548864435404539
139	122.627540588379	-9.36360740661621	6.16264820098877	0.000943203864153475	0.00711201597005129	0.00841071270406246	-0.00749832857400179
140	121.978187561035	-10.3376302719116	5.70810413360596	0.0116574559360743	0.000943203864153475	0.020423661917448	-0.00360223650932312
141	123.926239013672	-10.3376302719116	5.38343000411987	0.01100810803473	-0.0139918150380254	0.0230210572481155	-0.00327756232582033
142	123.926239013672	-9.68828201293945	5.57823419570923	-0.00782300252467394	-0.00165419070981443	0.0236704051494598	0.00581331877037883
143	121.328842163086	-10.3376302719116	5.44836473464966	0.0022419011220336	-0.0117190945893526	0.0136055024340749	-0.0104203969240189
144	120.679496765137	-9.68828201293945	5.57823419570923	-0.000355493422830477	-0.00327756232582033	0.0123068047687411	-0.00132951640989631
145	121.978187561035	-9.36360740661621	5.70810413360596	0.0132808275520802	0.00354059832170606	0.0145795252174139	-0.00360223650932312
146	122.627540588379	-10.3376302719116	6.35745286941528	-0.00327756232582033	-0.00912170019000769	0.0116574559360743	0.0022419011220336
147	122.627540588379	-10.3376302719116	6.16264820098877	0.0243197549134493	-0.00522560812532902	0.000618529506027699	0.000293855206109583
148	122.627540588379	-9.36360740661621	5.38343000411987	-0.00295288790948689	0.000618529506027699	-0.0139918150380254	-3.08191010844894e-05
149	123.276885986328	-10.0129556655884	5.77303886413574	0.0197743140161037	0.00354059832170606	-0.0104203969240189	-0.00879702530801296
150	122.627540588379	-10.0129556655884	6.03277826309204	0.00646266713738441	0.00483929552137852	-0.0191866029053926	-0.0104203969240189
151	121.978187561035	-11.6363277435303	5.77303886413574	0.00418994715437293	0.00613799272105098	-0.0191866029053926	-0.00392691092565656
152	123.276885986328	-10.3376302719116	6.16264820098877	-0.00814767740666866	0.0116574559360743	-0.00912170019000769	0.00354059832170606
153	121.978187561035	-10.6623048782349	6.03277826309204	0.00418994715437293	0.00906006153672934	-0.0227580219507217	0.00483929552137852
154	123.276885986328	-10.3376302719116	5.77303886413574	-0.00132951640989631	0.00613799272105098	-0.0152905117720366	-0.00197886489331722
155	122.627540588379	-9.68828201293945	5.51329946517944	-0.0188619289547205	0.00451462110504508	-0.0253554154187441	-0.00619963090866804
156	123.926239013672	-10.0129556655884	5.25356006622314	0.00938473641872406	0.00354059832170606	-0.0334722734987736	0.00256657530553639
157	123.926239013672	-10.6623048782349	5.83797359466553	0.00678734155371785	0.000293855206109583	-0.02697878703475	0.00906006153672934
158	124.575584411621	-11.311653137207	5.90290880203247	-0.00392691092565656	-0.00360223650932312	-0.0438618510961533	0.000943203864153475
159	123.926239013672	-10.6623048782349	6.22758293151855	0.00711201597005129	-0.00425158534198999	-0.0221086721867323	-0.0026282137259841
160	123.276885986328	-10.0129556655884	6.09771347045898	-0.00457625929266214	0.00873538758605719	-0.00360223650932312	-0.00555028254166245
161	121.328842163086	-10.6623048782349	5.83797359466553	-0.0117190945893526	0.00126787810586393	0.0262678004801273	0.01100810803473
162	121.978187561035	-10.0129556655884	5.51329946517944	-0.00684897974133492	0.00841071270406246	0.0321119390428066	0.00126787810586393
163	121.978187561035	-9.03893280029297	5.38343000411987	0.011982130818069	-0.00360223650932312	0.0308132413774729	0.00678734155371785
164	121.978187561035	-9.68828201293945	5.83797359466553	-0.00652430532500148	0.012956153601408	0.0175015944987535	0.00321592413820326
165	122.627540588379	-9.68828201293945	5.70810413360596	0.00970941036939621	0.000293855206109583	0.020423661917448	-0.00327756232582033
166	123.926239013672	-11.6363277435303	6.29251766204834	0.01100810803473	-0.00879702530801296	0.00776136433705688	-0.00360223650932312
167	124.575584411621	-11.6363277435303	5.96784353256226	-0.00490093370899558	-0.00197886489331722	-0.00490093370899558	0.000618529506027699
168	121.978187561035	-9.36360740661621	5.70810413360596	0.00873538758605719	0.00354059832170606	-0.0201606266200542	0.000618529506027699
169	120.030143737793	-9.68828201293945	5.70810413360596	0.00126787810586393	0.0116574559360743	-0.0221086721867323	0.0022419011220336
170	123.276885986328	-10.0129556655884	5.83797359466553	0.00873538758605719	0.0113327819854021	-0.0260047651827335	0.00613799272105098
171	123.276885986328	-10.0129556655884	6.09771347045898	0.00386527273803949	-3.08191010844894e-05	-0.0117190945893526	0.00289124972186983
172	123.926239013672	-10.6623048782349	6.22758293151855	0.00159255252219737	0.00159255252219737	-0.0188619289547205	0.011982130818069
173	124.575584411621	-10.9869785308838	6.03277826309204	0.00548864435404539	-0.00457625929266214	-0.00360223650932312	0.00483929552137852
174	124.575584411621	-11.311653137207	5.96784353256226	0.00289124972186983	-0.00100484199356288	-0.00717365415766835	-0.00327756232582033
175	122.627540588379	-10.9869785308838	5.90290880203247	0.0100340843200684	-0.00652430532500148	0.00289124972186983	-0.000680167751852423
176	121.328842163086	-9.36360740661621	5.57823419570923	-0.00392691092565656	-0.00847235135734081	0.0116574559360743	0.00678734155371785
177	121.328842163086	-10.3376302719116	5.57823419570923	-0.0104203969240189	-0.0146411629393697	0.0142548503354192	0.00613799272105098
178	125.224937438965	-11.311653137207	6.09771347045898	0.0165275707840919	-0.00392691092565656	0.00191722682211548	-0.000680167751852423
179	122.627540588379	-10.0129556655884	5.77303886413574	-0.00425158534198999	-0.00100484199356288	0.01100810803473	-0.00944637414067984
180	124.575584411621	-10.9869785308838	5.96784353256226	0.00808603875339031	-0.0211346503347158	0.0226963832974434	0.000943203864153475
181	124.575584411621	-10.3376302719116	5.51329946517944	-0.000680167751852423	0.0022419011220336	0.0249691028147936	-0.00490093370899558
182	122.627540588379	-10.6623048782349	5.57823419570923	-0.0026282137259841	-0.0188619289547205	0.0308132413774729	0.00159255252219737
183	122.627540588379	-10.0129556655884	5.64316940307617	0.000618529506027699	-0.0136671401560307	0.0246444288641214	0.000943203864153475
184	121.978187561035	-9.36360740661621	5.70810413360596	0.00970941036939621	-0.00425158534198999	0.0100340843200684	0.00289124972186983
185	120.030143737793	-10.0129556655884	6.09771347045898	-0.0146411629393697	0.000618529506027699	0.000943203864153475	-0.00327756232582033
186	123.926239013672	-10.3376302719116	6.09771347045898	-0.0026282137259841	0.000943203864153475	0.00743668992072344	-0.00327756232582033
187	124.575584411621	-11.311653137207	5.70810413360596	0.00613799272105098	-0.00165419070981443	-0.00392691092565656	0.000618529506027699
188	123.926239013672	-10.9869785308838	6.03277826309204	-0.00912170019000769	0.00354059832170606	-0.00490093370899558	0.00873538758605719
189	123.276885986328	-10.6623048782349	5.83797359466553	-0.00100484199356288	0.0106834331527352	-0.000355493422830477	0.00289124972186983
190	123.276885986328	-11.6363277435303	5.83797359466553	0.01100810803473	0.00678734155371785	-0.00197886489331722	-0.00327756232582033
191	123.276885986328	-10.9869785308838	5.96784353256226	0.0106834331527352	0.00906006153672934	0.00548864435404539	0.00418994715437293
192	123.276885986328	-11.311653137207	6.29251766204834	-0.00457625929266214	0.011982130818069	-0.00100484199356288	-0.00490093370899558
193	123.276885986328	-10.6623048782349	5.90290880203247	-0.0256800893694162	0.00906006153672934	-0.00132951640989631	0.000293855206109583
194	124.575584411621	-10.9869785308838	6.09771347045898	0.00451462110504508	0.0149041991680861	-0.00977104809135199	0.00321592413820326
195	125.224937438965	-11.311653137207	5.44836473464966	-0.00392691092565656	0.0136055024340749	-0.00977104809135199	0.00321592413820326
196	122.627540588379	-9.68828201293945	5.51329946517944	0.0106834331527352	0.00289124972186983	0.00483929552137852	-0.00490093370899558
197	123.276885986328	-11.6363277435303	5.77303886413574	0.00906006153672934	-0.00944637414067984	-0.00132951640989631	0.000618529506027699
198	125.224937438965	-12.9350242614746	6.09771347045898	-0.00165419070981443	-0.00490093370899558	-0.00457625929266214	-0.00327756232582033
199	121.978187561035	-10.0129556655884	6.03277826309204	0.00451462110504508	-0.00749832857400179	-0.00425158534198999	-0.00295288790948689
200	122.627540588379	-11.311653137207	5.83797359466553	-0.00522560812532902	-0.00392691092565656	-0.00230353930965066	0.000293855206109583
201	122.627540588379	-10.0129556655884	5.64316940307617	-0.00230353930965066	-0.00392691092565656	0.00548864435404539	0.00321592413820326
202	122.627540588379	-10.3376302719116	5.51329946517944	-0.000680167751852423	-0.00814767740666866	0.00289124972186983	0.00808603875339031
203	123.926239013672	-10.0129556655884	5.51329946517944	-0.00619963090866804	-0.00230353930965066	-0.00717365415766835	0.00613799272105098
204	123.276885986328	-9.68828201293945	5.90290880203247	0.00354059832170606	0.00126787810586393	-0.00165419070981443	-0.00100484199356288
205	122.627540588379	-10.6623048782349	5.83797359466553	0.01847561635077	-0.00587495695799589	-0.00587495695799589	-0.00327756232582033
206	123.926239013672	-10.6623048782349	5.83797359466553	-0.0139918150380254	-0.00457625929266214	-0.00977104809135199	0.00256657530553639
207	122.627540588379	-10.3376302719116	5.83797359466553	0.00808603875339031	-0.00425158534198999	-0.00522560812532902	0.00451462110504508
208	121.978187561035	-11.311653137207	5.96784353256226	-0.00912170019000769	0.00191722682211548	-0.0136671401560307	-0.00327756232582033
209	125.224937438965	-11.311653137207	6.09771347045898	0.0269171483814716	0.01100810803473	-0.00912170019000769	-0.000355493422830477
210	123.276885986328	-9.03893280029297	5.38343000411987	0.00938473641872406	0.00743668992072344	-0.00912170019000769	0.000293855206109583
211	123.276885986328	-9.68828201293945	5.96784353256226	0.0106834331527352	0.00418994715437293	-0.0120437685400248	0.00386527273803949
212	121.978187561035	-10.6623048782349	6.42238759994507	-0.0126931173726916	-0.00230353930965066	-0.00847235135734081	-0.00100484199356288
213	121.978187561035	-10.9869785308838	5.96784353256226	-0.00587495695799589	-0.0026282137259841	-0.0123684434220195	-0.00360223650932312
214	123.926239013672	-10.3376302719116	5.38343000411987	0.0308132413774729	0.0145795252174139	-0.00912170019000769	0.00289124972186983
215	122.627540588379	-9.68828201293945	5.57823419570923	0.00808603875339031	0.00808603875339031	-0.00327756232582033	-0.000680167751852423
216	121.328842163086	-11.311653137207	5.77303886413574	0.00873538758605719	0.00451462110504508	0.00678734155371785	-0.00392691092565656
217	125.874282836914	-10.0129556655884	5.64316940307617	0.0022419011220336	-0.00230353930965066	0.00451462110504508	0.00678734155371785
218	124.575584411621	-10.6623048782349	6.16264820098877	-0.00327756232582033	-3.08191010844894e-05	-0.00944637414067984	-0.000680167751852423
219	122.627540588379	-10.0129556655884	6.74706172943115	0.00873538758605719	0.00548864435404539	-0.00327756232582033	-0.0117190945893526
220	124.575584411621	-10.9869785308838	6.03277826309204	0.000293855206109583	-0.00165419070981443	0.00289124972186983	0.000293855206109583
221	122.627540588379	-11.311653137207	5.31849479675293	-0.00912170019000769	-0.00652430532500148	0.00256657530553639	0.00418994715437293
222	122.627540588379	-10.6623048782349	5.64316940307617	-0.000680167751852423	0.00321592413820326	0.00516396993771195	0.00418994715437293
223	121.328842163086	-10.3376302719116	5.64316940307617	-0.021459324285388	0.00354059832170606	0.000293855206109583	-0.00555028254166245
224	120.679496765137	-9.68828201293945	5.70810413360596	-0.0123684434220195	0.0123068047687411	-0.00652430532500148	0.00354059832170606
225	124.575584411621	-10.0129556655884	5.90290880203247	0.00386527273803949	0.00516396993771195	0.00126787810586393	-0.00555028254166245
226	123.276885986328	-9.68828201293945	5.31849479675293	0.00581331877037883	0.00191722682211548	-0.00717365415766835	-0.0026282137259841
227	124.575584411621	-11.311653137207	6.09771347045898	0.00938473641872406	-0.00392691092565656	-0.00132951640989631	0.00906006153672934
228	125.224937438965	-11.6363277435303	5.77303886413574	-0.00490093370899558	0.00678734155371785	-0.0120437685400248	-0.00652430532500148
229	121.978187561035	-10.9869785308838	5.64316940307617	0.00321592413820326	0.0022419011220336	-0.00684897974133492	-0.0026282137259841
230	124.575584411621	-10.9869785308838	5.96784353256226	0.00808603875339031	0.0136055024340749	-0.00977104809135199	-0.00295288790948689
231	122.627540588379	-10.9869785308838	5.90290880203247	-0.00230353930965066	0.00354059832170606	-0.0126931173726916	0.00321592413820326
232	121.978187561035	-9.68828201293945	6.03277826309204	-0.00165419070981443	0.00256657530553639	-0.0117190945893526	0.00516396993771195
233	122.627540588379	-10.0129556655884	5.70810413360596	0.00516396993771195	0.00321592413820326	-0.0117190945893526	-0.00457625929266214
234	124.575584411621	-10.6623048782349	5.44836473464966	0.00711201597005129	0.00126787810586393	-0.00132951640989631	-0.00782300252467394
235	123.926239013672	-10.6623048782349	5.96784353256226	-0.00197886489331722	0.00256657530553639	-0.00555028254166245	-0.00457625929266214
236	123.926239013672	-10.6623048782349	6.03277826309204	-0.00392691092565656	-0.0104203969240189	-0.0110697457566857	-0.00425158534198999
237	121.978187561035	-10.0129556655884	5.96784353256226	0.00386527273803949	-0.00555028254166245	-0.0026282137259841	0.0022419011220336
238	122.627540588379	-10.9869785308838	6.42238759994507	-0.0185372550040483	0.000943203864153475	-0.00457625929266214	-0.00425158534198999
239	120.679496765137	-10.6623048782349	6.09771347045898	0.0100340843200684	-0.0026282137259841	-0.00360223650932312	-0.00555028254166245
240	123.276885986328	-10.3376302719116	5.96784353256226	0.00646266713738441	-0.00619963090866804	0.0022419011220336	-0.0113944197073579
241	122.627540588379	-9.68828201293945	5.64316940307617	-0.00879702530801296	-0.0295761823654175	0.00516396993771195	0.00289124972186983
242	123.926239013672	-10.0129556655884	5.57823419570923	0.00354059832170606	-0.0133424662053585	0.00776136433705688	0.00191722682211548
243	122.627540588379	-9.68828201293945	5.90290880203247	-0.0107450718060136	0.00613799272105098	0.00808603875339031	-0.0026282137259841
244	122.627540588379	-10.9869785308838	6.09771347045898	0.0207483377307653	-0.00652430532500148	-0.00165419070981443	0.000943203864153475
245	123.276885986328	-10.6623048782349	6.16264820098877	0.0100340843200684	0.00906006153672934	0.00159255252219737	-0.0026282137259841
246	123.926239013672	-10.0129556655884	5.77303886413574	-0.0117190945893526	0.00321592413820326	0.00159255252219737	0.00354059832170606
247	122.627540588379	-10.9869785308838	5.70810413360596	0.01100810803473	0.00548864435404539	-0.0100957229733467	0.00970941036939621
248	123.926239013672	-10.6623048782349	5.64316940307617	0.000943203864153475	-3.08191010844894e-05	0.00289124972186983	-0.00360223650932312
249	123.276885986328	-9.68828201293945	5.77303886413574	0.00321592413820326	0.00938473641872406	-0.00165419070981443	-0.00619963090866804
250	125.224937438965	-10.9869785308838	5.96784353256226	-0.00392691092565656	0.011982130818069	-0.0113944197073579	-0.000680167751852423
251	123.926239013672	-9.68828201293945	5.64316940307617	0.00743668992072344	0.00613799272105098	-0.00717365415766835	-0.00360223650932312
252	121.978187561035	-10.9869785308838	6.09771347045898	0.0022419011220336	-0.00457625929266214	-0.00814767740666866	0.00483929552137852
253	123.926239013672	-10.0129556655884	5.77303886413574	0.00743668992072344	0.011982130818069	-0.00814767740666866	-3.08191010844894e-05
254	121.978187561035	-9.36360740661621	5.77303886413574	0.000293855206109583	0.00776136433705688	-0.0113944197073579	-0.00230353930965066
255	121.328842163086	-10.9869785308838	6.03277826309204	0.00613799272105098	0.00938473641872406	-0.0152905117720366	-0.00587495695799589
256	123.926239013672	-10.6623048782349	5.70810413360596	0.00938473641872406	-0.000680167751852423	-0.00425158534198999	0.00126787810586393
257	123.276885986328	-9.68828201293945	5.90290880203247	-0.00555028254166245	0.00906006153672934	-0.000355493422830477	0.000618529506027699
258	124.575584411621	-10.6623048782349	6.29251766204834	0.00191722682211548	0.00191722682211548	-0.00457625929266214	0.00191722682211548
259	123.276885986328	-10.0129556655884	6.09771347045898	0.000293855206109583	0.00159255252219737	0.01100810803473	-0.00944637414067984
260	123.926239013672	-11.9610013961792	6.03277826309204	-0.000680167751852423	-0.0120437685400248	0.0239950809627771	-0.00619963090866804
261	123.276885986328	-10.3376302719116	5.70810413360596	0.0132808275520802	-0.00749832857400179	0.0136055024340749	-0.00295288790948689
262	121.978187561035	-9.36360740661621	5.90290880203247	-0.00619963090866804	0.00354059832170606	0.0142548503354192	0.00159255252219737
263	120.679496765137	-10.9869785308838	5.96784353256226	-0.0191866029053926	0.00289124972186983	0.00581331877037883	0.0022419011220336
264	124.575584411621	-10.6623048782349	6.16264820098877	-0.00977104809135199	0.00646266713738441	-0.00197886489331722	0.00289124972186983
265	123.276885986328	-9.68828201293945	5.51329946517944	0.01100810803473	0.00516396993771195	-0.00425158534198999	-0.00490093370899558
266	122.627540588379	-9.36360740661621	5.70810413360596	0.0142548503354192	-3.08191010844894e-05	-0.0110697457566857	0.00289124972186983
267	124.575584411621	-10.9869785308838	5.96784353256226	-0.00749832857400179	0.000943203864153475	-0.00944637414067984	0.00386527273803949
268	124.575584411621	-11.9610013961792	6.09771347045898	-0.00717365415766835	-0.00360223650932312	-0.0123684434220195	-0.00100484199356288
269	122.627540588379	-9.68828201293945	5.90290880203247	0.012956153601408	-3.08191010844894e-05	-0.0172385573387146	0.00191722682211548
270	121.328842163086	-10.9869785308838	6.22758293151855	0.00548864435404539	-0.00425158534198999	0.00354059832170606	0.00516396993771195
271	121.978187561035	-10.6623048782349	6.5522575378418	-0.028926832601428	-0.00587495695799589	0.00126787810586393	-0.00100484199356288
272	123.926239013672	-10.9869785308838	6.16264820098877	-0.0188619289547205	-0.00944637414067984	-0.0149658378213644	0.00191722682211548
273	124.575584411621	-10.3376302719116	5.57823419570923	-0.00684897974133492	-0.00392691092565656	-0.00717365415766835	-0.0123684434220195
274	123.926239013672	-10.9869785308838	6.03277826309204	0.00548864435404539	0.00159255252219737	-0.00100484199356288	-0.00392691092565656
275	123.276885986328	-10.3376302719116	5.64316940307617	0.00256657530553639	-0.0123684434220195	-0.00165419070981443	-0.000355493422830477
276	123.276885986328	-10.6623048782349	5.64316940307617	0.00581331877037883	-0.0273034609854221	0.00516396993771195	0.00191722682211548
277	123.276885986328	-10.0129556655884	5.77303886413574	0.00256657530553639	-0.0130177913233638	0.00613799272105098	0.00646266713738441
278	123.926239013672	-9.68828201293945	5.77303886413574	-0.00132951640989631	-0.0100957229733467	0.00256657530553639	0.00581331877037883
279	121.328842163086	-10.3376302719116	5.77303886413574	-0.00392691092565656	-0.0026282137259841	0.000293855206109583	0.000943203864153475
280	125.224937438965	-10.9869785308838	5.83797359466553	-0.00100484199356288	-0.00425158534198999	0.00548864435404539	-0.00230353930965066
281	123.276885986328	-10.0129556655884	5.31849479675293	-0.0026282137259841	-0.000680167751852423	0.00646266713738441	-0.00132951640989631
282	122.627540588379	-9.68828201293945	5.70810413360596	0.0181509424000978	-0.00392691092565656	0.00321592413820326	0.00191722682211548
283	124.575584411621	-11.6363277435303	5.96784353256226	0.00354059832170606	0.000618529506027699	0.000943203864153475	0.00418994715437293
284	123.926239013672	-11.6363277435303	6.09771347045898	-0.0143164889886975	0.00321592413820326	-0.00197886489331722	-0.00619963090866804
285	121.978187561035	-9.68828201293945	5.83797359466553	0.0022419011220336	0.00906006153672934	-0.00652430532500148	-0.00587495695799589
286	120.679496765137	-10.0129556655884	5.38343000411987	-0.0120437685400248	0.00354059832170606	-0.0165892094373703	0.00938473641872406
287	123.276885986328	-10.3376302719116	5.77303886413574	-0.00847235135734081	0.00321592413820326	-0.0308748781681061	0.00321592413820326
288	124.575584411621	-10.6623048782349	5.83797359466553	-0.0120437685400248	0.0103587592020631	-0.0376930385828018	0.00126787810586393
289	123.926239013672	-10.0129556655884	5.38343000411987	-0.000355493422830477	0.013930176384747	-0.03444629535079	-0.00100484199356288
290	124.575584411621	-10.6623048782349	5.90290880203247	0.0178262684494257	0.00711201597005129	-0.0143164889886975	-3.08191010844894e-05
291	124.575584411621	-11.311653137207	6.09771347045898	0.00613799272105098	0.00776136433705688	-0.000680167751852423	0.00483929552137852
292	122.627540588379	-11.311653137207	5.83797359466553	0.00321592413820326	-0.00165419070981443	0.0132808275520802	0.000618529506027699
293	122.627540588379	-9.36360740661621	5.64316940307617	0.00289124972186983	0.00743668992072344	0.0162028968334198	0.00256657530553639
294	122.627540588379	-10.9869785308838	5.90290880203247	0.00289124972186983	0.0103587592020631	0.000293855206109583	-3.08191010844894e-05
295	123.926239013672	-10.6623048782349	5.83797359466553	-0.00425158534198999	-0.000355493422830477	-0.00230353930965066	-0.00392691092565656
296	123.276885986328	-9.36360740661621	5.51329946517944	-0.00522560812532902	0.000618529506027699	-0.00587495695799589	0.000293855206109583
297	122.627540588379	-10.0129556655884	5.57823419570923	0.00354059832170606	-0.000680167751852423	0.00159255252219737	0.00191722682211548
298	121.328842163086	-9.68828201293945	6.03277826309204	0.00808603875339031	0.0022419011220336	0.000943203864153475	-0.000680167751852423
299	123.926239013672	-11.311653137207	6.03277826309204	-0.00555028254166245	-0.00522560812532902	0.0152288740500808	0.00191722682211548
300	123.926239013672	-10.9869785308838	5.44836473464966	-0.00327756232582033	-0.00814767740666866	0.0191249661147594	-0.00197886489331722
301	122.627540588379	-9.36360740661621	5.44836473464966	0.00354059832170606	-0.00132951640989631	0.0181509424000978	-0.00425158534198999
302	121.328842163086	-10.6623048782349	5.96784353256226	-0.0191866029053926	-0.000355493422830477	0.00776136433705688	0.000293855206109583
303	123.276885986328	-10.6623048782349	6.16264820098877	0.00873538758605719	-0.00132951640989631	0.00256657530553639	-0.00165419070981443
304	123.926239013672	-10.6623048782349	6.35745286941528	-0.00392691092565656	0.00451462110504508	-0.00977104809135199	0.000943203864153475
305	124.575584411621	-10.9869785308838	5.96784353256226	0.00418994715437293	0.00191722682211548	0.00159255252219737	0.00126787810586393
306	123.276885986328	-9.68828201293945	5.57823419570923	-0.00100484199356288	0.00841071270406246	0.00321592413820326	-0.00197886489331722
307	124.575584411621	-10.9869785308838	5.96784353256226	0.00126787810586393	-0.00295288790948689	0.00354059832170606	0.0103587592020631
308	125.224937438965	-11.6363277435303	5.90290880203247	-0.0198359526693821	0.00191722682211548	-0.00295288790948689	0.000293855206109583
309	121.328842163086	-9.36360740661621	5.83797359466553	0.0123068047687411	0.013930176384747	0.00159255252219737	-0.0104203969240189
310	121.978187561035	-11.311653137207	6.16264820098877	-0.00652430532500148	0.011982130818069	-3.08191010844894e-05	0.00516396993771195
311	125.224937438965	-10.0129556655884	6.09771347045898	0.00970941036939621	0.00354059832170606	0.00191722682211548	0.000618529506027699
312	122.627540588379	-9.68828201293945	5.57823419570923	0.00321592413820326	0.000618529506027699	-0.00749832857400179	0.00646266713738441
313	123.276885986328	-10.0129556655884	5.57823419570923	0.00776136433705688	0.00321592413820326	-0.0152905117720366	-0.00652430532500148
314	123.926239013672	-9.68828201293945	5.77303886413574	0.00451462110504508	0.0132808275520802	-0.00425158534198999	-0.00619963090866804
315	124.575584411621	-12.2856760025024	6.16264820098877	0.00516396993771195	-0.00684897974133492	-0.00814767740666866	-3.08191010844894e-05
316	123.276885986328	-10.3376302719116	6.16264820098877	-0.0120437685400248	0.00191722682211548	-0.00230353930965066	0.00159255252219737
317	121.978187561035	-9.68828201293945	6.09771347045898	-0.00717365415766835	-0.00360223650932312	-0.00749832857400179	0.00516396993771195
318	120.679496765137	-10.3376302719116	5.64316940307617	-0.0126931173726916	-0.00100484199356288	-0.00912170019000769	0.00581331877037883
319	125.874282836914	-11.311653137207	5.64316940307617	0.00938473641872406	0.000618529506027699	-0.0198359526693821	-0.00165419070981443
320	122.627540588379	-9.03893280029297	5.25356006622314	0.00516396993771195	-0.00327756232582033	-0.0425631552934647	0.00159255252219737
321	123.926239013672	-10.9869785308838	5.77303886413574	0.000943203864153475	-0.00684897974133492	-0.0542514286935329	0.00418994715437293
322	125.224937438965	-11.311653137207	6.16264820098877	-0.00295288790948689	-0.00782300252467394	-0.0422384813427925	0.0103587592020631
323	124.575584411621	-11.9610013961792	6.22758293151855	-0.00814767740666866	-0.00717365415766835	-0.0354203209280968	0.00386527273803949
324	123.926239013672	-10.9869785308838	6.16264820098877	0.00841071270406246	0.000943203864153475	-0.00555028254166245	-0.000355493422830477
325	123.276885986328	-11.6363277435303	5.96784353256226	0.00646266713738441	-0.00652430532500148	0.0171769186854362	0.00191722682211548
326	121.328842163086	-10.9869785308838	5.96784353256226	-0.00392691092565656	0.00289124972186983	0.0278911720961332	0.00451462110504508
327	123.276885986328	-10.3376302719116	5.64316940307617	-0.0260047651827335	-0.00490093370899558	0.0428261905908585	-0.00100484199356288
328	124.575584411621	-9.68828201293945	5.44836473464966	-0.000355493422830477	0.00841071270406246	0.0343846566975117	-0.00490093370899558
329	123.926239013672	-10.9869785308838	5.90290880203247	0.0220470335334539	0.020423661917448	0.0262678004801273	-0.000355493422830477
330	124.575584411621	-11.6363277435303	6.03277826309204	0.00613799272105098	0.00354059832170606	0.0282158460468054	0.00581331877037883
331	123.276885986328	-10.6623048782349	5.90290880203247	0.0162028968334198	-0.00327756232582033	0.0243197549134493	-0.00522560812532902
332	123.276885986328	-10.0129556655884	5.83797359466553	-0.0162645354866982	0.00678734155371785	0.01847561635077	0.00386527273803949
333	121.328842163086	-10.0129556655884	5.77303886413574	-0.0104203969240189	0.0022419011220336	0.0213976856321096	0.00289124972186983
334	121.978187561035	-9.36360740661621	5.77303886413574	0.0126314787194133	0.0113327819854021	0.00451462110504508	-0.00782300252467394
335	123.926239013672	-10.9869785308838	5.96784353256226	0.00906006153672934	0.00354059832170606	0.0123068047687411	-0.00230353930965066
336	123.276885986328	-10.6623048782349	5.70810413360596	0.011982130818069	0.00289124972186983	0.00646266713738441	-0.00100484199356288
337	122.627540588379	-10.3376302719116	6.16264820098877	0.000293855206109583	0.0022419011220336	0.00386527273803949	0.00451462110504508
338	123.276885986328	-10.6623048782349	5.64316940307617	0.00483929552137852	-0.00457625929266214	-0.0182125810533762	0.00321592413820326
339	123.926239013672	-12.2856760025024	5.38343000411987	0.00548864435404539	0.00289124972186983	-0.00197886489331722	-0.00977104809135199
340	121.978187561035	-10.0129556655884	5.51329946517944	0.00256657530553639	-0.00879702530801296	-0.00717365415766835	-0.00165419070981443
341	121.978187561035	-11.311653137207	5.83797359466553	-0.0117190945893526	-0.00132951640989631	-0.0133424662053585	0.00191722682211548
342	123.926239013672	-10.6623048782349	6.09771347045898	-0.00327756232582033	-0.00587495695799589	-0.0133424662053585	0.00289124972186983
343	124.575584411621	-10.9869785308838	5.83797359466553	-0.00717365415766835	-0.00197886489331722	-0.0188619289547205	0.00191722682211548
344	124.575584411621	-11.311653137207	5.64316940307617	0.031137915328145	0.00191722682211548	-0.0318489037454128	-0.00295288790948689
345	123.926239013672	-10.3376302719116	5.64316940307617	0.011982130818069	0.00451462110504508	-0.0185372550040483	-0.00392691092565656
346	123.926239013672	-11.9610013961792	5.90290880203247	-0.00327756232582033	-0.0126931173726916	-0.0162645354866982	0.000943203864153475
347	123.276885986328	-10.9869785308838	5.38343000411987	0.00841071270406246	-0.0117190945893526	0.000943203864153475	0.000618529506027699
348	122.627540588379	-9.68828201293945	5.57823419570923	0.00678734155371785	-0.000355493422830477	0.00808603875339031	0.00743668992072344
349	121.978187561035	-10.9869785308838	5.96784353256226	-0.00100484199356288	-0.000680167751852423	0.0259431265294552	0.00126787810586393
350	122.627540588379	-10.3376302719116	5.83797359466553	0.00289124972186983	0.00386527273803949	0.020423661917448	-0.00879702530801296
351	121.978187561035	-10.3376302719116	5.51329946517944	0.0100340843200684	-3.08191010844894e-05	0.0136055024340749	0.00483929552137852
352	123.276885986328	-10.3376302719116	5.25356006622314	0.00613799272105098	0.00126787810586393	-0.00392691092565656	0.00289124972186983
353	123.276885986328	-10.0129556655884	5.51329946517944	0.00418994715437293	0.00354059832170606	0.000618529506027699	0.000943203864153475
354	123.276885986328	-11.311653137207	5.64316940307617	0.00483929552137852	-0.0139918150380254	0.00256657530553639	-0.00587495695799589
355	125.224937438965	-11.6363277435303	5.64316940307617	0.00354059832170606	0.011982130818069	-0.00327756232582033	-0.00230353930965066
356	123.926239013672	-10.6623048782349	6.16264820098877	0.0145795252174139	0.00354059832170606	0.00159255252219737	0.00256657530553639
357	121.978187561035	-11.9610013961792	6.22758293151855	-0.0302255302667618	0.00354059832170606	-0.00490093370899558	0.00483929552137852
358	123.276885986328	-11.9610013961792	5.64316940307617	0.00191722682211548	0.00873538758605719	0.00873538758605719	0.00548864435404539
359	122.627540588379	-9.68828201293945	5.44836473464966	-0.000680167751852423	0.01100810803473	-0.0126931173726916	0.00321592413820326
360	122.627540588379	-10.9869785308838	5.83797359466553	-0.00132951640989631	0.00711201597005129	-0.00230353930965066	0.00191722682211548
361	123.926239013672	-11.9610013961792	5.90290880203247	0.00483929552137852	-0.00295288790948689	0.00321592413820326	0.00159255252219737
362	123.276885986328	-11.9610013961792	5.64316940307617	-0.0165892094373703	-0.00197886489331722	0.00646266713738441	0.00386527273803949
363	123.926239013672	-11.6363277435303	5.90290880203247	0.00938473641872406	0.00191722682211548	-0.00132951640989631	0.00451462110504508
364	121.978187561035	-10.6623048782349	5.70810413360596	-0.00977104809135199	0.00873538758605719	-0.00619963090866804	-0.00360223650932312
365	121.328842163086	-10.6623048782349	5.12369012832642	0.000943203864153475	0.00970941036939621	0.00418994715437293	0.00548864435404539
366	123.276885986328	-11.6363277435303	5.77303886413574	0.0168522447347641	-0.00522560812532902	0.00191722682211548	-0.00165419070981443
367	123.276885986328	-10.0129556655884	5.70810413360596	0.00581331877037883	-3.08191010844894e-05	0.00841071270406246	0.00483929552137852
368	122.627540588379	-10.9869785308838	5.38343000411987	-0.0146411629393697	-0.00165419070981443	-0.000680167751852423	0.00386527273803949
369	125.874282836914	-11.6363277435303	6.03277826309204	-0.000680167751852423	0.00386527273803949	-0.00652430532500148	-0.00847235135734081
370	121.978187561035	-10.9869785308838	6.09771347045898	0.0106834331527352	-0.00522560812532902	-0.0133424662053585	0.00418994715437293
371	123.276885986328	-11.6363277435303	5.57823419570923	0.00743668992072344	-0.00977104809135199	-0.00717365415766835	-0.00327756232582033
372	122.627540588379	-10.6623048782349	5.44836473464966	-0.0139918150380254	-0.00490093370899558	-0.00360223650932312	0.00256657530553639
373	120.030143737793	-10.9869785308838	5.64316940307617	-0.00944637414067984	-0.00360223650932312	-0.0175632312893867	-0.00360223650932312
374	122.627540588379	-10.9869785308838	5.70810413360596	0.00873538758605719	0.00678734155371785	-0.0120437685400248	0.00191722682211548
375	124.575584411621	-10.0129556655884	5.77303886413574	0.00289124972186983	-0.00100484199356288	-0.00847235135734081	-0.00392691092565656
376	124.575584411621	-11.311653137207	5.90290880203247	0.00191722682211548	-0.00165419070981443	-0.00555028254166245	0.00483929552137852
377	125.224937438965	-11.9610013961792	5.96784353256226	-0.00912170019000769	0.00289124972186983	-0.0149658378213644	-0.00295288790948689
378	124.575584411621	-11.6363277435303	5.70810413360596	0.00159255252219737	-0.00619963090866804	0.000618529506027699	-0.00782300252467394
379	121.978187561035	-11.9610013961792	5.51329946517944	0.00191722682211548	-0.0100957229733467	-0.00457625929266214	-0.00392691092565656
380	125.224937438965	-11.9610013961792	6.03277826309204	0.0126314787194133	0.00743668992072344	0.0022419011220336	-0.00165419070981443
381	121.978187561035	-10.9869785308838	5.77303886413574	-0.00327756232582033	0.00386527273803949	-0.000680167751852423	0.00516396993771195
382	120.679496765137	-10.9869785308838	6.16264820098877	0.0142548503354192	0.000293855206109583	0.000293855206109583	0.000943203864153475
383	122.627540588379	-10.6623048782349	6.03277826309204	0.0103587592020631	-0.0026282137259841	0.00418994715437293	0.00159255252219737
384	122.627540588379	-9.68828201293945	5.25356006622314	0.00256657530553639	0.00451462110504508	-0.00782300252467394	-0.00230353930965066
385	123.276885986328	-10.6623048782349	5.83797359466553	0.00678734155371785	0.00289124972186983	-0.00912170019000769	-0.00230353930965066
386	123.926239013672	-12.2856760025024	5.90290880203247	0.00646266713738441	0.000618529506027699	0.00613799272105098	-0.00587495695799589
387	123.276885986328	-12.9350242614746	6.03277826309204	-0.0143164889886975	-0.000355493422830477	-0.00197886489331722	0.00354059832170606
388	122.627540588379	-11.311653137207	5.90290880203247	0.0243197549134493	0.00906006153672934	-0.00522560812532902	-0.00100484199356288
389	122.627540588379	-10.9869785308838	5.70810413360596	-0.00197886489331722	0.0239950809627771	-0.00814767740666866	0.00548864435404539
390	121.978187561035	-10.6623048782349	5.96784353256226	0.00938473641872406	0.013930176384747	-0.00619963090866804	0.000293855206109583
391	124.575584411621	-11.9610013961792	5.64316940307617	0.00613799272105098	0.0126314787194133	-0.0139918150380254	-0.00197886489331722
392	125.224937438965	-11.6363277435303	5.51329946517944	0.00516396993771195	0.00841071270406246	-0.0175632312893867	-0.00100484199356288
393	124.575584411621	-12.2856760025024	5.96784353256226	0.00678734155371785	0.012956153601408	-0.00230353930965066	0.00256657530553639
394	123.276885986328	-11.9610013961792	5.83797359466553	0.013930176384747	0.0100340843200684	-0.0113944197073579	-0.00295288790948689
395	123.276885986328	-10.9869785308838	5.90290880203247	0.00418994715437293	0.0126314787194133	-0.00522560812532902	-0.00847235135734081
396	123.926239013672	-11.311653137207	5.96784353256226	0.00743668992072344	0.00321592413820326	-0.00847235135734081	0.00256657530553639
397	122.627540588379	-11.9610013961792	6.09771347045898	0.00873538758605719	-3.08191010844894e-05	-0.00360223650932312	0.00256657530553639
398	123.276885986328	-10.9869785308838	5.70810413360596	0.00808603875339031	0.00743668992072344	0.000293855206109583	0.00711201597005129
399	123.926239013672	-10.6623048782349	5.51329946517944	0.00938473641872406	-0.000680167751852423	-0.00425158534198999	0.000293855206109583
400	125.224937438965	-11.311653137207	5.96784353256226	0.0197743140161037	-0.000355493422830477	-0.00360223650932312	-0.00684897974133492
401	122.627540588379	-10.6623048782349	5.77303886413574	-0.00457625929266214	-0.0104203969240189	0.00841071270406246	0.00516396993771195
402	124.575584411621	-10.9869785308838	6.09771347045898	0.000943203864153475	-0.0146411629393697	0.00776136433705688	0.00256657530553639
403	124.575584411621	-12.6103506088257	6.22758293151855	0.00418994715437293	-0.0224333461374044	0.00873538758605719	-0.00165419070981443
404	125.224937438965	-11.311653137207	5.83797359466553	0.00743668992072344	0.00841071270406246	-0.000680167751852423	0.00289124972186983
405	122.627540588379	-11.311653137207	5.83797359466553	-0.0143164889886975	-0.00165419070981443	0.00289124972186983	0.000293855206109583
406	121.328842163086	-10.3376302719116	5.77303886413574	-0.00814767740666866	-0.0175632312893867	-0.00392691092565656	0.00646266713738441
407	121.978187561035	-10.6623048782349	5.83797359466553	-0.0110697457566857	-0.0139918150380254	0.00159255252219737	0.00289124972186983
408	125.224937438965	-11.9610013961792	5.57823419570923	0.00970941036939621	-0.00392691092565656	-0.00360223650932312	0.00548864435404539
409	123.926239013672	-11.9610013961792	5.83797359466553	-0.00587495695799589	-0.00132951640989631	0.000943203864153475	-0.00230353930965066
410	123.926239013672	-11.311653137207	5.90290880203247	0.0100340843200684	-0.00749832857400179	-0.00490093370899558	0.000618529506027699
411	123.276885986328	-11.6363277435303	5.38343000411987	0.00191722682211548	-0.0146411629393697	-0.00197886489331722	-0.00197886489331722
412	121.978187561035	-10.3376302719116	5.83797359466553	0.00483929552137852	0.00451462110504508	-0.00327756232582033	-0.00197886489331722
413	121.328842163086	-10.6623048782349	5.96784353256226	0.00159255252219737	-0.00457625929266214	-0.00684897974133492	0.00581331877037883
414	121.328842163086	-10.3376302719116	5.83797359466553	0.0103587592020631	0.00289124972186983	-0.00879702530801296	-0.00295288790948689
415	124.575584411621	-11.6363277435303	6.29251766204834	-0.00490093370899558	-0.00197886489331722	0.000293855206109583	-0.000355493422830477
416	123.276885986328	-11.6363277435303	6.09771347045898	0.0123068047687411	0.00256657530553639	0.000943203864153475	0.00743668992072344
417	122.627540588379	-10.0129556655884	5.64316940307617	-0.0026282137259841	-0.000355493422830477	0.00581331877037883	-0.00360223650932312
418	123.276885986328	-11.6363277435303	5.51329946517944	-0.00230353930965066	-0.00295288790948689	0.00126787810586393	-0.00295288790948689
419	123.276885986328	-12.6103506088257	5.70810413360596	0.0132808275520802	-0.00717365415766835	-0.00522560812532902	0.00159255252219737
420	123.926239013672	-11.311653137207	5.77303886413574	-0.00522560812532902	0.000293855206109583	0.00191722682211548	-0.000680167751852423
421	120.679496765137	-10.9869785308838	5.57823419570923	-0.0120437685400248	0.00386527273803949	0.00906006153672934	-0.00295288790948689
422	121.978187561035	-10.9869785308838	5.77303886413574	-0.00619963090866804	0.00646266713738441	-0.0152905117720366	0.000293855206109583
423	121.978187561035	-10.6623048782349	5.83797359466553	0.00159255252219737	0.0022419011220336	-0.0311995539814234	0.00678734155371785
424	123.926239013672	-10.6623048782349	5.51329946517944	-0.00522560812532902	0.00808603875339031	-0.0399657599627972	0.000293855206109583
425	123.276885986328	-10.3376302719116	5.70810413360596	0.0149041991680861	0.0142548503354192	-0.0159398596733809	-0.00619963090866804
426	123.926239013672	-11.9610013961792	5.90290880203247	-0.00197886489331722	-0.00100484199356288	-0.00684897974133492	-0.00165419070981443
427	123.926239013672	-11.9610013961792	6.09771347045898	0.00126787810586393	0.000943203864153475	-0.00295288790948689	0.00516396993771195
428	124.575584411621	-10.9869785308838	6.22758293151855	0.00191722682211548	0.011982130818069	0.00451462110504508	0.00483929552137852
429	121.328842163086	-11.6363277435303	6.42238759994507	-0.0100957229733467	0.0194496400654316	0.00808603875339031	0.000293855206109583
430	123.926239013672	-11.9610013961792	6.29251766204834	0.00646266713738441	0.00646266713738441	0.0152288740500808	-0.00327756232582033
431	122.627540588379	-10.3376302719116	5.25356006622314	-0.00782300252467394	0.00191722682211548	0.0165275707840919	-0.00425158534198999
432	122.627540588379	-10.6623048782349	5.38343000411987	-0.0133424662053585	0.0103587592020631	-0.00457625929266214	-0.00425158534198999
433	123.276885986328	-10.6623048782349	5.83797359466553	0.0149041991680861	0.0022419011220336	-0.00392691092565656	-0.00555028254166245
434	123.926239013672	-11.311653137207	5.90290880203247	0.0480209775269032	0.0022419011220336	-0.00457625929266214	-0.00100484199356288
435	122.627540588379	-11.6363277435303	5.70810413360596	0.0100340843200684	0.00126787810586393	-0.00425158534198999	0.00321592413820326
436	123.926239013672	-11.311653137207	5.96784353256226	0.0103587592020631	-0.0113944197073579	0.00646266713738441	0.00126787810586393
437	121.328842163086	-11.311653137207	6.16264820098877	-0.00717365415766835	0.000943203864153475	-0.00392691092565656	0.01100810803473
438	124.575584411621	-11.311653137207	5.90290880203247	0.000943203864153475	-0.00100484199356288	0.00483929552137852	0.00354059832170606
439	123.276885986328	-10.9869785308838	5.96784353256226	0.00159255252219737	-0.00425158534198999	-0.00782300252467394	-0.00749832857400179
440	124.575584411621	-11.311653137207	5.70810413360596	-0.00425158534198999	-0.000680167751852423	0.0022419011220336	0.000293855206109583
441	124.575584411621	-10.9869785308838	5.57823419570923	0.0142548503354192	-0.00327756232582033	0.00743668992072344	-0.000355493422830477
442	121.978187561035	-10.9869785308838	5.83797359466553	-0.00847235135734081	-0.00684897974133492	0.00906006153672934	0.00483929552137852
443	121.978187561035	-11.9610013961792	6.03277826309204	0.00776136433705688	-0.00782300252467394	0.00191722682211548	0.000293855206109583
444	123.276885986328	-10.3376302719116	5.38343000411987	0.0106834331527352	0.000943203864153475	-0.00230353930965066	-0.00522560812532902
445	120.679496765137	-10.0129556655884	5.51329946517944	-0.00100484199356288	0.00386527273803949	-0.00197886489331722	0.0022419011220336
446	123.926239013672	-11.9610013961792	5.83797359466553	0.00581331877037883	-0.00132951640989631	-0.0198359526693821	0.00613799272105098
447	121.978187561035	-10.6623048782349	5.70810413360596	0.00386527273803949	-0.00749832857400179	-0.0263294391334057	-0.00197886489331722
448	123.926239013672	-11.311653137207	5.70810413360596	-0.0240567177534103	0.00678734155371785	-0.0253554154187441	0.00418994715437293
449	125.874282836914	-11.6363277435303	6.22758293151855	0.0106834331527352	0.0113327819854021	-0.0204853005707264	-0.00132951640989631
450	124.575584411621	-12.2856760025024	5.77303886413574	0.00938473641872406	0.00678734155371785	-0.00782300252467394	-0.00652430532500148
451	123.276885986328	-11.311653137207	5.83797359466553	0.00256657530553639	-0.000680167751852423	0.013930176384747	-0.000680167751852423
452	123.276885986328	-10.9869785308838	5.77303886413574	0.000943203864153475	0.00191722682211548	0.00126787810586393	0.00711201597005129
453	120.679496765137	-9.68828201293945	5.77303886413574	-0.00457625929266214	0.00646266713738441	-0.00100484199356288	0.00516396993771195
454	122.627540588379	-10.3376302719116	5.96784353256226	0.00873538758605719	0.0113327819854021	-0.00230353930965066	-0.00132951640989631
455	123.276885986328	-10.6623048782349	5.90290880203247	0.00743668992072344	0.011982130818069	0.00159255252219737	-0.00522560812532902
456	124.575584411621	-10.9869785308838	6.09771347045898	-0.00100484199356288	0.000618529506027699	0.011982130818069	0.00289124972186983
457	124.575584411621	-11.6363277435303	5.64316940307617	-0.00555028254166245	-0.00132951640989631	0.00386527273803949	0.00776136433705688
458	124.575584411621	-12.6103506088257	5.64316940307617	-0.00490093370899558	-0.00782300252467394	0.0022419011220336	-0.00100484199356288
459	123.276885986328	-12.6103506088257	5.70810413360596	-0.00425158534198999	-0.00490093370899558	-0.00555028254166245	-0.00100484199356288
460	124.575584411621	-11.9610013961792	5.83797359466553	-0.00587495695799589	-3.08191010844894e-05	0.00678734155371785	0.00126787810586393
461	120.679496765137	-10.0129556655884	5.77303886413574	-0.00457625929266214	-0.00717365415766835	0.00646266713738441	0.00711201597005129
462	123.276885986328	-10.9869785308838	5.83797359466553	-0.00977104809135199	-0.00392691092565656	-0.000355493422830477	0.000293855206109583
463	123.926239013672	-10.6623048782349	5.44836473464966	0.0142548503354192	0.00548864435404539	0.00126787810586393	0.00159255252219737
464	121.978187561035	-10.0129556655884	5.57823419570923	0.0103587592020631	0.000618529506027699	0.00321592413820326	-0.00295288790948689
465	123.926239013672	-10.6623048782349	5.57823419570923	-0.00132951640989631	-0.00717365415766835	0.000618529506027699	0.00418994715437293
466	125.224937438965	-12.9350242614746	6.09771347045898	0.00126787810586393	-0.0165892094373703	0.0100340843200684	0.00354059832170606
467	123.276885986328	-10.3376302719116	5.64316940307617	0.00451462110504508	-3.08191010844894e-05	0.00159255252219737	0.00386527273803949
468	123.276885986328	-11.9610013961792	6.35745286941528	0.0132808275520802	-0.00197886489331722	-0.00522560812532902	-0.00197886489331722
469	121.328842163086	-11.6363277435303	6.29251766204834	-0.00425158534198999	0.00776136433705688	-0.00587495695799589	-0.00652430532500148
470	123.926239013672	-11.9610013961792	5.57823419570923	0.00841071270406246	0.00808603875339031	-0.0143164889886975	-0.00327756232582033
471	123.276885986328	-10.6623048782349	5.44836473464966	0.00451462110504508	0.000618529506027699	-0.00782300252467394	0.000618529506027699
472	122.627540588379	-10.3376302719116	5.51329946517944	0.020423661917448	0.00483929552137852	-0.0149658378213644	-0.00295288790948689
473	122.627540588379	-10.9869785308838	6.16264820098877	-0.00197886489331722	0.00581331877037883	-0.000355493422830477	0.00516396993771195
474	122.627540588379	-12.2856760025024	6.09771347045898	0.00970941036939621	0.00321592413820326	-0.0110697457566857	-0.00230353930965066
475	122.627540588379	-10.9869785308838	6.09771347045898	0.0145795252174139	0.00711201597005129	-0.00457625929266214	-0.00230353930965066
476	123.276885986328	-11.6363277435303	5.90290880203247	-0.00197886489331722	-0.00295288790948689	-0.00392691092565656	0.00646266713738441
477	122.627540588379	-11.311653137207	5.90290880203247	-0.0182125810533762	0.00126787810586393	0.00418994715437293	0.00386527273803949
478	124.575584411621	-11.6363277435303	6.03277826309204	-0.00360223650932312	0.00678734155371785	-0.00684897974133492	-0.00522560812532902
479	121.978187561035	-11.6363277435303	5.96784353256226	0.0162028968334198	0.00646266713738441	-0.00684897974133492	-0.00717365415766835
480	123.926239013672	-11.9610013961792	6.09771347045898	-0.00360223650932312	0.00483929552137852	-0.0100957229733467	-0.00879702530801296
481	123.926239013672	-10.6623048782349	6.09771347045898	-0.00847235135734081	0.00321592413820326	0.00776136433705688	0.00581331877037883
482	123.926239013672	-11.6363277435303	6.03277826309204	-0.00392691092565656	-0.00619963090866804	0.00938473641872406	-0.00100484199356288
483	121.978187561035	-10.0129556655884	5.57823419570923	0.0022419011220336	0.000293855206109583	0.00451462110504508	-0.00230353930965066
484	120.679496765137	-10.0129556655884	5.83797359466553	-0.00490093370899558	0.0136055024340749	-0.00457625929266214	-0.00327756232582033
485	123.276885986328	-11.9610013961792	5.77303886413574	-0.0133424662053585	0.00386527273803949	0.00256657530553639	-0.00587495695799589
486	125.874282836914	-10.9869785308838	6.03277826309204	-0.00684897974133492	-0.00425158534198999	-0.00392691092565656	0.00191722682211548
487	121.328842163086	-10.3376302719116	5.90290880203247	0.00646266713738441	0.00548864435404539	-0.00197886489331722	0.00159255252219737
488	123.926239013672	-11.311653137207	5.83797359466553	0.00354059832170606	-3.08191010844894e-05	-0.00684897974133492	-0.00197886489331722
489	123.926239013672	-11.311653137207	5.70810413360596	0.0194496400654316	0.00191722682211548	0.000293855206109583	0.00418994715437293
490	124.575584411621	-11.9610013961792	5.90290880203247	0.0239950809627771	0.000943203864153475	-0.0130177913233638	-0.00717365415766835
491	122.627540588379	-11.311653137207	5.70810413360596	0.00548864435404539	0.00386527273803949	-0.00555028254166245	0.00191722682211548
492	120.679496765137	-11.6363277435303	6.16264820098877	-0.0120437685400248	-0.00717365415766835	-0.00587495695799589	0.00873538758605719
493	123.276885986328	-11.6363277435303	5.83797359466553	0.0103587592020631	0.00256657530553639	-0.00879702530801296	-0.00165419070981443
494	123.926239013672	-11.311653137207	6.42238759994507	-0.00230353930965066	-0.00847235135734081	-0.0107450718060136	-0.00165419070981443
495	122.627540588379	-10.6623048782349	5.70810413360596	0.0223717093467712	0.00354059832170606	-0.0133424662053585	-0.000680167751852423
496	123.276885986328	-10.6623048782349	5.70810413360596	0.00906006153672934	-0.00392691092565656	-0.00522560812532902	-0.00327756232582033
497	125.224937438965	-11.6363277435303	6.03277826309204	0.0022419011220336	-0.00587495695799589	0.00743668992072344	0.00776136433705688
498	124.575584411621	-13.5843734741211	5.90290880203247	-0.0110697457566857	-0.00847235135734081	-0.0026282137259841	-0.000355493422830477
499	123.926239013672	-11.6363277435303	6.03277826309204	0.00321592413820326	0.00711201597005129	0.00321592413820326	-0.00132951640989631
500	121.978187561035	-10.9869785308838	6.29251766204834	0.000943203864153475	0.00808603875339031	0.00191722682211548	-0.0026282137259841
501	121.328842163086	-10.9869785308838	5.96784353256226	-0.0100957229733467	-0.00360223650932312	0.0116574559360743	0.00808603875339031
502	121.978187561035	-10.9869785308838	5.44836473464966	0.0126314787194133	0.00938473641872406	0.00711201597005129	-0.00165419070981443
503	123.276885986328	-10.0129556655884	5.18862533569336	-0.0143164889886975	0.00743668992072344	-0.00197886489331722	-0.00360223650932312
504	123.276885986328	-10.6623048782349	5.44836473464966	0.00256657530553639	0.00678734155371785	0.00191722682211548	0.00678734155371785
505	124.575584411621	-12.2856760025024	5.64316940307617	-0.0026282137259841	0.00873538758605719	0.00646266713738441	-0.000355493422830477
506	123.926239013672	-12.9350242614746	6.16264820098877	-0.0208099745213985	0.000618529506027699	0.00126787810586393	0.000618529506027699
507	123.276885986328	-10.9869785308838	6.03277826309204	-0.0110697457566857	0.0103587592020631	0.00451462110504508	0.00743668992072344
508	119.380798339844	-10.0129556655884	6.03277826309204	0.000618529506027699	0.00970941036939621	-0.00425158534198999	0.00841071270406246
509	123.276885986328	-11.9610013961792	6.03277826309204	0.00970941036939621	0.0158782228827477	-0.00684897974133492	0.00808603875339031
510	123.276885986328	-10.3376302719116	5.70810413360596	0.00386527273803949	0.0165275707840919	-0.00392691092565656	-0.00652430532500148
511	121.978187561035	-10.6623048782349	5.38343000411987	0.00256657530553639	0.00873538758605719	-0.00977104809135199	-0.00295288790948689
512	124.575584411621	-11.6363277435303	5.83797359466553	0.000618529506027699	0.00483929552137852	-0.00555028254166245	0.00548864435404539
513	124.575584411621	-12.6103506088257	6.03277826309204	-0.00457625929266214	0.00159255252219737	-0.0107450718060136	-0.00360223650932312
514	125.224937438965	-12.2856760025024	6.42238759994507	0.00776136433705688	0.00483929552137852	-0.00749832857400179	0.00386527273803949
515	122.627540588379	-11.311653137207	6.09771347045898	0.00776136433705688	0.00451462110504508	0.000943203864153475	-0.00132951640989631
516	118.7314453125	-10.0129556655884	5.51329946517944	-0.00619963090866804	-0.00100484199356288	0.00418994715437293	0.000293855206109583
517	121.978187561035	-11.311653137207	5.64316940307617	-0.0182125810533762	0.00516396993771195	-0.00522560812532902	0.00581331877037883
518	124.575584411621	-10.6623048782349	5.64316940307617	0.00873538758605719	-0.00457625929266214	0.00126787810586393	-0.00197886489331722
519	123.926239013672	-11.311653137207	5.57823419570923	0.00321592413820326	0.000293855206109583	-0.00392691092565656	-0.00749832857400179
520	123.276885986328	-10.9869785308838	6.09771347045898	0.011982130818069	-0.0227580219507217	-0.00619963090866804	-0.00392691092565656
521	123.926239013672	-11.9610013961792	5.90290880203247	-0.00295288790948689	-0.0182125810533762	0.00289124972186983	0.00418994715437293
522	123.276885986328	-11.311653137207	5.44836473464966	-0.00717365415766835	-0.0165892094373703	0.00873538758605719	0.00191722682211548
523	121.978187561035	-10.6623048782349	5.64316940307617	0.00483929552137852	-0.0146411629393697	-0.00652430532500148	0.000293855206109583
524	119.380798339844	-10.3376302719116	5.44836473464966	0.000943203864153475	0.00256657530553639	-0.00360223650932312	0.00321592413820326
525	121.328842163086	-10.6623048782349	5.57823419570923	-0.0113944197073579	-0.0117190945893526	-0.00327756232582033	-0.00230353930965066
526	124.575584411621	-11.9610013961792	5.77303886413574	-0.0149658378213644	-0.0107450718060136	-0.00619963090866804	-0.00652430532500148
527	121.978187561035	-10.6623048782349	5.77303886413574	0.00256657530553639	0.00126787810586393	0.00256657530553639	-0.00360223650932312
528	123.276885986328	-10.6623048782349	5.64316940307617	0.00938473641872406	-0.000355493422830477	0.0022419011220336	-3.08191010844894e-05
529	125.224937438965	-12.2856760025024	5.64316940307617	0.0145795252174139	0.00386527273803949	-0.00425158534198999	0.0022419011220336
530	122.627540588379	-11.311653137207	5.51329946517944	0.00841071270406246	0.00808603875339031	-0.00522560812532902	-0.00100484199356288
531	123.926239013672	-11.9610013961792	6.22758293151855	0.00191722682211548	-0.00165419070981443	0.00678734155371785	0.00516396993771195
532	122.627540588379	-11.9610013961792	6.03277826309204	0.000293855206109583	0.00906006153672934	0.00776136433705688	0.00743668992072344
533	123.926239013672	-11.6363277435303	5.90290880203247	-0.00100484199356288	0.0022419011220336	-0.00717365415766835	-0.000680167751852423
534	123.276885986328	-11.6363277435303	5.64316940307617	0.00970941036939621	0.00873538758605719	-0.0133424662053585	0.00289124972186983
535	124.575584411621	-11.9610013961792	5.51329946517944	0.0116574559360743	0.0145795252174139	-0.000355493422830477	-0.00912170019000769
536	124.575584411621	-11.6363277435303	6.03277826309204	0.00451462110504508	0.00516396993771195	-0.00425158534198999	-0.00165419070981443
537	123.276885986328	-11.6363277435303	5.51329946517944	-0.0107450718060136	-0.00197886489331722	-3.08191010844894e-05	0.00321592413820326
538	121.978187561035	-11.311653137207	5.96784353256226	-0.000680167751852423	-3.08191010844894e-05	0.00289124972186983	-0.00165419070981443
539	121.978187561035	-10.3376302719116	6.09771347045898	-3.08191010844894e-05	0.00711201597005129	-0.00879702530801296	-0.00587495695799589
540	122.627540588379	-11.9610013961792	6.09771347045898	0.00581331877037883	0.0113327819854021	-0.00912170019000769	0.00678734155371785
541	122.627540588379	-10.9869785308838	5.77303886413574	0.00289124972186983	0.00646266713738441	0.00646266713738441	-0.00425158534198999
542	123.926239013672	-11.6363277435303	5.90290880203247	-0.0149658378213644	0.00873538758605719	0.0116574559360743	-3.08191010844894e-05
543	125.224937438965	-11.311653137207	5.83797359466553	-0.0130177913233638	0.0113327819854021	-0.00197886489331722	-0.00490093370899558
544	123.276885986328	-11.311653137207	5.90290880203247	0.0136055024340749	0.0233457311987877	-0.00814767740666866	0.00289124972186983
545	121.978187561035	-10.9869785308838	6.09771347045898	-0.00490093370899558	0.00906006153672934	-0.00977104809135199	0.00159255252219737
546	122.627540588379	-11.311653137207	6.16264820098877	-0.00295288790948689	0.0022419011220336	0.000943203864153475	-0.00457625929266214
547	123.926239013672	-11.311653137207	6.22758293151855	0.00970941036939621	0.00354059832170606	-0.0104203969240189	0.00386527273803949
548	120.030143737793	-11.311653137207	5.96784353256226	-0.0185372550040483	0.0106834331527352	-0.00912170019000769	0.00548864435404539
549	123.926239013672	-10.3376302719116	5.70810413360596	0.0113327819854021	0.0168522447347641	-0.0126931173726916	0.000943203864153475
550	122.627540588379	-10.3376302719116	5.70810413360596	0.00321592413820326	0.00743668992072344	-0.00944637414067984	0.00613799272105098
551	123.926239013672	-11.9610013961792	5.90290880203247	-0.000355493422830477	0.0022419011220336	-0.00619963090866804	-0.00165419070981443
552	123.276885986328	-11.311653137207	6.16264820098877	0.0142548503354192	-0.00360223650932312	0.00191722682211548	0.00126787810586393
553	123.276885986328	-11.9610013961792	6.16264820098877	0.0165275707840919	-0.0100957229733467	-0.00555028254166245	-0.00555028254166245
554	125.874282836914	-12.2856760025024	6.16264820098877	0.00548864435404539	-0.00652430532500148	-0.00555028254166245	-0.00230353930965066
555	123.926239013672	-10.6623048782349	5.70810413360596	-0.00425158534198999	-0.0133424662053585	-0.0026282137259841	-0.00100484199356288
556	121.328842163086	-10.9869785308838	5.83797359466553	-0.00717365415766835	-0.00782300252467394	0.000293855206109583	-3.08191010844894e-05
557	122.627540588379	-10.3376302719116	5.44836473464966	-0.0026282137259841	-0.0156151866540313	0.00776136433705688	-3.08191010844894e-05
558	122.627540588379	-9.68828201293945	5.44836473464966	-0.00100484199356288	-0.00879702530801296	-0.00522560812532902	0.00321592413820326
559	126.523628234863	-11.311653137207	5.83797359466553	0.00743668992072344	-0.0204853005707264	-0.00912170019000769	-0.00197886489331722
560	121.978187561035	-10.0129556655884	6.22758293151855	-0.00295288790948689	-0.0139918150380254	-0.000680167751852423	-0.000680167751852423
561	121.328842163086	-11.6363277435303	6.03277826309204	-0.00847235135734081	-0.0165892094373703	-0.00197886489331722	-0.00230353930965066
562	124.575584411621	-11.9610013961792	5.90290880203247	0.00126787810586393	-0.0328229255974293	0.00873538758605719	0.00548864435404539
563	123.926239013672	-10.6623048782349	5.70810413360596	-0.00587495695799589	0.000943203864153475	-0.00295288790948689	0.00159255252219737
564	120.679496765137	-10.6623048782349	5.90290880203247	-0.00749832857400179	-0.00197886489331722	-0.00230353930965066	0.000293855206109583
565	121.978187561035	-10.0129556655884	5.83797359466553	0.0132808275520802	0.00126787810586393	0.0116574559360743	-0.00165419070981443
566	122.627540588379	-9.36360740661621	6.03277826309204	0.00289124972186983	-0.00360223650932312	0.00743668992072344	-0.00295288790948689
567	123.926239013672	-11.311653137207	6.03277826309204	0.0162028968334198	-0.00132951640989631	0.013930176384747	0.00906006153672934
568	123.276885986328	-11.311653137207	5.64316940307617	0.0155535480007529	0.00289124972186983	0.000293855206109583	0.00354059832170606
569	121.978187561035	-10.6623048782349	5.83797359466553	0.00581331877037883	0.0022419011220336	-0.00749832857400179	0.00516396993771195
570	123.276885986328	-10.9869785308838	5.77303886413574	0.0158782228827477	0.00289124972186983	-0.00912170019000769	-0.000355493422830477
571	123.926239013672	-10.9869785308838	5.83797359466553	0.00548864435404539	-0.00555028254166245	-0.00977104809135199	0.00191722682211548
572	121.328842163086	-10.9869785308838	5.77303886413574	-0.0172385573387146	0.0022419011220336	-0.0198359526693821	0.00938473641872406
573	123.276885986328	-10.6623048782349	5.90290880203247	0.0145795252174139	0.00678734155371785	-0.0363943427801132	0.00256657530553639
574	124.575584411621	-10.0129556655884	5.57823419570923	0.0168522447347641	0.0123068047687411	-0.0302255302667618	-0.00587495695799589
575	125.224937438965	-10.9869785308838	5.57823419570923	0.0200989879667759	0.0106834331527352	-0.017887907102704	0.00354059832170606
576	123.926239013672	-11.311653137207	6.09771347045898	-0.0117190945893526	-0.00100484199356288	0.00711201597005129	-0.0026282137259841
577	122.627540588379	-10.3376302719116	5.64316940307617	-3.08191010844894e-05	-0.000680167751852423	0.0155535480007529	0.00126787810586393
578	121.978187561035	-10.9869785308838	6.03277826309204	0.0168522447347641	0.000943203864153475	0.00516396993771195	0.00483929552137852
579	123.276885986328	-10.3376302719116	5.96784353256226	-0.00717365415766835	0.00516396993771195	-0.000355493422830477	-0.00847235135734081
580	119.380798339844	-10.3376302719116	6.16264820098877	-0.00132951640989631	0.000943203864153475	-0.00360223650932312	-0.000680167751852423
581	123.926239013672	-11.311653137207	6.09771347045898	-0.0152905117720366	-0.0120437685400248	-0.0458098985254765	-0.00392691092565656
582	123.276885986328	-10.6623048782349	5.57823419570923	-3.08191010844894e-05	-0.00360223650932312	-0.0811994001269341	0.00321592413820326
583	124.575584411621	-11.311653137207	5.83797359466553	0.0103587592020631	-3.08191010844894e-05	-0.063342310488224	0.00159255252219737
584	124.575584411621	-11.6363277435303	5.83797359466553	0.0126314787194133	0.00516396993771195	-0.0477579422295094	-0.0026282137259841
585	121.978187561035	-10.9869785308838	5.96784353256226	0.0022419011220336	-3.08191010844894e-05	-0.00847235135734081	-0.00717365415766835
586	121.978187561035	-10.0129556655884	6.29251766204834	0.0197743140161037	0.00581331877037883	0.01847561635077	0.00548864435404539
587	122.627540588379	-10.6623048782349	6.22758293151855	0.0106834331527352	0.00418994715437293	0.0324366129934788	0.000293855206109583
588	121.328842163086	-10.9869785308838	6.03277826309204	-0.00555028254166245	0.00873538758605719	0.0431508645415306	-0.00197886489331722
589	123.276885986328	-10.0129556655884	5.70810413360596	0.00289124972186983	0.0145795252174139	0.013930176384747	0.000618529506027699
590	123.926239013672	-10.9869785308838	5.77303886413574	0.00678734155371785	0.013930176384747	-3.08191010844894e-05	-0.00132951640989631
591	124.575584411621	-10.6623048782349	5.77303886413574	-0.00295288790948689	0.00808603875339031	-0.00587495695799589	0.00191722682211548
592	123.276885986328	-10.0129556655884	5.83797359466553	-0.0195112787187099	0.00776136433705688	-0.00392691092565656	0.00386527273803949
593	123.276885986328	-11.311653137207	5.90290880203247	0.00516396993771195	0.00776136433705688	-0.00230353930965066	-0.000355493422830477
594	123.276885986328	-10.0129556655884	5.44836473464966	0.0220470335334539	0.0168522447347641	-3.08191010844894e-05	0.00191722682211548
595	123.926239013672	-10.6623048782349	5.57823419570923	0.00906006153672934	0.011982130818069	-0.0185372550040483	-3.08191010844894e-05
596	120.679496765137	-10.6623048782349	5.57823419570923	-0.0159398596733809	0.00678734155371785	-0.0159398596733809	0.0022419011220336
597	121.328842163086	-10.0129556655884	5.96784353256226	0.0103587592020631	0.000618529506027699	-0.00295288790948689	-0.00132951640989631
598	123.276885986328	-10.0129556655884	5.64316940307617	-0.0130177913233638	-0.00619963090866804	0.00289124972186983	0.00386527273803949
599	123.276885986328	-9.36360740661621	5.70810413360596	-0.0117190945893526	-3.08191010844894e-05	0.0136055024340749	0.000943203864153475
600	123.276885986328	-10.6623048782349	6.16264820098877	0.00841071270406246	-0.00912170019000769	0.0561378374695778	-0.00490093370899558
601	124.575584411621	-11.9610013961792	5.83797359466553	-0.00360223650932312	-0.0130177913233638	0.0431508645415306	0.00159255252219737
602	124.575584411621	-10.3376302719116	5.96784353256226	0.00906006153672934	-0.0146411629393697	0.0285405199974775	0.00386527273803949
603	122.627540588379	-10.9869785308838	6.16264820098877	-0.0117190945893526	-0.0224333461374044	0.0158782228827477	0.00321592413820326
604	123.276885986328	-11.311653137207	6.16264820098877	0.00386527273803949	0.00289124972186983	0.00776136433705688	-0.00392691092565656
605	122.627540588379	-10.0129556655884	6.16264820098877	0.00646266713738441	-0.00327756232582033	0.0022419011220336	-3.08191010844894e-05
606	123.926239013672	-10.0129556655884	5.44836473464966	-0.00457625929266214	-0.00457625929266214	-0.0136671401560307	-0.00197886489331722
607	123.926239013672	-10.9869785308838	5.44836473464966	0.0132808275520802	-0.0113944197073579	-0.00132951640989631	-3.08191010844894e-05
608	123.926239013672	-11.6363277435303	5.77303886413574	-0.0136671401560307	-0.00522560812532902	-0.0204853005707264	0.00418994715437293
609	123.276885986328	-11.311653137207	5.77303886413574	0.0136055024340749	0.0022419011220336	-0.0100957229733467	-0.00327756232582033
610	123.926239013672	-10.9869785308838	6.16264820098877	0.00581331877037883	0.00743668992072344	-0.00392691092565656	-0.00295288790948689
611	121.328842163086	-10.6623048782349	5.70810413360596	-0.00165419070981443	0.00808603875339031	-0.0302255302667618	0.00321592413820326
612	122.627540588379	-10.0129556655884	5.77303886413574	0.00873538758605719	0.00483929552137852	-0.0393164120614529	0.00159255252219737
613	121.328842163086	-9.36360740661621	5.83797359466553	-0.00782300252467394	0.00354059832170606	-0.0240567177534103	-0.000680167751852423
614	121.328842163086	-10.3376302719116	5.57823419570923	0.00743668992072344	0.0103587592020631	-0.0107450718060136	-0.000355493422830477
615	123.926239013672	-10.3376302719116	5.77303886413574	-0.00457625929266214	0.0022419011220336	0.0168522447347641	-0.00360223650932312
616	124.575584411621	-11.6363277435303	6.03277826309204	0.00906006153672934	-0.0110697457566857	0.00418994715437293	-0.00392691092565656
617	122.627540588379	-10.9869785308838	6.09771347045898	0.00646266713738441	-0.00457625929266214	0.0236704051494598	-0.00327756232582033
618	123.276885986328	-10.9869785308838	5.90290880203247	-0.0026282137259841	0.00159255252219737	0.0113327819854021	-0.00165419070981443
619	119.380798339844	-10.3376302719116	5.90290880203247	-0.00360223650932312	-0.00230353930965066	0.0116574559360743	-0.00165419070981443
620	123.926239013672	-11.311653137207	5.70810413360596	-0.00197886489331722	-0.0026282137259841	0.0226963832974434	-0.00132951640989631
621	123.926239013672	-10.3376302719116	5.83797359466553	-0.00522560812532902	-0.00749832857400179	0.0259431265294552	-0.00587495695799589
622	124.575584411621	-11.311653137207	5.77303886413574	-0.00295288790948689	-0.00457625929266214	0.0489950031042099	0.00516396993771195
623	124.575584411621	-11.311653137207	6.09771347045898	-0.0100957229733467	-0.00392691092565656	0.0343846566975117	-0.00814767740666866
624	123.276885986328	-11.9610013961792	6.16264820098877	-3.08191010844894e-05	-0.00782300252467394	0.0197743140161037	-0.00555028254166245
625	122.627540588379	-11.9610013961792	6.35745286941528	0.00613799272105098	-0.000680167751852423	0.0207483377307653	-0.00457625929266214
626	121.978187561035	-10.0129556655884	5.83797359466553	0.00418994715437293	-0.00522560812532902	0.020423661917448	-0.000680167751852423
627	120.030143737793	-10.0129556655884	5.70810413360596	-0.0292515084147453	-0.0026282137259841	0.0100340843200684	0.00386527273803949
628	123.926239013672	-10.6623048782349	5.70810413360596	0.0022419011220336	0.00678734155371785	-0.00522560812532902	0.00289124972186983
629	121.978187561035	-10.3376302719116	5.51329946517944	0.000618529506027699	0.0210730116814375	-0.0149658378213644	-0.0149658378213644
630	124.575584411621	-11.311653137207	5.57823419570923	0.00938473641872406	0.0230210572481155	-0.0107450718060136	-0.00197886489331722
631	122.627540588379	-10.6623048782349	5.90290880203247	0.00516396993771195	0.0194496400654316	-0.0130177913233638	0.00321592413820326
632	121.978187561035	-10.6623048782349	5.96784353256226	0.000943203864153475	0.0168522447347641	-0.0315242260694504	0.00711201597005129
633	123.276885986328	-10.6623048782349	5.70810413360596	0.0103587592020631	0.011982130818069	-0.0341216214001179	-0.00295288790948689
634	123.276885986328	-10.0129556655884	5.44836473464966	0.00841071270406246	0.0171769186854362	-0.0279528107494116	-0.00165419070981443
635	120.030143737793	-9.68828201293945	5.51329946517944	-0.00782300252467394	0.00516396993771195	-0.00132951640989631	-0.00360223650932312
636	124.575584411621	-9.68828201293945	5.64316940307617	0.0145795252174139	-0.000680167751852423	0.0233457311987877	0.00548864435404539
637	123.926239013672	-10.9869785308838	5.64316940307617	0.00191722682211548	-3.08191010844894e-05	0.0272418223321438	-0.00587495695799589
638	123.926239013672	-10.6623048782349	5.90290880203247	-0.0159398596733809	0.00256657530553639	0.0220470335334539	-0.00295288790948689
639	123.276885986328	-10.3376302719116	5.90290880203247	0.0113327819854021	0.00451462110504508	0.00743668992072344	-0.00814767740666866
640	124.575584411621	-11.6363277435303	5.90290880203247	0.01100810803473	-0.0110697457566857	0.0288651939481497	-0.00392691092565656
641	123.926239013672	-11.6363277435303	6.09771347045898	-0.00425158534198999	-0.00717365415766835	0.020423661917448	0.00743668992072344
642	124.575584411621	-11.311653137207	5.96784353256226	-0.00425158534198999	-0.00295288790948689	0.00159255252219737	0.00159255252219737
643	122.627540588379	-10.3376302719116	5.83797359466553	-0.00392691092565656	-0.00100484199356288	-0.00100484199356288	-0.00490093370899558
644	123.276885986328	-10.9869785308838	5.96784353256226	0.00451462110504508	0.00386527273803949	-0.021459324285388	-0.00392691092565656
645	125.224937438965	-10.9869785308838	5.96784353256226	-0.00684897974133492	-3.08191010844894e-05	-0.0708098188042641	-0.00132951640989631
646	121.978187561035	-9.68828201293945	5.77303886413574	-0.00165419070981443	-0.00230353930965066	-0.104251272976398	-0.00490093370899558
647	123.926239013672	-9.68828201293945	5.51329946517944	-0.0133424662053585	-0.00425158534198999	-0.0753552615642548	0.00938473641872406
648	124.575584411621	-12.6103506088257	5.51329946517944	0.012956153601408	-0.0156151866540313	-0.0639916583895683	-0.00230353930965066
649	123.926239013672	-10.6623048782349	6.03277826309204	0.00289124972186983	0.00906006153672934	-0.0542514286935329	-0.00749832857400179
650	122.627540588379	-11.311653137207	6.16264820098877	-0.0113944197073579	-0.0104203969240189	-0.0513293594121933	0.00289124972186983
651	120.679496765137	-9.68828201293945	5.77303886413574	-0.0133424662053585	-0.00295288790948689	-0.0299008563160896	-0.00295288790948689
652	123.276885986328	-10.0129556655884	6.09771347045898	-0.0117190945893526	0.000943203864153475	-0.0523033849895	0.00808603875339031
653	124.575584411621	-10.6623048782349	5.57823419570923	-0.00425158534198999	0.00256657530553639	0.00191722682211548	-0.00197886489331722
654	123.276885986328	-10.3376302719116	5.70810413360596	-0.000355493422830477	-0.00295288790948689	0.0392547734081745	-0.0100957229733467
655	123.276885986328	-10.0129556655884	5.57823419570923	0.000943203864153475	-0.00652430532500148	0.0463976077735424	0.00191722682211548
656	123.926239013672	-11.311653137207	5.83797359466553	-0.000355493422830477	-0.00717365415766835	0.0509430468082428	-0.00100484199356288
657	124.575584411621	-10.3376302719116	6.09771347045898	0.0171769186854362	-0.0182125810533762	0.07431960105896	0.00126787810586393
658	122.627540588379	-10.6623048782349	6.42238759994507	-0.00555028254166245	-0.00814767740666866	0.0827611312270164	0.00354059832170606
659	121.978187561035	-9.68828201293945	5.77303886413574	-0.00490093370899558	0.0022419011220336	0.0298392176628113	-0.000680167751852423
660	124.575584411621	-10.3376302719116	5.70810413360596	0.00743668992072344	-0.00425158534198999	0.00743668992072344	-0.00197886489331722
661	124.575584411621	-10.9869785308838	5.51329946517944	-0.0100957229733467	-0.000355493422830477	0.00483929552137852	-0.00327756232582033
662	124.575584411621	-10.6623048782349	5.70810413360596	0.0022419011220336	0.00548864435404539	0.00289124972186983	0.00548864435404539
663	124.575584411621	-10.9869785308838	5.77303886413574	-0.00425158534198999	0.0022419011220336	0.000293855206109583	0.000943203864153475
664	125.224937438965	-11.9610013961792	5.96784353256226	0.00256657530553639	-0.000355493422830477	-0.0149658378213644	0.000618529506027699
665	121.328842163086	-9.68828201293945	6.09771347045898	0.01100810803473	0.00289124972186983	0.00841071270406246	-0.00457625929266214
666	119.380798339844	-9.36360740661621	5.90290880203247	-0.000680167751852423	0.0126314787194133	0.00906006153672934	0.00126787810586393
667	123.276885986328	-9.68828201293945	5.70810413360596	-3.08191010844894e-05	0.0142548503354192	0.00191722682211548	0.00548864435404539
668	123.926239013672	-10.0129556655884	5.31849479675293	-0.00652430532500148	0.0165275707840919	-0.00879702530801296	-0.000680167751852423
669	124.575584411621	-10.3376302719116	5.70810413360596	0.00289124972186983	0.025618452578783	-0.0136671401560307	0.000943203864153475
670	123.276885986328	-9.03893280029297	5.83797359466553	0.012956153601408	0.0175015944987535	-0.00652430532500148	0.000293855206109583
671	122.627540588379	-10.0129556655884	6.35745286941528	-3.08191010844894e-05	0.00418994715437293	-0.0201606266200542	0.00289124972186983
672	125.224937438965	-11.9610013961792	6.48732233047485	0.00289124972186983	0.00451462110504508	-0.0165892094373703	-0.00100484199356288
673	123.276885986328	-10.6623048782349	5.57823419570923	0.0100340843200684	0.0149041991680861	-0.0123684434220195	0.0022419011220336
674	121.328842163086	-10.6623048782349	5.51329946517944	-0.00749832857400179	0.0233457311987877	-0.0237320438027382	-0.000680167751852423
675	124.575584411621	-10.6623048782349	5.77303886413574	-0.0263294391334057	0.0181509424000978	-0.00619963090866804	-0.00230353930965066
676	124.575584411621	-10.3376302719116	5.96784353256226	-3.08191010844894e-05	0.0168522447347641	-0.00879702530801296	-0.000355493422830477
677	123.276885986328	-9.36360740661621	5.96784353256226	-0.0136671401560307	0.0188002903014421	-0.00652430532500148	-0.00295288790948689
678	123.276885986328	-9.68828201293945	6.03277826309204	-0.00977104809135199	0.0145795252174139	0.00646266713738441	-0.00132951640989631
679	121.328842163086	-10.0129556655884	5.90290880203247	0.00581331877037883	0.0149041991680861	0.0408781431615353	-0.00587495695799589
680	123.276885986328	-11.6363277435303	6.03277826309204	-0.0117190945893526	0.0165275707840919	0.0317872650921345	-0.0107450718060136
681	125.874282836914	-10.6623048782349	6.03277826309204	0.00386527273803949	0.0239950809627771	0.00906006153672934	-0.000355493422830477
682	120.030143737793	-10.3376302719116	6.16264820098877	-0.0133424662053585	0.0175015944987535	0.00613799272105098	0.00354059832170606
683	121.328842163086	-9.68828201293945	6.09771347045898	-0.00814767740666866	0.0168522447347641	-0.00684897974133492	0.00548864435404539
684	122.627540588379	-9.03893280029297	5.90290880203247	0.00321592413820326	0.020423661917448	-0.0201606266200542	0.000293855206109583
685	124.575584411621	-10.3376302719116	6.09771347045898	0.00906006153672934	0.012956153601408	-0.0389917381107807	-0.00912170019000769
686	124.575584411621	-10.6623048782349	5.96784353256226	0.00938473641872406	-0.0188619289547205	-0.0263294391334057	0.00321592413820326
687	123.276885986328	-11.6363277435303	5.77303886413574	-0.0026282137259841	-0.0701604709029198	-0.0139918150380254	-0.00132951640989631
688	122.627540588379	-10.0129556655884	5.57823419570923	-0.000680167751852423	-0.0373683646321297	0.00256657530553639	0.00613799272105098
689	125.224937438965	-10.6623048782349	5.90290880203247	0.00808603875339031	-0.0263294391334057	0.00613799272105098	-0.00197886489331722
690	120.030143737793	-9.03893280029297	5.77303886413574	-0.00197886489331722	-0.023407369852066	0.013930176384747	-0.00295288790948689
691	121.328842163086	-9.36360740661621	5.96784353256226	0.00159255252219737	-0.0175632312893867	0.0265924744307995	0.00256657530553639
692	123.276885986328	-10.0129556655884	5.77303886413574	-0.00652430532500148	-0.0146411629393697	0.0197743140161037	0.00548864435404539
693	122.627540588379	-9.36360740661621	5.44836473464966	0.00743668992072344	-0.017887907102704	0.0347093306481838	0.00191722682211548
694	123.276885986328	-8.71425819396973	5.90290880203247	0.00873538758605719	-0.00847235135734081	0.0103587592020631	-0.00652430532500148
695	122.627540588379	-10.9869785308838	5.83797359466553	0.0152288740500808	-0.0169138833880424	0.0259431265294552	0.000293855206109583
696	123.926239013672	-10.0129556655884	5.96784353256226	-0.00749832857400179	-0.00360223650932312	0.0168522447347641	0.000618529506027699
697	123.926239013672	-10.0129556655884	6.16264820098877	0.0106834331527352	-0.0182125810533762	0.00386527273803949	0.00418994715437293
698	119.380798339844	-8.3895845413208	5.70810413360596	-3.08191010844894e-05	-0.00717365415766835	-0.00684897974133492	-0.00132951640989631
699	123.276885986328	-8.71425819396973	5.38343000411987	-0.00197886489331722	0.00321592413820326	-0.0328229255974293	-0.00100484199356288
700	123.276885986328	-8.71425819396973	5.31849479675293	0.0175015944987535	0.00354059832170606	-0.0295761823654175	-0.00327756232582033
701	124.575584411621	-9.36360740661621	5.64316940307617	-0.00490093370899558	0.0022419011220336	-0.00847235135734081	-0.00847235135734081
702	123.926239013672	-10.3376302719116	6.03277826309204	-0.0152905117720366	-0.00132951640989631	-0.0198359526693821	-0.00100484199356288
703	125.224937438965	-11.311653137207	5.70810413360596	-0.00392691092565656	-3.08191010844894e-05	-0.0253554154187441	0.0100340843200684
704	123.276885986328	-9.03893280029297	6.16264820098877	0.000293855206109583	0.0103587592020631	-0.0263294391334057	-0.00230353930965066
705	120.679496765137	-10.0129556655884	5.90290880203247	-0.0120437685400248	0.00678734155371785	-0.0428878292441368	-0.0026282137259841
706	120.679496765137	-10.0129556655884	5.96784353256226	-0.00879702530801296	-0.00197886489331722	-0.050680011510849	0.00191722682211548
707	122.627540588379	-8.3895845413208	5.70810413360596	-0.0182125810533762	-0.00132951640989631	-0.0458098985254765	0.00743668992072344
708	122.627540588379	-8.71425819396973	5.57823419570923	0.00906006153672934	0.011982130818069	-0.0324982516467571	0.0113327819854021
709	124.575584411621	-9.68828201293945	6.09771347045898	0.0262678004801273	0.00646266713738441	0.0132808275520802	-0.00717365415766835
710	121.328842163086	-9.03893280029297	5.83797359466553	0.0152288740500808	-0.00425158534198999	0.0298392176628113	0.0022419011220336
711	121.978187561035	-10.3376302719116	6.22758293151855	0.0145795252174139	-0.0139918150380254	0.0236704051494598	-0.00392691092565656
712	123.276885986328	-9.36360740661621	5.96784353256226	0.00483929552137852	-0.00652430532500148	0.0379560738801956	-0.00360223650932312
713	121.978187561035	-9.68828201293945	5.96784353256226	0.00159255252219737	0.00159255252219737	0.0288651939481497	0.00191722682211548
714	120.679496765137	-9.68828201293945	6.03277826309204	0.000293855206109583	-0.00684897974133492	0.0392547734081745	-0.00197886489331722
715	121.978187561035	-8.3895845413208	5.90290880203247	0.0106834331527352	-0.00425158534198999	0.0425015166401863	-0.000355493422830477
716	123.276885986328	-10.0129556655884	5.96784353256226	-0.0156151866540313	0.00418994715437293	0.0249691028147936	0.00354059832170606
717	123.926239013672	-10.0129556655884	6.35745286941528	-0.0133424662053585	-0.0100957229733467	0.0168522447347641	0.00126787810586393
718	121.328842163086	-9.36360740661621	5.77303886413574	-0.00814767740666866	0.00354059832170606	0.00483929552137852	-0.000355493422830477
719	121.328842163086	-9.36360740661621	5.51329946517944	0.0123068047687411	-0.00295288790948689	-0.00360223650932312	-0.00392691092565656
720	120.679496765137	-8.3895845413208	5.83797359466553	-0.0117190945893526	0.00516396993771195	0.00451462110504508	-0.0117190945893526
721	120.679496765137	-9.36360740661621	5.90290880203247	-0.0156151866540313	0.00646266713738441	0.00256657530553639	0.00451462110504508
722	123.276885986328	-9.36360740661621	6.03277826309204	-0.0113944197073579	0.00386527273803949	0.00711201597005129	0.00483929552137852
723	123.926239013672	-9.03893280029297	6.09771347045898	0.00289124972186983	0.00451462110504508	-0.00457625929266214	-0.000680167751852423
724	122.627540588379	-9.68828201293945	5.90290880203247	-0.00684897974133492	0.0165275707840919	0.000293855206109583	-3.08191010844894e-05
725	123.926239013672	-9.68828201293945	5.96784353256226	0.00451462110504508	0.00873538758605719	0.00256657530553639	0.000618529506027699
726	121.328842163086	-10.3376302719116	5.64316940307617	0.00613799272105098	0.00483929552137852	-0.000355493422830477	0.000618529506027699
727	121.328842163086	-8.71425819396973	5.64316940307617	0.0132808275520802	-0.00782300252467394	-0.00587495695799589	0.00841071270406246
728	121.978187561035	-9.03893280029297	5.77303886413574	0.000943203864153475	-0.00132951640989631	0.00548864435404539	0.00970941036939621
729	120.679496765137	-9.03893280029297	5.83797359466553	0.00743668992072344	0.0132808275520802	-0.00327756232582033	0.00354059832170606
730	121.328842163086	-8.06490993499756	5.96784353256226	0.0145795252174139	0.0123068047687411	-0.0110697457566857	-0.00490093370899558
731	121.328842163086	-9.36360740661621	5.77303886413574	-0.00814767740666866	0.00548864435404539	-0.0146411629393697	0.000293855206109583
732	123.276885986328	-9.36360740661621	5.83797359466553	0.00646266713738441	0.00548864435404539	-0.00912170019000769	0.0132808275520802
733	123.926239013672	-9.36360740661621	6.09771347045898	-0.00619963090866804	0.00483929552137852	-0.00749832857400179	-0.000680167751852423
734	122.627540588379	-10.0129556655884	6.03277826309204	0.0103587592020631	-0.00295288790948689	-0.0195112787187099	0.000618529506027699
735	120.679496765137	-8.71425819396973	5.90290880203247	-0.00392691092565656	0.00516396993771195	-0.0146411629393697	-0.00230353930965066
736	122.627540588379	-8.3895845413208	6.03277826309204	0.00548864435404539	0.00483929552137852	-0.0026282137259841	0.00516396993771195
737	120.030143737793	-9.36360740661621	6.29251766204834	-0.0139918150380254	0.00159255252219737	-0.00165419070981443	-3.08191010844894e-05
738	121.978187561035	-9.03893280029297	5.77303886413574	0.00678734155371785	-0.000680167751852423	-0.0117190945893526	-0.0026282137259841
739	122.627540588379	-8.06490993499756	5.31849479675293	0.000618529506027699	0.00776136433705688	-0.0156151866540313	-0.00717365415766835
740	121.328842163086	-8.3895845413208	5.57823419570923	0.012956153601408	0.000293855206109583	-0.0263294391334057	-0.00132951640989631
741	121.978187561035	-9.36360740661621	5.90290880203247	-0.0126931173726916	-0.00977104809135199	-0.0169138833880424	0.0022419011220336
742	123.926239013672	-10.6623048782349	5.64316940307617	0.0162028968334198	-0.00717365415766835	-0.0250307414680719	0.00386527273803949
743	121.328842163086	-8.06490993499756	5.83797359466553	-0.00555028254166245	-0.00944637414067984	-0.0247060675173998	-0.00165419070981443
744	122.627540588379	-8.3895845413208	5.77303886413574	-0.00684897974133492	-0.00100484199356288	-0.00392691092565656	-0.00619963090866804
745	120.030143737793	-9.36360740661621	5.57823419570923	-0.00425158534198999	-0.00132951640989631	0.0233457311987877	-0.00944637414067984
746	122.627540588379	-9.36360740661621	5.77303886413574	0.00418994715437293	-0.00425158534198999	0.0434755384922028	0.00581331877037883
747	121.978187561035	-8.06490993499756	5.38343000411987	0.00321592413820326	-0.0100957229733467	0.0337353087961674	0.00159255252219737
748	121.978187561035	-8.06490993499756	5.70810413360596	-0.0156151866540313	-0.00132951640989631	0.00808603875339031	-0.00490093370899558
749	121.978187561035	-8.3895845413208	6.16264820098877	0.00743668992072344	0.00743668992072344	-0.00977104809135199	0.000943203864153475
750	120.679496765137	-9.03893280029297	5.96784353256226	0.00678734155371785	0.00386527273803949	-0.0143164889886975	-0.00295288790948689
751	122.627540588379	-9.03893280029297	5.77303886413574	0.00776136433705688	0.0181509424000978	-0.000680167751852423	0.00159255252219737
752	121.328842163086	-9.36360740661621	6.09771347045898	0.00646266713738441	0.01100810803473	-0.00490093370899558	0.0022419011220336
753	121.328842163086	-9.36360740661621	5.96784353256226	-0.0149658378213644	0.0171769186854362	-0.00782300252467394	0.000943203864153475
754	121.978187561035	-9.36360740661621	5.83797359466553	0.0265924744307995	0.0200989879667759	-0.0143164889886975	0.00126787810586393
755	122.627540588379	-8.06490993499756	5.51329946517944	0.00776136433705688	0.0116574559360743	-0.00327756232582033	-0.00392691092565656
756	121.328842163086	-8.06490993499756	5.70810413360596	-0.00295288790948689	0.0126314787194133	-0.00457625929266214	-0.000680167751852423
757	122.627540588379	-9.68828201293945	6.29251766204834	-0.0113944197073579	0.00581331877037883	-0.0221086721867323	0.00126787810586393
758	123.926239013672	-10.6623048782349	5.70810413360596	0.01100810803473	-0.00652430532500148	-0.0604202412068844	0.00159255252219737
759	120.679496765137	-8.06490993499756	5.51329946517944	-0.0130177913233638	0.00938473641872406	-0.0636669844388962	-0.00165419070981443
760	120.679496765137	-9.03893280029297	5.90290880203247	-0.00717365415766835	0.00191722682211548	-0.0480826161801815	-0.00360223650932312
761	122.627540588379	-9.03893280029297	6.09771347045898	-0.00814767740666866	-0.00587495695799589	-0.0230826959013939	0.000293855206109583
762	121.978187561035	-8.06490993499756	5.96784353256226	-0.00230353930965066	-0.00879702530801296	-0.00912170019000769	0.00970941036939621
763	120.030143737793	-8.06490993499756	6.03277826309204	0.0126314787194133	-0.00327756232582033	-0.00555028254166245	0.00256657530553639
764	121.328842163086	-8.3895845413208	5.31849479675293	0.0181509424000978	-0.00619963090866804	0.00516396993771195	-0.00749832857400179
765	121.978187561035	-9.36360740661621	5.90290880203247	-0.00132951640989631	-0.00652430532500148	0.00354059832170606	-0.00782300252467394
766	121.978187561035	-10.3376302719116	5.70810413360596	0.0181509424000978	-0.0185372550040483	0.0262678004801273	0.00516396993771195
767	121.328842163086	-8.3895845413208	5.57823419570923	-0.00425158534198999	-0.00327756232582033	0.0194496400654316	-0.00197886489331722
768	118.7314453125	-8.71425819396973	6.22758293151855	0.00386527273803949	-0.000355493422830477	0.0288651939481497	0.00483929552137852
769	120.679496765137	-8.3895845413208	6.22758293151855	0.00646266713738441	0.00808603875339031	0.0100340843200684	0.00418994715437293
770	120.679496765137	-8.06490993499756	6.03277826309204	0.0145795252174139	0.000943203864153475	0.00808603875339031	-0.0026282137259841
771	121.978187561035	-9.36360740661621	5.70810413360596	0.00451462110504508	-0.000680167751852423	0.00483929552137852	0.00483929552137852
772	122.627540588379	-9.36360740661621	5.90290880203247	-0.000355493422830477	-0.00944637414067984	0.0100340843200684	0.00354059832170606
773	123.276885986328	-10.0129556655884	6.03277826309204	0.0175015944987535	-0.00619963090866804	-0.00295288790948689	0.0022419011220336
774	121.978187561035	-10.6623048782349	6.22758293151855	0.0230210572481155	-0.0026282137259841	0.00906006153672934	-0.00684897974133492
775	122.627540588379	-8.71425819396973	6.22758293151855	-0.00684897974133492	0.00418994715437293	0.00548864435404539	0.0022419011220336
776	119.380798339844	-7.74023580551147	6.09771347045898	-0.021459324285388	-0.00100484199356288	0.00191722682211548	-0.00522560812532902
777	120.679496765137	-9.03893280029297	5.70810413360596	-0.00360223650932312	0.00418994715437293	-0.0113944197073579	-0.00457625929266214
778	122.627540588379	-9.36360740661621	5.90290880203247	0.00906006153672934	0.00289124972186983	0.000293855206109583	0.00743668992072344
779	120.679496765137	-8.71425819396973	5.51329946517944	0.00841071270406246	0.00581331877037883	0.00289124972186983	-0.00490093370899558
780	123.276885986328	-9.68828201293945	5.90290880203247	-0.0107450718060136	0.00289124972186983	-0.00847235135734081	-0.00457625929266214
781	123.276885986328	-10.0129556655884	5.70810413360596	0.0123068047687411	-0.00587495695799589	0.011982130818069	-0.00100484199356288
782	120.679496765137	-9.36360740661621	6.29251766204834	-0.00814767740666866	-0.00847235135734081	0.0123068047687411	0.00386527273803949
783	121.328842163086	-8.71425819396973	5.57823419570923	-0.00847235135734081	0.00354059832170606	-0.00230353930965066	-0.000355493422830477
784	118.082099914551	-7.74023580551147	5.57823419570923	-0.00782300252467394	0.0145795252174139	-0.00555028254166245	-0.00555028254166245
785	121.328842163086	-9.03893280029297	5.57823419570923	-0.00684897974133492	0.00938473641872406	-0.0201606266200542	-0.0026282137259841
786	123.926239013672	-9.36360740661621	5.77303886413574	-0.0139918150380254	0.00191722682211548	-0.0415891297161579	0.0022419011220336
787	121.328842163086	-7.74023580551147	5.57823419570923	-0.00197886489331722	0.00321592413820326	-0.0691864490509033	0.0022419011220336
788	121.328842163086	-9.03893280029297	6.22758293151855	0.00159255252219737	0.000943203864153475	-0.063342310488224	0.00386527273803949
789	121.978187561035	-9.68828201293945	6.16264820098877	0.0136055024340749	0.00516396993771195	-0.0386670641601086	0.0126314787194133
790	122.627540588379	-9.68828201293945	6.03277826309204	0.00873538758605719	0.0113327819854021	-0.021459324285388	-0.00360223650932312
791	123.276885986328	-9.36360740661621	5.77303886413574	0.00776136433705688	0.00711201597005129	-0.00230353930965066	0.000943203864153475
792	121.328842163086	-9.68828201293945	5.77303886413574	-0.00782300252467394	0.00386527273803949	0.0106834331527352	0.0022419011220336
793	122.627540588379	-9.03893280029297	5.38343000411987	0.00451462110504508	0.00126787810586393	0.0158782228827477	-0.00295288790948689
794	123.926239013672	-9.03893280029297	5.77303886413574	0.00743668992072344	-0.00457625929266214	0.0226963832974434	0.00289124972186983
795	121.328842163086	-8.3895845413208	5.90290880203247	-0.00619963090866804	0.000618529506027699	0.0191249661147594	-0.00652430532500148
796	121.328842163086	-8.06490993499756	6.09771347045898	0.00646266713738441	-0.0201606266200542	0.0304885655641556	-0.000680167751852423
797	123.926239013672	-10.0129556655884	5.77303886413574	0.00386527273803949	-0.0120437685400248	0.0230210572481155	0.00678734155371785
798	123.276885986328	-9.36360740661621	5.77303886413574	0.00289124972186983	-0.0110697457566857	0.0200989879667759	-0.00684897974133492
799	120.679496765137	-8.71425819396973	5.57823419570923	0.00743668992072344	-0.00295288790948689	0.0158782228827477	0.0022419011220336
800	121.328842163086	-9.68828201293945	5.83797359466553	0.0217223595827818	-0.0026282137259841	0.0210730116814375	-0.00197886489331722
801	123.276885986328	-8.71425819396973	5.77303886413574	-0.00944637414067984	-0.00749832857400179	0.0353586822748184	-0.00977104809135199
802	121.978187561035	-8.71425819396973	5.77303886413574	0.013930176384747	-0.00392691092565656	0.0194496400654316	0.0103587592020631
803	121.328842163086	-8.71425819396973	5.64316940307617	-0.0026282137259841	-0.0113944197073579	0.0100340843200684	0.000943203864153475
804	121.978187561035	-8.06490993499756	5.57823419570923	0.00191722682211548	-0.000355493422830477	0.00354059832170606	0.00191722682211548
805	123.276885986328	-9.36360740661621	5.77303886413574	0.00548864435404539	-0.0100957229733467	-0.0136671401560307	-0.00230353930965066
806	123.276885986328	-9.68828201293945	5.83797359466553	0.000943203864153475	0.00354059832170606	-0.00749832857400179	0.000943203864153475
807	120.030143737793	-8.3895845413208	5.70810413360596	-0.0120437685400248	0.0152288740500808	-0.00977104809135199	0.00516396993771195
808	121.328842163086	-9.68828201293945	6.03277826309204	0.00386527273803949	0.00776136433705688	-0.017887907102704	0.00613799272105098
809	121.328842163086	-8.06490993499756	5.90290880203247	0.00711201597005129	0.0200989879667759	-0.03444629535079	-0.000680167751852423
810	121.978187561035	-9.03893280029297	5.96784353256226	0.0116574559360743	0.0181509424000978	-0.03444629535079	0.00256657530553639
811	123.276885986328	-9.68828201293945	5.44836473464966	-0.0188619289547205	0.0168522447347641	-0.0136671401560307	-0.0026282137259841
812	122.627540588379	-9.36360740661621	5.77303886413574	0.00873538758605719	0.00776136433705688	0.011982130818069	0.00613799272105098
813	123.276885986328	-10.3376302719116	5.77303886413574	-0.00457625929266214	0.00678734155371785	0.00548864435404539	0.00613799272105098
814	122.627540588379	-10.0129556655884	5.96784353256226	0.0136055024340749	0.011982130818069	0.0178262684494257	-0.00100484199356288
815	122.627540588379	-9.68828201293945	6.09771347045898	-0.00782300252467394	0.00613799272105098	0.0308132413774729	-0.00587495695799589
816	119.380798339844	-8.71425819396973	5.70810413360596	-0.0107450718060136	-0.000680167751852423	0.0217223595827818	0.00451462110504508
817	121.328842163086	-7.74023580551147	5.57823419570923	-0.0117190945893526	-0.00360223650932312	0.0188002903014421	0.00256657530553639
818	121.978187561035	-9.68828201293945	5.64316940307617	0.000943203864153475	-0.00360223650932312	-0.00165419070981443	-0.00360223650932312
819	122.627540588379	-8.71425819396973	5.70810413360596	0.031137915328145	0.00581331877037883	-0.00457625929266214	-0.00100484199356288
820	123.276885986328	-9.36360740661621	5.83797359466553	0.00159255252219737	-0.0208099745213985	-0.0136671401560307	-0.00587495695799589
821	121.978187561035	-9.36360740661621	6.16264820098877	-0.00555028254166245	-0.0120437685400248	-0.00425158534198999	0.000943203864153475
822	121.328842163086	-9.36360740661621	5.77303886413574	0.011982130818069	-0.0165892094373703	0.00581331877037883	0.00678734155371785
823	119.380798339844	-8.71425819396973	5.51329946517944	-0.0224333461374044	-0.0165892094373703	-0.0104203969240189	-0.00392691092565656
824	119.380798339844	-8.71425819396973	5.51329946517944	-0.0143164889886975	-0.00879702530801296	-0.00132951640989631	0.000943203864153475
825	121.328842163086	-8.06490993499756	5.64316940307617	0.0106834331527352	-0.0107450718060136	-0.000355493422830477	-0.00684897974133492
826	121.978187561035	-9.36360740661621	5.70810413360596	-0.00360223650932312	-0.0100957229733467	0.00678734155371785	0.00159255252219737
827	123.276885986328	-9.68828201293945	5.96784353256226	0.00970941036939621	-0.00684897974133492	-0.00944637414067984	0.00159255252219737
828	123.276885986328	-9.68828201293945	6.35745286941528	0.00126787810586393	0.00386527273803949	-0.0126931173726916	-0.00944637414067984
829	121.328842163086	-10.0129556655884	5.96784353256226	0.00808603875339031	-0.00100484199356288	-0.00490093370899558	0.00159255252219737
830	124.575584411621	-10.3376302719116	6.09771347045898	0.0142548503354192	0.0103587592020631	-0.0175632312893867	0.00256657530553639
831	121.978187561035	-9.03893280029297	5.83797359466553	0.00321592413820326	0.00581331877037883	-0.0110697457566857	0.00321592413820326
832	120.030143737793	-9.36360740661621	5.90290880203247	-0.00912170019000769	0.00159255252219737	-0.00977104809135199	0.00126787810586393
833	123.926239013672	-9.36360740661621	5.90290880203247	0.00516396993771195	0.00678734155371785	-0.0169138833880424	0.00159255252219737
834	123.926239013672	-9.68828201293945	6.09771347045898	0.00581331877037883	0.00581331877037883	-0.0263294391334057	-0.00132951640989631
835	123.926239013672	-9.68828201293945	6.29251766204834	0.00906006153672934	0.00743668992072344	-0.0461345724761486	0.00646266713738441
836	121.978187561035	-8.71425819396973	5.44836473464966	0.0149041991680861	-0.000355493422830477	-0.0318489037454128	-0.00425158534198999
837	121.978187561035	-10.0129556655884	5.51329946517944	-0.00230353930965066	0.00191722682211548	-0.0337969474494457	0.00289124972186983
838	123.276885986328	-10.0129556655884	5.64316940307617	0.000943203864153475	-0.00132951640989631	-0.0324982516467571	-0.000680167751852423
839	121.328842163086	-9.03893280029297	5.96784353256226	0.00938473641872406	-0.00425158534198999	-0.0221086721867323	-0.00360223650932312
840	121.328842163086	-10.0129556655884	5.90290880203247	0.0022419011220336	-0.00132951640989631	0.00646266713738441	0.000293855206109583
841	122.627540588379	-8.71425819396973	5.90290880203247	-0.00100484199356288	-0.0026282137259841	0.0252937767654657	0.000943203864153475
842	121.978187561035	-8.06490993499756	5.51329946517944	-0.00230353930965066	-0.0133424662053585	0.0489950031042099	0.00451462110504508
843	123.926239013672	-9.68828201293945	6.03277826309204	-0.00847235135734081	-0.00165419070981443	0.0629559978842735	0.00321592413820326
844	123.276885986328	-10.0129556655884	5.90290880203247	0.000293855206109583	-0.00165419070981443	0.0415274947881699	0.000618529506027699
845	121.978187561035	-10.0129556655884	5.77303886413574	-0.00230353930965066	-0.0126931173726916	0.020423661917448	-0.00522560812532902
846	121.978187561035	-9.03893280029297	5.77303886413574	-0.00522560812532902	-0.00457625929266214	0.00776136433705688	-0.00522560812532902
847	122.627540588379	-9.36360740661621	5.70810413360596	-0.00749832857400179	0.00743668992072344	0.00873538758605719	0.00256657530553639
848	121.328842163086	-9.68828201293945	5.96784353256226	-0.0136671401560307	0.00906006153672934	-0.00490093370899558	0.0022419011220336
849	122.627540588379	-8.71425819396973	5.77303886413574	0.00418994715437293	0.0236704051494598	-0.0162645354866982	-0.00295288790948689
850	121.978187561035	-8.3895845413208	5.51329946517944	0.0116574559360743	0.0188002903014421	-0.0204853005707264	-0.00327756232582033
851	121.978187561035	-10.0129556655884	6.22758293151855	0.011982130818069	0.00613799272105098	-0.023407369852066	0.00418994715437293
852	123.276885986328	-9.68828201293945	6.09771347045898	0.0171769186854362	0.00906006153672934	-0.0311995539814234	-0.000355493422830477
853	120.679496765137	-9.36360740661621	5.90290880203247	-0.00392691092565656	0.00776136433705688	-0.028926832601428	0.000943203864153475
854	120.679496765137	-8.71425819396973	5.96784353256226	0.0113327819854021	0.00613799272105098	-0.0240567177534103	-0.00132951640989631
855	121.328842163086	-9.36360740661621	5.83797359466553	-0.00392691092565656	0.0188002903014421	-0.0107450718060136	0.000618529506027699
856	121.328842163086	-9.03893280029297	5.96784353256226	0.000293855206109583	0.00256657530553639	-0.00944637414067984	-0.00457625929266214
857	121.978187561035	-8.3895845413208	5.70810413360596	-0.00619963090866804	-0.00749832857400179	0.000943203864153475	0.00516396993771195
858	121.978187561035	-8.3895845413208	5.25356006622314	0.00451462110504508	-0.00327756232582033	0.0269171483814716	0.000618529506027699
859	123.276885986328	-10.0129556655884	5.90290880203247	0.00808603875339031	-0.00360223650932312	0.0496443510055542	-0.00587495695799589
860	122.627540588379	-9.36360740661621	5.83797359466553	-0.00782300252467394	-0.00684897974133492	0.0175015944987535	-0.000355493422830477
861	121.978187561035	-10.0129556655884	6.29251766204834	0.00256657530553639	-0.0120437685400248	0.0246444288641214	-0.00652430532500148
862	123.276885986328	-9.68828201293945	6.09771347045898	0.00386527273803949	-0.00684897974133492	0.0197743140161037	0.00516396993771195
863	121.978187561035	-9.03893280029297	5.90290880203247	0.0200989879667759	-0.00327756232582033	0.00451462110504508	-0.00425158534198999
864	122.627540588379	-8.71425819396973	5.57823419570923	0.020423661917448	0.00321592413820326	0.00581331877037883	0.000943203864153475
865	123.926239013672	-9.36360740661621	5.77303886413574	-0.00132951640989631	0.00418994715437293	0.00159255252219737	-0.00490093370899558
866	123.926239013672	-9.68828201293945	5.57823419570923	0.00418994715437293	0.00418994715437293	0.013930176384747	-0.00295288790948689
867	121.328842163086	-9.36360740661621	6.16264820098877	0.000943203864153475	0.00938473641872406	0.0132808275520802	0.00418994715437293
868	122.627540588379	-9.03893280029297	5.44836473464966	0.0126314787194133	0.0123068047687411	0.00970941036939621	0.0022419011220336
869	122.627540588379	-9.68828201293945	5.64316940307617	0.011982130818069	0.00354059832170606	0.012956153601408	-0.000355493422830477
870	123.276885986328	-9.68828201293945	5.83797359466553	-0.00490093370899558	0.00970941036939621	0.00938473641872406	0.00354059832170606
871	122.627540588379	-9.68828201293945	6.09771347045898	-0.0221086721867323	0.00418994715437293	-0.000355493422830477	0.00483929552137852
872	122.627540588379	-9.36360740661621	6.22758293151855	0.00256657530553639	0.00646266713738441	0.0022419011220336	-0.00327756232582033
873	120.679496765137	-10.0129556655884	5.90290880203247	-0.0117190945893526	0.00776136433705688	-0.00522560812532902	0.00418994715437293
874	122.627540588379	-8.71425819396973	5.44836473464966	0.0207483377307653	0.00451462110504508	-0.0191866029053926	-0.00749832857400179
875	124.575584411621	-8.71425819396973	5.83797359466553	0.00451462110504508	0.00191722682211548	-0.0201606266200542	-0.00425158534198999
876	123.276885986328	-10.6623048782349	5.77303886413574	0.00451462110504508	-0.00295288790948689	-0.0165892094373703	-0.00132951640989631
877	124.575584411621	-10.6623048782349	6.03277826309204	-0.0026282137259841	-0.0328229255974293	-0.00912170019000769	0.000293855206109583
878	122.627540588379	-8.3895845413208	6.16264820098877	-0.0110697457566857	-0.0175632312893867	-0.00100484199356288	-0.00230353930965066
879	120.679496765137	-10.0129556655884	6.03277826309204	-0.00457625929266214	-0.0110697457566857	-0.00684897974133492	-0.00619963090866804
880	120.679496765137	-9.03893280029297	5.83797359466553	-0.00197886489331722	-0.00847235135734081	0.00776136433705688	0.000293855206109583
881	122.627540588379	-8.71425819396973	5.57823419570923	-0.00230353930965066	-0.00327756232582033	0.00191722682211548	-0.00295288790948689
882	123.276885986328	-9.68828201293945	5.70810413360596	-0.00100484199356288	-0.00132951640989631	-0.00944637414067984	-0.00327756232582033
883	123.276885986328	-9.68828201293945	6.09771347045898	-0.00425158534198999	-0.0104203969240189	-0.00555028254166245	-0.00360223650932312
884	122.627540588379	-10.0129556655884	5.70810413360596	-0.00717365415766835	-3.08191010844894e-05	-0.00490093370899558	-0.00392691092565656
885	122.627540588379	-9.36360740661621	5.64316940307617	0.00126787810586393	-3.08191010844894e-05	-0.00977104809135199	-0.00392691092565656
886	123.276885986328	-9.03893280029297	6.03277826309204	-0.00847235135734081	-0.000680167751852423	-0.00327756232582033	-0.00392691092565656
887	121.328842163086	-10.3376302719116	6.29251766204834	-0.00944637414067984	-0.00749832857400179	0.00354059832170606	0.00483929552137852
888	123.276885986328	-10.0129556655884	5.90290880203247	0.00516396993771195	0.00938473641872406	-0.0100957229733467	0.00126787810586393
889	123.276885986328	-8.06490993499756	5.57823419570923	0.00873538758605719	0.01847561635077	-0.0133424662053585	-0.00425158534198999
890	121.328842163086	-8.71425819396973	5.90290880203247	0.0100340843200684	0.00938473641872406	-0.023407369852066	-0.00652430532500148
891	124.575584411621	-10.3376302719116	6.09771347045898	-0.00327756232582033	0.0132808275520802	-0.00619963090866804	-3.08191010844894e-05
892	123.926239013672	-10.6623048782349	6.09771347045898	-0.0227580219507217	-0.00360223650932312	-0.000680167751852423	0.00581331877037883
893	123.276885986328	-9.36360740661621	5.83797359466553	0.00289124972186983	0.00386527273803949	-0.000680167751852423	-0.00587495695799589
894	122.627540588379	-8.71425819396973	5.51329946517944	0.0103587592020631	0.00613799272105098	0.00613799272105098	-0.0117190945893526
895	120.679496765137	-10.0129556655884	5.64316940307617	-0.0286021586507559	0.00321592413820326	0.000943203864153475	-0.00132951640989631
896	123.926239013672	-9.68828201293945	5.77303886413574	-0.00522560812532902	-0.00100484199356288	-0.00555028254166245	-0.00100484199356288
897	122.627540588379	-8.71425819396973	5.83797359466553	0.00873538758605719	-0.00684897974133492	0.00289124972186983	0.0022419011220336
898	121.978187561035	-9.03893280029297	5.77303886413574	0.0191249661147594	-0.0026282137259841	-0.0243813935667276	0.00516396993771195
899	123.926239013672	-9.68828201293945	6.29251766204834	0.0337353087961674	0.0022419011220336	-0.0282774847000837	-0.00197886489331722
900	121.978187561035	-9.36360740661621	5.70810413360596	0.01847561635077	-0.00490093370899558	-0.0376930385828018	-3.08191010844894e-05
901	121.328842163086	-9.36360740661621	5.64316940307617	-0.00782300252467394	-0.00100484199356288	-0.0201606266200542	-0.00165419070981443
902	121.978187561035	-9.36360740661621	6.03277826309204	0.0142548503354192	-0.0026282137259841	-0.00392691092565656	0.00743668992072344
903	119.380798339844	-9.36360740661621	5.77303886413574	-0.0260047651827335	0.00289124972186983	-0.000355493422830477	0.00646266713738441
904	122.627540588379	-8.3895845413208	5.70810413360596	0.00776136433705688	0.00613799272105098	0.0022419011220336	0.00386527273803949
905	121.328842163086	-8.71425819396973	5.38343000411987	0.00386527273803949	0.000293855206109583	-0.00522560812532902	-0.00197886489331722
906	123.926239013672	-9.68828201293945	6.09771347045898	0.00191722682211548	-0.00555028254166245	-0.00165419070981443	0.00386527273803949
907	125.224937438965	-10.3376302719116	5.77303886413574	0.00970941036939621	-0.00782300252467394	0.00841071270406246	0.0132808275520802
908	123.276885986328	-10.9869785308838	5.83797359466553	0.00354059832170606	-0.00814767740666866	-0.00490093370899558	0.00841071270406246
909	121.978187561035	-8.71425819396973	5.83797359466553	0.00873538758605719	0.00646266713738441	-0.00619963090866804	-0.00327756232582033
910	122.627540588379	-9.68828201293945	6.09771347045898	-0.00100484199356288	0.0132808275520802	-0.00749832857400179	0.000943203864153475
911	121.328842163086	-9.36360740661621	5.96784353256226	0.00289124972186983	0.00354059832170606	-0.00490093370899558	0.00483929552137852
912	121.978187561035	-9.68828201293945	5.96784353256226	0.00126787810586393	0.00516396993771195	-0.0139918150380254	0.00548864435404539
913	122.627540588379	-9.36360740661621	5.70810413360596	-0.00879702530801296	0.0158782228827477	-0.00392691092565656	0.00451462110504508
914	121.328842163086	-9.68828201293945	5.51329946517944	0.00841071270406246	0.0126314787194133	-0.00814767740666866	0.00418994715437293
915	121.978187561035	-9.68828201293945	5.51329946517944	-0.0149658378213644	0.0116574559360743	0.00581331877037883	-0.00197886489331722
916	121.978187561035	-10.6623048782349	5.57823419570923	0.000943203864153475	-3.08191010844894e-05	-3.08191010844894e-05	0.000618529506027699
917	123.276885986328	-10.0129556655884	5.77303886413574	-0.00912170019000769	0.00126787810586393	0.00256657530553639	0.00386527273803949
918	121.978187561035	-9.68828201293945	5.90290880203247	-0.00717365415766835	-0.00490093370899558	-0.0100957229733467	-0.00684897974133492
919	122.627540588379	-10.3376302719116	6.29251766204834	0.00711201597005129	0.00808603875339031	-0.00847235135734081	0.000943203864153475
920	122.627540588379	-9.03893280029297	6.03277826309204	0.00970941036939621	-0.00684897974133492	0.00711201597005129	-3.08191010844894e-05
921	123.276885986328	-8.71425819396973	5.44836473464966	-0.0110697457566857	0.00191722682211548	0.00646266713738441	-0.00327756232582033
922	121.328842163086	-8.71425819396973	5.77303886413574	0.00191722682211548	-0.00392691092565656	0.00743668992072344	0.00743668992072344
923	121.978187561035	-10.0129556655884	5.90290880203247	-0.00327756232582033	-3.08191010844894e-05	0.0100340843200684	0.000293855206109583
924	123.926239013672	-11.6363277435303	6.03277826309204	-0.00132951640989631	0.00354059832170606	-0.00749832857400179	0.00191722682211548
925	121.978187561035	-9.36360740661621	6.29251766204834	0.00711201597005129	0.00354059832170606	-0.0123684434220195	-0.00100484199356288
926	120.030143737793	-9.36360740661621	5.77303886413574	-0.0104203969240189	0.00548864435404539	-0.0263294391334057	0.00646266713738441
927	121.328842163086	-9.36360740661621	5.70810413360596	0.0152288740500808	0.000618529506027699	-0.0350956469774246	0.0022419011220336
928	123.926239013672	-10.0129556655884	5.83797359466553	-0.0133424662053585	0.00711201597005129	-0.0120437685400248	0.00516396993771195
929	122.627540588379	-9.68828201293945	5.38343000411987	0.00711201597005129	0.01847561635077	-0.00912170019000769	0.00483929552137852
930	123.926239013672	-10.0129556655884	5.77303886413574	0.00906006153672934	0.00613799272105098	0.0155535480007529	-0.00717365415766835
931	123.926239013672	-10.3376302719116	5.96784353256226	-0.00360223650932312	0.00516396993771195	0.0207483377307653	-0.00132951640989631
932	123.276885986328	-10.0129556655884	5.70810413360596	0.00159255252219737	-0.00684897974133492	0.0152288740500808	0.00386527273803949
933	121.328842163086	-9.03893280029297	5.57823419570923	0.00613799272105098	0.00613799272105098	0.00516396993771195	0.000618529506027699
934	119.380798339844	-9.68828201293945	5.51329946517944	-0.0130177913233638	0.00191722682211548	0.0103587592020631	-0.00652430532500148
935	122.627540588379	-10.6623048782349	5.57823419570923	-0.0100957229733467	-3.08191010844894e-05	0.0116574559360743	0.00548864435404539
936	123.926239013672	-10.6623048782349	5.77303886413574	0.00776136433705688	-0.00652430532500148	0.00938473641872406	0.000943203864153475
937	123.276885986328	-9.36360740661621	5.31849479675293	-0.00555028254166245	-0.000680167751852423	-0.000680167751852423	0.00256657530553639
938	123.926239013672	-10.6623048782349	6.22758293151855	0.00159255252219737	-0.000680167751852423	-0.0110697457566857	0.000943203864153475
939	123.276885986328	-9.68828201293945	5.90290880203247	0.00126787810586393	0.000618529506027699	-0.0412644557654858	-0.00230353930965066
940	125.224937438965	-11.6363277435303	5.70810413360596	0.00548864435404539	-0.00717365415766835	-0.0549007803201675	-0.00360223650932312
941	123.926239013672	-10.0129556655884	5.51329946517944	-0.000355493422830477	-0.00360223650932312	-0.0471085943281651	-0.00360223650932312
942	120.679496765137	-9.36360740661621	5.83797359466553	-0.0143164889886975	0.00451462110504508	-0.02697878703475	0.00548864435404539
943	122.627540588379	-9.36360740661621	5.90290880203247	0.00418994715437293	0.000943203864153475	-0.0292515084147453	-0.00425158534198999
944	122.627540588379	-9.03893280029297	5.51329946517944	0.0149041991680861	0.00938473641872406	-0.00749832857400179	-0.0026282137259841
945	123.926239013672	-10.6623048782349	5.96784353256226	-0.00132951640989631	0.00483929552137852	0.0363327041268349	-0.00100484199356288
946	123.276885986328	-10.9869785308838	5.83797359466553	0.00711201597005129	-0.000680167751852423	0.0343846566975117	-0.00327756232582033
947	122.627540588379	-10.0129556655884	5.51329946517944	-0.0230826959013939	0.00191722682211548	0.0103587592020631	0.0022419011220336
948	124.575584411621	-10.9869785308838	5.70810413360596	0.00321592413820326	-0.00360223650932312	-0.0282774847000837	0.00483929552137852
949	121.978187561035	-10.3376302719116	6.16264820098877	0.00873538758605719	0.011982130818069	-0.0188619289547205	-0.00490093370899558
950	120.679496765137	-10.6623048782349	6.09771347045898	-0.0104203969240189	0.000618529506027699	-0.0159398596733809	0.00256657530553639
951	123.926239013672	-9.36360740661621	5.83797359466553	0.0142548503354192	-0.00197886489331722	-0.00555028254166245	0.000293855206109583
952	122.627540588379	-9.36360740661621	6.09771347045898	0.00483929552137852	-0.0113944197073579	0.00159255252219737	-0.00327756232582033
953	123.926239013672	-9.36360740661621	5.64316940307617	0.0239950809627771	-0.00230353930965066	0.0116574559360743	0.000943203864153475
954	123.276885986328	-9.36360740661621	5.44836473464966	0.00516396993771195	-0.000355493422830477	0.00613799272105098	0.00126787810586393
955	122.627540588379	-10.3376302719116	5.44836473464966	0.00451462110504508	-0.0107450718060136	0.0162028968334198	-0.00555028254166245
956	123.926239013672	-10.6623048782349	6.03277826309204	-0.00165419070981443	-0.00587495695799589	0.0142548503354192	-0.000680167751852423
957	121.978187561035	-9.36360740661621	5.70810413360596	0.00386527273803949	-0.0136671401560307	0.00483929552137852	0.00256657530553639
958	120.679496765137	-10.0129556655884	6.03277826309204	-0.0149658378213644	-0.00392691092565656	0.00873538758605719	0.000293855206109583
959	122.627540588379	-10.0129556655884	6.03277826309204	0.0178262684494257	-0.0136671401560307	0.0126314787194133	0.00711201597005129
960	123.926239013672	-10.6623048782349	5.77303886413574	-0.000355493422830477	-0.0149658378213644	0.0295145437121391	-0.00652430532500148
961	123.276885986328	-9.68828201293945	5.57823419570923	-0.00522560812532902	-0.0136671401560307	0.0532157681882381	0.00873538758605719
962	122.627540588379	-9.68828201293945	5.44836473464966	-0.00912170019000769	-0.0156151866540313	0.0314625911414623	0.00646266713738441
963	123.276885986328	-10.0129556655884	5.64316940307617	0.00873538758605719	-0.0159398596733809	0.0298392176628113	0.00159255252219737
964	122.627540588379	-10.0129556655884	6.03277826309204	-3.08191010844894e-05	0.00126787810586393	0.0136055024340749	-3.08191010844894e-05
965	123.926239013672	-10.3376302719116	6.16264820098877	-0.00684897974133492	-0.00132951640989631	0.0178262684494257	-0.00944637414067984
966	121.328842163086	-10.3376302719116	5.90290880203247	-0.0146411629393697	0.00321592413820326	0.0136055024340749	0.00159255252219737
967	121.978187561035	-9.36360740661621	5.70810413360596	-0.00360223650932312	-0.00555028254166245	0.00321592413820326	0.00548864435404539
968	125.874282836914	-10.3376302719116	5.57823419570923	0.000943203864153475	-0.0026282137259841	0.00678734155371785	0.00646266713738441
969	124.575584411621	-9.68828201293945	5.90290880203247	0.00938473641872406	0.000618529506027699	-0.00490093370899558	-3.08191010844894e-05
970	123.926239013672	-10.9869785308838	6.22758293151855	0.0100340843200684	0.00743668992072344	-0.00912170019000769	-0.00587495695799589
971	123.276885986328	-10.6623048782349	5.64316940307617	0.00256657530553639	-0.00425158534198999	0.00126787810586393	0.00354059832170606
972	122.627540588379	-10.0129556655884	6.09771347045898	-0.00230353930965066	0.00906006153672934	-0.0104203969240189	0.000943203864153475
973	120.679496765137	-9.68828201293945	5.83797359466553	-0.0143164889886975	0.00906006153672934	-0.0100957229733467	0.00418994715437293
974	120.679496765137	-9.36360740661621	5.57823419570923	-0.00782300252467394	0.0149041991680861	-0.00425158534198999	-0.0100957229733467
975	121.328842163086	-9.36360740661621	5.83797359466553	0.00906006153672934	0.00548864435404539	-0.00197886489331722	-0.000355493422830477
976	125.224937438965	-10.6623048782349	5.90290880203247	-0.0104203969240189	0.00516396993771195	0.00354059832170606	-0.00230353930965066
977	123.926239013672	-10.3376302719116	6.16264820098877	0.00613799272105098	0.00159255252219737	0.0106834331527352	0.00191722682211548
978	124.575584411621	-10.9869785308838	6.16264820098877	-0.00977104809135199	0.00126787810586393	0.00613799272105098	-0.00522560812532902
979	123.276885986328	-11.311653137207	6.29251766204834	-0.00327756232582033	0.00581331877037883	0.00678734155371785	0.000618529506027699
980	124.575584411621	-9.68828201293945	5.64316940307617	-0.00132951640989631	0.00289124972186983	0.000293855206109583	-0.00717365415766835
981	119.380798339844	-9.68828201293945	5.51329946517944	-0.0152905117720366	-0.00197886489331722	-0.000355493422830477	-0.000680167751852423
982	122.627540588379	-9.68828201293945	5.77303886413574	0.0106834331527352	-0.00100484199356288	-0.0156151866540313	0.00126787810586393
983	123.276885986328	-9.68828201293945	5.70810413360596	0.0103587592020631	0.00516396993771195	-0.0152905117720366	0.00841071270406246
984	123.926239013672	-9.68828201293945	5.64316940307617	-0.0104203969240189	0.01100810803473	-0.0211346503347158	-0.00327756232582033
985	123.926239013672	-10.0129556655884	6.03277826309204	-0.00392691092565656	0.00386527273803949	-0.0185372550040483	-0.00100484199356288
986	123.926239013672	-11.311653137207	5.90290880203247	-0.00587495695799589	0.00191722682211548	-0.0126931173726916	-0.00165419070981443
987	123.276885986328	-10.6623048782349	5.51329946517944	-0.00392691092565656	-0.00360223650932312	-0.00912170019000769	0.00191722682211548
988	123.926239013672	-9.36360740661621	5.44836473464966	-0.0104203969240189	0.013930176384747	-0.00392691092565656	-3.08191010844894e-05
989	121.978187561035	-10.3376302719116	5.96784353256226	-0.00132951640989631	0.012956153601408	-0.00717365415766835	-0.00132951640989631
990	123.926239013672	-10.6623048782349	5.64316940307617	0.00581331877037883	0.00256657530553639	-0.00522560812532902	0.000293855206109583
991	121.978187561035	-9.03893280029297	5.70810413360596	-0.0208099745213985	-0.00100484199356288	-0.00457625929266214	0.00321592413820326
992	122.627540588379	-9.36360740661621	5.64316940307617	0.01100810803473	0.0022419011220336	-0.0126931173726916	0.00289124972186983
993	123.276885986328	-9.68828201293945	5.57823419570923	-0.00100484199356288	0.00159255252219737	-0.00782300252467394	-0.00327756232582033
994	121.978187561035	-10.6623048782349	5.51329946517944	0.00548864435404539	0.00776136433705688	0.00418994715437293	-3.08191010844894e-05
995	123.926239013672	-10.0129556655884	5.64316940307617	0.00938473641872406	0.00873538758605719	-0.00360223650932312	-0.00392691092565656
996	123.276885986328	-10.0129556655884	6.09771347045898	0.00938473641872406	0.000943203864153475	-0.00425158534198999	-0.00619963090866804
997	121.328842163086	-10.0129556655884	5.96784353256226	-0.0136671401560307	0.00256657530553639	-0.00165419070981443	0.00581331877037883
998	123.926239013672	-10.3376302719116	5.96784353256226	0.00126787810586393	-0.00230353930965066	0.00321592413820326	0.00451462110504508
999	123.926239013672	-10.3376302719116	5.77303886413574	0.00289124972186983	0.00613799272105098	-0.00847235135734081	-0.00944637414067984
1000	123.926239013672	-10.3376302719116	5.64316940307617	-0.00100484199356288	0.00321592413820326	0.000943203864153475	-0.00425158534198999
1001	123.276885986328	-9.36360740661621	5.38343000411987	0.0136055024340749	0.00451462110504508	0.00321592413820326	-3.08191010844894e-05
1002	121.978187561035	-10.0129556655884	5.70810413360596	-0.00360223650932312	-0.0126931173726916	0.000618529506027699	0.000618529506027699
1003	121.978187561035	-10.3376302719116	5.64316940307617	-0.00522560812532902	-0.00425158534198999	-0.00295288790948689	-0.00165419070981443
1004	122.627540588379	-9.36360740661621	6.03277826309204	0.0369820520281792	0.00321592413820326	0.000943203864153475	-0.00749832857400179
1005	121.978187561035	-9.68828201293945	6.09771347045898	0.000293855206109583	0.00483929552137852	0.00386527273803949	0.00418994715437293
1006	123.926239013672	-10.6623048782349	5.83797359466553	0.00126787810586393	0.00711201597005129	-0.00684897974133492	-0.00132951640989631
1007	123.276885986328	-9.36360740661621	5.83797359466553	-0.0165892094373703	0.00711201597005129	-3.08191010844894e-05	-0.0026282137259841
1008	123.276885986328	-9.03893280029297	5.70810413360596	-0.00587495695799589	0.000943203864153475	-0.0107450718060136	0.00289124972186983
1009	125.224937438965	-10.6623048782349	5.96784353256226	-0.0110697457566857	0.00678734155371785	-0.0266541130840778	0.00159255252219737
1010	124.575584411621	-10.6623048782349	6.03277826309204	-0.00230353930965066	0.00354059832170606	-0.0419138073921204	-0.00717365415766835
1011	121.978187561035	-10.3376302719116	6.09771347045898	0.000943203864153475	-0.00652430532500148	-0.0247060675173998	0.00646266713738441
1012	122.627540588379	-9.36360740661621	5.77303886413574	-0.00814767740666866	-0.00392691092565656	-0.0169138833880424	0.00159255252219737
1013	119.380798339844	-9.03893280029297	5.96784353256226	-0.00360223650932312	0.00516396993771195	0.0168522447347641	0.00191722682211548
1014	122.627540588379	-9.36360740661621	5.83797359466553	-0.00587495695799589	0.00776136433705688	0.00548864435404539	-0.000355493422830477
1015	123.276885986328	-9.68828201293945	5.70810413360596	0.0132808275520802	0.00808603875339031	0.0145795252174139	-0.00619963090866804
1016	124.575584411621	-10.0129556655884	5.57823419570923	0.00970941036939621	-0.00490093370899558	0.0165275707840919	0.00289124972186983
1017	125.224937438965	-10.6623048782349	5.90290880203247	-0.00847235135734081	-3.08191010844894e-05	0.00873538758605719	-0.00100484199356288
1018	124.575584411621	-10.6623048782349	5.77303886413574	0.00743668992072344	-0.00360223650932312	0.00321592413820326	0.000943203864153475
1019	124.575584411621	-11.311653137207	5.77303886413574	-0.00392691092565656	0.000943203864153475	-0.0026282137259841	-0.00100484199356288
1020	125.224937438965	-10.6623048782349	5.44836473464966	-0.0107450718060136	-0.00749832857400179	-0.0195112787187099	0.000293855206109583
1021	120.030143737793	-8.71425819396973	5.57823419570923	-0.00165419070981443	-0.00327756232582033	-0.00912170019000769	-0.00457625929266214
1022	121.328842163086	-9.36360740661621	5.57823419570923	-0.0204853005707264	-0.0026282137259841	-0.0139918150380254	0.012956153601408
1023	122.627540588379	-9.36360740661621	5.64316940307617	0.0188002903014421	-0.00295288790948689	-0.0175632312893867	0.00483929552137852
1024	122.627540588379	-9.03893280029297	5.57823419570923	0.0103587592020631	0.00321592413820326	-0.0324982516467571	-0.00425158534198999
1025	122.627540588379	-9.68828201293945	5.83797359466553	0.00386527273803949	0.000293855206109583	-0.0165892094373703	-0.00555028254166245
1026	124.575584411621	-10.9869785308838	5.96784353256226	0.000618529506027699	-0.00619963090866804	-0.0201606266200542	-0.00100484199356288
1027	123.276885986328	-10.6623048782349	5.83797359466553	0.00418994715437293	-0.00490093370899558	-3.08191010844894e-05	-3.08191010844894e-05
1028	121.978187561035	-9.36360740661621	5.83797359466553	-0.0110697457566857	0.00743668992072344	0.0259431265294552	0.00418994715437293
1029	120.679496765137	-10.0129556655884	5.83797359466553	0.00451462110504508	0.020423661917448	0.0191249661147594	-0.00165419070981443
1030	122.627540588379	-9.36360740661621	5.70810413360596	-0.0149658378213644	0.0207483377307653	0.0162028968334198	-0.000355493422830477
1031	124.575584411621	-9.36360740661621	6.03277826309204	-0.000355493422830477	0.0103587592020631	0.0113327819854021	0.000618529506027699
1032	122.627540588379	-10.0129556655884	5.90290880203247	0.00808603875339031	0.00256657530553639	0.0155535480007529	-0.00912170019000769
1033	123.276885986328	-10.9869785308838	5.90290880203247	-0.00230353930965066	0.00483929552137852	0.000943203864153475	0.00126787810586393
1034	123.276885986328	-11.311653137207	5.70810413360596	-0.0104203969240189	0.00321592413820326	-0.00100484199356288	-0.0026282137259841
1035	121.328842163086	-9.36360740661621	5.57823419570923	-0.00327756232582033	0.00808603875339031	0.00321592413820326	0.000293855206109583
1036	121.978187561035	-9.03893280029297	6.03277826309204	0.00646266713738441	-0.00522560812532902	-0.00197886489331722	0.000618529506027699
1037	121.978187561035	-10.6623048782349	6.42238759994507	-0.0263294391334057	0.00126787810586393	-0.00165419070981443	0.00678734155371785
1038	122.627540588379	-9.03893280029297	6.03277826309204	-0.00100484199356288	-0.0123684434220195	0.00548864435404539	0.00289124972186983
1039	122.627540588379	-10.6623048782349	5.90290880203247	0.00483929552137852	-0.000680167751852423	-0.00230353930965066	-0.00230353930965066
1040	123.926239013672	-10.3376302719116	5.64316940307617	-0.000680167751852423	-0.0026282137259841	-0.0026282137259841	-0.00717365415766835
1041	121.978187561035	-9.68828201293945	5.77303886413574	-0.00197886489331722	-0.00360223650932312	0.0103587592020631	-0.00132951640989631
1042	123.926239013672	-10.6623048782349	5.64316940307617	-0.00392691092565656	-0.0256800893694162	0.0113327819854021	0.00418994715437293
1043	122.627540588379	-9.03893280029297	5.77303886413574	-0.00944637414067984	-0.0117190945893526	0.01847561635077	-0.00132951640989631
1044	120.030143737793	-10.0129556655884	5.83797359466553	-0.00165419070981443	-0.0113944197073579	0.0116574559360743	-0.0026282137259841
1045	120.679496765137	-9.68828201293945	5.57823419570923	0.00289124972186983	-0.00652430532500148	-0.000355493422830477	0.0022419011220336
1046	123.276885986328	-10.3376302719116	5.70810413360596	0.00548864435404539	-0.00457625929266214	0.00646266713738441	-0.00295288790948689
1047	121.328842163086	-10.3376302719116	5.77303886413574	0.00289124972186983	0.00159255252219737	0.00970941036939621	0.00159255252219737
1048	123.926239013672	-9.36360740661621	5.51329946517944	0.0155535480007529	0.0132808275520802	-0.00652430532500148	0.00321592413820326
1049	124.575584411621	-10.6623048782349	6.09771347045898	0.01100810803473	0.0171769186854362	-0.00717365415766835	-0.00197886489331722
1050	121.328842163086	-10.6623048782349	5.83797359466553	0.00678734155371785	0.00906006153672934	-0.0195112787187099	-0.00197886489331722
1051	121.978187561035	-9.36360740661621	5.83797359466553	-0.0104203969240189	0.011982130818069	-0.00814767740666866	0.00289124972186983
1052	121.978187561035	-10.0129556655884	5.70810413360596	-0.00490093370899558	0.0145795252174139	-0.03444629535079	0.00841071270406246
1053	123.276885986328	-10.0129556655884	5.77303886413574	-0.00360223650932312	0.0220470335334539	-0.0493813157081604	0.0113327819854021
1054	124.575584411621	-9.68828201293945	5.77303886413574	0.013930176384747	0.0301638916134834	-0.0367190167307854	-0.00295288790948689
1055	121.978187561035	-9.36360740661621	5.31849479675293	0.00191722682211548	0.0269171483814716	-0.017887907102704	0.00256657530553639
1056	123.276885986328	-9.68828201293945	5.64316940307617	-0.00295288790948689	0.0269171483814716	-0.0295761823654175	0.00451462110504508
1057	123.926239013672	-10.6623048782349	6.29251766204834	-0.00555028254166245	0.0126314787194133	-0.0402904339134693	0.00321592413820326
1058	122.627540588379	-10.3376302719116	6.03277826309204	0.00159255252219737	0.00841071270406246	-0.0334722734987736	-0.00425158534198999
1059	125.224937438965	-10.6623048782349	5.90290880203247	0.00289124972186983	0.00808603875339031	-0.0188619289547205	-0.000680167751852423
1060	120.679496765137	-9.03893280029297	5.70810413360596	-0.0104203969240189	-0.0311995539814234	0.00548864435404539	0.00289124972186983
1061	121.328842163086	-9.03893280029297	5.90290880203247	-0.00782300252467394	-0.0448358729481697	0.0444495603442192	-0.00230353930965066
1062	122.627540588379	-9.03893280029297	5.57823419570923	-0.0126931173726916	-0.0350956469774246	0.0496443510055542	0.00873538758605719
1063	122.627540588379	-9.36360740661621	5.51329946517944	0.000293855206109583	-0.0347709693014622	0.00776136433705688	-0.00555028254166245
1064	122.627540588379	-9.68828201293945	5.77303886413574	0.0106834331527352	-0.00522560812532902	-0.00392691092565656	0.00386527273803949
1065	122.627540588379	-9.68828201293945	5.90290880203247	-0.0156151866540313	-0.0201606266200542	-0.00295288790948689	-0.00717365415766835
1066	123.926239013672	-11.6363277435303	5.90290880203247	0.0106834331527352	-0.0240567177534103	0.000293855206109583	0.000618529506027699
1067	124.575584411621	-10.0129556655884	5.90290880203247	-0.00717365415766835	-0.0188619289547205	0.0145795252174139	0.00191722682211548
1068	121.328842163086	-8.3895845413208	5.57823419570923	-0.0143164889886975	0.00678734155371785	0.0265924744307995	0.00516396993771195
1069	123.276885986328	-10.3376302719116	6.22758293151855	0.00516396993771195	0.0217223595827818	0.0272418223321438	0.00354059832170606
1070	122.627540588379	-9.36360740661621	6.09771347045898	0.0022419011220336	0.0194496400654316	0.00906006153672934	-0.00555028254166245
1071	121.328842163086	-9.03893280029297	5.57823419570923	0.00321592413820326	0.0152288740500808	-0.0100957229733467	-0.00100484199356288
1072	124.575584411621	-10.3376302719116	5.64316940307617	-0.023407369852066	0.012956153601408	-0.0448358729481697	0.0103587592020631
1073	123.926239013672	-11.6363277435303	5.70810413360596	0.00970941036939621	0.00906006153672934	-0.050680011510849	-0.00425158534198999
1074	124.575584411621	-11.6363277435303	5.70810413360596	0.00256657530553639	-0.0120437685400248	-0.0386670641601086	0.00256657530553639
1075	123.276885986328	-9.36360740661621	5.77303886413574	-0.00522560812532902	-0.0253554154187441	-0.0529527328908443	-3.08191010844894e-05
1076	120.030143737793	-9.03893280029297	5.70810413360596	0.0149041991680861	-0.0146411629393697	-0.0467839203774929	-0.00619963090866804
1077	122.627540588379	-10.0129556655884	6.42238759994507	0.0116574559360743	-0.00847235135734081	-0.0441865250468254	0.0022419011220336
1078	122.627540588379	-9.36360740661621	5.44836473464966	-0.00944637414067984	-0.0247060675173998	-0.0191866029053926	0.00126787810586393
1079	124.575584411621	-10.3376302719116	5.44836473464966	0.00938473641872406	-0.0201606266200542	-0.0100957229733467	-0.00555028254166245
1080	122.627540588379	-9.68828201293945	5.51329946517944	-0.00717365415766835	-0.0169138833880424	0.011982130818069	0.000943203864153475
1081	123.276885986328	-10.3376302719116	5.64316940307617	0.00256657530553639	-0.00977104809135199	0.0272418223321438	0.00354059832170606
1082	122.627540588379	-9.68828201293945	5.70810413360596	-0.00392691092565656	0.0132808275520802	0.0392547734081745	0.00256657530553639
1083	121.978187561035	-9.36360740661621	6.16264820098877	-0.000355493422830477	0.0249691028147936	0.0308132413774729	-0.0026282137259841
1084	119.380798339844	-10.0129556655884	5.77303886413574	-0.00230353930965066	0.0412028171122074	0.0304885655641556	0.00386527273803949
1085	122.627540588379	-9.36360740661621	5.51329946517944	0.00678734155371785	0.0502936989068985	0.00808603875339031	-0.00165419070981443
1086	125.224937438965	-10.0129556655884	5.90290880203247	-0.00457625929266214	0.0489950031042099	-0.021459324285388	-0.0026282137259841
1087	124.575584411621	-10.3376302719116	5.44836473464966	0.0152288740500808	0.0720468759536743	-0.0123684434220195	-0.00490093370899558
1088	121.978187561035	-9.36360740661621	5.96784353256226	-0.00847235135734081	0.110683120787144	-0.0195112787187099	0.00418994715437293
1089	125.224937438965	-11.6363277435303	5.96784353256226	-0.00814767740666866	0.122371397912502	-0.0230826959013939	0.00321592413820326
1090	121.328842163086	-9.36360740661621	6.22758293151855	0.012956153601408	0.0181509424000978	-0.0152905117720366	-0.00457625929266214
1091	121.328842163086	-10.3376302719116	5.77303886413574	-0.00490093370899558	-0.0756799355149269	0.01847561635077	-0.0026282137259841
1092	123.276885986328	-10.6623048782349	5.96784353256226	-0.0133424662053585	-0.0341216214001179	0.0158782228827477	0.00548864435404539
1093	123.926239013672	-9.68828201293945	5.96784353256226	0.00483929552137852	0.0171769186854362	0.0343846566975117	0.00126787810586393
1094	124.575584411621	-10.6623048782349	6.03277826309204	0.0226963832974434	0.0100340843200684	0.0275664981454611	0.000943203864153475
1095	122.627540588379	-9.68828201293945	5.96784353256226	0.0103587592020631	-0.0282774847000837	0.0188002903014421	-0.00944637414067984
1096	123.276885986328	-9.68828201293945	5.83797359466553	-0.0240567177534103	-0.0974331125617027	0.0230210572481155	-3.08191010844894e-05
1097	125.224937438965	-11.311653137207	6.09771347045898	0.00354059832170606	-0.10587465018034	-0.00165419070981443	0.00808603875339031
1098	122.627540588379	-9.36360740661621	5.44836473464966	-3.08191010844894e-05	-0.0389917381107807	0.00678734155371785	0.00191722682211548
1099	123.276885986328	-10.6623048782349	5.77303886413574	0.00646266713738441	-0.00717365415766835	0.0210730116814375	-0.00684897974133492
1100	120.679496765137	-10.0129556655884	5.57823419570923	-0.0107450718060136	0.0444495603442192	0.0275664981454611	-0.00360223650932312
1101	121.978187561035	-9.36360740661621	5.90290880203247	0.000618529506027699	0.0545144639909267	0.0441248863935471	0.0022419011220336
1102	122.627540588379	-10.6623048782349	6.22758293151855	0.00516396993771195	0.0376313999295235	0.0145795252174139	0.00581331877037883
1103	123.926239013672	-10.9869785308838	6.16264820098877	0.0175015944987535	0.0272418223321438	-0.0149658378213644	-0.00197886489331722
1104	122.627540588379	-9.68828201293945	5.70810413360596	0.0207483377307653	0.025618452578783	-0.0152905117720366	-0.00425158534198999
1105	122.627540588379	-11.311653137207	5.57823419570923	0.00548864435404539	0.00906006153672934	-0.0350956469774246	-0.000680167751852423
1106	124.575584411621	-10.9869785308838	5.51329946517944	-0.0123684434220195	-0.0156151866540313	-0.021459324285388	0.000943203864153475
1107	122.627540588379	-10.6623048782349	6.09771347045898	0.0022419011220336	-0.0110697457566857	0.0158782228827477	-0.00360223650932312
1108	120.679496765137	-10.0129556655884	6.35745286941528	0.000293855206109583	0.0347093306481838	0.0483456552028656	0.00126787810586393
1109	123.926239013672	-10.3376302719116	5.90290880203247	0.00678734155371785	0.0707481801509857	0.0369820520281792	0.00256657530553639
1110	121.978187561035	-10.3376302719116	5.64316940307617	0.00938473641872406	0.0610079504549503	0.0188002903014421	-0.00717365415766835
1111	125.224937438965	-10.9869785308838	5.90290880203247	0.0132808275520802	0.0373067259788513	0.0262678004801273	0.0022419011220336
1112	124.575584411621	-10.9869785308838	5.70810413360596	-0.00230353930965066	-0.0276281367987394	0.0113327819854021	0.00159255252219737
1113	123.926239013672	-12.6103506088257	5.83797359466553	-0.00749832857400179	-0.0883422344923019	0.0100340843200684	0.000293855206109583
1114	125.874282836914	-10.6623048782349	6.03277826309204	-3.08191010844894e-05	-0.0393164120614529	0.00581331877037883	0.000293855206109583
1115	121.978187561035	-10.6623048782349	6.29251766204834	-0.00814767740666866	-0.00749832857400179	0.00483929552137852	-0.00457625929266214
1116	120.679496765137	-10.0129556655884	5.96784353256226	-0.0117190945893526	0.00548864435404539	0.00516396993771195	0.00321592413820326
1117	124.575584411621	-11.6363277435303	5.44836473464966	0.0155535480007529	0.0249691028147936	-0.0165892094373703	0.00548864435404539
1118	123.276885986328	-10.0129556655884	5.38343000411987	0.0113327819854021	0.00126787810586393	-0.0123684434220195	0.00126787810586393
1119	123.926239013672	-10.3376302719116	5.57823419570923	0.0181509424000978	-0.0500306636095047	-0.0152905117720366	0.00289124972186983
1120	121.978187561035	-10.3376302719116	5.83797359466553	-0.00587495695799589	-0.148731663823128	-0.00360223650932312	-0.00684897974133492
1121	123.276885986328	-11.9610013961792	5.90290880203247	-0.00814767740666866	-0.198406830430031	-0.00490093370899558	-0.00132951640989631
1122	124.575584411621	-10.9869785308838	6.16264820098877	-0.0162645354866982	-0.0760046094655991	-0.00912170019000769	0.00354059832170606
1123	123.276885986328	-10.9869785308838	5.77303886413574	-0.00587495695799589	-0.0123684434220195	0.00418994715437293	-0.00522560812532902
1124	121.328842163086	-10.9869785308838	5.83797359466553	-0.00847235135734081	0.0162028968334198	0.0116574559360743	-0.00619963090866804
1125	123.276885986328	-10.0129556655884	5.70810413360596	0.0100340843200684	0.0162028968334198	-0.0188619289547205	-0.00782300252467394
1126	123.276885986328	-9.36360740661621	5.57823419570923	0.00841071270406246	-0.0370436906814575	-0.0370436906814575	-3.08191010844894e-05
1127	123.276885986328	-11.311653137207	6.16264820098877	0.0116574559360743	-0.0493813157081604	-0.039641086012125	-3.08191010844894e-05
1128	124.575584411621	-11.311653137207	6.29251766204834	0.00289124972186983	-0.0217839982360601	-0.0451605506241322	-0.00360223650932312
1129	122.627540588379	-10.9869785308838	6.03277826309204	-0.00230353930965066	0.0249691028147936	-0.0471085943281651	0.00256657530553639
1130	122.627540588379	-10.0129556655884	5.83797359466553	0.0106834331527352	0.0928260311484337	-0.039641086012125	-0.00522560812532902
1131	121.328842163086	-10.6623048782349	5.96784353256226	-0.00165419070981443	0.0905533134937286	-0.0201606266200542	0.00581331877037883
1132	122.627540588379	-10.6623048782349	6.03277826309204	-0.00522560812532902	0.000293855206109583	-0.0139918150380254	0.00451462110504508
1133	125.224937438965	-10.9869785308838	5.77303886413574	0.00483929552137852	-0.0899656042456627	0.00354059832170606	-0.000355493422830477
1134	125.224937438965	-10.9869785308838	5.96784353256226	0.00646266713738441	-0.107173345983028	0.0382807515561581	-0.00360223650932312
1135	124.575584411621	-11.6363277435303	6.42238759994507	0.0207483377307653	-0.0243813935667276	0.0567871853709221	-0.00230353930965066
1136	123.276885986328	-10.9869785308838	5.77303886413574	0.00938473641872406	-0.0117190945893526	0.0236704051494598	0.000293855206109583
1137	122.627540588379	-10.9869785308838	5.70810413360596	0.00386527273803949	0.00970941036939621	-0.0100957229733467	-0.00555028254166245
1138	121.328842163086	-11.311653137207	6.09771347045898	0.00386527273803949	0.0136055024340749	0.00256657530553639	0.00386527273803949
1139	121.328842163086	-10.0129556655884	5.83797359466553	-0.00684897974133492	0.0220470335334539	-0.0104203969240189	-0.00230353930965066
1140	121.978187561035	-9.68828201293945	5.57823419570923	0.00808603875339031	-0.00132951640989631	0.00159255252219737	-0.00847235135734081
1141	124.575584411621	-11.311653137207	6.16264820098877	-0.00555028254166245	0.00873538758605719	-0.00295288790948689	0.000943203864153475
1142	125.224937438965	-11.311653137207	5.96784353256226	0.00646266713738441	-0.00749832857400179	-0.000355493422830477	0.000618529506027699
1143	123.926239013672	-10.6623048782349	5.77303886413574	0.00418994715437293	0.00126787810586393	-0.0175632312893867	-0.00490093370899558
1144	123.926239013672	-11.6363277435303	6.03277826309204	0.00711201597005129	0.0165275707840919	0.00581331877037883	0.00483929552137852
1145	123.276885986328	-12.2856760025024	5.77303886413574	0.00808603875339031	0.0126314787194133	-0.00197886489331722	-0.0026282137259841
1146	122.627540588379	-10.0129556655884	5.64316940307617	0.00743668992072344	-0.0104203969240189	-0.0318489037454128	0.00548864435404539
1147	122.627540588379	-10.9869785308838	5.64316940307617	0.00354059832170606	-0.0279528107494116	-0.0565241500735283	0.0165275707840919
1148	122.627540588379	-10.6623048782349	6.29251766204834	-0.023407369852066	-0.0331475995481014	-0.0682124271988869	0.00289124972186983
1149	121.978187561035	-10.0129556655884	5.77303886413574	0.0175015944987535	-0.0185372550040483	-0.0847708135843277	-0.00327756232582033
1150	123.926239013672	-10.9869785308838	5.51329946517944	0.00159255252219737	-0.0406151078641415	-0.0984071344137192	0.000618529506027699
1151	123.926239013672	-10.9869785308838	5.64316940307617	-0.0026282137259841	-0.0367190167307854	-0.0789266750216484	-3.08191010844894e-05
1152	123.926239013672	-11.6363277435303	5.57823419570923	0.00646266713738441	0.036657378077507	-0.0594462193548679	0.00808603875339031
1153	124.575584411621	-11.9610013961792	5.64316940307617	0.00646266713738441	0.120423346757889	-0.0623682886362076	0.000618529506027699
1154	124.575584411621	-10.6623048782349	5.96784353256226	0.0100340843200684	0.119773998856544	-0.0305502042174339	-0.000355493422830477
1155	123.276885986328	-11.311653137207	6.5522575378418	0.0145795252174139	0.124319441616535	0.0438002124428749	0.00126787810586393
1156	121.328842163086	-10.3376302719116	5.51329946517944	-0.00944637414067984	0.0957481041550636	0.0697741582989693	-0.00814767740666866
1157	122.627540588379	-10.0129556655884	5.57823419570923	-0.00847235135734081	0.0739949271082878	0.0655533894896507	0.000618529506027699
1158	123.926239013672	-11.311653137207	5.83797359466553	-0.00197886489331722	0.0798390582203865	0.0717222020030022	-0.00522560812532902
1159	122.627540588379	-9.03893280029297	5.64316940307617	0.00386527273803949	0.0626313239336014	0.0918520092964172	-0.00717365415766835
1160	122.627540588379	-10.9869785308838	6.29251766204834	0.00386527273803949	0.0606832765042782	0.0697741582989693	-0.000680167751852423
1161	125.224937438965	-11.9610013961792	6.09771347045898	-0.00749832857400179	0.0389300994575024	0.040228795260191	-0.00100484199356288
1162	123.926239013672	-10.3376302719116	5.90290880203247	0.00678734155371785	-0.0273034609854221	0.0399041213095188	0.000293855206109583
1163	122.627540588379	-10.9869785308838	5.96784353256226	0.00516396993771195	-0.00814767740666866	0.0171769186854362	0.00321592413820326
1164	122.627540588379	-10.6623048782349	6.03277826309204	-0.00879702530801296	-0.0311995539814234	0.0434755384922028	-0.00197886489331722
1165	124.575584411621	-10.6623048782349	6.16264820098877	0.011982130818069	-0.0286021586507559	0.0460729338228703	0.00289124972186983
1166	121.328842163086	-10.0129556655884	5.44836473464966	0.0168522447347641	-0.0188619289547205	0.0171769186854362	-0.00425158534198999
1167	123.276885986328	-10.3376302719116	5.77303886413574	-0.0169138833880424	0.0450989119708538	0.0158782228827477	0.00808603875339031
1168	124.575584411621	-11.6363277435303	6.03277826309204	-0.00749832857400179	0.047696303576231	-0.00717365415766835	0.00646266713738441
1169	123.276885986328	-10.9869785308838	5.83797359466553	0.0123068047687411	-0.0831474438309669	-0.00749832857400179	-0.00132951640989631
1170	123.926239013672	-10.9869785308838	5.96784353256226	0.00321592413820326	-0.188991278409958	0.0152288740500808	-0.00295288790948689
1171	122.627540588379	-10.6623048782349	6.03277826309204	-0.00197886489331722	-0.134445980191231	0.0301638916134834	-0.00749832857400179
1172	123.276885986328	-9.36360740661621	5.51329946517944	-0.00522560812532902	-0.0886669084429741	0.041852168738842	0.00321592413820326
1173	123.926239013672	-9.36360740661621	5.57823419570923	0.00451462110504508	-0.0665890574455261	0.0389300994575024	-0.00197886489331722
1174	124.575584411621	-10.6623048782349	5.64316940307617	-0.00717365415766835	-0.0354203209280968	0.00808603875339031	-0.00165419070981443
1175	124.575584411621	-10.6623048782349	5.77303886413574	-0.00327756232582033	-0.0117190945893526	0.000943203864153475	-0.00684897974133492
1176	121.328842163086	-10.0129556655884	5.70810413360596	0.000943203864153475	0.0106834331527352	-0.00165419070981443	0.00191722682211548
1177	123.276885986328	-11.311653137207	5.83797359466553	0.00354059832170606	0.00906006153672934	-0.0276281367987394	0.00548864435404539
1178	124.575584411621	-11.311653137207	5.96784353256226	0.00354059832170606	0.0386054255068302	-0.0315242260694504	-0.0026282137259841
1179	120.030143737793	-9.68828201293945	5.83797359466553	-0.0120437685400248	0.0467222817242146	-0.0175632312893867	0.00159255252219737
1180	123.276885986328	-10.6623048782349	6.22758293151855	0.00321592413820326	0.0548391379415989	-0.0195112787187099	-0.00749832857400179
1181	124.575584411621	-10.3376302719116	6.42238759994507	-0.00230353930965066	0.0515923984348774	-0.0195112787187099	-0.00360223650932312
1182	123.926239013672	-10.6623048782349	5.44836473464966	0.00678734155371785	0.0392547734081745	-0.0224333461374044	0.00451462110504508
1183	125.224937438965	-10.3376302719116	5.57823419570923	0.0103587592020631	0.0181509424000978	-0.03444629535079	0.000293855206109583
1184	124.575584411621	-10.0129556655884	5.70810413360596	-0.00392691092565656	-0.0221086721867323	-0.038017712533474	0.00321592413820326
1185	124.575584411621	-11.9610013961792	6.09771347045898	0.00581331877037883	-0.0542514286935329	-0.0532774068415165	-0.00165419070981443
1186	123.276885986328	-9.36360740661621	5.64316940307617	-0.0136671401560307	-0.0539267547428608	-0.0594462193548679	-0.00425158534198999
1187	120.030143737793	-8.71425819396973	5.90290880203247	-0.00814767740666866	-0.0584721975028515	-0.0243813935667276	0.00711201597005129
1188	121.978187561035	-10.9869785308838	5.90290880203247	0.000943203864153475	-0.0250307414680719	-0.00555028254166245	-0.00165419070981443
1189	122.627540588379	-9.68828201293945	5.57823419570923	0.0113327819854021	-0.00847235135734081	-0.00360223650932312	0.00646266713738441
1190	123.276885986328	-10.0129556655884	5.70810413360596	0.00808603875339031	0.0116574559360743	0.00289124972186983	-0.00295288790948689
1191	125.224937438965	-10.6623048782349	5.83797359466553	-0.0175632312893867	0.0168522447347641	0.00613799272105098	0.00743668992072344
1192	123.276885986328	-9.36360740661621	5.57823419570923	0.00873538758605719	0.000618529506027699	0.011982130818069	0.0022419011220336
1193	122.627540588379	-10.9869785308838	5.77303886413574	-0.00555028254166245	-0.00782300252467394	0.00516396993771195	0.00451462110504508
1194	125.224937438965	-10.3376302719116	5.90290880203247	0.00451462110504508	0.0158782228827477	-0.000355493422830477	0.0022419011220336
1195	122.627540588379	-10.0129556655884	5.83797359466553	-0.0208099745213985	0.0538651160895824	0.00808603875339031	-0.00684897974133492
1196	121.328842163086	-10.3376302719116	5.64316940307617	-0.0175632312893867	0.10711170732975	0.00386527273803949	0.00289124972186983
1197	124.575584411621	-9.36360740661621	5.44836473464966	0.000943203864153475	0.0925013571977615	0.00776136433705688	0.00613799272105098
1198	123.276885986328	-10.3376302719116	5.83797359466553	0.00256657530553639	0.0791897103190422	0.000943203864153475	-0.00360223650932312
1199	121.978187561035	-9.36360740661621	6.03277826309204	0.00386527273803949	0.0847091749310493	-0.00425158534198999	-0.00749832857400179
1200	123.926239013672	-10.9869785308838	6.09771347045898	0.00126787810586393	0.084059827029705	-0.0195112787187099	0.00159255252219737
1201	123.276885986328	-11.311653137207	5.90290880203247	0.0171769186854362	0.0665274113416672	-0.0412644557654858	0.0022419011220336
1202	124.575584411621	-10.3376302719116	5.51329946517944	-0.0152905117720366	0.0522417463362217	-0.0471085943281651	0.0113327819854021
1203	121.328842163086	-9.36360740661621	5.64316940307617	-0.00587495695799589	0.020423661917448	-0.0542514286935329	0.00126787810586393
1204	121.328842163086	-10.6623048782349	5.83797359466553	-0.00197886489331722	-0.0230826959013939	-0.0451605506241322	-0.00392691092565656
1205	124.575584411621	-10.6623048782349	6.09771347045898	0.020423661917448	-0.0565241500735283	-0.0292515084147453	0.00451462110504508
1206	121.978187561035	-9.03893280029297	5.90290880203247	-0.00327756232582033	-0.0454852245748043	-0.00977104809135199	-0.00912170019000769
1207	122.627540588379	-9.68828201293945	6.03277826309204	-0.00327756232582033	-0.077952653169632	0.00776136433705688	0.00613799272105098
1208	125.224937438965	-10.9869785308838	5.64316940307617	0.00256657530553639	-0.0860695168375969	0.0275664981454611	0.000293855206109583
1209	121.978187561035	-10.3376302719116	5.70810413360596	0.01100810803473	-0.0373683646321297	0.0382807515561581	-0.00587495695799589
1210	123.926239013672	-10.6623048782349	6.09771347045898	-0.00684897974133492	-0.0117190945893526	0.036657378077507	-0.0026282137259841
1211	121.328842163086	-10.3376302719116	5.96784353256226	-0.00490093370899558	-0.00490093370899558	0.0213976856321096	0.00256657530553639
1212	121.978187561035	-9.36360740661621	5.96784353256226	-0.00295288790948689	-0.00749832857400179	0.0171769186854362	0.00711201597005129
1213	122.627540588379	-9.68828201293945	5.90290880203247	0.00841071270406246	0.0116574559360743	0.00613799272105098	-3.08191010844894e-05
1214	123.926239013672	-10.0129556655884	5.57823419570923	0.00289124972186983	0.00938473641872406	0.00711201597005129	-3.08191010844894e-05
1215	124.575584411621	-10.6623048782349	5.96784353256226	0.0145795252174139	0.0304885655641556	0.020423661917448	-0.00457625929266214
1216	123.926239013672	-11.311653137207	5.83797359466553	-0.00912170019000769	0.0165275707840919	0.0178262684494257	-3.08191010844894e-05
1217	123.276885986328	-10.0129556655884	5.64316940307617	0.00256657530553639	0.00970941036939621	0.00841071270406246	-0.00327756232582033
1218	123.926239013672	-10.0129556655884	5.83797359466553	0.0100340843200684	0.00321592413820326	0.00646266713738441	-0.00652430532500148
1219	119.380798339844	-9.68828201293945	5.83797359466553	-0.00392691092565656	-0.0409397818148136	-0.00717365415766835	-0.00230353930965066
1220	123.276885986328	-10.3376302719116	6.03277826309204	-3.08191010844894e-05	-0.0402904339134693	0.00256657530553639	-0.00490093370899558
1221	123.926239013672	-10.6623048782349	5.51329946517944	-0.00327756232582033	-0.0253554154187441	-0.00749832857400179	-0.00522560812532902
1222	123.276885986328	-9.68828201293945	5.25356006622314	-0.00587495695799589	-0.0211346503347158	-0.0152905117720366	0.00548864435404539
1223	121.978187561035	-9.03893280029297	5.57823419570923	-0.000355493422830477	-0.00944637414067984	-0.0221086721867323	0.00548864435404539
1224	123.276885986328	-10.6623048782349	5.51329946517944	0.0142548503354192	-0.00522560812532902	-0.0172385573387146	-0.00457625929266214
1225	123.276885986328	-11.311653137207	6.03277826309204	0.00646266713738441	0.00354059832170606	0.00678734155371785	-0.00295288790948689
1226	122.627540588379	-10.6623048782349	6.42238759994507	0.00191722682211548	0.0113327819854021	0.0217223595827818	-0.0026282137259841
1227	120.030143737793	-9.36360740661621	5.70810413360596	0.00938473641872406	0.0188002903014421	0.0330859608948231	0.012956153601408
1228	124.575584411621	-10.3376302719116	5.90290880203247	0.00289124972186983	0.0304885655641556	0.0321119390428066	0.00451462110504508
1229	122.627540588379	-9.36360740661621	5.31849479675293	-0.0113944197073579	0.047696303576231	0.0188002903014421	0.000293855206109583
1230	124.575584411621	-10.0129556655884	5.57823419570923	-0.00522560812532902	0.0486703291535378	0.00678734155371785	-0.00165419070981443
1231	123.276885986328	-10.3376302719116	5.83797359466553	0.00483929552137852	0.0623066499829292	0.00451462110504508	-0.000355493422830477
1232	124.575584411621	-10.3376302719116	5.90290880203247	-0.00684897974133492	0.0610079504549503	0.00418994715437293	0.00548864435404539
1233	123.926239013672	-9.68828201293945	6.03277826309204	-0.00652430532500148	0.0746442750096321	-0.0113944197073579	0.00581331877037883
1234	123.926239013672	-9.36360740661621	5.77303886413574	-0.0117190945893526	0.0694494843482971	-0.00782300252467394	-0.00295288790948689
1235	121.328842163086	-10.6623048782349	5.96784353256226	0.0165275707840919	0.0295145437121391	-0.00360223650932312	-0.00230353930965066
1236	123.276885986328	-10.3376302719116	6.03277826309204	-0.00230353930965066	-0.0448358729481697	0.00256657530553639	0.00808603875339031
1237	121.978187561035	-9.68828201293945	5.70810413360596	0.00646266713738441	-0.126978471875191	0.00613799272105098	0.00126787810586393
1238	122.627540588379	-10.3376302719116	5.77303886413574	0.0220470335334539	-0.11334215849638	-0.00587495695799589	-0.00295288790948689
1239	123.276885986328	-10.0129556655884	5.83797359466553	0.0158782228827477	-0.0701604709029198	-3.08191010844894e-05	0.0022419011220336
1240	122.627540588379	-10.9869785308838	5.57823419570923	0.0181509424000978	-0.0613942667841911	-0.0026282137259841	0.000943203864153475
1241	124.575584411621	-10.3376302719116	5.90290880203247	-0.0123684434220195	-0.0471085943281651	0.00581331877037883	-0.00230353930965066
1242	121.328842163086	-10.3376302719116	5.70810413360596	-0.0169138833880424	-0.0299008563160896	0.00548864435404539	-0.00392691092565656
1243	123.276885986328	-11.311653137207	5.83797359466553	-0.0026282137259841	-0.0227580219507217	-0.00425158534198999	0.000943203864153475
1244	124.575584411621	-10.3376302719116	5.70810413360596	-0.017887907102704	-0.00879702530801296	-0.0107450718060136	0.00256657530553639
1245	123.276885986328	-9.68828201293945	5.77303886413574	-0.00197886489331722	-0.00847235135734081	-0.0104203969240189	-0.00847235135734081
1246	124.575584411621	-10.6623048782349	6.03277826309204	0.00354059832170606	-0.0162645354866982	-0.00587495695799589	0.000943203864153475
1247	124.575584411621	-10.9869785308838	5.57823419570923	0.00581331877037883	-0.0162645354866982	-0.0243813935667276	0.00126787810586393
1248	123.926239013672	-10.9869785308838	5.90290880203247	-0.0104203969240189	-0.00425158534198999	-0.0613942667841911	0.00808603875339031
1249	122.627540588379	-10.0129556655884	5.90290880203247	0.00256657530553639	0.0123068047687411	-0.0977577865123749	-0.00457625929266214
1250	121.978187561035	-10.9869785308838	6.09771347045898	0.00386527273803949	0.00678734155371785	-0.0636669844388962	-0.00619963090866804
1251	123.276885986328	-10.6623048782349	6.16264820098877	-0.00327756232582033	0.00386527273803949	-0.0445111989974976	0.000618529506027699
1252	123.276885986328	-9.68828201293945	6.09771347045898	0.013930176384747	-0.00522560812532902	-0.0302255302667618	0.000293855206109583
1253	122.627540588379	-9.36360740661621	5.38343000411987	-0.0026282137259841	0.0142548503354192	0.00841071270406246	0.00776136433705688
1254	123.276885986328	-10.3376302719116	5.57823419570923	-0.0117190945893526	-0.00619963090866804	0.0236704051494598	-0.00847235135734081
1255	125.874282836914	-11.9610013961792	5.51329946517944	0.013930176384747	-0.0204853005707264	0.0314625911414623	0.00191722682211548
1256	124.575584411621	-11.6363277435303	6.16264820098877	-0.0136671401560307	-0.0279528107494116	0.0438002124428749	-0.00847235135734081
1257	123.276885986328	-9.36360740661621	5.90290880203247	-3.08191010844894e-05	0.00678734155371785	0.0389300994575024	0.00613799272105098
1258	121.328842163086	-11.311653137207	6.35745286941528	0.00906006153672934	0.025618452578783	0.0265924744307995	0.000943203864153475
1259	121.328842163086	-9.36360740661621	6.09771347045898	0.011982130818069	0.01847561635077	0.0230210572481155	-0.000355493422830477
1260	121.328842163086	-10.6623048782349	5.57823419570923	-0.00490093370899558	-0.00587495695799589	0.0252937767654657	0.00191722682211548
1261	124.575584411621	-11.311653137207	5.44836473464966	0.00581331877037883	-0.00230353930965066	0.0262678004801273	-0.00847235135734081
1262	125.224937438965	-10.9869785308838	5.96784353256226	-0.00327756232582033	0.0116574559360743	0.0249691028147936	0.00386527273803949
1263	124.575584411621	-11.311653137207	6.09771347045898	0.00808603875339031	-0.00392691092565656	0.00711201597005129	-3.08191010844894e-05
1264	123.276885986328	-12.2856760025024	5.90290880203247	0.00906006153672934	0.00418994715437293	0.00321592413820326	-0.00717365415766835
1265	122.627540588379	-10.0129556655884	5.96784353256226	0.0142548503354192	0.00289124972186983	0.00678734155371785	0.00321592413820326
1266	123.276885986328	-10.9869785308838	5.64316940307617	-0.00912170019000769	0.00451462110504508	0.00418994715437293	0.00289124972186983
1267	123.276885986328	-10.0129556655884	5.64316940307617	-0.00555028254166245	0.00321592413820326	-0.0162645354866982	-0.00100484199356288
1268	124.575584411621	-10.9869785308838	5.64316940307617	-0.00132951640989631	0.0175015944987535	-0.0182125810533762	0.00386527273803949
1269	123.926239013672	-9.68828201293945	5.64316940307617	0.0136055024340749	0.0239950809627771	-0.0260047651827335	-3.08191010844894e-05
1270	124.575584411621	-10.6623048782349	5.90290880203247	0.0149041991680861	0.0272418223321438	-0.0227580219507217	-0.0026282137259841
1271	123.926239013672	-11.6363277435303	6.16264820098877	0.00873538758605719	0.0275664981454611	-0.0399657599627972	0.00483929552137852
1272	122.627540588379	-10.3376302719116	6.09771347045898	0.00548864435404539	0.0162028968334198	-0.0519787110388279	0.00613799272105098
1273	121.978187561035	-9.68828201293945	5.51329946517944	0.012956153601408	0.0181509424000978	-0.0182125810533762	0.00776136433705688
1274	120.679496765137	-10.0129556655884	5.44836473464966	0.00321592413820326	0.0116574559360743	0.00191722682211548	-0.0026282137259841
1275	123.276885986328	-10.0129556655884	5.51329946517944	0.00776136433705688	0.00646266713738441	0.0301638916134834	-0.00587495695799589
1276	124.575584411621	-11.311653137207	5.90290880203247	-0.000355493422830477	0.00743668992072344	0.0317872650921345	-0.00197886489331722
1277	123.276885986328	-10.6623048782349	5.83797359466553	-0.00782300252467394	-0.00165419070981443	0.0178262684494257	0.00289124972186983
1278	123.926239013672	-10.3376302719116	6.22758293151855	-0.00457625929266214	-0.00490093370899558	0.01847561635077	-0.00197886489331722
1279	122.627540588379	-10.9869785308838	5.64316940307617	-0.00392691092565656	-0.0253554154187441	0.00321592413820326	-0.00327756232582033
1280	123.276885986328	-10.3376302719116	5.64316940307617	0.00613799272105098	0.0165275707840919	0.00841071270406246	-0.0026282137259841
1281	122.627540588379	-10.3376302719116	5.70810413360596	-0.0113944197073579	0.0324366129934788	-0.0188619289547205	-0.00490093370899558
1282	122.627540588379	-11.311653137207	5.90290880203247	-0.00717365415766835	0.0181509424000978	-0.0399657599627972	0.00451462110504508
1283	124.575584411621	-10.6623048782349	6.09771347045898	-0.00490093370899558	0.00841071270406246	-0.0204853005707264	0.00191722682211548
1284	122.627540588379	-10.3376302719116	6.09771347045898	-0.00490093370899558	0.0175015944987535	-0.0227580219507217	0.000618529506027699
1285	123.276885986328	-10.3376302719116	5.77303886413574	0.000293855206109583	0.00321592413820326	-0.0136671401560307	-0.0026282137259841
1286	123.926239013672	-10.6623048782349	5.64316940307617	-0.0100957229733467	-0.00295288790948689	-0.0130177913233638	-0.00619963090866804
1287	122.627540588379	-10.6623048782349	5.70810413360596	0.0168522447347641	-0.00132951640989631	-0.0107450718060136	0.0103587592020631
1288	124.575584411621	-10.0129556655884	5.77303886413574	0.0152288740500808	0.00483929552137852	-0.0243813935667276	0.00321592413820326
1289	121.978187561035	-10.3376302719116	5.83797359466553	0.00581331877037883	0.0149041991680861	-0.00944637414067984	-0.00522560812532902
1290	123.276885986328	-10.3376302719116	6.03277826309204	0.000943203864153475	0.00743668992072344	-0.00392691092565656	-0.00100484199356288
1291	123.926239013672	-9.68828201293945	5.83797359466553	-3.08191010844894e-05	0.00126787810586393	0.00808603875339031	0.00581331877037883
1292	123.276885986328	-9.03893280029297	5.57823419570923	-0.0113944197073579	0.00581331877037883	0.0168522447347641	0.00938473641872406
1293	122.627540588379	-9.68828201293945	5.64316940307617	0.00743668992072344	0.00516396993771195	0.0181509424000978	-0.00197886489331722
1294	121.978187561035	-10.9869785308838	5.57823419570923	-0.00230353930965066	-3.08191010844894e-05	0.00516396993771195	0.000618529506027699
1295	123.276885986328	-10.0129556655884	5.77303886413574	0.0210730116814375	0.00841071270406246	0.0188002903014421	-0.000680167751852423
1296	123.276885986328	-10.0129556655884	6.09771347045898	-0.0107450718060136	0.00548864435404539	0.00126787810586393	-0.00100484199356288
1297	120.679496765137	-10.3376302719116	5.96784353256226	-0.0149658378213644	0.00159255252219737	0.00678734155371785	0.0100340843200684
1298	123.926239013672	-10.6623048782349	5.96784353256226	-0.00555028254166245	0.00289124972186983	0.0022419011220336	0.00191722682211548
1299	123.926239013672	-9.68828201293945	5.31849479675293	-0.00230353930965066	0.00451462110504508	-0.00944637414067984	-0.00814767740666866
1300	123.276885986328	-10.6623048782349	5.77303886413574	0.00354059832170606	0.00386527273803949	-3.08191010844894e-05	-0.0107450718060136
1301	125.224937438965	-10.9869785308838	5.77303886413574	0.00548864435404539	0.00321592413820326	-0.00847235135734081	-0.00425158534198999
1302	125.874282836914	-11.6363277435303	5.90290880203247	-0.0107450718060136	-0.0100957229733467	-0.0175632312893867	-0.000680167751852423
1303	123.926239013672	-10.6623048782349	5.96784353256226	-0.0182125810533762	-0.00587495695799589	-0.0276281367987394	0.000293855206109583
1304	123.276885986328	-10.3376302719116	6.5522575378418	0.013930176384747	0.00289124972186983	-0.0454852245748043	-0.000355493422830477
1305	120.030143737793	-9.03893280029297	5.83797359466553	0.00321592413820326	0.00159255252219737	-0.0386670641601086	-0.00295288790948689
1306	123.926239013672	-10.3376302719116	5.77303886413574	-0.00360223650932312	0.00646266713738441	-0.0318489037454128	-0.00197886489331722
1307	123.276885986328	-9.68828201293945	5.38343000411987	0.0132808275520802	0.00159255252219737	-0.0152905117720366	0.00289124972186983
1308	123.276885986328	-9.36360740661621	5.44836473464966	0.0178262684494257	0.0116574559360743	-0.00327756232582033	-0.00100484199356288
1309	123.276885986328	-10.6623048782349	5.83797359466553	0.00354059832170606	0.0106834331527352	0.0246444288641214	-0.00327756232582033
1310	123.276885986328	-10.9869785308838	6.22758293151855	-0.00652430532500148	0.00581331877037883	0.0558131635189056	-0.00425158534198999
1311	122.627540588379	-9.36360740661621	6.22758293151855	0.00938473641872406	0.00646266713738441	0.0233457311987877	0.00191722682211548
1312	122.627540588379	-10.6623048782349	5.57823419570923	-0.0123684434220195	0.00613799272105098	0.0136055024340749	-0.0026282137259841
1313	123.276885986328	-10.3376302719116	5.70810413360596	0.00289124972186983	0.00386527273803949	-0.00132951640989631	0.00516396993771195
1314	123.276885986328	-10.3376302719116	5.96784353256226	-0.00587495695799589	0.0123068047687411	0.00256657530553639	0.000618529506027699
1315	123.276885986328	-10.6623048782349	5.90290880203247	-0.00425158534198999	0.00289124972186983	0.00354059832170606	-0.00197886489331722
1316	124.575584411621	-10.6623048782349	6.29251766204834	0.00548864435404539	0.00743668992072344	0.00776136433705688	0.00548864435404539
1317	121.978187561035	-10.0129556655884	6.16264820098877	0.00873538758605719	-0.0110697457566857	-0.00457625929266214	-0.00132951640989631
1318	122.627540588379	-10.9869785308838	6.03277826309204	0.00581331877037883	-0.0165892094373703	-0.00749832857400179	0.00256657530553639
1319	122.627540588379	-9.36360740661621	6.48732233047485	0.0123068047687411	-0.00749832857400179	-0.0113944197073579	0.000943203864153475
1320	120.030143737793	-9.68828201293945	5.96784353256226	-0.00587495695799589	-0.00392691092565656	-0.0126931173726916	0.000293855206109583
1321	123.276885986328	-10.6623048782349	6.22758293151855	0.0103587592020631	-0.00295288790948689	-0.0130177913233638	0.000618529506027699
1322	123.276885986328	-9.36360740661621	5.64316940307617	-0.00425158534198999	-0.0026282137259841	0.000293855206109583	-0.0113944197073579
1323	121.978187561035	-9.36360740661621	5.64316940307617	0.0353586822748184	-0.00457625929266214	0.0149041991680861	0.00386527273803949
1324	123.276885986328	-9.68828201293945	5.83797359466553	-0.00490093370899558	-0.0185372550040483	0.0100340843200684	-0.00327756232582033
1325	123.926239013672	-11.311653137207	5.70810413360596	0.0113327819854021	-0.0286021586507559	0.0223717093467712	-0.00555028254166245
1326	123.276885986328	-10.6623048782349	5.70810413360596	-0.00490093370899558	-0.0100957229733467	0.0269171483814716	-0.00425158534198999
1327	124.575584411621	-10.0129556655884	5.70810413360596	-0.0104203969240189	-0.00295288790948689	-0.00295288790948689	0.0022419011220336
1328	119.380798339844	-8.71425819396973	5.96784353256226	-0.0104203969240189	-0.0026282137259841	0.00191722682211548	0.00159255252219737
1329	123.926239013672	-10.0129556655884	6.09771347045898	0.0142548503354192	0.0158782228827477	-0.00132951640989631	0.0103587592020631
1330	122.627540588379	-9.36360740661621	5.70810413360596	0.00646266713738441	0.01100810803473	-0.00944637414067984	0.00743668992072344
1331	121.978187561035	-8.71425819396973	5.64316940307617	0.00451462110504508	0.0152288740500808	-0.00652430532500148	-0.000355493422830477
1332	122.627540588379	-9.36360740661621	5.96784353256226	0.00548864435404539	0.00354059832170606	-0.0185372550040483	0.00418994715437293
1333	122.627540588379	-10.3376302719116	5.90290880203247	-0.00555028254166245	-0.00684897974133492	0.00548864435404539	0.00386527273803949
1334	121.978187561035	-9.36360740661621	5.57823419570923	0.00970941036939621	0.0100340843200684	0.000293855206109583	-0.0026282137259841
1335	121.328842163086	-9.03893280029297	5.57823419570923	0.00613799272105098	0.00646266713738441	0.00678734155371785	0.00256657530553639
1336	120.030143737793	-10.0129556655884	5.83797359466553	-0.0126931173726916	-0.00165419070981443	0.00938473641872406	0.000943203864153475
1337	123.926239013672	-10.3376302719116	6.29251766204834	0.0155535480007529	-0.00652430532500148	0.00321592413820326	0.00354059832170606
1338	121.978187561035	-9.36360740661621	5.70810413360596	0.00386527273803949	-0.000680167751852423	-0.00230353930965066	0.00418994715437293
1339	122.627540588379	-9.36360740661621	5.70810413360596	0.0113327819854021	0.000293855206109583	-0.00457625929266214	-0.00652430532500148
1340	122.627540588379	-9.36360740661621	5.64316940307617	-0.0026282137259841	-0.000680167751852423	-0.0120437685400248	-0.000355493422830477
1341	123.276885986328	-11.6363277435303	5.90290880203247	0.00646266713738441	-0.0169138833880424	0.00646266713738441	-0.00165419070981443
1342	123.926239013672	-10.0129556655884	5.96784353256226	-0.0143164889886975	-0.00457625929266214	0.011982130818069	0.00256657530553639
1343	123.276885986328	-10.3376302719116	6.16264820098877	-0.0169138833880424	-0.00425158534198999	-0.00490093370899558	0.00711201597005129
1344	122.627540588379	-10.3376302719116	6.09771347045898	0.00191722682211548	0.00418994715437293	-0.00295288790948689	0.00418994715437293
1345	121.978187561035	-10.0129556655884	5.64316940307617	0.0239950809627771	-3.08191010844894e-05	-0.00490093370899558	-0.00425158534198999
1346	121.328842163086	-9.03893280029297	5.38343000411987	0.00483929552137852	-0.00230353930965066	-0.00555028254166245	-0.00100484199356288
1347	124.575584411621	-9.68828201293945	5.57823419570923	0.00191722682211548	-3.08191010844894e-05	-0.00814767740666866	0.000293855206109583
1348	121.978187561035	-9.03893280029297	5.64316940307617	0.000943203864153475	0.00321592413820326	-0.00132951640989631	0.00906006153672934
1349	124.575584411621	-11.6363277435303	6.03277826309204	0.000618529506027699	-0.00360223650932312	-0.0211346503347158	0.00516396993771195
1350	122.627540588379	-9.36360740661621	5.77303886413574	0.01847561635077	0.00938473641872406	-0.0120437685400248	-0.00392691092565656
1351	121.328842163086	-9.36360740661621	5.96784353256226	-0.0120437685400248	0.00159255252219737	-0.0100957229733467	0.00548864435404539
1352	121.328842163086	-9.36360740661621	6.03277826309204	-0.0143164889886975	0.00711201597005129	-0.0159398596733809	0.00548864435404539
1353	121.978187561035	-9.03893280029297	5.57823419570923	0.00418994715437293	0.00126787810586393	-0.00912170019000769	-0.00295288790948689
1354	121.978187561035	-8.71425819396973	5.38343000411987	0.00873538758605719	0.00808603875339031	-0.00847235135734081	-3.08191010844894e-05
1355	123.276885986328	-9.03893280029297	5.44836473464966	0.01100810803473	0.00354059832170606	-0.00295288790948689	-0.00490093370899558
1356	123.276885986328	-10.0129556655884	5.96784353256226	0.00743668992072344	0.00256657530553639	0.00256657530553639	-3.08191010844894e-05
1357	123.276885986328	-11.6363277435303	6.16264820098877	-0.0100957229733467	-0.0136671401560307	-0.00684897974133492	0.00386527273803949
1358	122.627540588379	-10.3376302719116	5.44836473464966	-0.00392691092565656	0.00256657530553639	0.000618529506027699	-0.00132951640989631
1359	121.978187561035	-10.0129556655884	5.38343000411987	0.00191722682211548	-0.00392691092565656	-0.00522560812532902	-0.000355493422830477
1360	120.679496765137	-9.68828201293945	5.70810413360596	-0.0120437685400248	-0.000680167751852423	-0.00522560812532902	-0.00749832857400179
1361	123.926239013672	-10.6623048782349	5.83797359466553	-0.00295288790948689	-0.00847235135734081	0.00970941036939621	-0.00749832857400179
1362	123.926239013672	-10.0129556655884	5.64316940307617	0.00776136433705688	-0.00360223650932312	-0.00425158534198999	0.00191722682211548
1363	124.575584411621	-10.6623048782349	5.96784353256226	-0.00100484199356288	-0.00392691092565656	0.00418994715437293	0.00289124972186983
1364	123.276885986328	-10.6623048782349	5.64316940307617	-0.00360223650932312	0.000293855206109583	-0.00522560812532902	0.00159255252219737
1365	123.926239013672	-11.6363277435303	5.77303886413574	0.00678734155371785	-0.00295288790948689	-0.000355493422830477	-0.00132951640989631
1366	122.627540588379	-10.0129556655884	5.57823419570923	0.0103587592020631	-0.00782300252467394	0.00256657530553639	0.00613799272105098
1367	119.380798339844	-9.03893280029297	5.57823419570923	-0.0107450718060136	0.00191722682211548	0.00451462110504508	0.00321592413820326
1368	121.328842163086	-10.0129556655884	5.77303886413574	-0.00652430532500148	-0.00392691092565656	-0.000355493422830477	0.0106834331527352
1369	124.575584411621	-10.6623048782349	6.09771347045898	0.01100810803473	0.011982130818069	-0.00555028254166245	-0.00814767740666866
1370	122.627540588379	-10.3376302719116	5.70810413360596	0.00678734155371785	0.011982130818069	-0.0126931173726916	-0.00327756232582033
1371	124.575584411621	-10.6623048782349	5.57823419570923	-0.0026282137259841	0.00354059832170606	-0.0107450718060136	0.00256657530553639
1372	123.276885986328	-10.3376302719116	5.51329946517944	0.00386527273803949	-0.00360223650932312	-0.0126931173726916	-0.000355493422830477
1373	123.276885986328	-11.6363277435303	5.83797359466553	-0.0143164889886975	-0.00684897974133492	-0.0107450718060136	-0.00587495695799589
1374	123.926239013672	-10.3376302719116	6.22758293151855	-0.0110697457566857	0.00743668992072344	-0.0198359526693821	0.00256657530553639
1375	119.380798339844	-9.68828201293945	5.96784353256226	0.00126787810586393	0.00516396993771195	-0.00684897974133492	-0.00490093370899558
1376	121.328842163086	-9.68828201293945	6.16264820098877	0.00808603875339031	-0.00165419070981443	0.0022419011220336	0.00743668992072344
1377	124.575584411621	-10.9869785308838	6.03277826309204	-0.00912170019000769	0.00321592413820326	0.00354059832170606	0.01100810803473
1378	122.627540588379	-10.0129556655884	5.70810413360596	0.00516396993771195	-0.00749832857400179	-0.00197886489331722	0.00289124972186983
1379	122.627540588379	-10.0129556655884	5.83797359466553	0.00581331877037883	0.00354059832170606	-0.00587495695799589	-0.00684897974133492
1380	122.627540588379	-11.6363277435303	5.77303886413574	-0.00100484199356288	-0.00977104809135199	-0.00522560812532902	-0.000355493422830477
1381	123.926239013672	-10.9869785308838	5.96784353256226	-0.00295288790948689	-0.0172385573387146	0.00678734155371785	0.00418994715437293
1382	121.328842163086	-9.68828201293945	5.77303886413574	-0.00944637414067984	0.00126787810586393	-3.08191010844894e-05	-0.00100484199356288
1383	119.380798339844	-9.68828201293945	6.22758293151855	-0.00295288790948689	-0.00555028254166245	0.00808603875339031	-0.0026282137259841
1384	121.328842163086	-10.0129556655884	5.70810413360596	0.000943203864153475	0.00354059832170606	-0.00425158534198999	0.00483929552137852
1385	123.926239013672	-10.3376302719116	5.70810413360596	0.00776136433705688	0.00483929552137852	-0.00360223650932312	0.000618529506027699
1386	122.627540588379	-10.0129556655884	5.51329946517944	-0.00587495695799589	0.000943203864153475	0.0022419011220336	0.00354059832170606
1387	124.575584411621	-11.311653137207	5.77303886413574	-0.0188619289547205	0.00354059832170606	0.00321592413820326	0.00516396993771195
1388	122.627540588379	-10.9869785308838	5.70810413360596	0.00678734155371785	-0.00100484199356288	-0.00327756232582033	-0.00197886489331722
1389	123.276885986328	-11.311653137207	6.09771347045898	0.00418994715437293	0.00451462110504508	-0.00230353930965066	0.000618529506027699
1390	123.276885986328	-11.311653137207	6.09771347045898	0.00126787810586393	-0.00132951640989631	-0.00814767740666866	0.000943203864153475
1391	121.978187561035	-11.311653137207	5.70810413360596	-0.00619963090866804	-0.00684897974133492	-0.00814767740666866	0.0022419011220336
1392	123.276885986328	-10.6623048782349	5.57823419570923	0.00321592413820326	0.00386527273803949	-0.0162645354866982	0.00418994715437293
1393	123.926239013672	-10.9869785308838	5.96784353256226	0.0142548503354192	0.000943203864153475	-0.00782300252467394	0.00159255252219737
1394	121.978187561035	-10.3376302719116	5.38343000411987	0.00386527273803949	0.00938473641872406	0.0022419011220336	-0.00619963090866804
1395	123.276885986328	-10.3376302719116	5.64316940307617	0.00418994715437293	0.0022419011220336	0.00126787810586393	0.00386527273803949
1396	122.627540588379	-11.6363277435303	5.96784353256226	-0.0120437685400248	-0.00652430532500148	-0.00230353930965066	0.000293855206109583
1397	122.627540588379	-10.0129556655884	5.90290880203247	0.0171769186854362	-3.08191010844894e-05	-0.000355493422830477	0.00613799272105098
1398	121.978187561035	-10.9869785308838	5.64316940307617	-0.0152905117720366	-0.00425158534198999	0.00646266713738441	-0.000680167751852423
1399	121.328842163086	-9.68828201293945	5.44836473464966	-0.00295288790948689	-0.00132951640989631	0.00159255252219737	-0.00327756232582033
1400	122.627540588379	-10.6623048782349	5.77303886413574	0.000618529506027699	-0.00100484199356288	0.00289124972186983	-0.00392691092565656
1401	123.276885986328	-10.9869785308838	5.83797359466553	-0.0026282137259841	-0.00977104809135199	0.0116574559360743	-0.00652430532500148
1402	125.224937438965	-11.311653137207	6.22758293151855	-0.0104203969240189	-0.00522560812532902	0.00808603875339031	0.011982130818069
1403	124.575584411621	-10.6623048782349	6.42238759994507	-0.00360223650932312	-3.08191010844894e-05	0.00678734155371785	0.000943203864153475
1404	124.575584411621	-12.6103506088257	6.09771347045898	-0.000355493422830477	-0.00522560812532902	0.00159255252219737	-0.00295288790948689
1405	121.978187561035	-10.6623048782349	5.70810413360596	0.0149041991680861	0.00483929552137852	-0.00749832857400179	-0.00230353930965066
1406	120.679496765137	-9.68828201293945	5.70810413360596	-0.0146411629393697	0.00321592413820326	0.00646266713738441	-0.00100484199356288
1407	121.328842163086	-10.0129556655884	5.90290880203247	-0.00879702530801296	0.00451462110504508	-0.000680167751852423	0.000618529506027699
1408	124.575584411621	-11.6363277435303	5.57823419570923	0.0116574559360743	0.00743668992072344	-0.00457625929266214	-0.00132951640989631
1409	123.276885986328	-10.0129556655884	5.90290880203247	-0.00490093370899558	0.0145795252174139	-0.00749832857400179	-3.08191010844894e-05
1410	124.575584411621	-11.311653137207	5.83797359466553	-0.00717365415766835	0.0116574559360743	-0.00749832857400179	0.00159255252219737
1411	121.978187561035	-10.0129556655884	5.70810413360596	0.00646266713738441	0.00256657530553639	0.00613799272105098	0.00191722682211548
1412	121.978187561035	-11.6363277435303	5.83797359466553	0.000618529506027699	-0.00392691092565656	-0.00295288790948689	-0.00100484199356288
1413	123.926239013672	-10.6623048782349	5.83797359466553	0.0022419011220336	0.00159255252219737	-0.00749832857400179	0.00191722682211548
1414	121.978187561035	-10.0129556655884	5.90290880203247	0.00906006153672934	0.00938473641872406	0.00321592413820326	-0.00490093370899558
1415	119.380798339844	-10.0129556655884	5.70810413360596	-0.00490093370899558	0.00743668992072344	0.0022419011220336	-0.00295288790948689
1416	125.224937438965	-10.9869785308838	6.09771347045898	-0.00522560812532902	0.00548864435404539	0.00354059832170606	0.00451462110504508
1417	123.276885986328	-10.6623048782349	5.70810413360596	0.0239950809627771	-0.00100484199356288	0.00321592413820326	0.00483929552137852
1418	123.926239013672	-11.6363277435303	5.70810413360596	0.00289124972186983	-0.00392691092565656	-0.00912170019000769	-0.00457625929266214
1419	121.978187561035	-10.6623048782349	5.44836473464966	0.000943203864153475	-0.000355493422830477	0.00386527273803949	-0.000680167751852423
1420	121.978187561035	-12.2856760025024	5.77303886413574	-0.00425158534198999	-0.00457625929266214	-0.000355493422830477	-0.000680167751852423
1421	123.926239013672	-11.311653137207	5.90290880203247	-3.08191010844894e-05	-0.0120437685400248	-0.000680167751852423	0.00321592413820326
1422	122.627540588379	-11.311653137207	5.96784353256226	-0.023407369852066	-0.00555028254166245	0.00970941036939621	0.00256657530553639
1423	123.926239013672	-10.6623048782349	6.09771347045898	-0.0104203969240189	-0.00555028254166245	0.00483929552137852	0.00548864435404539
1424	123.926239013672	-10.6623048782349	6.09771347045898	0.0113327819854021	-0.00814767740666866	-0.00587495695799589	-0.00295288790948689
1425	121.978187561035	-9.68828201293945	5.44836473464966	0.00191722682211548	-0.00684897974133492	-0.00230353930965066	-0.0133424662053585
1426	123.926239013672	-11.311653137207	5.96784353256226	0.00516396993771195	-0.00684897974133492	0.000943203864153475	0.00516396993771195
1427	122.627540588379	-11.311653137207	5.90290880203247	0.00321592413820326	-0.0113944197073579	0.00483929552137852	0.00321592413820326
1428	123.926239013672	-10.9869785308838	5.64316940307617	-0.0026282137259841	-3.08191010844894e-05	-0.00132951640989631	-0.00132951640989631
1429	122.627540588379	-10.6623048782349	6.29251766204834	0.0239950809627771	0.0022419011220336	-0.0149658378213644	0.000618529506027699
1430	122.627540588379	-10.9869785308838	5.77303886413574	0.0191249661147594	0.00386527273803949	-0.0123684434220195	-0.00327756232582033
1431	121.328842163086	-10.0129556655884	5.44836473464966	-0.00360223650932312	0.00386527273803949	-0.00814767740666866	0.00678734155371785
1432	123.926239013672	-10.0129556655884	5.70810413360596	0.0126314787194133	0.0022419011220336	-0.0123684434220195	-0.00165419070981443
1433	122.627540588379	-10.3376302719116	5.83797359466553	-0.00197886489331722	0.013930176384747	-0.0136671401560307	-0.00230353930965066
1434	122.627540588379	-10.6623048782349	5.70810413360596	0.0236704051494598	0.0123068047687411	-0.0107450718060136	-0.000680167751852423
1435	123.276885986328	-11.311653137207	5.70810413360596	0.00321592413820326	0.00938473641872406	-0.0143164889886975	-0.00684897974133492
1436	123.926239013672	-10.9869785308838	5.90290880203247	0.00581331877037883	-0.00132951640989631	-0.000355493422830477	-0.00912170019000769
1437	124.575584411621	-11.311653137207	6.09771347045898	-0.00132951640989631	0.00841071270406246	-0.00814767740666866	-0.0026282137259841
1438	122.627540588379	-11.311653137207	5.90290880203247	0.00256657530553639	0.00256657530553639	-0.00814767740666866	0.000618529506027699
1439	121.328842163086	-9.68828201293945	5.64316940307617	0.00808603875339031	0.0103587592020631	0.00841071270406246	-0.00392691092565656
1440	124.575584411621	-10.9869785308838	6.22758293151855	-0.0139918150380254	0.00938473641872406	0.00516396993771195	-0.00522560812532902
1441	123.926239013672	-11.311653137207	5.83797359466553	0.00386527273803949	0.00354059832170606	0.00548864435404539	0.00354059832170606
1442	123.926239013672	-11.6363277435303	6.22758293151855	-0.00490093370899558	-0.00879702530801296	0.0116574559360743	0.00321592413820326
1443	125.224937438965	-11.9610013961792	6.35745286941528	-0.00392691092565656	-0.0123684434220195	-0.00490093370899558	0.00483929552137852
1444	123.926239013672	-12.2856760025024	6.03277826309204	0.00451462110504508	-0.0240567177534103	-0.0133424662053585	-0.0026282137259841
1445	121.978187561035	-10.3376302719116	5.77303886413574	0.012956153601408	-0.017887907102704	-0.00522560812532902	0.000293855206109583
1446	121.978187561035	-11.311653137207	5.51329946517944	0.00841071270406246	-0.0318489037454128	-0.000680167751852423	0.00516396993771195
1447	120.679496765137	-10.0129556655884	5.57823419570923	-0.00392691092565656	-0.00555028254166245	0.00808603875339031	-0.00392691092565656
1448	121.978187561035	-10.3376302719116	5.77303886413574	-0.00165419070981443	-0.00360223650932312	-0.00847235135734081	0.00581331877037883
1449	125.874282836914	-11.311653137207	5.83797359466553	0.0113327819854021	0.00386527273803949	-0.00684897974133492	0.00354059832170606
1450	121.978187561035	-9.36360740661621	5.57823419570923	0.0142548503354192	0.00126787810586393	-0.0107450718060136	-0.00587495695799589
1451	122.627540588379	-10.6623048782349	5.70810413360596	-0.00165419070981443	0.00711201597005129	-0.00490093370899558	-0.00197886489331722
1452	125.224937438965	-12.6103506088257	6.03277826309204	-0.0195112787187099	-0.00165419070981443	-0.00490093370899558	0.0022419011220336
1453	123.926239013672	-10.6623048782349	6.03277826309204	-0.00295288790948689	0.00938473641872406	-0.00295288790948689	-3.08191010844894e-05
1454	122.627540588379	-11.311653137207	6.03277826309204	-0.00360223650932312	0.00873538758605719	-0.00197886489331722	-3.08191010844894e-05
1455	123.276885986328	-11.6363277435303	6.03277826309204	0.00451462110504508	0.00646266713738441	-0.00490093370899558	-0.00392691092565656
1456	124.575584411621	-10.9869785308838	6.22758293151855	0.00159255252219737	-0.00522560812532902	0.00418994715437293	-0.00165419070981443
1457	122.627540588379	-10.3376302719116	5.57823419570923	-0.0217839982360601	-0.00587495695799589	-0.00587495695799589	-0.00717365415766835
1458	124.575584411621	-10.3376302719116	5.64316940307617	0.00159255252219737	0.0142548503354192	-0.00132951640989631	-0.00392691092565656
1459	123.276885986328	-10.9869785308838	5.90290880203247	-3.08191010844894e-05	-0.00522560812532902	0.00841071270406246	-0.00100484199356288
1460	125.224937438965	-11.311653137207	5.83797359466553	0.0116574559360743	-0.00230353930965066	0.000618529506027699	0.00516396993771195
1461	123.276885986328	-10.3376302719116	5.90290880203247	0.000293855206109583	0.00418994715437293	0.00743668992072344	-0.00360223650932312
1462	120.030143737793	-10.0129556655884	6.09771347045898	-0.0143164889886975	0.00516396993771195	0.00938473641872406	0.00711201597005129
1463	123.926239013672	-10.3376302719116	5.83797359466553	0.00321592413820326	-0.00555028254166245	0.00159255252219737	0.00191722682211548
1464	123.276885986328	-9.68828201293945	5.31849479675293	-0.00425158534198999	0.00451462110504508	-0.00490093370899558	-0.00360223650932312
1465	123.926239013672	-11.6363277435303	5.90290880203247	-0.00977104809135199	-0.00100484199356288	-0.00555028254166245	-0.00457625929266214
1466	124.575584411621	-11.311653137207	6.03277826309204	0.00613799272105098	-0.00132951640989631	0.00548864435404539	0.00256657530553639
1467	123.926239013672	-11.9610013961792	6.03277826309204	0.0106834331527352	-0.00425158534198999	0.000618529506027699	0.000293855206109583
1468	122.627540588379	-10.6623048782349	5.70810413360596	-0.00814767740666866	0.00354059832170606	-0.00360223650932312	0.00483929552137852
1469	124.575584411621	-10.9869785308838	5.96784353256226	-0.00490093370899558	0.00386527273803949	-0.00814767740666866	0.00126787810586393
1470	120.679496765137	-10.0129556655884	5.44836473464966	0.011982130818069	0.0155535480007529	-0.00392691092565656	-0.00360223650932312
1471	123.276885986328	-10.3376302719116	5.77303886413574	0.00678734155371785	0.00256657530553639	-0.00587495695799589	0.00418994715437293
1472	121.978187561035	-9.68828201293945	5.44836473464966	-0.000680167751852423	0.00581331877037883	-0.00555028254166245	0.00548864435404539
1473	121.328842163086	-10.0129556655884	5.64316940307617	0.00191722682211548	0.000293855206109583	-0.0110697457566857	0.00938473641872406
1474	123.276885986328	-10.3376302719116	5.64316940307617	-0.00749832857400179	0.00808603875339031	-0.00652430532500148	0.00159255252219737
1475	122.627540588379	-10.6623048782349	5.83797359466553	0.013930176384747	0.011982130818069	0.00191722682211548	-0.00782300252467394
1476	123.926239013672	-11.311653137207	6.09771347045898	0.00256657530553639	0.00646266713738441	0.00126787810586393	0.00581331877037883
1477	123.926239013672	-11.311653137207	6.03277826309204	-0.00749832857400179	0.0162028968334198	0.00776136433705688	0.00581331877037883
1478	118.7314453125	-10.0129556655884	5.64316940307617	-0.00847235135734081	-0.00295288790948689	0.00159255252219737	0.00548864435404539
1479	124.575584411621	-10.6623048782349	5.51329946517944	-0.00977104809135199	0.0103587592020631	0.00159255252219737	-0.00425158534198999
1480	121.328842163086	-10.0129556655884	5.44836473464966	0.00354059832170606	0.00711201597005129	-0.00392691092565656	-0.00197886489331722
1481	123.276885986328	-11.311653137207	5.70810413360596	-0.00814767740666866	-0.00782300252467394	0.00841071270406246	-0.00879702530801296
1482	124.575584411621	-11.9610013961792	6.42238759994507	0.00970941036939621	0.00126787810586393	0.0155535480007529	0.000618529506027699
1483	123.926239013672	-12.2856760025024	6.16264820098877	0.00256657530553639	-0.0117190945893526	-0.00100484199356288	-0.00230353930965066
1484	123.276885986328	-11.6363277435303	6.03277826309204	-0.0026282137259841	0.00548864435404539	0.00418994715437293	0.0022419011220336
1485	120.679496765137	-10.6623048782349	6.03277826309204	-0.00490093370899558	0.00354059832170606	-0.00295288790948689	-0.00295288790948689
1486	120.679496765137	-10.3376302719116	5.77303886413574	-0.00457625929266214	-0.00684897974133492	0.00873538758605719	0.000293855206109583
1487	123.276885986328	-10.9869785308838	6.22758293151855	0.00321592413820326	-0.00847235135734081	0.000943203864153475	-0.00100484199356288
1488	123.276885986328	-10.3376302719116	5.77303886413574	0.0168522447347641	-0.00619963090866804	-0.00327756232582033	0.00289124972186983
1489	123.276885986328	-10.9869785308838	6.29251766204834	0.01847561635077	0.00743668992072344	-0.0026282137259841	-0.00944637414067984
1490	121.978187561035	-10.3376302719116	5.90290880203247	0.00613799272105098	0.0022419011220336	-0.00912170019000769	-0.00230353930965066
1491	122.627540588379	-11.311653137207	5.83797359466553	-0.00522560812532902	-0.00814767740666866	-0.00230353930965066	-0.0026282137259841
1492	121.978187561035	-10.6623048782349	5.77303886413574	0.00483929552137852	-0.00327756232582033	-0.00879702530801296	-3.08191010844894e-05
1493	120.679496765137	-10.9869785308838	5.96784353256226	-0.00555028254166245	0.00354059832170606	-0.00684897974133492	-0.00197886489331722
1494	120.679496765137	-10.3376302719116	5.90290880203247	-0.00555028254166245	0.00808603875339031	-0.00392691092565656	-0.0026282137259841
1495	121.978187561035	-9.68828201293945	6.03277826309204	-0.00814767740666866	0.00841071270406246	-0.00327756232582033	-0.00295288790948689
1496	124.575584411621	-10.6623048782349	5.96784353256226	0.00256657530553639	0.00743668992072344	-0.00749832857400179	-0.00100484199356288
1497	124.575584411621	-10.6623048782349	5.64316940307617	-0.0139918150380254	0.0100340843200684	-0.00295288790948689	-0.00100484199356288
1498	122.627540588379	-11.311653137207	5.96784353256226	-0.000680167751852423	0.000618529506027699	-0.000355493422830477	0.0022419011220336
1499	124.575584411621	-10.9869785308838	5.77303886413574	0.00321592413820326	-3.08191010844894e-05	-0.00457625929266214	-0.00295288790948689
1500	121.328842163086	-9.36360740661621	5.64316940307617	-0.00360223650932312	0.00386527273803949	-0.0026282137259841	0.00289124972186983
1501	121.328842163086	-11.311653137207	6.09771347045898	-0.00132951640989631	0.000618529506027699	0.000943203864153475	-3.08191010844894e-05
1502	124.575584411621	-10.9869785308838	6.09771347045898	0.000943203864153475	0.00418994715437293	0.00841071270406246	0.00159255252219737
1503	123.926239013672	-10.6623048782349	6.22758293151855	-0.0104203969240189	-0.00425158534198999	-3.08191010844894e-05	0.00646266713738441
1504	123.926239013672	-11.311653137207	5.64316940307617	0.00256657530553639	0.00321592413820326	-0.000680167751852423	0.000618529506027699
1505	122.627540588379	-11.311653137207	6.03277826309204	0.0343846566975117	-3.08191010844894e-05	-0.00100484199356288	-0.00944637414067984
1506	121.328842163086	-11.6363277435303	5.90290880203247	0.0152288740500808	-0.00360223650932312	-0.00490093370899558	-0.00230353930965066
1507	125.874282836914	-11.9610013961792	6.09771347045898	0.00321592413820326	-0.00879702530801296	-0.00132951640989631	0.0116574559360743
1508	121.978187561035	-9.68828201293945	5.96784353256226	0.00289124972186983	-3.08191010844894e-05	0.00451462110504508	-0.00652430532500148
1509	120.679496765137	-10.9869785308838	5.96784353256226	-0.0117190945893526	0.00418994715437293	-0.00749832857400179	-0.000355493422830477
1510	122.627540588379	-9.68828201293945	5.51329946517944	0.01100810803473	0.00938473641872406	-0.00912170019000769	0.00159255252219737
1511	121.978187561035	-9.68828201293945	5.31849479675293	0.00159255252219737	-0.00619963090866804	-0.00230353930965066	-0.00392691092565656
1512	121.978187561035	-11.311653137207	5.77303886413574	-3.08191010844894e-05	-0.000355493422830477	-0.00847235135734081	0.00483929552137852
1513	123.276885986328	-11.311653137207	5.70810413360596	-0.00944637414067984	-3.08191010844894e-05	-0.0123684434220195	-0.00165419070981443
1514	122.627540588379	-10.9869785308838	5.77303886413574	0.013930176384747	-0.00684897974133492	0.00483929552137852	0.00256657530553639
1515	122.627540588379	-10.6623048782349	5.70810413360596	0.00970941036939621	0.00126787810586393	-0.0172385573387146	-0.00587495695799589
1516	121.978187561035	-10.6623048782349	6.09771347045898	0.00841071270406246	0.00191722682211548	-0.00132951640989631	0.00516396993771195
1517	121.978187561035	-11.311653137207	5.77303886413574	-0.000680167751852423	-0.00360223650932312	0.00386527273803949	0.0116574559360743
1518	121.978187561035	-11.311653137207	5.96784353256226	0.00483929552137852	-0.00100484199356288	-0.00814767740666866	-0.00522560812532902
1519	123.276885986328	-9.68828201293945	5.51329946517944	0.0100340843200684	0.00256657530553639	-0.00132951640989631	-0.00587495695799589
1520	123.276885986328	-10.3376302719116	5.51329946517944	0.00191722682211548	0.00808603875339031	-0.00912170019000769	-0.00360223650932312
1521	124.575584411621	-11.6363277435303	5.96784353256226	-0.00327756232582033	-0.00977104809135199	-0.00392691092565656	0.0022419011220336
1522	123.276885986328	-11.6363277435303	6.09771347045898	0.000943203864153475	-0.00912170019000769	0.011982130818069	0.00808603875339031
1523	123.276885986328	-10.6623048782349	6.16264820098877	0.00711201597005129	-0.00619963090866804	0.000618529506027699	0.00289124972186983
1524	121.978187561035	-11.6363277435303	5.64316940307617	-0.00879702530801296	0.000293855206109583	-0.00165419070981443	0.00354059832170606
1525	120.679496765137	-10.3376302719116	5.77303886413574	0.0171769186854362	-0.00522560812532902	-0.00197886489331722	-0.00360223650932312
1526	121.328842163086	-10.0129556655884	5.57823419570923	0.000618529506027699	-0.0110697457566857	0.00451462110504508	-0.00457625929266214
1527	123.926239013672	-11.311653137207	5.38343000411987	-0.00360223650932312	-0.00230353930965066	0.00418994715437293	0.00548864435404539
1528	121.978187561035	-10.3376302719116	5.64316940307617	0.01847561635077	0.00354059832170606	0.000943203864153475	0.00776136433705688
1529	124.575584411621	-11.9610013961792	5.96784353256226	0.00646266713738441	0.00873538758605719	-0.0107450718060136	0.00646266713738441
1530	122.627540588379	-11.311653137207	5.77303886413574	0.00938473641872406	0.00354059832170606	0.00548864435404539	-0.0100957229733467
1531	121.328842163086	-10.0129556655884	5.38343000411987	-0.00652430532500148	0.0022419011220336	-0.00587495695799589	0.00418994715437293
1532	122.627540588379	-10.9869785308838	5.70810413360596	-0.00165419070981443	0.0022419011220336	-0.00652430532500148	0.00451462110504508
1533	122.627540588379	-11.311653137207	6.03277826309204	-0.00327756232582033	0.0126314787194133	-0.0104203969240189	0.000618529506027699
1534	121.978187561035	-10.0129556655884	5.70810413360596	-0.0162645354866982	0.00906006153672934	-0.00230353930965066	-0.0026282137259841
1535	123.276885986328	-10.3376302719116	5.44836473464966	-0.00327756232582033	0.00711201597005129	-0.00522560812532902	-0.00392691092565656
1536	123.926239013672	-10.9869785308838	6.35745286941528	0.00516396993771195	-0.00490093370899558	-0.000355493422830477	-0.00457625929266214
1537	123.276885986328	-12.6103506088257	6.09771347045898	-0.00295288790948689	-0.00652430532500148	0.00126787810586393	0.00451462110504508
1538	122.627540588379	-11.311653137207	5.96784353256226	0.00289124972186983	-0.00587495695799589	0.00743668992072344	-0.00360223650932312
1539	122.627540588379	-9.68828201293945	5.77303886413574	-0.0104203969240189	0.0022419011220336	0.00191722682211548	-0.00457625929266214
1540	120.030143737793	-10.9869785308838	5.90290880203247	-0.0139918150380254	0.000943203864153475	-0.00425158534198999	-0.00100484199356288
1541	122.627540588379	-10.9869785308838	5.96784353256226	-0.00879702530801296	-0.00652430532500148	0.0113327819854021	-0.00197886489331722
1542	123.926239013672	-11.6363277435303	5.90290880203247	0.00581331877037883	-0.00587495695799589	0.00678734155371785	-0.00295288790948689
1543	124.575584411621	-11.6363277435303	5.77303886413574	-0.00490093370899558	-0.00587495695799589	-0.00587495695799589	-0.00425158534198999
1544	123.276885986328	-11.311653137207	6.03277826309204	0.00548864435404539	0.00483929552137852	-0.00132951640989631	-0.00587495695799589
1545	121.978187561035	-11.311653137207	5.70810413360596	0.00581331877037883	-0.00490093370899558	-0.000355493422830477	0.00321592413820326
1546	123.276885986328	-10.6623048782349	5.96784353256226	-0.00977104809135199	-0.00847235135734081	0.000943203864153475	0.00841071270406246
1547	123.276885986328	-10.9869785308838	5.96784353256226	0.00256657530553639	-0.0026282137259841	0.0022419011220336	0.00321592413820326
1548	118.7314453125	-10.3376302719116	5.83797359466553	-0.0100957229733467	0.00483929552137852	-0.00165419070981443	0.00191722682211548
1549	123.926239013672	-11.6363277435303	6.16264820098877	0.0136055024340749	0.0123068047687411	-0.00749832857400179	-0.00100484199356288
1550	121.978187561035	-10.3376302719116	5.64316940307617	0.00776136433705688	0.00354059832170606	-0.0100957229733467	0.000943203864153475
1551	121.978187561035	-10.3376302719116	5.90290880203247	0.00321592413820326	0.00873538758605719	-0.00360223650932312	0.00159255252219737
1552	123.276885986328	-11.6363277435303	6.09771347045898	0.00386527273803949	-0.00360223650932312	-0.00230353930965066	-0.000355493422830477
1553	122.627540588379	-12.2856760025024	6.09771347045898	-0.00912170019000769	0.00126787810586393	0.0022419011220336	0.00191722682211548
1554	121.978187561035	-10.6623048782349	6.16264820098877	-0.00782300252467394	0.0123068047687411	-0.00782300252467394	0.000293855206109583
1555	120.679496765137	-10.0129556655884	5.77303886413574	0.0191249661147594	0.00906006153672934	-0.00490093370899558	-0.00230353930965066
1556	121.328842163086	-11.311653137207	6.09771347045898	-0.00555028254166245	0.00873538758605719	-0.0113944197073579	-0.00360223650932312
1557	123.926239013672	-11.6363277435303	5.90290880203247	-0.000355493422830477	-0.00295288790948689	0.00191722682211548	0.00776136433705688
1558	122.627540588379	-10.3376302719116	5.38343000411987	0.0207483377307653	0.00581331877037883	-0.00587495695799589	-0.00490093370899558
1559	123.276885986328	-10.3376302719116	5.51329946517944	-3.08191010844894e-05	0.00126787810586393	-0.00230353930965066	0.000943203864153475
1560	123.276885986328	-11.311653137207	5.57823419570923	0.0171769186854362	-0.00165419070981443	0.012956153601408	-0.00555028254166245
1561	123.276885986328	-11.9610013961792	6.09771347045898	-0.00912170019000769	-0.00944637414067984	0.00873538758605719	-0.00490093370899558
1562	123.276885986328	-11.6363277435303	6.29251766204834	-0.00392691092565656	-0.00360223650932312	0.00581331877037883	0.00646266713738441
1563	120.679496765137	-11.311653137207	6.03277826309204	-0.00425158534198999	-0.00132951640989631	0.000618529506027699	0.00678734155371785
1564	121.978187561035	-10.6623048782349	5.70810413360596	-0.00944637414067984	0.00776136433705688	0.000293855206109583	-0.00165419070981443
1565	121.328842163086	-10.6623048782349	5.44836473464966	-0.00392691092565656	0.00289124972186983	-0.00587495695799589	-3.08191010844894e-05
1566	121.978187561035	-10.3376302719116	5.25356006622314	0.00191722682211548	-0.00197886489331722	-0.00165419070981443	-0.00295288790948689
1567	123.926239013672	-11.311653137207	5.77303886413574	0.0123068047687411	0.000943203864153475	-0.000680167751852423	0.00289124972186983
1568	122.627540588379	-10.9869785308838	5.77303886413574	0.0191249661147594	0.00711201597005129	-0.0026282137259841	0.00516396993771195
1569	122.627540588379	-11.311653137207	5.96784353256226	0.0100340843200684	0.00776136433705688	-0.00522560812532902	-0.00327756232582033
1570	121.328842163086	-9.68828201293945	5.83797359466553	-0.00230353930965066	0.00970941036939621	-0.00944637414067984	-0.00360223650932312
1571	120.679496765137	-10.0129556655884	5.51329946517944	0.00256657530553639	0.00776136433705688	-0.0123684434220195	0.00386527273803949
1572	122.627540588379	-10.9869785308838	5.90290880203247	-0.0120437685400248	0.00256657530553639	-0.0133424662053585	0.00970941036939621
1573	122.627540588379	-10.9869785308838	5.96784353256226	0.0233457311987877	0.000943203864153475	-0.00782300252467394	0.00711201597005129
1574	122.627540588379	-10.0129556655884	5.57823419570923	-0.00327756232582033	0.00451462110504508	-0.0133424662053585	-0.00684897974133492
1575	121.328842163086	-10.0129556655884	5.70810413360596	-0.00782300252467394	0.0100340843200684	-0.00619963090866804	-0.00522560812532902
1576	122.627540588379	-12.2856760025024	6.42238759994507	0.013930176384747	-3.08191010844894e-05	-0.00230353930965066	-0.00197886489331722
1577	122.627540588379	-12.2856760025024	6.09771347045898	-0.00814767740666866	0.00289124972186983	0.00289124972186983	0.00386527273803949
1578	120.679496765137	-10.6623048782349	5.83797359466553	-0.0100957229733467	-0.00555028254166245	-0.00230353930965066	0.000618529506027699
1579	121.978187561035	-11.311653137207	5.44836473464966	-0.000355493422830477	-0.00165419070981443	-0.00295288790948689	-0.00360223650932312
1580	121.978187561035	-9.68828201293945	5.51329946517944	0.000618529506027699	0.00451462110504508	-0.00425158534198999	-0.00165419070981443
1581	121.978187561035	-10.6623048782349	5.70810413360596	-0.00165419070981443	-0.00587495695799589	0.00678734155371785	0.000293855206109583
1582	124.575584411621	-11.311653137207	5.96784353256226	0.00386527273803949	-0.00392691092565656	0.0022419011220336	-0.0026282137259841
1583	123.276885986328	-10.9869785308838	6.09771347045898	0.0126314787194133	0.000618529506027699	0.00256657530553639	-0.00165419070981443
1584	121.978187561035	-12.2856760025024	5.83797359466553	-0.00912170019000769	-0.00132951640989631	-0.00749832857400179	0.00386527273803949
1585	122.627540588379	-10.6623048782349	5.44836473464966	0.00938473641872406	0.00548864435404539	0.000618529506027699	0.00191722682211548
1586	121.328842163086	-9.68828201293945	5.90290880203247	-0.017887907102704	0.00354059832170606	0.00321592413820326	-0.00197886489331722
1587	121.978187561035	-10.9869785308838	6.16264820098877	0.0126314787194133	-0.00100484199356288	-0.00619963090866804	0.00321592413820326
1588	121.978187561035	-10.0129556655884	5.90290880203247	-0.0104203969240189	0.00451462110504508	-0.00392691092565656	0.0022419011220336
1589	123.276885986328	-10.9869785308838	5.90290880203247	-0.00944637414067984	0.01847561635077	-0.0237320438027382	0.00451462110504508
1590	121.328842163086	-9.68828201293945	5.64316940307617	0.0123068047687411	0.011982130818069	-0.00295288790948689	-0.00425158534198999
1591	121.978187561035	-10.3376302719116	5.77303886413574	-0.00619963090866804	0.00808603875339031	-0.0100957229733467	-0.00100484199356288
1592	122.627540588379	-12.6103506088257	6.74706172943115	-3.08191010844894e-05	-0.00425158534198999	-0.0120437685400248	0.00354059832170606
1593	124.575584411621	-11.311653137207	6.09771347045898	0.00289124972186983	0.0155535480007529	-0.00814767740666866	-0.00230353930965066
1594	120.030143737793	-9.68828201293945	5.70810413360596	0.000943203864153475	0.0145795252174139	-0.00684897974133492	-0.00197886489331722
1595	120.679496765137	-10.0129556655884	5.64316940307617	-0.00944637414067984	0.00516396993771195	-0.00652430532500148	0.000293855206109583
1596	125.224937438965	-11.311653137207	6.35745286941528	0.0126314787194133	0.00581331877037883	0.00159255252219737	0.00159255252219737
1597	123.276885986328	-10.6623048782349	5.83797359466553	-0.00912170019000769	-0.00684897974133492	0.00711201597005129	0.000618529506027699
1598	122.627540588379	-10.6623048782349	5.70810413360596	-0.00100484199356288	-0.00555028254166245	0.0145795252174139	0.00418994715437293
1599	123.926239013672	-12.2856760025024	5.44836473464966	0.0126314787194133	-0.00847235135734081	0.00418994715437293	0.00289124972186983
1600	121.978187561035	-10.9869785308838	5.96784353256226	0.00321592413820326	-0.0146411629393697	-0.0107450718060136	-0.00457625929266214
1601	121.328842163086	-10.6623048782349	5.90290880203247	-0.000355493422830477	-0.0188619289547205	-0.0110697457566857	-0.00132951640989631
1602	120.030143737793	-10.9869785308838	6.09771347045898	-0.0149658378213644	-0.00879702530801296	0.00126787810586393	0.00678734155371785
1603	123.276885986328	-10.9869785308838	6.09771347045898	0.000618529506027699	-0.00327756232582033	0.00256657530553639	-0.00327756232582033
1604	123.926239013672	-11.311653137207	5.64316940307617	0.012956153601408	-0.0110697457566857	0.0116574559360743	0.000618529506027699
1605	121.978187561035	-10.3376302719116	5.57823419570923	0.0162028968334198	0.000943203864153475	0.011982130818069	-0.00847235135734081
1606	124.575584411621	-10.3376302719116	5.64316940307617	-0.00327756232582033	-0.0126931173726916	0.0132808275520802	0.0022419011220336
1607	124.575584411621	-12.9350242614746	5.77303886413574	-0.0224333461374044	-0.0113944197073579	0.00256657530553639	-0.000680167751852423
1608	120.679496765137	-10.0129556655884	5.70810413360596	0.00451462110504508	-0.00425158534198999	-0.00360223650932312	-0.000355493422830477
1609	123.276885986328	-11.311653137207	6.03277826309204	0.00126787810586393	0.0106834331527352	-0.0100957229733467	0.00418994715437293
1610	119.380798339844	-10.6623048782349	5.64316940307617	-0.0026282137259841	0.00678734155371785	-0.00100484199356288	-0.00230353930965066
1611	121.978187561035	-9.68828201293945	5.70810413360596	0.00354059832170606	0.00418994715437293	0.00483929552137852	-0.00132951640989631
1612	123.926239013672	-11.6363277435303	5.90290880203247	0.00191722682211548	-0.00392691092565656	-0.0113944197073579	0.00548864435404539
1613	124.575584411621	-11.311653137207	5.90290880203247	0.00613799272105098	0.00808603875339031	-0.0113944197073579	0.00289124972186983
1614	121.978187561035	-11.6363277435303	5.83797359466553	0.0100340843200684	0.00678734155371785	-0.0110697457566857	-0.00360223650932312
1615	123.276885986328	-11.6363277435303	5.77303886413574	0.0136055024340749	-0.00490093370899558	-0.00587495695799589	-0.00295288790948689
1616	123.276885986328	-10.9869785308838	6.22758293151855	0.0162028968334198	0.000618529506027699	-0.00295288790948689	-0.00522560812532902
1617	123.276885986328	-10.9869785308838	5.96784353256226	-0.0117190945893526	0.00159255252219737	-0.000355493422830477	0.00289124972186983
1618	122.627540588379	-10.6623048782349	5.70810413360596	-0.0107450718060136	0.00483929552137852	-0.00490093370899558	0.00548864435404539
1619	123.276885986328	-10.9869785308838	5.96784353256226	0.00418994715437293	0.00613799272105098	0.000943203864153475	-0.000680167751852423
1620	121.978187561035	-10.3376302719116	5.70810413360596	-0.00327756232582033	0.0106834331527352	0.00256657530553639	-0.00522560812532902
1621	122.627540588379	-10.3376302719116	5.77303886413574	0.0158782228827477	-0.00230353930965066	0.00289124972186983	-0.00652430532500148
1622	122.627540588379	-11.6363277435303	5.96784353256226	0.00483929552137852	-0.0026282137259841	0.01100810803473	-0.000355493422830477
1623	123.276885986328	-12.6103506088257	6.16264820098877	0.000618529506027699	-0.0113944197073579	0.00418994715437293	0.00548864435404539
1624	121.328842163086	-10.9869785308838	5.70810413360596	-0.00684897974133492	0.00321592413820326	-0.00847235135734081	-0.00360223650932312
1625	119.380798339844	-10.3376302719116	5.51329946517944	-0.00912170019000769	-0.0026282137259841	-0.00132951640989631	-0.000680167751852423
1626	123.276885986328	-11.311653137207	5.64316940307617	-3.08191010844894e-05	-0.00392691092565656	-0.00392691092565656	0.000943203864153475
1627	123.926239013672	-11.311653137207	5.70810413360596	-0.00782300252467394	-0.000355493422830477	-0.00392691092565656	-0.0026282137259841
1628	121.328842163086	-10.0129556655884	5.77303886413574	0.0142548503354192	0.0103587592020631	-0.00684897974133492	0.00646266713738441
1629	125.224937438965	-11.6363277435303	6.22758293151855	0.00548864435404539	0.00906006153672934	-0.0123684434220195	-0.00100484199356288
1630	121.328842163086	-11.311653137207	5.70810413360596	0.00483929552137852	-0.00360223650932312	-0.00425158534198999	-0.00490093370899558
1631	121.978187561035	-10.9869785308838	5.64316940307617	0.00321592413820326	-0.00295288790948689	-0.00392691092565656	-0.00684897974133492
1632	123.926239013672	-11.6363277435303	5.83797359466553	-0.0133424662053585	0.000618529506027699	-0.00619963090866804	-0.00197886489331722
1633	120.030143737793	-10.9869785308838	5.96784353256226	-0.0159398596733809	-0.00749832857400179	0.00256657530553639	-0.00555028254166245
1634	121.978187561035	-10.3376302719116	6.16264820098877	0.00776136433705688	0.00159255252219737	-0.00555028254166245	-0.00197886489331722
1635	122.627540588379	-10.6623048782349	5.70810413360596	0.0126314787194133	0.00743668992072344	-0.00912170019000769	-0.00879702530801296
1636	123.276885986328	-11.311653137207	5.83797359466553	0.00548864435404539	0.00289124972186983	-0.00749832857400179	0.000293855206109583
1637	123.926239013672	-11.6363277435303	6.16264820098877	-0.00490093370899558	-0.00230353930965066	-0.00814767740666866	0.00256657530553639
1638	122.627540588379	-11.6363277435303	5.77303886413574	0.012956153601408	-0.0104203969240189	-0.0100957229733467	-0.00684897974133492
1639	123.276885986328	-12.2856760025024	5.57823419570923	-0.0117190945893526	-0.00392691092565656	-0.0113944197073579	-0.00490093370899558
1640	122.627540588379	-10.6623048782349	5.64316940307617	0.00159255252219737	0.00191722682211548	-0.0169138833880424	-0.00425158534198999
1641	120.030143737793	-11.311653137207	5.96784353256226	-0.0237320438027382	0.00354059832170606	0.00451462110504508	-0.00782300252467394
1642	123.276885986328	-11.9610013961792	6.5522575378418	-0.00587495695799589	0.00386527273803949	0.00516396993771195	0.00613799272105098
1643	124.575584411621	-11.6363277435303	5.77303886413574	-0.00555028254166245	0.00451462110504508	0.0158782228827477	0.00256657530553639
1644	122.627540588379	-10.6623048782349	5.64316940307617	0.0103587592020631	0.0103587592020631	0.00354059832170606	0.00321592413820326
1645	121.328842163086	-10.6623048782349	5.83797359466553	-0.000680167751852423	0.0123068047687411	-0.00165419070981443	-0.00555028254166245
1646	125.224937438965	-11.9610013961792	5.90290880203247	0.00678734155371785	0.00321592413820326	0.00581331877037883	-0.00132951640989631
1647	123.276885986328	-11.6363277435303	5.70810413360596	0.0132808275520802	0.000943203864153475	-0.000355493422830477	0.0022419011220336
1648	121.978187561035	-11.311653137207	6.03277826309204	-0.0026282137259841	0.0168522447347641	0.00159255252219737	0.00289124972186983
1649	121.328842163086	-11.311653137207	5.90290880203247	0.000943203864153475	0.0191249661147594	-0.00814767740666866	0.00906006153672934
1650	121.978187561035	-10.6623048782349	5.44836473464966	0.00613799272105098	0.00451462110504508	-0.00100484199356288	-0.00490093370899558
1651	123.276885986328	-11.6363277435303	5.51329946517944	0.00938473641872406	0.00256657530553639	-0.0120437685400248	0.0106834331527352
1652	123.926239013672	-12.2856760025024	5.57823419570923	0.00743668992072344	0.00516396993771195	-0.0133424662053585	-0.00132951640989631
1653	124.575584411621	-12.6103506088257	5.90290880203247	0.0162028968334198	0.00581331877037883	-0.00749832857400179	0.00873538758605719
1654	123.276885986328	-12.9350242614746	5.83797359466553	0.000618529506027699	-0.00587495695799589	-0.0162645354866982	0.0022419011220336
1655	122.627540588379	-10.9869785308838	5.83797359466553	0.0188002903014421	-0.00490093370899558	-0.00717365415766835	0.00321592413820326
1656	123.276885986328	-10.6623048782349	6.16264820098877	0.00256657530553639	0.00159255252219737	-0.00100484199356288	-0.00100484199356288
1657	123.276885986328	-12.2856760025024	5.70810413360596	-0.0198359526693821	-0.0107450718060136	0.00256657530553639	0.00906006153672934
1658	121.978187561035	-9.68828201293945	5.57823419570923	-0.000355493422830477	-0.00717365415766835	-0.00197886489331722	0.00418994715437293
1659	124.575584411621	-11.6363277435303	5.44836473464966	0.00841071270406246	-0.00230353930965066	-0.00327756232582033	0.000293855206109583
1660	122.627540588379	-10.0129556655884	5.44836473464966	0.0158782228827477	-0.0201606266200542	-0.00360223650932312	0.00126787810586393
1661	122.627540588379	-10.9869785308838	5.96784353256226	-0.00100484199356288	-0.0188619289547205	0.0116574559360743	-0.00360223650932312
1662	124.575584411621	-13.2596988677979	6.22758293151855	-0.00425158534198999	-0.0188619289547205	0.01100810803473	0.00354059832170606
1663	123.276885986328	-12.2856760025024	5.70810413360596	-0.00425158534198999	-0.00165419070981443	0.011982130818069	0.00386527273803949
1664	121.328842163086	-11.311653137207	5.96784353256226	0.013930176384747	-0.00490093370899558	-0.00165419070981443	0.00613799272105098
1665	121.328842163086	-10.9869785308838	5.44836473464966	0.00159255252219737	0.00906006153672934	-0.00717365415766835	-0.000680167751852423
1666	123.926239013672	-11.311653137207	5.64316940307617	-0.00327756232582033	-0.00392691092565656	-0.00749832857400179	-0.00165419070981443
1667	123.926239013672	-11.6363277435303	5.57823419570923	0.00906006153672934	0.01100810803473	-0.00230353930965066	0.00841071270406246
1668	123.926239013672	-10.3376302719116	6.16264820098877	0.00678734155371785	0.00191722682211548	-0.00782300252467394	0.00516396993771195
1669	123.926239013672	-11.6363277435303	5.96784353256226	0.0116574559360743	-0.00392691092565656	-0.00652430532500148	0.00451462110504508
1670	122.627540588379	-11.6363277435303	5.57823419570923	0.00743668992072344	0.0100340843200684	-0.000355493422830477	-0.00165419070981443
1671	123.276885986328	-10.9869785308838	5.70810413360596	0.00386527273803949	0.00873538758605719	-0.0139918150380254	-0.00490093370899558
1672	121.978187561035	-10.9869785308838	6.16264820098877	0.00191722682211548	0.00321592413820326	0.000293855206109583	0.00743668992072344
1673	123.926239013672	-11.311653137207	6.22758293151855	-0.00490093370899558	-3.08191010844894e-05	-0.000680167751852423	0.000618529506027699
1674	123.276885986328	-11.6363277435303	6.03277826309204	0.00678734155371785	0.00970941036939621	0.000943203864153475	-0.00230353930965066
1675	121.978187561035	-10.0129556655884	6.03277826309204	0.00289124972186983	0.00256657530553639	-0.0152905117720366	-0.00360223650932312
1676	124.575584411621	-10.6623048782349	5.44836473464966	0.00159255252219737	0.00159255252219737	-0.00555028254166245	0.00808603875339031
1677	123.926239013672	-13.2596988677979	5.77303886413574	-0.00392691092565656	0.0022419011220336	-0.00587495695799589	-0.00490093370899558
1678	121.978187561035	-10.9869785308838	5.83797359466553	0.012956153601408	0.00321592413820326	0.00938473641872406	0.00126787810586393
1679	124.575584411621	-11.311653137207	5.96784353256226	0.00873538758605719	0.00321592413820326	-0.000355493422830477	0.00354059832170606
1680	119.380798339844	-10.3376302719116	5.64316940307617	-0.000680167751852423	0.00126787810586393	0.00191722682211548	0.00159255252219737
1681	121.978187561035	-10.3376302719116	6.09771347045898	-0.0120437685400248	-0.00522560812532902	0.00646266713738441	-0.00230353930965066
1682	123.926239013672	-10.6623048782349	5.57823419570923	0.00906006153672934	0.00159255252219737	-3.08191010844894e-05	0.00938473641872406
1683	122.627540588379	-10.0129556655884	5.31849479675293	-0.0139918150380254	0.0022419011220336	0.00646266713738441	-0.00100484199356288
1684	121.978187561035	-10.6623048782349	5.51329946517944	-0.00977104809135199	-0.00165419070981443	-0.00230353930965066	0.00581331877037883
1685	122.627540588379	-11.6363277435303	5.77303886413574	0.00581331877037883	0.00451462110504508	-0.00490093370899558	-0.00749832857400179
1686	123.926239013672	-11.311653137207	6.16264820098877	-0.0126931173726916	0.000293855206109583	0.00841071270406246	-0.00425158534198999
1687	122.627540588379	-10.9869785308838	6.35745286941528	-0.0113944197073579	-0.00132951640989631	-0.00717365415766835	0.0103587592020631
1688	119.380798339844	-10.6623048782349	5.90290880203247	-0.00132951640989631	0.00321592413820326	0.00873538758605719	-0.00490093370899558
1689	123.926239013672	-11.311653137207	5.77303886413574	0.012956153601408	0.00418994715437293	0.0022419011220336	-0.00165419070981443
1690	125.224937438965	-11.311653137207	5.51329946517944	0.0100340843200684	0.00970941036939621	-0.00977104809135199	0.00159255252219737
1691	121.978187561035	-10.3376302719116	5.51329946517944	0.0126314787194133	-0.000355493422830477	-0.00360223650932312	0.000293855206109583
1692	121.978187561035	-11.311653137207	5.51329946517944	-0.00295288790948689	-0.00327756232582033	-0.00132951640989631	-3.08191010844894e-05
1693	123.276885986328	-11.6363277435303	5.70810413360596	0.00613799272105098	-0.00619963090866804	-0.00749832857400179	-0.00522560812532902
1694	121.978187561035	-10.0129556655884	5.90290880203247	-0.00425158534198999	0.00711201597005129	-0.00652430532500148	-0.00230353930965066
1695	120.679496765137	-10.9869785308838	6.22758293151855	0.000293855206109583	-0.000355493422830477	-0.0136671401560307	0.00873538758605719
1696	122.627540588379	-11.6363277435303	5.90290880203247	-0.00360223650932312	-0.000680167751852423	0.00743668992072344	-0.00132951640989631
1697	123.276885986328	-10.0129556655884	5.83797359466553	0.00256657530553639	-0.00490093370899558	0.00386527273803949	0.00678734155371785
1698	121.978187561035	-10.6623048782349	5.70810413360596	-0.0198359526693821	-0.00457625929266214	0.00354059832170606	-0.00490093370899558
1699	123.276885986328	-11.6363277435303	6.16264820098877	0.0197743140161037	-0.0126931173726916	-0.00100484199356288	-0.0107450718060136
1700	123.276885986328	-11.9610013961792	5.64316940307617	0.000293855206109583	-0.0198359526693821	-0.00197886489331722	-0.00522560812532902
1701	123.276885986328	-10.9869785308838	5.90290880203247	-0.00327756232582033	-0.00457625929266214	0.00418994715437293	0.00256657530553639
1702	121.978187561035	-10.3376302719116	5.83797359466553	-0.0188619289547205	0.00321592413820326	0.00938473641872406	-0.000680167751852423
1703	120.030143737793	-10.0129556655884	5.70810413360596	-0.0107450718060136	0.00938473641872406	-0.00392691092565656	0.00483929552137852
1704	121.978187561035	-10.3376302719116	5.77303886413574	0.00191722682211548	0.0126314787194133	-0.00392691092565656	0.00159255252219737
1705	121.978187561035	-10.0129556655884	5.38343000411987	0.00548864435404539	0.00451462110504508	-0.00490093370899558	-0.00457625929266214
1706	123.276885986328	-11.6363277435303	6.22758293151855	0.00646266713738441	0.00646266713738441	0.0022419011220336	0.0103587592020631
1707	123.276885986328	-11.9610013961792	6.48732233047485	-0.00717365415766835	0.00256657530553639	-0.00327756232582033	0.00516396993771195
1708	123.276885986328	-10.9869785308838	5.44836473464966	0.00581331877037883	-0.000355493422830477	-0.00847235135734081	-0.00425158534198999
1709	123.926239013672	-11.6363277435303	5.83797359466553	0.011982130818069	0.0194496400654316	-0.0139918150380254	0.00418994715437293
1710	121.328842163086	-11.6363277435303	5.57823419570923	0.000618529506027699	0.0116574559360743	-0.0162645354866982	-0.00327756232582033
1711	120.679496765137	-10.6623048782349	5.57823419570923	-0.00230353930965066	0.00386527273803949	-0.00619963090866804	0.00418994715437293
1712	123.276885986328	-10.3376302719116	5.96784353256226	0.00256657530553639	0.00743668992072344	-0.0149658378213644	0.00386527273803949
1713	121.978187561035	-10.0129556655884	5.83797359466553	0.000293855206109583	0.00516396993771195	-0.00619963090866804	0.00548864435404539
1714	122.627540588379	-10.0129556655884	6.03277826309204	-0.00717365415766835	0.0116574559360743	-0.00749832857400179	-0.00555028254166245
1715	123.926239013672	-12.6103506088257	5.83797359466553	0.0100340843200684	-0.000355493422830477	-0.0149658378213644	-0.00814767740666866
1716	123.926239013672	-11.6363277435303	5.77303886413574	0.00483929552137852	0.00126787810586393	0.0123068047687411	-0.00230353930965066
1717	121.978187561035	-11.311653137207	5.96784353256226	-0.00327756232582033	0.000618529506027699	-0.00197886489331722	0.00938473641872406
1718	120.030143737793	-10.3376302719116	5.70810413360596	-0.00392691092565656	0.00711201597005129	0.00321592413820326	0.00581331877037883
1719	123.276885986328	-10.6623048782349	5.90290880203247	0.00418994715437293	0.00743668992072344	0.000618529506027699	-0.00392691092565656
1720	121.328842163086	-10.6623048782349	5.77303886413574	0.00289124972186983	0.00678734155371785	0.00321592413820326	0.00159255252219737
1721	122.627540588379	-10.6623048782349	5.38343000411987	-0.00230353930965066	-0.00684897974133492	0.0100340843200684	-0.0026282137259841
1722	121.978187561035	-10.9869785308838	5.38343000411987	-0.00717365415766835	-0.00165419070981443	0.0158782228827477	0.00159255252219737
1723	121.978187561035	-11.9610013961792	5.57823419570923	-0.0107450718060136	-0.00490093370899558	-0.00295288790948689	-0.0123684434220195
1724	121.978187561035	-10.6623048782349	5.57823419570923	0.00548864435404539	0.00613799272105098	0.0022419011220336	0.000618529506027699
1725	119.380798339844	-10.0129556655884	5.83797359466553	-0.0162645354866982	0.0022419011220336	-0.0104203969240189	-0.00717365415766835
1726	124.575584411621	-11.311653137207	6.29251766204834	-0.00652430532500148	-0.00522560812532902	0.00191722682211548	-0.00100484199356288
1727	122.627540588379	-10.9869785308838	6.16264820098877	-0.0104203969240189	-0.00132951640989631	-0.0273034609854221	0.000618529506027699
1728	122.627540588379	-10.6623048782349	5.18862533569336	0.00483929552137852	-0.000355493422830477	-0.0350956469774246	-0.00100484199356288
1729	125.224937438965	-11.311653137207	5.90290880203247	0.0175015944987535	0.00841071270406246	-0.0188619289547205	0.000943203864153475
1730	122.627540588379	-10.9869785308838	5.77303886413574	0.00711201597005129	0.00386527273803949	-0.0146411629393697	-0.00490093370899558
1731	121.978187561035	-11.311653137207	5.96784353256226	0.00808603875339031	-0.0130177913233638	0.000618529506027699	0.00451462110504508
1732	122.627540588379	-10.6623048782349	5.83797359466553	0.00321592413820326	-0.00457625929266214	0.00906006153672934	0.00451462110504508
1733	120.679496765137	-10.0129556655884	5.83797359466553	-0.00295288790948689	-0.000355493422830477	0.00483929552137852	0.00581331877037883
1734	121.978187561035	-10.6623048782349	5.83797359466553	-0.0100957229733467	0.00256657530553639	0.0022419011220336	-0.00425158534198999
1735	124.575584411621	-10.6623048782349	5.57823419570923	0.01100810803473	0.000293855206109583	0.00289124972186983	-0.00652430532500148
1736	123.926239013672	-10.9869785308838	5.77303886413574	0.0162028968334198	-0.00327756232582033	0.00516396993771195	-0.00230353930965066
1737	123.276885986328	-11.9610013961792	5.83797359466553	-0.00912170019000769	-0.0126931173726916	-0.00295288790948689	0.0116574559360743
1738	121.328842163086	-10.9869785308838	5.70810413360596	-0.00230353930965066	-0.0100957229733467	-0.00490093370899558	-0.0120437685400248
1739	123.926239013672	-12.6103506088257	6.35745286941528	0.0220470335334539	-0.00587495695799589	-0.00100484199356288	-0.00327756232582033
1740	122.627540588379	-10.3376302719116	5.83797359466553	0.0022419011220336	0.00970941036939621	0.00256657530553639	-0.00684897974133492
1741	118.7314453125	-9.68828201293945	5.70810413360596	-0.0107450718060136	0.00191722682211548	-0.00197886489331722	0.00516396993771195
1742	122.627540588379	-10.3376302719116	6.03277826309204	0.0142548503354192	0.000293855206109583	-0.00587495695799589	0.00711201597005129
1743	122.627540588379	-10.6623048782349	5.90290880203247	-0.00197886489331722	-0.00100484199356288	-0.0152905117720366	0.00126787810586393
1744	122.627540588379	-10.0129556655884	5.51329946517944	0.00354059832170606	0.00841071270406246	0.0022419011220336	0.0022419011220336
1745	121.328842163086	-10.6623048782349	5.90290880203247	0.000293855206109583	0.00743668992072344	0.0136055024340749	-0.00684897974133492
1746	123.926239013672	-12.9350242614746	5.96784353256226	-0.00555028254166245	0.00289124972186983	0.0178262684494257	-0.00230353930965066
1747	123.276885986328	-11.9610013961792	5.90290880203247	-0.00457625929266214	0.00321592413820326	0.0113327819854021	0.00451462110504508
1748	121.328842163086	-10.3376302719116	5.77303886413574	0.00126787810586393	0.00906006153672934	-0.00165419070981443	0.00354059832170606
1749	122.627540588379	-11.311653137207	6.09771347045898	-0.00392691092565656	0.00613799272105098	-0.00619963090866804	-0.00425158534198999
1750	125.224937438965	-11.311653137207	5.57823419570923	-0.000680167751852423	0.00743668992072344	-0.00587495695799589	-0.000680167751852423
1751	123.926239013672	-10.6623048782349	5.38343000411987	-0.0110697457566857	0.00418994715437293	-0.00230353930965066	-0.00165419070981443
1752	123.276885986328	-9.68828201293945	6.03277826309204	0.000618529506027699	0.00321592413820326	0.00354059832170606	0.00159255252219737
1753	121.978187561035	-10.6623048782349	5.70810413360596	0.0123068047687411	-0.0026282137259841	-0.000355493422830477	0.000943203864153475
1754	123.276885986328	-11.311653137207	5.70810413360596	0.00483929552137852	-0.0117190945893526	0.00711201597005129	-0.00425158534198999
1755	123.926239013672	-10.9869785308838	5.90290880203247	0.000943203864153475	0.00711201597005129	-0.0026282137259841	-0.00652430532500148
1756	121.328842163086	-11.6363277435303	5.90290880203247	0.0126314787194133	-0.00230353930965066	0.00516396993771195	-3.08191010844894e-05
1757	120.679496765137	-10.9869785308838	5.77303886413574	-0.00327756232582033	-0.00782300252467394	0.00191722682211548	0.00970941036939621
1758	121.978187561035	-10.0129556655884	5.77303886413574	0.00581331877037883	0.000293855206109583	0.00289124972186983	0.00159255252219737
1759	125.224937438965	-11.311653137207	6.03277826309204	-0.00652430532500148	-0.00522560812532902	-0.00555028254166245	0.00126787810586393
1760	122.627540588379	-10.6623048782349	5.70810413360596	0.00289124972186983	-0.0195112787187099	0.00841071270406246	-0.0104203969240189
1761	121.978187561035	-10.9869785308838	5.64316940307617	-0.00327756232582033	-0.0120437685400248	0.0113327819854021	-0.00165419070981443
1762	123.276885986328	-11.9610013961792	5.90290880203247	-0.0120437685400248	-0.0100957229733467	0.00159255252219737	0.00613799272105098
1763	121.978187561035	-10.9869785308838	5.77303886413574	0.0145795252174139	-0.00360223650932312	-0.00230353930965066	-0.00555028254166245
1764	119.380798339844	-10.3376302719116	5.83797359466553	0.0178262684494257	0.00256657530553639	-0.00392691092565656	0.00126787810586393
1765	121.978187561035	-10.3376302719116	6.16264820098877	-0.0107450718060136	0.00516396993771195	-0.00912170019000769	-0.00490093370899558
1766	123.926239013672	-10.9869785308838	5.96784353256226	0.00970941036939621	0.00711201597005129	0.00678734155371785	-0.000355493422830477
1767	124.575584411621	-11.6363277435303	5.83797359466553	-0.00165419070981443	0.000293855206109583	-0.00165419070981443	0.00483929552137852
1768	122.627540588379	-10.6623048782349	5.83797359466553	0.00159255252219737	0.0116574559360743	-0.0120437685400248	0.00159255252219737
1769	123.926239013672	-12.6103506088257	5.83797359466553	0.00873538758605719	0.00646266713738441	-0.00879702530801296	0.00418994715437293
1770	124.575584411621	-11.311653137207	5.70810413360596	0.00451462110504508	0.00159255252219737	-0.00944637414067984	0.00386527273803949
1771	121.328842163086	-10.0129556655884	5.83797359466553	0.00776136433705688	0.00711201597005129	-0.00555028254166245	-0.00360223650932312
1772	120.030143737793	-10.3376302719116	5.96784353256226	0.00159255252219737	0.00159255252219737	-0.00879702530801296	0.0155535480007529
1773	123.276885986328	-10.3376302719116	5.70810413360596	-0.00912170019000769	0.00776136433705688	-0.0117190945893526	-0.000355493422830477
1774	122.627540588379	-10.0129556655884	5.64316940307617	0.00613799272105098	0.00970941036939621	-0.00847235135734081	-0.00879702530801296
1775	124.575584411621	-10.9869785308838	5.44836473464966	0.000618529506027699	0.0123068047687411	-0.00814767740666866	0.000943203864153475
1776	125.224937438965	-11.6363277435303	5.83797359466553	-0.00944637414067984	0.000618529506027699	0.00191722682211548	-0.00295288790948689
1777	123.276885986328	-11.9610013961792	6.09771347045898	-0.00977104809135199	-0.00132951640989631	0.00776136433705688	0.000618529506027699
1778	121.328842163086	-10.6623048782349	5.83797359466553	-0.0159398596733809	-0.00392691092565656	-0.00684897974133492	0.00354059832170606
1779	123.276885986328	-11.311653137207	5.90290880203247	-0.0107450718060136	0.00289124972186983	-3.08191010844894e-05	-0.00197886489331722
1780	120.030143737793	-10.0129556655884	5.51329946517944	-0.00295288790948689	0.00776136433705688	-0.00652430532500148	-0.00100484199356288
1781	123.276885986328	-10.0129556655884	5.51329946517944	-0.0276281367987394	-0.00100484199356288	0.00483929552137852	0.00418994715437293
1782	122.627540588379	-10.0129556655884	5.44836473464966	0.00613799272105098	0.00321592413820326	0.00743668992072344	0.00386527273803949
1783	121.328842163086	-10.0129556655884	5.57823419570923	0.00191722682211548	0.00613799272105098	-0.000680167751852423	-0.000680167751852423
1784	122.627540588379	-10.9869785308838	5.83797359466553	-0.0107450718060136	0.00191722682211548	0.000943203864153475	0.0022419011220336
1785	121.328842163086	-11.311653137207	5.83797359466553	0.0194496400654316	-0.00392691092565656	-0.00814767740666866	-0.00555028254166245
1786	123.276885986328	-11.6363277435303	5.77303886413574	-0.0169138833880424	0.00289124972186983	0.00548864435404539	0.00548864435404539
1787	122.627540588379	-11.311653137207	5.96784353256226	-0.00944637414067984	0.00581331877037883	-0.00230353930965066	0.00256657530553639
1788	120.679496765137	-10.0129556655884	5.83797359466553	-0.0113944197073579	0.00516396993771195	-0.000680167751852423	-0.00100484199356288
1789	123.926239013672	-11.311653137207	6.22758293151855	0.00678734155371785	0.0100340843200684	-0.00619963090866804	0.00711201597005129
1790	123.276885986328	-10.6623048782349	5.77303886413574	0.0123068047687411	0.00516396993771195	-0.00782300252467394	-0.00457625929266214
1791	121.978187561035	-10.3376302719116	5.83797359466553	0.00841071270406246	0.00126787810586393	-0.00425158534198999	-0.00230353930965066
1792	121.328842163086	-11.311653137207	5.64316940307617	0.0022419011220336	-0.00619963090866804	-0.00587495695799589	0.00646266713738441
1793	121.978187561035	-11.6363277435303	5.70810413360596	0.00516396993771195	-0.0104203969240189	-0.00652430532500148	-0.00425158534198999
1794	121.328842163086	-10.0129556655884	5.70810413360596	0.0168522447347641	0.00581331877037883	-0.00555028254166245	-0.00457625929266214
1795	120.030143737793	-10.3376302719116	5.90290880203247	0.0220470335334539	0.00678734155371785	-0.00782300252467394	-0.000355493422830477
1796	122.627540588379	-10.9869785308838	6.09771347045898	0.00256657530553639	-0.00295288790948689	0.0022419011220336	0.00354059832170606
1797	123.926239013672	-11.9610013961792	6.29251766204834	0.00354059832170606	-0.00490093370899558	-0.00652430532500148	-0.00100484199356288
1798	121.978187561035	-10.3376302719116	5.77303886413574	0.00808603875339031	-0.00619963090866804	0.000618529506027699	-0.00522560812532902
1799	123.926239013672	-11.311653137207	5.64316940307617	0.00678734155371785	0.00191722682211548	0.0022419011220336	0.000618529506027699
1800	121.978187561035	-10.9869785308838	5.64316940307617	-0.0126931173726916	-0.00814767740666866	0.00938473641872406	-0.00847235135734081
1801	123.276885986328	-10.6623048782349	5.83797359466553	0.0022419011220336	-0.00912170019000769	0.00613799272105098	-0.00392691092565656
1802	121.328842163086	-10.6623048782349	6.09771347045898	0.0113327819854021	-0.00587495695799589	0.00841071270406246	0.00678734155371785
1803	120.030143737793	-10.3376302719116	6.03277826309204	-0.0100957229733467	-0.00619963090866804	-0.00100484199356288	-0.00197886489331722
1804	122.627540588379	-10.6623048782349	6.16264820098877	0.00776136433705688	-0.00100484199356288	0.00126787810586393	-0.00360223650932312
1805	121.978187561035	-10.3376302719116	5.57823419570923	0.00126787810586393	-0.00619963090866804	-0.00977104809135199	-0.00425158534198999
1806	123.926239013672	-11.6363277435303	5.96784353256226	-0.0156151866540313	-0.00165419070981443	-0.00879702530801296	-0.00295288790948689
1807	123.276885986328	-11.6363277435303	5.70810413360596	0.00256657530553639	-0.00425158534198999	-0.000355493422830477	-0.000680167751852423
1808	122.627540588379	-11.6363277435303	5.70810413360596	0.020423661917448	0.00386527273803949	-0.0026282137259841	0.0123068047687411
1809	124.575584411621	-11.311653137207	5.90290880203247	0.0152288740500808	0.00613799272105098	-0.00425158534198999	0.00159255252219737
1810	120.679496765137	-9.68828201293945	5.77303886413574	0.00191722682211548	0.00906006153672934	-0.00392691092565656	-0.00165419070981443
1811	120.030143737793	-10.3376302719116	5.77303886413574	-0.0143164889886975	0.0116574559360743	-0.00652430532500148	0.00126787810586393
1812	123.276885986328	-10.9869785308838	5.64316940307617	0.00841071270406246	-3.08191010844894e-05	-0.00132951640989631	0.000293855206109583
1813	123.926239013672	-10.6623048782349	5.44836473464966	-0.00327756232582033	0.000943203864153475	-0.00392691092565656	-0.00230353930965066
1814	122.627540588379	-10.0129556655884	5.77303886413574	0.00808603875339031	0.0106834331527352	-0.0026282137259841	0.00289124972186983
1815	121.328842163086	-11.311653137207	5.51329946517944	0.0158782228827477	0.000943203864153475	-0.00847235135734081	-0.00230353930965066
1816	123.276885986328	-11.6363277435303	5.96784353256226	0.0145795252174139	0.00321592413820326	0.00418994715437293	-0.00327756232582033
1817	122.627540588379	-11.6363277435303	6.48732233047485	0.000618529506027699	-0.00360223650932312	-0.00132951640989631	0.00386527273803949
1818	120.030143737793	-10.0129556655884	5.77303886413574	0.00581331877037883	0.00256657530553639	-0.00457625929266214	-0.000680167751852423
1819	123.276885986328	-11.6363277435303	5.90290880203247	-0.017887907102704	0.00126787810586393	-0.00555028254166245	-0.000680167751852423
1820	122.627540588379	-10.0129556655884	5.70810413360596	0.0363327041268349	0.00159255252219737	-0.00165419070981443	-0.00392691092565656
1821	121.328842163086	-10.0129556655884	5.64316940307617	0.00354059832170606	-0.00100484199356288	-0.00230353930965066	-0.00230353930965066
1822	121.978187561035	-10.6623048782349	6.35745286941528	0.00191722682211548	-0.00457625929266214	0.0123068047687411	0.000618529506027699
1823	123.276885986328	-11.9610013961792	5.96784353256226	-0.00457625929266214	-0.0026282137259841	0.00354059832170606	0.00126787810586393
1824	121.328842163086	-10.0129556655884	5.83797359466553	0.0022419011220336	0.00386527273803949	-0.000680167751852423	0.00516396993771195
1825	120.030143737793	-10.0129556655884	5.51329946517944	0.00256657530553639	0.00613799272105098	-0.00230353930965066	0.00289124972186983
1826	120.679496765137	-11.311653137207	5.70810413360596	-0.00295288790948689	-0.000680167751852423	-0.00197886489331722	-0.00360223650932312
1827	123.276885986328	-10.9869785308838	5.83797359466553	-0.0113944197073579	-0.00457625929266214	0.00126787810586393	0.00711201597005129
1828	123.926239013672	-10.0129556655884	5.38343000411987	-0.0026282137259841	0.00873538758605719	-0.00879702530801296	0.00191722682211548
1829	123.276885986328	-10.9869785308838	5.90290880203247	0.00289124972186983	0.00776136433705688	-0.00619963090866804	-0.00652430532500148
1830	121.328842163086	-10.3376302719116	5.77303886413574	0.0207483377307653	0.0136055024340749	-0.00360223650932312	0.00256657530553639
1831	123.276885986328	-11.311653137207	5.77303886413574	-3.08191010844894e-05	-0.00360223650932312	-0.0126931173726916	0.00516396993771195
1832	121.978187561035	-10.9869785308838	6.03277826309204	0.00873538758605719	0.00191722682211548	0.000943203864153475	0.000293855206109583
1833	120.679496765137	-11.311653137207	6.87693166732788	-0.0201606266200542	-0.00360223650932312	-0.00490093370899558	0.00516396993771195
1834	121.328842163086	-10.0129556655884	6.48732233047485	0.01847561635077	0.00581331877037883	-0.00457625929266214	0.00191722682211548
1835	121.328842163086	-10.0129556655884	5.83797359466553	-0.00717365415766835	0.00418994715437293	-0.0026282137259841	0.000293855206109583
1836	123.926239013672	-11.311653137207	5.90290880203247	0.00646266713738441	0.00159255252219737	-0.00555028254166245	-0.00197886489331722
1837	123.276885986328	-11.6363277435303	6.09771347045898	-0.00197886489331722	0.00321592413820326	0.00451462110504508	0.0022419011220336
1838	121.328842163086	-10.9869785308838	5.83797359466553	0.00321592413820326	-0.0139918150380254	0.00613799272105098	0.000943203864153475
1839	122.627540588379	-11.6363277435303	5.64316940307617	-0.00327756232582033	-0.00652430532500148	-3.08191010844894e-05	-0.00425158534198999
1840	121.328842163086	-10.3376302719116	5.70810413360596	-0.0026282137259841	-0.000355493422830477	0.00418994715437293	-0.000355493422830477
1841	118.7314453125	-10.0129556655884	5.77303886413574	-0.00652430532500148	-0.00522560812532902	0.000943203864153475	-0.00360223650932312
1842	122.627540588379	-10.9869785308838	6.03277826309204	-0.0110697457566857	-0.00619963090866804	0.00289124972186983	0.00126787810586393
1843	122.627540588379	-10.9869785308838	6.03277826309204	-0.00717365415766835	0.00126787810586393	0.000618529506027699	0.000293855206109583
1844	122.627540588379	-10.0129556655884	5.31849479675293	0.00451462110504508	0.0106834331527352	-0.00327756232582033	-0.00392691092565656
1845	123.276885986328	-10.6623048782349	5.83797359466553	0.00483929552137852	0.00906006153672934	-0.00847235135734081	0.00289124972186983
1846	122.627540588379	-11.9610013961792	5.83797359466553	0.00516396993771195	-0.00197886489331722	0.00711201597005129	-3.08191010844894e-05
1847	122.627540588379	-12.2856760025024	6.22758293151855	-0.00392691092565656	-0.00165419070981443	-0.0120437685400248	-0.00360223650932312
1848	121.978187561035	-10.3376302719116	5.96784353256226	0.00483929552137852	0.00711201597005129	-0.00165419070981443	0.00354059832170606
1849	120.030143737793	-10.9869785308838	6.16264820098877	0.00451462110504508	0.0145795252174139	-0.00230353930965066	-0.0026282137259841
1850	121.978187561035	-10.3376302719116	6.35745286941528	-0.0126931173726916	0.0113327819854021	-0.00749832857400179	-0.00944637414067984
1851	121.978187561035	-10.6623048782349	5.51329946517944	0.0149041991680861	0.000618529506027699	-0.00879702530801296	-0.00295288790948689
1852	123.276885986328	-11.6363277435303	5.51329946517944	-0.00360223650932312	0.00191722682211548	0.00126787810586393	0.000618529506027699
1853	123.276885986328	-11.311653137207	6.22758293151855	0.00289124972186983	0.00289124972186983	-0.00847235135734081	-0.00360223650932312
1854	121.328842163086	-11.6363277435303	5.96784353256226	0.00159255252219737	-0.00944637414067984	-0.00944637414067984	-0.0026282137259841
1855	121.978187561035	-10.3376302719116	5.77303886413574	0.0425015166401863	-0.00717365415766835	-0.00457625929266214	0.00516396993771195
1856	122.627540588379	-11.9610013961792	5.77303886413574	-0.00392691092565656	0.000618529506027699	-0.00100484199356288	0.000943203864153475
1857	120.679496765137	-10.3376302719116	5.96784353256226	0.0236704051494598	-0.00392691092565656	-0.00522560812532902	-0.000355493422830477
1858	120.679496765137	-10.3376302719116	5.51329946517944	-0.0026282137259841	-0.00555028254166245	0.00191722682211548	-0.00360223650932312
1859	123.926239013672	-11.311653137207	5.70810413360596	-0.00652430532500148	0.00646266713738441	-0.00619963090866804	-0.00360223650932312
1860	121.328842163086	-10.0129556655884	5.64316940307617	0.012956153601408	0.0022419011220336	0.00418994715437293	-0.00165419070981443
1861	122.627540588379	-10.6623048782349	6.03277826309204	-0.00619963090866804	-0.00132951640989631	0.0145795252174139	-0.00425158534198999
1862	121.328842163086	-12.2856760025024	6.22758293151855	-0.00652430532500148	-0.0110697457566857	0.00938473641872406	0.00548864435404539
1863	121.328842163086	-9.68828201293945	6.03277826309204	0.0233457311987877	0.00126787810586393	0.00938473641872406	0.00418994715437293
1864	118.7314453125	-10.3376302719116	5.57823419570923	0.012956153601408	0.0106834331527352	-0.00847235135734081	0.00191722682211548
1865	120.030143737793	-10.3376302719116	5.38343000411987	-0.0130177913233638	0.00289124972186983	0.000943203864153475	-0.00327756232582033
1866	122.627540588379	-10.9869785308838	5.77303886413574	-0.00814767740666866	0.00256657530553639	0.0022419011220336	-3.08191010844894e-05
1867	123.926239013672	-11.311653137207	5.44836473464966	-0.0191866029053926	0.00191722682211548	0.00646266713738441	0.00548864435404539
1868	121.328842163086	-10.3376302719116	5.57823419570923	0.00743668992072344	0.0022419011220336	-0.00327756232582033	0.000293855206109583
1869	123.276885986328	-12.2856760025024	6.09771347045898	0.0132808275520802	0.00451462110504508	-0.00587495695799589	-0.00360223650932312
1870	123.926239013672	-11.311653137207	5.77303886413574	-0.0152905117720366	0.00191722682211548	-0.00587495695799589	0.000293855206109583
1871	121.328842163086	-10.0129556655884	5.64316940307617	0.000618529506027699	0.00451462110504508	-0.00619963090866804	-0.00230353930965066
1872	120.679496765137	-11.6363277435303	5.83797359466553	-0.0104203969240189	-0.00327756232582033	-0.00684897974133492	0.00646266713738441
1873	124.575584411621	-11.9610013961792	6.03277826309204	0.00191722682211548	0.000618529506027699	-0.000680167751852423	-0.00165419070981443
1874	121.978187561035	-11.6363277435303	5.90290880203247	0.00613799272105098	0.00646266713738441	-0.00749832857400179	-0.00587495695799589
1875	121.978187561035	-10.6623048782349	5.90290880203247	-0.000680167751852423	-0.0026282137259841	-0.0123684434220195	0.000618529506027699
1876	121.978187561035	-10.6623048782349	5.90290880203247	0.0136055024340749	-0.00717365415766835	-0.00652430532500148	-0.00879702530801296
1877	123.276885986328	-12.9350242614746	5.77303886413574	-0.0143164889886975	-0.00684897974133492	0.00418994715437293	0.00841071270406246
1878	121.978187561035	-10.9869785308838	5.77303886413574	-0.00392691092565656	-0.00652430532500148	-0.000355493422830477	-0.00295288790948689
1879	122.627540588379	-11.311653137207	6.03277826309204	0.00678734155371785	-0.0026282137259841	-0.00490093370899558	0.00256657530553639
1880	120.679496765137	-11.9610013961792	5.83797359466553	-0.00165419070981443	-0.0110697457566857	-0.00197886489331722	0.00126787810586393
1881	124.575584411621	-10.9869785308838	5.57823419570923	-0.00879702530801296	0.00126787810586393	-0.000355493422830477	-0.00360223650932312
1882	121.978187561035	-10.3376302719116	5.77303886413574	-0.00555028254166245	-0.00555028254166245	0.00126787810586393	0.00743668992072344
1883	123.276885986328	-10.9869785308838	5.70810413360596	-0.00717365415766835	-3.08191010844894e-05	-0.00100484199356288	0.00256657530553639
1884	123.926239013672	-11.9610013961792	5.77303886413574	-0.00782300252467394	0.00776136433705688	-0.00944637414067984	0.000293855206109583
1885	121.978187561035	-12.9350242614746	6.03277826309204	0.00289124972186983	-0.00295288790948689	-0.00457625929266214	-0.00749832857400179
1886	121.978187561035	-10.9869785308838	5.90290880203247	0.0142548503354192	0.00386527273803949	0.000293855206109583	-0.000355493422830477
1887	122.627540588379	-11.6363277435303	6.22758293151855	0.00873538758605719	-0.00619963090866804	-0.00295288790948689	0.00938473641872406
1888	120.030143737793	-10.3376302719116	5.96784353256226	0.000943203864153475	0.00711201597005129	0.00289124972186983	0.00613799272105098
1889	124.575584411621	-11.311653137207	6.16264820098877	-0.00457625929266214	0.0152288740500808	-0.0165892094373703	0.000293855206109583
1890	121.978187561035	-10.6623048782349	5.31849479675293	0.0178262684494257	0.0145795252174139	-0.00879702530801296	-0.00295288790948689
1891	122.627540588379	-11.311653137207	5.57823419570923	0.0022419011220336	0.0106834331527352	-0.00652430532500148	0.00191722682211548
1892	124.575584411621	-12.6103506088257	5.83797359466553	0.0100340843200684	0.00256657530553639	-0.00360223650932312	0.00354059832170606
1893	123.926239013672	-12.2856760025024	5.83797359466553	0.00776136433705688	-0.00295288790948689	-0.0175632312893867	0.00256657530553639
1894	123.276885986328	-11.311653137207	6.22758293151855	0.00321592413820326	0.00678734155371785	-0.00100484199356288	0.00613799272105098
1895	120.679496765137	-11.9610013961792	6.35745286941528	0.012956153601408	0.00581331877037883	-3.08191010844894e-05	-0.00165419070981443
1896	121.328842163086	-10.0129556655884	5.77303886413574	0.00289124972186983	0.00126787810586393	0.00841071270406246	0.00289124972186983
1897	123.276885986328	-11.6363277435303	5.38343000411987	0.00906006153672934	-0.00360223650932312	0.00191722682211548	0.00873538758605719
1898	122.627540588379	-10.3376302719116	5.18862533569336	-0.00295288790948689	-0.0100957229733467	0.00386527273803949	0.00483929552137852
1899	123.926239013672	-11.311653137207	5.77303886413574	0.00483929552137852	0.00581331877037883	-0.00814767740666866	-0.00360223650932312
1900	123.926239013672	-12.6103506088257	6.03277826309204	0.00548864435404539	-0.00619963090866804	-0.00392691092565656	0.000293855206109583
1901	122.627540588379	-11.6363277435303	5.96784353256226	-0.00490093370899558	-0.0026282137259841	0.00808603875339031	-0.00132951640989631
1902	122.627540588379	-10.6623048782349	6.16264820098877	-0.00230353930965066	-0.00555028254166245	0.00548864435404539	0.00159255252219737
1903	121.328842163086	-10.9869785308838	5.90290880203247	-0.00230353930965066	0.00451462110504508	0.00483929552137852	-0.000355493422830477
1904	124.575584411621	-11.311653137207	5.90290880203247	-0.000680167751852423	-0.00132951640989631	-0.00392691092565656	-0.00197886489331722
1905	122.627540588379	-11.6363277435303	5.96784353256226	0.0103587592020631	0.00711201597005129	-0.000680167751852423	-0.000355493422830477
1906	123.926239013672	-10.3376302719116	5.64316940307617	-0.00490093370899558	0.0123068047687411	0.00321592413820326	-0.0026282137259841
1907	124.575584411621	-11.6363277435303	6.16264820098877	-0.0113944197073579	0.00289124972186983	-0.00295288790948689	-0.00230353930965066
1908	121.978187561035	-12.9350242614746	6.16264820098877	-0.0146411629393697	-0.00425158534198999	-0.00327756232582033	0.00483929552137852
1909	123.276885986328	-11.6363277435303	6.09771347045898	0.0132808275520802	0.0116574559360743	-0.00717365415766835	-0.00360223650932312
1910	120.679496765137	-10.0129556655884	5.44836473464966	0.00938473641872406	0.00970941036939621	-0.00619963090866804	-0.00327756232582033
1911	121.978187561035	-11.9610013961792	5.83797359466553	0.00256657530553639	0.00711201597005129	-0.00425158534198999	0.00126787810586393
1912	123.926239013672	-11.6363277435303	5.70810413360596	0.00483929552137852	-0.00327756232582033	-0.0126931173726916	-0.00132951640989631
1913	123.276885986328	-11.6363277435303	5.90290880203247	0.0022419011220336	-0.00619963090866804	-0.00230353930965066	0.00548864435404539
1914	125.224937438965	-11.6363277435303	6.03277826309204	0.0113327819854021	-0.0026282137259841	-0.0139918150380254	-3.08191010844894e-05
1915	123.926239013672	-11.6363277435303	6.35745286941528	0.00581331877037883	0.00581331877037883	0.00451462110504508	-0.00912170019000769
1916	121.328842163086	-11.6363277435303	5.77303886413574	0.00354059832170606	-0.00847235135734081	-0.00555028254166245	-0.000355493422830477
1917	124.575584411621	-11.311653137207	5.64316940307617	-0.0263294391334057	0.000618529506027699	-0.000680167751852423	-0.000680167751852423
1918	120.030143737793	-10.6623048782349	5.51329946517944	-0.00327756232582033	-0.00652430532500148	0.00483929552137852	0.00548864435404539
1919	121.328842163086	-11.9610013961792	6.22758293151855	0.00646266713738441	0.0168522447347641	0.00548864435404539	0.00646266713738441
1920	123.926239013672	-11.311653137207	5.51329946517944	0.00776136433705688	0.00191722682211548	-0.00847235135734081	-0.00327756232582033
1921	121.978187561035	-10.6623048782349	5.57823419570923	-0.00100484199356288	-0.00490093370899558	0.00938473641872406	-0.000355493422830477
1922	123.276885986328	-10.9869785308838	5.90290880203247	-0.00652430532500148	-0.00295288790948689	-0.000680167751852423	0.000943203864153475
1923	123.276885986328	-11.6363277435303	5.77303886413574	-0.00847235135734081	-0.00912170019000769	0.00321592413820326	-0.00295288790948689
1924	123.276885986328	-13.2596988677979	5.96784353256226	-0.000680167751852423	0.000943203864153475	0.00289124972186983	0.00159255252219737
1925	123.926239013672	-11.311653137207	5.77303886413574	-0.00879702530801296	-0.00197886489331722	0.00191722682211548	-0.0130177913233638
1926	120.030143737793	-10.6623048782349	5.83797359466553	-0.00360223650932312	-0.000355493422830477	-3.08191010844894e-05	-0.00132951640989631
1927	122.627540588379	-11.311653137207	6.29251766204834	0.00808603875339031	0.00613799272105098	0.000943203864153475	0.00159255252219737
1928	125.224937438965	-11.9610013961792	6.29251766204834	-0.0117190945893526	0.00581331877037883	-0.00782300252467394	0.00581331877037883
1929	123.276885986328	-10.0129556655884	5.77303886413574	0.0145795252174139	0.0181509424000978	-0.0133424662053585	-0.00165419070981443
1930	121.978187561035	-11.311653137207	5.90290880203247	0.00548864435404539	0.0132808275520802	-0.00717365415766835	0.00289124972186983
1931	124.575584411621	-12.6103506088257	5.96784353256226	0.00906006153672934	0.0116574559360743	-0.00230353930965066	-0.00132951640989631
1932	124.575584411621	-12.2856760025024	5.90290880203247	-0.0188619289547205	-3.08191010844894e-05	-0.00165419070981443	0.00516396993771195
1933	123.276885986328	-11.311653137207	6.03277826309204	-0.00490093370899558	0.00678734155371785	-0.0026282137259841	-0.000680167751852423
1934	121.328842163086	-11.9610013961792	6.03277826309204	-0.00230353930965066	0.0158782228827477	-0.00132951640989631	0.00321592413820326
1935	123.926239013672	-11.311653137207	6.5522575378418	0.00970941036939621	0.0132808275520802	-0.00944637414067984	-0.00360223650932312
1936	123.276885986328	-11.6363277435303	5.96784353256226	0.00483929552137852	0.00418994715437293	-0.00100484199356288	0.0022419011220336
1937	122.627540588379	-10.3376302719116	5.18862533569336	-0.0172385573387146	0.0022419011220336	0.00159255252219737	-0.00490093370899558
1938	123.926239013672	-10.6623048782349	5.51329946517944	-0.00912170019000769	0.00159255252219737	0.000943203864153475	0.00776136433705688
1939	125.224937438965	-12.9350242614746	5.96784353256226	0.00483929552137852	-0.00879702530801296	-0.0123684434220195	-0.00457625929266214
1940	123.276885986328	-10.6623048782349	5.77303886413574	0.0197743140161037	-0.0198359526693821	0.00613799272105098	-0.00490093370899558
1941	123.276885986328	-10.6623048782349	6.09771347045898	-0.00490093370899558	-0.0230826959013939	0.0100340843200684	-0.00327756232582033
1942	120.679496765137	-10.6623048782349	6.22758293151855	-0.00522560812532902	-0.00392691092565656	0.00646266713738441	0.00191722682211548
1943	122.627540588379	-10.0129556655884	5.77303886413574	-0.0113944197073579	-0.0136671401560307	0.0022419011220336	-0.00717365415766835
1944	123.926239013672	-10.9869785308838	5.64316940307617	0.0200989879667759	0.000293855206109583	-0.00295288790948689	-0.00197886489331722
1945	125.874282836914	-11.9610013961792	5.83797359466553	-0.00587495695799589	-0.00100484199356288	-0.00360223650932312	-0.00912170019000769
1946	122.627540588379	-10.3376302719116	5.64316940307617	0.0145795252174139	-0.00360223650932312	0.00873538758605719	0.00581331877037883
1947	123.926239013672	-13.5843734741211	6.16264820098877	-0.00165419070981443	-0.0110697457566857	-0.00295288790948689	0.000293855206109583
1948	124.575584411621	-12.2856760025024	6.29251766204834	0.00159255252219737	0.0022419011220336	-0.00619963090866804	0.00159255252219737
1949	121.328842163086	-10.6623048782349	5.96784353256226	0.0191249661147594	0.0100340843200684	-0.00587495695799589	0.00159255252219737
1950	122.627540588379	-12.6103506088257	5.64316940307617	0.00678734155371785	0.00451462110504508	-0.00782300252467394	0.00159255252219737
1951	125.874282836914	-11.6363277435303	5.70810413360596	0.00581331877037883	0.000943203864153475	0.00289124972186983	-0.00392691092565656
1952	121.328842163086	-10.3376302719116	5.18862533569336	0.00354059832170606	0.00906006153672934	-0.0211346503347158	-0.000355493422830477
1953	123.926239013672	-10.3376302719116	5.77303886413574	-0.000680167751852423	0.00354059832170606	-0.00165419070981443	-0.00197886489331722
1954	122.627540588379	-10.6623048782349	5.96784353256226	-0.0026282137259841	0.00873538758605719	-0.00490093370899558	-0.00619963090866804
1955	122.627540588379	-11.6363277435303	6.22758293151855	0.00581331877037883	-0.00587495695799589	-0.00847235135734081	-0.00619963090866804
1956	124.575584411621	-11.9610013961792	5.77303886413574	0.011982130818069	0.00386527273803949	0.00289124972186983	0.00289124972186983
1957	121.328842163086	-11.311653137207	5.70810413360596	-0.0237320438027382	-0.00652430532500148	-0.00165419070981443	0.00256657530553639
1958	121.328842163086	-10.6623048782349	5.51329946517944	-0.0110697457566857	-0.00912170019000769	-0.00327756232582033	0.00743668992072344
1959	123.926239013672	-11.6363277435303	5.77303886413574	0.00678734155371785	0.00159255252219737	-0.00522560812532902	-0.00197886489331722
1960	123.926239013672	-11.6363277435303	5.57823419570923	-0.00490093370899558	0.000618529506027699	-0.00522560812532902	-0.000355493422830477
1961	124.575584411621	-11.6363277435303	5.90290880203247	0.000618529506027699	-0.00749832857400179	0.0126314787194133	0.00581331877037883
1962	124.575584411621	-12.6103506088257	6.03277826309204	-0.00749832857400179	-0.00847235135734081	0.00841071270406246	0.00256657530553639
1963	124.575584411621	-12.6103506088257	5.70810413360596	-0.00295288790948689	-0.00879702530801296	0.00548864435404539	0.00126787810586393
1964	122.627540588379	-11.311653137207	5.64316940307617	0.0175015944987535	0.00483929552137852	-0.0107450718060136	-3.08191010844894e-05
1965	119.380798339844	-10.6623048782349	5.51329946517944	-0.0169138833880424	-0.00327756232582033	0.000943203864153475	-0.00392691092565656
1966	121.978187561035	-10.6623048782349	5.83797359466553	-0.00749832857400179	-0.00197886489331722	0.0022419011220336	0.00256657530553639
1967	123.276885986328	-10.3376302719116	6.5522575378418	0.0106834331527352	0.00711201597005129	-0.00619963090866804	0.011982130818069
1968	123.276885986328	-10.9869785308838	6.03277826309204	-0.00977104809135199	0.00418994715437293	0.000293855206109583	0.00678734155371785
1969	122.627540588379	-10.6623048782349	6.16264820098877	0.000943203864153475	0.0022419011220336	-0.00522560812532902	-0.0026282137259841
1970	124.575584411621	-13.2596988677979	6.03277826309204	0.0113327819854021	-0.00165419070981443	-0.00360223650932312	-0.00652430532500148
1971	124.575584411621	-11.9610013961792	5.90290880203247	-0.00295288790948689	0.00191722682211548	-0.00619963090866804	-0.00587495695799589
1972	123.926239013672	-11.6363277435303	5.70810413360596	-0.00684897974133492	-0.00230353930965066	-0.0120437685400248	0.00613799272105098
1973	121.328842163086	-11.6363277435303	5.57823419570923	0.00321592413820326	0.00321592413820326	0.000618529506027699	-0.00360223650932312
1974	123.926239013672	-11.9610013961792	5.83797359466553	0.00678734155371785	0.0106834331527352	-0.00814767740666866	0.00808603875339031
1975	125.224937438965	-11.9610013961792	6.16264820098877	0.0126314787194133	0.00321592413820326	-0.0185372550040483	-0.00782300252467394
1976	121.978187561035	-10.6623048782349	5.83797359466553	-0.0026282137259841	0.00646266713738441	-0.000355493422830477	0.00289124972186983
1977	121.328842163086	-10.9869785308838	5.83797359466553	-0.00814767740666866	-0.000355493422830477	-0.00879702530801296	0.00581331877037883
1978	125.224937438965	-12.6103506088257	5.90290880203247	-0.00684897974133492	-0.00360223650932312	-0.00295288790948689	0.0022419011220336
1979	121.328842163086	-10.3376302719116	5.83797359466553	0.00743668992072344	0.00256657530553639	0.00483929552137852	-0.00230353930965066
1980	120.679496765137	-11.9610013961792	6.29251766204834	-0.0169138833880424	0.00191722682211548	0.00354059832170606	0.00418994715437293
1981	123.276885986328	-11.9610013961792	6.22758293151855	-0.00490093370899558	0.00646266713738441	0.00191722682211548	-3.08191010844894e-05
1982	123.926239013672	-11.311653137207	6.35745286941528	-0.00814767740666866	0.000293855206109583	-0.00197886489331722	0.000293855206109583
1983	123.926239013672	-11.6363277435303	5.77303886413574	0.00289124972186983	0.00386527273803949	-0.00425158534198999	0.000618529506027699
1984	124.575584411621	-11.6363277435303	5.96784353256226	0.0106834331527352	0.00841071270406246	0.000293855206109583	-0.0110697457566857
1985	123.276885986328	-12.2856760025024	5.77303886413574	0.00191722682211548	0.011982130818069	-0.0120437685400248	-0.00522560812532902
1986	123.926239013672	-11.6363277435303	5.38343000411987	-0.00425158534198999	-0.00684897974133492	0.000293855206109583	-0.00230353930965066
1987	123.276885986328	-10.6623048782349	5.57823419570923	-0.00944637414067984	0.00191722682211548	0.00906006153672934	-0.00197886489331722
1988	120.679496765137	-11.9610013961792	6.61719226837158	-0.00782300252467394	0.00646266713738441	-0.000680167751852423	0.00256657530553639
1989	123.926239013672	-10.6623048782349	5.57823419570923	0.00711201597005129	0.0116574559360743	-0.00814767740666866	0.00646266713738441
1990	122.627540588379	-10.9869785308838	5.64316940307617	0.00354059832170606	0.0113327819854021	-0.00684897974133492	-0.00132951640989631
1991	123.276885986328	-12.6103506088257	5.57823419570923	0.00354059832170606	0.0149041991680861	-0.00327756232582033	-0.00230353930965066
1992	123.926239013672	-12.2856760025024	5.77303886413574	0.00386527273803949	0.00418994715437293	-0.00522560812532902	0.00289124972186983
1993	123.926239013672	-12.9350242614746	5.77303886413574	-0.00165419070981443	-0.00490093370899558	0.000293855206109583	0.00418994715437293
1994	124.575584411621	-12.2856760025024	6.03277826309204	0.00191722682211548	0.0113327819854021	0.000618529506027699	0.00191722682211548
1995	123.276885986328	-12.2856760025024	6.16264820098877	-0.00327756232582033	0.00678734155371785	-0.00197886489331722	-0.00717365415766835
1996	118.7314453125	-10.6623048782349	5.57823419570923	0.0022419011220336	0.00451462110504508	0.000618529506027699	0.00289124972186983
1997	122.627540588379	-11.311653137207	5.51329946517944	-0.00717365415766835	0.000293855206109583	0.000943203864153475	0.00159255252219737
1998	123.276885986328	-11.6363277435303	5.70810413360596	-0.0139918150380254	-0.00165419070981443	0.00256657530553639	-0.00425158534198999
1999	121.978187561035	-10.3376302719116	5.64316940307617	0.00581331877037883	0.00321592413820326	-0.00327756232582033	-0.0026282137259841
2000	124.575584411621	-12.2856760025024	5.83797359466553	-0.00749832857400179	-0.0026282137259841	0.00159255252219737	-0.00587495695799589
[truncated: 6,420 more rows]
