# Supplementary material for: Precise instruction and consideration of the vertical and horizontal force component increases validity and reliability of the 90:20 Isometric Posterior Chain Test
Source: PLoS One. 2024 Oct 28;19(10):e0312843. doi: 10.1371/journal.pone.0312843 (PMC11515970; doi:10.1371/journal.pone.0312843)
Supplement: S1 File — (ZIP) [file pone.0312843.s001.zip › S1_Raw_Data/M1_P17_vh_3.csv]

1	120.679496765137	0.376622200012207	5.44836473464966	0.00646266713738441	0.00126787810586393	-0.0026282137259841	-0.00717365415766835
2	121.328842163086	-0.597400724887848	5.64316940307617	0.00126787810586393	0.00289124972186983	0.00418994715437293	-0.00295288790948689
3	121.328842163086	-0.922075033187866	5.64316940307617	0.0168522447347641	-0.00425158534198999	-0.00230353930965066	0.000943203864153475
4	121.328842163086	-1.24674940109253	5.70810413360596	-0.000355493422830477	0.0022419011220336	0.00581331877037883	0.00126787810586393
5	121.978187561035	0.0519478917121887	6.16264820098877	0.000943203864153475	0.000943203864153475	-0.0130177913233638	-0.000355493422830477
6	121.978187561035	-0.922075033187866	5.64316940307617	-0.00360223650932312	-0.00879702530801296	-0.00100484199356288	-0.00587495695799589
7	120.030143737793	-1.5714236497879	5.38343000411987	0.00126787810586393	0.00159255252219737	-0.00327756232582033	0.00386527273803949
8	121.328842163086	-0.597400724887848	5.51329946517944	0.00548864435404539	-0.00490093370899558	-3.08191010844894e-05	0.00613799272105098
9	123.926239013672	-1.5714236497879	5.96784353256226	0.00256657530553639	0.00418994715437293	-0.00360223650932312	0.0022419011220336
10	121.328842163086	-0.922075033187866	5.83797359466553	0.00613799272105098	0.00321592413820326	-0.00230353930965066	-0.00749832857400179
11	123.276885986328	-1.89609801769257	5.90290880203247	-0.0156151866540313	0.00256657530553639	-0.0185372550040483	0.00386527273803949
12	122.627540588379	-1.89609801769257	5.96784353256226	-0.00782300252467394	0.0022419011220336	-0.00360223650932312	-0.00490093370899558
13	123.926239013672	-3.19479537010193	5.57823419570923	-0.00230353930965066	-0.00944637414067984	-0.00522560812532902	0.00256657530553639
14	123.926239013672	-1.89609801769257	5.44836473464966	0.00938473641872406	-0.00490093370899558	0.00418994715437293	-0.00327756232582033
15	123.276885986328	-1.89609801769257	5.83797359466553	0.00126787810586393	0.00841071270406246	-0.00360223650932312	0.000943203864153475
16	122.627540588379	-1.5714236497879	5.83797359466553	-0.00230353930965066	0.00289124972186983	0.00126787810586393	0.00191722682211548
17	120.030143737793	-0.27272641658783	5.70810413360596	0.0191249661147594	0.00808603875339031	-0.00197886489331722	-0.00197886489331722
18	120.679496765137	-0.922075033187866	5.90290880203247	0.000618529506027699	0.00256657530553639	-0.0026282137259841	-3.08191010844894e-05
19	123.926239013672	-2.22077226638794	5.77303886413574	-0.00782300252467394	-0.00587495695799589	-0.00197886489331722	0.00418994715437293
20	121.328842163086	-0.597400724887848	5.64316940307617	0.00386527273803949	0.00548864435404539	-0.00684897974133492	0.0022419011220336
21	121.978187561035	-0.597400724887848	5.57823419570923	-0.00165419070981443	-0.00814767740666866	-0.00619963090866804	-0.00782300252467394
22	122.627540588379	-1.89609801769257	5.77303886413574	-0.00197886489331722	-0.00587495695799589	0.00418994715437293	0.00159255252219737
23	122.627540588379	-2.87012100219727	5.90290880203247	0.00970941036939621	-0.00100484199356288	-0.00165419070981443	0.00256657530553639
24	121.978187561035	-1.89609801769257	6.03277826309204	0.000943203864153475	-0.00457625929266214	-0.00230353930965066	0.00354059832170606
25	119.380798339844	-0.597400724887848	6.03277826309204	0.0158782228827477	0.00808603875339031	-0.00684897974133492	-3.08191010844894e-05
26	120.030143737793	-0.597400724887848	6.29251766204834	-0.00230353930965066	-0.000680167751852423	-0.00684897974133492	0.00418994715437293
27	122.627540588379	-2.22077226638794	5.64316940307617	-0.0026282137259841	0.00808603875339031	-0.0026282137259841	0.00159255252219737
28	123.276885986328	-1.5714236497879	5.64316940307617	0.00451462110504508	0.0022419011220336	-0.00230353930965066	0.00256657530553639
29	121.328842163086	-0.597400724887848	5.44836473464966	0.0165275707840919	0.00873538758605719	0.000943203864153475	0.00646266713738441
30	123.276885986328	-1.5714236497879	5.70810413360596	0.00483929552137852	0.00646266713738441	-0.00847235135734081	0.00256657530553639
31	123.276885986328	-1.24674940109253	5.77303886413574	0.00906006153672934	0.0022419011220336	-0.00749832857400179	0.00256657530553639
32	121.328842163086	-2.22077226638794	6.09771347045898	0.00159255252219737	-0.00230353930965066	-0.0130177913233638	-0.00327756232582033
33	122.627540588379	-1.24674940109253	5.70810413360596	0.00483929552137852	-0.0026282137259841	0.00289124972186983	0.00776136433705688
34	120.679496765137	-0.922075033187866	5.51329946517944	-0.0104203969240189	0.00418994715437293	-0.00717365415766835	0.00873538758605719
35	120.030143737793	-0.922075033187866	5.70810413360596	-0.00197886489331722	-0.00132951640989631	-0.00360223650932312	0.000293855206109583
36	120.679496765137	-0.922075033187866	5.77303886413574	-0.000680167751852423	0.00906006153672934	-0.0107450718060136	-0.00457625929266214
37	124.575584411621	-2.22077226638794	5.57823419570923	-0.00197886489331722	0.00289124972186983	-0.000355493422830477	-0.00457625929266214
38	123.276885986328	-1.24674940109253	5.64316940307617	0.0181509424000978	-0.000355493422830477	-0.00425158534198999	0.00451462110504508
39	121.978187561035	-0.597400724887848	5.70810413360596	0.00126787810586393	0.0022419011220336	0.00581331877037883	-3.08191010844894e-05
40	123.926239013672	-1.89609801769257	5.90290880203247	-0.00879702530801296	-3.08191010844894e-05	-0.00555028254166245	-0.00457625929266214
41	123.926239013672	-2.5454466342926	5.70810413360596	-0.0113944197073579	-0.00879702530801296	-0.00652430532500148	0.00159255252219737
42	124.575584411621	-3.19479537010193	5.64316940307617	-0.00652430532500148	-0.00392691092565656	0.00776136433705688	0.000293855206109583
43	123.276885986328	-2.22077226638794	5.64316940307617	-0.00360223650932312	-0.00100484199356288	0.00873538758605719	-0.00360223650932312
44	121.328842163086	-1.89609801769257	5.83797359466553	-0.0198359526693821	-0.00587495695799589	0.00613799272105098	0.00516396993771195
45	121.978187561035	-1.89609801769257	5.96784353256226	-0.0110697457566857	-3.08191010844894e-05	0.00126787810586393	0.000293855206109583
46	121.978187561035	-0.27272641658783	6.22758293151855	-0.000355493422830477	-0.000355493422830477	-0.0165892094373703	-3.08191010844894e-05
47	120.679496765137	-0.922075033187866	5.38343000411987	-0.00425158534198999	-0.00165419070981443	-0.00749832857400179	-0.0026282137259841
48	124.575584411621	-1.24674940109253	5.51329946517944	0.00678734155371785	0.00451462110504508	-0.00360223650932312	0.00548864435404539
49	123.276885986328	-1.5714236497879	6.03277826309204	-0.00327756232582033	0.00711201597005129	-0.00230353930965066	-0.00327756232582033
50	121.978187561035	-1.89609801769257	5.90290880203247	0.0100340843200684	0.000618529506027699	-0.00295288790948689	0.00646266713738441
51	121.978187561035	-1.89609801769257	5.70810413360596	-0.00165419070981443	-0.00522560812532902	-0.0143164889886975	-0.00814767740666866
52	122.627540588379	-1.89609801769257	6.09771347045898	0.00548864435404539	0.00321592413820326	-0.00619963090866804	-0.00457625929266214
53	122.627540588379	-1.5714236497879	5.96784353256226	0.0168522447347641	0.00191722682211548	-0.00587495695799589	0.00776136433705688
54	120.679496765137	-1.24674940109253	5.64316940307617	-0.0159398596733809	-0.00749832857400179	-0.0026282137259841	-0.00132951640989631
55	123.276885986328	-1.89609801769257	5.83797359466553	0.0142548503354192	0.00256657530553639	-0.00360223650932312	0.0022419011220336
56	121.978187561035	-1.24674940109253	5.64316940307617	-0.017887907102704	0.00776136433705688	-0.00457625929266214	-0.00587495695799589
57	121.978187561035	-0.597400724887848	5.31849479675293	0.00841071270406246	0.00613799272105098	-0.00230353930965066	-0.00749832857400179
58	123.926239013672	-0.922075033187866	5.57823419570923	0.0236704051494598	-0.00327756232582033	-0.00425158534198999	0.00191722682211548
59	123.276885986328	-0.922075033187866	6.09771347045898	-0.0110697457566857	-0.00522560812532902	0.00483929552137852	-0.00132951640989631
60	123.276885986328	-2.5454466342926	5.90290880203247	0.0123068047687411	-0.00327756232582033	-0.00165419070981443	-0.00977104809135199
61	121.328842163086	-1.5714236497879	5.44836473464966	-0.0123684434220195	0.00191722682211548	-0.00165419070981443	-0.00587495695799589
62	120.679496765137	-0.27272641658783	5.31849479675293	-0.00879702530801296	-3.08191010844894e-05	0.00808603875339031	-0.000680167751852423
63	119.380798339844	-0.597400724887848	5.64316940307617	0.0142548503354192	0.00256657530553639	0.00386527273803949	0.00548864435404539
64	119.380798339844	-0.597400724887848	5.51329946517944	-0.00944637414067984	0.00386527273803949	0.00126787810586393	0.00776136433705688
65	122.627540588379	-0.922075033187866	5.64316940307617	0.00191722682211548	0.00386527273803949	-0.00100484199356288	-0.00132951640989631
66	123.926239013672	-1.89609801769257	5.90290880203247	0.00581331877037883	0.0022419011220336	-0.00912170019000769	0.00256657530553639
67	123.276885986328	-1.24674940109253	6.03277826309204	0.0200989879667759	0.00289124972186983	-0.00555028254166245	-0.00165419070981443
68	121.978187561035	-0.922075033187866	5.83797359466553	0.00711201597005129	0.00613799272105098	-0.00490093370899558	0.00483929552137852
69	121.978187561035	-1.5714236497879	5.51329946517944	0.0191249661147594	-0.00490093370899558	0.0100340843200684	0.00483929552137852
70	121.328842163086	-2.22077226638794	5.64316940307617	0.01100810803473	0.00289124972186983	0.00483929552137852	-0.00197886489331722
71	123.926239013672	-2.22077226638794	5.77303886413574	0.0275664981454611	0.00289124972186983	-0.0130177913233638	-0.00295288790948689
72	123.276885986328	-0.597400724887848	5.70810413360596	0.0259431265294552	0.00159255252219737	-0.00977104809135199	-0.0123684434220195
73	118.7314453125	-0.922075033187866	5.90290880203247	-0.0133424662053585	-0.000680167751852423	-0.00522560812532902	0.00126787810586393
74	121.328842163086	-0.922075033187866	5.64316940307617	0.00678734155371785	-0.00555028254166245	0.00418994715437293	0.0136055024340749
75	123.276885986328	-0.27272641658783	5.77303886413574	-0.00814767740666866	0.000943203864153475	-0.00587495695799589	-0.00360223650932312
76	121.978187561035	-1.5714236497879	5.90290880203247	-0.0120437685400248	0.00548864435404539	-0.00522560812532902	-0.00684897974133492
77	120.679496765137	-0.922075033187866	5.90290880203247	0.0171769186854362	0.000618529506027699	-0.00425158534198999	-0.00327756232582033
78	120.679496765137	-0.597400724887848	5.64316940307617	-0.0026282137259841	-0.00295288790948689	-0.00749832857400179	0.00354059832170606
79	122.627540588379	-1.24674940109253	5.70810413360596	-0.00944637414067984	-0.0152905117720366	0.00159255252219737	-0.00197886489331722
80	121.328842163086	-1.89609801769257	6.03277826309204	0.00159255252219737	-0.000680167751852423	0.000943203864153475	-0.00392691092565656
81	122.627540588379	-1.5714236497879	5.90290880203247	-0.00165419070981443	0.00256657530553639	-0.00100484199356288	-0.00522560812532902
82	122.627540588379	-1.89609801769257	5.64316940307617	-0.0130177913233638	0.00613799272105098	0.00873538758605719	-0.00197886489331722
83	120.030143737793	-0.922075033187866	5.51329946517944	-0.023407369852066	-3.08191010844894e-05	0.011982130818069	0.00126787810586393
84	121.978187561035	-1.89609801769257	5.83797359466553	0.0103587592020631	-3.08191010844894e-05	0.00516396993771195	0.000618529506027699
85	123.276885986328	-1.5714236497879	5.70810413360596	-0.0117190945893526	0.00646266713738441	-0.00392691092565656	-0.00522560812532902
86	121.328842163086	-0.597400724887848	5.44836473464966	-0.00165419070981443	0.0126314787194133	-0.0126931173726916	-0.0100957229733467
87	123.926239013672	-1.5714236497879	5.83797359466553	-0.00555028254166245	0.00970941036939621	-0.00392691092565656	-0.00684897974133492
88	123.276885986328	-1.24674940109253	5.83797359466553	-0.00197886489331722	0.00126787810586393	0.00776136433705688	-0.00457625929266214
89	121.978187561035	-2.22077226638794	5.77303886413574	-0.0100957229733467	-0.00717365415766835	-0.00912170019000769	0.00743668992072344
90	123.926239013672	-2.5454466342926	5.70810413360596	0.0100340843200684	0.00321592413820326	-0.00717365415766835	-0.00132951640989631
91	120.679496765137	0.0519478917121887	5.51329946517944	0.000618529506027699	0.00483929552137852	-0.0152905117720366	-0.0026282137259841
92	120.030143737793	-0.922075033187866	5.70810413360596	-0.00522560812532902	0.00776136433705688	-0.0120437685400248	0.00126787810586393
93	120.030143737793	-1.5714236497879	5.96784353256226	-0.00652430532500148	-0.00717365415766835	0.00191722682211548	-0.00295288790948689
94	121.328842163086	-1.5714236497879	6.16264820098877	0.00678734155371785	-0.00100484199356288	0.00159255252219737	0.0022419011220336
95	121.978187561035	-0.922075033187866	5.31849479675293	0.00970941036939621	0.00126787810586393	-0.00392691092565656	-0.00522560812532902
96	120.679496765137	-0.597400724887848	5.44836473464966	0.0116574559360743	-0.0117190945893526	-0.00490093370899558	-0.00619963090866804
97	122.627540588379	-1.89609801769257	5.77303886413574	0.0100340843200684	0.000943203864153475	0.00354059832170606	0.00483929552137852
98	123.926239013672	-2.5454466342926	6.09771347045898	0.0113327819854021	-0.00782300252467394	0.0022419011220336	0.00289124972186983
99	121.328842163086	-1.5714236497879	5.77303886413574	-0.00717365415766835	-0.00392691092565656	-0.00165419070981443	0.000618529506027699
100	123.276885986328	-1.89609801769257	5.96784353256226	-0.0149658378213644	0.00321592413820326	0.00159255252219737	0.00386527273803949
101	121.328842163086	-0.27272641658783	5.83797359466553	0.0022419011220336	-0.0100957229733467	0.0022419011220336	-0.0026282137259841
102	118.7314453125	-0.922075033187866	5.44836473464966	-0.0250307414680719	0.00256657530553639	0.00678734155371785	0.00613799272105098
103	121.978187561035	-0.597400724887848	5.44836473464966	0.0136055024340749	0.00126787810586393	-0.00132951640989631	0.0152288740500808
104	121.328842163086	-0.27272641658783	5.31849479675293	-0.00327756232582033	0.000943203864153475	0.00191722682211548	0.00256657530553639
105	123.276885986328	-1.5714236497879	5.44836473464966	0.00776136433705688	0.00386527273803949	0.000293855206109583	0.0022419011220336
106	123.926239013672	-1.89609801769257	5.77303886413574	0.0022419011220336	0.00418994715437293	-0.00165419070981443	-0.00100484199356288
107	121.328842163086	-0.597400724887848	5.70810413360596	-0.0182125810533762	0.00483929552137852	-0.00360223650932312	0.00548864435404539
108	121.978187561035	-2.22077226638794	5.96784353256226	0.00451462110504508	0.00516396993771195	-3.08191010844894e-05	0.0106834331527352
109	121.978187561035	-2.5454466342926	5.64316940307617	-0.00749832857400179	-0.00360223650932312	0.00126787810586393	0.000943203864153475
110	120.679496765137	-0.597400724887848	5.44836473464966	0.0162028968334198	0.00516396993771195	-0.00879702530801296	0.00613799272105098
111	120.679496765137	-1.5714236497879	5.70810413360596	-0.00944637414067984	0.00516396993771195	-0.0104203969240189	0.00548864435404539
112	120.679496765137	-0.922075033187866	5.77303886413574	-0.00652430532500148	0.00646266713738441	-0.00684897974133492	0.00126787810586393
113	123.926239013672	-1.5714236497879	5.64316940307617	0.0103587592020631	-0.000680167751852423	-0.00230353930965066	0.00808603875339031
114	123.276885986328	-1.5714236497879	5.83797359466553	0.0171769186854362	-0.00522560812532902	0.00483929552137852	0.00646266713738441
115	123.276885986328	-1.24674940109253	5.70810413360596	0.0103587592020631	-0.00295288790948689	-0.00392691092565656	0.00743668992072344
116	123.926239013672	-2.22077226638794	5.77303886413574	-0.00944637414067984	0.00613799272105098	-0.0113944197073579	0.00321592413820326
117	121.978187561035	-0.597400724887848	5.51329946517944	0.000293855206109583	-0.00392691092565656	-0.00782300252467394	-0.00814767740666866
118	121.328842163086	-1.89609801769257	5.51329946517944	-0.00587495695799589	-0.0149658378213644	0.01100810803473	0.00873538758605719
119	123.926239013672	-2.87012100219727	5.77303886413574	0.0145795252174139	-0.00230353930965066	-0.00490093370899558	0.0113327819854021
120	120.679496765137	-0.597400724887848	5.64316940307617	-0.00132951640989631	0.00126787810586393	0.00289124972186983	0.00126787810586393
121	118.7314453125	-0.922075033187866	5.96784353256226	0.00841071270406246	-0.00132951640989631	-0.00619963090866804	0.00418994715437293
122	121.328842163086	-1.5714236497879	5.96784353256226	-0.00132951640989631	-0.00230353930965066	0.00159255252219737	0.00386527273803949
123	122.627540588379	-2.22077226638794	5.64316940307617	0.0123068047687411	-0.0026282137259841	0.0123068047687411	0.00289124972186983
124	123.276885986328	-0.597400724887848	5.51329946517944	0.0022419011220336	0.000618529506027699	-0.00555028254166245	0.00191722682211548
125	121.978187561035	-0.597400724887848	5.38343000411987	-0.00425158534198999	0.00451462110504508	-3.08191010844894e-05	0.0022419011220336
126	123.276885986328	-2.22077226638794	5.90290880203247	0.00386527273803949	0.00906006153672934	-0.00814767740666866	-0.000355493422830477
127	123.926239013672	-2.87012100219727	6.09771347045898	0.00776136433705688	-0.00392691092565656	0.00321592413820326	0.00289124972186983
128	121.978187561035	-2.87012100219727	6.09771347045898	-0.0175632312893867	-0.00425158534198999	0.00386527273803949	0.00711201597005129
129	121.978187561035	-1.5714236497879	5.64316940307617	0.0162028968334198	0.00581331877037883	-0.00392691092565656	0.00711201597005129
130	123.276885986328	-2.5454466342926	5.70810413360596	0.00483929552137852	0.0113327819854021	-0.0159398596733809	-0.00230353930965066
131	120.030143737793	-2.22077226638794	5.70810413360596	-0.017887907102704	0.00516396993771195	-0.00327756232582033	0.000618529506027699
132	122.627540588379	-1.5714236497879	5.64316940307617	0.00354059832170606	0.00418994715437293	-0.0165892094373703	0.00386527273803949
133	122.627540588379	-0.922075033187866	5.77303886413574	0.00451462110504508	0.00581331877037883	0.00483929552137852	-0.00165419070981443
134	122.627540588379	-1.5714236497879	5.90290880203247	0.00938473641872406	0.00873538758605719	-0.00555028254166245	0.00126787810586393
135	122.627540588379	-1.5714236497879	5.77303886413574	0.00613799272105098	0.00711201597005129	-0.00295288790948689	-0.000355493422830477
136	123.276885986328	-2.5454466342926	5.77303886413574	0.0022419011220336	0.00483929552137852	-0.0026282137259841	-0.00522560812532902
137	123.926239013672	-3.84414386749268	6.03277826309204	-0.00717365415766835	-0.00100484199356288	0.00159255252219737	-0.000680167751852423
138	121.978187561035	-3.19479537010193	5.96784353256226	0.00841071270406246	-0.00490093370899558	-0.00100484199356288	-0.00132951640989631
139	121.978187561035	-0.922075033187866	5.57823419570923	-0.00587495695799589	-0.00230353930965066	0.00289124972186983	0.00321592413820326
140	121.328842163086	-2.87012100219727	5.96784353256226	0.0175015944987535	-0.00165419070981443	-0.00652430532500148	-0.00197886489331722
141	120.679496765137	-1.89609801769257	5.83797359466553	-0.0117190945893526	0.00483929552137852	0.00483929552137852	-0.00132951640989631
142	123.276885986328	-2.5454466342926	6.35745286941528	0.00938473641872406	-0.00360223650932312	-0.000680167751852423	-0.00100484199356288
143	123.276885986328	-2.87012100219727	5.77303886413574	-0.00587495695799589	0.000943203864153475	0.0123068047687411	-0.00327756232582033
144	123.276885986328	-2.22077226638794	5.38343000411987	0.000618529506027699	-0.00619963090866804	-0.0026282137259841	0.00970941036939621
145	123.926239013672	-2.5454466342926	5.83797359466553	0.00354059832170606	0.00646266713738441	-0.00879702530801296	-0.0026282137259841
146	121.978187561035	-1.24674940109253	5.44836473464966	-0.0117190945893526	-0.00197886489331722	-0.00360223650932312	-0.00977104809135199
147	120.679496765137	-2.87012100219727	5.70810413360596	0.000618529506027699	-0.00977104809135199	0.00418994715437293	-0.000355493422830477
148	123.926239013672	-3.19479537010193	5.83797359466553	0.00418994715437293	0.0022419011220336	-0.000355493422830477	0.00159255252219737
149	122.627540588379	-2.22077226638794	6.03277826309204	0.00646266713738441	0.00516396993771195	-0.00197886489331722	0.00873538758605719
150	121.328842163086	-1.5714236497879	5.70810413360596	-0.00490093370899558	0.0103587592020631	-0.00555028254166245	-0.00490093370899558
151	121.328842163086	-1.24674940109253	5.38343000411987	-0.00100484199356288	0.00646266713738441	-0.00490093370899558	-0.00879702530801296
152	123.276885986328	-2.22077226638794	5.83797359466553	0.00483929552137852	0.00548864435404539	-0.00360223650932312	-0.00847235135734081
153	124.575584411621	-2.5454466342926	5.64316940307617	0.00808603875339031	0.00548864435404539	-0.00587495695799589	-0.00457625929266214
154	123.926239013672	-2.5454466342926	5.70810413360596	0.0132808275520802	0.00289124972186983	-0.00619963090866804	-0.000355493422830477
155	123.276885986328	-3.51946949958801	6.16264820098877	0.0239950809627771	-0.00132951640989631	0.00581331877037883	-0.00522560812532902
156	121.328842163086	-2.5454466342926	5.96784353256226	-0.0110697457566857	-0.00587495695799589	0.00191722682211548	-0.00619963090866804
157	121.328842163086	-2.87012100219727	5.70810413360596	-0.00230353930965066	-0.00847235135734081	0.00191722682211548	-0.000680167751852423
158	123.926239013672	-2.5454466342926	5.77303886413574	-0.00587495695799589	-0.00360223650932312	0.00126787810586393	-0.00587495695799589
159	121.328842163086	-2.5454466342926	6.03277826309204	0.000618529506027699	-0.00749832857400179	0.00548864435404539	0.00191722682211548
160	121.328842163086	-2.87012100219727	5.64316940307617	-0.00912170019000769	-0.00782300252467394	-0.00100484199356288	0.00159255252219737
161	123.276885986328	-1.89609801769257	5.70810413360596	-0.0188619289547205	0.0022419011220336	-0.00847235135734081	-0.00392691092565656
162	121.978187561035	-1.5714236497879	5.77303886413574	-0.00295288790948689	-0.00392691092565656	0.00321592413820326	-0.0117190945893526
163	122.627540588379	-2.22077226638794	5.51329946517944	0.000293855206109583	-0.00392691092565656	0.00581331877037883	-0.000680167751852423
164	121.328842163086	-2.22077226638794	5.44836473464966	0.0100340843200684	-0.00230353930965066	0.0022419011220336	0.00386527273803949
165	123.276885986328	-2.87012100219727	5.57823419570923	0.013930176384747	-0.00392691092565656	0.00418994715437293	-0.00457625929266214
166	125.224937438965	-4.493492603302	5.83797359466553	-0.00295288790948689	-0.00977104809135199	-0.00100484199356288	-0.00425158534198999
167	123.926239013672	-2.87012100219727	5.77303886413574	-0.023407369852066	0.00678734155371785	-0.0026282137259841	-0.00295288790948689
168	121.978187561035	-3.51946949958801	6.03277826309204	0.0116574559360743	0.00938473641872406	-0.00132951640989631	-0.000355493422830477
169	120.679496765137	-2.22077226638794	5.90290880203247	-0.0282774847000837	0.00970941036939621	-0.00295288790948689	0.00386527273803949
170	120.679496765137	-2.5454466342926	5.83797359466553	-0.00555028254166245	0.00841071270406246	-0.00652430532500148	-0.00100484199356288
171	123.926239013672	-2.87012100219727	5.77303886413574	0.00808603875339031	0.0126314787194133	-0.0107450718060136	-0.00490093370899558
172	122.627540588379	-2.22077226638794	5.25356006622314	-0.00295288790948689	0.00613799272105098	-0.00392691092565656	-0.000680167751852423
173	121.978187561035	-2.87012100219727	5.31849479675293	-0.0104203969240189	0.00841071270406246	-0.0126931173726916	-3.08191010844894e-05
174	123.926239013672	-2.5454466342926	5.70810413360596	0.0223717093467712	0.00776136433705688	-0.00619963090866804	-0.000355493422830477
175	121.328842163086	-2.87012100219727	5.77303886413574	-0.00619963090866804	-0.00197886489331722	0.000618529506027699	-0.00165419070981443
176	123.276885986328	-4.16881799697876	5.83797359466553	0.00841071270406246	0.00321592413820326	-0.00327756232582033	0.00159255252219737
177	124.575584411621	-3.51946949958801	5.57823419570923	-0.0273034609854221	-0.00100484199356288	-0.00230353930965066	-0.00392691092565656
178	120.679496765137	-3.19479537010193	5.77303886413574	0.0175015944987535	0.00126787810586393	0.00711201597005129	0.00808603875339031
179	122.627540588379	-2.87012100219727	5.38343000411987	-0.0123684434220195	0.000943203864153475	-0.00392691092565656	0.00451462110504508
180	123.276885986328	-2.22077226638794	5.64316940307617	0.0022419011220336	-0.00684897974133492	-3.08191010844894e-05	-0.00847235135734081
181	124.575584411621	-3.19479537010193	6.03277826309204	-0.00684897974133492	0.000943203864153475	0.00321592413820326	-0.00457625929266214
182	125.874282836914	-3.51946949958801	5.90290880203247	-0.00132951640989631	-0.00587495695799589	0.00548864435404539	0.00451462110504508
183	123.926239013672	-3.19479537010193	5.83797359466553	-0.00522560812532902	-0.00230353930965066	0.00516396993771195	0.00191722682211548
184	123.276885986328	-3.19479537010193	5.77303886413574	-0.00197886489331722	-0.00392691092565656	-0.000355493422830477	0.00711201597005129
185	121.978187561035	-3.84414386749268	5.18862533569336	-0.00977104809135199	-0.0100957229733467	-0.000680167751852423	-0.00197886489331722
186	123.276885986328	-2.5454466342926	5.51329946517944	-0.0133424662053585	0.00516396993771195	-0.00197886489331722	0.000943203864153475
187	123.276885986328	-2.22077226638794	5.70810413360596	-0.00457625929266214	0.000943203864153475	-0.00230353930965066	-0.00132951640989631
188	121.328842163086	-2.5454466342926	5.77303886413574	0.0116574559360743	-0.00132951640989631	-0.00295288790948689	0.00776136433705688
189	121.978187561035	-3.51946949958801	6.09771347045898	0.0210730116814375	0.00711201597005129	-3.08191010844894e-05	0.00516396993771195
190	123.926239013672	-3.19479537010193	5.44836473464966	0.0106834331527352	0.00126787810586393	-0.00490093370899558	0.000943203864153475
191	121.978187561035	-2.22077226638794	5.25356006622314	-0.00100484199356288	0.00548864435404539	-0.00197886489331722	-0.00230353930965066
192	123.276885986328	-3.84414386749268	5.70810413360596	-0.00619963090866804	0.00646266713738441	-0.00944637414067984	-0.00327756232582033
193	123.276885986328	-3.51946949958801	5.83797359466553	0.00483929552137852	0.00418994715437293	0.00126787810586393	-0.00165419070981443
194	123.926239013672	-4.81816673278809	6.29251766204834	0.0100340843200684	-0.00165419070981443	-0.00782300252467394	0.00126787810586393
195	125.224937438965	-4.493492603302	6.42238759994507	-0.00132951640989631	-0.00392691092565656	-0.0113944197073579	0.000618529506027699
196	121.978187561035	-2.22077226638794	6.03277826309204	-0.0117190945893526	0.00906006153672934	0.00126787810586393	-0.00100484199356288
197	121.328842163086	-2.5454466342926	5.44836473464966	-0.00295288790948689	-0.00360223650932312	-0.0104203969240189	0.00581331877037883
198	121.328842163086	-3.84414386749268	5.51329946517944	0.012956153601408	0.00873538758605719	0.00646266713738441	0.00711201597005129
199	122.627540588379	-3.84414386749268	5.83797359466553	0.00256657530553639	-0.00197886489331722	0.00776136433705688	-0.00522560812532902
200	124.575584411621	-4.16881799697876	5.57823419570923	-0.0113944197073579	0.00256657530553639	-0.00425158534198999	0.000293855206109583
201	121.978187561035	-2.5454466342926	5.51329946517944	0.0123068047687411	0.00418994715437293	0.00256657530553639	-0.00295288790948689
202	121.328842163086	-3.19479537010193	5.96784353256226	0.00483929552137852	0.00516396993771195	-0.00392691092565656	0.00386527273803949
203	122.627540588379	-3.19479537010193	5.64316940307617	0.0217223595827818	0.00126787810586393	0.00159255252219737	0.00289124972186983
204	122.627540588379	-3.51946949958801	5.77303886413574	0.0200989879667759	-0.00132951640989631	0.00548864435404539	-0.000355493422830477
205	123.926239013672	-4.493492603302	5.57823419570923	-0.00847235135734081	-0.00457625929266214	-0.00392691092565656	-0.00457625929266214
206	123.276885986328	-3.51946949958801	5.83797359466553	-0.00587495695799589	0.00126787810586393	-0.00327756232582033	-0.00392691092565656
207	121.328842163086	-3.84414386749268	5.77303886413574	-0.021459324285388	0.00354059832170606	-0.00230353930965066	0.000618529506027699
208	121.328842163086	-3.19479537010193	6.03277826309204	-0.0136671401560307	-0.00295288790948689	-0.00197886489331722	0.00906006153672934
209	122.627540588379	-2.22077226638794	5.83797359466553	0.0162028968334198	0.00581331877037883	-0.00814767740666866	0.00808603875339031
210	121.978187561035	-3.51946949958801	5.77303886413574	-0.0133424662053585	0.00126787810586393	-0.00522560812532902	0.00289124972186983
211	124.575584411621	-3.84414386749268	5.31849479675293	0.00873538758605719	0.00646266713738441	-0.0133424662053585	0.000293855206109583
212	122.627540588379	-2.5454466342926	5.51329946517944	-0.00879702530801296	0.00516396993771195	-0.00814767740666866	-0.000680167751852423
213	121.978187561035	-3.84414386749268	5.57823419570923	-0.00197886489331722	-0.00555028254166245	-0.00652430532500148	0.00581331877037883
214	121.978187561035	-4.16881799697876	5.77303886413574	-0.0110697457566857	-0.0026282137259841	-0.00425158534198999	0.00191722682211548
215	121.978187561035	-2.87012100219727	5.83797359466553	0.00516396993771195	0.00159255252219737	-0.00782300252467394	0.00126787810586393
216	122.627540588379	-3.51946949958801	5.83797359466553	0.000293855206109583	0.00516396993771195	-0.00197886489331722	-0.00197886489331722
217	121.328842163086	-3.51946949958801	5.77303886413574	-0.00392691092565656	0.00678734155371785	-0.00587495695799589	-0.00295288790948689
218	121.978187561035	-3.51946949958801	5.77303886413574	0.0116574559360743	-0.00652430532500148	0.00581331877037883	0.00354059832170606
219	124.575584411621	-3.19479537010193	5.44836473464966	0.0022419011220336	0.00613799272105098	-0.00197886489331722	-0.00619963090866804
220	122.627540588379	-3.19479537010193	5.38343000411987	0.00126787810586393	-0.00490093370899558	0.00386527273803949	-0.00327756232582033
221	123.276885986328	-3.84414386749268	5.70810413360596	0.00581331877037883	-0.00100484199356288	-0.0149658378213644	-0.00457625929266214
222	123.926239013672	-3.84414386749268	5.96784353256226	-0.00749832857400179	0.00386527273803949	0.00938473641872406	-0.0026282137259841
223	123.276885986328	-5.46751546859741	6.03277826309204	0.0022419011220336	-0.00814767740666866	0.00581331877037883	0.0106834331527352
224	124.575584411621	-4.493492603302	5.70810413360596	0.00678734155371785	0.000943203864153475	0.00743668992072344	0.00191722682211548
225	121.978187561035	-2.87012100219727	5.64316940307617	0.0269171483814716	0.00256657530553639	-0.00814767740666866	0.00191722682211548
226	119.380798339844	-3.51946949958801	5.57823419570923	-0.0126931173726916	-0.00100484199356288	0.00159255252219737	0.00191722682211548
227	120.679496765137	-3.19479537010193	5.57823419570923	-0.0130177913233638	0.00516396993771195	-0.000355493422830477	0.00678734155371785
228	123.276885986328	-3.84414386749268	5.64316940307617	0.0113327819854021	0.00354059832170606	0.0103587592020631	-0.00165419070981443
229	123.926239013672	-4.16881799697876	5.90290880203247	0.0171769186854362	0.000943203864153475	-0.00490093370899558	0.00581331877037883
230	123.926239013672	-3.84414386749268	5.51329946517944	0.00776136433705688	0.000293855206109583	-0.00944637414067984	-0.00749832857400179
231	121.328842163086	-2.87012100219727	5.44836473464966	0.00711201597005129	-0.00425158534198999	-0.00977104809135199	-0.000355493422830477
232	123.926239013672	-4.81816673278809	5.70810413360596	0.00873538758605719	-0.00555028254166245	-0.0130177913233638	0.0022419011220336
233	123.926239013672	-4.81816673278809	5.70810413360596	0.00321592413820326	-0.00749832857400179	-0.00425158534198999	0.00256657530553639
234	123.926239013672	-3.84414386749268	6.09771347045898	0.00743668992072344	-0.00100484199356288	-0.00977104809135199	0.000293855206109583
235	121.978187561035	-3.84414386749268	5.90290880203247	-0.00814767740666866	-0.000355493422830477	-0.0165892094373703	-0.00587495695799589
236	119.380798339844	-2.87012100219727	5.90290880203247	-0.00912170019000769	-0.00165419070981443	-0.00652430532500148	-0.00782300252467394
237	123.276885986328	-2.87012100219727	5.51329946517944	-0.00749832857400179	0.00191722682211548	-0.00587495695799589	0.00256657530553639
238	123.926239013672	-3.51946949958801	5.44836473464966	-0.00652430532500148	-0.00522560812532902	-0.00425158534198999	-3.08191010844894e-05
239	121.978187561035	-3.51946949958801	5.64316940307617	0.000943203864153475	-0.00392691092565656	0.00126787810586393	0.00126787810586393
240	123.926239013672	-3.84414386749268	5.64316940307617	0.000943203864153475	-0.0026282137259841	-0.0120437685400248	-0.00165419070981443
241	121.328842163086	-2.87012100219727	5.64316940307617	0.00159255252219737	-0.000680167751852423	-0.00295288790948689	0.000293855206109583
242	122.627540588379	-4.16881799697876	5.77303886413574	0.00418994715437293	-0.00327756232582033	0.000943203864153475	0.000293855206109583
243	121.978187561035	-2.5454466342926	5.83797359466553	-0.00230353930965066	-0.00197886489331722	0.00418994715437293	-0.00230353930965066
244	121.978187561035	-2.87012100219727	5.51329946517944	0.000618529506027699	-0.00100484199356288	0.00126787810586393	0.00841071270406246
245	121.978187561035	-3.51946949958801	5.64316940307617	-0.00749832857400179	0.0100340843200684	-0.00522560812532902	0.00906006153672934
246	122.627540588379	-3.51946949958801	5.70810413360596	0.00581331877037883	0.00256657530553639	0.00289124972186983	0.000293855206109583
247	122.627540588379	-3.51946949958801	5.77303886413574	0.00418994715437293	0.00873538758605719	-0.00132951640989631	0.00516396993771195
248	121.328842163086	-3.19479537010193	5.44836473464966	0.0136055024340749	-0.00295288790948689	-0.0156151866540313	0.0022419011220336
249	123.276885986328	-2.5454466342926	5.77303886413574	0.0252937767654657	0.00906006153672934	-0.00197886489331722	0.00581331877037883
250	123.276885986328	-2.22077226638794	5.83797359466553	0.00776136433705688	0.00483929552137852	-0.00522560812532902	0.00483929552137852
251	124.575584411621	-4.16881799697876	5.64316940307617	0.00483929552137852	0.0022419011220336	-0.0104203969240189	-0.00165419070981443
252	123.276885986328	-4.16881799697876	5.57823419570923	-0.00619963090866804	0.00354059832170606	-0.00587495695799589	-0.00132951640989631
253	122.627540588379	-2.5454466342926	5.64316940307617	0.011982130818069	-0.00230353930965066	-0.00132951640989631	0.00548864435404539
254	120.679496765137	-2.22077226638794	5.83797359466553	-0.00197886489331722	0.00938473641872406	-0.00132951640989631	0.00646266713738441
255	121.328842163086	-2.5454466342926	6.03277826309204	-0.0136671401560307	0.00581331877037883	-0.0110697457566857	0.000293855206109583
256	123.926239013672	-3.19479537010193	6.09771347045898	0.0126314787194133	0.00548864435404539	-0.00360223650932312	-0.00619963090866804
257	122.627540588379	-2.5454466342926	5.96784353256226	0.0152288740500808	0.0100340843200684	-0.00555028254166245	-0.00490093370899558
258	123.926239013672	-2.5454466342926	4.99382066726685	0.000943203864153475	0.00321592413820326	-0.000680167751852423	0.00451462110504508
259	123.276885986328	-2.87012100219727	5.57823419570923	-0.000680167751852423	-0.00457625929266214	-0.00587495695799589	-0.00132951640989631
260	120.679496765137	-2.5454466342926	5.64316940307617	-0.00587495695799589	0.00159255252219737	-0.00425158534198999	-0.00717365415766835
261	122.627540588379	-4.16881799697876	6.09771347045898	-0.000680167751852423	-0.00490093370899558	0.00743668992072344	-0.00360223650932312
262	123.926239013672	-3.84414386749268	6.22758293151855	0.00354059832170606	-0.00555028254166245	0.011982130818069	-0.00360223650932312
263	123.276885986328	-3.19479537010193	6.16264820098877	-0.00782300252467394	-0.000355493422830477	0.00808603875339031	0.00548864435404539
264	120.679496765137	-2.87012100219727	5.70810413360596	0.00776136433705688	0.00191722682211548	0.0022419011220336	-0.00749832857400179
265	120.030143737793	-2.5454466342926	5.51329946517944	-0.00619963090866804	-0.000680167751852423	-0.00522560812532902	0.00191722682211548
266	123.276885986328	-2.5454466342926	5.51329946517944	0.00678734155371785	0.00354059832170606	0.0022419011220336	-0.000355493422830477
267	123.276885986328	-2.5454466342926	5.44836473464966	0.0106834331527352	-0.00165419070981443	-0.00132951640989631	-0.00457625929266214
268	122.627540588379	-3.51946949958801	5.70810413360596	0.00386527273803949	-0.00587495695799589	-0.00230353930965066	0.00386527273803949
269	122.627540588379	-3.19479537010193	5.83797359466553	0.00613799272105098	0.000618529506027699	0.00581331877037883	0.00808603875339031
270	123.926239013672	-3.51946949958801	6.29251766204834	0.00808603875339031	0.000943203864153475	-0.00879702530801296	0.00581331877037883
271	121.978187561035	-3.19479537010193	5.96784353256226	0.00678734155371785	0.00321592413820326	-0.0159398596733809	-0.00327756232582033
272	120.679496765137	-1.89609801769257	5.44836473464966	0.00354059832170606	0.00418994715437293	-0.00392691092565656	-0.00814767740666866
273	120.679496765137	-2.5454466342926	5.77303886413574	-0.0107450718060136	0.00418994715437293	-0.00847235135734081	0.0106834331527352
274	120.679496765137	-2.87012100219727	5.83797359466553	-0.0149658378213644	0.00938473641872406	0.00159255252219737	0.00126787810586393
275	120.679496765137	-1.5714236497879	5.57823419570923	0.0145795252174139	0.0022419011220336	-0.0026282137259841	-0.00327756232582033
276	121.328842163086	-1.89609801769257	5.70810413360596	0.0165275707840919	0.000293855206109583	-0.00132951640989631	-0.00717365415766835
277	123.276885986328	-2.22077226638794	5.77303886413574	-0.0182125810533762	-0.00132951640989631	0.00289124972186983	-0.000355493422830477
278	123.276885986328	-2.87012100219727	5.44836473464966	0.00711201597005129	-0.0026282137259841	-0.00782300252467394	0.00516396993771195
279	121.978187561035	-1.89609801769257	5.44836473464966	-0.0026282137259841	-0.00295288790948689	0.00451462110504508	0.00159255252219737
280	123.926239013672	-3.51946949958801	6.16264820098877	0.000293855206109583	-0.00360223650932312	-0.00327756232582033	-0.00100484199356288
281	121.978187561035	-3.84414386749268	5.64316940307617	-0.0172385573387146	-0.00652430532500148	0.000618529506027699	-0.00814767740666866
282	121.978187561035	-1.89609801769257	5.57823419570923	-0.00684897974133492	0.00289124972186983	0.00126787810586393	-0.00360223650932312
283	120.030143737793	-1.89609801769257	5.70810413360596	-0.00230353930965066	-3.08191010844894e-05	0.00289124972186983	0.011982130818069
284	121.978187561035	-3.19479537010193	5.77303886413574	-0.0100957229733467	0.00938473641872406	-0.00360223650932312	0.00289124972186983
285	123.276885986328	-2.87012100219727	5.51329946517944	0.0295145437121391	0.00289124972186983	0.00159255252219737	-0.00490093370899558
286	121.978187561035	-1.89609801769257	5.57823419570923	0.0123068047687411	0.00418994715437293	-0.0026282137259841	-0.00295288790948689
287	123.276885986328	-1.89609801769257	5.31849479675293	0.00256657530553639	-0.00197886489331722	0.00126787810586393	-0.00717365415766835
288	121.328842163086	-1.5714236497879	5.83797359466553	0.0239950809627771	0.00191722682211548	-3.08191010844894e-05	0.00646266713738441
289	124.575584411621	-3.51946949958801	6.35745286941528	0.0155535480007529	0.00646266713738441	0.000293855206109583	0.00289124972186983
290	121.978187561035	-3.19479537010193	6.09771347045898	0.00354059832170606	-0.00132951640989631	-0.000680167751852423	0.00516396993771195
291	121.978187561035	-2.87012100219727	6.16264820098877	-0.0149658378213644	0.000943203864153475	-0.00360223650932312	-0.00457625929266214
292	123.926239013672	-2.87012100219727	5.77303886413574	0.00386527273803949	0.0116574559360743	-0.00977104809135199	-0.00587495695799589
293	120.679496765137	-2.5454466342926	5.51329946517944	-0.00132951640989631	0.00126787810586393	0.00418994715437293	0.00191722682211548
294	121.978187561035	-2.5454466342926	5.83797359466553	-0.0107450718060136	-3.08191010844894e-05	0.00354059832170606	0.00613799272105098
295	125.224937438965	-3.19479537010193	5.83797359466553	0.00776136433705688	0.00256657530553639	-0.00782300252467394	0.00451462110504508
296	123.276885986328	-2.87012100219727	5.70810413360596	0.00354059832170606	0.00646266713738441	-0.00847235135734081	0.0022419011220336
297	121.978187561035	-2.22077226638794	5.57823419570923	-0.0175632312893867	-0.00490093370899558	-0.00490093370899558	-0.00295288790948689
298	121.328842163086	-2.5454466342926	5.38343000411987	0.0123068047687411	-0.00100484199356288	-0.000355493422830477	0.000293855206109583
299	122.627540588379	-4.16881799697876	5.70810413360596	-0.000355493422830477	-0.00652430532500148	-0.00100484199356288	-0.00425158534198999
300	123.276885986328	-2.5454466342926	5.44836473464966	0.00483929552137852	-0.00197886489331722	-3.08191010844894e-05	-0.0026282137259841
301	121.978187561035	-1.5714236497879	5.44836473464966	-0.00782300252467394	0.00256657530553639	-0.00327756232582033	0.000943203864153475
302	120.679496765137	-1.89609801769257	5.77303886413574	-0.00457625929266214	0.00808603875339031	-0.00392691092565656	-0.00555028254166245
303	119.380798339844	-1.5714236497879	5.90290880203247	0.00256657530553639	-0.00132951640989631	0.00711201597005129	-0.000680167751852423
304	121.978187561035	-2.22077226638794	6.09771347045898	0.00516396993771195	-0.00100484199356288	0.00548864435404539	0.00418994715437293
305	122.627540588379	-2.5454466342926	5.64316940307617	0.00548864435404539	0.00516396993771195	-0.00425158534198999	-3.08191010844894e-05
306	123.276885986328	-2.87012100219727	5.44836473464966	-0.00587495695799589	0.00548864435404539	-0.00587495695799589	-0.00782300252467394
307	123.276885986328	-3.51946949958801	5.77303886413574	0.00354059832170606	-0.00360223650932312	-0.000355493422830477	-0.00684897974133492
308	124.575584411621	-3.84414386749268	5.77303886413574	0.011982130818069	0.00386527273803949	-0.00555028254166245	0.00516396993771195
309	121.978187561035	-3.19479537010193	5.64316940307617	0.0132808275520802	-0.00717365415766835	0.00386527273803949	0.00386527273803949
310	123.276885986328	-3.51946949958801	6.16264820098877	0.00970941036939621	0.00548864435404539	-0.000355493422830477	0.00581331877037883
311	123.276885986328	-3.19479537010193	6.16264820098877	-0.00132951640989631	0.00776136433705688	-0.00782300252467394	-0.00132951640989631
312	120.030143737793	-2.22077226638794	5.77303886413574	-0.00749832857400179	-0.00327756232582033	-0.00717365415766835	0.00483929552137852
313	121.978187561035	-2.22077226638794	5.44836473464966	-0.0113944197073579	0.00289124972186983	-0.00749832857400179	0.00321592413820326
314	121.978187561035	-1.5714236497879	5.51329946517944	-3.08191010844894e-05	-0.00782300252467394	0.00126787810586393	-0.00165419070981443
315	121.978187561035	-2.5454466342926	5.51329946517944	-0.000355493422830477	0.00646266713738441	-0.00360223650932312	0.00581331877037883
316	123.926239013672	-3.51946949958801	5.70810413360596	0.0207483377307653	0.00548864435404539	-0.00197886489331722	-0.00100484199356288
317	124.575584411621	-3.51946949958801	6.16264820098877	0.0181509424000978	0.00451462110504508	0.000943203864153475	-0.00230353930965066
318	122.627540588379	-4.16881799697876	5.90290880203247	0.00581331877037883	-0.0224333461374044	0.00159255252219737	0.012956153601408
319	121.328842163086	-3.51946949958801	5.44836473464966	0.000293855206109583	-0.00619963090866804	0.00548864435404539	-0.00684897974133492
320	121.978187561035	-2.87012100219727	5.90290880203247	-0.00555028254166245	-0.00295288790948689	-0.0110697457566857	0.00451462110504508
321	123.276885986328	-3.51946949958801	5.83797359466553	0.0022419011220336	-0.00230353930965066	-0.0026282137259841	0.00126787810586393
322	121.328842163086	-2.87012100219727	5.77303886413574	-0.00295288790948689	0.00483929552137852	0.0022419011220336	0.00711201597005129
323	121.978187561035	-3.51946949958801	5.96784353256226	0.00483929552137852	-0.00327756232582033	-0.000680167751852423	0.00808603875339031
324	124.575584411621	-3.51946949958801	6.09771347045898	0.00581331877037883	0.00548864435404539	0.00321592413820326	-0.00360223650932312
325	121.328842163086	-2.22077226638794	5.25356006622314	0.00678734155371785	0.00418994715437293	-0.00847235135734081	0.00289124972186983
326	123.276885986328	-2.87012100219727	5.51329946517944	0.00159255252219737	-0.00197886489331722	-0.00587495695799589	-0.00360223650932312
327	120.679496765137	-2.5454466342926	5.51329946517944	0.011982130818069	0.00386527273803949	-0.00132951640989631	-0.00295288790948689
328	121.978187561035	-3.84414386749268	5.70810413360596	0.0022419011220336	-0.0126931173726916	-0.000355493422830477	0.00711201597005129
329	123.276885986328	-4.16881799697876	5.57823419570923	-0.0211346503347158	-0.0026282137259841	0.0022419011220336	0.011982130818069
330	123.276885986328	-2.87012100219727	5.77303886413574	0.00354059832170606	0.00776136433705688	0.00354059832170606	0.00808603875339031
331	120.030143737793	-2.87012100219727	5.96784353256226	0.00451462110504508	0.00321592413820326	-0.00912170019000769	0.00289124972186983
332	121.328842163086	-3.84414386749268	5.77303886413574	-0.00327756232582033	0.00938473641872406	-0.00814767740666866	-0.00132951640989631
333	122.627540588379	-3.84414386749268	5.77303886413574	0.00418994715437293	0.00191722682211548	0.000943203864153475	-0.00425158534198999
334	123.926239013672	-3.84414386749268	5.51329946517944	-0.00847235135734081	0.00354059832170606	-0.00814767740666866	-0.00749832857400179
335	123.926239013672	-3.51946949958801	5.83797359466553	-0.00717365415766835	-3.08191010844894e-05	0.00191722682211548	-0.00457625929266214
336	121.978187561035	-3.19479537010193	6.22758293151855	-0.000355493422830477	0.000293855206109583	-0.00555028254166245	-0.00100484199356288
337	122.627540588379	-3.51946949958801	6.16264820098877	-0.00555028254166245	-3.08191010844894e-05	-0.00392691092565656	-0.00652430532500148
338	123.276885986328	-4.81816673278809	5.70810413360596	-0.00197886489331722	-0.00457625929266214	0.00711201597005129	0.00191722682211548
339	123.276885986328	-3.51946949958801	5.64316940307617	0.0246444288641214	0.00613799272105098	-0.00749832857400179	-0.00100484199356288
340	121.328842163086	-3.51946949958801	5.70810413360596	-0.0165892094373703	-0.00684897974133492	-0.00197886489331722	-0.0026282137259841
341	120.679496765137	-3.19479537010193	5.64316940307617	-0.0107450718060136	0.00548864435404539	-0.00425158534198999	0.000293855206109583
342	123.276885986328	-2.87012100219727	5.77303886413574	-0.00197886489331722	0.000618529506027699	0.00451462110504508	-0.000680167751852423
343	121.978187561035	-3.51946949958801	5.83797359466553	0.000943203864153475	0.00678734155371785	0.00256657530553639	0.00354059832170606
344	123.276885986328	-4.16881799697876	5.83797359466553	0.00321592413820326	-0.00360223650932312	0.00581331877037883	0.00678734155371785
345	123.926239013672	-3.84414386749268	5.90290880203247	0.00159255252219737	0.00354059832170606	0.00256657530553639	-0.00165419070981443
346	120.030143737793	-3.51946949958801	5.57823419570923	0.00386527273803949	0.0022419011220336	-0.00100484199356288	0.000943203864153475
347	123.276885986328	-5.14284133911133	6.03277826309204	-0.00132951640989631	-0.00522560812532902	-3.08191010844894e-05	-0.00327756232582033
348	121.978187561035	-3.51946949958801	6.03277826309204	0.0132808275520802	0.00191722682211548	-0.00230353930965066	-0.00295288790948689
349	123.276885986328	-3.51946949958801	5.90290880203247	-0.0175632312893867	0.00191722682211548	0.00354059832170606	-0.00230353930965066
350	120.030143737793	-3.51946949958801	5.77303886413574	0.0158782228827477	-3.08191010844894e-05	-0.00619963090866804	0.00711201597005129
351	121.978187561035	-4.16881799697876	6.09771347045898	-0.0136671401560307	0.00581331877037883	0.00418994715437293	0.00321592413820326
352	123.926239013672	-3.84414386749268	5.51329946517944	0.00191722682211548	0.00159255252219737	-0.0162645354866982	-0.000680167751852423
353	123.926239013672	-3.19479537010193	5.18862533569336	-0.0130177913233638	0.0022419011220336	-0.00814767740666866	-0.00132951640989631
354	121.978187561035	-3.51946949958801	5.44836473464966	0.00548864435404539	0.000943203864153475	-0.00230353930965066	0.0022419011220336
355	123.926239013672	-3.84414386749268	5.64316940307617	0.00841071270406246	-0.00100484199356288	-0.00392691092565656	0.00354059832170606
356	123.926239013672	-5.14284133911133	5.96784353256226	0.000618529506027699	-0.00360223650932312	-0.000680167751852423	0.00191722682211548
357	122.627540588379	-4.81816673278809	6.16264820098877	0.00126787810586393	-0.0104203969240189	0.00256657530553639	-0.0026282137259841
358	123.276885986328	-3.84414386749268	5.77303886413574	0.00613799272105098	-0.00490093370899558	0.000293855206109583	-0.00522560812532902
359	122.627540588379	-4.493492603302	5.44836473464966	-0.00132951640989631	0.00191722682211548	-0.0026282137259841	-0.00132951640989631
360	120.679496765137	-3.51946949958801	5.51329946517944	0.00483929552137852	-0.00587495695799589	0.000943203864153475	0.000618529506027699
361	121.328842163086	-3.19479537010193	5.77303886413574	-0.00717365415766835	-0.00327756232582033	0.00354059832170606	-0.00197886489331722
362	122.627540588379	-4.493492603302	5.90290880203247	0.00191722682211548	0.00191722682211548	0.0022419011220336	-0.00425158534198999
363	123.276885986328	-4.16881799697876	5.77303886413574	0.00516396993771195	-0.00197886489331722	0.00451462110504508	0.00646266713738441
364	121.328842163086	-3.51946949958801	5.70810413360596	0.0178262684494257	-0.00392691092565656	0.00354059832170606	-3.08191010844894e-05
365	122.627540588379	-3.19479537010193	5.57823419570923	0.0126314787194133	0.00126787810586393	-0.00555028254166245	0.00613799272105098
366	122.627540588379	-5.7921895980835	5.64316940307617	0.0132808275520802	-0.00619963090866804	0.00418994715437293	-0.00522560812532902
367	123.926239013672	-5.46751546859741	5.83797359466553	0.00321592413820326	-0.000680167751852423	0.000618529506027699	0.000943203864153475
368	124.575584411621	-4.493492603302	6.09771347045898	-0.00847235135734081	0.00483929552137852	0.000293855206109583	0.00191722682211548
369	120.030143737793	-3.19479537010193	6.03277826309204	-0.0143164889886975	0.00418994715437293	0.00483929552137852	0.00386527273803949
370	121.978187561035	-4.81816673278809	6.03277826309204	0.00646266713738441	0.00970941036939621	-0.00912170019000769	0.00354059832170606
371	121.978187561035	-3.51946949958801	5.83797359466553	-0.00912170019000769	0.00191722682211548	-0.0104203969240189	-0.00327756232582033
372	121.978187561035	-3.51946949958801	5.83797359466553	-0.00197886489331722	-0.00100484199356288	-0.00652430532500148	-0.00587495695799589
373	123.926239013672	-4.493492603302	5.38343000411987	0.00646266713738441	0.0022419011220336	-0.0113944197073579	-0.00165419070981443
374	122.627540588379	-4.16881799697876	5.77303886413574	-0.0133424662053585	-0.00230353930965066	0.00418994715437293	-0.00587495695799589
375	121.978187561035	-3.84414386749268	6.03277826309204	0.00581331877037883	0.00256657530553639	0.000943203864153475	0.00126787810586393
376	122.627540588379	-4.81816673278809	5.70810413360596	-0.00587495695799589	-0.00132951640989631	0.00256657530553639	0.00354059832170606
377	123.926239013672	-4.16881799697876	5.90290880203247	-0.0126931173726916	0.00581331877037883	0.000293855206109583	-0.00619963090866804
378	124.575584411621	-3.84414386749268	5.83797359466553	-0.00327756232582033	-0.00230353930965066	0.00841071270406246	0.00386527273803949
379	119.380798339844	-3.19479537010193	5.57823419570923	-0.0247060675173998	-0.00360223650932312	-0.0026282137259841	0.00808603875339031
380	122.627540588379	-4.16881799697876	5.70810413360596	-0.000680167751852423	-0.00197886489331722	0.00159255252219737	0.00159255252219737
381	125.224937438965	-4.493492603302	5.70810413360596	0.000618529506027699	0.000293855206109583	0.00516396993771195	-0.00132951640989631
382	123.276885986328	-3.84414386749268	5.44836473464966	-0.0107450718060136	0.00354059832170606	0.00743668992072344	-0.00132951640989631
383	123.926239013672	-3.84414386749268	5.64316940307617	0.00841071270406246	-0.00197886489331722	0.00256657530553639	0.00581331877037883
384	123.276885986328	-4.16881799697876	6.03277826309204	0.00126787810586393	-0.00165419070981443	0.00678734155371785	0.00159255252219737
385	123.276885986328	-5.46751546859741	5.70810413360596	-0.0136671401560307	-0.0100957229733467	0.00873538758605719	0.00289124972186983
386	122.627540588379	-4.16881799697876	5.51329946517944	-3.08191010844894e-05	0.0022419011220336	-0.0146411629393697	-0.00717365415766835
387	121.978187561035	-2.87012100219727	5.83797359466553	0.00938473641872406	0.00483929552137852	0.00256657530553639	-0.00360223650932312
388	119.380798339844	-3.19479537010193	5.90290880203247	-0.00295288790948689	0.00548864435404539	0.00678734155371785	0.00191722682211548
389	122.627540588379	-3.84414386749268	5.77303886413574	-0.00652430532500148	-0.00327756232582033	-0.00749832857400179	0.00776136433705688
390	121.978187561035	-2.5454466342926	5.77303886413574	-0.0100957229733467	0.00256657530553639	-0.00165419070981443	0.00159255252219737
391	123.276885986328	-3.84414386749268	5.90290880203247	0.00354059832170606	0.00548864435404539	-0.0208099745213985	-0.00490093370899558
392	123.926239013672	-3.84414386749268	5.25356006622314	0.0106834331527352	0.00678734155371785	-0.0104203969240189	0.0022419011220336
393	122.627540588379	-3.84414386749268	5.77303886413574	0.0103587592020631	-0.000680167751852423	-0.00684897974133492	0.00418994715437293
394	123.276885986328	-4.16881799697876	5.83797359466553	0.00483929552137852	0.000618529506027699	-0.00360223650932312	-3.08191010844894e-05
395	123.276885986328	-4.493492603302	6.09771347045898	0.012956153601408	0.00191722682211548	0.000293855206109583	-0.00197886489331722
396	122.627540588379	-4.16881799697876	6.16264820098877	-0.0113944197073579	0.0113327819854021	-0.00717365415766835	0.00289124972186983
397	121.328842163086	-2.5454466342926	5.83797359466553	-0.00165419070981443	0.0022419011220336	-0.00425158534198999	-0.00652430532500148
398	119.380798339844	-2.87012100219727	5.57823419570923	-0.0126931173726916	0.00256657530553639	-0.00652430532500148	0.00354059832170606
399	123.926239013672	-4.16881799697876	5.77303886413574	0.00126787810586393	-0.00132951640989631	0.0022419011220336	0.00289124972186983
400	122.627540588379	-2.87012100219727	5.38343000411987	0.0116574559360743	0.00386527273803949	-0.00165419070981443	-0.00587495695799589
401	121.978187561035	-2.87012100219727	5.25356006622314	-0.0104203969240189	0.00126787810586393	-0.00490093370899558	0.00418994715437293
402	122.627540588379	-2.87012100219727	5.57823419570923	-0.000680167751852423	0.00613799272105098	0.00743668992072344	-0.00100484199356288
403	121.978187561035	-2.87012100219727	5.90290880203247	0.00678734155371785	-0.00100484199356288	0.000618529506027699	0.00191722682211548
404	121.328842163086	-4.16881799697876	6.29251766204834	-0.00717365415766835	-0.0026282137259841	-0.000355493422830477	0.00613799272105098
405	121.978187561035	-3.84414386749268	5.51329946517944	-0.00555028254166245	-0.000355493422830477	-0.00847235135734081	-0.00555028254166245
406	123.276885986328	-3.51946949958801	5.57823419570923	-0.00555028254166245	0.00938473641872406	-0.0133424662053585	-0.00684897974133492
407	122.627540588379	-3.84414386749268	5.70810413360596	-0.0026282137259841	0.00289124972186983	-0.00684897974133492	-0.00100484199356288
408	121.328842163086	-3.84414386749268	5.83797359466553	-0.00684897974133492	0.00711201597005129	0.000618529506027699	0.00386527273803949
409	121.328842163086	-3.19479537010193	5.64316940307617	-0.00944637414067984	-0.0026282137259841	-0.00165419070981443	0.00548864435404539
410	124.575584411621	-4.16881799697876	5.96784353256226	0.000293855206109583	0.00873538758605719	-0.0152905117720366	0.00289124972186983
411	121.978187561035	-2.87012100219727	5.44836473464966	0.0152288740500808	0.0106834331527352	-0.0188619289547205	0.00321592413820326
412	121.328842163086	-3.19479537010193	5.51329946517944	0.00678734155371785	0.00678734155371785	-0.0130177913233638	-0.00100484199356288
413	121.978187561035	-3.84414386749268	5.51329946517944	0.0191249661147594	-0.00197886489331722	-0.00457625929266214	-0.00132951640989631
414	122.627540588379	-4.16881799697876	5.57823419570923	0.0197743140161037	-0.00522560812532902	0.00776136433705688	0.00386527273803949
415	121.978187561035	-2.87012100219727	5.77303886413574	0.000618529506027699	0.00548864435404539	-0.00555028254166245	0.00159255252219737
416	120.679496765137	-2.22077226638794	5.64316940307617	0.000943203864153475	0.00126787810586393	-0.00684897974133492	-0.00490093370899558
417	120.679496765137	-3.84414386749268	6.09771347045898	-0.00230353930965066	-0.000355493422830477	-0.000355493422830477	0.00289124972186983
418	123.276885986328	-3.84414386749268	5.96784353256226	0.0230210572481155	0.000618529506027699	-0.00814767740666866	0.00191722682211548
419	121.978187561035	-2.5454466342926	5.57823419570923	-0.017887907102704	-0.00132951640989631	-0.000355493422830477	0.00191722682211548
420	124.575584411621	-3.51946949958801	5.64316940307617	-0.00295288790948689	0.00159255252219737	-0.00327756232582033	-3.08191010844894e-05
421	123.276885986328	-3.51946949958801	5.51329946517944	0.00873538758605719	-0.00100484199356288	-0.00360223650932312	-0.00230353930965066
422	123.276885986328	-3.84414386749268	5.90290880203247	-0.00619963090866804	-0.00490093370899558	0.00776136433705688	-0.00490093370899558
423	123.926239013672	-4.81816673278809	6.09771347045898	0.0165275707840919	0.000618529506027699	0.00321592413820326	-0.000355493422830477
424	123.926239013672	-4.16881799697876	6.03277826309204	-0.0026282137259841	-0.0100957229733467	0.012956153601408	-0.00522560812532902
425	122.627540588379	-3.51946949958801	5.83797359466553	-0.00944637414067984	-0.000680167751852423	0.00516396993771195	0.0022419011220336
426	120.030143737793	-2.87012100219727	5.44836473464966	-0.00327756232582033	-0.000680167751852423	-0.00392691092565656	-0.00782300252467394
427	118.7314453125	-2.5454466342926	5.38343000411987	0.00451462110504508	0.00354059832170606	0.00646266713738441	0.00613799272105098
428	121.978187561035	-2.5454466342926	5.51329946517944	0.00970941036939621	0.00743668992072344	0.00159255252219737	0.00776136433705688
429	123.926239013672	-3.51946949958801	5.96784353256226	0.00321592413820326	0.00743668992072344	0.00191722682211548	-3.08191010844894e-05
430	122.627540588379	-2.5454466342926	5.64316940307617	-0.0123684434220195	0.0022419011220336	-0.00782300252467394	0.00159255252219737
431	123.276885986328	-3.51946949958801	5.90290880203247	-0.00425158534198999	0.00418994715437293	-0.00749832857400179	-0.00555028254166245
432	123.926239013672	-3.19479537010193	5.77303886413574	0.00581331877037883	-0.00425158534198999	-0.00522560812532902	0.000618529506027699
433	123.276885986328	-5.14284133911133	5.70810413360596	0.000293855206109583	-0.00944637414067984	-0.00230353930965066	0.00418994715437293
434	122.627540588379	-4.493492603302	5.83797359466553	0.0152288740500808	-0.00782300252467394	-0.00782300252467394	0.0022419011220336
435	123.276885986328	-3.19479537010193	5.83797359466553	-0.00457625929266214	0.00483929552137852	-0.00782300252467394	0.000618529506027699
436	121.978187561035	-3.84414386749268	5.90290880203247	-0.00392691092565656	0.00678734155371785	-0.00749832857400179	-0.00392691092565656
437	120.030143737793	-2.5454466342926	5.96784353256226	-0.00619963090866804	0.00386527273803949	0.000943203864153475	-0.00327756232582033
438	120.679496765137	-2.5454466342926	5.70810413360596	0.000943203864153475	-0.00295288790948689	-0.00457625929266214	-0.0026282137259841
439	123.276885986328	-3.84414386749268	5.57823419570923	-0.0104203969240189	-0.00977104809135199	0.000618529506027699	0.00191722682211548
440	121.328842163086	-2.22077226638794	5.12369012832642	-0.00165419070981443	-0.00295288790948689	0.00548864435404539	-0.00490093370899558
441	121.978187561035	-2.5454466342926	5.64316940307617	-0.0104203969240189	-0.000680167751852423	-0.00327756232582033	-0.00100484199356288
442	121.328842163086	-3.19479537010193	5.57823419570923	0.000943203864153475	-0.00782300252467394	0.00256657530553639	-0.00490093370899558
443	121.328842163086	-3.84414386749268	5.64316940307617	0.00808603875339031	-0.0104203969240189	0.00776136433705688	0.000293855206109583
444	122.627540588379	-2.5454466342926	5.96784353256226	-0.0123684434220195	0.00483929552137852	0.00159255252219737	0.00970941036939621
445	121.328842163086	-2.5454466342926	5.57823419570923	0.0165275707840919	0.00354059832170606	-0.00100484199356288	0.00386527273803949
446	120.679496765137	-3.51946949958801	5.77303886413574	-0.00977104809135199	-0.00165419070981443	-0.00814767740666866	-0.00230353930965066
447	123.276885986328	-4.16881799697876	5.70810413360596	-0.00457625929266214	-0.000680167751852423	0.00516396993771195	-0.00652430532500148
448	124.575584411621	-3.19479537010193	5.64316940307617	0.0230210572481155	0.00646266713738441	-0.00165419070981443	-3.08191010844894e-05
449	121.978187561035	-2.87012100219727	5.38343000411987	0.00841071270406246	0.00581331877037883	-0.00295288790948689	0.000618529506027699
450	123.276885986328	-3.51946949958801	5.96784353256226	0.0113327819854021	0.00906006153672934	-0.00522560812532902	-0.00555028254166245
451	123.276885986328	-3.19479537010193	5.90290880203247	0.0022419011220336	0.000293855206109583	-0.00392691092565656	-0.00197886489331722
452	123.276885986328	-4.493492603302	5.51329946517944	-0.00749832857400179	-0.00100484199356288	-0.0110697457566857	-0.00425158534198999
453	121.978187561035	-2.87012100219727	5.77303886413574	0.000293855206109583	0.00386527273803949	0.00418994715437293	0.000943203864153475
454	120.679496765137	-2.87012100219727	5.77303886413574	-0.00490093370899558	0.00321592413820326	-0.00587495695799589	0.000943203864153475
455	118.7314453125	-2.22077226638794	5.57823419570923	0.0165275707840919	0.00841071270406246	-0.00782300252467394	-0.00392691092565656
456	121.328842163086	-3.51946949958801	5.64316940307617	-0.0237320438027382	0.00646266713738441	-0.00327756232582033	0.00386527273803949
457	123.276885986328	-3.84414386749268	6.03277826309204	-0.0165892094373703	0.00548864435404539	-0.00522560812532902	-0.00327756232582033
458	122.627540588379	-3.51946949958801	5.77303886413574	-0.00100484199356288	0.000618529506027699	0.000618529506027699	-0.000355493422830477
459	120.679496765137	-3.19479537010193	5.38343000411987	0.0022419011220336	-0.0026282137259841	0.00711201597005129	-0.00327756232582033
460	123.276885986328	-4.16881799697876	5.77303886413574	-3.08191010844894e-05	-0.00912170019000769	-0.00230353930965066	0.00451462110504508
461	123.276885986328	-4.81816673278809	5.77303886413574	-3.08191010844894e-05	-0.00490093370899558	-0.000355493422830477	-0.0026282137259841
462	123.276885986328	-5.46751546859741	5.77303886413574	-0.0100957229733467	-0.0107450718060136	-0.00360223650932312	-0.00490093370899558
463	123.276885986328	-3.84414386749268	5.70810413360596	-0.000355493422830477	-0.00392691092565656	0.00548864435404539	-0.00392691092565656
464	121.328842163086	-3.84414386749268	6.03277826309204	-0.00555028254166245	-0.00977104809135199	0.0100340843200684	0.00938473641872406
465	121.328842163086	-4.16881799697876	5.96784353256226	-0.0100957229733467	-0.0221086721867323	-0.00652430532500148	0.00386527273803949
466	121.328842163086	-2.87012100219727	5.38343000411987	-0.00944637414067984	0.00256657530553639	0.00256657530553639	-0.00749832857400179
467	121.978187561035	-2.87012100219727	5.44836473464966	0.00808603875339031	0.00321592413820326	0.00743668992072344	0.0022419011220336
468	121.978187561035	-2.87012100219727	5.31849479675293	-0.00652430532500148	0.00646266713738441	-0.00132951640989631	0.00970941036939621
469	123.276885986328	-3.84414386749268	5.70810413360596	0.00678734155371785	0.00289124972186983	0.00354059832170606	0.00418994715437293
470	123.276885986328	-3.19479537010193	5.70810413360596	0.0168522447347641	0.00126787810586393	-0.000355493422830477	0.00808603875339031
471	121.328842163086	-3.84414386749268	5.90290880203247	0.00386527273803949	0.00191722682211548	-0.0172385573387146	-0.00684897974133492
472	123.276885986328	-4.81816673278809	5.77303886413574	0.0168522447347641	0.000293855206109583	-0.0185372550040483	0.00418994715437293
473	124.575584411621	-3.84414386749268	5.70810413360596	0.00678734155371785	0.00418994715437293	-0.0162645354866982	-0.00197886489331722
474	120.679496765137	-3.84414386749268	5.64316940307617	0.00548864435404539	0.00483929552137852	-0.0204853005707264	0.0022419011220336
475	121.978187561035	-3.84414386749268	5.90290880203247	-0.00392691092565656	0.000943203864153475	-0.0152905117720366	0.00159255252219737
476	121.978187561035	-3.19479537010193	5.70810413360596	-0.00912170019000769	0.00938473641872406	-0.00749832857400179	-0.00360223650932312
477	121.328842163086	-2.87012100219727	5.44836473464966	0.0113327819854021	0.00126787810586393	-0.00814767740666866	0.00354059832170606
478	121.978187561035	-2.87012100219727	5.44836473464966	0.01100810803473	-0.00457625929266214	0.000618529506027699	0.00516396993771195
479	123.276885986328	-3.84414386749268	5.57823419570923	-0.0123684434220195	-0.000680167751852423	0.0113327819854021	-0.00717365415766835
480	121.328842163086	-3.51946949958801	5.51329946517944	-0.00814767740666866	-0.00522560812532902	0.00646266713738441	-0.00230353930965066
481	121.978187561035	-4.16881799697876	5.57823419570923	0.00126787810586393	-0.00165419070981443	0.00126787810586393	-0.00360223650932312
482	120.679496765137	-3.19479537010193	5.51329946517944	-0.00327756232582033	-0.00490093370899558	0.0022419011220336	-0.00100484199356288
483	121.328842163086	-3.19479537010193	5.83797359466553	-0.00132951640989631	0.000293855206109583	0.0152288740500808	0.00159255252219737
484	118.7314453125	-2.87012100219727	5.90290880203247	-0.00782300252467394	-0.00814767740666866	0.00646266713738441	0.00451462110504508
485	121.328842163086	-2.87012100219727	5.77303886413574	-0.0120437685400248	-0.00295288790948689	0.000618529506027699	0.00159255252219737
486	124.575584411621	-3.84414386749268	5.57823419570923	0.00970941036939621	0.00548864435404539	-0.00555028254166245	-0.00197886489331722
487	123.276885986328	-3.19479537010193	5.51329946517944	-0.000355493422830477	-0.00132951640989631	-0.00100484199356288	0.00126787810586393
488	121.978187561035	-4.16881799697876	5.83797359466553	0.013930176384747	0.00321592413820326	0.00711201597005129	0.00548864435404539
489	123.276885986328	-3.19479537010193	5.64316940307617	0.00159255252219737	0.0100340843200684	-0.00327756232582033	0.00159255252219737
490	121.978187561035	-4.493492603302	6.09771347045898	0.00581331877037883	0.00678734155371785	-0.00977104809135199	-0.00197886489331722
491	123.926239013672	-5.14284133911133	6.09771347045898	-0.0139918150380254	-0.000355493422830477	-0.00652430532500148	-0.00295288790948689
492	122.627540588379	-3.19479537010193	5.38343000411987	-0.0159398596733809	0.00159255252219737	-0.00944637414067984	-0.00879702530801296
493	121.328842163086	-3.51946949958801	5.38343000411987	0.00711201597005129	0.012956153601408	0.000293855206109583	0.00711201597005129
494	120.679496765137	-2.87012100219727	5.51329946517944	0.000618529506027699	0.00516396993771195	-0.00197886489331722	0.0022419011220336
495	121.978187561035	-3.19479537010193	5.57823419570923	0.00386527273803949	0.00256657530553639	-0.00522560812532902	0.000293855206109583
496	122.627540588379	-3.84414386749268	5.83797359466553	0.0136055024340749	0.0126314787194133	-0.00684897974133492	-0.00684897974133492
497	121.978187561035	-3.51946949958801	5.44836473464966	-0.00619963090866804	0.00354059832170606	-0.0146411629393697	0.000293855206109583
498	121.978187561035	-3.51946949958801	5.64316940307617	0.0207483377307653	0.00159255252219737	0.00776136433705688	-0.00327756232582033
499	122.627540588379	-2.87012100219727	5.51329946517944	0.00159255252219737	-0.0026282137259841	-0.000355493422830477	0.00418994715437293
500	121.978187561035	-3.84414386749268	5.51329946517944	0.0142548503354192	-0.00782300252467394	-0.000680167751852423	-0.00555028254166245
501	123.276885986328	-4.81816673278809	5.90290880203247	-0.00522560812532902	-0.00392691092565656	-0.00295288790948689	-0.00457625929266214
502	123.276885986328	-3.84414386749268	5.70810413360596	0.00938473641872406	0.00548864435404539	0.00386527273803949	0.00613799272105098
503	121.978187561035	-3.84414386749268	5.77303886413574	-0.00555028254166245	0.000618529506027699	0.00191722682211548	0.00354059832170606
504	121.328842163086	-4.16881799697876	6.22758293151855	-0.00490093370899558	0.00743668992072344	0.00289124972186983	0.00516396993771195
505	121.328842163086	-3.19479537010193	5.90290880203247	0.00581331877037883	0.00191722682211548	-0.00782300252467394	-0.00392691092565656
506	121.328842163086	-2.87012100219727	5.44836473464966	-0.00197886489331722	0.00678734155371785	-0.00619963090866804	-0.00425158534198999
507	123.926239013672	-3.19479537010193	5.31849479675293	-0.00132951640989631	0.00386527273803949	-0.0152905117720366	0.00159255252219737
508	123.926239013672	-3.51946949958801	5.57823419570923	0.00159255252219737	0.00451462110504508	-0.00457625929266214	0.00256657530553639
509	122.627540588379	-4.16881799697876	6.16264820098877	-0.0110697457566857	-0.0026282137259841	-0.00360223650932312	0.00483929552137852
510	123.926239013672	-5.14284133911133	5.96784353256226	0.0155535480007529	-0.0113944197073579	-0.0175632312893867	-0.00132951640989631
511	121.978187561035	-3.19479537010193	6.16264820098877	-0.0107450718060136	-0.00425158534198999	-0.0107450718060136	-0.00327756232582033
512	121.978187561035	-3.51946949958801	5.77303886413574	0.00256657530553639	-0.00327756232582033	-0.00295288790948689	-0.00165419070981443
513	121.328842163086	-3.51946949958801	5.83797359466553	0.00970941036939621	-0.000355493422830477	0.0220470335334539	0.00126787810586393
514	120.679496765137	-3.84414386749268	5.90290880203247	0.00873538758605719	-0.00847235135734081	0.0405534692108631	0.00581331877037883
515	122.627540588379	-3.19479537010193	5.25356006622314	0.00873538758605719	-0.00165419070981443	0.0386054255068302	0.00256657530553639
516	121.978187561035	-2.22077226638794	5.38343000411987	-0.00100484199356288	0.00289124972186983	0.0233457311987877	-0.0026282137259841
517	124.575584411621	-4.493492603302	5.83797359466553	0.00581331877037883	0.00841071270406246	-0.0113944197073579	-3.08191010844894e-05
518	123.926239013672	-3.51946949958801	6.16264820098877	0.013930176384747	0.00646266713738441	-0.00230353930965066	-0.00425158534198999
519	121.978187561035	-4.16881799697876	5.90290880203247	0.0171769186854362	0.00256657530553639	-0.0107450718060136	0.00646266713738441
520	125.224937438965	-4.81816673278809	5.57823419570923	0.00483929552137852	-0.0026282137259841	-0.00684897974133492	0.00126787810586393
521	122.627540588379	-3.19479537010193	5.44836473464966	-0.00912170019000769	0.0175015944987535	-0.0104203969240189	-0.0104203969240189
522	120.030143737793	-2.87012100219727	5.77303886413574	0.00483929552137852	0.00256657530553639	-0.00197886489331722	0.00581331877037883
523	119.380798339844	-2.87012100219727	5.57823419570923	-0.0182125810533762	0.00191722682211548	-3.08191010844894e-05	0.00126787810586393
524	122.627540588379	-3.51946949958801	5.77303886413574	0.00191722682211548	0.000618529506027699	-0.00295288790948689	0.00711201597005129
525	123.926239013672	-3.84414386749268	5.83797359466553	0.00808603875339031	0.000293855206109583	-0.0113944197073579	-0.00165419070981443
526	121.978187561035	-2.5454466342926	5.18862533569336	-0.00717365415766835	0.00451462110504508	-0.00327756232582033	-0.00619963090866804
527	121.328842163086	-4.493492603302	5.51329946517944	0.025618452578783	0.00321592413820326	-0.0113944197073579	0.00451462110504508
528	123.276885986328	-3.84414386749268	5.64316940307617	0.00483929552137852	0.00354059832170606	0.00191722682211548	0.00321592413820326
529	123.276885986328	-3.84414386749268	5.90290880203247	0.0116574559360743	0.00548864435404539	0.00321592413820326	-0.00132951640989631
530	121.978187561035	-3.51946949958801	5.96784353256226	0.00126787810586393	0.00386527273803949	-0.0162645354866982	0.00776136433705688
531	122.627540588379	-3.84414386749268	6.29251766204834	0.0152288740500808	0.00613799272105098	-0.0143164889886975	-0.00490093370899558
532	120.030143737793	-3.51946949958801	5.51329946517944	-0.0195112787187099	0.0106834331527352	-0.021459324285388	0.00191722682211548
533	122.627540588379	-2.87012100219727	5.44836473464966	0.00581331877037883	-0.00100484199356288	-0.0126931173726916	0.00321592413820326
534	121.978187561035	-2.22077226638794	5.51329946517944	-0.00295288790948689	0.00938473641872406	-0.00100484199356288	-0.00425158534198999
535	123.926239013672	-3.84414386749268	5.38343000411987	0.00159255252219737	-0.00230353930965066	-0.0133424662053585	0.00516396993771195
536	124.575584411621	-4.16881799697876	5.64316940307617	0.00289124972186983	-0.00165419070981443	-0.00944637414067984	-3.08191010844894e-05
537	121.328842163086	-2.87012100219727	5.90290880203247	-0.0159398596733809	-0.000355493422830477	-0.00132951640989631	-0.00490093370899558
538	121.978187561035	-4.81816673278809	5.90290880203247	0.0145795252174139	-0.00879702530801296	0.000293855206109583	0.00743668992072344
539	123.926239013672	-4.16881799697876	5.44836473464966	0.0022419011220336	-0.00587495695799589	0.0142548503354192	-0.00132951640989631
540	121.978187561035	-3.19479537010193	5.77303886413574	0.000618529506027699	-0.00425158534198999	0.00418994715437293	-0.00132951640989631
541	120.030143737793	-2.87012100219727	5.77303886413574	0.00613799272105098	0.00516396993771195	-0.0311995539814234	-0.00749832857400179
542	120.030143737793	-2.87012100219727	5.83797359466553	-0.0130177913233638	0.00159255252219737	-0.0389917381107807	-0.00230353930965066
543	123.276885986328	-3.19479537010193	5.96784353256226	-0.00327756232582033	-0.000355493422830477	-0.0311995539814234	0.000618529506027699
544	121.978187561035	-2.87012100219727	5.77303886413574	0.0249691028147936	0.00256657530553639	-0.0256800893694162	-0.000680167751852423
545	121.328842163086	-2.22077226638794	5.44836473464966	-0.00165419070981443	0.00483929552137852	0.000618529506027699	-0.00100484199356288
546	123.276885986328	-3.84414386749268	5.90290880203247	-0.0162645354866982	0.00646266713738441	0.00613799272105098	-0.00684897974133492
547	123.276885986328	-3.19479537010193	5.51329946517944	-0.00457625929266214	0.00743668992072344	0.00873538758605719	-0.00684897974133492
548	122.627540588379	-4.81816673278809	5.51329946517944	-0.0159398596733809	-0.00619963090866804	0.000618529506027699	0.00678734155371785
549	122.627540588379	-3.51946949958801	5.70810413360596	0.0132808275520802	0.00159255252219737	-0.0182125810533762	-0.00165419070981443
550	122.627540588379	-2.87012100219727	6.16264820098877	-0.00522560812532902	0.00743668992072344	-0.0360696688294411	0.000943203864153475
551	118.082099914551	-2.87012100219727	5.96784353256226	0.0022419011220336	-0.00197886489331722	-0.032173577696085	-0.00457625929266214
552	121.328842163086	-3.51946949958801	5.83797359466553	0.0194496400654316	-0.00100484199356288	-0.0253554154187441	-0.00165419070981443
553	123.276885986328	-3.51946949958801	5.64316940307617	0.0145795252174139	-0.00230353930965066	-0.00360223650932312	0.00386527273803949
554	123.276885986328	-3.84414386749268	5.83797359466553	-0.0110697457566857	-0.00977104809135199	0.0217223595827818	0.00548864435404539
555	121.978187561035	-2.87012100219727	5.70810413360596	0.0116574559360743	-0.00490093370899558	0.052891094237566	-0.00230353930965066
556	121.328842163086	-2.87012100219727	5.64316940307617	0.00548864435404539	-0.00555028254166245	0.047696303576231	-0.00327756232582033
557	124.575584411621	-5.46751546859741	5.90290880203247	0.00776136433705688	-0.00555028254166245	0.0438002124428749	-0.00360223650932312
558	123.276885986328	-4.16881799697876	5.96784353256226	-0.000355493422830477	-0.00132951640989631	0.025618452578783	0.00451462110504508
559	121.328842163086	-3.19479537010193	5.57823419570923	-0.00100484199356288	0.00126787810586393	0.00256657530553639	0.00354059832170606
560	121.328842163086	-4.16881799697876	5.77303886413574	-0.00814767740666866	0.0103587592020631	-0.00197886489331722	0.00678734155371785
561	120.679496765137	-3.84414386749268	5.70810413360596	0.00483929552137852	0.0022419011220336	-0.00457625929266214	-0.00522560812532902
562	124.575584411621	-3.84414386749268	5.70810413360596	-0.0182125810533762	0.000293855206109583	-0.0256800893694162	0.00159255252219737
563	123.276885986328	-3.19479537010193	5.64316940307617	-0.00749832857400179	-0.00457625929266214	-0.0458098985254765	0.000943203864153475
564	123.276885986328	-3.84414386749268	5.96784353256226	0.00289124972186983	0.00354059832170606	-0.0523033849895	-0.000680167751852423
565	123.926239013672	-4.493492603302	6.22758293151855	0.00873538758605719	-0.00392691092565656	-0.0808747261762619	0.000618529506027699
566	121.978187561035	-3.19479537010193	5.38343000411987	-0.000680167751852423	0.00906006153672934	-0.0519787110388279	0.000293855206109583
567	122.627540588379	-4.16881799697876	5.64316940307617	-0.0107450718060136	0.0022419011220336	-0.0383423902094364	-0.00100484199356288
568	120.679496765137	-3.19479537010193	5.51329946517944	-0.00392691092565656	0.00159255252219737	-0.00912170019000769	0.00321592413820326
569	121.978187561035	-3.84414386749268	5.83797359466553	0.00873538758605719	0.0106834331527352	0.00743668992072344	0.0126314787194133
570	120.679496765137	-3.19479537010193	5.70810413360596	-0.00684897974133492	0.00678734155371785	0.0298392176628113	0.00873538758605719
571	123.276885986328	-3.84414386749268	6.03277826309204	0.00289124972186983	0.00646266713738441	0.0597092546522617	-0.00392691092565656
572	121.978187561035	-2.5454466342926	5.64316940307617	-0.0107450718060136	0.00970941036939621	0.0636053457856178	0.00418994715437293
573	122.627540588379	-2.5454466342926	5.25356006622314	0.00418994715437293	0.00548864435404539	0.0525664202868938	0.00548864435404539
574	121.978187561035	-2.87012100219727	5.51329946517944	-0.00490093370899558	0.0103587592020631	0.0262678004801273	0.00548864435404539
575	122.627540588379	-3.19479537010193	5.51329946517944	0.00646266713738441	0.00743668992072344	-0.00197886489331722	-0.00197886489331722
576	121.978187561035	-3.84414386749268	5.90290880203247	0.0132808275520802	-0.00587495695799589	0.0175015944987535	-0.0107450718060136
577	123.276885986328	-4.493492603302	6.16264820098877	0.00483929552137852	0.00938473641872406	0.01100810803473	-0.00132951640989631
578	123.276885986328	-3.51946949958801	6.35745286941528	-0.0110697457566857	0.00321592413820326	0.0175015944987535	0.00354059832170606
579	121.328842163086	-3.19479537010193	6.09771347045898	-0.00782300252467394	-0.0026282137259841	0.0285405199974775	0.00256657530553639
580	121.328842163086	-4.16881799697876	5.77303886413574	-0.00295288790948689	0.00678734155371785	0.0285405199974775	0.0145795252174139
581	123.276885986328	-3.84414386749268	5.12369012832642	0.00191722682211548	-0.00165419070981443	0.0132808275520802	-0.00814767740666866
582	124.575584411621	-4.16881799697876	5.44836473464966	-0.00684897974133492	0.00451462110504508	0.00516396993771195	-0.00619963090866804
583	124.575584411621	-4.493492603302	5.70810413360596	-0.00749832857400179	0.00126787810586393	0.00906006153672934	-3.08191010844894e-05
584	123.926239013672	-4.493492603302	5.90290880203247	-0.00555028254166245	-0.00230353930965066	0.0226963832974434	-0.00295288790948689
585	121.328842163086	-3.84414386749268	5.83797359466553	0.00321592413820326	-0.00100484199356288	0.000618529506027699	0.000293855206109583
586	121.978187561035	-4.493492603302	5.70810413360596	0.00743668992072344	-0.00132951640989631	0.00743668992072344	0.000618529506027699
587	121.328842163086	-3.51946949958801	5.70810413360596	-0.00132951640989631	0.000293855206109583	-0.00230353930965066	-0.00587495695799589
588	122.627540588379	-4.81816673278809	6.09771347045898	-0.0113944197073579	0.00776136433705688	-0.00879702530801296	0.00126787810586393
589	119.380798339844	-3.19479537010193	5.90290880203247	0.00516396993771195	-0.000355493422830477	-0.0247060675173998	0.00289124972186983
590	121.978187561035	-4.493492603302	5.70810413360596	0.00776136433705688	0.00126787810586393	-0.0279528107494116	-0.00295288790948689
591	123.926239013672	-4.493492603302	5.96784353256226	0.00841071270406246	0.00386527273803949	-0.0376930385828018	0.000293855206109583
592	123.276885986328	-3.19479537010193	5.51329946517944	-0.0130177913233638	0.00126787810586393	-0.0357449948787689	-0.00912170019000769
593	123.276885986328	-3.84414386749268	5.38343000411987	-0.000355493422830477	-0.00295288790948689	-0.0169138833880424	0.00516396993771195
594	123.926239013672	-5.14284133911133	5.64316940307617	-0.00197886489331722	-0.00944637414067984	-0.000680167751852423	-0.00165419070981443
595	121.978187561035	-5.14284133911133	5.70810413360596	-0.00457625929266214	-0.0253554154187441	0.0145795252174139	0.00191722682211548
596	122.627540588379	-4.81816673278809	5.70810413360596	0.00938473641872406	0.00386527273803949	0.0285405199974775	-0.00197886489331722
597	121.978187561035	-3.51946949958801	5.70810413360596	-0.0107450718060136	-0.0123684434220195	0.0181509424000978	-0.00295288790948689
598	120.030143737793	-3.51946949958801	5.96784353256226	0.00581331877037883	-0.00230353930965066	0.0100340843200684	-0.000680167751852423
599	122.627540588379	-4.81816673278809	5.77303886413574	-0.0149658378213644	-0.00100484199356288	0.00516396993771195	0.00386527273803949
600	121.978187561035	-2.87012100219727	5.51329946517944	0.0171769186854362	-0.00295288790948689	0.00386527273803949	-0.00684897974133492
601	122.627540588379	-3.84414386749268	5.51329946517944	-0.000355493422830477	-0.00327756232582033	-0.00619963090866804	-0.00230353930965066
602	123.276885986328	-4.16881799697876	5.51329946517944	0.00483929552137852	0.0022419011220336	0.0106834331527352	0.000943203864153475
603	123.926239013672	-5.14284133911133	5.83797359466553	-0.00392691092565656	-0.00295288790948689	0.0213976856321096	0.00126787810586393
604	123.926239013672	-4.81816673278809	5.96784353256226	0.0126314787194133	-0.0133424662053585	0.00873538758605719	-0.00197886489331722
605	121.978187561035	-5.14284133911133	6.16264820098877	-0.00100484199356288	-0.00132951640989631	0.00483929552137852	0.00159255252219737
606	122.627540588379	-4.81816673278809	5.96784353256226	-0.00684897974133492	-0.00327756232582033	-0.00230353930965066	0.000293855206109583
607	125.224937438965	-4.493492603302	5.90290880203247	0.00743668992072344	0.00613799272105098	0.00516396993771195	-0.000355493422830477
608	119.380798339844	-3.19479537010193	5.38343000411987	-0.0149658378213644	0.00418994715437293	0.000618529506027699	0.0022419011220336
609	122.627540588379	-4.81816673278809	6.09771347045898	0.01100810803473	0.000293855206109583	0.00126787810586393	0.00613799272105098
610	121.328842163086	-3.19479537010193	5.64316940307617	0.00873538758605719	-0.00100484199356288	-0.0113944197073579	-0.00847235135734081
611	122.627540588379	-4.16881799697876	5.90290880203247	0.00191722682211548	0.0149041991680861	-0.0263294391334057	-0.00814767740666866
612	122.627540588379	-4.81816673278809	6.16264820098877	-0.000680167751852423	0.0100340843200684	-0.0260047651827335	-0.00230353930965066
613	123.276885986328	-4.16881799697876	5.77303886413574	0.00548864435404539	0.00483929552137852	-0.0230826959013939	0.00743668992072344
614	121.978187561035	-4.81816673278809	5.70810413360596	0.0113327819854021	-0.00684897974133492	-0.00749832857400179	0.00613799272105098
615	122.627540588379	-5.46751546859741	5.51329946517944	0.00354059832170606	-0.00749832857400179	-0.00879702530801296	-0.0026282137259841
616	123.276885986328	-5.14284133911133	5.51329946517944	-0.00392691092565656	0.00289124972186983	0.0149041991680861	-0.000680167751852423
617	123.926239013672	-4.493492603302	5.83797359466553	-0.00879702530801296	0.000618529506027699	0.0243197549134493	0.00191722682211548
618	120.030143737793	-3.51946949958801	6.09771347045898	0.00581331877037883	0.00548864435404539	0.00841071270406246	0.00516396993771195
619	121.328842163086	-4.16881799697876	5.83797359466553	0.00386527273803949	0.00451462110504508	-0.00295288790948689	-0.00555028254166245
620	123.276885986328	-3.84414386749268	5.57823419570923	0.00126787810586393	0.00743668992072344	-0.00782300252467394	-0.00197886489331722
621	123.926239013672	-4.81816673278809	5.64316940307617	-0.00230353930965066	0.00646266713738441	-0.00425158534198999	-0.00197886489331722
622	123.926239013672	-4.493492603302	5.77303886413574	-0.00132951640989631	0.00159255252219737	-0.00360223650932312	-0.00230353930965066
623	123.276885986328	-4.81816673278809	5.64316940307617	0.00970941036939621	0.00159255252219737	0.0022419011220336	0.00646266713738441
624	123.926239013672	-5.7921895980835	5.83797359466553	0.00938473641872406	0.00191722682211548	0.00451462110504508	-0.000680167751852423
625	125.874282836914	-6.44153833389282	6.09771347045898	-0.00230353930965066	-0.00392691092565656	-0.0026282137259841	0.00256657530553639
626	123.276885986328	-4.493492603302	5.96784353256226	-0.000355493422830477	0.0100340843200684	0.00126787810586393	-0.00977104809135199
627	121.328842163086	-4.493492603302	5.51329946517944	0.0155535480007529	0.00548864435404539	-0.00490093370899558	-0.00100484199356288
628	119.380798339844	-4.81816673278809	5.70810413360596	-0.00912170019000769	0.00451462110504508	-3.08191010844894e-05	0.00289124972186983
629	121.328842163086	-3.51946949958801	5.44836473464966	-0.00652430532500148	0.00321592413820326	0.0103587592020631	0.00256657530553639
630	123.276885986328	-4.493492603302	5.83797359466553	-0.00230353930965066	0.00126787810586393	-0.00782300252467394	0.000618529506027699
631	124.575584411621	-4.81816673278809	5.57823419570923	-0.00912170019000769	0.00581331877037883	-0.0130177913233638	-0.00619963090866804
632	123.926239013672	-4.81816673278809	6.16264820098877	0.00451462110504508	0.00321592413820326	-0.00392691092565656	-0.00165419070981443
633	123.926239013672	-5.14284133911133	5.83797359466553	-0.00717365415766835	-0.00132951640989631	-0.00360223650932312	0.000293855206109583
634	123.276885986328	-5.46751546859741	5.64316940307617	0.00354059832170606	-0.00944637414067984	-0.00684897974133492	-0.00327756232582033
635	124.575584411621	-6.11686420440674	5.83797359466553	0.00938473641872406	-0.0100957229733467	-0.0104203969240189	-0.00360223650932312
636	122.627540588379	-3.84414386749268	5.51329946517944	-0.00360223650932312	0.00289124972186983	-0.00587495695799589	-0.00197886489331722
637	120.030143737793	-4.16881799697876	5.51329946517944	-0.00327756232582033	-0.000355493422830477	-3.08191010844894e-05	0.00289124972186983
638	122.627540588379	-5.46751546859741	6.22758293151855	0.00678734155371785	-0.00132951640989631	-0.000680167751852423	0.00516396993771195
639	123.276885986328	-3.84414386749268	5.90290880203247	0.0181509424000978	0.000943203864153475	-0.00522560812532902	-3.08191010844894e-05
640	124.575584411621	-5.46751546859741	5.90290880203247	0.00743668992072344	-0.000680167751852423	-0.00392691092565656	-0.00360223650932312
641	125.224937438965	-4.16881799697876	5.51329946517944	0.00841071270406246	0.00321592413820326	-0.0130177913233638	-0.00912170019000769
642	122.627540588379	-3.51946949958801	5.51329946517944	-0.00230353930965066	0.00711201597005129	-0.0191866029053926	0.00256657530553639
643	122.627540588379	-4.81816673278809	5.57823419570923	-0.0120437685400248	0.00289124972186983	-0.0156151866540313	0.00711201597005129
644	122.627540588379	-5.14284133911133	5.25356006622314	0.0136055024340749	-0.00100484199356288	0.00808603875339031	-3.08191010844894e-05
645	121.978187561035	-4.16881799697876	5.64316940307617	0.00873538758605719	0.00581331877037883	-0.0026282137259841	0.00548864435404539
646	124.575584411621	-5.46751546859741	5.77303886413574	-0.0237320438027382	0.0022419011220336	-0.00392691092565656	-0.00749832857400179
647	119.380798339844	-3.84414386749268	5.64316940307617	-0.00555028254166245	0.00354059832170606	0.00646266713738441	-0.00879702530801296
648	123.926239013672	-4.81816673278809	5.77303886413574	0.00289124972186983	0.00418994715437293	0.00386527273803949	0.00289124972186983
649	123.276885986328	-3.84414386749268	5.70810413360596	0.00808603875339031	0.00289124972186983	0.00548864435404539	0.00678734155371785
650	122.627540588379	-4.493492603302	5.51329946517944	0.0158782228827477	0.0100340843200684	-0.00457625929266214	0.000943203864153475
651	122.627540588379	-4.16881799697876	5.90290880203247	0.0123068047687411	0.00256657530553639	-0.0146411629393697	-0.00522560812532902
652	121.978187561035	-3.51946949958801	6.09771347045898	-0.0107450718060136	-0.000355493422830477	0.0022419011220336	-0.00684897974133492
653	121.328842163086	-4.81816673278809	5.57823419570923	0.00711201597005129	-0.0100957229733467	-0.00132951640989631	0.000943203864153475
654	123.276885986328	-4.16881799697876	5.77303886413574	0.00354059832170606	-0.00555028254166245	-0.00327756232582033	-0.000355493422830477
655	123.276885986328	-3.84414386749268	5.44836473464966	0.0116574559360743	-0.00132951640989631	-0.0130177913233638	-0.00912170019000769
656	121.978187561035	-4.81816673278809	5.83797359466553	-0.00879702530801296	0.00159255252219737	-0.0185372550040483	0.00451462110504508
657	120.030143737793	-3.84414386749268	5.51329946517944	-0.00684897974133492	0.00483929552137852	-0.00814767740666866	0.00678734155371785
658	121.978187561035	-3.51946949958801	5.64316940307617	0.0191249661147594	-0.00327756232582033	-0.0159398596733809	0.00970941036939621
659	124.575584411621	-4.81816673278809	5.70810413360596	0.000943203864153475	-0.00197886489331722	-0.0123684434220195	0.000943203864153475
660	123.276885986328	-3.84414386749268	5.05875539779663	-0.0026282137259841	-3.08191010844894e-05	-0.00392691092565656	-0.00360223650932312
661	121.978187561035	-3.84414386749268	5.57823419570923	-0.0100957229733467	-0.00165419070981443	-0.0026282137259841	-0.00132951640989631
662	122.627540588379	-4.493492603302	5.90290880203247	-0.0130177913233638	-0.00977104809135199	0.00743668992072344	0.000293855206109583
663	122.627540588379	-5.46751546859741	6.09771347045898	-0.00165419070981443	-0.00847235135734081	0.00548864435404539	0.00159255252219737
664	121.978187561035	-4.16881799697876	5.90290880203247	-0.00814767740666866	-0.00652430532500148	0.00159255252219737	0.0123068047687411
665	121.328842163086	-3.19479537010193	5.70810413360596	0.00159255252219737	0.00191722682211548	-0.00100484199356288	-0.00392691092565656
666	120.030143737793	-3.84414386749268	5.83797359466553	-0.0143164889886975	0.00548864435404539	-0.00879702530801296	-0.00100484199356288
667	123.926239013672	-4.493492603302	5.77303886413574	0.0200989879667759	-0.00392691092565656	0.000943203864153475	-0.0026282137259841
668	122.627540588379	-3.19479537010193	5.38343000411987	0.0022419011220336	-0.000355493422830477	0.0022419011220336	0.00256657530553639
669	123.276885986328	-4.81816673278809	5.51329946517944	0.0330859608948231	-0.00814767740666866	-0.00360223650932312	0.0103587592020631
670	122.627540588379	-3.51946949958801	5.64316940307617	-0.00944637414067984	-0.00327756232582033	-0.0123684434220195	0.00159255252219737
671	121.328842163086	-3.51946949958801	5.57823419570923	0.00386527273803949	0.00386527273803949	-0.0130177913233638	0.00354059832170606
672	122.627540588379	-5.7921895980835	6.03277826309204	0.00906006153672934	-3.08191010844894e-05	-0.0123684434220195	-0.00782300252467394
673	122.627540588379	-4.81816673278809	6.03277826309204	0.00776136433705688	0.00256657530553639	-0.023407369852066	-0.00652430532500148
674	121.328842163086	-4.493492603302	5.64316940307617	-0.00490093370899558	-0.00327756232582033	-0.0308748781681061	0.00516396993771195
675	120.030143737793	-3.51946949958801	5.57823419570923	0.00126787810586393	-0.000680167751852423	-0.0133424662053585	0.00678734155371785
676	121.328842163086	-3.19479537010193	5.57823419570923	0.00418994715437293	0.00191722682211548	-0.0123684434220195	-0.00132951640989631
677	123.926239013672	-4.81816673278809	5.83797359466553	0.00289124972186983	0.000618529506027699	0.01100810803473	0.00126787810586393
678	122.627540588379	-3.19479537010193	5.57823419570923	0.020423661917448	0.00289124972186983	0.00646266713738441	-0.00165419070981443
679	123.276885986328	-3.51946949958801	6.03277826309204	0.0213976856321096	0.00159255252219737	0.00581331877037883	-0.00392691092565656
680	123.276885986328	-3.51946949958801	5.96784353256226	0.00938473641872406	-0.000355493422830477	0.00191722682211548	-0.00230353930965066
681	123.926239013672	-4.493492603302	5.64316940307617	-0.00327756232582033	0.000943203864153475	-0.00360223650932312	-0.00490093370899558
682	123.276885986328	-6.44153833389282	5.70810413360596	0.0171769186854362	-0.00717365415766835	0.00451462110504508	-0.00132951640989631
683	124.575584411621	-5.14284133911133	5.70810413360596	-0.00100484199356288	-0.00360223650932312	0.00906006153672934	0.00483929552137852
684	121.978187561035	-4.16881799697876	6.09771347045898	-0.00912170019000769	-0.0026282137259841	0.00678734155371785	0.00191722682211548
685	121.328842163086	-4.493492603302	6.22758293151855	-0.0182125810533762	-0.00944637414067984	-0.00197886489331722	0.00321592413820326
686	120.679496765137	-3.51946949958801	5.90290880203247	-0.0113944197073579	-0.00230353930965066	0.00386527273803949	0.0022419011220336
687	123.276885986328	-3.84414386749268	5.77303886413574	0.00516396993771195	-0.00132951640989631	0.0100340843200684	0.00743668992072344
688	123.276885986328	-3.51946949958801	5.51329946517944	0.00354059832170606	0.00451462110504508	0.00321592413820326	0.000618529506027699
689	121.978187561035	-3.19479537010193	5.51329946517944	0.0165275707840919	-0.00619963090866804	0.0162028968334198	-0.00392691092565656
690	121.978187561035	-3.84414386749268	5.96784353256226	0.0136055024340749	0.000293855206109583	0.00483929552137852	-0.000355493422830477
691	122.627540588379	-5.46751546859741	5.83797359466553	0.01100810803473	0.00483929552137852	0.00126787810586393	-0.00230353930965066
692	123.926239013672	-5.46751546859741	5.90290880203247	0.00678734155371785	-0.00165419070981443	0.00418994715437293	0.00159255252219737
693	123.926239013672	-5.14284133911133	6.16264820098877	0.00581331877037883	-0.0026282137259841	-0.0188619289547205	-0.000355493422830477
694	122.627540588379	-4.493492603302	5.64316940307617	0.00678734155371785	-0.00555028254166245	-0.000355493422830477	-0.00425158534198999
695	120.679496765137	-4.493492603302	5.77303886413574	-0.000355493422830477	-0.00132951640989631	-0.0100957229733467	-0.00360223650932312
696	122.627540588379	-3.51946949958801	5.51329946517944	0.00321592413820326	0.00841071270406246	-0.0123684434220195	-0.00360223650932312
697	121.978187561035	-3.19479537010193	5.44836473464966	-0.00814767740666866	0.00289124972186983	-0.00230353930965066	-0.00360223650932312
698	123.926239013672	-4.81816673278809	5.77303886413574	-0.0136671401560307	0.00289124972186983	-0.00684897974133492	0.00126787810586393
699	121.328842163086	-3.51946949958801	5.77303886413574	0.00613799272105098	0.000618529506027699	-0.00392691092565656	0.0022419011220336
700	122.627540588379	-4.81816673278809	6.09771347045898	0.0149041991680861	0.000943203864153475	-0.00587495695799589	-0.00619963090866804
701	123.926239013672	-5.7921895980835	5.70810413360596	-0.00749832857400179	-0.00749832857400179	-0.00717365415766835	-0.00587495695799589
702	121.328842163086	-4.493492603302	5.31849479675293	0.00873538758605719	-0.00360223650932312	0.00613799272105098	-0.00230353930965066
703	122.627540588379	-3.51946949958801	5.64316940307617	0.00191722682211548	0.00289124972186983	0.00386527273803949	0.00191722682211548
704	121.328842163086	-3.51946949958801	5.64316940307617	-0.00360223650932312	0.0022419011220336	-0.00165419070981443	-0.00230353930965066
705	120.679496765137	-4.493492603302	5.83797359466553	-0.00360223650932312	0.00191722682211548	-0.00684897974133492	0.00321592413820326
706	123.926239013672	-5.14284133911133	6.16264820098877	-0.00749832857400179	0.00808603875339031	-0.00944637414067984	0.000618529506027699
707	121.328842163086	-3.19479537010193	5.64316940307617	0.0022419011220336	0.00354059832170606	-0.00749832857400179	-0.00360223650932312
708	123.276885986328	-4.493492603302	5.44836473464966	0.00711201597005129	0.01100810803473	-0.00197886489331722	0.00418994715437293
709	121.978187561035	-3.51946949958801	5.77303886413574	0.00808603875339031	0.00418994715437293	-0.00360223650932312	0.0100340843200684
710	121.978187561035	-5.14284133911133	6.16264820098877	0.000293855206109583	0.000618529506027699	0.00191722682211548	-0.00360223650932312
711	123.276885986328	-5.46751546859741	5.70810413360596	0.0191249661147594	-0.00522560812532902	-0.0130177913233638	0.00354059832170606
712	120.679496765137	-3.84414386749268	5.51329946517944	-0.000680167751852423	-0.00457625929266214	-0.0328229255974293	-0.00847235135734081
713	120.679496765137	-3.19479537010193	5.77303886413574	0.00938473641872406	-0.00100484199356288	-0.0328229255974293	-0.00295288790948689
714	119.380798339844	-3.51946949958801	5.70810413360596	-0.0026282137259841	-0.00327756232582033	-0.0185372550040483	0.00548864435404539
715	121.978187561035	-4.493492603302	5.57823419570923	-0.017887907102704	0.000293855206109583	-0.00555028254166245	-0.00327756232582033
716	123.926239013672	-4.493492603302	5.77303886413574	0.0145795252174139	0.00581331877037883	0.00354059832170606	-0.00327756232582033
717	121.978187561035	-3.51946949958801	5.05875539779663	0.00516396993771195	-0.000680167751852423	0.011982130818069	-0.00100484199356288
718	123.926239013672	-4.16881799697876	5.57823419570923	0.0116574559360743	-0.00165419070981443	0.0197743140161037	-3.08191010844894e-05
719	122.627540588379	-4.81816673278809	5.90290880203247	-3.08191010844894e-05	-0.00360223650932312	0.0126314787194133	0.00386527273803949
720	123.276885986328	-5.46751546859741	6.16264820098877	0.0136055024340749	-0.0107450718060136	0.0106834331527352	-0.00165419070981443
721	121.328842163086	-4.81816673278809	5.77303886413574	-0.00717365415766835	-0.00587495695799589	0.00386527273803949	-0.00132951640989631
722	121.978187561035	-3.19479537010193	5.44836473464966	-0.00425158534198999	0.00321592413820326	0.00970941036939621	-0.00230353930965066
723	120.030143737793	-3.19479537010193	5.38343000411987	0.00321592413820326	0.00938473641872406	-0.00230353930965066	0.00289124972186983
724	118.7314453125	-3.51946949958801	5.57823419570923	-0.00684897974133492	0.00289124972186983	-0.0139918150380254	0.00581331877037883
725	122.627540588379	-3.19479537010193	5.57823419570923	-0.00652430532500148	0.0168522447347641	-0.0347709693014622	0.00191722682211548
726	123.926239013672	-4.493492603302	6.03277826309204	0.0188002903014421	0.0103587592020631	-0.0480826161801815	0.000293855206109583
727	123.276885986328	-4.493492603302	5.90290880203247	-0.00912170019000769	0.00418994715437293	-0.0581475235521793	0.000293855206109583
728	123.276885986328	-3.19479537010193	5.44836473464966	-0.0100957229733467	0.0113327819854021	-0.0477579422295094	0.000943203864153475
729	123.276885986328	-4.81816673278809	5.77303886413574	0.0239950809627771	0.00808603875339031	-0.0399657599627972	0.00483929552137852
730	122.627540588379	-5.14284133911133	5.51329946517944	0.00321592413820326	0.000943203864153475	-0.0302255302667618	-0.00425158534198999
731	121.978187561035	-3.84414386749268	5.83797359466553	-0.00392691092565656	0.00321592413820326	-0.0152905117720366	-0.00490093370899558
732	121.328842163086	-4.493492603302	5.83797359466553	0.00126787810586393	0.00646266713738441	0.0136055024340749	0.000293855206109583
733	120.679496765137	-4.81816673278809	5.96784353256226	-0.0139918150380254	0.00354059832170606	0.0678261145949364	0.00191722682211548
734	119.380798339844	-3.51946949958801	6.16264820098877	0.01100810803473	-3.08191010844894e-05	0.0856831967830658	0.00191722682211548
735	123.276885986328	-3.51946949958801	5.57823419570923	0.000618529506027699	0.00191722682211548	0.0506183728575706	-0.00360223650932312
736	123.926239013672	-3.19479537010193	5.25356006622314	0.00548864435404539	0.00418994715437293	0.0223717093467712	-0.00944637414067984
737	123.276885986328	-4.81816673278809	5.64316940307617	-0.00879702530801296	0.00483929552137852	0.0223717093467712	-3.08191010844894e-05
738	121.978187561035	-3.51946949958801	5.64316940307617	0.0022419011220336	-0.00749832857400179	0.0152288740500808	0.00386527273803949
739	123.276885986328	-5.14284133911133	6.03277826309204	-0.0156151866540313	-0.0162645354866982	0.01847561635077	-0.000355493422830477
740	123.276885986328	-4.493492603302	5.77303886413574	-0.00132951640989631	-0.00912170019000769	0.00938473641872406	-0.00295288790948689
741	121.328842163086	-3.19479537010193	5.77303886413574	0.000943203864153475	-0.00360223650932312	0.000618529506027699	-0.00652430532500148
742	121.328842163086	-4.16881799697876	5.83797359466553	-0.00555028254166245	-0.00295288790948689	0.00386527273803949	-0.00100484199356288
743	121.328842163086	-4.81816673278809	5.77303886413574	-0.00814767740666866	0.00678734155371785	0.00159255252219737	0.00646266713738441
744	121.978187561035	-4.16881799697876	5.64316940307617	0.01100810803473	0.00646266713738441	0.000293855206109583	-0.00132951640989631
745	122.627540588379	-3.51946949958801	5.64316940307617	-0.00587495695799589	0.00581331877037883	-0.00295288790948689	-0.00490093370899558
746	123.276885986328	-3.51946949958801	5.31849479675293	0.0106834331527352	0.00289124972186983	-0.0133424662053585	-0.00165419070981443
747	123.926239013672	-4.16881799697876	6.03277826309204	0.0106834331527352	0.00191722682211548	-0.00490093370899558	0.000618529506027699
748	122.627540588379	-4.16881799697876	6.09771347045898	-0.00814767740666866	0.00776136433705688	-0.000680167751852423	0.000943203864153475
749	123.276885986328	-4.81816673278809	5.51329946517944	0.00126787810586393	-0.00717365415766835	-0.00879702530801296	0.00938473641872406
750	121.328842163086	-3.84414386749268	5.57823419570923	0.00191722682211548	0.000943203864153475	-0.00327756232582033	0.00126787810586393
751	123.926239013672	-5.14284133911133	5.90290880203247	-0.00132951640989631	0.00548864435404539	-0.0191866029053926	-0.000355493422830477
752	120.679496765137	-4.493492603302	6.09771347045898	-0.0191866029053926	0.00938473641872406	-0.0104203969240189	-0.000355493422830477
753	121.978187561035	-4.81816673278809	5.90290880203247	0.00906006153672934	0.00256657530553639	-0.00197886489331722	-0.00230353930965066
754	123.926239013672	-4.493492603302	6.09771347045898	-0.00619963090866804	-0.00165419070981443	-0.00327756232582033	-0.000680167751852423
755	123.276885986328	-5.14284133911133	6.03277826309204	0.00776136433705688	-0.00230353930965066	-0.00619963090866804	0.0022419011220336
756	122.627540588379	-4.16881799697876	5.25356006622314	-0.00749832857400179	0.00418994715437293	-0.0107450718060136	-0.00652430532500148
757	121.978187561035	-3.19479537010193	5.57823419570923	-0.000355493422830477	-0.00619963090866804	-0.0152905117720366	-0.00717365415766835
758	121.978187561035	-4.81816673278809	5.83797359466553	-0.00100484199356288	0.000293855206109583	0.00191722682211548	0.00483929552137852
759	121.978187561035	-4.81816673278809	5.83797359466553	-0.00132951640989631	-0.0123684434220195	0.0022419011220336	0.00581331877037883
760	121.978187561035	-3.84414386749268	5.90290880203247	0.00483929552137852	-0.00197886489331722	-0.00230353930965066	-0.00490093370899558
761	124.575584411621	-4.81816673278809	6.16264820098877	0.00678734155371785	0.000943203864153475	-0.00555028254166245	-0.00165419070981443
762	121.328842163086	-4.493492603302	5.90290880203247	-0.00749832857400179	0.00581331877037883	0.00808603875339031	-0.00360223650932312
763	122.627540588379	-4.493492603302	5.83797359466553	-0.000355493422830477	-0.00132951640989631	0.00159255252219737	-0.00457625929266214
764	123.926239013672	-4.493492603302	5.64316940307617	0.00354059832170606	-0.00100484199356288	-0.00197886489331722	0.00321592413820326
765	122.627540588379	-4.81816673278809	5.64316940307617	-0.0156151866540313	-0.00100484199356288	-0.00295288790948689	-0.000680167751852423
766	122.627540588379	-3.84414386749268	5.51329946517944	-0.00230353930965066	0.000943203864153475	-0.0143164889886975	0.000293855206109583
767	121.978187561035	-3.84414386749268	5.70810413360596	-0.00814767740666866	-0.000680167751852423	-0.00132951640989631	-0.00684897974133492
768	122.627540588379	-5.46751546859741	6.16264820098877	0.00906006153672934	0.00126787810586393	-0.00879702530801296	0.00581331877037883
769	123.276885986328	-4.81816673278809	5.51329946517944	0.01100810803473	-0.00652430532500148	-0.0162645354866982	0.000943203864153475
770	123.276885986328	-4.493492603302	5.70810413360596	0.00841071270406246	0.00906006153672934	-0.0191866029053926	0.00354059832170606
771	122.627540588379	-4.16881799697876	5.64316940307617	0.00581331877037883	0.0113327819854021	-0.0172385573387146	0.000618529506027699
772	120.030143737793	-3.84414386749268	5.57823419570923	0.0123068047687411	0.00613799272105098	-0.00977104809135199	0.00354059832170606
773	121.328842163086	-3.51946949958801	5.77303886413574	0.00516396993771195	0.00451462110504508	0.0194496400654316	0.0022419011220336
774	122.627540588379	-3.51946949958801	6.03277826309204	0.0259431265294552	0.00289124972186983	0.0223717093467712	-0.00165419070981443
775	123.276885986328	-3.51946949958801	5.57823419570923	-0.00847235135734081	0.00159255252219737	0.0334106348454952	-0.00749832857400179
776	123.926239013672	-5.14284133911133	5.83797359466553	-0.0191866029053926	0.00289124972186983	0.00126787810586393	-0.00392691092565656
777	123.276885986328	-3.84414386749268	5.90290880203247	-0.00295288790948689	0.00483929552137852	0.000943203864153475	0.00159255252219737
778	125.224937438965	-5.14284133911133	5.70810413360596	-0.00619963090866804	-0.0026282137259841	0.00451462110504508	0.000293855206109583
779	122.627540588379	-5.14284133911133	5.83797359466553	0.00743668992072344	-0.00814767740666866	-0.00360223650932312	0.00159255252219737
780	123.276885986328	-4.81816673278809	5.83797359466553	0.0100340843200684	0.00289124972186983	-0.00912170019000769	-0.00912170019000769
781	121.328842163086	-3.84414386749268	5.77303886413574	0.0123068047687411	0.00516396993771195	-0.00165419070981443	-0.00782300252467394
782	120.030143737793	-4.16881799697876	5.77303886413574	-0.017887907102704	0.00386527273803949	-0.00132951640989631	0.00841071270406246
783	121.328842163086	-3.51946949958801	5.38343000411987	-0.00912170019000769	0.00256657530553639	-0.00490093370899558	0.00159255252219737
784	121.978187561035	-3.84414386749268	5.38343000411987	0.0171769186854362	0.00289124972186983	0.0022419011220336	0.00776136433705688
785	124.575584411621	-4.81816673278809	5.38343000411987	0.00743668992072344	-0.00230353930965066	0.000293855206109583	0.00289124972186983
786	123.276885986328	-4.81816673278809	5.83797359466553	0.000293855206109583	0.00256657530553639	-0.00684897974133492	0.00321592413820326
787	122.627540588379	-3.84414386749268	5.70810413360596	-0.00879702530801296	-0.00132951640989631	-0.0113944197073579	0.000293855206109583
788	121.978187561035	-5.46751546859741	5.77303886413574	0.000618529506027699	-0.00652430532500148	-0.00847235135734081	-0.00392691092565656
789	123.276885986328	-5.14284133911133	6.09771347045898	-0.00555028254166245	-0.0100957229733467	-0.00587495695799589	0.00873538758605719
790	123.926239013672	-4.16881799697876	5.44836473464966	-0.00782300252467394	0.00451462110504508	-0.00912170019000769	0.00321592413820326
791	120.030143737793	-3.51946949958801	5.44836473464966	-0.0026282137259841	-0.000680167751852423	-0.00652430532500148	-0.00197886489331722
792	120.679496765137	-4.493492603302	5.90290880203247	-0.00684897974133492	-0.00587495695799589	-0.0143164889886975	0.00256657530553639
793	123.276885986328	-5.14284133911133	5.83797359466553	0.0194496400654316	-0.00425158534198999	0.00906006153672934	-0.00392691092565656
794	121.978187561035	-4.81816673278809	5.77303886413574	0.000293855206109583	-0.0026282137259841	0.00386527273803949	0.00646266713738441
795	123.276885986328	-4.16881799697876	6.03277826309204	0.0136055024340749	-0.000680167751852423	0.00548864435404539	0.000943203864153475
796	121.978187561035	-3.84414386749268	5.77303886413574	0.0116574559360743	0.00159255252219737	0.000293855206109583	-0.00847235135734081
797	123.276885986328	-4.81816673278809	5.57823419570923	-0.00392691092565656	-0.000680167751852423	-0.00327756232582033	-0.00100484199356288
798	123.276885986328	-5.14284133911133	5.51329946517944	0.00613799272105098	-0.00879702530801296	-0.00944637414067984	-0.00522560812532902
799	123.276885986328	-4.493492603302	5.77303886413574	-0.0100957229733467	-0.00197886489331722	-0.00165419070981443	-0.00425158534198999
800	121.978187561035	-3.51946949958801	5.90290880203247	0.0022419011220336	0.000618529506027699	-0.0107450718060136	0.00321592413820326
801	120.030143737793	-3.51946949958801	5.83797359466553	-0.0123684434220195	0.00483929552137852	-0.00652430532500148	-0.00652430532500148
802	121.328842163086	-3.84414386749268	6.03277826309204	-3.08191010844894e-05	0.00321592413820326	0.00776136433705688	-0.00587495695799589
803	123.926239013672	-4.81816673278809	5.70810413360596	0.0103587592020631	0.0022419011220336	0.000943203864153475	-0.000680167751852423
804	121.328842163086	-3.51946949958801	5.25356006622314	-0.0139918150380254	-0.00132951640989631	0.00321592413820326	-3.08191010844894e-05
805	121.978187561035	-3.51946949958801	5.38343000411987	-0.00684897974133492	-0.00555028254166245	-0.0117190945893526	-3.08191010844894e-05
806	123.926239013672	-4.81816673278809	5.83797359466553	0.0106834331527352	-3.08191010844894e-05	0.00743668992072344	0.00354059832170606
807	123.926239013672	-5.7921895980835	6.03277826309204	-0.00847235135734081	-0.00197886489331722	-0.0139918150380254	-0.00652430532500148
808	121.978187561035	-4.81816673278809	6.09771347045898	-0.00684897974133492	-0.000680167751852423	-0.00749832857400179	0.00776136433705688
809	122.627540588379	-3.51946949958801	5.83797359466553	-0.0162645354866982	0.0113327819854021	-0.00392691092565656	-0.00327756232582033
810	121.328842163086	-3.84414386749268	5.57823419570923	0.00191722682211548	0.00873538758605719	-0.00555028254166245	0.00743668992072344
811	122.627540588379	-5.14284133911133	5.57823419570923	0.000618529506027699	0.00938473641872406	-0.0169138833880424	-0.00555028254166245
812	122.627540588379	-4.493492603302	5.77303886413574	0.00126787810586393	0.0106834331527352	-0.0100957229733467	-0.000355493422830477
813	123.276885986328	-4.81816673278809	5.70810413360596	0.00646266713738441	0.00354059832170606	-0.000680167751852423	0.000943203864153475
814	124.575584411621	-4.493492603302	5.57823419570923	0.00906006153672934	0.0100340843200684	-0.00782300252467394	0.00126787810586393
815	123.926239013672	-4.16881799697876	6.09771347045898	0.0123068047687411	0.0132808275520802	0.00321592413820326	-0.000355493422830477
816	122.627540588379	-4.16881799697876	5.96784353256226	0.00126787810586393	0.0136055024340749	-3.08191010844894e-05	-0.0026282137259841
817	121.328842163086	-4.81816673278809	5.44836473464966	-0.0120437685400248	0.000618529506027699	0.00581331877037883	0.00906006153672934
818	121.978187561035	-5.14284133911133	5.77303886413574	0.00548864435404539	-0.00392691092565656	0.00743668992072344	0.00743668992072344
819	122.627540588379	-3.84414386749268	5.44836473464966	-0.00652430532500148	-0.00490093370899558	-0.00230353930965066	0.00483929552137852
820	120.679496765137	-3.19479537010193	5.77303886413574	-0.00652430532500148	-0.000355493422830477	-0.000355493422830477	0.000618529506027699
821	121.978187561035	-4.81816673278809	5.90290880203247	-0.00392691092565656	0.00126787810586393	-0.0123684434220195	0.00451462110504508
822	123.276885986328	-4.493492603302	6.09771347045898	-0.00425158534198999	-0.00197886489331722	-0.00912170019000769	-0.00522560812532902
823	123.926239013672	-4.81816673278809	5.64316940307617	-0.00230353930965066	-0.00457625929266214	-0.023407369852066	0.00548864435404539
824	124.575584411621	-4.493492603302	5.44836473464966	-0.00100484199356288	-0.00425158534198999	-0.0409397818148136	0.00159255252219737
825	121.328842163086	-3.84414386749268	6.03277826309204	0.00906006153672934	-0.00165419070981443	-0.0500306636095047	-0.00132951640989631
826	120.679496765137	-3.84414386749268	5.77303886413574	0.00126787810586393	0.00418994715437293	-0.0367190167307854	-0.0113944197073579
827	124.575584411621	-5.14284133911133	5.64316940307617	-0.00717365415766835	-0.00782300252467394	-0.0123684434220195	0.00159255252219737
828	123.276885986328	-4.81816673278809	6.03277826309204	0.00711201597005129	-0.00652430532500148	0.0272418223321438	0.00321592413820326
829	121.328842163086	-3.84414386749268	5.96784353256226	0.00873538758605719	-0.00327756232582033	0.06393001973629	0.0100340843200684
830	120.679496765137	-4.493492603302	5.90290880203247	-0.00165419070981443	-0.00100484199356288	0.0593845807015896	0.00483929552137852
831	121.978187561035	-3.51946949958801	5.70810413360596	-0.0026282137259841	0.00256657530553639	0.0123068047687411	0.00451462110504508
832	123.276885986328	-3.51946949958801	5.44836473464966	0.000618529506027699	0.00418994715437293	0.000943203864153475	0.00321592413820326
833	122.627540588379	-3.51946949958801	5.38343000411987	0.00776136433705688	0.00776136433705688	0.00126787810586393	-0.00230353930965066
834	121.328842163086	-3.84414386749268	5.51329946517944	0.000943203864153475	0.00711201597005129	0.0100340843200684	0.00613799272105098
835	122.627540588379	-3.51946949958801	5.64316940307617	0.00451462110504508	0.00289124972186983	0.00483929552137852	0.000618529506027699
836	123.926239013672	-4.81816673278809	5.90290880203247	-0.00684897974133492	0.00321592413820326	0.00581331877037883	-0.00165419070981443
837	121.978187561035	-5.46751546859741	5.70810413360596	0.00159255252219737	-0.0026282137259841	0.0022419011220336	0.00289124972186983
838	122.627540588379	-4.493492603302	5.90290880203247	0.011982130818069	0.00321592413820326	0.00483929552137852	-0.00587495695799589
839	120.679496765137	-3.51946949958801	5.64316940307617	0.00678734155371785	0.0022419011220336	0.0123068047687411	-0.00457625929266214
840	120.679496765137	-4.81816673278809	5.83797359466553	0.00191722682211548	-0.00295288790948689	0.00159255252219737	0.00289124972186983
841	122.627540588379	-4.16881799697876	5.70810413360596	0.00386527273803949	0.00581331877037883	0.0022419011220336	-0.00782300252467394
842	122.627540588379	-3.84414386749268	5.96784353256226	0.0116574559360743	0.00386527273803949	0.00191722682211548	0.00321592413820326
843	121.978187561035	-3.51946949958801	5.18862533569336	0.00354059832170606	0.00581331877037883	0.0142548503354192	0.00841071270406246
844	123.276885986328	-4.16881799697876	5.51329946517944	0.00678734155371785	-0.00652430532500148	0.00321592413820326	0.00646266713738441
845	123.926239013672	-4.81816673278809	5.83797359466553	-0.000355493422830477	-0.00100484199356288	-0.0026282137259841	-0.00100484199356288
846	121.328842163086	-4.493492603302	5.64316940307617	0.0136055024340749	0.0022419011220336	0.00191722682211548	-0.00652430532500148
847	121.328842163086	-4.16881799697876	5.57823419570923	0.00418994715437293	0.0022419011220336	-0.000680167751852423	-0.00360223650932312
848	121.978187561035	-3.84414386749268	5.90290880203247	0.0210730116814375	0.00386527273803949	0.00873538758605719	0.0123068047687411
849	120.679496765137	-4.493492603302	5.96784353256226	-0.00360223650932312	0.00743668992072344	0.00516396993771195	0.00970941036939621
850	120.679496765137	-3.51946949958801	5.44836473464966	-0.0123684434220195	0.0022419011220336	-0.00684897974133492	0.00483929552137852
851	121.328842163086	-3.84414386749268	5.70810413360596	-0.0156151866540313	0.00776136433705688	-0.00749832857400179	-0.00295288790948689
852	121.328842163086	-4.16881799697876	5.57823419570923	0.0259431265294552	0.00678734155371785	-0.0104203969240189	0.00191722682211548
853	123.926239013672	-4.493492603302	5.96784353256226	0.000293855206109583	0.000293855206109583	-0.0026282137259841	0.00808603875339031
854	123.276885986328	-4.493492603302	6.09771347045898	0.0165275707840919	-0.00327756232582033	-0.00132951640989631	0.000618529506027699
855	121.328842163086	-3.84414386749268	6.03277826309204	0.0269171483814716	-0.00360223650932312	-0.00717365415766835	0.00256657530553639
856	123.276885986328	-4.493492603302	5.96784353256226	0.0220470335334539	-0.000355493422830477	-0.000355493422830477	-0.0026282137259841
857	123.926239013672	-4.81816673278809	5.90290880203247	0.00159255252219737	-0.00944637414067984	-0.00327756232582033	-0.00619963090866804
858	120.679496765137	-3.51946949958801	5.70810413360596	0.00938473641872406	-0.00100484199356288	-0.00295288790948689	0.00678734155371785
859	121.328842163086	-4.493492603302	5.70810413360596	-0.00587495695799589	-0.0139918150380254	-0.000355493422830477	-0.000355493422830477
860	120.030143737793	-3.51946949958801	5.90290880203247	-0.00814767740666866	-0.00684897974133492	-0.0104203969240189	-0.000355493422830477
861	121.978187561035	-3.51946949958801	5.83797359466553	-0.00684897974133492	0.000618529506027699	0.00159255252219737	-0.00555028254166245
862	121.978187561035	-2.87012100219727	5.77303886413574	-0.00197886489331722	-0.00847235135734081	0.00126787810586393	-0.00295288790948689
863	121.328842163086	-3.51946949958801	5.25356006622314	0.00289124972186983	-0.0026282137259841	0.00873538758605719	0.00516396993771195
864	121.978187561035	-3.84414386749268	5.44836473464966	0.0022419011220336	0.00873538758605719	0.0123068047687411	0.00451462110504508
865	121.328842163086	-3.51946949958801	5.57823419570923	-0.00847235135734081	0.00321592413820326	0.0103587592020631	-0.00490093370899558
866	122.627540588379	-6.11686420440674	5.83797359466553	-0.00847235135734081	0.000618529506027699	0.00289124972186983	-0.00425158534198999
867	123.276885986328	-4.81816673278809	5.96784353256226	0.00386527273803949	0.0106834331527352	-0.000680167751852423	-0.00295288790948689
868	120.679496765137	-3.84414386749268	6.22758293151855	0.0230210572481155	0.00613799272105098	-0.0026282137259841	0.00354059832170606
869	121.328842163086	-3.84414386749268	5.90290880203247	-0.00847235135734081	0.00581331877037883	0.00418994715437293	0.000943203864153475
870	121.328842163086	-3.19479537010193	5.51329946517944	0.00776136433705688	0.01100810803473	-0.00132951640989631	0.00451462110504508
871	123.926239013672	-4.493492603302	5.77303886413574	0.00354059832170606	0.00483929552137852	-0.0100957229733467	-0.00684897974133492
872	123.926239013672	-4.493492603302	5.44836473464966	0.000293855206109583	-0.00100484199356288	-0.00619963090866804	0.00159255252219737
873	123.276885986328	-4.493492603302	5.44836473464966	0.0181509424000978	-0.00977104809135199	-0.00230353930965066	0.000293855206109583
874	123.276885986328	-4.493492603302	5.77303886413574	-0.00132951640989631	-3.08191010844894e-05	-0.00457625929266214	-0.00132951640989631
875	123.276885986328	-6.11686420440674	6.09771347045898	0.00938473641872406	-0.0117190945893526	-0.00782300252467394	-0.00230353930965066
876	122.627540588379	-5.46751546859741	6.03277826309204	-0.00230353930965066	-0.00977104809135199	-0.0113944197073579	-0.00814767740666866
877	121.978187561035	-3.51946949958801	5.51329946517944	-0.00230353930965066	-0.0107450718060136	-0.00749832857400179	-0.000355493422830477
878	119.380798339844	-3.51946949958801	5.51329946517944	0.000618529506027699	-0.00100484199356288	-0.00360223650932312	-0.000355493422830477
879	121.978187561035	-3.84414386749268	5.64316940307617	-0.0152905117720366	0.000943203864153475	-0.00717365415766835	0.0022419011220336
880	122.627540588379	-3.51946949958801	5.51329946517944	0.00873538758605719	-0.0113944197073579	-0.00717365415766835	-0.00230353930965066
881	121.978187561035	-4.16881799697876	5.70810413360596	-0.00360223650932312	-0.000680167751852423	-0.00555028254166245	-0.0149658378213644
882	123.276885986328	-4.493492603302	5.96784353256226	-0.0156151866540313	-0.00327756232582033	-0.0026282137259841	0.00256657530553639
883	123.276885986328	-4.16881799697876	5.90290880203247	0.00873538758605719	0.000293855206109583	0.01100810803473	0.00354059832170606
884	121.978187561035	-3.84414386749268	5.64316940307617	-0.00132951640989631	0.00256657530553639	-0.00197886489331722	0.00191722682211548
885	122.627540588379	-4.493492603302	5.44836473464966	-0.0204853005707264	-0.000355493422830477	-0.00522560812532902	-0.00327756232582033
886	122.627540588379	-4.16881799697876	5.64316940307617	0.00711201597005129	0.00808603875339031	-0.00944637414067984	-0.00652430532500148
887	123.276885986328	-3.19479537010193	5.70810413360596	0.00354059832170606	0.00386527273803949	-0.00165419070981443	-0.00457625929266214
888	120.679496765137	-4.493492603302	5.83797359466553	0.00873538758605719	0.00678734155371785	-0.00684897974133492	0.00841071270406246
889	119.380798339844	-3.19479537010193	6.09771347045898	-0.00360223650932312	0.00548864435404539	-0.0146411629393697	0.00711201597005129
890	123.926239013672	-5.14284133911133	5.77303886413574	0.00743668992072344	0.00873538758605719	-0.0217839982360601	0.00483929552137852
891	121.978187561035	-3.19479537010193	5.31849479675293	-0.00717365415766835	0.00743668992072344	-0.0113944197073579	-0.0110697457566857
892	120.679496765137	-3.84414386749268	5.44836473464966	-0.0146411629393697	0.00711201597005129	-0.00814767740666866	0.000293855206109583
893	121.978187561035	-4.16881799697876	5.70810413360596	0.0165275707840919	0.00516396993771195	-0.00879702530801296	0.00126787810586393
894	121.328842163086	-4.16881799697876	5.57823419570923	0.000618529506027699	0.00548864435404539	-0.00814767740666866	0.000618529506027699
895	121.328842163086	-4.81816673278809	6.16264820098877	0.00548864435404539	-0.00165419070981443	-0.00360223650932312	0.00191722682211548
896	121.978187561035	-3.84414386749268	5.90290880203247	-0.00295288790948689	0.00548864435404539	-0.000680167751852423	-0.0026282137259841
897	121.978187561035	-4.81816673278809	5.70810413360596	-0.0113944197073579	0.000293855206109583	-0.00392691092565656	-0.00457625929266214
898	121.328842163086	-4.81816673278809	5.70810413360596	0.00321592413820326	-0.00684897974133492	-0.00100484199356288	0.0142548503354192
899	120.679496765137	-3.19479537010193	5.57823419570923	-0.00555028254166245	0.00126787810586393	0.00873538758605719	-0.00327756232582033
900	123.926239013672	-4.16881799697876	5.83797359466553	-0.000680167751852423	0.00256657530553639	0.00354059832170606	0.00159255252219737
901	123.926239013672	-4.81816673278809	5.70810413360596	0.00418994715437293	0.000618529506027699	0.00808603875339031	-0.00912170019000769
902	123.276885986328	-4.16881799697876	5.90290880203247	0.00711201597005129	0.00191722682211548	0.0145795252174139	-0.00197886489331722
903	123.926239013672	-4.16881799697876	5.96784353256226	0.00613799272105098	-0.00457625929266214	0.01100810803473	-3.08191010844894e-05
904	123.926239013672	-5.46751546859741	5.83797359466553	0.00191722682211548	-0.0104203969240189	0.0126314787194133	0.00386527273803949
905	123.276885986328	-4.81816673278809	5.64316940307617	0.0123068047687411	-0.00587495695799589	-0.000680167751852423	0.000293855206109583
906	122.627540588379	-3.51946949958801	5.64316940307617	0.00906006153672934	0.0106834331527352	-0.00717365415766835	-0.00490093370899558
907	119.380798339844	-3.19479537010193	5.57823419570923	-0.00977104809135199	0.00743668992072344	-0.0162645354866982	-0.00360223650932312
908	118.7314453125	-3.51946949958801	6.03277826309204	0.000293855206109583	0.01100810803473	-0.0139918150380254	0.00386527273803949
909	123.276885986328	-4.81816673278809	6.35745286941528	0.00646266713738441	0.00808603875339031	-0.0162645354866982	0.000618529506027699
910	121.328842163086	-3.51946949958801	5.51329946517944	-0.00912170019000769	0.00970941036939621	-0.0221086721867323	-0.00814767740666866
911	121.978187561035	-4.81816673278809	5.51329946517944	0.00386527273803949	0.00678734155371785	-0.02697878703475	-0.00295288790948689
912	123.276885986328	-4.81816673278809	5.64316940307617	0.00516396993771195	0.00548864435404539	-0.0133424662053585	0.00289124972186983
913	123.276885986328	-4.81816673278809	5.83797359466553	-0.00684897974133492	-0.0026282137259841	-0.00327756232582033	-0.00100484199356288
914	123.276885986328	-5.7921895980835	5.77303886413574	-0.00425158534198999	-0.0026282137259841	-0.00360223650932312	-0.0026282137259841
915	123.276885986328	-4.493492603302	6.35745286941528	-0.00490093370899558	0.00841071270406246	-0.00587495695799589	0.00159255252219737
916	120.679496765137	-3.84414386749268	5.90290880203247	-0.0227580219507217	0.01100810803473	-0.00100484199356288	-0.00230353930965066
917	120.030143737793	-3.51946949958801	5.51329946517944	-0.00684897974133492	0.00418994715437293	-0.00944637414067984	-0.00587495695799589
918	120.679496765137	-3.51946949958801	5.44836473464966	-0.00230353930965066	0.0022419011220336	0.00159255252219737	0.00159255252219737
919	124.575584411621	-4.493492603302	5.44836473464966	-0.00717365415766835	-0.00295288790948689	-0.00555028254166245	0.00256657530553639
920	123.276885986328	-3.51946949958801	5.38343000411987	0.00938473641872406	-0.00230353930965066	-0.00749832857400179	-0.00684897974133492
921	121.328842163086	-3.51946949958801	5.51329946517944	-0.000355493422830477	-0.000680167751852423	0.00159255252219737	-0.00327756232582033
922	122.627540588379	-3.84414386749268	5.51329946517944	-0.00132951640989631	-0.00197886489331722	-0.00652430532500148	0.00354059832170606
923	121.978187561035	-3.84414386749268	5.77303886413574	-0.00457625929266214	-0.00717365415766835	0.000618529506027699	0.00321592413820326
924	121.978187561035	-4.493492603302	5.44836473464966	0.00613799272105098	-0.00749832857400179	0.0103587592020631	0.00418994715437293
925	122.627540588379	-4.16881799697876	5.70810413360596	0.00906006153672934	0.000943203864153475	-3.08191010844894e-05	-0.0026282137259841
926	120.679496765137	-4.493492603302	5.83797359466553	-0.00327756232582033	-0.00165419070981443	-0.00295288790948689	-0.00360223650932312
927	121.978187561035	-4.493492603302	5.83797359466553	-0.00392691092565656	0.000943203864153475	0.0113327819854021	-0.00230353930965066
928	121.978187561035	-3.84414386749268	5.83797359466553	0.00126787810586393	-0.00360223650932312	0.000618529506027699	0.00386527273803949
929	120.679496765137	-3.51946949958801	5.90290880203247	0.0100340843200684	0.00451462110504508	-0.0100957229733467	0.00126787810586393
930	122.627540588379	-4.493492603302	5.57823419570923	0.020423661917448	0.00386527273803949	-0.00717365415766835	0.00841071270406246
931	122.627540588379	-4.16881799697876	5.38343000411987	0.00646266713738441	0.00873538758605719	-0.0204853005707264	0.00483929552137852
932	122.627540588379	-3.84414386749268	5.44836473464966	-0.00490093370899558	0.0136055024340749	-0.0487319678068161	0.000293855206109583
933	121.328842163086	-4.16881799697876	5.51329946517944	-0.00652430532500148	0.00938473641872406	-0.0516540370881557	-0.00230353930965066
934	121.978187561035	-4.493492603302	5.70810413360596	0.00613799272105098	-0.00327756232582033	-0.0448358729481697	0.00581331877037883
935	121.978187561035	-3.51946949958801	6.03277826309204	0.0165275707840919	0.00483929552137852	-0.0165892094373703	-0.000355493422830477
936	121.328842163086	-4.493492603302	6.09771347045898	0.000618529506027699	0.0100340843200684	0.00159255252219737	-0.000680167751852423
937	120.679496765137	-4.493492603302	5.90290880203247	0.00126787810586393	0.0106834331527352	0.000293855206109583	-0.0100957229733467
938	122.627540588379	-4.493492603302	5.70810413360596	-0.00457625929266214	0.00256657530553639	0.00906006153672934	-0.00879702530801296
939	120.679496765137	-3.84414386749268	5.44836473464966	0.00743668992072344	0.00126787810586393	0.0171769186854362	-0.000355493422830477
940	122.627540588379	-4.81816673278809	5.70810413360596	0.00321592413820326	-0.00619963090866804	0.0123068047687411	0.00159255252219737
941	123.926239013672	-4.493492603302	5.90290880203247	-0.00327756232582033	-0.00555028254166245	0.00548864435404539	-0.0104203969240189
942	123.276885986328	-5.14284133911133	6.29251766204834	-0.00555028254166245	-0.00425158534198999	0.0126314787194133	-0.00132951640989631
943	123.926239013672	-5.7921895980835	5.70810413360596	0.0194496400654316	-0.0165892094373703	0.0194496400654316	0.000618529506027699
944	122.627540588379	-4.81816673278809	5.70810413360596	-0.00425158534198999	-0.0120437685400248	0.0178262684494257	0.00321592413820326
945	121.978187561035	-3.51946949958801	5.57823419570923	0.00776136433705688	-3.08191010844894e-05	0.00256657530553639	-3.08191010844894e-05
946	120.679496765137	-3.84414386749268	5.51329946517944	0.00191722682211548	-0.00425158534198999	0.012956153601408	-0.00490093370899558
947	120.030143737793	-3.19479537010193	5.70810413360596	-0.0201606266200542	0.00418994715437293	0.0022419011220336	0.00126787810586393
948	122.627540588379	-3.51946949958801	5.77303886413574	0.0113327819854021	0.00321592413820326	0.00873538758605719	-0.00132951640989631
949	123.276885986328	-3.84414386749268	5.90290880203247	0.00776136433705688	-0.00684897974133492	0.00873538758605719	0.00548864435404539
950	121.328842163086	-3.51946949958801	5.38343000411987	0.00418994715437293	0.00386527273803949	-0.0191866029053926	0.00386527273803949
951	120.679496765137	-3.84414386749268	5.70810413360596	-0.0107450718060136	0.00451462110504508	-0.0107450718060136	-0.00814767740666866
952	122.627540588379	-4.81816673278809	5.83797359466553	-0.000355493422830477	-0.00295288790948689	-0.00879702530801296	0.000943203864153475
953	123.276885986328	-6.11686420440674	5.90290880203247	-0.00555028254166245	-0.00490093370899558	-0.0156151866540313	0.00191722682211548
954	123.276885986328	-4.493492603302	5.96784353256226	0.0123068047687411	0.00256657530553639	-0.00132951640989631	0.000293855206109583
955	122.627540588379	-4.81816673278809	6.22758293151855	0.0210730116814375	0.00483929552137852	-0.0208099745213985	0.00159255252219737
956	119.380798339844	-4.16881799697876	5.83797359466553	-0.0169138833880424	0.00354059832170606	-0.0461345724761486	0.000293855206109583
957	120.679496765137	-3.19479537010193	5.38343000411987	0.00289124972186983	0.00613799272105098	-0.048407293856144	-0.0126931173726916
958	121.978187561035	-4.16881799697876	5.51329946517944	-0.00749832857400179	0.00191722682211548	-0.02697878703475	-0.00652430532500148
959	123.926239013672	-4.81816673278809	5.64316940307617	-0.0026282137259841	-0.00684897974133492	-0.0104203969240189	0.00808603875339031
960	122.627540588379	-4.493492603302	5.57823419570923	-0.0110697457566857	0.00646266713738441	-0.0224333461374044	-0.00522560812532902
961	122.627540588379	-3.84414386749268	5.70810413360596	0.0188002903014421	0.000293855206109583	-0.0419138073921204	-0.00132951640989631
962	121.328842163086	-4.493492603302	5.83797359466553	-0.0237320438027382	-0.0117190945893526	-0.0324982516467571	-0.00295288790948689
963	120.679496765137	-3.84414386749268	5.64316940307617	0.0100340843200684	-0.00749832857400179	-0.00879702530801296	0.00418994715437293
964	123.276885986328	-4.493492603302	5.44836473464966	0.000293855206109583	-0.00425158534198999	0.00776136433705688	0.00483929552137852
965	121.328842163086	-4.493492603302	5.83797359466553	0.00191722682211548	0.00321592413820326	0.0145795252174139	-0.00392691092565656
966	120.030143737793	-3.51946949958801	5.57823419570923	-0.00100484199356288	0.00289124972186983	0.0145795252174139	-3.08191010844894e-05
967	123.276885986328	-4.16881799697876	5.83797359466553	0.013930176384747	0.00483929552137852	0.0288651939481497	-0.0113944197073579
968	122.627540588379	-4.81816673278809	5.96784353256226	-0.00847235135734081	0.00678734155371785	0.0171769186854362	0.00613799272105098
969	122.627540588379	-3.51946949958801	5.38343000411987	0.00354059832170606	0.00418994715437293	-0.00230353930965066	-0.00295288790948689
970	122.627540588379	-4.493492603302	5.70810413360596	0.000618529506027699	0.00191722682211548	-0.00847235135734081	-0.00197886489331722
971	122.627540588379	-5.14284133911133	5.64316940307617	-0.0211346503347158	0.00841071270406246	-0.0224333461374044	0.00354059832170606
972	121.328842163086	-4.493492603302	5.51329946517944	0.0226963832974434	-0.00132951640989631	-0.00912170019000769	-0.00944637414067984
973	120.679496765137	-3.51946949958801	5.64316940307617	0.0158782228827477	0.00743668992072344	-0.0100957229733467	0.00938473641872406
974	120.679496765137	-3.51946949958801	5.96784353256226	0.00906006153672934	0.00321592413820326	-0.00230353930965066	0.00289124972186983
975	120.030143737793	-3.84414386749268	5.90290880203247	-0.0123684434220195	0.00451462110504508	0.00516396993771195	-0.0026282137259841
976	122.627540588379	-4.493492603302	5.83797359466553	-0.00425158534198999	0.00808603875339031	0.0113327819854021	0.00191722682211548
977	121.978187561035	-3.84414386749268	5.31849479675293	0.00483929552137852	0.0194496400654316	0.0541897900402546	-0.00457625929266214
978	122.627540588379	-4.493492603302	5.44836473464966	0.0168522447347641	0.00711201597005129	0.0590599067509174	0.00808603875339031
979	122.627540588379	-3.19479537010193	5.64316940307617	-0.000355493422830477	-0.0026282137259841	0.0441248863935471	0.00126787810586393
980	121.328842163086	-3.51946949958801	5.96784353256226	-0.000355493422830477	0.00451462110504508	0.0502936989068985	-0.00684897974133492
981	123.276885986328	-5.7921895980835	6.22758293151855	-0.00327756232582033	-0.00197886489331722	0.0210730116814375	-0.00782300252467394
982	123.926239013672	-6.11686420440674	5.90290880203247	0.000618529506027699	0.00354059832170606	0.0249691028147936	-0.00360223650932312
983	122.627540588379	-4.493492603302	5.64316940307617	-0.00814767740666866	0.00418994715437293	0.0243197549134493	0.00418994715437293
984	119.380798339844	-5.14284133911133	5.96784353256226	0.00451462110504508	-0.00295288790948689	0.00678734155371785	0.00386527273803949
985	120.030143737793	-3.51946949958801	5.38343000411987	-0.0156151866540313	0.00581331877037883	0.00451462110504508	-0.000680167751852423
986	123.276885986328	-4.16881799697876	5.51329946517944	-0.00587495695799589	-0.00587495695799589	-0.000355493422830477	-3.08191010844894e-05
987	122.627540588379	-3.84414386749268	5.90290880203247	0.0100340843200684	-0.00100484199356288	0.00906006153672934	-0.00360223650932312
988	121.978187561035	-3.19479537010193	5.83797359466553	0.00418994715437293	-0.00132951640989631	0.0321119390428066	0.00613799272105098
989	123.276885986328	-4.81816673278809	5.83797359466553	0.0022419011220336	-0.00132951640989631	0.0438002124428749	0.00516396993771195
990	124.575584411621	-4.81816673278809	5.44836473464966	0.00743668992072344	-0.00457625929266214	0.00970941036939621	-0.00392691092565656
991	121.328842163086	-4.81816673278809	5.57823419570923	0.000943203864153475	-0.0149658378213644	-0.0165892094373703	-0.0026282137259841
992	121.328842163086	-5.14284133911133	5.90290880203247	0.012956153601408	-0.00327756232582033	-0.028926832601428	0.00191722682211548
993	122.627540588379	-5.46751546859741	5.83797359466553	-0.00360223650932312	0.000293855206109583	-0.0152905117720366	0.000618529506027699
994	121.328842163086	-4.81816673278809	6.09771347045898	-0.00555028254166245	-0.00684897974133492	-0.0143164889886975	0.00483929552137852
995	121.978187561035	-3.84414386749268	5.77303886413574	-0.0156151866540313	-0.00425158534198999	-0.0341216214001179	-3.08191010844894e-05
996	122.627540588379	-3.51946949958801	5.51329946517944	0.00873538758605719	-0.000355493422830477	-0.0360696688294411	-0.00619963090866804
997	123.926239013672	-4.81816673278809	5.57823419570923	-0.0026282137259841	-0.00230353930965066	-0.00912170019000769	-0.000680167751852423
998	124.575584411621	-4.493492603302	5.70810413360596	-0.00197886489331722	-0.00392691092565656	0.0100340843200684	-0.00197886489331722
999	122.627540588379	-4.16881799697876	5.77303886413574	0.00126787810586393	-0.0273034609854221	0.0220470335334539	0.00354059832170606
1000	123.926239013672	-5.7921895980835	6.03277826309204	-0.0133424662053585	-0.0100957229733467	-0.00360223650932312	-0.000680167751852423
1001	123.926239013672	-4.493492603302	5.90290880203247	0.00354059832170606	-0.00197886489331722	-0.0393164120614529	-0.00555028254166245
1002	122.627540588379	-3.84414386749268	5.57823419570923	-3.08191010844894e-05	0.00256657530553639	-0.0260047651827335	-0.00360223650932312
1003	120.679496765137	-4.493492603302	5.44836473464966	-0.00100484199356288	0.00256657530553639	-0.0165892094373703	0.01100810803473
1004	121.328842163086	-4.16881799697876	6.03277826309204	-0.0162645354866982	0.00321592413820326	0.00873538758605719	0.0022419011220336
1005	123.276885986328	-5.46751546859741	6.16264820098877	0.00191722682211548	0.00548864435404539	0.00451462110504508	-3.08191010844894e-05
1006	121.978187561035	-3.51946949958801	5.64316940307617	0.00191722682211548	0.000618529506027699	0.0149041991680861	-0.00295288790948689
1007	123.926239013672	-5.7921895980835	5.90290880203247	-0.00360223650932312	0.00970941036939621	0.0197743140161037	0.00354059832170606
1008	122.627540588379	-5.14284133911133	5.90290880203247	0.00581331877037883	-3.08191010844894e-05	0.0278911720961332	0.00711201597005129
1009	123.276885986328	-4.493492603302	5.44836473464966	0.00776136433705688	0.00354059832170606	0.01847561635077	0.00256657530553639
1010	121.978187561035	-5.46751546859741	5.90290880203247	0.0113327819854021	-0.00684897974133492	0.0113327819854021	0.00451462110504508
1011	124.575584411621	-5.7921895980835	6.09771347045898	-3.08191010844894e-05	0.00581331877037883	0.00191722682211548	-3.08191010844894e-05
1012	123.926239013672	-4.81816673278809	5.83797359466553	-3.08191010844894e-05	0.00613799272105098	0.01847561635077	-0.00360223650932312
1013	121.328842163086	-5.14284133911133	5.83797359466553	-0.00132951640989631	-0.00522560812532902	0.00646266713738441	0.00483929552137852
1014	122.627540588379	-5.14284133911133	6.09771347045898	-0.00132951640989631	-0.00360223650932312	-0.00879702530801296	-0.00457625929266214
1015	123.926239013672	-4.81816673278809	5.83797359466553	0.012956153601408	-0.00197886489331722	-0.0156151866540313	-0.0026282137259841
1016	123.926239013672	-5.14284133911133	5.77303886413574	-0.00132951640989631	-0.0120437685400248	-0.0250307414680719	-0.0026282137259841
1017	122.627540588379	-3.51946949958801	5.12369012832642	-0.000680167751852423	-0.00522560812532902	-0.0386670641601086	0.000293855206109583
1018	121.978187561035	-4.16881799697876	5.83797359466553	0.000293855206109583	-0.0130177913233638	-0.0448358729481697	-0.00132951640989631
1019	125.224937438965	-4.493492603302	5.90290880203247	-0.0107450718060136	-0.0152905117720366	-0.0328229255974293	0.00646266713738441
1020	121.978187561035	-4.493492603302	5.96784353256226	0.0165275707840919	-0.0156151866540313	-0.0169138833880424	-0.00100484199356288
1021	121.978187561035	-4.81816673278809	6.5522575378418	-0.00814767740666866	-0.0165892094373703	-0.00327756232582033	-0.00392691092565656
1022	123.926239013672	-5.14284133911133	5.96784353256226	-0.00522560812532902	-0.0120437685400248	0.0162028968334198	-0.00782300252467394
1023	120.030143737793	-4.81816673278809	5.96784353256226	-0.0026282137259841	0.00906006153672934	-0.00360223650932312	0.00548864435404539
1024	121.328842163086	-4.16881799697876	5.57823419570923	-0.00555028254166245	0.00418994715437293	-0.0328229255974293	0.00418994715437293
1025	121.328842163086	-3.84414386749268	5.57823419570923	-0.00652430532500148	0.0149041991680861	-0.00490093370899558	-0.00847235135734081
1026	123.926239013672	-4.81816673278809	5.83797359466553	0.000293855206109583	0.0226963832974434	-0.00879702530801296	-0.00132951640989631
1027	123.926239013672	-5.46751546859741	5.57823419570923	-0.0117190945893526	0.0155535480007529	0.00418994715437293	-0.00327756232582033
1028	123.276885986328	-4.493492603302	5.90290880203247	0.00548864435404539	0.0181509424000978	0.00483929552137852	0.00289124972186983
1029	122.627540588379	-5.14284133911133	5.57823419570923	0.00646266713738441	0.0152288740500808	-0.00717365415766835	0.00613799272105098
1030	123.926239013672	-6.44153833389282	5.70810413360596	0.00613799272105098	0.0126314787194133	-0.0188619289547205	-0.00392691092565656
1031	123.276885986328	-3.84414386749268	5.44836473464966	0.00126787810586393	0.0243197549134493	-0.0305502042174339	0.00256657530553639
1032	121.978187561035	-4.16881799697876	5.57823419570923	-0.00522560812532902	0.0145795252174139	-0.0243813935667276	0.000293855206109583
1033	119.380798339844	-4.16881799697876	5.70810413360596	0.00483929552137852	0.01847561635077	-0.0149658378213644	-3.08191010844894e-05
1034	121.978187561035	-4.493492603302	5.96784353256226	-0.0139918150380254	0.00678734155371785	-0.0441865250468254	0.000943203864153475
1035	123.276885986328	-4.16881799697876	5.44836473464966	0.000943203864153475	0.013930176384747	-0.0591215454041958	-0.00360223650932312
1036	123.926239013672	-4.81816673278809	5.25356006622314	0.0502936989068985	0.0181509424000978	-0.055874802172184	-0.00132951640989631
1037	123.926239013672	-5.14284133911133	5.77303886413574	-0.0149658378213644	0.00938473641872406	-0.0208099745213985	0.00289124972186983
1038	123.926239013672	-5.46751546859741	5.83797359466553	-0.0149658378213644	0.00776136433705688	-0.0363943427801132	-0.00392691092565656
1039	120.679496765137	-5.46751546859741	5.57823419570923	-0.0107450718060136	-0.00230353930965066	-0.0026282137259841	0.0022419011220336
1040	125.224937438965	-6.11686420440674	6.09771347045898	0.0197743140161037	-0.0026282137259841	0.0600339286029339	-0.00457625929266214
1041	123.276885986328	-4.493492603302	5.96784353256226	-0.00619963090866804	0.00289124972186983	0.0811377614736557	-0.00425158534198999
1042	121.328842163086	-5.14284133911133	5.96784353256226	-0.00749832857400179	-0.00555028254166245	0.0782156884670258	-0.00197886489331722
1043	123.276885986328	-5.14284133911133	5.96784353256226	0.00451462110504508	-0.00327756232582033	0.0645793676376343	0.00354059832170606
1044	124.575584411621	-5.46751546859741	5.77303886413574	0.00808603875339031	0.0022419011220336	0.0408781431615353	0.00613799272105098
1045	123.926239013672	-4.16881799697876	5.64316940307617	-0.000680167751852423	0.00321592413820326	0.0103587592020631	0.00159255252219737
1046	121.978187561035	-3.84414386749268	5.57823419570923	0.000293855206109583	0.00354059832170606	0.00451462110504508	-0.00814767740666866
1047	121.328842163086	-3.84414386749268	5.90290880203247	-0.00230353930965066	0.00256657530553639	0.0226963832974434	-0.00132951640989631
1048	123.276885986328	-5.14284133911133	5.77303886413574	0.0142548503354192	0.00483929552137852	0.0327612869441509	0.00906006153672934
1049	123.926239013672	-6.11686420440674	5.64316940307617	-0.00652430532500148	0.00321592413820326	0.0301638916134834	0.00776136433705688
1050	121.978187561035	-4.16881799697876	5.51329946517944	-3.08191010844894e-05	0.0191249661147594	0.0246444288641214	0.00321592413820326
1051	121.328842163086	-4.16881799697876	5.64316940307617	-0.00457625929266214	0.0298392176628113	0.0106834331527352	-0.0026282137259841
1052	121.328842163086	-5.14284133911133	6.09771347045898	-0.0221086721867323	0.0373067259788513	-0.0123684434220195	-0.00360223650932312
1053	125.874282836914	-5.46751546859741	5.96784353256226	0.0207483377307653	0.0298392176628113	-0.0305502042174339	0.00418994715437293
1054	123.926239013672	-4.81816673278809	6.09771347045898	0.00321592413820326	0.0220470335334539	-0.0198359526693821	0.00418994715437293
1055	123.276885986328	-4.81816673278809	5.51329946517944	0.00191722682211548	0.0168522447347641	-0.0146411629393697	0.00126787810586393
1056	122.627540588379	-4.493492603302	5.12369012832642	0.000943203864153475	-0.00522560812532902	-0.0133424662053585	-0.00392691092565656
1057	123.926239013672	-5.7921895980835	5.64316940307617	0.0132808275520802	-0.0308748781681061	0.0175015944987535	-0.00230353930965066
1058	123.276885986328	-5.7921895980835	5.64316940307617	0.0259431265294552	-0.0360696688294411	0.0330859608948231	0.00126787810586393
1059	124.575584411621	-5.7921895980835	5.96784353256226	-0.00165419070981443	-0.0156151866540313	0.0126314787194133	-0.00165419070981443
1060	123.926239013672	-5.14284133911133	5.77303886413574	0.00256657530553639	-0.00782300252467394	0.0194496400654316	0.0022419011220336
1061	120.679496765137	-4.16881799697876	5.77303886413574	0.00613799272105098	-0.00197886489331722	0.00808603875339031	-0.00165419070981443
1062	121.328842163086	-3.19479537010193	5.38343000411987	-0.0175632312893867	-0.00425158534198999	-0.0026282137259841	-0.00782300252467394
1063	123.276885986328	-4.16881799697876	5.77303886413574	0.013930176384747	-0.00360223650932312	-0.0113944197073579	0.000943203864153475
1064	125.224937438965	-4.16881799697876	5.38343000411987	0.00841071270406246	-0.0026282137259841	-0.0276281367987394	0.00321592413820326
1065	123.926239013672	-4.81816673278809	5.51329946517944	0.00581331877037883	-3.08191010844894e-05	-0.0308748781681061	-0.000355493422830477
1066	123.926239013672	-4.493492603302	5.77303886413574	-0.0136671401560307	0.00776136433705688	-0.039641086012125	-0.00132951640989631
1067	124.575584411621	-4.493492603302	6.16264820098877	-0.00425158534198999	-0.00100484199356288	-0.0328229255974293	-0.00132951640989631
1068	124.575584411621	-6.11686420440674	5.96784353256226	0.00873538758605719	-0.00522560812532902	-0.0412644557654858	0.00354059832170606
1069	123.926239013672	-3.84414386749268	5.31849479675293	0.00354059832170606	-0.00912170019000769	-0.0324982516467571	0.00873538758605719
1070	121.978187561035	-4.493492603302	5.70810413360596	0.00548864435404539	-0.000355493422830477	-0.00100484199356288	-0.00197886489331722
1071	121.328842163086	-4.81816673278809	5.83797359466553	-0.0123684434220195	0.00711201597005129	-0.0227580219507217	-0.000355493422830477
1072	122.627540588379	-3.84414386749268	5.77303886413574	-0.00717365415766835	-3.08191010844894e-05	-0.0253554154187441	-0.00847235135734081
1073	122.627540588379	-3.51946949958801	6.09771347045898	0.0262678004801273	-0.00327756232582033	-0.0117190945893526	0.00483929552137852
1074	123.926239013672	-3.84414386749268	5.83797359466553	-0.0026282137259841	-0.00879702530801296	0.00548864435404539	0.00548864435404539
1075	123.926239013672	-4.493492603302	5.31849479675293	-0.00360223650932312	-0.00522560812532902	0.0213976856321096	0.000943203864153475
1076	124.575584411621	-5.14284133911133	5.83797359466553	0.0194496400654316	0.00256657530553639	0.0373067259788513	-0.00425158534198999
1077	123.926239013672	-4.81816673278809	5.44836473464966	0.00938473641872406	-0.0120437685400248	0.020423661917448	-0.00132951640989631
1078	123.276885986328	-5.14284133911133	5.83797359466553	-0.00847235135734081	-0.0120437685400248	0.0275664981454611	0.00289124972186983
1079	122.627540588379	-3.51946949958801	5.70810413360596	-0.0126931173726916	-0.0201606266200542	0.0282158460468054	0.0100340843200684
1080	122.627540588379	-3.84414386749268	5.90290880203247	-0.00977104809135199	-0.00457625929266214	0.0136055024340749	-0.00165419070981443
1081	120.030143737793	-4.493492603302	5.90290880203247	0.00646266713738441	-0.00197886489331722	0.00711201597005129	-0.00619963090866804
1082	125.224937438965	-4.81816673278809	5.70810413360596	0.00906006153672934	-0.00295288790948689	0.01100810803473	0.00354059832170606
1083	122.627540588379	-4.16881799697876	5.57823419570923	-0.0026282137259841	-0.00522560812532902	0.00451462110504508	-0.00587495695799589
1084	123.276885986328	-4.16881799697876	5.38343000411987	-0.00425158534198999	-0.00684897974133492	0.0022419011220336	0.00808603875339031
1085	123.276885986328	-4.16881799697876	5.44836473464966	0.00126787810586393	0.00743668992072344	0.000618529506027699	-0.00327756232582033
1086	125.224937438965	-5.14284133911133	5.77303886413574	0.000293855206109583	-0.00392691092565656	-0.00879702530801296	0.00516396993771195
1087	123.276885986328	-5.7921895980835	5.96784353256226	-0.00327756232582033	-0.0110697457566857	-0.00425158534198999	0.000618529506027699
1088	123.276885986328	-4.81816673278809	5.44836473464966	0.00613799272105098	-0.00230353930965066	0.00289124972186983	0.00126787810586393
1089	123.276885986328	-5.14284133911133	5.70810413360596	0.00711201597005129	-0.00490093370899558	0.000943203864153475	0.00970941036939621
1090	123.926239013672	-4.81816673278809	5.51329946517944	-3.08191010844894e-05	-0.000355493422830477	0.00581331877037883	0.00321592413820326
1091	121.978187561035	-3.51946949958801	5.44836473464966	-0.0126931173726916	0.00126787810586393	-0.00425158534198999	0.0022419011220336
1092	122.627540588379	-4.81816673278809	5.96784353256226	0.0162028968334198	-0.00717365415766835	-0.00360223650932312	0.00321592413820326
1093	124.575584411621	-5.14284133911133	5.96784353256226	-0.000680167751852423	-0.00360223650932312	0.0022419011220336	-3.08191010844894e-05
1094	124.575584411621	-5.14284133911133	5.64316940307617	0.00289124972186983	0.0022419011220336	-0.00100484199356288	0.00711201597005129
1095	124.575584411621	-4.16881799697876	5.51329946517944	0.0106834331527352	0.000618529506027699	0.00581331877037883	-0.00360223650932312
1096	123.926239013672	-4.493492603302	5.38343000411987	-0.00230353930965066	0.00776136433705688	0.000293855206109583	-0.00425158534198999
1097	124.575584411621	-6.76621294021606	5.83797359466553	0.00289124972186983	-0.00977104809135199	-0.00230353930965066	0.00289124972186983
1098	125.224937438965	-5.7921895980835	5.57823419570923	-0.00327756232582033	0.00159255252219737	0.00451462110504508	-0.00944637414067984
1099	121.978187561035	-4.81816673278809	6.09771347045898	0.00743668992072344	0.01100810803473	-0.00814767740666866	0.00418994715437293
1100	122.627540588379	-5.46751546859741	6.16264820098877	-0.00847235135734081	0.00938473641872406	-0.00684897974133492	-0.00619963090866804
1101	124.575584411621	-4.493492603302	5.57823419570923	-0.00717365415766835	0.000293855206109583	-0.00327756232582033	-3.08191010844894e-05
1102	124.575584411621	-4.16881799697876	5.38343000411987	0.00256657530553639	0.00321592413820326	-0.00782300252467394	0.00386527273803949
1103	126.523628234863	-5.14284133911133	5.25356006622314	-0.000680167751852423	0.00678734155371785	-0.00619963090866804	0.00321592413820326
1104	126.523628234863	-4.81816673278809	5.57823419570923	0.0158782228827477	-0.00295288790948689	0.00613799272105098	0.00418994715437293
1105	125.224937438965	-5.14284133911133	5.90290880203247	0.0123068047687411	0.00321592413820326	0.0210730116814375	0.00548864435404539
1106	123.926239013672	-4.493492603302	5.90290880203247	0.00159255252219737	-0.00100484199356288	0.013930176384747	-3.08191010844894e-05
1107	124.575584411621	-6.11686420440674	5.83797359466553	-0.0208099745213985	-0.00295288790948689	0.0100340843200684	-3.08191010844894e-05
1108	123.926239013672	-5.14284133911133	5.77303886413574	-0.00392691092565656	0.00516396993771195	0.0126314787194133	0.00451462110504508
1109	124.575584411621	-4.493492603302	5.44836473464966	0.00841071270406246	0.00256657530553639	0.00516396993771195	0.000943203864153475
1110	120.679496765137	-4.81816673278809	5.64316940307617	0.00289124972186983	0.00354059832170606	-0.00619963090866804	0.00159255252219737
1111	125.874282836914	-5.14284133911133	5.83797359466553	0.000293855206109583	0.00516396993771195	-0.0217839982360601	0.00126787810586393
1112	125.224937438965	-4.81816673278809	5.96784353256226	-0.00295288790948689	0.00386527273803949	-0.0263294391334057	0.00191722682211548
1113	123.926239013672	-5.14284133911133	5.70810413360596	0.0145795252174139	0.00386527273803949	-0.0250307414680719	0.00451462110504508
1114	124.575584411621	-5.46751546859741	5.57823419570923	0.00289124972186983	0.0103587592020631	-0.0519787110388279	0.00386527273803949
1115	125.224937438965	-5.14284133911133	5.70810413360596	-0.00717365415766835	0.0113327819854021	-0.0610695891082287	0.00191722682211548
1116	125.224937438965	-6.44153833389282	5.70810413360596	0.00808603875339031	0.00289124972186983	-0.0665890574455261	-0.00619963090866804
1117	123.276885986328	-4.493492603302	5.83797359466553	-0.0026282137259841	0.00289124972186983	-0.063342310488224	-0.000355493422830477
1118	123.276885986328	-4.493492603302	6.16264820098877	-0.00392691092565656	0.00354059832170606	-0.0555501282215118	0.00483929552137852
1119	123.926239013672	-4.493492603302	5.77303886413574	-0.00555028254166245	-0.00197886489331722	-0.0292515084147453	0.00386527273803949
1120	122.627540588379	-3.84414386749268	5.70810413360596	0.00841071270406246	0.00483929552137852	-0.0126931173726916	0.00776136433705688
1121	124.575584411621	-4.493492603302	5.70810413360596	-0.00977104809135199	-0.000680167751852423	0.00646266713738441	-0.00295288790948689
1122	124.575584411621	-4.81816673278809	5.44836473464966	0.00613799272105098	-0.000680167751852423	0.0480209775269032	-0.00392691092565656
1123	124.575584411621	-4.81816673278809	5.64316940307617	-0.0204853005707264	-0.00619963090866804	0.0684754624962807	-0.000680167751852423
1124	124.575584411621	-4.16881799697876	5.57823419570923	-0.0191866029053926	-0.0100957229733467	0.00418994715437293	-0.000680167751852423
1125	124.575584411621	-4.493492603302	5.70810413360596	0.00873538758605719	0.00159255252219737	-0.0360696688294411	0.000293855206109583
1126	125.224937438965	-6.44153833389282	6.16264820098877	0.00483929552137852	-0.00392691092565656	-0.0240567177534103	-0.0026282137259841
1127	124.575584411621	-4.16881799697876	5.51329946517944	0.00256657530553639	-0.00100484199356288	-0.0175632312893867	0.00126787810586393
1128	124.575584411621	-4.81816673278809	5.44836473464966	0.00516396993771195	-3.08191010844894e-05	0.00321592413820326	0.00418994715437293
1129	121.978187561035	-4.16881799697876	5.83797359466553	0.00256657530553639	0.00613799272105098	0.00451462110504508	0.00321592413820326
1130	125.874282836914	-4.81816673278809	5.64316940307617	0.0132808275520802	0.0022419011220336	0.011982130818069	-0.00132951640989631
1131	123.926239013672	-4.16881799697876	5.64316940307617	0.0022419011220336	0.0103587592020631	0.013930176384747	0.0022419011220336
1132	125.224937438965	-4.493492603302	5.70810413360596	-0.0126931173726916	0.011982130818069	0.0213976856321096	-0.000680167751852423
1133	121.978187561035	-3.51946949958801	5.51329946517944	-0.00457625929266214	0.00159255252219737	0.0314625911414623	-0.00197886489331722
1134	123.276885986328	-4.16881799697876	5.64316940307617	-0.0130177913233638	0.00548864435404539	0.0132808275520802	-0.00230353930965066
1135	123.926239013672	-5.14284133911133	5.44836473464966	0.00191722682211548	-0.00555028254166245	0.00581331877037883	0.00191722682211548
1136	124.575584411621	-5.14284133911133	5.51329946517944	-0.00327756232582033	0.00191722682211548	-0.00522560812532902	-0.00295288790948689
1137	125.224937438965	-5.46751546859741	5.96784353256226	-0.00100484199356288	-0.00132951640989631	-0.0117190945893526	-0.00327756232582033
1138	123.926239013672	-4.493492603302	5.90290880203247	0.00354059832170606	0.0022419011220336	0.00808603875339031	0.00418994715437293
1139	121.328842163086	-4.493492603302	6.09771347045898	-0.00490093370899558	-0.0230826959013939	0.00126787810586393	-0.00490093370899558
1140	126.523628234863	-5.46751546859741	5.64316940307617	-0.00684897974133492	-0.00749832857400179	-0.00717365415766835	-0.00197886489331722
1141	125.224937438965	-4.493492603302	5.51329946517944	-0.00100484199356288	-0.0143164889886975	0.000618529506027699	-0.0126931173726916
1142	125.224937438965	-5.46751546859741	5.44836473464966	-0.00457625929266214	-0.00912170019000769	0.0158782228827477	0.00126787810586393
1143	124.575584411621	-5.14284133911133	5.70810413360596	0.00711201597005129	-0.0260047651827335	0.0252937767654657	0.00191722682211548
1144	123.926239013672	-5.46751546859741	6.03277826309204	-0.00717365415766835	-0.00652430532500148	0.00678734155371785	0.00841071270406246
1145	123.926239013672	-6.11686420440674	6.09771347045898	-0.0100957229733467	-0.0026282137259841	-0.0315242260694504	0.00386527273803949
1146	123.276885986328	-4.493492603302	5.64316940307617	0.00711201597005129	-0.00360223650932312	-0.0354203209280968	-0.00814767740666866
1147	122.627540588379	-4.16881799697876	5.51329946517944	-0.00425158534198999	-0.00197886489331722	-0.0195112787187099	-0.000355493422830477
1148	121.328842163086	-4.493492603302	5.44836473464966	-0.0156151866540313	0.00289124972186983	-0.00717365415766835	0.00418994715437293
1149	122.627540588379	-4.81816673278809	5.77303886413574	0.00776136433705688	0.00256657530553639	-0.0026282137259841	0.00483929552137852
1150	123.276885986328	-4.16881799697876	5.70810413360596	-0.0133424662053585	0.00581331877037883	0.00938473641872406	0.00418994715437293
1151	125.224937438965	-5.46751546859741	6.09771347045898	0.0100340843200684	0.00613799272105098	0.00386527273803949	0.00159255252219737
1152	125.224937438965	-5.14284133911133	5.77303886413574	0.00613799272105098	0.0126314787194133	0.00938473641872406	0.0022419011220336
1153	124.575584411621	-4.16881799697876	5.31849479675293	-0.00652430532500148	0.0132808275520802	0.0191249661147594	-3.08191010844894e-05
1154	123.276885986328	-4.493492603302	5.18862533569336	-0.0156151866540313	0.00970941036939621	0.0308132413774729	0.00354059832170606
1155	123.926239013672	-5.7921895980835	5.57823419570923	-0.00197886489331722	0.00191722682211548	0.0194496400654316	-3.08191010844894e-05
1156	124.575584411621	-5.46751546859741	5.77303886413574	-0.000680167751852423	0.00873538758605719	0.00516396993771195	-0.0026282137259841
1157	121.978187561035	-4.493492603302	5.83797359466553	0.00938473641872406	0.0116574559360743	0.00516396993771195	-0.000680167751852423
1158	120.679496765137	-4.16881799697876	6.03277826309204	0.00256657530553639	0.011982130818069	-0.00392691092565656	0.00906006153672934
1159	122.627540588379	-5.14284133911133	5.83797359466553	0.00386527273803949	0.00354059832170606	0.0022419011220336	-0.00230353930965066
1160	123.926239013672	-4.16881799697876	5.77303886413574	-0.0188619289547205	0.00159255252219737	0.0022419011220336	-0.00165419070981443
1161	125.224937438965	-4.81816673278809	5.70810413360596	0.00289124972186983	0.00289124972186983	-0.000680167751852423	0.000618529506027699
1162	124.575584411621	-4.81816673278809	5.57823419570923	-0.00912170019000769	0.00191722682211548	-0.00717365415766835	-0.000680167751852423
1163	124.575584411621	-4.81816673278809	6.03277826309204	0.0145795252174139	0.00581331877037883	0.00743668992072344	0.00126787810586393
1164	122.627540588379	-5.46751546859741	6.09771347045898	0.00841071270406246	-3.08191010844894e-05	-0.0123684434220195	-0.00652430532500148
1165	122.627540588379	-4.493492603302	5.83797359466553	-0.000680167751852423	-0.00295288790948689	-0.00977104809135199	0.000943203864153475
1166	123.276885986328	-4.16881799697876	5.83797359466553	-0.0026282137259841	0.00743668992072344	-0.0152905117720366	-0.00652430532500148
1167	121.328842163086	-3.19479537010193	5.64316940307617	0.0210730116814375	0.00613799272105098	0.0022419011220336	-0.00425158534198999
1168	121.328842163086	-4.81816673278809	5.70810413360596	-0.00814767740666866	0.00418994715437293	0.00678734155371785	0.0113327819854021
1169	123.276885986328	-3.84414386749268	5.57823419570923	0.00873538758605719	0.00321592413820326	0.00873538758605719	0.00516396993771195
1170	125.224937438965	-4.81816673278809	5.77303886413574	0.00548864435404539	0.0103587592020631	-0.0169138833880424	-0.000680167751852423
1171	124.575584411621	-5.14284133911133	5.96784353256226	0.00354059832170606	0.0113327819854021	-0.0240567177534103	0.000943203864153475
1172	124.575584411621	-3.84414386749268	5.70810413360596	-0.00814767740666866	0.00451462110504508	-0.0308748781681061	-0.00457625929266214
1173	123.276885986328	-3.84414386749268	5.18862533569336	-0.00944637414067984	0.00256657530553639	-0.0123684434220195	-0.00230353930965066
1174	125.874282836914	-6.11686420440674	5.38343000411987	-0.00327756232582033	-0.0130177913233638	-0.00912170019000769	-0.00100484199356288
1175	123.926239013672	-5.14284133911133	5.77303886413574	-0.00587495695799589	-0.00360223650932312	0.0171769186854362	-0.00879702530801296
1176	123.276885986328	-4.16881799697876	5.90290880203247	0.0100340843200684	0.0022419011220336	0.0142548503354192	-0.00944637414067984
1177	120.679496765137	-3.51946949958801	5.70810413360596	-0.00912170019000769	-0.00360223650932312	0.00256657530553639	0.00548864435404539
1178	121.978187561035	-3.19479537010193	5.83797359466553	0.00191722682211548	-0.00749832857400179	0.0116574559360743	0.00256657530553639
1179	124.575584411621	-4.81816673278809	5.77303886413574	-3.08191010844894e-05	-0.00555028254166245	0.00289124972186983	0.00548864435404539
1180	125.224937438965	-4.16881799697876	5.25356006622314	-0.00360223650932312	-0.00425158534198999	0.00548864435404539	0.00256657530553639
1181	121.978187561035	-3.84414386749268	5.44836473464966	0.00256657530553639	0.0103587592020631	0.00321592413820326	-0.00879702530801296
1182	122.627540588379	-4.16881799697876	5.57823419570923	0.0113327819854021	0.000943203864153475	-0.00490093370899558	-0.00132951640989631
1183	121.978187561035	-4.16881799697876	5.64316940307617	0.0197743140161037	-0.00587495695799589	0.00776136433705688	0.00126787810586393
1184	123.276885986328	-4.81816673278809	6.16264820098877	0.0295145437121391	-0.00749832857400179	0.00613799272105098	0.00256657530553639
1185	122.627540588379	-3.51946949958801	5.57823419570923	0.0100340843200684	0.00418994715437293	-0.00230353930965066	0.00321592413820326
1186	123.926239013672	-4.16881799697876	5.51329946517944	-0.00522560812532902	0.00516396993771195	-0.00295288790948689	-0.00327756232582033
1187	122.627540588379	-5.14284133911133	5.70810413360596	-0.0104203969240189	-0.0026282137259841	-0.00717365415766835	0.00159255252219737
1188	122.627540588379	-3.19479537010193	5.51329946517944	0.000293855206109583	0.00646266713738441	-0.00490093370899558	0.000293855206109583
1189	123.926239013672	-4.81816673278809	5.77303886413574	0.0103587592020631	0.000293855206109583	-0.0188619289547205	0.000618529506027699
1190	125.224937438965	-4.16881799697876	5.70810413360596	0.00841071270406246	0.00256657530553639	-0.0169138833880424	0.000943203864153475
1191	122.627540588379	-3.51946949958801	5.70810413360596	0.0103587592020631	0.00646266713738441	-0.0240567177534103	-0.00197886489331722
1192	122.627540588379	-4.16881799697876	5.57823419570923	-0.0110697457566857	-0.00360223650932312	-0.0159398596733809	-0.00457625929266214
1193	123.926239013672	-4.81816673278809	5.77303886413574	0.00256657530553639	-0.00749832857400179	-0.0266541130840778	-0.00165419070981443
1194	123.276885986328	-4.16881799697876	5.44836473464966	0.0220470335334539	-0.00555028254166245	-0.0143164889886975	-0.00165419070981443
1195	123.926239013672	-3.84414386749268	5.64316940307617	0.00743668992072344	-0.000680167751852423	-0.00652430532500148	-3.08191010844894e-05
1196	121.978187561035	-4.493492603302	5.83797359466553	0.00906006153672934	0.00581331877037883	0.00613799272105098	-0.0136671401560307
1197	121.328842163086	-4.81816673278809	6.22758293151855	0.00711201597005129	-0.0026282137259841	0.0259431265294552	-0.00360223650932312
1198	123.926239013672	-3.51946949958801	5.57823419570923	-0.0208099745213985	0.00159255252219737	0.0246444288641214	0.00289124972186983
1199	123.926239013672	-4.16881799697876	5.57823419570923	0.00808603875339031	-0.00555028254166245	0.0168522447347641	-0.00132951640989631
1200	122.627540588379	-3.84414386749268	5.38343000411987	-0.00327756232582033	-0.0172385573387146	0.0142548503354192	0.000618529506027699
1201	123.926239013672	-4.493492603302	5.70810413360596	0.0145795252174139	0.00386527273803949	0.0217223595827818	-0.0107450718060136
1202	124.575584411621	-5.7921895980835	5.77303886413574	-0.00490093370899558	-3.08191010844894e-05	0.0308132413774729	0.00841071270406246
1203	125.224937438965	-5.7921895980835	6.42238759994507	-0.00360223650932312	-0.0159398596733809	0.0165275707840919	0.00613799272105098
1204	124.575584411621	-3.84414386749268	6.29251766204834	-0.00977104809135199	-0.00295288790948689	0.0197743140161037	0.00256657530553639
1205	123.276885986328	-4.493492603302	6.03277826309204	0.0158782228827477	-0.00782300252467394	0.00321592413820326	0.00906006153672934
1206	120.030143737793	-3.51946949958801	5.51329946517944	-0.0126931173726916	0.000943203864153475	0.00386527273803949	-0.000680167751852423
1207	123.276885986328	-3.84414386749268	5.57823419570923	-0.00847235135734081	0.000943203864153475	-0.0149658378213644	-0.0026282137259841
1208	123.276885986328	-3.84414386749268	5.57823419570923	0.0181509424000978	-0.000680167751852423	-0.0458098985254765	0.0106834331527352
1209	124.575584411621	-4.493492603302	6.03277826309204	0.0178262684494257	-0.000355493422830477	-0.0305502042174339	0.00159255252219737
1210	123.276885986328	-3.51946949958801	5.77303886413574	-0.0110697457566857	0.00126787810586393	-0.0204853005707264	-0.000355493422830477
1211	123.276885986328	-3.84414386749268	5.51329946517944	0.00354059832170606	0.00451462110504508	-0.00392691092565656	-0.00360223650932312
1212	122.627540588379	-4.493492603302	5.51329946517944	0.0106834331527352	0.0022419011220336	-0.00814767740666866	-0.00132951640989631
1213	123.276885986328	-4.81816673278809	5.64316940307617	0.00451462110504508	0.00581331877037883	0.00808603875339031	-0.00100484199356288
1214	122.627540588379	-3.84414386749268	5.51329946517944	-0.00425158534198999	0.0103587592020631	0.00289124972186983	-0.00165419070981443
1215	122.627540588379	-4.16881799697876	6.16264820098877	0.00451462110504508	0.0113327819854021	-0.0104203969240189	-0.00392691092565656
1216	120.679496765137	-3.84414386749268	6.29251766204834	-3.08191010844894e-05	0.0022419011220336	-0.0185372550040483	-0.00230353930965066
1217	123.276885986328	-4.16881799697876	6.29251766204834	0.00646266713738441	-0.000680167751852423	-0.00197886489331722	-0.00327756232582033
1218	123.926239013672	-4.493492603302	5.64316940307617	0.00126787810586393	-0.00555028254166245	-0.00425158534198999	0.00126787810586393
1219	123.276885986328	-3.51946949958801	5.18862533569336	0.0188002903014421	-0.00555028254166245	-0.0026282137259841	0.00451462110504508
1220	123.926239013672	-4.16881799697876	5.77303886413574	-0.0152905117720366	0.00126787810586393	-0.00717365415766835	-0.00425158534198999
1221	121.328842163086	-4.16881799697876	5.77303886413574	-0.00425158534198999	-3.08191010844894e-05	-0.00619963090866804	0.000618529506027699
1222	122.627540588379	-4.81816673278809	5.70810413360596	-0.000680167751852423	-0.00457625929266214	0.00418994715437293	0.000293855206109583
1223	121.978187561035	-3.51946949958801	6.09771347045898	-0.00197886489331722	-0.00782300252467394	0.00581331877037883	0.00289124972186983
1224	121.978187561035	-3.84414386749268	5.51329946517944	-0.00749832857400179	0.00548864435404539	-0.00782300252467394	0.00646266713738441
1225	120.679496765137	-3.19479537010193	5.57823419570923	-0.0110697457566857	0.000618529506027699	0.00516396993771195	-0.00392691092565656
1226	122.627540588379	-3.84414386749268	5.57823419570923	0.00191722682211548	-0.000680167751852423	-0.00782300252467394	-0.00652430532500148
1227	123.926239013672	-4.16881799697876	5.64316940307617	0.00418994715437293	0.00126787810586393	-0.0100957229733467	0.00321592413820326
1228	123.276885986328	-4.493492603302	5.51329946517944	0.00483929552137852	0.00354059832170606	-0.00879702530801296	0.000618529506027699
1229	123.926239013672	-4.493492603302	5.83797359466553	0.00159255252219737	0.00970941036939621	-0.0110697457566857	0.00321592413820326
1230	123.276885986328	-3.51946949958801	5.64316940307617	-0.00132951640989631	0.013930176384747	-0.0130177913233638	-0.00197886489331722
1231	123.276885986328	-4.81816673278809	5.51329946517944	-0.00392691092565656	-3.08191010844894e-05	-0.0191866029053926	-0.00295288790948689
1232	123.276885986328	-4.16881799697876	5.70810413360596	0.00451462110504508	0.00646266713738441	-0.028926832601428	-0.00327756232582033
1233	121.978187561035	-3.51946949958801	5.31849479675293	-0.0113944197073579	0.00159255252219737	-0.0555501282215118	0.00289124972186983
1234	122.627540588379	-5.14284133911133	5.51329946517944	0.000618529506027699	0.0145795252174139	-0.0717838406562805	0.00191722682211548
1235	122.627540588379	-5.46751546859741	6.03277826309204	0.00678734155371785	0.00970941036939621	-0.0568488240242004	-0.00100484199356288
1236	123.926239013672	-4.81816673278809	6.03277826309204	0.00483929552137852	0.00711201597005129	-0.0383423902094364	-3.08191010844894e-05
1237	123.926239013672	-4.81816673278809	5.64316940307617	0.0022419011220336	0.00451462110504508	-0.0198359526693821	-3.08191010844894e-05
1238	123.276885986328	-3.19479537010193	5.51329946517944	-0.00814767740666866	-0.00879702530801296	0.0152288740500808	-0.00295288790948689
1239	124.575584411621	-5.14284133911133	5.83797359466553	0.00289124972186983	-0.00717365415766835	0.0535404421389103	0.00321592413820326
1240	125.224937438965	-4.81816673278809	5.64316940307617	-0.00587495695799589	-0.00555028254166245	0.0564625114202499	0.00613799272105098
1241	121.978187561035	-3.84414386749268	5.70810413360596	-0.00912170019000769	-0.00717365415766835	0.0694494843482971	-0.00197886489331722
1242	121.978187561035	-4.16881799697876	5.90290880203247	-3.08191010844894e-05	-0.00749832857400179	0.0590599067509174	-0.0026282137259841
1243	121.978187561035	-3.84414386749268	5.64316940307617	-0.00197886489331722	-0.00684897974133492	0.0450989119708538	0.00646266713738441
1244	120.030143737793	-3.51946949958801	5.44836473464966	0.00613799272105098	-0.00392691092565656	0.0236704051494598	0.00483929552137852
1245	121.978187561035	-4.493492603302	5.44836473464966	0.01100810803473	-0.00555028254166245	0.0106834331527352	-0.0026282137259841
1246	124.575584411621	-4.16881799697876	5.83797359466553	-0.0107450718060136	-0.00782300252467394	0.00289124972186983	-0.00295288790948689
1247	123.926239013672	-4.493492603302	5.64316940307617	0.0103587592020631	-0.00100484199356288	-0.00944637414067984	0.00191722682211548
1248	122.627540588379	-3.84414386749268	6.03277826309204	0.00938473641872406	-0.0026282137259841	0.000943203864153475	0.00808603875339031
1249	123.926239013672	-4.493492603302	5.90290880203247	0.00581331877037883	0.000943203864153475	0.00646266713738441	0.00321592413820326
1250	122.627540588379	-4.81816673278809	5.57823419570923	-0.00814767740666866	-3.08191010844894e-05	0.00548864435404539	0.00418994715437293
1251	121.978187561035	-5.7921895980835	5.51329946517944	0.00451462110504508	0.0022419011220336	0.00289124972186983	-3.08191010844894e-05
1252	124.575584411621	-4.81816673278809	5.77303886413574	0.00906006153672934	0.000618529506027699	0.00841071270406246	-0.00295288790948689
1253	122.627540588379	-4.81816673278809	5.77303886413574	-0.0198359526693821	0.0022419011220336	0.00678734155371785	0.00386527273803949
1254	123.276885986328	-4.493492603302	5.96784353256226	-0.00425158534198999	-0.00100484199356288	0.00159255252219737	0.00159255252219737
1255	121.978187561035	-3.51946949958801	6.16264820098877	0.00256657530553639	-3.08191010844894e-05	0.000943203864153475	0.0022419011220336
1256	123.926239013672	-3.84414386749268	5.57823419570923	0.00646266713738441	0.00418994715437293	-0.00587495695799589	-0.00360223650932312
1257	123.276885986328	-4.493492603302	5.44836473464966	0.00841071270406246	0.0103587592020631	-0.00684897974133492	-0.00555028254166245
1258	122.627540588379	-4.16881799697876	5.70810413360596	-0.00230353930965066	-0.000355493422830477	-0.0113944197073579	-0.00230353930965066
1259	123.276885986328	-3.84414386749268	5.51329946517944	-0.00555028254166245	0.00159255252219737	-0.00879702530801296	-0.0026282137259841
1260	121.978187561035	-5.14284133911133	5.77303886413574	0.00873538758605719	-0.00100484199356288	-0.00847235135734081	0.00159255252219737
1261	125.224937438965	-4.81816673278809	5.96784353256226	-0.00522560812532902	0.00418994715437293	-0.0100957229733467	-0.00392691092565656
1262	123.276885986328	-4.493492603302	6.09771347045898	0.00711201597005129	0.0152288740500808	-0.00425158534198999	-0.00295288790948689
1263	121.328842163086	-4.81816673278809	5.83797359466553	-0.0113944197073579	0.00354059832170606	-0.0113944197073579	0.000618529506027699
1264	123.276885986328	-4.81816673278809	5.70810413360596	0.00159255252219737	0.00386527273803949	-0.00197886489331722	-3.08191010844894e-05
1265	122.627540588379	-3.51946949958801	5.38343000411987	-0.00555028254166245	-0.00197886489331722	-0.00684897974133492	0.00581331877037883
1266	123.276885986328	-3.51946949958801	5.44836473464966	0.00743668992072344	0.00711201597005129	-0.0123684434220195	-3.08191010844894e-05
1267	123.926239013672	-4.493492603302	5.57823419570923	0.0126314787194133	0.00776136433705688	-0.00360223650932312	-0.00619963090866804
1268	124.575584411621	-4.81816673278809	6.22758293151855	0.00159255252219737	0.00354059832170606	-0.0273034609854221	0.00581331877037883
1269	123.926239013672	-5.46751546859741	5.77303886413574	0.0275664981454611	0.000293855206109583	-0.0253554154187441	0.00646266713738441
1270	124.575584411621	-5.46751546859741	5.64316940307617	-0.0026282137259841	-0.00165419070981443	-0.0175632312893867	0.000293855206109583
1271	122.627540588379	-4.493492603302	5.77303886413574	-0.00197886489331722	0.00548864435404539	-0.0133424662053585	-0.00230353930965066
1272	121.328842163086	-4.493492603302	5.57823419570923	-0.000355493422830477	0.00548864435404539	0.00743668992072344	0.000943203864153475
1273	121.328842163086	-4.493492603302	5.64316940307617	-0.0110697457566857	0.00678734155371785	0.00386527273803949	0.00581331877037883
1274	123.926239013672	-4.81816673278809	6.09771347045898	-0.00814767740666866	-0.00360223650932312	0.00191722682211548	0.00516396993771195
1275	125.224937438965	-5.14284133911133	5.90290880203247	0.012956153601408	0.00418994715437293	-0.00327756232582033	-0.00749832857400179
1276	122.627540588379	-4.16881799697876	5.57823419570923	-0.00295288790948689	0.00418994715437293	-0.00912170019000769	0.000293855206109583
1277	125.224937438965	-3.84414386749268	5.44836473464966	0.00808603875339031	0.000293855206109583	0.00126787810586393	-0.00490093370899558
1278	125.224937438965	-4.81816673278809	5.90290880203247	0.00354059832170606	0.00126787810586393	0.00906006153672934	0.0022419011220336
1279	122.627540588379	-5.14284133911133	5.64316940307617	-0.00555028254166245	-0.0100957229733467	0.00354059832170606	-0.000680167751852423
1280	124.575584411621	-5.7921895980835	5.90290880203247	-0.00457625929266214	0.000618529506027699	-0.00295288790948689	0.000943203864153475
1281	123.276885986328	-5.14284133911133	6.16264820098877	-0.00425158534198999	0.0022419011220336	0.00159255252219737	-0.00522560812532902
1282	123.276885986328	-4.81816673278809	5.57823419570923	-0.0107450718060136	0.00191722682211548	0.00354059832170606	0.00126787810586393
1283	122.627540588379	-4.493492603302	5.57823419570923	-0.00912170019000769	-0.00360223650932312	0.00906006153672934	-3.08191010844894e-05
1284	124.575584411621	-5.14284133911133	5.70810413360596	-0.00912170019000769	0.00126787810586393	0.00483929552137852	0.00418994715437293
1285	124.575584411621	-5.14284133911133	5.57823419570923	-0.00555028254166245	0.00808603875339031	-0.00197886489331722	-0.00132951640989631
1286	121.978187561035	-3.51946949958801	5.44836473464966	0.00191722682211548	0.00548864435404539	-0.0282774847000837	-0.00555028254166245
1287	122.627540588379	-4.16881799697876	5.83797359466553	-0.00230353930965066	0.000943203864153475	-0.0454852245748043	-0.00457625929266214
1288	123.276885986328	-4.493492603302	5.57823419570923	-0.0139918150380254	-0.00360223650932312	-0.021459324285388	0.0022419011220336
1289	123.926239013672	-6.11686420440674	6.03277826309204	0.0175015944987535	-0.00360223650932312	-0.0149658378213644	0.0022419011220336
1290	124.575584411621	-5.46751546859741	5.57823419570923	0.00678734155371785	0.00516396993771195	-0.00295288790948689	-0.00100484199356288
1291	122.627540588379	-3.51946949958801	5.57823419570923	0.00289124972186983	0.00354059832170606	0.00191722682211548	-0.00132951640989631
1292	119.380798339844	-4.16881799697876	5.77303886413574	-0.0117190945893526	0.00646266713738441	0.0217223595827818	0.00321592413820326
1293	123.276885986328	-3.84414386749268	5.96784353256226	-0.00522560812532902	0.00159255252219737	0.0197743140161037	0.00418994715437293
1294	121.978187561035	-3.51946949958801	5.83797359466553	0.00938473641872406	0.00418994715437293	0.0236704051494598	0.00483929552137852
1295	123.276885986328	-3.84414386749268	5.44836473464966	-0.0026282137259841	-0.00230353930965066	0.00256657530553639	0.00256657530553639
1296	124.575584411621	-4.81816673278809	5.64316940307617	-0.00360223650932312	-0.00490093370899558	-0.00327756232582033	-0.00977104809135199
1297	124.575584411621	-5.14284133911133	5.64316940307617	-0.0104203969240189	-0.00100484199356288	0.0123068047687411	-0.0100957229733467
1298	123.926239013672	-5.14284133911133	5.64316940307617	-0.00230353930965066	-0.0286021586507559	0.0116574559360743	-0.00100484199356288
1299	124.575584411621	-5.14284133911133	5.83797359466553	-0.0026282137259841	-0.00879702530801296	0.00451462110504508	-0.00197886489331722
1300	123.926239013672	-4.16881799697876	5.90290880203247	0.0136055024340749	-0.0302255302667618	0.000943203864153475	-0.00100484199356288
1301	121.328842163086	-3.51946949958801	5.90290880203247	0.0236704051494598	-0.00197886489331722	-0.00392691092565656	-0.00132951640989631
1302	121.328842163086	-3.51946949958801	5.70810413360596	-0.00944637414067984	0.0106834331527352	0.00808603875339031	-0.00100484199356288
1303	124.575584411621	-3.84414386749268	5.38343000411987	0.00289124972186983	0.00418994715437293	0.00841071270406246	0.00289124972186983
1304	123.276885986328	-3.51946949958801	5.38343000411987	0.00808603875339031	0.000293855206109583	-0.000680167751852423	-0.00165419070981443
1305	123.926239013672	-3.84414386749268	5.31849479675293	0.0220470335334539	-0.00230353930965066	0.0022419011220336	-0.00327756232582033
1306	125.874282836914	-5.14284133911133	5.77303886413574	0.0100340843200684	0.00418994715437293	-0.00490093370899558	0.00126787810586393
1307	124.575584411621	-4.81816673278809	6.09771347045898	0.0249691028147936	0.00451462110504508	0.000943203864153475	-0.00457625929266214
1308	121.978187561035	-6.11686420440674	5.96784353256226	0.00483929552137852	-0.00814767740666866	-0.00749832857400179	-0.00295288790948689
1309	123.926239013672	-4.493492603302	5.44836473464966	0.00678734155371785	0.00776136433705688	-0.00360223650932312	0.00873538758605719
1310	122.627540588379	-3.19479537010193	5.77303886413574	0.00970941036939621	0.00256657530553639	-0.00912170019000769	-0.0117190945893526
1311	122.627540588379	-4.81816673278809	5.77303886413574	-0.00230353930965066	0.0149041991680861	-0.0188619289547205	0.00126787810586393
1312	124.575584411621	-4.16881799697876	5.90290880203247	0.00548864435404539	0.00418994715437293	-0.0110697457566857	-0.0120437685400248
1313	125.874282836914	-4.81816673278809	6.03277826309204	0.00126787810586393	0.00938473641872406	-0.00522560812532902	-0.00132951640989631
1314	125.224937438965	-4.81816673278809	5.70810413360596	0.0178262684494257	0.000943203864153475	-0.00360223650932312	0.00678734155371785
1315	123.926239013672	-4.493492603302	5.51329946517944	0.00256657530553639	0.00808603875339031	-0.00522560812532902	0.00321592413820326
1316	123.926239013672	-3.19479537010193	5.77303886413574	-0.00490093370899558	0.00613799272105098	-0.00684897974133492	-0.00165419070981443
1317	123.276885986328	-4.81816673278809	5.38343000411987	-0.00684897974133492	-0.00360223650932312	-0.0104203969240189	-0.00327756232582033
1318	123.276885986328	-6.11686420440674	5.77303886413574	-0.00652430532500148	-0.00717365415766835	-0.00879702530801296	0.000943203864153475
1319	123.926239013672	-4.16881799697876	5.70810413360596	-3.08191010844894e-05	0.00289124972186983	-0.0188619289547205	0.00938473641872406
1320	122.627540588379	-3.19479537010193	5.77303886413574	-0.0149658378213644	-0.0026282137259841	-0.0113944197073579	0.00354059832170606
1321	121.978187561035	-4.81816673278809	5.90290880203247	-0.00230353930965066	0.000618529506027699	-0.0133424662053585	0.00743668992072344
1322	125.224937438965	-4.81816673278809	5.70810413360596	-0.00814767740666866	0.00126787810586393	-0.00522560812532902	-0.00132951640989631
1323	124.575584411621	-4.16881799697876	5.64316940307617	0.00548864435404539	-0.00197886489331722	0.00548864435404539	0.00126787810586393
1324	124.575584411621	-4.493492603302	5.57823419570923	0.0142548503354192	-0.00587495695799589	0.0116574559360743	0.00808603875339031
1325	122.627540588379	-3.19479537010193	5.64316940307617	-0.0104203969240189	-0.00944637414067984	0.0233457311987877	-0.00555028254166245
1326	123.926239013672	-4.493492603302	5.70810413360596	0.000943203864153475	-0.017887907102704	0.0178262684494257	0.00159255252219737
1327	125.224937438965	-5.14284133911133	5.83797359466553	-0.0026282137259841	-0.0315242260694504	0.0175015944987535	0.0022419011220336
1328	124.575584411621	-4.493492603302	5.57823419570923	0.013930176384747	0.00159255252219737	0.011982130818069	-0.00197886489331722
1329	123.926239013672	-3.51946949958801	5.51329946517944	0.00906006153672934	-0.0026282137259841	0.00516396993771195	0.00548864435404539
1330	122.627540588379	-4.16881799697876	5.83797359466553	-0.000680167751852423	0.00354059832170606	-0.00327756232582033	0.00711201597005129
1331	121.328842163086	-3.84414386749268	5.51329946517944	-0.00327756232582033	0.00873538758605719	-0.0104203969240189	-0.00392691092565656
1332	122.627540588379	-3.51946949958801	5.70810413360596	0.00906006153672934	0.0113327819854021	-0.0130177913233638	-0.00100484199356288
1333	122.627540588379	-3.51946949958801	5.64316940307617	0.0113327819854021	0.00646266713738441	-0.00457625929266214	0.000618529506027699
1334	121.978187561035	-3.19479537010193	5.44836473464966	-0.00327756232582033	-3.08191010844894e-05	-0.00847235135734081	0.00841071270406246
1335	125.224937438965	-4.81816673278809	5.51329946517944	0.0100340843200684	0.00678734155371785	-0.00555028254166245	-0.000355493422830477
1336	123.926239013672	-4.81816673278809	5.77303886413574	-0.0156151866540313	0.00906006153672934	-0.00360223650932312	-0.00879702530801296
1337	122.627540588379	-4.81816673278809	5.64316940307617	-0.00587495695799589	0.000293855206109583	-0.00327756232582033	-0.00879702530801296
1338	123.926239013672	-4.81816673278809	5.83797359466553	0.00126787810586393	0.00126787810586393	-0.00522560812532902	0.00548864435404539
1339	121.978187561035	-3.51946949958801	5.83797359466553	-0.00132951640989631	0.00548864435404539	0.000618529506027699	-3.08191010844894e-05
1340	122.627540588379	-4.493492603302	6.09771347045898	-0.00555028254166245	0.0022419011220336	-0.0113944197073579	0.00873538758605719
1341	122.627540588379	-4.16881799697876	5.57823419570923	-0.00619963090866804	0.00678734155371785	0.000293855206109583	0.0022419011220336
1342	122.627540588379	-3.51946949958801	5.44836473464966	-0.0026282137259841	-0.000680167751852423	-0.00814767740666866	0.00159255252219737
1343	123.926239013672	-3.51946949958801	5.31849479675293	0.00776136433705688	-0.00132951640989631	-0.0026282137259841	0.00548864435404539
1344	123.276885986328	-4.16881799697876	5.25356006622314	-0.00684897974133492	-0.00230353930965066	-0.00782300252467394	0.00678734155371785
1345	124.575584411621	-4.81816673278809	5.83797359466553	0.00516396993771195	0.0123068047687411	-0.00944637414067984	0.000943203864153475
1346	122.627540588379	-4.493492603302	5.90290880203247	0.0103587592020631	-0.00652430532500148	-0.0169138833880424	0.0022419011220336
1347	123.276885986328	-4.81816673278809	6.09771347045898	0.011982130818069	-0.00327756232582033	-0.00165419070981443	-0.00814767740666866
1348	123.276885986328	-3.84414386749268	5.57823419570923	0.00548864435404539	0.00808603875339031	-0.00197886489331722	0.00289124972186983
1349	123.926239013672	-4.16881799697876	5.70810413360596	0.0103587592020631	-0.000680167751852423	-0.00230353930965066	0.00191722682211548
1350	120.030143737793	-3.51946949958801	5.57823419570923	-0.0185372550040483	0.00126787810586393	-0.00165419070981443	0.00483929552137852
1351	122.627540588379	-3.51946949958801	5.51329946517944	0.0145795252174139	0.00483929552137852	-3.08191010844894e-05	-0.00100484199356288
1352	122.627540588379	-3.51946949958801	5.83797359466553	-0.00457625929266214	0.00646266713738441	0.00938473641872406	-0.00327756232582033
1353	122.627540588379	-4.493492603302	5.83797359466553	0.011982130818069	-0.00197886489331722	0.00808603875339031	0.00581331877037883
1354	122.627540588379	-3.51946949958801	5.51329946517944	-0.0136671401560307	0.00159255252219737	0.01100810803473	0.00126787810586393
1355	122.627540588379	-3.19479537010193	5.57823419570923	0.0168522447347641	0.000618529506027699	0.0171769186854362	-0.00587495695799589
1356	125.224937438965	-5.7921895980835	5.51329946517944	-0.00197886489331722	-0.00652430532500148	0.00646266713738441	-0.00522560812532902
1357	124.575584411621	-5.46751546859741	5.90290880203247	0.000943203864153475	-0.0143164889886975	0.0022419011220336	-0.000355493422830477
1358	123.276885986328	-3.51946949958801	5.70810413360596	-0.00100484199356288	-0.0126931173726916	0.00548864435404539	-0.00100484199356288
1359	123.276885986328	-4.16881799697876	6.09771347045898	0.0158782228827477	-0.00814767740666866	-0.00717365415766835	0.00321592413820326
1360	120.030143737793	-3.51946949958801	5.83797359466553	-0.0146411629393697	0.000943203864153475	-0.0143164889886975	-0.00100484199356288
1361	123.276885986328	-3.51946949958801	5.51329946517944	-0.00100484199356288	0.00191722682211548	-0.00944637414067984	-0.00425158534198999
1362	123.276885986328	-3.19479537010193	5.57823419570923	0.0168522447347641	0.00126787810586393	-0.0143164889886975	-0.0026282137259841
1363	123.276885986328	-3.51946949958801	5.31849479675293	-0.00749832857400179	-0.00165419070981443	0.00126787810586393	0.00354059832170606
1364	122.627540588379	-3.51946949958801	5.51329946517944	0.0149041991680861	0.00191722682211548	-0.00619963090866804	0.00321592413820326
1365	122.627540588379	-3.84414386749268	5.90290880203247	0.0178262684494257	0.0126314787194133	-0.00977104809135199	-0.00100484199356288
1366	124.575584411621	-5.7921895980835	6.22758293151855	-0.00847235135734081	-0.00197886489331722	-0.0217839982360601	0.000943203864153475
1367	123.926239013672	-5.46751546859741	5.77303886413574	-0.0227580219507217	-0.00425158534198999	0.000293855206109583	-0.00684897974133492
1368	123.276885986328	-5.14284133911133	6.09771347045898	0.00841071270406246	0.00938473641872406	-0.00132951640989631	-0.00100484199356288
1369	122.627540588379	-3.51946949958801	5.64316940307617	0.012956153601408	0.00743668992072344	-0.00295288790948689	0.00483929552137852
1370	121.328842163086	-3.51946949958801	5.57823419570923	-0.00360223650932312	0.00808603875339031	-0.0117190945893526	0.00711201597005129
1371	124.575584411621	-4.493492603302	5.96784353256226	0.00256657530553639	0.00938473641872406	-0.0182125810533762	0.000943203864153475
1372	124.575584411621	-4.81816673278809	5.83797359466553	-0.0185372550040483	0.00711201597005129	-0.0133424662053585	-0.00197886489331722
1373	123.276885986328	-4.16881799697876	5.70810413360596	0.0132808275520802	0.00354059832170606	-0.00977104809135199	0.00711201597005129
1374	124.575584411621	-4.81816673278809	5.77303886413574	0.00159255252219737	-0.00197886489331722	-0.00879702530801296	0.000293855206109583
1375	125.224937438965	-4.81816673278809	5.64316940307617	-0.00912170019000769	0.00548864435404539	-0.00360223650932312	-0.0100957229733467
1376	123.276885986328	-5.14284133911133	5.64316940307617	0.0262678004801273	-0.00587495695799589	-0.00847235135734081	-0.00425158534198999
1377	123.926239013672	-4.16881799697876	5.83797359466553	-0.00295288790948689	0.000618529506027699	0.000618529506027699	0.00418994715437293
1378	123.276885986328	-4.493492603302	6.09771347045898	0.00191722682211548	0.00126787810586393	0.00321592413820326	0.00159255252219737
1379	120.030143737793	-3.84414386749268	5.96784353256226	0.00743668992072344	-0.00457625929266214	-0.00425158534198999	0.00646266713738441
1380	121.328842163086	-3.19479537010193	5.83797359466553	-0.00814767740666866	0.0022419011220336	0.000293855206109583	-0.00100484199356288
1381	124.575584411621	-4.81816673278809	5.64316940307617	-0.00360223650932312	0.00678734155371785	0.00483929552137852	0.00126787810586393
1382	125.874282836914	-4.493492603302	5.64316940307617	-0.00749832857400179	0.00159255252219737	0.000943203864153475	-0.00457625929266214
1383	123.926239013672	-4.16881799697876	5.64316940307617	0.00386527273803949	0.00386527273803949	0.0233457311987877	-0.00230353930965066
1384	125.224937438965	-4.81816673278809	5.96784353256226	-0.0100957229733467	-0.00295288790948689	0.0145795252174139	0.00873538758605719
1385	123.276885986328	-4.16881799697876	5.83797359466553	0.00548864435404539	-0.00684897974133492	0.0149041991680861	-0.00490093370899558
1386	123.276885986328	-3.51946949958801	5.83797359466553	-0.00587495695799589	-0.0026282137259841	0.00386527273803949	-0.00814767740666866
1387	121.978187561035	-3.84414386749268	5.51329946517944	0.00873538758605719	0.00126787810586393	-3.08191010844894e-05	0.00256657530553639
1388	121.978187561035	-4.16881799697876	5.51329946517944	-0.00197886489331722	-0.00360223650932312	-0.0130177913233638	-0.00197886489331722
1389	121.328842163086	-3.84414386749268	5.96784353256226	0.00256657530553639	-0.00230353930965066	-0.0286021586507559	0.00483929552137852
1390	125.874282836914	-4.81816673278809	5.90290880203247	0.0022419011220336	-0.00619963090866804	-0.0139918150380254	0.00613799272105098
1391	121.978187561035	-2.87012100219727	5.64316940307617	0.012956153601408	0.0123068047687411	-0.0149658378213644	-0.00912170019000769
1392	122.627540588379	-3.84414386749268	5.70810413360596	-0.00165419070981443	-0.00392691092565656	0.000943203864153475	-0.00684897974133492
1393	123.276885986328	-3.51946949958801	5.57823419570923	-0.00619963090866804	-0.00392691092565656	0.012956153601408	0.00678734155371785
1394	123.276885986328	-3.51946949958801	5.51329946517944	0.00159255252219737	-0.0107450718060136	0.00354059832170606	0.00386527273803949
1395	122.627540588379	-5.14284133911133	5.83797359466553	0.0123068047687411	-0.00782300252467394	-0.00360223650932312	-0.00425158534198999
1396	124.575584411621	-4.493492603302	6.09771347045898	0.00354059832170606	-0.00684897974133492	-0.000355493422830477	-0.00197886489331722
1397	121.328842163086	-4.81816673278809	5.96784353256226	-0.00132951640989631	-0.0139918150380254	0.00126787810586393	-0.0026282137259841
1398	121.978187561035	-4.81816673278809	5.83797359466553	-0.00652430532500148	0.00321592413820326	0.000943203864153475	0.000618529506027699
1399	121.978187561035	-4.16881799697876	5.83797359466553	-0.0120437685400248	-0.00457625929266214	-0.00197886489331722	0.00256657530553639
1400	123.926239013672	-4.16881799697876	5.70810413360596	-0.000355493422830477	-0.00230353930965066	-0.00392691092565656	-0.00327756232582033
1401	123.926239013672	-4.16881799697876	5.18862533569336	0.011982130818069	0.00126787810586393	-0.00360223650932312	-0.00749832857400179
1402	123.276885986328	-3.51946949958801	5.38343000411987	-0.000355493422830477	0.00159255252219737	-0.00814767740666866	-0.0026282137259841
1403	124.575584411621	-4.16881799697876	5.70810413360596	0.00646266713738441	0.00711201597005129	-0.00327756232582033	0.00646266713738441
1404	123.926239013672	-5.46751546859741	6.03277826309204	-0.0026282137259841	-0.0026282137259841	0.00516396993771195	-0.00100484199356288
1405	123.926239013672	-5.7921895980835	6.5522575378418	0.00711201597005129	0.00354059832170606	-0.0126931173726916	0.000618529506027699
1406	123.276885986328	-3.84414386749268	5.64316940307617	-0.00944637414067984	0.00808603875339031	-0.021459324285388	-0.00165419070981443
1407	120.030143737793	-4.16881799697876	5.70810413360596	0.0100340843200684	0.00841071270406246	-0.0412644557654858	-0.00749832857400179
1408	121.328842163086	-3.51946949958801	5.57823419570923	0.0022419011220336	0.00256657530553639	-0.0198359526693821	0.00451462110504508
1409	124.575584411621	-4.81816673278809	5.77303886413574	0.0116574559360743	0.00873538758605719	-0.0130177913233638	0.00126787810586393
1410	122.627540588379	-3.51946949958801	5.44836473464966	0.000943203864153475	-0.00652430532500148	-0.00977104809135199	0.00483929552137852
1411	123.276885986328	-3.84414386749268	5.83797359466553	0.011982130818069	0.00646266713738441	-0.0143164889886975	-0.00490093370899558
1412	124.575584411621	-4.16881799697876	6.16264820098877	0.0142548503354192	0.00126787810586393	-0.00782300252467394	-3.08191010844894e-05
1413	123.926239013672	-5.14284133911133	5.64316940307617	0.0217223595827818	-0.00717365415766835	-0.00425158534198999	0.000293855206109583
1414	125.224937438965	-5.7921895980835	5.64316940307617	-0.00652430532500148	-0.00652430532500148	-0.00977104809135199	0.00126787810586393
1415	121.978187561035	-3.51946949958801	5.64316940307617	0.000293855206109583	-0.00392691092565656	0.00678734155371785	0.00354059832170606
1416	121.978187561035	-3.19479537010193	5.57823419570923	-0.00619963090866804	0.00808603875339031	-0.00360223650932312	0.000618529506027699
1417	121.328842163086	-4.16881799697876	5.96784353256226	0.00678734155371785	0.0022419011220336	0.0200989879667759	-0.00197886489331722
1418	121.978187561035	-3.84414386749268	5.90290880203247	0.00451462110504508	0.01100810803473	0.0438002124428749	-0.00165419070981443
1419	125.224937438965	-4.81816673278809	5.70810413360596	0.0022419011220336	0.00191722682211548	0.0207483377307653	0.00451462110504508
1420	123.276885986328	-3.51946949958801	5.51329946517944	-0.00684897974133492	0.00159255252219737	0.00321592413820326	-0.000680167751852423
1421	123.276885986328	-3.51946949958801	5.90290880203247	-0.00392691092565656	0.00678734155371785	0.00483929552137852	-0.00717365415766835
1422	123.276885986328	-3.84414386749268	5.44836473464966	-0.0143164889886975	0.0022419011220336	0.00321592413820326	-0.00197886489331722
1423	123.276885986328	-4.493492603302	5.77303886413574	0.00159255252219737	0.000943203864153475	0.0126314787194133	0.000293855206109583
1424	121.978187561035	-4.493492603302	5.96784353256226	0.0175015944987535	-0.00197886489331722	0.00581331877037883	0.00451462110504508
1425	123.276885986328	-3.84414386749268	5.57823419570923	0.0220470335334539	-0.00295288790948689	0.00613799272105098	-0.00230353930965066
1426	123.276885986328	-4.81816673278809	5.90290880203247	-0.0113944197073579	0.000618529506027699	0.0100340843200684	-3.08191010844894e-05
1427	121.978187561035	-4.16881799697876	5.77303886413574	-0.00587495695799589	0.00418994715437293	-0.000355493422830477	0.000293855206109583
1428	123.926239013672	-4.16881799697876	5.83797359466553	0.011982130818069	0.00873538758605719	0.00451462110504508	0.0136055024340749
1429	122.627540588379	-3.84414386749268	5.57823419570923	0.000618529506027699	0.00451462110504508	0.00321592413820326	0.0022419011220336
1430	124.575584411621	-4.81816673278809	5.70810413360596	0.00678734155371785	0.000618529506027699	-0.000680167751852423	-0.00425158534198999
1431	123.926239013672	-4.81816673278809	5.90290880203247	-0.0123684434220195	0.0116574559360743	-0.0123684434220195	-3.08191010844894e-05
1432	125.224937438965	-3.51946949958801	5.44836473464966	-0.00457625929266214	0.00548864435404539	-0.0152905117720366	-0.00197886489331722
1433	121.978187561035	-3.84414386749268	5.38343000411987	-0.00847235135734081	0.00126787810586393	-0.00652430532500148	-0.00490093370899558
1434	123.926239013672	-5.14284133911133	5.83797359466553	-0.00295288790948689	0.00289124972186983	-0.000355493422830477	0.00743668992072344
1435	124.575584411621	-4.493492603302	5.90290880203247	-0.0185372550040483	0.00289124972186983	-0.00717365415766835	-0.00295288790948689
1436	121.978187561035	-4.493492603302	5.77303886413574	-0.00392691092565656	0.00581331877037883	-0.000680167751852423	0.00321592413820326
1437	120.030143737793	-4.493492603302	5.90290880203247	-0.0107450718060136	0.000293855206109583	-0.0117190945893526	-0.00327756232582033
1438	123.276885986328	-4.81816673278809	5.90290880203247	0.0191249661147594	0.00191722682211548	0.0116574559360743	-0.00457625929266214
1439	123.276885986328	-3.84414386749268	5.38343000411987	-0.000355493422830477	0.000618529506027699	-0.00230353930965066	0.00841071270406246
1440	124.575584411621	-5.14284133911133	5.44836473464966	-0.000680167751852423	0.000943203864153475	-0.00522560812532902	-0.00100484199356288
1441	123.276885986328	-4.493492603302	5.57823419570923	0.00126787810586393	0.00191722682211548	0.00483929552137852	-0.00197886489331722
1442	123.276885986328	-5.14284133911133	5.90290880203247	-0.0117190945893526	0.00354059832170606	0.00451462110504508	-0.00295288790948689
1443	124.575584411621	-6.11686420440674	6.03277826309204	0.00873538758605719	-0.00619963090866804	-0.00360223650932312	-0.00587495695799589
1444	123.276885986328	-5.7921895980835	6.09771347045898	-0.000680167751852423	-0.00425158534198999	0.00548864435404539	0.00873538758605719
1445	123.276885986328	-3.84414386749268	5.57823419570923	0.00321592413820326	0.00873538758605719	-0.00912170019000769	0.00191722682211548
1446	120.679496765137	-3.51946949958801	5.12369012832642	-0.0026282137259841	0.00776136433705688	-0.00490093370899558	-0.0026282137259841
1447	120.679496765137	-4.16881799697876	5.44836473464966	-0.0126931173726916	0.00289124972186983	0.00126787810586393	0.00418994715437293
1448	122.627540588379	-4.493492603302	5.57823419570923	0.00126787810586393	0.00711201597005129	0.0136055024340749	0.00321592413820326
1449	123.926239013672	-4.493492603302	5.90290880203247	-0.00619963090866804	0.00646266713738441	-0.00360223650932312	0.00483929552137852
1450	123.926239013672	-3.84414386749268	5.64316940307617	0.0132808275520802	0.00321592413820326	-0.00327756232582033	0.00354059832170606
1451	122.627540588379	-4.16881799697876	5.70810413360596	0.00354059832170606	0.00451462110504508	-0.00847235135734081	-0.00619963090866804
1452	122.627540588379	-4.493492603302	5.70810413360596	0.00354059832170606	0.00483929552137852	-0.00944637414067984	-0.00197886489331722
1453	123.926239013672	-5.7921895980835	5.83797359466553	-3.08191010844894e-05	-0.00814767740666866	-0.00132951640989631	-0.00392691092565656
1454	122.627540588379	-4.81816673278809	5.64316940307617	-0.00879702530801296	-0.00522560812532902	0.0106834331527352	0.00159255252219737
1455	121.328842163086	-3.84414386749268	5.70810413360596	-0.0100957229733467	-0.0026282137259841	-0.00457625929266214	-0.00132951640989631
1456	123.276885986328	-4.16881799697876	5.70810413360596	-0.00165419070981443	0.000618529506027699	-0.0107450718060136	-0.00425158534198999
1457	122.627540588379	-4.16881799697876	6.16264820098877	-0.0172385573387146	-0.00749832857400179	-0.00717365415766835	0.00191722682211548
1458	122.627540588379	-4.16881799697876	5.44836473464966	0.0194496400654316	-0.000680167751852423	0.00678734155371785	-0.00425158534198999
1459	123.926239013672	-5.46751546859741	5.57823419570923	0.00191722682211548	-0.00879702530801296	0.00808603875339031	-0.0026282137259841
1460	124.575584411621	-5.14284133911133	5.51329946517944	-0.00457625929266214	-0.038017712533474	0.00711201597005129	-0.0026282137259841
1461	123.276885986328	-3.84414386749268	5.51329946517944	-0.000355493422830477	0.000293855206109583	-0.00165419070981443	-0.00652430532500148
1462	122.627540588379	-3.51946949958801	5.70810413360596	0.00711201597005129	-0.0126931173726916	-0.00490093370899558	-0.00360223650932312
1463	122.627540588379	-4.493492603302	6.03277826309204	-0.0172385573387146	-0.0188619289547205	0.0022419011220336	0.00386527273803949
1464	124.575584411621	-5.46751546859741	5.70810413360596	0.01100810803473	-0.00944637414067984	0.00451462110504508	0.00906006153672934
1465	123.926239013672	-5.14284133911133	5.57823419570923	-0.00425158534198999	-0.00360223650932312	-0.00100484199356288	-0.00555028254166245
1466	122.627540588379	-4.16881799697876	5.57823419570923	-0.000355493422830477	0.00289124972186983	-0.00555028254166245	-0.000355493422830477
1467	121.328842163086	-4.81816673278809	5.77303886413574	-0.00392691092565656	0.00354059832170606	-0.00944637414067984	-0.00522560812532902
1468	121.978187561035	-4.81816673278809	5.96784353256226	0.00776136433705688	0.00386527273803949	-0.0149658378213644	-0.00392691092565656
1469	124.575584411621	-3.84414386749268	5.70810413360596	-0.000355493422830477	0.0152288740500808	-0.0169138833880424	0.00126787810586393
1470	122.627540588379	-3.19479537010193	5.44836473464966	0.0113327819854021	0.012956153601408	-0.0185372550040483	0.00126787810586393
1471	124.575584411621	-5.14284133911133	6.03277826309204	-0.000680167751852423	0.013930176384747	-0.0276281367987394	0.000618529506027699
1472	123.276885986328	-5.46751546859741	5.96784353256226	0.00354059832170606	0.0126314787194133	-0.0195112787187099	-0.00749832857400179
1473	123.926239013672	-5.7921895980835	6.03277826309204	0.00289124972186983	0.00386527273803949	-0.0110697457566857	0.00906006153672934
1474	125.224937438965	-5.46751546859741	6.09771347045898	0.0106834331527352	0.00516396993771195	-0.00814767740666866	-0.0026282137259841
1475	124.575584411621	-4.493492603302	5.90290880203247	0.00159255252219737	0.00159255252219737	0.0113327819854021	-0.0123684434220195
1476	121.328842163086	-3.84414386749268	5.96784353256226	-3.08191010844894e-05	0.00711201597005129	0.000943203864153475	0.00321592413820326
1477	121.978187561035	-3.84414386749268	5.51329946517944	-0.0286021586507559	0.00548864435404539	-0.00717365415766835	0.00321592413820326
1478	123.276885986328	-4.493492603302	5.70810413360596	-0.00814767740666866	0.00354059832170606	0.00451462110504508	-0.00392691092565656
1479	123.276885986328	-4.493492603302	5.38343000411987	-0.000355493422830477	0.00581331877037883	0.00159255252219737	0.00678734155371785
1480	122.627540588379	-4.16881799697876	5.31849479675293	0.0149041991680861	0.00386527273803949	-0.0117190945893526	0.000293855206109583
1481	123.276885986328	-5.14284133911133	5.77303886413574	-0.0110697457566857	0.00483929552137852	-0.0107450718060136	-0.000680167751852423
1482	125.224937438965	-5.46751546859741	6.09771347045898	0.00516396993771195	0.0022419011220336	-0.0415891297161579	-3.08191010844894e-05
1483	124.575584411621	-5.7921895980835	6.29251766204834	0.000618529506027699	-0.00555028254166245	-0.0383423902094364	0.00256657530553639
1484	122.627540588379	-4.16881799697876	5.70810413360596	-0.00230353930965066	-0.00295288790948689	-0.0467839203774929	0.00159255252219737
1485	122.627540588379	-4.16881799697876	5.57823419570923	-0.00165419070981443	0.00386527273803949	-0.0594462193548679	0.00548864435404539
1486	120.679496765137	-4.81816673278809	5.90290880203247	-0.00944637414067984	0.00743668992072344	-0.0549007803201675	0.0022419011220336
1487	123.926239013672	-4.493492603302	5.70810413360596	-0.0149658378213644	0.00386527273803949	-0.0402904339134693	0.00256657530553639
1488	123.276885986328	-4.81816673278809	5.96784353256226	0.00451462110504508	-0.00619963090866804	0.00418994715437293	0.000293855206109583
1489	122.627540588379	-3.84414386749268	5.90290880203247	0.00711201597005129	-0.0026282137259841	0.0457482598721981	0.00613799272105098
1490	125.874282836914	-4.81816673278809	5.57823419570923	0.000943203864153475	-0.00619963090866804	0.109059751033783	0.00451462110504508
1491	123.276885986328	-3.19479537010193	5.44836473464966	0.0022419011220336	-3.08191010844894e-05	0.0804884135723114	-0.00490093370899558
1492	121.978187561035	-4.493492603302	5.51329946517944	-0.0165892094373703	0.00646266713738441	0.0239950809627771	0.000293855206109583
1493	121.978187561035	-5.14284133911133	6.09771347045898	0.01100810803473	-0.0172385573387146	0.0223717093467712	-0.000355493422830477
1494	121.978187561035	-3.51946949958801	6.03277826309204	-0.0188619289547205	0.00191722682211548	0.0210730116814375	0.00581331877037883
1495	121.328842163086	-3.84414386749268	5.83797359466553	-0.00814767740666866	-0.00912170019000769	0.0142548503354192	0.00938473641872406
1496	120.679496765137	-3.51946949958801	5.64316940307617	-0.0120437685400248	-0.00555028254166245	0.0126314787194133	-0.00782300252467394
1497	123.276885986328	-5.14284133911133	5.70810413360596	0.00289124972186983	-0.00847235135734081	0.0113327819854021	-0.00327756232582033
1498	123.276885986328	-4.81816673278809	5.70810413360596	0.00548864435404539	-0.00587495695799589	0.0132808275520802	0.000618529506027699
1499	121.978187561035	-3.51946949958801	5.18862533569336	0.00776136433705688	-0.00717365415766835	0.0197743140161037	-0.000680167751852423
1500	123.276885986328	-4.16881799697876	5.70810413360596	0.013930176384747	-0.00977104809135199	-0.00684897974133492	0.00191722682211548
1501	121.978187561035	-5.46751546859741	5.90290880203247	0.00776136433705688	0.00646266713738441	0.0116574559360743	-0.00749832857400179
1502	122.627540588379	-5.7921895980835	6.16264820098877	0.00386527273803949	-0.00652430532500148	0.00906006153672934	-0.00295288790948689
1503	123.276885986328	-4.16881799697876	5.70810413360596	0.0243197549134493	-0.00749832857400179	0.00321592413820326	0.00516396993771195
1504	122.627540588379	-3.19479537010193	5.38343000411987	0.00970941036939621	0.00159255252219737	0.00646266713738441	0.0022419011220336
1505	120.679496765137	-4.493492603302	5.83797359466553	0.0126314787194133	0.00159255252219737	-0.000680167751852423	-0.0026282137259841
1506	123.276885986328	-5.7921895980835	5.70810413360596	-0.0159398596733809	0.00678734155371785	-0.00100484199356288	0.000618529506027699
1507	123.926239013672	-4.81816673278809	5.83797359466553	0.00808603875339031	0.00646266713738441	-0.0120437685400248	-0.00522560812532902
1508	123.926239013672	-4.493492603302	5.51329946517944	0.025618452578783	0.00873538758605719	-0.00944637414067984	0.000293855206109583
1509	124.575584411621	-4.16881799697876	5.77303886413574	0.0152288740500808	0.00841071270406246	-0.0211346503347158	0.00256657530553639
1510	122.627540588379	-3.51946949958801	5.51329946517944	0.00581331877037883	0.013930176384747	-0.0123684434220195	0.00451462110504508
1511	125.224937438965	-5.14284133911133	5.77303886413574	0.0158782228827477	0.000618529506027699	-0.00457625929266214	-0.00132951640989631
1512	123.276885986328	-5.7921895980835	5.77303886413574	0.000943203864153475	-0.00522560812532902	0.00159255252219737	-0.00295288790948689
1513	122.627540588379	-3.51946949958801	5.64316940307617	0.013930176384747	0.00386527273803949	-0.00392691092565656	-0.00132951640989631
1514	121.978187561035	-3.51946949958801	5.77303886413574	0.0181509424000978	0.00483929552137852	0.00386527273803949	0.00386527273803949
1515	121.978187561035	-3.84414386749268	5.90290880203247	-0.00165419070981443	0.00418994715437293	0.00191722682211548	-0.00132951640989631
1516	123.926239013672	-4.81816673278809	6.03277826309204	-0.00132951640989631	0.00808603875339031	0.00191722682211548	0.00159255252219737
1517	121.978187561035	-4.16881799697876	5.70810413360596	-0.00977104809135199	-0.00100484199356288	0.00548864435404539	-0.00392691092565656
1518	122.627540588379	-3.51946949958801	5.38343000411987	0.000943203864153475	0.00613799272105098	0.00354059832170606	-0.00197886489331722
1519	124.575584411621	-4.81816673278809	5.90290880203247	0.000293855206109583	-0.00100484199356288	0.00516396993771195	0.00126787810586393
1520	123.926239013672	-4.493492603302	5.96784353256226	0.00418994715437293	-0.00295288790948689	-3.08191010844894e-05	-0.000680167751852423
1521	125.224937438965	-5.46751546859741	5.90290880203247	0.00776136433705688	-0.0104203969240189	0.00451462110504508	-0.00684897974133492
1522	124.575584411621	-5.46751546859741	5.90290880203247	-0.00360223650932312	0.00126787810586393	0.000943203864153475	-0.00717365415766835
1523	123.276885986328	-5.14284133911133	5.64316940307617	0.00386527273803949	0.00711201597005129	-0.00425158534198999	0.00159255252219737
1524	121.978187561035	-4.16881799697876	5.70810413360596	-3.08191010844894e-05	0.00776136433705688	-0.00814767740666866	0.00256657530553639
1525	119.380798339844	-3.19479537010193	5.51329946517944	-0.00295288790948689	-0.00100484199356288	-0.0279528107494116	-0.000680167751852423
1526	121.328842163086	-3.51946949958801	5.70810413360596	-0.00360223650932312	0.00354059832170606	-0.0227580219507217	-0.00847235135734081
1527	122.627540588379	-3.19479537010193	5.64316940307617	0.000943203864153475	0.00289124972186983	-0.0195112787187099	-0.00749832857400179
1528	123.276885986328	-3.51946949958801	5.70810413360596	-0.0120437685400248	0.00289124972186983	-3.08191010844894e-05	-0.00717365415766835
1529	122.627540588379	-4.493492603302	5.83797359466553	0.0136055024340749	0.0022419011220336	0.00516396993771195	0.0022419011220336
1530	123.926239013672	-4.493492603302	5.70810413360596	-0.00327756232582033	-0.00230353930965066	0.00418994715437293	-0.00197886489331722
1531	122.627540588379	-4.493492603302	5.44836473464966	0.0191249661147594	0.00483929552137852	-0.00132951640989631	-0.00295288790948689
1532	123.276885986328	-4.493492603302	5.83797359466553	0.00516396993771195	-0.00360223650932312	-0.00230353930965066	-0.00587495695799589
1533	123.276885986328	-3.84414386749268	5.90290880203247	0.000618529506027699	0.00516396993771195	-0.00165419070981443	-0.00587495695799589
1534	123.276885986328	-4.493492603302	6.16264820098877	0.0106834331527352	0.00289124972186983	-0.00814767740666866	0.000943203864153475
1535	120.030143737793	-3.84414386749268	5.64316940307617	-0.00847235135734081	0.00548864435404539	-0.0146411629393697	-0.00132951640989631
1536	121.328842163086	-3.51946949958801	5.38343000411987	0.00354059832170606	0.00354059832170606	-0.0311995539814234	-0.00977104809135199
1537	124.575584411621	-4.16881799697876	5.70810413360596	0.00841071270406246	-0.00132951640989631	-0.0279528107494116	-0.0026282137259841
1538	123.926239013672	-4.16881799697876	5.51329946517944	0.00970941036939621	0.00321592413820326	-0.00522560812532902	-0.00132951640989631
1539	122.627540588379	-3.51946949958801	5.57823419570923	-0.00165419070981443	0.00776136433705688	0.00354059832170606	0.00613799272105098
1540	124.575584411621	-4.493492603302	5.64316940307617	0.00256657530553639	0.00418994715437293	0.0155535480007529	-3.08191010844894e-05
1541	123.926239013672	-5.14284133911133	6.09771347045898	-0.00360223650932312	0.000618529506027699	0.0136055024340749	0.00354059832170606
1542	124.575584411621	-6.11686420440674	5.77303886413574	0.00841071270406246	-0.00522560812532902	0.00776136433705688	-0.00132951640989631
1543	123.926239013672	-4.81816673278809	6.03277826309204	0.00126787810586393	0.0022419011220336	-0.000355493422830477	0.00711201597005129
1544	121.328842163086	-3.84414386749268	5.51329946517944	-0.0175632312893867	0.00451462110504508	0.0123068047687411	0.00873538758605719
1545	120.030143737793	-4.16881799697876	5.44836473464966	-0.00165419070981443	-0.00132951640989631	-0.0026282137259841	0.00386527273803949
1546	123.276885986328	-3.84414386749268	5.64316940307617	-0.0113944197073579	-0.00165419070981443	-0.00132951640989631	-0.00522560812532902
1547	123.926239013672	-5.14284133911133	6.09771347045898	0.00970941036939621	-0.00165419070981443	0.00126787810586393	-0.00132951640989631
1548	124.575584411621	-4.493492603302	5.70810413360596	-0.0104203969240189	0.0022419011220336	-0.0117190945893526	0.00678734155371785
1549	123.276885986328	-4.493492603302	5.31849479675293	0.00776136433705688	0.00418994715437293	-0.00327756232582033	0.00386527273803949
1550	122.627540588379	-3.51946949958801	5.57823419570923	0.0123068047687411	0.000618529506027699	-0.021459324285388	0.0116574559360743
1551	123.926239013672	-5.46751546859741	6.09771347045898	0.0168522447347641	-0.00847235135734081	-0.00619963090866804	-3.08191010844894e-05
1552	123.926239013672	-5.46751546859741	6.16264820098877	0.00646266713738441	0.00256657530553639	-0.00912170019000769	-0.00425158534198999
1553	124.575584411621	-4.81816673278809	5.90290880203247	0.00483929552137852	-0.00100484199356288	-0.00425158534198999	0.00548864435404539
1554	121.328842163086	-3.84414386749268	6.09771347045898	-0.0139918150380254	-0.00295288790948689	0.00126787810586393	-0.000355493422830477
1555	122.627540588379	-4.493492603302	5.96784353256226	0.00321592413820326	0.0100340843200684	0.00776136433705688	0.00808603875339031
1556	121.978187561035	-3.51946949958801	5.51329946517944	-0.0149658378213644	0.0106834331527352	0.0236704051494598	0.00483929552137852
1557	123.276885986328	-3.51946949958801	5.18862533569336	0.00938473641872406	0.00808603875339031	0.00581331877037883	0.00354059832170606
1558	122.627540588379	-3.84414386749268	5.51329946517944	0.00938473641872406	0.00159255252219737	-0.0152905117720366	0.00581331877037883
1559	124.575584411621	-3.19479537010193	5.25356006622314	0.0308132413774729	0.00321592413820326	-0.00295288790948689	0.00418994715437293
1560	123.276885986328	-4.16881799697876	5.77303886413574	-0.00132951640989631	-0.000355493422830477	-0.0156151866540313	0.00126787810586393
1561	123.276885986328	-4.81816673278809	5.90290880203247	-0.000680167751852423	-0.00912170019000769	0.000293855206109583	-0.000680167751852423
1562	121.978187561035	-4.16881799697876	5.64316940307617	0.000293855206109583	-0.000355493422830477	0.00711201597005129	0.00483929552137852
1563	121.328842163086	-3.51946949958801	5.90290880203247	0.0022419011220336	0.00126787810586393	0.012956153601408	0.00646266713738441
1564	119.380798339844	-3.51946949958801	5.44836473464966	0.00159255252219737	-0.00847235135734081	0.0165275707840919	0.00483929552137852
1565	121.978187561035	-3.19479537010193	5.57823419570923	0.00646266713738441	-0.00522560812532902	0.000293855206109583	0.00516396993771195
1566	125.874282836914	-5.14284133911133	5.90290880203247	0.00970941036939621	-0.00684897974133492	-0.00490093370899558	-0.00327756232582033
1567	122.627540588379	-3.51946949958801	5.64316940307617	-0.00425158534198999	0.000943203864153475	-0.00100484199356288	-0.00392691092565656
1568	123.926239013672	-4.493492603302	5.57823419570923	-0.0185372550040483	0.000293855206109583	0.00321592413820326	-0.00522560812532902
1569	123.926239013672	-4.16881799697876	5.77303886413574	0.00548864435404539	0.00191722682211548	0.00711201597005129	0.00386527273803949
1570	124.575584411621	-5.46751546859741	5.77303886413574	0.00516396993771195	-0.00197886489331722	-0.00684897974133492	0.00256657530553639
1571	123.276885986328	-4.16881799697876	5.64316940307617	0.000943203864153475	-3.08191010844894e-05	-0.0195112787187099	-0.00425158534198999
1572	123.926239013672	-3.51946949958801	5.70810413360596	0.00321592413820326	0.00386527273803949	-0.0136671401560307	-0.00425158534198999
1573	121.328842163086	-3.51946949958801	5.77303886413574	0.00516396993771195	0.00678734155371785	-0.00360223650932312	0.00548864435404539
1574	121.328842163086	-3.84414386749268	5.83797359466553	0.00483929552137852	0.00516396993771195	-0.00555028254166245	0.00906006153672934
1575	121.978187561035	-3.51946949958801	5.51329946517944	0.00841071270406246	0.00581331877037883	-0.00619963090866804	-0.00490093370899558
1576	123.926239013672	-4.81816673278809	5.70810413360596	0.00548864435404539	0.00808603875339031	-0.0123684434220195	-0.00522560812532902
1577	124.575584411621	-4.493492603302	5.57823419570923	-0.0130177913233638	0.00841071270406246	-0.00944637414067984	-0.00165419070981443
1578	123.926239013672	-4.493492603302	5.83797359466553	-0.00749832857400179	0.000618529506027699	-0.0126931173726916	0.00256657530553639
1579	123.926239013672	-4.16881799697876	5.77303886413574	0.00483929552137852	-0.00619963090866804	-0.00717365415766835	-0.000355493422830477
1580	124.575584411621	-5.46751546859741	6.03277826309204	0.00354059832170606	-0.00555028254166245	-0.00782300252467394	-0.00879702530801296
1581	124.575584411621	-5.14284133911133	5.90290880203247	-0.00295288790948689	-0.00230353930965066	-0.0221086721867323	-0.00782300252467394
1582	123.926239013672	-4.493492603302	5.51329946517944	0.00289124972186983	0.00451462110504508	-0.0428878292441368	0.00354059832170606
1583	121.978187561035	-4.493492603302	5.64316940307617	-0.000680167751852423	-0.00230353930965066	-0.0717838406562805	0.00938473641872406
1584	122.627540588379	-5.14284133911133	5.90290880203247	0.00386527273803949	0.00451462110504508	-0.077952653169632	0.00548864435404539
1585	121.978187561035	-3.51946949958801	5.64316940307617	-0.00684897974133492	-0.00457625929266214	-0.0497059896588326	0.00191722682211548
1586	125.224937438965	-3.84414386749268	5.70810413360596	-0.00230353930965066	-0.00165419070981443	-0.0126931173726916	-0.00392691092565656
1587	121.978187561035	-4.81816673278809	5.83797359466553	0.0132808275520802	0.000618529506027699	0.020423661917448	-0.00392691092565656
1588	122.627540588379	-3.51946949958801	5.25356006622314	-0.0152905117720366	0.00354059832170606	0.0434755384922028	0.000293855206109583
1589	123.926239013672	-5.46751546859741	5.57823419570923	-0.00295288790948689	-0.00100484199356288	0.0668520927429199	0.00613799272105098
1590	121.978187561035	-5.46751546859741	5.44836473464966	-0.00619963090866804	-0.00392691092565656	0.0684754624962807	0.01100810803473
1591	124.575584411621	-4.81816673278809	5.77303886413574	0.00191722682211548	0.0116574559360743	0.0408781431615353	-0.00197886489331722
1592	123.926239013672	-4.81816673278809	5.96784353256226	0.00386527273803949	0.0100340843200684	0.0369820520281792	-0.000680167751852423
1593	121.328842163086	-3.84414386749268	5.83797359466553	0.011982130818069	0.00451462110504508	0.0350340083241463	-0.00295288790948689
1594	123.276885986328	-3.84414386749268	5.96784353256226	0.0181509424000978	0.0126314787194133	0.0197743140161037	-3.08191010844894e-05
1595	125.224937438965	-5.14284133911133	6.09771347045898	-0.00619963090866804	0.00548864435404539	0.00451462110504508	0.00646266713738441
1596	124.575584411621	-4.81816673278809	5.38343000411987	0.000943203864153475	0.00289124972186983	-0.0107450718060136	-0.00717365415766835
1597	122.627540588379	-4.16881799697876	5.51329946517944	-0.00392691092565656	0.00191722682211548	-0.00230353930965066	-0.00977104809135199
1598	122.627540588379	-4.16881799697876	5.57823419570923	0.0155535480007529	-0.00457625929266214	0.00483929552137852	-0.00100484199356288
1599	124.575584411621	-5.46751546859741	5.90290880203247	-0.0201606266200542	-0.00457625929266214	0.00159255252219737	0.00386527273803949
1600	124.575584411621	-6.11686420440674	6.22758293151855	0.0217223595827818	-0.00717365415766835	0.000618529506027699	-0.00165419070981443
1601	123.926239013672	-4.81816673278809	5.57823419570923	-0.00327756232582033	-0.0227580219507217	0.00581331877037883	-0.00230353930965066
1602	123.926239013672	-4.81816673278809	5.90290880203247	-0.0136671401560307	-0.0104203969240189	0.00776136433705688	-0.00360223650932312
1603	121.978187561035	-4.81816673278809	5.83797359466553	0.00126787810586393	0.0100340843200684	0.00548864435404539	-0.000355493422830477
1604	121.978187561035	-4.81816673278809	5.83797359466553	-0.00684897974133492	0.000293855206109583	0.00451462110504508	0.000618529506027699
1605	122.627540588379	-3.51946949958801	5.51329946517944	-0.00587495695799589	0.0022419011220336	0.00354059832170606	-0.00522560812532902
1606	122.627540588379	-4.16881799697876	5.90290880203247	0.00191722682211548	0.00418994715437293	-0.0208099745213985	-0.00522560812532902
1607	121.978187561035	-3.84414386749268	5.96784353256226	-0.0182125810533762	0.011982130818069	-0.0113944197073579	0.00256657530553639
1608	125.874282836914	-5.14284133911133	5.70810413360596	-0.00619963090866804	0.00516396993771195	-0.0143164889886975	0.0022419011220336
1609	121.978187561035	-4.81816673278809	5.51329946517944	0.00289124972186983	0.00256657530553639	-0.00197886489331722	-0.000355493422830477
1610	124.575584411621	-5.46751546859741	5.90290880203247	-0.00165419070981443	0.000943203864153475	0.000943203864153475	0.00613799272105098
1611	123.276885986328	-4.81816673278809	5.77303886413574	-0.0165892094373703	0.00613799272105098	-0.0113944197073579	0.000293855206109583
1612	123.276885986328	-3.51946949958801	6.03277826309204	-3.08191010844894e-05	-0.00132951640989631	-0.0133424662053585	-0.00555028254166245
1613	121.328842163086	-3.51946949958801	6.22758293151855	-0.0026282137259841	0.00613799272105098	-0.00749832857400179	0.000618529506027699
1614	123.926239013672	-4.81816673278809	5.44836473464966	-0.0156151866540313	-0.00132951640989631	-0.00522560812532902	-0.00425158534198999
1615	123.926239013672	-4.81816673278809	5.64316940307617	0.0022419011220336	0.00938473641872406	-0.00847235135734081	-0.00522560812532902
1616	123.926239013672	-4.16881799697876	5.44836473464966	0.000618529506027699	0.0022419011220336	-0.0273034609854221	-0.00197886489331722
1617	123.926239013672	-3.84414386749268	5.70810413360596	0.000293855206109583	0.01100810803473	-0.0341216214001179	-0.0152905117720366
1618	123.926239013672	-4.16881799697876	5.70810413360596	0.0165275707840919	0.00191722682211548	-0.0279528107494116	-0.00327756232582033
1619	123.926239013672	-6.11686420440674	6.29251766204834	-0.00684897974133492	-0.00684897974133492	-0.0230826959013939	0.000943203864153475
1620	123.276885986328	-5.14284133911133	5.96784353256226	0.00646266713738441	-0.0110697457566857	0.00159255252219737	-0.00619963090866804
1621	123.276885986328	-4.16881799697876	5.57823419570923	-3.08191010844894e-05	-0.00132951640989631	0.0230210572481155	0.000293855206109583
1622	121.328842163086	-3.84414386749268	5.44836473464966	-0.0110697457566857	-0.00457625929266214	0.0506183728575706	-0.00165419070981443
1623	120.679496765137	-3.51946949958801	5.57823419570923	-0.0149658378213644	-0.00327756232582033	0.031137915328145	0.00386527273803949
1624	123.926239013672	-4.16881799697876	5.51329946517944	0.0136055024340749	-0.00490093370899558	0.0116574559360743	0.00191722682211548
1625	124.575584411621	-4.16881799697876	5.90290880203247	0.0226963832974434	-0.00230353930965066	0.00386527273803949	0.000943203864153475
1626	122.627540588379	-5.14284133911133	5.90290880203247	-0.0123684434220195	-0.00295288790948689	-0.0302255302667618	0.00386527273803949
1627	123.276885986328	-3.84414386749268	5.90290880203247	-0.00977104809135199	0.00418994715437293	-0.0175632312893867	-0.00457625929266214
1628	121.978187561035	-3.84414386749268	5.31849479675293	-0.00165419070981443	-0.00522560812532902	-0.0195112787187099	0.00646266713738441
1629	125.224937438965	-6.11686420440674	5.77303886413574	0.000618529506027699	-0.0136671401560307	-0.0428878292441368	0.00354059832170606
1630	123.926239013672	-4.493492603302	5.57823419570923	0.0136055024340749	-0.00327756232582033	-0.0386670641601086	-0.00555028254166245
1631	121.978187561035	-4.16881799697876	5.64316940307617	-0.00912170019000769	0.00159255252219737	-0.0273034609854221	-0.00555028254166245
1632	121.328842163086	-3.84414386749268	5.90290880203247	-0.0139918150380254	-0.00100484199356288	-0.00555028254166245	-0.00587495695799589
1633	121.328842163086	-3.51946949958801	5.90290880203247	-0.00360223650932312	0.00711201597005129	0.0317872650921345	0.000293855206109583
1634	122.627540588379	-3.51946949958801	5.51329946517944	-0.00132951640989631	-0.00360223650932312	0.0593845807015896	0.00191722682211548
1635	122.627540588379	-4.16881799697876	5.25356006622314	0.0123068047687411	0.00354059832170606	0.0233457311987877	0.00516396993771195
1636	123.276885986328	-4.81816673278809	5.57823419570923	-0.0201606266200542	0.011982130818069	0.00906006153672934	-0.00490093370899558
1637	124.575584411621	-5.14284133911133	5.77303886413574	0.0178262684494257	0.00321592413820326	0.00354059832170606	-0.00522560812532902
1638	122.627540588379	-4.493492603302	5.70810413360596	-0.00457625929266214	0.000943203864153475	0.00548864435404539	-0.00425158534198999
1639	123.926239013672	-6.11686420440674	6.48732233047485	0.00938473641872406	-0.00295288790948689	0.00581331877037883	-0.0026282137259841
1640	123.926239013672	-3.84414386749268	5.57823419570923	-0.00490093370899558	0.00289124972186983	-0.00879702530801296	0.0022419011220336
1641	121.328842163086	-3.19479537010193	5.57823419570923	-0.0126931173726916	0.00743668992072344	-0.0104203969240189	0.00354059832170606
1642	119.380798339844	-4.81816673278809	5.70810413360596	-0.0149658378213644	0.00873538758605719	-0.00392691092565656	0.00938473641872406
1643	123.276885986328	-4.493492603302	5.83797359466553	0.000618529506027699	0.00159255252219737	0.00516396993771195	0.00451462110504508
1644	122.627540588379	-4.16881799697876	5.51329946517944	0.0246444288641214	-0.00100484199356288	-0.000355493422830477	0.0116574559360743
1645	123.276885986328	-3.84414386749268	5.51329946517944	-0.00555028254166245	0.00581331877037883	0.00191722682211548	-0.00619963090866804
1646	123.926239013672	-4.493492603302	6.03277826309204	-0.0149658378213644	0.00841071270406246	0.0178262684494257	-0.000680167751852423
1647	123.926239013672	-4.81816673278809	5.70810413360596	-0.0026282137259841	0.00776136433705688	0.0136055024340749	-0.0026282137259841
1648	122.627540588379	-6.11686420440674	5.64316940307617	-3.08191010844894e-05	0.00613799272105098	0.00581331877037883	0.00191722682211548
1649	123.926239013672	-4.81816673278809	5.51329946517944	0.00938473641872406	-0.000680167751852423	0.0171769186854362	0.00256657530553639
1650	122.627540588379	-3.84414386749268	5.57823419570923	0.00743668992072344	0.00548864435404539	0.00613799272105098	-0.00165419070981443
1651	120.679496765137	-4.81816673278809	5.77303886413574	-0.0100957229733467	0.0113327819854021	0.00289124972186983	-0.00230353930965066
1652	121.978187561035	-4.81816673278809	6.16264820098877	-0.00132951640989631	0.00451462110504508	-0.0110697457566857	-0.0100957229733467
1653	125.874282836914	-4.81816673278809	6.16264820098877	0.00711201597005129	0.00938473641872406	-0.0169138833880424	0.00321592413820326
1654	123.276885986328	-4.16881799697876	5.57823419570923	-0.00944637414067984	-0.00295288790948689	-0.0165892094373703	0.00256657530553639
1655	121.978187561035	-3.84414386749268	5.44836473464966	0.0100340843200684	0.00289124972186983	-0.0133424662053585	0.000618529506027699
1656	123.926239013672	-4.16881799697876	5.51329946517944	0.01100810803473	0.00516396993771195	0.00126787810586393	-0.00100484199356288
1657	124.575584411621	-4.81816673278809	5.57823419570923	-0.00977104809135199	0.00548864435404539	0.00289124972186983	-0.000355493422830477
1658	123.926239013672	-6.76621294021606	6.03277826309204	-0.00295288790948689	-0.0126931173726916	0.00808603875339031	0.00354059832170606
1659	121.978187561035	-4.16881799697876	5.70810413360596	-0.0113944197073579	-0.00814767740666866	0.00354059832170606	-0.0026282137259841
1660	121.978187561035	-3.84414386749268	5.70810413360596	0.0252937767654657	0.00418994715437293	-0.00457625929266214	0.00289124972186983
1661	121.978187561035	-4.81816673278809	5.70810413360596	-0.0224333461374044	-0.00132951640989631	-0.00912170019000769	0.00451462110504508
1662	122.627540588379	-4.16881799697876	5.90290880203247	0.0022419011220336	0.000293855206109583	-0.00132951640989631	-0.000680167751852423
1663	124.575584411621	-5.14284133911133	5.90290880203247	-0.00425158534198999	-0.00197886489331722	-0.00555028254166245	0.00418994715437293
1664	125.224937438965	-4.493492603302	5.77303886413574	-0.00392691092565656	0.00256657530553639	-0.00814767740666866	0.00841071270406246
1665	121.328842163086	-3.51946949958801	6.03277826309204	0.00548864435404539	-0.00684897974133492	-0.0182125810533762	-0.00100484199356288
1666	123.276885986328	-3.51946949958801	5.77303886413574	-0.0133424662053585	-0.000355493422830477	-0.0263294391334057	0.00354059832170606
1667	121.978187561035	-3.84414386749268	5.38343000411987	0.00548864435404539	0.00418994715437293	-0.0149658378213644	-0.00619963090866804
1668	123.276885986328	-5.46751546859741	5.70810413360596	-0.0136671401560307	-0.00230353930965066	-0.00977104809135199	-0.000680167751852423
1669	122.627540588379	-3.84414386749268	5.64316940307617	-0.0133424662053585	-0.00100484199356288	-0.0182125810533762	0.0106834331527352
1670	122.627540588379	-4.493492603302	5.83797359466553	0.00776136433705688	0.00126787810586393	0.00159255252219737	0.000943203864153475
1671	121.328842163086	-4.493492603302	6.16264820098877	-0.0240567177534103	0.00548864435404539	-0.00230353930965066	-0.00555028254166245
1672	124.575584411621	-4.493492603302	5.90290880203247	0.00841071270406246	0.000618529506027699	-0.0143164889886975	-0.00197886489331722
1673	123.926239013672	-4.16881799697876	5.38343000411987	0.0022419011220336	0.00711201597005129	-0.0224333461374044	-0.00425158534198999
1674	123.926239013672	-5.14284133911133	5.31849479675293	0.00873538758605719	-0.000355493422830477	-0.0204853005707264	0.00321592413820326
1675	123.926239013672	-4.16881799697876	5.64316940307617	0.0022419011220336	0.00516396993771195	-0.00782300252467394	-0.00360223650932312
1676	121.978187561035	-3.51946949958801	5.90290880203247	0.00711201597005129	0.00548864435404539	-0.0159398596733809	-0.00165419070981443
1677	123.276885986328	-5.14284133911133	5.64316940307617	-0.00944637414067984	-0.00587495695799589	-0.00944637414067984	0.00386527273803949
1678	123.926239013672	-4.16881799697876	6.03277826309204	-0.00619963090866804	0.00776136433705688	0.00483929552137852	-0.0130177913233638
1679	121.328842163086	-3.51946949958801	6.03277826309204	-0.00392691092565656	0.0113327819854021	-0.00912170019000769	0.00418994715437293
1680	121.978187561035	-4.81816673278809	5.64316940307617	-0.00555028254166245	0.00548864435404539	-0.00522560812532902	0.00776136433705688
1681	121.978187561035	-4.81816673278809	5.51329946517944	-0.00814767740666866	0.00483929552137852	-0.00879702530801296	-0.00782300252467394
1682	125.224937438965	-3.51946949958801	5.64316940307617	0.0145795252174139	0.00613799272105098	-0.0104203969240189	0.000618529506027699
1683	121.978187561035	-3.51946949958801	5.31849479675293	-0.0123684434220195	0.0022419011220336	-0.00132951640989631	-0.00100484199356288
1684	123.926239013672	-4.493492603302	5.64316940307617	-0.00100484199356288	-0.00165419070981443	0.00841071270406246	0.00743668992072344
1685	124.575584411621	-5.14284133911133	6.22758293151855	0.00678734155371785	0.00289124972186983	0.0262678004801273	-0.000355493422830477
1686	121.328842163086	-3.84414386749268	5.57823419570923	-0.00652430532500148	0.000618529506027699	0.0217223595827818	-0.00457625929266214
1687	122.627540588379	-5.14284133911133	5.51329946517944	-3.08191010844894e-05	-0.00717365415766835	-3.08191010844894e-05	0.00743668992072344
1688	121.978187561035	-3.84414386749268	5.38343000411987	0.00711201597005129	-0.000680167751852423	0.0149041991680861	0.0022419011220336
1689	122.627540588379	-4.493492603302	6.09771347045898	0.0106834331527352	-0.00684897974133492	0.00256657530553639	0.00808603875339031
1690	121.328842163086	-4.16881799697876	5.90290880203247	-0.00132951640989631	-0.00230353930965066	0.00159255252219737	0.000618529506027699
1691	121.328842163086	-3.19479537010193	6.16264820098877	-0.0136671401560307	0.0022419011220336	0.000618529506027699	-0.00360223650932312
1692	121.978187561035	-3.51946949958801	5.90290880203247	0.00678734155371785	-0.00555028254166245	0.01100810803473	-0.00100484199356288
1693	121.978187561035	-3.84414386749268	5.57823419570923	0.00256657530553639	-0.00490093370899558	0.0194496400654316	-0.00295288790948689
1694	121.328842163086	-3.51946949958801	5.31849479675293	-0.00749832857400179	-0.00295288790948689	0.00191722682211548	0.00613799272105098
1695	122.627540588379	-3.84414386749268	5.51329946517944	0.00613799272105098	-0.00425158534198999	-0.00619963090866804	-0.000680167751852423
1696	123.926239013672	-4.81816673278809	5.70810413360596	0.0149041991680861	0.00191722682211548	-0.00749832857400179	-0.000680167751852423
1697	122.627540588379	-5.7921895980835	6.03277826309204	-0.00555028254166245	-0.0123684434220195	0.00126787810586393	0.000618529506027699
1698	122.627540588379	-3.84414386749268	5.96784353256226	0.0142548503354192	-0.00165419070981443	-0.00425158534198999	-0.00684897974133492
1699	122.627540588379	-4.493492603302	5.83797359466553	-0.00652430532500148	0.00418994715437293	-0.00749832857400179	0.00548864435404539
1700	121.328842163086	-4.16881799697876	5.64316940307617	0.000293855206109583	0.00321592413820326	-0.0282774847000837	-0.00197886489331722
1701	120.679496765137	-3.51946949958801	5.51329946517944	-0.0159398596733809	-0.00100484199356288	-0.0143164889886975	-0.00847235135734081
1702	121.328842163086	-3.19479537010193	5.51329946517944	0.0178262684494257	0.000943203864153475	-0.0224333461374044	-0.00327756232582033
1703	123.276885986328	-3.84414386749268	5.44836473464966	-0.00522560812532902	-0.00230353930965066	-0.0230826959013939	0.00678734155371785
1704	123.276885986328	-3.19479537010193	5.70810413360596	0.00841071270406246	-0.00619963090866804	-0.0146411629393697	0.00646266713738441
1705	123.276885986328	-4.81816673278809	6.09771347045898	0.00938473641872406	-0.00490093370899558	-3.08191010844894e-05	0.000293855206109583
1706	123.276885986328	-5.7921895980835	5.77303886413574	-0.00295288790948689	-0.0107450718060136	0.00841071270406246	-0.00392691092565656
1707	123.276885986328	-4.493492603302	5.77303886413574	0.0230210572481155	-0.00230353930965066	0.045423585921526	0.00451462110504508
1708	122.627540588379	-4.81816673278809	5.77303886413574	0.00678734155371785	0.00483929552137852	0.0243197549134493	0.00321592413820326
1709	121.328842163086	-3.84414386749268	5.70810413360596	0.0126314787194133	-0.0026282137259841	0.0188002903014421	-0.00197886489331722
1710	120.679496765137	-3.84414386749268	5.77303886413574	-0.00295288790948689	0.00191722682211548	0.0113327819854021	0.00386527273803949
1711	123.926239013672	-4.81816673278809	5.96784353256226	0.0149041991680861	0.00548864435404539	0.0022419011220336	0.00711201597005129
1712	123.926239013672	-4.16881799697876	5.57823419570923	-0.0253554154187441	0.00581331877037883	0.000943203864153475	0.000293855206109583
1713	123.926239013672	-4.81816673278809	5.70810413360596	0.00808603875339031	0.00483929552137852	-0.0026282137259841	0.00418994715437293
1714	124.575584411621	-4.81816673278809	5.64316940307617	0.0132808275520802	0.00483929552137852	-0.0260047651827335	0.00354059832170606
1715	121.978187561035	-4.81816673278809	5.70810413360596	-0.00230353930965066	-0.00912170019000769	-0.0211346503347158	-0.00132951640989631
1716	122.627540588379	-4.16881799697876	5.70810413360596	0.00613799272105098	0.00743668992072344	-0.0162645354866982	-0.00360223650932312
1717	123.276885986328	-4.16881799697876	5.96784353256226	-0.00360223650932312	0.00548864435404539	-0.00457625929266214	-0.0026282137259841
1718	120.030143737793	-4.493492603302	6.22758293151855	-0.00782300252467394	0.00321592413820326	0.0106834331527352	0.0022419011220336
1719	122.627540588379	-3.51946949958801	5.44836473464966	-0.00879702530801296	0.00776136433705688	0.0103587592020631	-0.000355493422830477
1720	121.978187561035	-3.51946949958801	5.44836473464966	0.00451462110504508	0.00451462110504508	0.00386527273803949	0.00516396993771195
1721	121.978187561035	-4.16881799697876	5.57823419570923	0.012956153601408	0.00970941036939621	-0.00392691092565656	-0.00457625929266214
1722	123.276885986328	-4.493492603302	5.64316940307617	-0.00555028254166245	0.00159255252219737	-0.00295288790948689	-0.00522560812532902
1723	123.276885986328	-3.84414386749268	5.96784353256226	0.000618529506027699	0.01100810803473	0.00191722682211548	0.0022419011220336
1724	122.627540588379	-4.16881799697876	5.90290880203247	0.00548864435404539	0.000943203864153475	0.00126787810586393	0.00159255252219737
1725	121.978187561035	-4.493492603302	5.96784353256226	0.00678734155371785	-0.0104203969240189	0.00386527273803949	0.000618529506027699
1726	123.276885986328	-4.81816673278809	5.90290880203247	0.00386527273803949	-0.000680167751852423	0.00321592413820326	-0.00165419070981443
1727	122.627540588379	-3.84414386749268	5.44836473464966	-0.000355493422830477	-0.00360223650932312	0.00321592413820326	-0.0026282137259841
1728	121.328842163086	-4.16881799697876	5.64316940307617	-0.0110697457566857	0.000618529506027699	-0.00230353930965066	0.0100340843200684
1729	121.978187561035	-4.16881799697876	5.70810413360596	0.0155535480007529	-0.00230353930965066	-0.0149658378213644	0.00126787810586393
1730	122.627540588379	-4.493492603302	6.03277826309204	0.00873538758605719	-0.0026282137259841	-0.0169138833880424	-0.0026282137259841
1731	123.926239013672	-5.14284133911133	5.77303886413574	0.00483929552137852	0.0022419011220336	-0.0243813935667276	0.00256657530553639
1732	124.575584411621	-4.16881799697876	5.44836473464966	-0.0256800893694162	0.00289124972186983	-0.0299008563160896	0.00418994715437293
1733	121.978187561035	-2.87012100219727	5.44836473464966	0.0152288740500808	0.0152288740500808	-0.0422384813427925	-0.00425158534198999
1734	123.276885986328	-6.11686420440674	5.64316940307617	-0.00522560812532902	0.00646266713738441	-0.0555501282215118	0.00451462110504508
1735	125.224937438965	-5.14284133911133	5.83797359466553	0.0295145437121391	0.0145795252174139	-0.0337969474494457	-0.00295288790948689
1736	121.328842163086	-3.84414386749268	5.90290880203247	-0.0175632312893867	0.0197743140161037	-0.0175632312893867	-0.0104203969240189
1737	120.679496765137	-3.84414386749268	5.77303886413574	0.000293855206109583	0.0106834331527352	-0.0260047651827335	0.00354059832170606
1738	121.978187561035	-3.84414386749268	5.77303886413574	-0.00197886489331722	0.00711201597005129	-0.0341216214001179	-0.00165419070981443
1739	122.627540588379	-3.84414386749268	5.57823419570923	-0.00100484199356288	0.00776136433705688	-0.0341216214001179	0.00386527273803949
1740	125.224937438965	-4.81816673278809	5.64316940307617	0.00873538758605719	0.00776136433705688	-0.00782300252467394	0.00321592413820326
1741	123.926239013672	-4.81816673278809	5.64316940307617	0.0106834331527352	0.00516396993771195	-3.08191010844894e-05	-0.00490093370899558
1742	123.926239013672	-5.14284133911133	5.83797359466553	-0.0146411629393697	0.00841071270406246	0.0233457311987877	-0.00100484199356288
1743	124.575584411621	-5.7921895980835	6.29251766204834	0.000293855206109583	-0.00165419070981443	0.0415274947881699	0.00191722682211548
1744	123.926239013672	-6.11686420440674	6.42238759994507	0.0145795252174139	-0.00555028254166245	0.0272418223321438	0.000618529506027699
1745	123.276885986328	-4.16881799697876	5.64316940307617	-0.00132951640989631	-0.00587495695799589	0.0207483377307653	0.00873538758605719
1746	121.328842163086	-3.51946949958801	5.64316940307617	0.00581331877037883	-0.00230353930965066	0.0347093306481838	0.0022419011220336
1747	119.380798339844	-3.51946949958801	5.57823419570923	-0.00132951640989631	-0.000355493422830477	0.0243197549134493	-0.00749832857400179
1748	121.978187561035	-3.51946949958801	5.51329946517944	0.0152288740500808	-0.00977104809135199	0.0282158460468054	-0.00197886489331722
1749	123.926239013672	-5.14284133911133	5.77303886413574	0.00678734155371785	-0.00295288790948689	0.0210730116814375	0.00711201597005129
1750	125.224937438965	-4.16881799697876	5.51329946517944	-0.00457625929266214	-0.00295288790948689	-0.00522560812532902	0.00808603875339031
1751	121.328842163086	-3.51946949958801	5.51329946517944	0.00906006153672934	-0.00197886489331722	-0.0123684434220195	-0.00717365415766835
1752	122.627540588379	-4.16881799697876	5.70810413360596	0.00808603875339031	-0.00392691092565656	-0.0117190945893526	-0.00327756232582033
1753	123.926239013672	-5.7921895980835	6.03277826309204	0.00743668992072344	-0.0117190945893526	-0.00100484199356288	-0.0026282137259841
1754	121.978187561035	-4.493492603302	5.83797359466553	0.00418994715437293	-0.00977104809135199	-0.00392691092565656	-0.00100484199356288
1755	121.978187561035	-3.84414386749268	5.96784353256226	-0.00814767740666866	-0.000355493422830477	-0.0146411629393697	-0.00132951640989631
1756	121.328842163086	-4.16881799697876	5.70810413360596	0.0022419011220336	0.00386527273803949	-0.0110697457566857	-0.00360223650932312
1757	121.328842163086	-4.81816673278809	6.16264820098877	0.013930176384747	0.00613799272105098	-0.0146411629393697	-0.00100484199356288
1758	122.627540588379	-4.16881799697876	5.64316940307617	0.00386527273803949	0.000293855206109583	-0.0253554154187441	0.000943203864153475
1759	123.276885986328	-4.81816673278809	5.51329946517944	0.00776136433705688	0.00126787810586393	-0.0263294391334057	-0.00879702530801296
1760	123.926239013672	-4.493492603302	5.51329946517944	-0.00100484199356288	-0.000680167751852423	-0.0211346503347158	-0.00425158534198999
1761	123.276885986328	-4.16881799697876	5.51329946517944	-0.00197886489331722	0.00516396993771195	-0.00425158534198999	-0.000680167751852423
1762	121.978187561035	-4.16881799697876	5.64316940307617	0.00581331877037883	-0.00619963090866804	-0.00847235135734081	-0.000355493422830477
1763	124.575584411621	-5.46751546859741	5.77303886413574	0.00906006153672934	-0.0120437685400248	0.00386527273803949	0.00354059832170606
1764	125.224937438965	-4.493492603302	6.35745286941528	0.00970941036939621	-0.00295288790948689	0.00743668992072344	0.0022419011220336
1765	123.926239013672	-5.46751546859741	5.77303886413574	-3.08191010844894e-05	-0.00392691092565656	0.00873538758605719	0.00678734155371785
1766	120.679496765137	-4.16881799697876	5.51329946517944	-0.00717365415766835	0.00483929552137852	0.00873538758605719	0.00126787810586393
1767	123.926239013672	-4.493492603302	5.77303886413574	0.000293855206109583	0.00159255252219737	0.0155535480007529	-3.08191010844894e-05
1768	123.276885986328	-5.46751546859741	5.77303886413574	0.012956153601408	-0.00749832857400179	0.0194496400654316	0.00548864435404539
1769	123.276885986328	-3.84414386749268	5.44836473464966	0.0239950809627771	-0.000680167751852423	0.0181509424000978	0.00873538758605719
1770	122.627540588379	-4.16881799697876	5.90290880203247	0.0100340843200684	-0.00392691092565656	0.0230210572481155	-0.000680167751852423
1771	124.575584411621	-5.14284133911133	5.96784353256226	0.00386527273803949	-0.00587495695799589	0.0142548503354192	-0.00360223650932312
1772	123.926239013672	-6.11686420440674	5.70810413360596	-0.0156151866540313	-0.0100957229733467	0.00841071270406246	0.0022419011220336
1773	123.926239013672	-5.7921895980835	6.09771347045898	-3.08191010844894e-05	-0.0126931173726916	0.0168522447347641	-3.08191010844894e-05
1774	123.926239013672	-4.81816673278809	5.90290880203247	-0.00392691092565656	-0.00165419070981443	0.0165275707840919	0.00743668992072344
1775	121.978187561035	-4.81816673278809	5.77303886413574	0.00841071270406246	-0.00490093370899558	0.0165275707840919	0.000293855206109583
1776	120.030143737793	-4.16881799697876	5.83797359466553	0.00613799272105098	0.00483929552137852	0.00548864435404539	0.000293855206109583
1777	121.978187561035	-3.84414386749268	5.77303886413574	0.0123068047687411	-0.00587495695799589	0.011982130818069	-0.00749832857400179
1778	121.328842163086	-4.81816673278809	5.64316940307617	-0.00360223650932312	-0.00684897974133492	0.0116574559360743	0.000943203864153475
1779	124.575584411621	-4.16881799697876	5.18862533569336	0.0200989879667759	-0.000680167751852423	0.00386527273803949	-0.000355493422830477
1780	121.978187561035	-3.51946949958801	5.57823419570923	-0.00555028254166245	-0.00327756232582033	0.00321592413820326	-0.00457625929266214
1781	122.627540588379	-4.493492603302	5.77303886413574	0.00743668992072344	-0.00652430532500148	0.0022419011220336	-0.00100484199356288
1782	121.978187561035	-5.14284133911133	5.70810413360596	-0.0117190945893526	-0.00425158534198999	-0.00749832857400179	-0.00100484199356288
1783	121.328842163086	-3.84414386749268	6.03277826309204	-0.0110697457566857	-0.00230353930965066	0.00776136433705688	-0.00327756232582033
1784	121.328842163086	-3.84414386749268	5.96784353256226	0.0152288740500808	0.00451462110504508	-0.0104203969240189	0.00159255252219737
1785	121.328842163086	-4.81816673278809	5.90290880203247	-0.00392691092565656	0.00548864435404539	-0.0104203969240189	0.000618529506027699
1786	122.627540588379	-5.14284133911133	5.90290880203247	-0.000680167751852423	0.00906006153672934	-0.00490093370899558	0.000618529506027699
1787	122.627540588379	-4.16881799697876	5.64316940307617	-0.0104203969240189	0.00678734155371785	-0.0136671401560307	0.00321592413820326
1788	121.978187561035	-3.19479537010193	5.38343000411987	0.00548864435404539	0.00873538758605719	-0.00652430532500148	0.00191722682211548
1789	122.627540588379	-5.14284133911133	6.16264820098877	0.00841071270406246	0.00873538758605719	0.000293855206109583	0.00548864435404539
1790	123.926239013672	-5.14284133911133	6.03277826309204	0.0132808275520802	0.00483929552137852	-0.0136671401560307	0.00289124972186983
1791	121.328842163086	-5.14284133911133	5.83797359466553	0.00776136433705688	0.00126787810586393	-0.0107450718060136	-0.00652430532500148
1792	123.276885986328	-4.81816673278809	5.38343000411987	-0.00944637414067984	0.00126787810586393	-0.0123684434220195	-0.00555028254166245
1793	122.627540588379	-3.19479537010193	5.51329946517944	-0.000355493422830477	-0.000355493422830477	-0.00327756232582033	-0.000355493422830477
1794	119.380798339844	-3.84414386749268	5.77303886413574	-0.0185372550040483	0.00386527273803949	0.00646266713738441	0.000293855206109583
1795	120.679496765137	-4.16881799697876	5.57823419570923	0.0116574559360743	-0.00197886489331722	-0.00717365415766835	0.00678734155371785
1796	123.926239013672	-4.81816673278809	6.09771347045898	-0.00944637414067984	0.0022419011220336	-0.00295288790948689	0.00418994715437293
1797	123.926239013672	-5.14284133911133	5.77303886413574	-0.00392691092565656	0.000618529506027699	-0.0136671401560307	0.00159255252219737
1798	123.926239013672	-4.16881799697876	5.25356006622314	-0.00944637414067984	-0.00457625929266214	-0.00717365415766835	-0.0026282137259841
1799	121.978187561035	-3.51946949958801	5.70810413360596	0.00289124972186983	0.00386527273803949	0.00776136433705688	-0.00717365415766835
1800	125.224937438965	-5.46751546859741	5.70810413360596	-0.00425158534198999	-0.00847235135734081	-0.0113944197073579	0.00321592413820326
1801	124.575584411621	-5.14284133911133	6.03277826309204	0.0113327819854021	-0.00490093370899558	0.0022419011220336	-0.00717365415766835
1802	123.926239013672	-5.14284133911133	6.22758293151855	0.00938473641872406	-0.00684897974133492	0.00191722682211548	0.00191722682211548
1803	122.627540588379	-4.493492603302	6.48732233047485	0.00159255252219737	-0.00457625929266214	0.00678734155371785	0.000293855206109583
1804	120.030143737793	-4.493492603302	5.70810413360596	0.00743668992072344	-0.00295288790948689	0.00581331877037883	0.00938473641872406
1805	120.679496765137	-3.84414386749268	5.64316940307617	-0.00717365415766835	0.00451462110504508	-0.0126931173726916	0.00191722682211548
1806	123.276885986328	-3.51946949958801	5.38343000411987	-0.000680167751852423	0.00743668992072344	-0.0282774847000837	-0.00360223650932312
1807	123.926239013672	-5.14284133911133	5.64316940307617	-3.08191010844894e-05	0.01100810803473	-0.0107450718060136	0.00256657530553639
1808	122.627540588379	-4.81816673278809	5.77303886413574	0.0152288740500808	-0.00230353930965066	-0.0152905117720366	0.00548864435404539
1809	123.926239013672	-4.493492603302	5.83797359466553	0.0123068047687411	0.0126314787194133	0.012956153601408	0.00418994715437293
1810	122.627540588379	-5.14284133911133	5.83797359466553	0.000618529506027699	0.00841071270406246	0.0106834331527352	0.00126787810586393
1811	123.926239013672	-5.14284133911133	5.77303886413574	0.00678734155371785	0.0158782228827477	0.00646266713738441	0.000293855206109583
1812	123.926239013672	-4.81816673278809	5.77303886413574	-0.00230353930965066	0.0178262684494257	-0.000355493422830477	-0.00457625929266214
1813	121.978187561035	-4.493492603302	5.96784353256226	-0.0100957229733467	0.00906006153672934	-0.00327756232582033	-3.08191010844894e-05
1814	121.328842163086	-4.493492603302	5.96784353256226	-0.0110697457566857	0.0132808275520802	-0.0133424662053585	0.00191722682211548
1815	123.276885986328	-4.493492603302	6.03277826309204	-0.00977104809135199	0.00873538758605719	-0.0260047651827335	0.00483929552137852
1816	121.978187561035	-3.84414386749268	5.70810413360596	0.00321592413820326	0.00678734155371785	-0.0110697457566857	0.0022419011220336
1817	123.926239013672	-3.51946949958801	5.31849479675293	-0.0117190945893526	0.00711201597005129	-0.00132951640989631	-0.00587495695799589
1818	122.627540588379	-3.51946949958801	5.57823419570923	0.00581331877037883	-0.00392691092565656	0.000293855206109583	0.000293855206109583
1819	123.926239013672	-4.81816673278809	5.64316940307617	0.00711201597005129	-0.00749832857400179	0.00483929552137852	0.000943203864153475
1820	121.978187561035	-4.493492603302	5.51329946517944	0.00159255252219737	-0.00392691092565656	-0.00197886489331722	0.00646266713738441
1821	122.627540588379	-3.51946949958801	5.70810413360596	0.00418994715437293	0.000293855206109583	0.0142548503354192	-0.00327756232582033
1822	121.328842163086	-3.19479537010193	5.77303886413574	0.00841071270406246	-0.00977104809135199	0.0243197549134493	-0.00490093370899558
1823	118.7314453125	-3.51946949958801	5.83797359466553	0.0100340843200684	-0.00425158534198999	0.012956153601408	0.00321592413820326
1824	122.627540588379	-4.493492603302	5.51329946517944	-0.000680167751852423	-0.0026282137259841	-0.00295288790948689	0.00548864435404539
1825	123.926239013672	-4.81816673278809	5.38343000411987	-0.00847235135734081	0.000618529506027699	-0.000355493422830477	0.00321592413820326
1826	123.276885986328	-4.16881799697876	5.38343000411987	-3.08191010844894e-05	0.00516396993771195	-0.00879702530801296	-0.0026282137259841
1827	121.978187561035	-3.19479537010193	5.51329946517944	0.0022419011220336	0.00159255252219737	-0.00100484199356288	-0.00522560812532902
1828	122.627540588379	-4.81816673278809	5.90290880203247	0.00776136433705688	0.00256657530553639	-0.000680167751852423	0.00354059832170606
1829	123.276885986328	-5.14284133911133	5.90290880203247	0.00873538758605719	-0.00457625929266214	0.000293855206109583	0.00743668992072344
1830	123.926239013672	-4.81816673278809	5.96784353256226	0.0100340843200684	0.00256657530553639	-0.00457625929266214	0.00678734155371785
1831	123.276885986328	-4.81816673278809	5.57823419570923	0.00483929552137852	0.00289124972186983	-0.0162645354866982	-0.00587495695799589
1832	120.030143737793	-3.51946949958801	5.31849479675293	0.00743668992072344	0.0113327819854021	-0.00652430532500148	-0.00847235135734081
1833	118.7314453125	-3.19479537010193	5.51329946517944	-0.0130177913233638	-0.000680167751852423	-0.00457625929266214	0.00873538758605719
1834	123.276885986328	-3.51946949958801	5.57823419570923	0.0106834331527352	0.0103587592020631	0.00386527273803949	0.00354059832170606
1835	123.276885986328	-4.16881799697876	5.64316940307617	-0.000680167751852423	0.0022419011220336	-0.00749832857400179	0.000618529506027699
1836	123.276885986328	-4.81816673278809	5.96784353256226	0.00191722682211548	0.00418994715437293	-0.0217839982360601	-0.00457625929266214
1837	121.328842163086	-3.51946949958801	5.70810413360596	-0.00425158534198999	0.00451462110504508	-0.0435371771454811	-0.00684897974133492
1838	123.926239013672	-4.81816673278809	5.64316940307617	0.000293855206109583	0.000943203864153475	-0.0331475995481014	0.0100340843200684
1839	121.978187561035	-5.14284133911133	5.57823419570923	-0.00230353930965066	-0.00879702530801296	-0.0386670641601086	0.00841071270406246
1840	121.328842163086	-4.493492603302	5.77303886413574	0.0149041991680861	-0.00425158534198999	-0.0286021586507559	-0.00392691092565656
1841	121.978187561035	-4.16881799697876	5.77303886413574	-0.0123684434220195	0.00776136433705688	-0.0256800893694162	-0.00425158534198999
1842	122.627540588379	-4.81816673278809	5.96784353256226	0.00808603875339031	0.00711201597005129	-0.0162645354866982	0.00354059832170606
1843	121.328842163086	-4.493492603302	6.09771347045898	-0.0123684434220195	-0.00555028254166245	-0.00522560812532902	0.00678734155371785
1844	121.978187561035	-3.51946949958801	5.70810413360596	0.0191249661147594	-0.00392691092565656	0.0347093306481838	-0.00490093370899558
1845	122.627540588379	-3.51946949958801	5.31849479675293	-0.00360223650932312	-0.0286021586507559	0.0567871853709221	0.0022419011220336
1846	123.926239013672	-4.493492603302	5.44836473464966	-0.00165419070981443	0.00289124972186983	0.0506183728575706	-0.00100484199356288
1847	121.978187561035	-3.84414386749268	5.70810413360596	-3.08191010844894e-05	-0.00425158534198999	0.0194496400654316	-0.00717365415766835
1848	121.978187561035	-4.493492603302	5.90290880203247	0.00906006153672934	-0.00814767740666866	0.0288651939481497	0.000293855206109583
1849	123.926239013672	-6.11686420440674	6.22758293151855	0.00678734155371785	-0.00587495695799589	0.0210730116814375	0.00516396993771195
1850	122.627540588379	-3.84414386749268	5.90290880203247	0.011982130818069	0.00256657530553639	0.0132808275520802	0.00646266713738441
1851	120.679496765137	-4.16881799697876	5.64316940307617	0.00776136433705688	0.00354059832170606	0.00776136433705688	-0.00327756232582033
1852	120.679496765137	-4.493492603302	5.83797359466553	-0.0026282137259841	0.0103587592020631	0.00873538758605719	-0.00165419070981443
1853	124.575584411621	-4.81816673278809	5.64316940307617	-0.00490093370899558	0.0022419011220336	0.00711201597005129	0.00126787810586393
1854	123.926239013672	-4.81816673278809	5.70810413360596	0.00256657530553639	0.00516396993771195	0.00321592413820326	0.00711201597005129
1855	124.575584411621	-4.81816673278809	5.64316940307617	0.0246444288641214	0.00743668992072344	-0.00619963090866804	0.00483929552137852
1856	123.276885986328	-4.16881799697876	5.96784353256226	0.00451462110504508	0.00938473641872406	-0.00100484199356288	-0.00522560812532902
1857	121.978187561035	-3.51946949958801	5.70810413360596	0.00386527273803949	0.00548864435404539	0.00646266713738441	-0.00327756232582033
1858	123.926239013672	-5.46751546859741	5.64316940307617	-0.00230353930965066	-0.00782300252467394	0.00906006153672934	0.00159255252219737
1859	121.978187561035	-4.493492603302	6.09771347045898	-0.0120437685400248	-0.00230353930965066	0.012956153601408	0.000618529506027699
1860	122.627540588379	-5.14284133911133	5.96784353256226	0.00354059832170606	-0.0130177913233638	0.00159255252219737	0.00646266713738441
1861	121.328842163086	-4.493492603302	5.90290880203247	-0.0159398596733809	-0.00327756232582033	-0.0110697457566857	-0.00652430532500148
1862	123.276885986328	-4.81816673278809	6.03277826309204	-0.00619963090866804	-0.00392691092565656	-0.0328229255974293	0.000618529506027699
1863	121.978187561035	-3.84414386749268	6.03277826309204	-0.00912170019000769	-0.0113944197073579	-0.0373683646321297	-0.00490093370899558
1864	122.627540588379	-3.84414386749268	5.18862533569336	0.00873538758605719	-0.00197886489331722	-0.0175632312893867	-0.000355493422830477
1865	123.276885986328	-5.14284133911133	5.96784353256226	-0.00555028254166245	-0.00165419070981443	0.0022419011220336	0.00483929552137852
1866	123.276885986328	-4.16881799697876	5.51329946517944	-0.0175632312893867	-0.00587495695799589	0.00776136433705688	-0.00295288790948689
1867	121.978187561035	-4.81816673278809	5.51329946517944	-0.00230353930965066	-0.000680167751852423	0.00613799272105098	-0.00619963090866804
1868	123.276885986328	-6.11686420440674	5.90290880203247	0.00613799272105098	-0.00652430532500148	0.00451462110504508	0.00451462110504508
1869	121.328842163086	-4.16881799697876	5.83797359466553	0.0116574559360743	-0.00165419070981443	0.0152288740500808	0.00126787810586393
1870	121.328842163086	-5.14284133911133	5.96784353256226	-0.00652430532500148	0.00451462110504508	0.00451462110504508	0.00191722682211548
1871	121.328842163086	-4.493492603302	5.44836473464966	-0.00295288790948689	0.00256657530553639	-0.00619963090866804	0.00191722682211548
1872	121.978187561035	-4.16881799697876	5.51329946517944	0.00321592413820326	0.0126314787194133	0.000618529506027699	-0.00879702530801296
1873	121.978187561035	-4.16881799697876	5.51329946517944	-0.0169138833880424	0.00126787810586393	0.00743668992072344	0.00646266713738441
1874	121.978187561035	-4.493492603302	5.57823419570923	0.00776136433705688	0.000618529506027699	-0.00425158534198999	0.000618529506027699
1875	121.328842163086	-4.16881799697876	5.64316940307617	0.00873538758605719	-0.00132951640989631	0.00678734155371785	-0.000355493422830477
1876	124.575584411621	-5.14284133911133	5.70810413360596	0.01100810803473	-0.00295288790948689	-0.0130177913233638	0.00126787810586393
1877	123.276885986328	-6.76621294021606	5.90290880203247	0.00613799272105098	-0.00165419070981443	-0.00360223650932312	-0.00555028254166245
1878	123.276885986328	-6.44153833389282	5.70810413360596	-0.00684897974133492	-0.00717365415766835	-0.00522560812532902	0.00646266713738441
1879	122.627540588379	-4.16881799697876	5.51329946517944	-0.00230353930965066	0.00126787810586393	-0.0113944197073579	-0.000680167751852423
1880	120.030143737793	-3.84414386749268	5.44836473464966	-0.00749832857400179	0.00711201597005129	-0.0123684434220195	0.00256657530553639
1881	120.679496765137	-4.16881799697876	5.70810413360596	0.00776136433705688	0.000943203864153475	-0.00847235135734081	-3.08191010844894e-05
1882	121.978187561035	-4.16881799697876	5.57823419570923	-0.0149658378213644	0.0100340843200684	-0.00587495695799589	-0.0110697457566857
1883	120.679496765137	-3.51946949958801	5.70810413360596	-0.000680167751852423	0.00841071270406246	0.000293855206109583	-0.00197886489331722
1884	124.575584411621	-5.46751546859741	5.44836473464966	0.00159255252219737	-0.00100484199356288	-0.00717365415766835	0.00126787810586393
1885	123.926239013672	-5.14284133911133	5.70810413360596	-0.00717365415766835	0.0100340843200684	-0.00490093370899558	-0.00327756232582033
1886	123.276885986328	-5.7921895980835	5.83797359466553	0.00808603875339031	0.00483929552137852	-0.0165892094373703	-3.08191010844894e-05
1887	124.575584411621	-6.11686420440674	5.70810413360596	0.0191249661147594	0.0132808275520802	-0.0172385573387146	-0.00717365415766835
1888	121.978187561035	-3.84414386749268	5.57823419570923	0.012956153601408	0.00711201597005129	-0.0250307414680719	0.000293855206109583
1889	123.276885986328	-5.46751546859741	6.09771347045898	-0.0123684434220195	0.00678734155371785	-0.0299008563160896	0.00159255252219737
1890	120.679496765137	-4.81816673278809	5.77303886413574	-0.00684897974133492	0.0132808275520802	-0.0419138073921204	-0.0026282137259841
1891	121.328842163086	-5.14284133911133	5.77303886413574	0.00483929552137852	0.0113327819854021	-0.0373683646321297	-3.08191010844894e-05
1892	125.224937438965	-5.14284133911133	5.70810413360596	0.0223717093467712	0.0100340843200684	-0.0376930385828018	-0.00522560812532902
1893	123.276885986328	-5.14284133911133	5.44836473464966	0.00678734155371785	0.00841071270406246	-0.0419138073921204	0.000943203864153475
1894	123.926239013672	-5.46751546859741	5.38343000411987	0.0123068047687411	-0.00100484199356288	-0.0305502042174339	-0.00197886489331722
1895	123.926239013672	-6.11686420440674	5.90290880203247	0.0171769186854362	0.00776136433705688	-0.0243813935667276	-0.00457625929266214
1896	123.276885986328	-5.46751546859741	6.03277826309204	0.00776136433705688	0.0022419011220336	-0.0165892094373703	0.00159255252219737
1897	121.328842163086	-5.46751546859741	5.83797359466553	-0.00457625929266214	-0.00490093370899558	0.0223717093467712	-0.00360223650932312
1898	121.978187561035	-4.493492603302	5.44836473464966	-0.00392691092565656	-0.00392691092565656	0.0613326244056225	0.00126787810586393
1899	122.627540588379	-5.46751546859741	5.83797359466553	-0.00230353930965066	-0.00749832857400179	0.0623066499829292	0.000943203864153475
1900	122.627540588379	-5.14284133911133	5.77303886413574	-0.00522560812532902	-0.00132951640989631	0.0587352328002453	0.0022419011220336
1901	123.926239013672	-4.493492603302	5.70810413360596	-0.00619963090866804	0.00321592413820326	0.0519170723855495	-0.00619963090866804
1902	123.926239013672	-5.14284133911133	6.22758293151855	-0.0146411629393697	0.00191722682211548	0.045423585921526	-0.00327756232582033
1903	123.926239013672	-5.46751546859741	6.09771347045898	0.000293855206109583	-0.000680167751852423	0.0447742342948914	0.00126787810586393
1904	121.328842163086	-4.81816673278809	5.77303886413574	0.0191249661147594	-0.00944637414067984	0.0239950809627771	0.00289124972186983
1905	123.926239013672	-4.493492603302	5.57823419570923	-0.00522560812532902	0.00126787810586393	0.01847561635077	-0.0026282137259841
1906	121.328842163086	-5.14284133911133	5.77303886413574	-0.0104203969240189	-0.00457625929266214	0.000293855206109583	-0.00490093370899558
1907	121.978187561035	-5.46751546859741	5.57823419570923	0.00289124972186983	0.0022419011220336	0.00483929552137852	-0.00165419070981443
1908	124.575584411621	-5.7921895980835	5.83797359466553	-0.00847235135734081	0.00581331877037883	-0.00100484199356288	0.00191722682211548
1909	120.679496765137	-3.51946949958801	5.83797359466553	-0.000355493422830477	-0.00327756232582033	0.00289124972186983	0.00776136433705688
1910	120.030143737793	-5.14284133911133	6.09771347045898	-0.00197886489331722	0.00418994715437293	-0.0126931173726916	0.00613799272105098
1911	123.276885986328	-4.81816673278809	5.70810413360596	0.0165275707840919	-0.00684897974133492	-0.00360223650932312	-0.00847235135734081
1912	124.575584411621	-5.46751546859741	5.51329946517944	-3.08191010844894e-05	0.00191722682211548	-0.00490093370899558	-0.00425158534198999
1913	124.575584411621	-5.14284133911133	5.44836473464966	0.00613799272105098	0.00548864435404539	-0.0123684434220195	0.00808603875339031
1914	123.276885986328	-4.81816673278809	5.64316940307617	0.0210730116814375	-0.0107450718060136	0.00646266713738441	-0.00425158534198999
1915	121.978187561035	-4.493492603302	5.90290880203247	-0.00652430532500148	-0.00457625929266214	0.00646266713738441	-0.00555028254166245
1916	123.276885986328	-5.14284133911133	5.90290880203247	-0.00652430532500148	-0.00392691092565656	-0.0100957229733467	0.00191722682211548
1917	121.328842163086	-4.493492603302	5.77303886413574	-0.00295288790948689	0.000293855206109583	-3.08191010844894e-05	-0.00490093370899558
1918	121.328842163086	-4.16881799697876	5.51329946517944	-0.0107450718060136	-0.00165419070981443	-0.00782300252467394	-0.000680167751852423
1919	121.978187561035	-5.14284133911133	5.57823419570923	0.00548864435404539	-0.00555028254166245	0.00516396993771195	0.00516396993771195
1920	123.276885986328	-4.81816673278809	5.57823419570923	0.0132808275520802	-3.08191010844894e-05	-0.0149658378213644	-0.00684897974133492
1921	123.276885986328	-4.16881799697876	5.57823419570923	-0.0120437685400248	-0.00132951640989631	-0.00230353930965066	0.00354059832170606
1922	121.978187561035	-4.16881799697876	5.51329946517944	-0.000355493422830477	0.000618529506027699	-0.00327756232582033	-0.00132951640989631
1923	121.978187561035	-4.16881799697876	5.90290880203247	0.00321592413820326	0.00126787810586393	0.00516396993771195	0.00743668992072344
1924	121.978187561035	-4.16881799697876	5.70810413360596	-0.00457625929266214	0.00191722682211548	-0.00230353930965066	0.00906006153672934
1925	121.978187561035	-5.14284133911133	5.44836473464966	-0.00749832857400179	-0.00490093370899558	-0.00457625929266214	0.00354059832170606
1926	124.575584411621	-6.76621294021606	5.83797359466553	-0.0104203969240189	-0.00457625929266214	-0.0120437685400248	0.000293855206109583
1927	122.627540588379	-4.81816673278809	5.77303886413574	-0.00619963090866804	0.00841071270406246	-0.0107450718060136	-0.00717365415766835
1928	121.328842163086	-4.16881799697876	5.83797359466553	0.00451462110504508	0.00646266713738441	-0.00100484199356288	0.00386527273803949
1929	121.978187561035	-5.46751546859741	6.29251766204834	-0.00555028254166245	0.00256657530553639	0.000618529506027699	0.00938473641872406
1930	123.926239013672	-4.493492603302	5.96784353256226	0.0103587592020631	0.0022419011220336	-0.0159398596733809	-0.00197886489331722
1931	121.978187561035	-4.493492603302	5.38343000411987	-0.00490093370899558	0.00354059832170606	-0.0247060675173998	-0.00100484199356288
1932	122.627540588379	-4.493492603302	5.31849479675293	-0.00425158534198999	-3.08191010844894e-05	-0.0126931173726916	-0.00457625929266214
1933	121.978187561035	-4.493492603302	5.38343000411987	-0.00392691092565656	0.000943203864153475	-0.00684897974133492	-0.00295288790948689
1934	122.627540588379	-3.84414386749268	5.51329946517944	0.0116574559360743	-0.00587495695799589	-0.00230353930965066	-0.00197886489331722
1935	123.276885986328	-6.11686420440674	5.90290880203247	0.0100340843200684	-0.00555028254166245	-0.00555028254166245	-0.00230353930965066
1936	121.978187561035	-4.493492603302	6.09771347045898	-0.0133424662053585	0.00646266713738441	-0.0126931173726916	0.00483929552137852
1937	123.926239013672	-4.81816673278809	6.03277826309204	0.0116574559360743	0.00581331877037883	-0.00619963090866804	-0.0026282137259841
1938	120.679496765137	-4.16881799697876	5.70810413360596	-0.0139918150380254	-0.00197886489331722	-0.0104203969240189	0.00256657530553639
1939	121.978187561035	-4.493492603302	5.57823419570923	0.00776136433705688	-0.00100484199356288	-0.0373683646321297	0.00776136433705688
1940	121.978187561035	-3.84414386749268	5.51329946517944	0.012956153601408	-0.00425158534198999	-0.028926832601428	-0.00912170019000769
1941	123.276885986328	-4.16881799697876	5.64316940307617	-0.0143164889886975	0.00483929552137852	-0.0441865250468254	-3.08191010844894e-05
1942	125.224937438965	-4.81816673278809	5.70810413360596	0.0350340083241463	0.000293855206109583	-0.0357449948787689	-0.000680167751852423
1943	123.276885986328	-4.493492603302	6.09771347045898	0.00841071270406246	-0.00457625929266214	-0.0169138833880424	0.00159255252219737
1944	123.926239013672	-5.46751546859741	5.96784353256226	0.0145795252174139	-0.0110697457566857	0.00646266713738441	0.00808603875339031
1945	122.627540588379	-5.14284133911133	5.70810413360596	0.00743668992072344	-0.00684897974133492	0.0431508645415306	0.00711201597005129
1946	121.978187561035	-3.51946949958801	5.51329946517944	-0.00100484199356288	-0.00230353930965066	0.0460729338228703	-0.00684897974133492
1947	122.627540588379	-4.493492603302	5.70810413360596	0.00451462110504508	0.000293855206109583	0.0334106348454952	-0.00165419070981443
1948	120.679496765137	-4.16881799697876	5.77303886413574	-0.00457625929266214	0.00289124972186983	0.0262678004801273	0.00126787810586393
1949	121.328842163086	-3.51946949958801	5.70810413360596	0.0223717093467712	0.00970941036939621	0.0100340843200684	0.00548864435404539
1950	122.627540588379	-3.84414386749268	5.77303886413574	0.00354059832170606	0.00906006153672934	-0.0107450718060136	-0.00457625929266214
1951	121.978187561035	-4.16881799697876	5.44836473464966	0.00970941036939621	0.0022419011220336	-0.0487319678068161	0.000293855206109583
1952	123.276885986328	-4.81816673278809	5.44836473464966	0.0113327819854021	0.00516396993771195	-0.0493813157081604	-0.00100484199356288
1953	122.627540588379	-5.14284133911133	5.77303886413574	-0.0126931173726916	-0.00327756232582033	-0.0175632312893867	-0.000680167751852423
1954	122.627540588379	-4.81816673278809	5.57823419570923	0.0178262684494257	-0.00587495695799589	0.00516396993771195	0.00516396993771195
1955	121.978187561035	-3.84414386749268	6.03277826309204	0.0022419011220336	0.00678734155371785	0.0243197549134493	0.00483929552137852
1956	122.627540588379	-3.51946949958801	5.90290880203247	-0.0185372550040483	0.000293855206109583	0.0230210572481155	-0.00490093370899558
1957	119.380798339844	-3.19479537010193	5.96784353256226	0.00808603875339031	-0.000680167751852423	0.031137915328145	-0.00327756232582033
1958	123.276885986328	-4.81816673278809	5.70810413360596	-0.00490093370899558	-0.028926832601428	0.025618452578783	0.000618529506027699
1959	121.978187561035	-3.51946949958801	5.70810413360596	-0.00327756232582033	-0.00912170019000769	0.0210730116814375	0.0022419011220336
1960	124.575584411621	-4.81816673278809	5.83797359466553	-0.00587495695799589	-0.0188619289547205	0.0181509424000978	-0.000355493422830477
1961	122.627540588379	-3.84414386749268	5.96784353256226	-0.00555028254166245	-0.0165892094373703	0.0152288740500808	-0.00425158534198999
1962	124.575584411621	-4.493492603302	5.64316940307617	-0.00392691092565656	0.0103587592020631	0.0152288740500808	0.000293855206109583
1963	124.575584411621	-5.14284133911133	5.90290880203247	-0.00327756232582033	-0.0195112787187099	0.00516396993771195	0.00256657530553639
1964	123.926239013672	-5.14284133911133	5.96784353256226	-0.00230353930965066	-0.0156151866540313	-0.0026282137259841	0.000943203864153475
1965	122.627540588379	-4.16881799697876	5.70810413360596	0.0126314787194133	-0.00100484199356288	-0.00490093370899558	0.000618529506027699
1966	120.030143737793	-3.51946949958801	5.57823419570923	0.0103587592020631	0.00256657530553639	-0.00132951640989631	0.00289124972186983
1967	119.380798339844	-2.87012100219727	5.57823419570923	-0.0201606266200542	0.0113327819854021	0.013930176384747	0.00256657530553639
1968	124.575584411621	-4.16881799697876	5.57823419570923	0.00289124972186983	0.012956153601408	0.00451462110504508	0.00451462110504508
1969	121.328842163086	-2.87012100219727	5.64316940307617	0.00451462110504508	0.0116574559360743	-0.0156151866540313	0.00776136433705688
1970	123.926239013672	-4.16881799697876	5.90290880203247	0.00581331877037883	0.0123068047687411	-0.0276281367987394	0.000943203864153475
1971	124.575584411621	-4.493492603302	5.77303886413574	0.00743668992072344	0.0188002903014421	-0.0247060675173998	0.00159255252219737
1972	123.926239013672	-4.16881799697876	5.44836473464966	-0.0191866029053926	0.00711201597005129	-0.017887907102704	-0.00425158534198999
1973	123.276885986328	-5.14284133911133	5.64316940307617	0.0252937767654657	-0.00847235135734081	-0.0120437685400248	0.000943203864153475
1974	122.627540588379	-4.493492603302	5.64316940307617	0.0230210572481155	0.00678734155371785	-0.00847235135734081	-0.00555028254166245
1975	121.978187561035	-4.493492603302	5.77303886413574	0.00483929552137852	0.0126314787194133	-0.00749832857400179	0.00548864435404539
1976	120.030143737793	-3.51946949958801	5.64316940307617	-0.0182125810533762	0.0158782228827477	-0.0123684434220195	-0.00165419070981443
1977	121.328842163086	-2.87012100219727	6.03277826309204	-0.000355493422830477	0.00841071270406246	-0.00879702530801296	0.000618529506027699
1978	121.978187561035	-3.19479537010193	5.64316940307617	-0.00295288790948689	0.00354059832170606	-0.00197886489331722	-0.00132951640989631
1979	125.224937438965	-3.84414386749268	5.38343000411987	0.0249691028147936	0.00906006153672934	0.00321592413820326	0.00776136433705688
1980	124.575584411621	-3.51946949958801	5.51329946517944	0.00289124972186983	0.00548864435404539	0.00191722682211548	0.00646266713738441
1981	122.627540588379	-3.19479537010193	5.70810413360596	-0.000355493422830477	0.00126787810586393	-0.00782300252467394	-0.00327756232582033
1982	122.627540588379	-4.81816673278809	5.64316940307617	-0.0110697457566857	-0.00782300252467394	-0.00555028254166245	0.000293855206109583
1983	121.978187561035	-3.51946949958801	5.70810413360596	0.00613799272105098	-0.00522560812532902	0.00548864435404539	-0.00165419070981443
1984	121.328842163086	-3.19479537010193	5.77303886413574	0.0226963832974434	0.00418994715437293	-0.000680167751852423	0.011982130818069
1985	120.679496765137	-3.19479537010193	5.51329946517944	-0.00425158534198999	0.00841071270406246	-3.08191010844894e-05	0.00516396993771195
1986	122.627540588379	-4.493492603302	5.77303886413574	-0.00490093370899558	0.0226963832974434	0.00191722682211548	-0.00555028254166245
1987	124.575584411621	-3.84414386749268	5.83797359466553	0.00776136433705688	0.00418994715437293	0.0022419011220336	-0.00847235135734081
1988	122.627540588379	-3.19479537010193	5.18862533569336	-0.00457625929266214	0.00256657530553639	0.0145795252174139	0.011982130818069
1989	123.926239013672	-3.84414386749268	5.77303886413574	-0.00619963090866804	-0.00100484199356288	-0.0107450718060136	-0.00197886489331722
1990	123.276885986328	-3.19479537010193	5.83797359466553	0.0106834331527352	0.000943203864153475	-0.0169138833880424	-0.00457625929266214
1991	121.328842163086	-4.16881799697876	5.77303886413574	-0.00684897974133492	0.00159255252219737	-0.0299008563160896	-0.00782300252467394
1992	122.627540588379	-4.81816673278809	5.64316940307617	-0.00619963090866804	-0.00587495695799589	-0.0273034609854221	0.00321592413820326
1993	121.978187561035	-3.19479537010193	5.51329946517944	0.000943203864153475	0.00678734155371785	-0.0100957229733467	-0.00230353930965066
1994	120.030143737793	-3.19479537010193	5.70810413360596	0.0022419011220336	-0.00392691092565656	-0.00555028254166245	0.00711201597005129
1995	121.328842163086	-4.493492603302	5.70810413360596	-0.0126931173726916	0.00418994715437293	-0.00360223650932312	-0.00360223650932312
1996	122.627540588379	-4.16881799697876	5.90290880203247	0.00256657530553639	0.00418994715437293	0.00354059832170606	-0.00197886489331722
1997	124.575584411621	-4.16881799697876	5.83797359466553	-0.00619963090866804	-0.000680167751852423	-0.00879702530801296	-0.00717365415766835
1998	122.627540588379	-3.84414386749268	5.44836473464966	-0.00327756232582033	-0.0110697457566857	0.0100340843200684	-0.000680167751852423
1999	121.978187561035	-3.51946949958801	5.51329946517944	0.0168522447347641	0.00191722682211548	0.00321592413820326	-0.00197886489331722
2000	123.276885986328	-3.51946949958801	5.51329946517944	-0.00522560812532902	-0.00165419070981443	-0.0139918150380254	-0.00457625929266214
[truncated: 6,380 more rows]
