# Supplementary material for: Precise instruction and consideration of the vertical and horizontal force component increases validity and reliability of the 90:20 Isometric Posterior Chain Test
Source: PLoS One. 2024 Oct 28;19(10):e0312843. doi: 10.1371/journal.pone.0312843 (PMC11515970; doi:10.1371/journal.pone.0312843)
Supplement: S1 File — (ZIP) [file pone.0312843.s001.zip › S1_Raw_Data/M1_P17_v_1.csv]

1	121.144424438477	-14.8100185394287	5.83797359466553	-0.0136671401560307	0.00776136433705688	-0.00587495695799589	0.000618529506027699
2	122.44312286377	-15.134693145752	5.90290880203247	-0.023407369852066	0.01100810803473	-0.00652430532500148	-0.00814767740666866
3	121.79377746582	-14.1606702804565	5.90290880203247	-0.000355493422830477	0.00613799272105098	-0.0152905117720366	0.00354059832170606
4	123.092475891113	-16.4333896636963	5.57823419570923	0.0103587592020631	0.00548864435404539	-0.0139918150380254	-0.00100484199356288
5	123.092475891113	-14.8100185394287	5.64316940307617	0.00970941036939621	0.0162028968334198	-0.021459324285388	-0.00132951640989631
6	120.495079040527	-15.134693145752	5.64316940307617	-0.00295288790948689	0.00289124972186983	-0.0172385573387146	0.00289124972186983
7	123.741821289063	-15.7840414047241	5.64316940307617	-0.00490093370899558	-0.00100484199356288	-0.0126931173726916	-0.000680167751852423
8	123.092475891113	-15.134693145752	5.64316940307617	0.00906006153672934	0.00548864435404539	-0.00717365415766835	0.00711201597005129
9	122.44312286377	-16.1087169647217	6.29251766204834	0.00613799272105098	0.000618529506027699	-0.00327756232582033	-0.00100484199356288
10	121.79377746582	-14.8100185394287	6.22758293151855	0.0246444288641214	0.0022419011220336	-0.00132951640989631	-0.00619963090866804
11	122.44312286377	-15.134693145752	5.77303886413574	0.00321592413820326	0.00256657530553639	-0.00490093370899558	0.000943203864153475
12	121.79377746582	-14.1606702804565	5.51329946517944	0.01847561635077	-0.00522560812532902	-0.00522560812532902	0.00354059832170606
13	124.391174316406	-15.134693145752	5.44836473464966	0.00678734155371785	-0.00749832857400179	-0.00490093370899558	-0.00360223650932312
14	121.79377746582	-14.1606702804565	5.57823419570923	-0.0146411629393697	-0.00522560812532902	-0.0113944197073579	-0.000355493422830477
15	121.144424438477	-15.134693145752	6.03277826309204	-0.00490093370899558	-0.00425158534198999	0.00321592413820326	-0.00619963090866804
16	121.144424438477	-14.8100185394287	6.42238759994507	-0.000680167751852423	-0.0100957229733467	-0.00132951640989631	0.00354059832170606
17	120.495079040527	-14.8100185394287	6.09771347045898	0.00906006153672934	-0.00360223650932312	0.00646266713738441	0.00256657530553639
18	121.79377746582	-14.4853448867798	5.70810413360596	-0.00814767740666866	-0.00132951640989631	-0.00457625929266214	0.00613799272105098
19	121.79377746582	-14.4853448867798	5.77303886413574	0.00191722682211548	-0.00197886489331722	-0.00587495695799589	0.00548864435404539
20	124.391174316406	-16.4333896636963	5.77303886413574	0.0022419011220336	-0.00587495695799589	-0.00425158534198999	0.000618529506027699
21	122.44312286377	-13.8359956741333	5.90290880203247	0.0145795252174139	-0.00230353930965066	-3.08191010844894e-05	-0.00457625929266214
22	119.845733642578	-15.4593677520752	6.29251766204834	0.000943203864153475	-0.0026282137259841	-0.000680167751852423	0.00841071270406246
23	122.44312286377	-14.4853448867798	5.77303886413574	-0.0221086721867323	0.00711201597005129	-0.00197886489331722	0.00483929552137852
24	122.44312286377	-15.134693145752	6.29251766204834	0.00321592413820326	0.00711201597005129	-0.0133424662053585	-0.0026282137259841
25	123.741821289063	-16.4333896636963	5.96784353256226	0.0100340843200684	-0.000355493422830477	-0.0113944197073579	-0.00100484199356288
26	124.391174316406	-15.4593677520752	5.77303886413574	-0.00652430532500148	-0.00360223650932312	-0.0123684434220195	0.00386527273803949
27	120.495079040527	-15.4593677520752	5.70810413360596	-0.00912170019000769	-0.00230353930965066	-0.00425158534198999	0.000618529506027699
28	123.092475891113	-14.8100185394287	5.77303886413574	0.00191722682211548	0.00516396993771195	-0.00295288790948689	0.000618529506027699
29	122.44312286377	-15.134693145752	5.83797359466553	0.0304885655641556	0.00841071270406246	-0.00847235135734081	0.00191722682211548
30	122.44312286377	-14.1606702804565	5.77303886413574	-0.00360223650932312	0.00159255252219737	-0.0107450718060136	-0.00197886489331722
31	123.092475891113	-15.7840414047241	6.16264820098877	0.00548864435404539	0.00191722682211548	0.000943203864153475	-0.00295288790948689
32	121.79377746582	-14.8100185394287	5.57823419570923	-0.00230353930965066	-0.00230353930965066	0.00483929552137852	0.000943203864153475
33	123.741821289063	-15.4593677520752	5.70810413360596	-0.0159398596733809	0.00159255252219737	-0.00652430532500148	0.000943203864153475
34	122.44312286377	-15.134693145752	5.31849479675293	0.00581331877037883	0.00581331877037883	-0.00749832857400179	-0.00392691092565656
35	121.144424438477	-14.1606702804565	5.64316940307617	-0.00619963090866804	0.00126787810586393	-0.00425158534198999	-0.00944637414067984
36	122.44312286377	-15.7840414047241	5.77303886413574	0.00581331877037883	-0.00879702530801296	0.00289124972186983	-0.00587495695799589
37	120.495079040527	-14.1606702804565	5.90290880203247	0.00808603875339031	-3.08191010844894e-05	0.0149041991680861	-0.00555028254166245
38	119.845733642578	-13.1866474151611	5.83797359466553	-0.00977104809135199	-0.00230353930965066	-0.00230353930965066	0.00970941036939621
39	123.741821289063	-14.8100185394287	5.70810413360596	-0.00230353930965066	0.00159255252219737	-0.00425158534198999	-0.00230353930965066
40	124.391174316406	-15.134693145752	5.64316940307617	0.00613799272105098	-3.08191010844894e-05	-0.00165419070981443	0.00256657530553639
41	121.79377746582	-14.4853448867798	5.44836473464966	-0.00360223650932312	-0.00977104809135199	-0.00100484199356288	-0.00197886489331722
42	121.79377746582	-14.1606702804565	6.03277826309204	0.0136055024340749	-0.000355493422830477	-3.08191010844894e-05	-0.00132951640989631
43	120.495079040527	-13.8359956741333	5.64316940307617	-0.00425158534198999	-0.00100484199356288	-0.00749832857400179	-0.00295288790948689
44	121.79377746582	-13.5113220214844	5.77303886413574	0.013930176384747	0.00256657530553639	-0.000680167751852423	0.00483929552137852
45	122.44312286377	-15.134693145752	6.03277826309204	0.0123068047687411	-0.000355493422830477	-0.00555028254166245	0.00970941036939621
46	123.092475891113	-15.7840414047241	5.70810413360596	-0.00457625929266214	-0.00360223650932312	-0.0130177913233638	-0.0026282137259841
47	122.44312286377	-15.4593677520752	5.70810413360596	0.00678734155371785	0.00256657530553639	-0.00132951640989631	-0.00652430532500148
48	119.845733642578	-15.134693145752	6.03277826309204	-0.00782300252467394	-0.00132951640989631	0.00159255252219737	0.00613799272105098
49	121.144424438477	-13.8359956741333	6.03277826309204	0.00321592413820326	0.0116574559360743	-0.00684897974133492	-0.00100484199356288
50	121.79377746582	-14.1606702804565	5.70810413360596	0.00613799272105098	0.00386527273803949	-0.00522560812532902	0.00289124972186983
51	122.44312286377	-14.8100185394287	6.16264820098877	0.00938473641872406	0.00483929552137852	0.000293855206109583	-0.00457625929266214
52	123.741821289063	-16.4333896636963	6.35745286941528	0.00418994715437293	-0.0165892094373703	0.00548864435404539	-0.000680167751852423
53	122.44312286377	-15.4593677520752	6.03277826309204	-0.0126931173726916	-0.00392691092565656	0.00386527273803949	-0.00392691092565656
54	122.44312286377	-14.8100185394287	5.90290880203247	0.0213976856321096	-0.00132951640989631	-0.0104203969240189	0.000618529506027699
55	122.44312286377	-14.1606702804565	5.70810413360596	-0.00619963090866804	-0.00879702530801296	0.00613799272105098	-0.00555028254166245
56	122.44312286377	-13.5113220214844	5.83797359466553	0.00191722682211548	0.00126787810586393	-0.00814767740666866	0.000293855206109583
57	121.79377746582	-14.8100185394287	5.83797359466553	0.00191722682211548	-0.0123684434220195	0.00841071270406246	-0.00879702530801296
58	122.44312286377	-14.1606702804565	6.16264820098877	-0.00782300252467394	-0.00100484199356288	0.000293855206109583	0.000293855206109583
59	120.495079040527	-15.4593677520752	6.42238759994507	-0.00879702530801296	0.00191722682211548	-0.00717365415766835	0.00159255252219737
60	122.44312286377	-13.8359956741333	5.51329946517944	0.0116574559360743	-0.00100484199356288	0.00191722682211548	-0.0026282137259841
61	122.44312286377	-13.8359956741333	5.31849479675293	0.0217223595827818	0.000943203864153475	0.00256657530553639	-0.00392691092565656
62	120.495079040527	-14.4853448867798	5.64316940307617	-0.0133424662053585	-0.0136671401560307	-0.00522560812532902	-0.00619963090866804
63	122.44312286377	-14.4853448867798	5.57823419570923	-0.00490093370899558	0.00289124972186983	-0.0026282137259841	-3.08191010844894e-05
64	120.495079040527	-13.5113220214844	5.90290880203247	0.00938473641872406	0.00808603875339031	-0.00652430532500148	0.00646266713738441
65	122.44312286377	-14.8100185394287	6.42238759994507	0.01100810803473	0.000943203864153475	-0.00749832857400179	0.00256657530553639
66	124.391174316406	-14.8100185394287	6.16264820098877	0.013930176384747	0.00711201597005129	-0.0107450718060136	-0.00100484199356288
67	123.092475891113	-15.134693145752	6.03277826309204	0.0155535480007529	0.00516396993771195	-0.00652430532500148	-3.08191010844894e-05
68	123.092475891113	-16.4333896636963	5.70810413360596	-0.00490093370899558	-0.00490093370899558	-0.00360223650932312	0.00289124972186983
69	121.79377746582	-13.8359956741333	5.90290880203247	-0.0204853005707264	0.00289124972186983	-0.00847235135734081	0.0022419011220336
70	119.196380615234	-14.1606702804565	5.90290880203247	-0.0227580219507217	0.00516396993771195	-0.00100484199356288	-0.00327756232582033
71	122.44312286377	-14.4853448867798	6.03277826309204	0.0181509424000978	0.00126787810586393	-0.00165419070981443	-0.00230353930965066
72	122.44312286377	-15.134693145752	6.35745286941528	0.00418994715437293	0.00548864435404539	-0.00782300252467394	-0.00425158534198999
73	123.092475891113	-15.134693145752	6.09771347045898	0.000293855206109583	0.00126787810586393	-0.000355493422830477	0.00418994715437293
74	123.092475891113	-14.8100185394287	5.77303886413574	0.00483929552137852	0.00970941036939621	0.00451462110504508	-0.000355493422830477
75	119.845733642578	-15.134693145752	6.16264820098877	-0.00555028254166245	0.00841071270406246	0.00354059832170606	-0.00392691092565656
76	124.391174316406	-15.134693145752	5.96784353256226	0.00516396993771195	0.00483929552137852	0.00418994715437293	-0.00295288790948689
77	122.44312286377	-14.8100185394287	5.51329946517944	-0.00619963090866804	0.00646266713738441	0.00354059832170606	-0.0026282137259841
78	122.44312286377	-15.4593677520752	5.64316940307617	-0.00652430532500148	-0.000355493422830477	-0.0117190945893526	0.00678734155371785
79	122.44312286377	-15.134693145752	5.83797359466553	0.00321592413820326	-0.00490093370899558	-0.0247060675173998	-3.08191010844894e-05
80	119.845733642578	-13.5113220214844	5.51329946517944	-0.00977104809135199	0.00711201597005129	-0.0152905117720366	-0.00165419070981443
81	122.44312286377	-14.4853448867798	5.64316940307617	0.00873538758605719	0.0103587592020631	-0.0110697457566857	-0.0026282137259841
82	121.79377746582	-14.1606702804565	5.38343000411987	-3.08191010844894e-05	0.0126314787194133	-0.0169138833880424	-0.00327756232582033
83	122.44312286377	-14.8100185394287	5.90290880203247	0.00646266713738441	0.0168522447347641	-0.00100484199356288	-0.000680167751852423
84	121.79377746582	-14.8100185394287	5.51329946517944	0.0181509424000978	0.00906006153672934	0.0106834331527352	0.000293855206109583
85	119.845733642578	-14.1606702804565	6.03277826309204	-0.00847235135734081	0.0194496400654316	0.0145795252174139	0.00126787810586393
86	122.44312286377	-15.4593677520752	6.09771347045898	-0.0133424662053585	0.0103587592020631	0.0165275707840919	-0.00165419070981443
87	123.741821289063	-14.4853448867798	5.96784353256226	-0.00132951640989631	0.0142548503354192	-0.00392691092565656	-0.00360223650932312
88	121.79377746582	-14.8100185394287	5.90290880203247	0.00938473641872406	0.0197743140161037	-0.0149658378213644	-0.00619963090866804
89	121.79377746582	-14.8100185394287	5.77303886413574	0.00776136433705688	0.0100340843200684	-0.0221086721867323	0.000943203864153475
90	123.092475891113	-14.4853448867798	5.83797359466553	-0.00490093370899558	0.0155535480007529	-0.0169138833880424	0.00191722682211548
91	119.845733642578	-15.4593677520752	6.16264820098877	0.00418994715437293	0.00516396993771195	0.00873538758605719	-0.000680167751852423
92	124.391174316406	-15.4593677520752	6.16264820098877	-0.00555028254166245	-0.0139918150380254	0.0188002903014421	-0.00360223650932312
93	122.44312286377	-14.4853448867798	5.83797359466553	-0.0117190945893526	-0.0198359526693821	0.0369820520281792	0.00354059832170606
94	124.391174316406	-15.7840414047241	6.42238759994507	0.0022419011220336	-0.0169138833880424	0.0171769186854362	0.000293855206109583
95	122.44312286377	-15.7840414047241	5.96784353256226	0.00841071270406246	-0.0266541130840778	0.00776136433705688	0.00418994715437293
96	121.79377746582	-15.134693145752	5.70810413360596	-0.00944637414067984	-0.0224333461374044	-0.00132951640989631	-0.00749832857400179
97	123.092475891113	-14.8100185394287	5.83797359466553	0.0152288740500808	-0.0165892094373703	-0.00912170019000769	-0.00392691092565656
98	123.092475891113	-15.4593677520752	5.64316940307617	0.00678734155371785	-0.0143164889886975	-0.0162645354866982	0.00548864435404539
99	122.44312286377	-14.8100185394287	5.77303886413574	0.00289124972186983	-0.0149658378213644	-0.0117190945893526	0.00354059832170606
100	122.44312286377	-15.4593677520752	5.90290880203247	0.0100340843200684	-0.0169138833880424	0.000943203864153475	-0.00457625929266214
101	123.741821289063	-15.4593677520752	5.90290880203247	0.00483929552137852	-0.00295288790948689	0.0103587592020631	0.00126787810586393
102	119.845733642578	-13.8359956741333	5.57823419570923	0.00256657530553639	-0.00230353930965066	-0.00977104809135199	0.0022419011220336
103	124.391174316406	-15.7840414047241	5.83797359466553	-0.000680167751852423	-0.00132951640989631	-3.08191010844894e-05	0.00256657530553639
104	122.44312286377	-13.8359956741333	5.44836473464966	0.0145795252174139	0.00906006153672934	-0.0107450718060136	-0.00230353930965066
105	121.79377746582	-15.134693145752	5.96784353256226	0.00808603875339031	-0.00490093370899558	-0.0146411629393697	0.00516396993771195
106	122.44312286377	-15.134693145752	6.29251766204834	0.00483929552137852	-0.00295288790948689	-0.00749832857400179	-0.00100484199356288
107	119.845733642578	-15.134693145752	6.09771347045898	-0.00295288790948689	0.000618529506027699	-0.00360223650932312	0.0022419011220336
108	123.092475891113	-14.4853448867798	5.90290880203247	-0.00555028254166245	0.00613799272105098	-0.00814767740666866	0.00386527273803949
109	123.092475891113	-14.4853448867798	5.25356006622314	-0.0120437685400248	0.00321592413820326	-0.00522560812532902	0.00743668992072344
110	123.741821289063	-15.4593677520752	5.83797359466553	0.0171769186854362	0.00678734155371785	0.00743668992072344	-0.0123684434220195
111	121.79377746582	-15.134693145752	5.90290880203247	-0.00490093370899558	0.0022419011220336	0.00873538758605719	0.00289124972186983
112	121.144424438477	-15.4593677520752	5.70810413360596	-0.0126931173726916	-0.00295288790948689	0.00451462110504508	-0.000355493422830477
113	122.44312286377	-13.8359956741333	5.64316940307617	-0.00360223650932312	-0.0026282137259841	0.0022419011220336	-0.00165419070981443
114	122.44312286377	-14.8100185394287	5.51329946517944	0.00321592413820326	-0.0100957229733467	0.0126314787194133	-0.00684897974133492
115	123.741821289063	-15.7840414047241	6.09771347045898	0.0197743140161037	-0.0165892094373703	0.00906006153672934	-0.00197886489331722
116	124.391174316406	-17.0827388763428	5.77303886413574	0.00126787810586393	-0.0191866029053926	0.00711201597005129	-0.00197886489331722
117	123.092475891113	-15.134693145752	5.77303886413574	-0.0195112787187099	-0.0201606266200542	0.00516396993771195	-0.00457625929266214
118	121.144424438477	-15.134693145752	5.77303886413574	-0.00295288790948689	0.00418994715437293	-0.00522560812532902	0.00483929552137852
119	123.741821289063	-15.4593677520752	5.51329946517944	0.00386527273803949	-0.0123684434220195	-0.0120437685400248	-0.000680167751852423
120	123.092475891113	-15.4593677520752	5.77303886413574	-0.00197886489331722	-0.00132951640989631	0.000293855206109583	0.00418994715437293
121	121.79377746582	-15.7840414047241	6.09771347045898	-0.00652430532500148	0.00126787810586393	-0.017887907102704	-0.00165419070981443
122	123.741821289063	-14.8100185394287	5.90290880203247	0.00906006153672934	0.00938473641872406	-0.0938616991043091	0.00354059832170606
123	121.79377746582	-15.4593677520752	5.77303886413574	-0.00782300252467394	0.0126314787194133	-0.114965528249741	0.00970941036939621
124	124.391174316406	-15.4593677520752	5.70810413360596	0.00516396993771195	0.0233457311987877	-0.0834721177816391	0.00191722682211548
125	122.44312286377	-15.134693145752	5.64316940307617	0.0145795252174139	0.0210730116814375	-0.0536020807921886	0.00451462110504508
126	123.092475891113	-15.7840414047241	5.96784353256226	0.013930176384747	0.0136055024340749	-0.0123684434220195	-0.00165419070981443
127	122.44312286377	-15.7840414047241	6.03277826309204	0.00548864435404539	0.011982130818069	0.00906006153672934	-0.00230353930965066
128	119.845733642578	-15.134693145752	6.35745286941528	-0.0224333461374044	0.01847561635077	0.0308132413774729	-0.00295288790948689
129	122.44312286377	-15.134693145752	6.09771347045898	0.000618529506027699	0.0171769186854362	0.0275664981454611	0.0022419011220336
130	124.391174316406	-15.134693145752	5.51329946517944	0.0132808275520802	0.00906006153672934	0.00354059832170606	-0.00425158534198999
131	123.092475891113	-15.134693145752	5.96784353256226	0.00516396993771195	0.00613799272105098	0.0162028968334198	0.00483929552137852
132	123.092475891113	-16.1087169647217	5.77303886413574	-0.00587495695799589	-0.0182125810533762	-0.000355493422830477	-0.00392691092565656
133	125.040519714355	-15.7840414047241	5.96784353256226	-0.00782300252467394	-0.00652430532500148	-0.00392691092565656	0.00418994715437293
134	120.495079040527	-14.8100185394287	5.96784353256226	0.00191722682211548	-3.08191010844894e-05	-0.023407369852066	0.000293855206109583
135	123.741821289063	-15.4593677520752	5.90290880203247	-0.00587495695799589	-0.0221086721867323	0.00159255252219737	0.00289124972186983
136	122.44312286377	-15.4593677520752	6.09771347045898	-0.00360223650932312	-0.0120437685400248	0.0363327041268349	0.00159255252219737
137	123.092475891113	-15.7840414047241	5.96784353256226	-0.00847235135734081	-0.0195112787187099	0.0532157681882381	0.00646266713738441
138	121.144424438477	-15.134693145752	5.70810413360596	0.0022419011220336	0.00776136433705688	0.0707481801509857	0.00321592413820326
139	122.44312286377	-15.7840414047241	5.96784353256226	0.0158782228827477	0.00743668992072344	0.0814624354243279	-0.00100484199356288
140	122.44312286377	-15.134693145752	5.96784353256226	0.000943203864153475	0.00743668992072344	0.0473716296255589	0.000293855206109583
141	123.092475891113	-15.134693145752	5.96784353256226	-0.00619963090866804	0.0136055024340749	0.0545144639909267	0.00354059832170606
142	124.391174316406	-16.1087169647217	5.70810413360596	-0.00684897974133492	0.00483929552137852	0.0441248863935471	-0.00490093370899558
143	125.040519714355	-16.4333896636963	6.22758293151855	0.0194496400654316	0.0217223595827818	0.025618452578783	-0.00230353930965066
144	121.79377746582	-16.1087169647217	5.90290880203247	-0.00717365415766835	0.0295145437121391	0.00418994715437293	0.00970941036939621
145	123.741821289063	-14.8100185394287	5.57823419570923	0.0155535480007529	0.0269171483814716	-0.0152905117720366	0.00191722682211548
146	123.092475891113	-15.134693145752	5.25356006622314	0.0113327819854021	0.0275664981454611	-0.0162645354866982	-0.00295288790948689
147	123.092475891113	-15.4593677520752	5.77303886413574	0.000293855206109583	0.0168522447347641	-0.0198359526693821	-0.00619963090866804
148	121.79377746582	-15.7840414047241	5.77303886413574	0.000293855206109583	0.00548864435404539	-0.0185372550040483	-0.00100484199356288
149	121.79377746582	-15.134693145752	5.77303886413574	0.0022419011220336	0.0136055024340749	-0.023407369852066	0.00451462110504508
150	123.741821289063	-15.7840414047241	5.83797359466553	-0.0104203969240189	0.00906006153672934	-0.0188619289547205	-0.00425158534198999
151	125.040519714355	-16.4333896636963	5.57823419570923	-0.00327756232582033	-0.00197886489331722	0.00418994715437293	0.00256657530553639
152	124.391174316406	-15.134693145752	5.44836473464966	0.00970941036939621	-0.00522560812532902	0.0213976856321096	-0.00522560812532902
153	123.741821289063	-17.407413482666	5.70810413360596	-0.00522560812532902	-0.021459324285388	0.0593845807015896	0.0022419011220336
154	123.092475891113	-15.4593677520752	5.77303886413574	0.0022419011220336	0.00159255252219737	0.0610079504549503	0.000943203864153475
155	121.144424438477	-15.134693145752	5.44836473464966	-0.0195112787187099	-0.0276281367987394	0.029189869761467	-0.00230353930965066
156	123.092475891113	-14.8100185394287	5.57823419570923	-0.00132951640989631	-0.0188619289547205	0.0304885655641556	-0.00457625929266214
157	123.092475891113	-15.134693145752	5.83797359466553	-0.00392691092565656	-0.0227580219507217	0.00289124972186983	-0.00165419070981443
158	125.040519714355	-17.0827388763428	5.57823419570923	-0.00392691092565656	-0.0341216214001179	-0.0136671401560307	0.00483929552137852
159	125.689865112305	-16.4333896636963	5.77303886413574	0.00970941036939621	-0.0230826959013939	-0.00684897974133492	0.0022419011220336
160	121.144424438477	-15.7840414047241	5.83797359466553	-0.00814767740666866	-0.0165892094373703	-0.0188619289547205	0.00126787810586393
161	123.092475891113	-15.4593677520752	5.96784353256226	-0.00522560812532902	-0.0162645354866982	-0.00782300252467394	0.00126787810586393
162	123.741821289063	-15.4593677520752	5.64316940307617	0.0113327819854021	-0.0221086721867323	0.00354059832170606	-0.00295288790948689
163	123.741821289063	-16.4333896636963	6.09771347045898	0.0100340843200684	-0.0224333461374044	0.00841071270406246	0.00678734155371785
164	125.040519714355	-16.1087169647217	5.96784353256226	0.0100340843200684	-0.0143164889886975	0.00938473641872406	0.00938473641872406
165	121.144424438477	-14.8100185394287	5.70810413360596	-3.08191010844894e-05	0.00970941036939621	0.00548864435404539	-0.000355493422830477
166	123.741821289063	-15.134693145752	5.44836473464966	-0.0130177913233638	-0.0130177913233638	0.0132808275520802	-0.0107450718060136
167	123.741821289063	-15.134693145752	5.38343000411987	0.00321592413820326	0.000943203864153475	0.0152288740500808	-0.00360223650932312
168	124.391174316406	-15.7840414047241	5.51329946517944	0.012956153601408	0.00483929552137852	-0.00522560812532902	0.00354059832170606
169	123.092475891113	-16.1087169647217	6.03277826309204	0.0132808275520802	0.00516396993771195	-0.0260047651827335	-0.00230353930965066
170	123.092475891113	-16.1087169647217	5.90290880203247	-0.00457625929266214	0.00873538758605719	-0.0600955672562122	-0.0139918150380254
171	123.092475891113	-16.1087169647217	6.22758293151855	-0.0175632312893867	0.00808603875339031	-0.073731891810894	0.00159255252219737
172	123.092475891113	-15.4593677520752	5.57823419570923	0.0103587592020631	0.00321592413820326	-0.068537101149559	-0.00327756232582033
173	125.040519714355	-16.1087169647217	5.70810413360596	0.00516396993771195	0.00646266713738441	-0.0461345724761486	0.00159255252219737
174	123.741821289063	-16.4333896636963	5.57823419570923	0.0223717093467712	0.012956153601408	-0.0169138833880424	0.00711201597005129
175	123.741821289063	-15.4593677520752	5.57823419570923	-0.00782300252467394	0.0220470335334539	-0.0191866029053926	-0.00132951640989631
176	121.79377746582	-15.134693145752	5.70810413360596	-0.00522560812532902	0.00386527273803949	-0.0211346503347158	0.00159255252219737
177	122.44312286377	-15.4593677520752	5.77303886413574	-0.0165892094373703	0.00776136433705688	-0.0185372550040483	-3.08191010844894e-05
178	126.339218139648	-15.4593677520752	5.96784353256226	-0.0136671401560307	0.00354059832170606	-0.0221086721867323	0.00418994715437293
179	124.391174316406	-17.407413482666	5.90290880203247	0.00418994715437293	0.00451462110504508	-0.0113944197073579	-0.00295288790948689
180	123.092475891113	-15.4593677520752	5.70810413360596	0.00548864435404539	0.00451462110504508	-0.00814767740666866	0.00386527273803949
181	121.79377746582	-15.4593677520752	5.70810413360596	-0.00100484199356288	-0.00457625929266214	-0.0217839982360601	0.0106834331527352
182	124.391174316406	-15.4593677520752	5.70810413360596	-0.00197886489331722	0.000618529506027699	-0.00197886489331722	-0.0026282137259841
183	124.391174316406	-15.7840414047241	6.09771347045898	0.00841071270406246	0.00548864435404539	-3.08191010844894e-05	0.00743668992072344
184	125.689865112305	-17.0827388763428	6.03277826309204	0.000943203864153475	0.00678734155371785	-0.00684897974133492	0.00873538758605719
185	124.391174316406	-15.134693145752	5.90290880203247	0.0145795252174139	0.0149041991680861	-0.0107450718060136	0.000618529506027699
186	120.495079040527	-14.4853448867798	5.64316940307617	-0.00652430532500148	0.011982130818069	-0.00360223650932312	0.00159255252219737
187	124.391174316406	-15.4593677520752	5.57823419570923	-0.00490093370899558	0.0100340843200684	0.00159255252219737	-0.000680167751852423
188	125.040519714355	-15.4593677520752	5.31849479675293	-0.0139918150380254	0.01100810803473	-0.00684897974133492	0.00581331877037883
189	123.741821289063	-15.134693145752	5.57823419570923	0.0230210572481155	0.00386527273803949	0.0022419011220336	0.000293855206109583
190	125.040519714355	-17.0827388763428	5.90290880203247	0.00289124972186983	0.0191249661147594	-0.00619963090866804	-0.00782300252467394
191	123.741821289063	-15.4593677520752	5.77303886413574	0.000293855206109583	0.0106834331527352	0.00354059832170606	0.00321592413820326
192	123.741821289063	-14.8100185394287	5.96784353256226	-0.00912170019000769	-0.00684897974133492	0.0103587592020631	-0.000355493422830477
193	125.040519714355	-16.4333896636963	5.51329946517944	-0.00230353930965066	0.00256657530553639	0.0126314787194133	0.000618529506027699
194	122.44312286377	-14.8100185394287	5.57823419570923	-0.00295288790948689	0.00418994715437293	0.00776136433705688	-0.00197886489331722
195	123.741821289063	-16.4333896636963	5.51329946517944	0.00808603875339031	-0.00197886489331722	-0.00490093370899558	-0.00100484199356288
196	123.092475891113	-14.4853448867798	5.64316940307617	0.0116574559360743	-0.00197886489331722	0.0168522447347641	-0.00912170019000769
197	121.79377746582	-15.134693145752	5.96784353256226	-0.0172385573387146	0.000943203864153475	0.00646266713738441	-0.00425158534198999
198	125.689865112305	-16.4333896636963	6.03277826309204	-0.00295288790948689	-0.00295288790948689	0.00126787810586393	0.00159255252219737
199	125.040519714355	-15.4593677520752	6.29251766204834	-0.0156151866540313	0.00354059832170606	0.00256657530553639	-0.00327756232582033
200	122.44312286377	-16.1087169647217	5.90290880203247	0.00776136433705688	-0.00132951640989631	-0.00652430532500148	0.000293855206109583
201	123.092475891113	-14.8100185394287	5.77303886413574	-0.00522560812532902	-0.00295288790948689	-0.017887907102704	-0.00197886489331722
202	122.44312286377	-15.7840414047241	5.64316940307617	-0.00652430532500148	0.01100810803473	-0.0273034609854221	-0.00522560812532902
203	123.092475891113	-15.134693145752	6.09771347045898	0.00321592413820326	0.00970941036939621	-0.0318489037454128	0.00776136433705688
204	125.040519714355	-16.1087169647217	6.03277826309204	0.00386527273803949	0.01847561635077	-0.021459324285388	0.00970941036939621
205	123.092475891113	-15.7840414047241	6.03277826309204	-0.00360223650932312	0.00646266713738441	-0.0159398596733809	-0.00100484199356288
206	122.44312286377	-15.4593677520752	6.16264820098877	0.00711201597005129	-0.000355493422830477	-0.0136671401560307	-0.00100484199356288
207	121.79377746582	-15.134693145752	5.90290880203247	0.00126787810586393	0.00354059832170606	-0.00847235135734081	0.000943203864153475
208	123.741821289063	-14.8100185394287	5.64316940307617	0.0181509424000978	0.00516396993771195	0.00256657530553639	0.00386527273803949
209	124.391174316406	-14.8100185394287	5.25356006622314	-0.00197886489331722	0.00451462110504508	0.00354059832170606	0.000293855206109583
210	125.040519714355	-15.7840414047241	6.03277826309204	0.00873538758605719	0.00516396993771195	0.00906006153672934	-0.00132951640989631
211	123.092475891113	-15.4593677520752	5.64316940307617	0.00451462110504508	-0.00392691092565656	0.0113327819854021	-0.00132951640989631
212	121.79377746582	-14.1606702804565	5.77303886413574	-0.0162645354866982	-0.00944637414067984	0.013930176384747	-0.00132951640989631
213	124.391174316406	-14.8100185394287	6.22758293151855	-0.00230353930965066	-0.00132951640989631	0.0213976856321096	0.00581331877037883
214	125.689865112305	-15.134693145752	5.38343000411987	-0.00490093370899558	-0.00555028254166245	0.000293855206109583	0.00516396993771195
215	123.092475891113	-14.8100185394287	5.44836473464966	0.00321592413820326	-0.000680167751852423	0.00289124972186983	-0.00132951640989631
216	122.44312286377	-15.7840414047241	5.51329946517944	-0.00425158534198999	-0.0162645354866982	0.00548864435404539	-0.00717365415766835
217	122.44312286377	-14.8100185394287	5.64316940307617	0.00516396993771195	-0.00912170019000769	0.0103587592020631	-0.00295288790948689
218	124.391174316406	-15.134693145752	5.96784353256226	-0.0146411629393697	-0.00392691092565656	0.00970941036939621	0.00386527273803949
219	123.741821289063	-15.134693145752	5.90290880203247	-0.00230353930965066	0.0022419011220336	0.0126314787194133	0.00516396993771195
220	122.44312286377	-14.1606702804565	5.90290880203247	0.020423661917448	0.00354059832170606	0.0155535480007529	-0.0026282137259841
221	125.689865112305	-16.1087169647217	5.31849479675293	0.00906006153672934	-0.0149658378213644	0.00906006153672934	0.00418994715437293
222	123.741821289063	-14.4853448867798	5.44836473464966	0.00451462110504508	-0.00132951640989631	0.000618529506027699	-0.00457625929266214
223	118.547035217285	-14.4853448867798	5.51329946517944	-0.0113944197073579	0.00354059832170606	-0.000680167751852423	0.01100810803473
224	124.391174316406	-15.4593677520752	5.64316940307617	0.00451462110504508	0.0165275707840919	0.00191722682211548	0.00516396993771195
225	122.44312286377	-14.4853448867798	5.51329946517944	0.00354059832170606	0.00841071270406246	-0.0100957229733467	0.00159255252219737
226	122.44312286377	-15.4593677520752	5.90290880203247	-0.00555028254166245	0.0022419011220336	-0.000355493422830477	-0.00165419070981443
227	121.79377746582	-15.134693145752	5.77303886413574	0.00970941036939621	0.00289124972186983	-0.00652430532500148	0.00256657530553639
228	119.196380615234	-14.4853448867798	5.31849479675293	-0.00587495695799589	0.000293855206109583	-0.00652430532500148	0.00191722682211548
229	123.092475891113	-13.5113220214844	5.51329946517944	0.00581331877037883	0.0181509424000978	0.00646266713738441	-0.000680167751852423
230	121.79377746582	-14.1606702804565	5.31849479675293	-0.00327756232582033	0.0100340843200684	-0.0165892094373703	-0.00165419070981443
231	124.391174316406	-15.134693145752	5.77303886413574	0.00711201597005129	0.00646266713738441	-0.00197886489331722	-0.00522560812532902
232	122.44312286377	-14.4853448867798	5.70810413360596	-0.00392691092565656	-0.00392691092565656	-0.023407369852066	0.000293855206109583
233	120.495079040527	-14.4853448867798	6.29251766204834	-0.00457625929266214	-0.00522560812532902	-0.0191866029053926	0.00581331877037883
234	125.040519714355	-15.134693145752	6.29251766204834	0.00289124972186983	0.00483929552137852	-0.0286021586507559	0.000293855206109583
235	123.741821289063	-15.134693145752	5.70810413360596	0.00289124972186983	-0.00230353930965066	-0.0146411629393697	0.00646266713738441
236	124.391174316406	-15.134693145752	5.96784353256226	0.0113327819854021	-0.0104203969240189	0.00776136433705688	-0.00132951640989631
237	123.741821289063	-15.4593677520752	5.96784353256226	-0.0136671401560307	-0.0143164889886975	0.0210730116814375	0.00386527273803949
238	122.44312286377	-14.4853448867798	5.83797359466553	-0.00522560812532902	-0.00684897974133492	0.0272418223321438	0.000293855206109583
239	121.79377746582	-15.134693145752	6.22758293151855	-3.08191010844894e-05	0.00354059832170606	0.0324366129934788	0.00386527273803949
240	123.741821289063	-15.134693145752	6.35745286941528	0.000943203864153475	-0.00132951640989631	0.0152288740500808	-0.00230353930965066
241	122.44312286377	-14.4853448867798	5.64316940307617	-0.0195112787187099	-0.00457625929266214	-0.00295288790948689	0.00386527273803949
242	123.741821289063	-14.8100185394287	5.51329946517944	0.0145795252174139	-0.00555028254166245	-3.08191010844894e-05	-0.000680167751852423
243	121.79377746582	-14.4853448867798	6.09771347045898	0.00516396993771195	-0.00230353930965066	-0.00717365415766835	-0.00295288790948689
244	122.44312286377	-15.4593677520752	5.77303886413574	-0.00977104809135199	0.0106834331527352	-0.00360223650932312	0.00451462110504508
245	123.741821289063	-14.8100185394287	6.16264820098877	0.013930176384747	0.0168522447347641	-0.0172385573387146	-0.00295288790948689
246	124.391174316406	-14.8100185394287	5.77303886413574	-0.000680167751852423	0.00581331877037883	-0.0169138833880424	-0.0026282137259841
247	125.040519714355	-15.134693145752	6.16264820098877	-0.00684897974133492	-0.000680167751852423	-0.0117190945893526	0.00159255252219737
248	123.741821289063	-16.4333896636963	5.96784353256226	-0.00717365415766835	-0.0107450718060136	-0.000680167751852423	-0.00749832857400179
249	123.741821289063	-15.134693145752	5.96784353256226	-0.00392691092565656	0.011982130818069	-0.00230353930965066	-0.00327756232582033
250	120.495079040527	-14.1606702804565	5.64316940307617	-0.0169138833880424	-0.000355493422830477	-0.00100484199356288	0.00321592413820326
251	123.741821289063	-15.134693145752	5.70810413360596	0.00938473641872406	-0.00522560812532902	-0.000355493422830477	-3.08191010844894e-05
252	122.44312286377	-14.1606702804565	5.44836473464966	-3.08191010844894e-05	-0.00230353930965066	0.0126314787194133	0.0022419011220336
253	122.44312286377	-15.134693145752	5.57823419570923	-0.00619963090866804	-0.0107450718060136	0.013930176384747	-3.08191010844894e-05
254	122.44312286377	-14.4853448867798	5.70810413360596	0.0142548503354192	0.00646266713738441	0.0116574559360743	0.000943203864153475
255	119.845733642578	-14.8100185394287	6.09771347045898	-0.00587495695799589	0.000618529506027699	0.0132808275520802	-0.000680167751852423
256	124.391174316406	-15.4593677520752	5.70810413360596	-0.00619963090866804	-0.00879702530801296	0.00451462110504508	-0.00100484199356288
257	124.391174316406	-15.134693145752	5.57823419570923	-0.00684897974133492	-0.00197886489331722	0.00516396993771195	0.00191722682211548
258	123.092475891113	-15.134693145752	6.09771347045898	0.00126787810586393	-0.00652430532500148	-0.00360223650932312	0.00646266713738441
259	121.79377746582	-14.4853448867798	6.03277826309204	-0.00100484199356288	-0.00100484199356288	-0.00944637414067984	0.00256657530553639
260	122.44312286377	-14.4853448867798	5.64316940307617	0.00808603875339031	-3.08191010844894e-05	0.00256657530553639	0.0022419011220336
261	123.092475891113	-15.4593677520752	6.22758293151855	-0.00230353930965066	-0.000680167751852423	-0.0133424662053585	-0.00132951640989631
262	123.092475891113	-15.4593677520752	5.77303886413574	0.00321592413820326	0.000943203864153475	-0.0286021586507559	0.00256657530553639
263	121.79377746582	-14.4853448867798	5.51329946517944	0.0113327819854021	0.00841071270406246	-0.0477579422295094	0.00743668992072344
264	123.741821289063	-16.7580642700195	5.83797359466553	0.00581331877037883	0.00743668992072344	-0.0464592464268208	0.00386527273803949
265	122.44312286377	-15.134693145752	5.77303886413574	0.0103587592020631	0.0142548503354192	-0.0568488240242004	-0.00425158534198999
266	122.44312286377	-15.134693145752	5.96784353256226	0.0022419011220336	0.00743668992072344	-0.0639916583895683	0.00289124972186983
267	125.040519714355	-15.4593677520752	5.96784353256226	0.00841071270406246	0.0126314787194133	-0.0480826161801815	-0.00132951640989631
268	123.092475891113	-14.8100185394287	6.35745286941528	0.0171769186854362	0.00581331877037883	-0.0260047651827335	-0.00165419070981443
269	122.44312286377	-15.4593677520752	5.96784353256226	0.0175015944987535	0.00386527273803949	-0.0110697457566857	0.00289124972186983
270	123.092475891113	-14.4853448867798	5.51329946517944	0.0022419011220336	0.00743668992072344	-0.00295288790948689	-0.00360223650932312
271	119.845733642578	-14.8100185394287	6.03277826309204	-0.00392691092565656	-0.00652430532500148	0.0360080301761627	-0.00100484199356288
272	122.44312286377	-14.1606702804565	5.77303886413574	-0.00847235135734081	-0.0165892094373703	0.0412028171122074	-0.00490093370899558
273	123.741821289063	-15.134693145752	5.64316940307617	-0.0175632312893867	-0.0273034609854221	0.0425015166401863	-3.08191010844894e-05
274	120.495079040527	-15.4593677520752	5.96784353256226	0.0181509424000978	-0.023407369852066	0.040228795260191	-0.00197886489331722
275	121.144424438477	-15.134693145752	6.35745286941528	-0.00132951640989631	-0.0230826959013939	0.0538651160895824	0.00938473641872406
276	119.845733642578	-15.4593677520752	6.35745286941528	-0.0126931173726916	-0.0279528107494116	0.0610079504549503	0.00256657530553639
277	123.092475891113	-15.4593677520752	5.64316940307617	-0.00847235135734081	-0.0208099745213985	0.0457482598721981	0.00386527273803949
278	121.144424438477	-14.1606702804565	5.38343000411987	-0.0107450718060136	-0.0195112787187099	0.0126314787194133	-0.00132951640989631
279	122.44312286377	-14.1606702804565	5.70810413360596	0.0194496400654316	-0.017887907102704	0.0213976856321096	0.00159255252219737
280	124.391174316406	-16.4333896636963	5.57823419570923	-0.0117190945893526	-0.0195112787187099	0.0236704051494598	0.00354059832170606
281	122.44312286377	-14.8100185394287	6.03277826309204	0.0103587592020631	-0.0221086721867323	0.00808603875339031	-0.00555028254166245
282	123.092475891113	-15.4593677520752	6.16264820098877	0.00776136433705688	0.000618529506027699	0.00970941036939621	0.0022419011220336
283	122.44312286377	-14.1606702804565	5.70810413360596	0.00548864435404539	0.00548864435404539	-0.017887907102704	0.000618529506027699
284	123.092475891113	-14.8100185394287	5.64316940307617	0.00873538758605719	0.0168522447347641	-0.0136671401560307	0.00483929552137852
285	123.092475891113	-16.4333896636963	5.77303886413574	-0.000680167751852423	0.0171769186854362	-0.00977104809135199	-0.00132951640989631
286	122.44312286377	-15.4593677520752	5.96784353256226	0.00711201597005129	0.0103587592020631	-0.0120437685400248	-0.00522560812532902
287	121.144424438477	-15.4593677520752	5.90290880203247	-0.0159398596733809	0.00581331877037883	-0.00814767740666866	0.000618529506027699
288	123.092475891113	-14.8100185394287	5.83797359466553	0.0188002903014421	0.0113327819854021	-0.0130177913233638	-0.00327756232582033
289	121.144424438477	-14.1606702804565	6.22758293151855	0.0136055024340749	0.0178262684494257	-0.00749832857400179	0.00646266713738441
290	124.391174316406	-15.7840414047241	5.77303886413574	-0.0159398596733809	0.00126787810586393	-0.0123684434220195	-0.000680167751852423
291	123.092475891113	-14.4853448867798	5.77303886413574	0.0213976856321096	0.00256657530553639	-0.0227580219507217	-0.00295288790948689
292	118.547035217285	-14.1606702804565	5.51329946517944	0.00711201597005129	0.00289124972186983	-0.0399657599627972	-0.00814767740666866
293	123.741821289063	-15.134693145752	6.03277826309204	-0.0113944197073579	0.00970941036939621	-0.048407293856144	-0.00684897974133492
294	121.79377746582	-14.1606702804565	5.57823419570923	0.00354059832170606	0.00841071270406246	-0.0299008563160896	-0.00749832857400179
295	121.144424438477	-14.8100185394287	6.03277826309204	0.0158782228827477	0.00191722682211548	-0.00717365415766835	-0.00360223650932312
296	122.44312286377	-16.1087169647217	6.5522575378418	0.00159255252219737	-0.00230353930965066	-0.0107450718060136	-0.00197886489331722
297	119.845733642578	-15.4593677520752	5.96784353256226	-0.0201606266200542	0.00418994715437293	0.000943203864153475	0.00256657530553639
298	121.79377746582	-14.1606702804565	5.44836473464966	-0.00522560812532902	0.00873538758605719	0.000943203864153475	0.00646266713738441
299	121.144424438477	-14.1606702804565	5.38343000411987	0.0230210572481155	0.0145795252174139	-0.00684897974133492	-0.000680167751852423
300	123.741821289063	-15.7840414047241	5.70810413360596	0.00808603875339031	0.00906006153672934	-0.000355493422830477	0.00354059832170606
301	121.79377746582	-15.4593677520752	5.77303886413574	-0.00197886489331722	-0.00327756232582033	0.0269171483814716	-0.00587495695799589
302	123.092475891113	-15.4593677520752	5.96784353256226	-0.0250307414680719	-0.00327756232582033	0.0353586822748184	0.00613799272105098
303	121.79377746582	-14.1606702804565	5.96784353256226	-0.0026282137259841	-0.00132951640989631	0.00418994715437293	0.00743668992072344
304	123.092475891113	-14.4853448867798	5.64316940307617	0.0103587592020631	-0.00425158534198999	0.00483929552137852	0.00256657530553639
305	123.741821289063	-15.4593677520752	5.64316940307617	0.0226963832974434	-0.00197886489331722	0.0126314787194133	0.00126787810586393
306	124.391174316406	-16.4333896636963	5.77303886413574	0.00451462110504508	-0.0104203969240189	0.0165275707840919	-0.00295288790948689
307	123.092475891113	-15.4593677520752	5.77303886413574	0.00711201597005129	-0.00587495695799589	0.0233457311987877	-0.00912170019000769
308	118.547035217285	-15.134693145752	6.09771347045898	-0.00295288790948689	0.000943203864153475	0.00516396993771195	0.00678734155371785
309	122.44312286377	-14.1606702804565	6.03277826309204	-0.0133424662053585	0.00159255252219737	-0.00522560812532902	0.00126787810586393
310	123.092475891113	-15.4593677520752	6.22758293151855	0.00289124972186983	0.00321592413820326	0.0103587592020631	-0.00457625929266214
311	123.741821289063	-15.7840414047241	6.22758293151855	0.00678734155371785	-0.0107450718060136	-0.00132951640989631	-0.0026282137259841
312	121.79377746582	-14.1606702804565	5.83797359466553	0.00516396993771195	-0.00684897974133492	0.00581331877037883	0.00386527273803949
313	121.79377746582	-15.7840414047241	5.96784353256226	0.00321592413820326	0.000618529506027699	0.0113327819854021	0.0100340843200684
314	123.741821289063	-14.4853448867798	5.57823419570923	0.00321592413820326	0.00354059832170606	0.00126787810586393	0.000618529506027699
315	121.79377746582	-14.1606702804565	5.38343000411987	-0.00490093370899558	0.011982130818069	-0.00230353930965066	0.00418994715437293
316	123.092475891113	-14.8100185394287	5.96784353256226	0.00581331877037883	-0.00327756232582033	0.00289124972186983	-0.00100484199356288
317	122.44312286377	-14.8100185394287	6.03277826309204	0.000943203864153475	-0.00457625929266214	-0.00652430532500148	0.0022419011220336
318	119.845733642578	-13.8359956741333	5.96784353256226	-0.00717365415766835	0.00354059832170606	0.00613799272105098	-0.00652430532500148
319	122.44312286377	-14.4853448867798	5.51329946517944	-0.00717365415766835	0.00743668992072344	-0.0152905117720366	0.00678734155371785
320	124.391174316406	-15.134693145752	5.70810413360596	0.0106834331527352	0.0136055024340749	-0.0172385573387146	0.00873538758605719
321	122.44312286377	-14.1606702804565	5.57823419570923	0.0022419011220336	0.00678734155371785	-0.0152905117720366	0.00516396993771195
322	122.44312286377	-15.7840414047241	5.77303886413574	-0.00522560812532902	0.00743668992072344	-0.0195112787187099	-0.000680167751852423
323	123.741821289063	-14.4853448867798	5.64316940307617	0.00289124972186983	0.0197743140161037	0.00191722682211548	0.00711201597005129
324	120.495079040527	-13.8359956741333	5.90290880203247	0.00743668992072344	0.0269171483814716	-0.0117190945893526	-0.00490093370899558
325	122.44312286377	-14.4853448867798	5.51329946517944	0.0022419011220336	0.0194496400654316	-0.00555028254166245	-0.00425158534198999
326	123.092475891113	-15.134693145752	5.77303886413574	0.00776136433705688	0.0191249661147594	-0.00197886489331722	-0.00587495695799589
327	122.44312286377	-15.4593677520752	5.77303886413574	-0.00295288790948689	0.00970941036939621	0.00743668992072344	-0.00912170019000769
328	121.144424438477	-14.4853448867798	5.57823419570923	0.00743668992072344	0.0171769186854362	0.00938473641872406	0.000293855206109583
329	121.144424438477	-14.4853448867798	5.70810413360596	-0.00197886489331722	0.0175015944987535	-0.00457625929266214	0.00548864435404539
330	124.391174316406	-15.4593677520752	6.03277826309204	0.0197743140161037	0.0132808275520802	-0.00457625929266214	-0.00392691092565656
331	120.495079040527	-14.4853448867798	6.22758293151855	0.00483929552137852	-0.00490093370899558	0.00191722682211548	0.00873538758605719
332	121.79377746582	-15.4593677520752	5.77303886413574	-0.00782300252467394	-0.0107450718060136	-0.0165892094373703	0.00418994715437293
333	124.391174316406	-15.134693145752	5.96784353256226	-0.00587495695799589	-0.0198359526693821	0.000618529506027699	-0.000680167751852423
334	120.495079040527	-14.8100185394287	5.90290880203247	-0.00717365415766835	-0.0156151866540313	-0.00782300252467394	-0.00392691092565656
335	121.79377746582	-14.1606702804565	5.83797359466553	-0.00555028254166245	-0.00912170019000769	-0.00522560812532902	0.0022419011220336
336	122.44312286377	-14.1606702804565	5.77303886413574	-0.00230353930965066	-0.0162645354866982	-0.0156151866540313	-3.08191010844894e-05
337	121.79377746582	-14.8100185394287	5.70810413360596	-0.00132951640989631	-0.0156151866540313	-0.00619963090866804	-0.00684897974133492
338	122.44312286377	-14.4853448867798	5.77303886413574	-0.0026282137259841	-0.0139918150380254	-0.00230353930965066	0.000618529506027699
339	121.79377746582	-15.134693145752	6.16264820098877	-0.00684897974133492	-0.00977104809135199	-0.00879702530801296	-0.000355493422830477
340	124.391174316406	-15.134693145752	5.96784353256226	0.00256657530553639	-0.0130177913233638	0.00483929552137852	-0.00295288790948689
341	121.144424438477	-13.8359956741333	5.31849479675293	-0.00587495695799589	-0.0156151866540313	0.0132808275520802	0.00321592413820326
342	121.79377746582	-14.1606702804565	5.90290880203247	-0.00132951640989631	-0.00814767740666866	0.0304885655641556	0.00451462110504508
343	123.741821289063	-16.1087169647217	5.90290880203247	-0.0224333461374044	-0.00165419070981443	0.0272418223321438	0.00418994715437293
344	121.79377746582	-14.1606702804565	5.90290880203247	0.0145795252174139	0.0155535480007529	0.00354059832170606	-3.08191010844894e-05
345	121.79377746582	-14.4853448867798	5.83797359466553	-3.08191010844894e-05	0.0113327819854021	-0.0123684434220195	0.00646266713738441
346	123.092475891113	-15.134693145752	5.83797359466553	0.00159255252219737	0.00970941036939621	-0.0185372550040483	-0.00295288790948689
347	122.44312286377	-13.5113220214844	5.77303886413574	0.00743668992072344	0.0162028968334198	-0.00879702530801296	-0.00100484199356288
348	122.44312286377	-15.4593677520752	5.64316940307617	0.00483929552137852	0.012956153601408	-0.00879702530801296	0.000293855206109583
349	121.79377746582	-14.1606702804565	5.77303886413574	0.00451462110504508	0.0233457311987877	-0.0182125810533762	-0.00555028254166245
350	121.79377746582	-15.134693145752	6.09771347045898	-0.00912170019000769	0.013930176384747	-0.00749832857400179	0.00159255252219737
351	121.79377746582	-13.5113220214844	5.83797359466553	-0.000680167751852423	0.0132808275520802	-0.000355493422830477	-0.00295288790948689
352	123.092475891113	-15.4593677520752	6.16264820098877	-0.0126931173726916	0.0142548503354192	-0.00327756232582033	-0.00555028254166245
353	123.092475891113	-14.8100185394287	6.22758293151855	-0.00587495695799589	0.00126787810586393	0.011982130818069	0.00354059832170606
354	124.391174316406	-15.4593677520752	6.03277826309204	0.00613799272105098	0.00451462110504508	-0.00425158534198999	-0.00230353930965066
355	121.144424438477	-14.8100185394287	6.03277826309204	-0.0117190945893526	0.00970941036939621	0.00418994715437293	0.00743668992072344
356	122.44312286377	-14.1606702804565	5.70810413360596	-0.00165419070981443	-0.00197886489331722	0.00483929552137852	-0.00132951640989631
357	122.44312286377	-13.8359956741333	5.57823419570923	0.00581331877037883	0.00418994715437293	-0.0113944197073579	-0.00100484199356288
358	123.741821289063	-14.4853448867798	5.90290880203247	0.000618529506027699	0.00191722682211548	-0.00522560812532902	-0.00100484199356288
359	123.741821289063	-16.4333896636963	6.03277826309204	0.0103587592020631	-0.00619963090866804	-0.0133424662053585	-0.00165419070981443
360	123.092475891113	-15.134693145752	6.22758293151855	-0.000355493422830477	0.000618529506027699	0.00386527273803949	0.00191722682211548
361	121.79377746582	-13.8359956741333	5.57823419570923	0.00581331877037883	0.00613799272105098	0.0022419011220336	-0.00392691092565656
362	122.44312286377	-14.4853448867798	5.31849479675293	-0.00230353930965066	-0.0113944197073579	-0.000355493422830477	-0.00360223650932312
363	124.391174316406	-15.7840414047241	5.77303886413574	0.0022419011220336	-0.00230353930965066	0.00418994715437293	0.000618529506027699
364	123.741821289063	-16.1087169647217	5.90290880203247	0.0207483377307653	-0.0130177913233638	-3.08191010844894e-05	0.000293855206109583
365	124.391174316406	-15.134693145752	6.16264820098877	-0.00360223650932312	-0.00912170019000769	0.00711201597005129	0.00354059832170606
366	122.44312286377	-15.134693145752	5.96784353256226	0.00678734155371785	-0.0136671401560307	0.00126787810586393	-3.08191010844894e-05
367	123.741821289063	-14.4853448867798	6.03277826309204	-0.00749832857400179	-0.0198359526693821	0.0123068047687411	-0.00555028254166245
368	124.391174316406	-15.7840414047241	5.77303886413574	0.000943203864153475	-0.00944637414067984	0.000618529506027699	0.00581331877037883
369	121.144424438477	-15.7840414047241	5.83797359466553	0.00126787810586393	-0.0026282137259841	-0.0113944197073579	-0.00392691092565656
370	123.741821289063	-15.134693145752	5.77303886413574	-0.00684897974133492	0.00613799272105098	-0.00619963090866804	0.000293855206109583
371	120.495079040527	-14.1606702804565	5.90290880203247	-0.000680167751852423	-0.00717365415766835	0.000943203864153475	0.00841071270406246
372	123.741821289063	-14.8100185394287	6.03277826309204	-0.0126931173726916	-0.00132951640989631	-0.0169138833880424	-0.00425158534198999
373	122.44312286377	-14.4853448867798	5.44836473464966	-0.00619963090866804	-0.000680167751852423	-0.0149658378213644	0.00581331877037883
374	123.741821289063	-15.7840414047241	6.09771347045898	-0.00684897974133492	0.000293855206109583	-0.0133424662053585	-0.00717365415766835
375	123.092475891113	-15.7840414047241	5.90290880203247	0.000618529506027699	0.000293855206109583	-0.0146411629393697	-0.00132951640989631
376	122.44312286377	-14.4853448867798	5.44836473464966	-0.00912170019000769	0.000618529506027699	-0.0123684434220195	0.012956153601408
377	123.092475891113	-13.8359956741333	5.44836473464966	-0.000355493422830477	0.00581331877037883	-0.0188619289547205	-0.00814767740666866
378	123.741821289063	-14.4853448867798	5.31849479675293	-0.00879702530801296	0.00906006153672934	-0.0315242260694504	0.0106834331527352
379	123.741821289063	-15.134693145752	5.90290880203247	0.0132808275520802	0.0158782228827477	-0.0584721975028515	0.00483929552137852
380	123.092475891113	-16.1087169647217	6.16264820098877	0.0275664981454611	0.00418994715437293	-0.0532774068415165	-0.00360223650932312
381	121.79377746582	-13.8359956741333	5.83797359466553	0.00159255252219737	0.00938473641872406	-0.0480826161801815	-0.00749832857400179
382	122.44312286377	-14.8100185394287	5.70810413360596	0.000293855206109583	0.00873538758605719	-0.0503553375601768	-0.00165419070981443
383	122.44312286377	-15.134693145752	5.77303886413574	0.00256657530553639	0.0142548503354192	-0.0406151078641415	0.00516396993771195
384	123.092475891113	-14.8100185394287	5.83797359466553	0.0132808275520802	0.0152288740500808	-0.0471085943281651	-0.00132951640989631
385	124.391174316406	-16.1087169647217	5.96784353256226	0.00418994715437293	0.0022419011220336	-0.0169138833880424	-3.08191010844894e-05
386	125.040519714355	-15.4593677520752	5.77303886413574	0.0113327819854021	0.000618529506027699	0.0386054255068302	0.00256657530553639
387	121.144424438477	-15.4593677520752	5.90290880203247	-0.00490093370899558	-0.00360223650932312	0.109709098935127	-0.00814767740666866
388	123.741821289063	-15.134693145752	6.29251766204834	-0.00522560812532902	0.0100340843200684	0.111981816589832	-0.00132951640989631
389	123.092475891113	-14.4853448867798	5.51329946517944	0.0220470335334539	0.00386527273803949	0.0438002124428749	-0.00100484199356288
390	123.741821289063	-15.7840414047241	5.70810413360596	-0.00100484199356288	0.00516396993771195	0.0136055024340749	0.000293855206109583
391	123.092475891113	-16.1087169647217	5.96784353256226	-0.00327756232582033	-3.08191010844894e-05	-0.00684897974133492	-0.0026282137259841
392	122.44312286377	-15.7840414047241	6.09771347045898	-0.00392691092565656	0.00873538758605719	-0.0497059896588326	-0.00132951640989631
393	121.79377746582	-14.8100185394287	5.64316940307617	0.00646266713738441	0.00808603875339031	-0.0607449151575565	0.00191722682211548
394	123.741821289063	-15.4593677520752	6.03277826309204	-0.00879702530801296	0.00581331877037883	-0.0331475995481014	-0.00327756232582033
395	124.391174316406	-15.4593677520752	6.09771347045898	-0.00327756232582033	-0.00165419070981443	-0.00197886489331722	-0.00197886489331722
396	123.741821289063	-15.7840414047241	5.90290880203247	0.00776136433705688	-0.00684897974133492	0.0191249661147594	0.00191722682211548
397	122.44312286377	-14.4853448867798	5.64316940307617	-0.0273034609854221	0.00873538758605719	0.0275664981454611	-0.00425158534198999
398	119.845733642578	-14.4853448867798	5.70810413360596	-0.00490093370899558	-0.00165419070981443	0.0541897900402546	0.00841071270406246
399	123.741821289063	-14.8100185394287	5.83797359466553	-0.00847235135734081	0.00321592413820326	0.0220470335334539	-0.00165419070981443
400	124.391174316406	-15.7840414047241	5.70810413360596	0.00418994715437293	-0.00717365415766835	0.0460729338228703	0.00581331877037883
401	122.44312286377	-15.7840414047241	5.70810413360596	-0.00295288790948689	-0.00814767740666866	0.0415274947881699	-0.00327756232582033
402	123.092475891113	-15.4593677520752	5.90290880203247	-0.00132951640989631	-0.00782300252467394	0.0262678004801273	-0.00132951640989631
403	120.495079040527	-15.134693145752	5.90290880203247	-0.00749832857400179	-0.000680167751852423	0.0243197549134493	0.00678734155371785
404	123.092475891113	-14.4853448867798	5.83797359466553	0.0132808275520802	0.000618529506027699	0.00646266713738441	0.00159255252219737
405	123.092475891113	-15.7840414047241	5.51329946517944	-0.00100484199356288	0.000943203864153475	-0.00165419070981443	-0.00132951640989631
406	123.092475891113	-15.4593677520752	5.70810413360596	0.00646266713738441	-0.00392691092565656	-0.00555028254166245	0.00126787810586393
407	122.44312286377	-15.4593677520752	5.70810413360596	0.00613799272105098	-0.00749832857400179	0.000618529506027699	-0.00555028254166245
408	122.44312286377	-15.7840414047241	5.77303886413574	-0.00425158534198999	0.00678734155371785	-0.00327756232582033	0.00451462110504508
409	124.391174316406	-16.4333896636963	6.09771347045898	0.0152288740500808	0.00841071270406246	-0.00652430532500148	0.00386527273803949
410	123.092475891113	-14.8100185394287	5.64316940307617	-0.00490093370899558	0.00808603875339031	-0.00197886489331722	-0.000355493422830477
411	122.44312286377	-14.4853448867798	5.38343000411987	-0.0026282137259841	0.00126787810586393	0.00321592413820326	-0.0026282137259841
412	124.391174316406	-17.0827388763428	5.83797359466553	-0.0139918150380254	-0.0152905117720366	0.00159255252219737	-0.00425158534198999
413	122.44312286377	-14.8100185394287	5.51329946517944	-0.000355493422830477	-0.00684897974133492	-0.00425158534198999	0.00256657530553639
414	120.495079040527	-15.134693145752	5.77303886413574	-0.00360223650932312	0.0022419011220336	-0.0026282137259841	0.000293855206109583
415	124.391174316406	-15.7840414047241	6.09771347045898	0.00516396993771195	-0.00587495695799589	-0.0139918150380254	-0.00587495695799589
416	125.040519714355	-16.1087169647217	6.35745286941528	-0.00717365415766835	-0.00684897974133492	-0.0169138833880424	0.000943203864153475
417	124.391174316406	-16.7580642700195	6.42238759994507	-0.00425158534198999	-0.0113944197073579	-0.0334722734987736	-0.0110697457566857
418	123.092475891113	-16.1087169647217	6.8119969367981	-0.0156151866540313	-0.000355493422830477	-0.0406151078641415	0.00646266713738441
419	120.495079040527	-15.134693145752	6.48732233047485	-0.0100957229733467	0.00516396993771195	-0.0649656802415848	0.00386527273803949
420	123.092475891113	-15.4593677520752	5.77303886413574	0.00289124972186983	0.0158782228827477	-0.0643163323402405	-0.00360223650932312
421	125.040519714355	-15.7840414047241	5.90290880203247	0.0223717093467712	0.0123068047687411	-0.0367190167307854	-0.00197886489331722
422	122.44312286377	-15.134693145752	5.90290880203247	0.00808603875339031	0.00970941036939621	-0.0224333461374044	0.00191722682211548
423	124.391174316406	-16.7580642700195	6.42238759994507	0.0136055024340749	0.0207483377307653	0.00548864435404539	0.00418994715437293
424	122.44312286377	-14.8100185394287	6.16264820098877	-0.00197886489331722	0.0246444288641214	0.0230210572481155	0.00483929552137852
425	122.44312286377	-15.134693145752	5.57823419570923	-0.000355493422830477	0.0145795252174139	0.0327612869441509	-0.00814767740666866
426	123.092475891113	-15.4593677520752	5.18862533569336	-0.00197886489331722	0.00516396993771195	0.036657378077507	-0.00717365415766835
427	121.79377746582	-14.4853448867798	5.44836473464966	-0.00587495695799589	-0.00522560812532902	0.0502936989068985	-0.00230353930965066
428	123.092475891113	-15.7840414047241	5.90290880203247	-0.000355493422830477	-0.00684897974133492	0.0428261905908585	-0.000355493422830477
429	125.040519714355	-15.7840414047241	6.29251766204834	0.0210730116814375	-0.0159398596733809	0.0197743140161037	0.00321592413820326
430	121.79377746582	-15.7840414047241	6.16264820098877	0.0022419011220336	-0.00230353930965066	0.00938473641872406	0.00126787810586393
431	122.44312286377	-14.4853448867798	5.96784353256226	0.0136055024340749	-0.00944637414067984	0.012956153601408	-0.00165419070981443
432	123.741821289063	-15.7840414047241	5.96784353256226	-0.0175632312893867	-0.021459324285388	-0.00425158534198999	-0.00100484199356288
433	122.44312286377	-16.1087169647217	5.83797359466553	-0.000355493422830477	-0.032173577696085	0.0188002903014421	0.00743668992072344
434	123.092475891113	-15.134693145752	5.51329946517944	-0.00295288790948689	-0.0263294391334057	0.0171769186854362	0.00289124972186983
435	121.144424438477	-16.4333896636963	5.83797359466553	0.00516396993771195	-0.0217839982360601	0.0278911720961332	-0.00100484199356288
436	124.391174316406	-16.1087169647217	5.90290880203247	-0.00490093370899558	-0.0156151866540313	0.000943203864153475	-0.00132951640989631
437	123.741821289063	-15.4593677520752	5.77303886413574	-0.00165419070981443	-0.0104203969240189	-0.0107450718060136	-0.00619963090866804
438	122.44312286377	-16.1087169647217	6.09771347045898	-0.0201606266200542	-0.0169138833880424	-0.00587495695799589	0.00354059832170606
439	123.092475891113	-15.134693145752	5.57823419570923	0.0126314787194133	0.00126787810586393	-0.0107450718060136	-0.0133424662053585
440	122.44312286377	-15.4593677520752	5.64316940307617	-0.00847235135734081	0.000943203864153475	-0.0152905117720366	-0.00165419070981443
441	124.391174316406	-16.1087169647217	5.96784353256226	-0.00977104809135199	-0.00295288790948689	-0.0107450718060136	-0.00197886489331722
442	123.092475891113	-14.8100185394287	5.38343000411987	-0.00360223650932312	-0.00230353930965066	-0.0354203209280968	0.00418994715437293
443	123.741821289063	-16.1087169647217	5.90290880203247	0.00808603875339031	0.0123068047687411	-0.0441865250468254	0.00159255252219737
444	124.391174316406	-17.407413482666	6.03277826309204	0.00808603875339031	0.00321592413820326	-0.0256800893694162	0.00678734155371785
445	123.092475891113	-14.8100185394287	6.16264820098877	0.00451462110504508	0.0116574559360743	-0.023407369852066	0.00321592413820326
446	121.79377746582	-14.8100185394287	5.44836473464966	-0.0117190945893526	0.0022419011220336	-0.000680167751852423	0.00386527273803949
447	121.79377746582	-14.1606702804565	5.51329946517944	0.00548864435404539	0.00938473641872406	0.0220470335334539	0.00451462110504508
448	122.44312286377	-15.134693145752	5.77303886413574	-0.00814767740666866	0.000618529506027699	0.0282158460468054	0.0022419011220336
449	124.391174316406	-17.407413482666	5.77303886413574	0.0123068047687411	-0.00944637414067984	0.0308132413774729	0.00321592413820326
450	123.092475891113	-14.8100185394287	5.70810413360596	0.00613799272105098	-0.00197886489331722	-0.00197886489331722	-0.00684897974133492
451	119.845733642578	-14.8100185394287	6.03277826309204	-0.00327756232582033	-0.000680167751852423	-0.00457625929266214	0.00289124972186983
452	122.44312286377	-15.134693145752	6.16264820098877	0.00613799272105098	-0.00295288790948689	-0.0133424662053585	-0.000355493422830477
453	123.092475891113	-14.8100185394287	5.70810413360596	-0.0185372550040483	0.0103587592020631	-0.0191866029053926	-0.00327756232582033
454	121.79377746582	-14.8100185394287	5.70810413360596	0.0194496400654316	0.013930176384747	-0.0451605506241322	0.00126787810586393
455	121.144424438477	-15.134693145752	5.90290880203247	0.00191722682211548	0.0106834331527352	-0.0454852245748043	0.00451462110504508
456	121.79377746582	-15.7840414047241	6.03277826309204	-0.00392691092565656	0.00646266713738441	-0.0247060675173998	-0.0026282137259841
457	122.44312286377	-14.8100185394287	6.22758293151855	0.013930176384747	-0.000355493422830477	-0.0123684434220195	-0.00295288790948689
458	123.092475891113	-14.4853448867798	5.90290880203247	0.00159255252219737	-0.00197886489331722	-0.00587495695799589	-0.00360223650932312
459	123.092475891113	-15.134693145752	6.22758293151855	0.0132808275520802	0.00841071270406246	0.0145795252174139	0.00191722682211548
460	123.092475891113	-16.4333896636963	6.03277826309204	0.00126787810586393	-0.00944637414067984	0.0285405199974775	-0.000680167751852423
461	121.79377746582	-14.4853448867798	5.64316940307617	-0.0172385573387146	0.00354059832170606	0.00938473641872406	-0.0026282137259841
462	122.44312286377	-14.8100185394287	5.70810413360596	-0.00230353930965066	0.00678734155371785	-0.00652430532500148	-0.00392691092565656
463	122.44312286377	-14.8100185394287	5.77303886413574	0.00613799272105098	0.013930176384747	-0.0117190945893526	0.00418994715437293
464	123.741821289063	-15.4593677520752	6.09771347045898	0.0113327819854021	0.0171769186854362	-0.0149658378213644	0.0022419011220336
465	123.741821289063	-16.1087169647217	6.29251766204834	0.0113327819854021	0.00256657530553639	-0.0107450718060136	-0.00165419070981443
466	123.092475891113	-14.8100185394287	5.90290880203247	-0.00327756232582033	0.00386527273803949	-0.0026282137259841	-0.00197886489331722
467	121.144424438477	-14.1606702804565	5.77303886413574	-0.0182125810533762	0.00354059832170606	0.00906006153672934	-0.00230353930965066
468	123.741821289063	-15.4593677520752	5.96784353256226	-0.00944637414067984	0.0106834331527352	0.0217223595827818	-0.00522560812532902
469	125.040519714355	-15.134693145752	5.83797359466553	0.0191249661147594	0.0113327819854021	0.00548864435404539	-0.00230353930965066
470	122.44312286377	-14.8100185394287	5.51329946517944	0.00256657530553639	-0.00295288790948689	0.0106834331527352	-0.00327756232582033
471	123.092475891113	-16.1087169647217	5.77303886413574	0.00386527273803949	-0.00425158534198999	0.0259431265294552	-0.00717365415766835
472	121.144424438477	-13.8359956741333	5.83797359466553	-0.0133424662053585	-0.00619963090866804	0.0152288740500808	0.00191722682211548
473	123.092475891113	-15.134693145752	6.16264820098877	-0.00522560812532902	-0.0104203969240189	0.000618529506027699	-3.08191010844894e-05
474	121.144424438477	-13.8359956741333	5.44836473464966	-0.00684897974133492	0.00321592413820326	-0.00879702530801296	0.00321592413820326
475	121.79377746582	-14.4853448867798	5.57823419570923	0.00159255252219737	0.00386527273803949	-0.0165892094373703	-0.000680167751852423
476	122.44312286377	-15.7840414047241	5.51329946517944	-0.00522560812532902	-0.00522560812532902	-0.00327756232582033	-0.00392691092565656
477	121.144424438477	-14.1606702804565	5.83797359466553	-0.00555028254166245	0.00678734155371785	-0.0100957229733467	-0.00652430532500148
478	119.845733642578	-14.4853448867798	5.90290880203247	0.00646266713738441	0.0116574559360743	-0.0110697457566857	0.00581331877037883
479	125.040519714355	-14.8100185394287	5.57823419570923	-0.0208099745213985	0.00743668992072344	-0.0185372550040483	-0.000355493422830477
480	124.391174316406	-14.4853448867798	6.03277826309204	-0.00425158534198999	0.00354059832170606	-0.0149658378213644	-0.00814767740666866
481	121.144424438477	-15.7840414047241	5.96784353256226	0.0100340843200684	-0.00782300252467394	-0.00847235135734081	0.000943203864153475
482	125.040519714355	-15.134693145752	5.77303886413574	-0.000680167751852423	0.00126787810586393	-0.0104203969240189	0.00711201597005129
483	119.196380615234	-13.8359956741333	5.51329946517944	-0.00522560812532902	0.00418994715437293	-0.0162645354866982	0.00354059832170606
484	123.092475891113	-15.4593677520752	5.70810413360596	0.00808603875339031	0.00970941036939621	-0.0156151866540313	0.00289124972186983
485	123.092475891113	-15.134693145752	5.64316940307617	0.00776136433705688	0.00321592413820326	-0.0217839982360601	0.00191722682211548
486	123.741821289063	-16.1087169647217	5.51329946517944	0.00678734155371785	0.000618529506027699	-0.00619963090866804	-0.00652430532500148
487	123.092475891113	-15.4593677520752	6.03277826309204	-0.00619963090866804	-0.00327756232582033	-0.0117190945893526	0.00159255252219737
488	120.495079040527	-15.134693145752	5.90290880203247	-0.00619963090866804	-0.00165419070981443	-0.00717365415766835	0.000293855206109583
489	123.092475891113	-15.4593677520752	5.44836473464966	0.00159255252219737	0.0100340843200684	-0.00197886489331722	-0.00165419070981443
490	122.44312286377	-13.5113220214844	5.31849479675293	-0.000680167751852423	0.00548864435404539	-0.000355493422830477	-0.00392691092565656
491	123.741821289063	-15.134693145752	5.64316940307617	0.0132808275520802	-0.00749832857400179	0.00808603875339031	0.00256657530553639
492	123.741821289063	-14.4853448867798	5.25356006622314	0.000618529506027699	-0.0165892094373703	0.00841071270406246	-0.00230353930965066
493	121.79377746582	-14.8100185394287	5.90290880203247	-0.00977104809135199	0.000943203864153475	0.013930176384747	0.00191722682211548
494	124.391174316406	-14.8100185394287	6.03277826309204	-0.00360223650932312	-0.0026282137259841	-0.00847235135734081	-0.00197886489331722
495	122.44312286377	-13.8359956741333	5.83797359466553	-0.0026282137259841	-0.000355493422830477	-0.0263294391334057	0.00776136433705688
496	121.79377746582	-14.1606702804565	5.77303886413574	0.00191722682211548	-0.00100484199356288	-0.00749832857400179	-0.00360223650932312
497	121.79377746582	-14.8100185394287	5.70810413360596	-0.00392691092565656	-0.0110697457566857	-0.00230353930965066	0.00289124972186983
498	121.144424438477	-13.8359956741333	5.83797359466553	-0.0120437685400248	-0.00425158534198999	0.0116574559360743	0.00711201597005129
499	122.44312286377	-14.8100185394287	6.03277826309204	0.00321592413820326	-3.08191010844894e-05	0.0171769186854362	0.00354059832170606
500	123.741821289063	-14.8100185394287	5.77303886413574	-0.00652430532500148	-0.00197886489331722	0.0197743140161037	0.00516396993771195
501	121.79377746582	-14.1606702804565	6.03277826309204	-0.00230353930965066	-0.0162645354866982	0.0220470335334539	-0.00197886489331722
502	121.79377746582	-15.4593677520752	6.22758293151855	0.0188002903014421	-0.00782300252467394	0.0132808275520802	0.00256657530553639
503	122.44312286377	-14.4853448867798	5.90290880203247	0.00613799272105098	0.00873538758605719	0.00418994715437293	-3.08191010844894e-05
504	119.845733642578	-14.4853448867798	5.77303886413574	0.000618529506027699	0.0113327819854021	0.0106834331527352	-0.00165419070981443
505	123.092475891113	-14.1606702804565	5.77303886413574	0.0126314787194133	0.0132808275520802	-0.0146411629393697	0.00646266713738441
506	121.79377746582	-13.8359956741333	5.90290880203247	0.00321592413820326	0.00581331877037883	-0.00652430532500148	-0.00587495695799589
507	121.79377746582	-15.134693145752	5.64316940307617	-0.00619963090866804	-0.00717365415766835	-0.00944637414067984	-0.00392691092565656
508	121.79377746582	-14.1606702804565	5.83797359466553	0.00646266713738441	0.00256657530553639	-0.0217839982360601	0.0022419011220336
509	120.495079040527	-14.4853448867798	5.83797359466553	0.00191722682211548	0.00906006153672934	-0.00782300252467394	0.000618529506027699
510	123.741821289063	-14.4853448867798	6.22758293151855	0.011982130818069	0.000943203864153475	-0.0139918150380254	-0.00457625929266214
511	121.144424438477	-13.8359956741333	5.57823419570923	0.0142548503354192	0.00418994715437293	-0.00847235135734081	-0.0026282137259841
512	123.741821289063	-15.134693145752	5.51329946517944	-0.00132951640989631	-0.00425158534198999	-0.00717365415766835	0.00483929552137852
513	121.79377746582	-15.134693145752	5.70810413360596	-0.00587495695799589	-0.00132951640989631	-0.00782300252467394	0.00159255252219737
514	121.144424438477	-14.8100185394287	5.96784353256226	-0.00717365415766835	0.00743668992072344	-0.00717365415766835	0.00289124972186983
515	123.741821289063	-13.8359956741333	5.70810413360596	0.00906006153672934	0.000943203864153475	0.000943203864153475	0.000293855206109583
516	123.092475891113	-13.5113220214844	5.77303886413574	0.000293855206109583	0.00906006153672934	-0.0305502042174339	-0.0113944197073579
517	121.144424438477	-14.1606702804565	6.22758293151855	0.0103587592020631	0.00386527273803949	-0.0328229255974293	-0.00457625929266214
518	123.741821289063	-15.134693145752	5.44836473464966	-0.0136671401560307	0.00418994715437293	-0.0227580219507217	0.0022419011220336
519	121.79377746582	-15.134693145752	5.64316940307617	0.00159255252219737	0.0194496400654316	-0.00879702530801296	0.00354059832170606
520	120.495079040527	-13.1866474151611	5.51329946517944	0.00678734155371785	0.00808603875339031	0.00808603875339031	0.00776136433705688
521	122.44312286377	-14.4853448867798	5.38343000411987	-0.0110697457566857	0.00418994715437293	0.0149041991680861	-0.0026282137259841
522	122.44312286377	-14.1606702804565	5.70810413360596	-0.00490093370899558	0.00516396993771195	0.0171769186854362	-0.00555028254166245
523	123.092475891113	-16.1087169647217	5.90290880203247	0.00906006153672934	0.0022419011220336	0.00906006153672934	0.00354059832170606
524	121.79377746582	-14.1606702804565	6.29251766204834	0.00321592413820326	0.00873538758605719	-0.00132951640989631	0.00581331877037883
525	119.845733642578	-14.4853448867798	5.96784353256226	0.00743668992072344	0.00906006153672934	-0.023407369852066	0.00159255252219737
526	121.79377746582	-13.8359956741333	5.70810413360596	0.000293855206109583	-0.00100484199356288	-0.00457625929266214	-3.08191010844894e-05
527	121.79377746582	-13.8359956741333	5.70810413360596	0.0171769186854362	-0.00944637414067984	0.0188002903014421	-0.00230353930965066
528	121.79377746582	-15.134693145752	5.90290880203247	0.00970941036939621	-0.0224333461374044	0.0304885655641556	0.00483929552137852
529	123.092475891113	-14.8100185394287	6.09771347045898	0.0171769186854362	0.00256657530553639	0.0200989879667759	0.00159255252219737
530	118.547035217285	-14.4853448867798	5.96784353256226	-0.00100484199356288	-0.0110697457566857	0.00191722682211548	0.00256657530553639
531	122.44312286377	-13.8359956741333	5.96784353256226	0.00613799272105098	0.0223717093467712	-0.00717365415766835	-0.00100484199356288
532	124.391174316406	-14.8100185394287	5.77303886413574	-0.0120437685400248	-0.0133424662053585	-0.00717365415766835	0.00711201597005129
533	120.495079040527	-13.8359956741333	5.83797359466553	0.00159255252219737	-0.0237320438027382	-0.0217839982360601	0.00191722682211548
534	123.741821289063	-15.4593677520752	5.83797359466553	-0.00749832857400179	-0.00879702530801296	-0.0240567177534103	-3.08191010844894e-05
535	121.79377746582	-14.1606702804565	5.96784353256226	-0.00132951640989631	-0.0126931173726916	-0.00749832857400179	-0.00132951640989631
536	123.092475891113	-14.8100185394287	5.83797359466553	-0.00100484199356288	-0.0143164889886975	0.00516396993771195	-0.00425158534198999
537	123.092475891113	-14.8100185394287	5.96784353256226	0.00386527273803949	-0.00619963090866804	0.0194496400654316	0.000943203864153475
538	125.040519714355	-15.4593677520752	6.35745286941528	-0.000355493422830477	-0.00717365415766835	0.0259431265294552	-0.00100484199356288
539	124.391174316406	-16.4333896636963	6.35745286941528	0.00126787810586393	-0.0172385573387146	0.0243197549134493	-0.00230353930965066
540	122.44312286377	-14.1606702804565	5.64316940307617	-0.00132951640989631	0.00808603875339031	-0.00132951640989631	-0.00327756232582033
541	121.144424438477	-15.134693145752	6.22758293151855	-0.00360223650932312	0.01100810803473	-0.0026282137259841	0.0022419011220336
542	122.44312286377	-14.1606702804565	5.64316940307617	-0.0100957229733467	0.000293855206109583	-0.00360223650932312	0.000618529506027699
543	123.741821289063	-14.1606702804565	5.70810413360596	0.011982130818069	0.01100810803473	-0.0146411629393697	0.00159255252219737
544	123.741821289063	-15.4593677520752	5.70810413360596	0.00743668992072344	0.011982130818069	-0.0247060675173998	0.00386527273803949
545	122.44312286377	-14.1606702804565	5.90290880203247	0.00906006153672934	0.00516396993771195	-0.0149658378213644	-3.08191010844894e-05
546	119.196380615234	-14.1606702804565	5.77303886413574	-0.00782300252467394	0.00354059832170606	-0.0273034609854221	0.00516396993771195
547	121.79377746582	-14.8100185394287	5.51329946517944	-0.0146411629393697	0.00321592413820326	-0.0276281367987394	-0.000355493422830477
548	124.391174316406	-14.8100185394287	5.25356006622314	0.00191722682211548	-0.00165419070981443	-0.0276281367987394	-0.0026282137259841
549	124.391174316406	-15.4593677520752	5.83797359466553	0.0236704051494598	0.00386527273803949	-0.00782300252467394	0.000293855206109583
550	121.79377746582	-14.8100185394287	5.83797359466553	0.01847561635077	0.000943203864153475	0.0106834331527352	-0.00132951640989631
551	120.495079040527	-14.1606702804565	5.96784353256226	-0.0165892094373703	0.00289124972186983	0.0571118593215942	-0.00360223650932312
552	123.092475891113	-15.7840414047241	6.03277826309204	-0.00619963090866804	-0.00230353930965066	0.0554884895682335	-0.00132951640989631
553	121.79377746582	-13.1866474151611	5.51329946517944	-0.00490093370899558	-0.0104203969240189	0.0226963832974434	0.00386527273803949
554	122.44312286377	-15.4593677520752	5.90290880203247	-0.00717365415766835	0.00646266713738441	0.020423661917448	-0.00165419070981443
555	124.391174316406	-16.4333896636963	5.90290880203247	0.00548864435404539	-0.00847235135734081	0.00841071270406246	-0.00360223650932312
556	123.092475891113	-14.8100185394287	5.70810413360596	-0.00555028254166245	0.00256657530553639	0.0200989879667759	-0.00100484199356288
557	123.092475891113	-15.4593677520752	5.96784353256226	-0.00717365415766835	-3.08191010844894e-05	0.0243197549134493	0.000943203864153475
558	124.391174316406	-15.4593677520752	5.57823419570923	-0.00100484199356288	0.00386527273803949	-0.00100484199356288	0.00711201597005129
559	121.144424438477	-14.1606702804565	5.96784353256226	0.0194496400654316	0.00581331877037883	-0.000355493422830477	0.00386527273803949
560	121.144424438477	-15.4593677520752	5.83797359466553	0.011982130818069	0.00613799272105098	-0.0126931173726916	-0.0026282137259841
561	122.44312286377	-15.7840414047241	5.77303886413574	-0.00814767740666866	0.0158782228827477	-0.00912170019000769	-0.000680167751852423
562	120.495079040527	-14.8100185394287	5.44836473464966	-0.00327756232582033	0.0145795252174139	-0.0123684434220195	0.00126787810586393
563	123.741821289063	-15.134693145752	5.96784353256226	0.0116574559360743	0.00386527273803949	-0.0146411629393697	0.00776136433705688
564	123.741821289063	-15.4593677520752	6.09771347045898	-0.00652430532500148	0.0230210572481155	-0.0123684434220195	0.000618529506027699
565	123.741821289063	-15.7840414047241	5.90290880203247	0.012956153601408	-0.00425158534198999	-0.00555028254166245	-0.00165419070981443
566	122.44312286377	-14.1606702804565	5.96784353256226	0.00483929552137852	0.00191722682211548	0.020423661917448	-0.000355493422830477
567	120.495079040527	-14.4853448867798	6.16264820098877	-0.0110697457566857	0.00321592413820326	0.0321119390428066	-0.00360223650932312
568	125.040519714355	-15.4593677520752	5.77303886413574	0.00386527273803949	0.00581331877037883	0.00873538758605719	-0.00522560812532902
569	123.741821289063	-15.4593677520752	5.51329946517944	-0.00490093370899558	0.00646266713738441	-0.00749832857400179	-0.00749832857400179
570	122.44312286377	-14.4853448867798	5.51329946517944	0.00841071270406246	0.00451462110504508	0.0022419011220336	0.0022419011220336
571	123.741821289063	-16.1087169647217	5.90290880203247	-0.00230353930965066	-0.0136671401560307	-0.00100484199356288	-0.00360223650932312
572	121.144424438477	-15.4593677520752	6.16264820098877	-0.0159398596733809	-0.00944637414067984	-3.08191010844894e-05	0.00386527273803949
573	121.144424438477	-14.1606702804565	6.03277826309204	0.00516396993771195	0.00256657530553639	-0.00100484199356288	-0.00230353930965066
574	121.79377746582	-14.1606702804565	5.64316940307617	-0.00295288790948689	-0.00132951640989631	-0.00652430532500148	0.000943203864153475
575	124.391174316406	-15.4593677520752	5.90290880203247	0.00548864435404539	0.00321592413820326	-0.00847235135734081	-0.000680167751852423
576	123.092475891113	-16.1087169647217	5.70810413360596	-0.00619963090866804	-0.0143164889886975	-0.00360223650932312	-0.0107450718060136
577	123.092475891113	-15.134693145752	5.77303886413574	0.00808603875339031	-0.00165419070981443	-0.00749832857400179	0.00646266713738441
578	120.495079040527	-15.4593677520752	6.16264820098877	0.00289124972186983	0.000618529506027699	-0.00619963090866804	0.00711201597005129
579	122.44312286377	-14.1606702804565	5.44836473464966	0.00938473641872406	-0.00197886489331722	-0.0113944197073579	-0.00490093370899558
580	123.741821289063	-15.4593677520752	5.90290880203247	-0.00619963090866804	0.00386527273803949	-0.00295288790948689	0.000943203864153475
581	123.741821289063	-16.7580642700195	6.16264820098877	-0.00457625929266214	-0.0120437685400248	-0.0169138833880424	-0.000355493422830477
582	123.092475891113	-14.8100185394287	5.64316940307617	0.000943203864153475	-0.00457625929266214	-0.00782300252467394	0.00256657530553639
583	119.845733642578	-14.4853448867798	5.90290880203247	0.000943203864153475	0.00906006153672934	-0.0113944197073579	0.000618529506027699
584	123.741821289063	-15.7840414047241	6.03277826309204	0.00743668992072344	0.0136055024340749	-0.0165892094373703	-0.00100484199356288
585	124.391174316406	-15.7840414047241	5.90290880203247	0.0136055024340749	0.0149041991680861	-0.0185372550040483	-0.00132951640989631
586	123.741821289063	-15.4593677520752	5.64316940307617	0.00646266713738441	0.00418994715437293	-0.0169138833880424	-0.0126931173726916
587	123.741821289063	-16.1087169647217	6.29251766204834	-0.0117190945893526	-3.08191010844894e-05	-0.0143164889886975	0.000943203864153475
588	123.092475891113	-15.7840414047241	6.48732233047485	0.00418994715437293	0.00743668992072344	-0.0110697457566857	0.00451462110504508
589	122.44312286377	-14.4853448867798	5.96784353256226	0.00159255252219737	0.0106834331527352	-0.0136671401560307	-0.00295288790948689
590	121.79377746582	-14.4853448867798	5.57823419570923	0.0168522447347641	0.00776136433705688	-0.00847235135734081	-0.00165419070981443
591	123.741821289063	-16.4333896636963	5.96784353256226	-0.00132951640989631	-0.00132951640989631	-0.000680167751852423	-0.0026282137259841
592	121.144424438477	-14.8100185394287	6.03277826309204	-0.0162645354866982	-0.00977104809135199	0.00126787810586393	-0.00490093370899558
593	120.495079040527	-14.8100185394287	5.64316940307617	-0.0123684434220195	0.000943203864153475	0.00581331877037883	0.000293855206109583
594	121.79377746582	-14.1606702804565	5.83797359466553	-0.00295288790948689	-0.000355493422830477	-0.00327756232582033	-0.00165419070981443
595	121.79377746582	-14.4853448867798	5.83797359466553	0.0106834331527352	-0.00749832857400179	-0.00652430532500148	-0.00230353930965066
596	122.44312286377	-14.8100185394287	5.70810413360596	0.00938473641872406	-0.00944637414067984	0.00548864435404539	0.00159255252219737
597	122.44312286377	-16.4333896636963	5.38343000411987	-0.00132951640989631	-0.0107450718060136	0.00386527273803949	-0.00165419070981443
598	121.144424438477	-14.4853448867798	5.57823419570923	0.00191722682211548	-0.000355493422830477	0.00776136433705688	0.00516396993771195
599	121.144424438477	-14.1606702804565	5.31849479675293	-0.017887907102704	0.00386527273803949	-0.00360223650932312	-0.00100484199356288
600	123.092475891113	-15.134693145752	5.44836473464966	0.0223717093467712	0.00483929552137852	-0.00555028254166245	-0.000680167751852423
601	122.44312286377	-14.4853448867798	5.83797359466553	-0.00425158534198999	-0.000355493422830477	-0.00652430532500148	-0.000680167751852423
602	123.741821289063	-16.4333896636963	6.16264820098877	0.0149041991680861	0.00126787810586393	-0.00619963090866804	-0.00555028254166245
603	121.79377746582	-14.1606702804565	5.51329946517944	0.0022419011220336	0.000618529506027699	-0.00587495695799589	0.00841071270406246
604	120.495079040527	-15.4593677520752	5.90290880203247	0.00159255252219737	0.0149041991680861	-0.00522560812532902	0.00516396993771195
605	124.391174316406	-15.134693145752	5.44836473464966	0.00256657530553639	0.0100340843200684	-0.0117190945893526	0.00126787810586393
606	123.741821289063	-14.4853448867798	5.44836473464966	0.00354059832170606	0.0022419011220336	-0.0113944197073579	-0.00522560812532902
607	124.391174316406	-16.1087169647217	5.90290880203247	-0.0208099745213985	-0.0130177913233638	-0.0104203969240189	0.00516396993771195
608	124.391174316406	-15.4593677520752	6.16264820098877	0.00289124972186983	0.00256657530553639	0.00126787810586393	0.00354059832170606
609	119.196380615234	-13.5113220214844	6.16264820098877	-0.00879702530801296	0.00906006153672934	-0.00392691092565656	-0.00295288790948689
610	123.092475891113	-15.134693145752	5.83797359466553	-0.000680167751852423	0.000943203864153475	-0.00132951640989631	0.0022419011220336
611	124.391174316406	-15.134693145752	5.77303886413574	0.0106834331527352	-0.000680167751852423	-0.0146411629393697	-0.00360223650932312
612	121.79377746582	-14.4853448867798	5.96784353256226	0.0142548503354192	-0.00652430532500148	0.00841071270406246	-0.00522560812532902
613	123.092475891113	-15.4593677520752	5.96784353256226	-0.0133424662053585	-0.00425158534198999	0.00321592413820326	-0.00100484199356288
614	119.196380615234	-14.1606702804565	5.70810413360596	-0.00652430532500148	-0.00652430532500148	0.000943203864153475	-0.0104203969240189
615	121.79377746582	-14.1606702804565	5.83797359466553	0.000618529506027699	-0.00684897974133492	0.00678734155371785	-0.00717365415766835
616	121.79377746582	-13.8359956741333	5.64316940307617	0.0145795252174139	-0.00782300252467394	0.0022419011220336	-0.00652430532500148
617	122.44312286377	-15.134693145752	5.90290880203247	-0.0165892094373703	-0.00490093370899558	0.00711201597005129	-0.00619963090866804
618	123.092475891113	-14.8100185394287	5.83797359466553	0.00678734155371785	-0.0026282137259841	0.0100340843200684	0.000293855206109583
619	121.144424438477	-13.8359956741333	5.64316940307617	0.00256657530553639	0.00678734155371785	-0.00165419070981443	-0.00230353930965066
620	122.44312286377	-15.4593677520752	6.16264820098877	0.00776136433705688	0.00613799272105098	-0.00944637414067984	0.00354059832170606
621	123.092475891113	-14.1606702804565	5.57823419570923	-0.000355493422830477	0.0022419011220336	-0.0159398596733809	-0.00522560812532902
622	123.092475891113	-15.134693145752	6.16264820098877	-0.0104203969240189	-3.08191010844894e-05	-0.00295288790948689	-0.00360223650932312
623	122.44312286377	-15.4593677520752	6.03277826309204	0.00483929552137852	0.00808603875339031	-0.0120437685400248	-0.0026282137259841
624	121.144424438477	-15.134693145752	6.16264820098877	0.00841071270406246	0.0123068047687411	-0.0130177913233638	0.000618529506027699
625	122.44312286377	-15.7840414047241	5.70810413360596	0.020423661917448	0.00808603875339031	-0.00717365415766835	0.00386527273803949
626	123.092475891113	-15.134693145752	5.57823419570923	-0.00100484199356288	0.00386527273803949	-0.00684897974133492	-0.00522560812532902
627	123.741821289063	-15.134693145752	5.70810413360596	-0.0110697457566857	0.00711201597005129	0.000943203864153475	-0.0026282137259841
628	123.092475891113	-16.4333896636963	5.96784353256226	-0.023407369852066	0.00613799272105098	0.000943203864153475	-0.00360223650932312
629	122.44312286377	-13.8359956741333	5.77303886413574	0.00418994715437293	0.0188002903014421	0.000618529506027699	-0.00100484199356288
630	121.144424438477	-15.134693145752	6.09771347045898	-0.0117190945893526	0.0194496400654316	0.00776136433705688	0.00159255252219737
631	125.040519714355	-15.134693145752	5.64316940307617	-0.00295288790948689	-0.00295288790948689	0.00159255252219737	-0.00230353930965066
632	121.144424438477	-14.4853448867798	5.25356006622314	-0.0136671401560307	-0.00197886489331722	0.0165275707840919	-0.00490093370899558
633	123.092475891113	-16.1087169647217	5.51329946517944	0.000618529506027699	-0.0107450718060136	0.0123068047687411	0.00256657530553639
634	123.092475891113	-14.4853448867798	5.38343000411987	-0.00295288790948689	-0.00749832857400179	0.00970941036939621	-0.00132951640989631
635	119.845733642578	-14.1606702804565	5.70810413360596	-0.00717365415766835	-0.0026282137259841	0.01100810803473	0.000943203864153475
636	121.144424438477	-13.8359956741333	5.51329946517944	0.0106834331527352	-0.0162645354866982	0.0155535480007529	-3.08191010844894e-05
637	121.79377746582	-14.1606702804565	5.70810413360596	-0.00977104809135199	-0.00327756232582033	0.00483929552137852	0.00841071270406246
638	123.092475891113	-14.8100185394287	5.25356006622314	0.00321592413820326	-0.0165892094373703	0.00354059832170606	0.00191722682211548
639	123.092475891113	-15.4593677520752	5.25356006622314	0.0239950809627771	-0.0107450718060136	-0.00197886489331722	-0.00652430532500148
640	120.495079040527	-15.134693145752	5.83797359466553	-0.0169138833880424	-0.0104203969240189	-0.00392691092565656	0.00938473641872406
641	123.092475891113	-14.1606702804565	5.90290880203247	0.00386527273803949	-0.0191866029053926	-0.00684897974133492	0.00451462110504508
642	123.092475891113	-15.134693145752	5.96784353256226	0.0126314787194133	-0.0208099745213985	-0.000680167751852423	0.00159255252219737
643	121.144424438477	-14.4853448867798	6.03277826309204	0.000618529506027699	-0.00360223650932312	-0.00652430532500148	0.00451462110504508
644	122.44312286377	-15.7840414047241	6.29251766204834	0.00970941036939621	-0.00814767740666866	-0.0139918150380254	-0.00230353930965066
645	120.495079040527	-15.134693145752	6.09771347045898	0.00938473641872406	0.00483929552137852	-0.0159398596733809	0.000293855206109583
646	123.092475891113	-15.134693145752	5.96784353256226	0.00841071270406246	0.00289124972186983	-0.0110697457566857	0.000943203864153475
647	121.79377746582	-15.134693145752	5.83797359466553	0.00970941036939621	-3.08191010844894e-05	-0.00684897974133492	0.00516396993771195
648	122.44312286377	-14.8100185394287	5.90290880203247	0.00354059832170606	-0.00392691092565656	-0.00684897974133492	0.00581331877037883
649	123.092475891113	-15.134693145752	6.03277826309204	0.00483929552137852	0.000293855206109583	-0.0104203969240189	0.00354059832170606
650	121.79377746582	-15.4593677520752	6.29251766204834	0.0100340843200684	0.0126314787194133	-0.00230353930965066	0.00873538758605719
651	121.79377746582	-14.8100185394287	6.35745286941528	0.00743668992072344	0.00678734155371785	-0.00717365415766835	0.00548864435404539
652	121.79377746582	-14.1606702804565	5.64316940307617	-0.0191866029053926	0.00581331877037883	-0.00555028254166245	-0.00197886489331722
653	123.092475891113	-15.134693145752	5.57823419570923	0.00256657530553639	0.00159255252219737	0.00548864435404539	0.00289124972186983
654	123.741821289063	-16.4333896636963	5.64316940307617	-0.000680167751852423	-0.00132951640989631	-0.00587495695799589	0.000293855206109583
655	121.79377746582	-13.8359956741333	5.77303886413574	-0.00619963090866804	0.00516396993771195	0.0100340843200684	0.00354059832170606
656	121.144424438477	-13.5113220214844	6.74706172943115	0.000943203864153475	0.00126787810586393	0.00126787810586393	0.00516396993771195
657	122.44312286377	-14.1606702804565	6.03277826309204	0.00321592413820326	0.000943203864153475	0.00256657530553639	-0.00360223650932312
658	122.44312286377	-13.8359956741333	5.83797359466553	0.00938473641872406	0.00548864435404539	0.00354059832170606	0.00906006153672934
659	122.44312286377	-16.1087169647217	5.70810413360596	-0.000680167751852423	-0.00555028254166245	-0.00327756232582033	-0.00197886489331722
660	122.44312286377	-15.4593677520752	5.83797359466553	0.0106834331527352	0.0106834331527352	-0.00100484199356288	0.00126787810586393
661	119.845733642578	-13.8359956741333	5.51329946517944	0.00548864435404539	0.00321592413820326	-0.00977104809135199	-0.00425158534198999
662	123.092475891113	-14.4853448867798	5.77303886413574	0.00483929552137852	0.00678734155371785	-0.00814767740666866	0.0022419011220336
663	123.741821289063	-14.4853448867798	5.51329946517944	-0.00295288790948689	0.0106834331527352	-0.00684897974133492	0.00743668992072344
664	123.092475891113	-15.134693145752	5.77303886413574	0.00256657530553639	0.00191722682211548	-0.0130177913233638	0.00386527273803949
665	122.44312286377	-14.1606702804565	5.83797359466553	0.0145795252174139	0.00873538758605719	-0.00295288790948689	0.00418994715437293
666	119.845733642578	-14.8100185394287	5.90290880203247	0.00256657530553639	0.00126787810586393	-0.00782300252467394	-0.00132951640989631
667	121.79377746582	-14.4853448867798	5.51329946517944	0.00581331877037883	0.00451462110504508	-0.0107450718060136	0.000293855206109583
668	122.44312286377	-14.1606702804565	5.38343000411987	-0.0100957229733467	0.00548864435404539	-0.00100484199356288	0.00841071270406246
669	124.391174316406	-15.134693145752	5.83797359466553	0.00386527273803949	0.00483929552137852	-0.00619963090866804	0.00159255252219737
670	123.741821289063	-15.7840414047241	6.16264820098877	-0.000355493422830477	0.000618529506027699	-0.00814767740666866	0.00906006153672934
671	121.79377746582	-13.8359956741333	6.03277826309204	-0.0182125810533762	-0.0110697457566857	0.00256657530553639	0.00256657530553639
672	121.79377746582	-13.1866474151611	6.16264820098877	0.00646266713738441	-0.0126931173726916	-0.00197886489331722	-0.00457625929266214
673	123.092475891113	-14.8100185394287	5.77303886413574	0.00516396993771195	0.000293855206109583	0.00613799272105098	0.00418994715437293
674	125.040519714355	-15.4593677520752	5.70810413360596	-0.00132951640989631	0.00711201597005129	-0.0026282137259841	0.00289124972186983
675	122.44312286377	-14.4853448867798	5.77303886413574	0.00483929552137852	-0.00684897974133492	0.00776136433705688	-0.00457625929266214
676	120.495079040527	-13.8359956741333	5.83797359466553	-0.0026282137259841	0.00418994715437293	0.0113327819854021	0.00581331877037883
677	121.144424438477	-13.1866474151611	5.96784353256226	-0.00652430532500148	-0.00912170019000769	0.00159255252219737	-0.00782300252467394
678	123.741821289063	-14.1606702804565	5.64316940307617	-0.00879702530801296	0.00321592413820326	-0.00360223650932312	0.000618529506027699
679	123.092475891113	-14.1606702804565	6.09771347045898	0.00354059832170606	0.00548864435404539	-0.00490093370899558	-0.000355493422830477
680	122.44312286377	-14.8100185394287	5.90290880203247	-0.00944637414067984	-0.00490093370899558	-0.00457625929266214	-3.08191010844894e-05
681	122.44312286377	-13.8359956741333	5.51329946517944	0.00516396993771195	0.000293855206109583	0.000943203864153475	0.00289124972186983
682	119.845733642578	-13.8359956741333	5.77303886413574	-0.0123684434220195	0.00548864435404539	0.000293855206109583	-0.00425158534198999
683	123.092475891113	-14.8100185394287	5.77303886413574	0.00678734155371785	0.00483929552137852	-0.00425158534198999	0.00548864435404539
684	122.44312286377	-14.1606702804565	5.83797359466553	0.00451462110504508	0.0123068047687411	-0.0026282137259841	-0.00100484199356288
685	122.44312286377	-14.4853448867798	5.90290880203247	-0.00847235135734081	0.00386527273803949	-0.00100484199356288	-0.00490093370899558
686	121.79377746582	-13.5113220214844	5.96784353256226	-0.0120437685400248	0.00418994715437293	-0.00522560812532902	-0.00230353930965066
687	118.547035217285	-13.8359956741333	6.16264820098877	-0.00327756232582033	0.0106834331527352	-0.0104203969240189	-0.00327756232582033
688	121.79377746582	-13.5113220214844	5.77303886413574	-0.00392691092565656	0.00711201597005129	0.00256657530553639	-0.00327756232582033
689	122.44312286377	-13.8359956741333	5.83797359466553	0.00191722682211548	0.0132808275520802	-0.00100484199356288	0.00321592413820326
690	121.144424438477	-15.4593677520752	6.09771347045898	0.00354059832170606	0.012956153601408	-0.00749832857400179	-3.08191010844894e-05
691	122.44312286377	-14.1606702804565	5.51329946517944	0.00321592413820326	0.000618529506027699	-0.000680167751852423	-0.00295288790948689
692	119.845733642578	-13.8359956741333	5.77303886413574	-0.0130177913233638	0.000618529506027699	0.00386527273803949	-0.00684897974133492
693	121.79377746582	-14.1606702804565	5.96784353256226	-0.0104203969240189	-0.00749832857400179	0.0132808275520802	-0.00165419070981443
694	125.040519714355	-14.8100185394287	5.96784353256226	0.0194496400654316	-0.00912170019000769	-0.00360223650932312	0.000943203864153475
695	122.44312286377	-14.8100185394287	5.70810413360596	0.0123068047687411	0.000293855206109583	0.000943203864153475	-0.00327756232582033
696	122.44312286377	-14.4853448867798	5.44836473464966	-0.00100484199356288	-0.00847235135734081	0.0116574559360743	-0.0026282137259841
697	121.144424438477	-14.1606702804565	5.57823419570923	-0.0149658378213644	-0.0120437685400248	-0.00100484199356288	0.00321592413820326
698	122.44312286377	-14.8100185394287	5.83797359466553	0.0100340843200684	0.00386527273803949	0.00289124972186983	-0.00132951640989631
699	123.741821289063	-14.4853448867798	5.57823419570923	0.0200989879667759	-0.00165419070981443	-0.00717365415766835	0.00191722682211548
700	121.144424438477	-14.1606702804565	5.96784353256226	-0.00132951640989631	-0.000680167751852423	0.00126787810586393	-0.000355493422830477
701	123.092475891113	-15.7840414047241	6.03277826309204	-0.0100957229733467	0.00581331877037883	0.00256657530553639	-0.00360223650932312
702	119.196380615234	-13.8359956741333	5.64316940307617	-0.0113944197073579	0.00678734155371785	-0.00717365415766835	-0.00230353930965066
703	122.44312286377	-14.4853448867798	5.70810413360596	0.0116574559360743	0.00743668992072344	-0.00879702530801296	0.00191722682211548
704	123.092475891113	-13.5113220214844	5.31849479675293	0.0100340843200684	0.00581331877037883	-0.0263294391334057	0.00711201597005129
705	121.144424438477	-13.1866474151611	5.90290880203247	0.00711201597005129	0.0100340843200684	-0.0188619289547205	0.00386527273803949
706	120.495079040527	-15.134693145752	5.57823419570923	0.012956153601408	-0.000355493422830477	-0.0195112787187099	-0.0026282137259841
707	121.79377746582	-14.1606702804565	5.77303886413574	0.000943203864153475	-0.00522560812532902	-0.0204853005707264	-0.00425158534198999
708	119.845733642578	-13.8359956741333	5.96784353256226	-0.00197886489331722	-0.00392691092565656	-0.0172385573387146	-0.00132951640989631
709	123.092475891113	-14.4853448867798	5.77303886413574	0.01847561635077	0.0022419011220336	-0.021459324285388	-0.00360223650932312
710	121.79377746582	-13.5113220214844	5.57823419570923	-0.00879702530801296	0.00873538758605719	-0.0130177913233638	0.000293855206109583
711	121.144424438477	-14.4853448867798	5.51329946517944	0.00483929552137852	-0.00587495695799589	-0.00230353930965066	-0.00522560812532902
712	121.79377746582	-14.4853448867798	5.96784353256226	-0.0139918150380254	-0.00100484199356288	-0.000680167751852423	0.00354059832170606
713	119.196380615234	-13.5113220214844	5.83797359466553	-0.00912170019000769	-0.0149658378213644	0.025618452578783	0.00354059832170606
714	123.741821289063	-14.4853448867798	5.90290880203247	-0.000680167751852423	-0.0266541130840778	0.0265924744307995	0.000293855206109583
715	123.092475891113	-14.4853448867798	6.22758293151855	-0.00165419070981443	0.00646266713738441	0.0226963832974434	-0.00652430532500148
716	122.44312286377	-15.134693145752	6.22758293151855	0.00321592413820326	-0.00684897974133492	0.0369820520281792	-3.08191010844894e-05
717	124.391174316406	-15.134693145752	5.83797359466553	-0.00782300252467394	-0.00165419070981443	0.0217223595827818	-0.0113944197073579
718	121.144424438477	-14.4853448867798	5.96784353256226	-0.00425158534198999	0.0113327819854021	0.0123068047687411	-3.08191010844894e-05
719	121.79377746582	-14.4853448867798	6.03277826309204	0.0145795252174139	0.012956153601408	0.00808603875339031	0.00711201597005129
720	120.495079040527	-13.8359956741333	5.70810413360596	0.0022419011220336	0.0191249661147594	-0.000680167751852423	-0.00360223650932312
721	123.741821289063	-15.134693145752	5.96784353256226	-3.08191010844894e-05	0.011982130818069	0.00256657530553639	-0.00295288790948689
722	121.144424438477	-15.134693145752	6.09771347045898	-0.00652430532500148	0.00711201597005129	0.000293855206109583	-0.00652430532500148
723	121.79377746582	-15.134693145752	6.03277826309204	0.00159255252219737	0.0259431265294552	0.000618529506027699	-0.00392691092565656
724	122.44312286377	-14.4853448867798	5.96784353256226	-0.00360223650932312	0.0269171483814716	-0.0107450718060136	0.00321592413820326
725	122.44312286377	-13.1866474151611	5.25356006622314	-0.00230353930965066	0.0149041991680861	-0.00814767740666866	-0.0026282137259841
726	121.79377746582	-13.8359956741333	5.57823419570923	0.00159255252219737	0.00126787810586393	-0.00165419070981443	0.00159255252219737
727	122.44312286377	-14.8100185394287	5.96784353256226	0.011982130818069	-0.00944637414067984	-0.00490093370899558	0.00418994715437293
728	122.44312286377	-14.1606702804565	6.29251766204834	-0.00457625929266214	-0.00100484199356288	0.000943203864153475	0.000943203864153475
729	119.845733642578	-14.1606702804565	6.42238759994507	-0.0169138833880424	-0.00360223650932312	-0.0250307414680719	0.00321592413820326
730	121.79377746582	-13.8359956741333	6.03277826309204	-0.0100957229733467	-0.0204853005707264	-0.0376930385828018	-0.00522560812532902
731	121.79377746582	-14.1606702804565	5.51329946517944	0.0116574559360743	-0.0149658378213644	-0.0208099745213985	-0.00230353930965066
732	123.741821289063	-15.7840414047241	5.96784353256226	-0.00100484199356288	-0.0279528107494116	-0.0120437685400248	-0.00295288790948689
733	120.495079040527	-13.8359956741333	5.64316940307617	-0.00782300252467394	-0.0172385573387146	0.00321592413820326	0.00613799272105098
734	120.495079040527	-14.4853448867798	5.77303886413574	-0.00457625929266214	-0.0156151866540313	0.00711201597005129	0.0022419011220336
735	122.44312286377	-14.4853448867798	5.83797359466553	-0.00230353930965066	-0.0165892094373703	0.0207483377307653	0.00289124972186983
736	123.741821289063	-14.8100185394287	6.29251766204834	0.0022419011220336	-0.0110697457566857	0.0246444288641214	-0.00652430532500148
737	123.741821289063	-15.4593677520752	6.16264820098877	-0.00490093370899558	-0.0104203969240189	0.0142548503354192	0.00581331877037883
738	123.092475891113	-15.134693145752	5.70810413360596	-0.000680167751852423	-0.00360223650932312	0.0207483377307653	0.0022419011220336
739	119.845733642578	-14.8100185394287	5.70810413360596	0.0194496400654316	0.00386527273803949	0.00418994715437293	0.00126787810586393
740	122.44312286377	-13.8359956741333	5.70810413360596	0.00289124972186983	0.00678734155371785	0.00159255252219737	0.00354059832170606
741	123.741821289063	-14.8100185394287	5.77303886413574	0.0103587592020631	0.000293855206109583	0.00646266713738441	-0.00360223650932312
742	121.79377746582	-14.1606702804565	5.64316940307617	-0.00912170019000769	0.00548864435404539	0.00191722682211548	0.00581331877037883
743	121.79377746582	-15.7840414047241	6.22758293151855	0.0103587592020631	-0.00100484199356288	-0.00749832857400179	0.00581331877037883
744	122.44312286377	-15.134693145752	6.16264820098877	0.00451462110504508	0.0136055024340749	-0.0331475995481014	-0.00522560812532902
745	121.144424438477	-14.8100185394287	5.83797359466553	0.00711201597005129	0.00970941036939621	-0.03444629535079	0.000618529506027699
746	122.44312286377	-14.8100185394287	5.64316940307617	0.00711201597005129	-0.000355493422830477	-0.021459324285388	0.00256657530553639
747	123.741821289063	-14.4853448867798	5.83797359466553	0.00354059832170606	-0.000355493422830477	-0.0104203969240189	-0.00360223650932312
748	123.741821289063	-15.4593677520752	5.70810413360596	0.00841071270406246	-0.00100484199356288	0.00418994715437293	-0.00619963090866804
749	120.495079040527	-14.1606702804565	5.83797359466553	0.011982130818069	-0.00295288790948689	-0.00230353930965066	0.00191722682211548
750	121.144424438477	-15.4593677520752	6.03277826309204	0.00483929552137852	0.00711201597005129	-0.00100484199356288	0.000618529506027699
751	122.44312286377	-13.8359956741333	5.83797359466553	-0.00197886489331722	0.00418994715437293	0.000293855206109583	-0.00327756232582033
752	122.44312286377	-14.8100185394287	5.51329946517944	0.000943203864153475	-0.00295288790948689	0.011982130818069	-0.00587495695799589
753	121.144424438477	-14.4853448867798	5.51329946517944	-0.00749832857400179	-0.00847235135734081	0.00678734155371785	0.000943203864153475
754	121.79377746582	-14.8100185394287	5.90290880203247	-0.00392691092565656	-0.00165419070981443	0.0116574559360743	-0.00165419070981443
755	121.144424438477	-14.8100185394287	5.83797359466553	-0.000680167751852423	-0.00392691092565656	0.0116574559360743	0.00483929552137852
756	123.092475891113	-14.4853448867798	6.35745286941528	0.0116574559360743	-0.000680167751852423	0.00743668992072344	-0.00230353930965066
757	123.092475891113	-15.134693145752	5.77303886413574	-0.00425158534198999	0.00321592413820326	0.00873538758605719	-0.00327756232582033
758	122.44312286377	-15.134693145752	6.16264820098877	-0.00847235135734081	0.00451462110504508	0.011982130818069	-0.00132951640989631
759	120.495079040527	-15.134693145752	5.83797359466553	0.0103587592020631	0.01100810803473	-0.00684897974133492	-0.000355493422830477
760	119.845733642578	-14.1606702804565	5.51329946517944	0.00256657530553639	0.00938473641872406	-0.00132951640989631	0.000618529506027699
761	123.092475891113	-14.8100185394287	5.70810413360596	0.0145795252174139	0.0103587592020631	0.00191722682211548	-0.00197886489331722
762	123.092475891113	-14.8100185394287	5.64316940307617	0.00646266713738441	0.0103587592020631	-0.00490093370899558	-0.00100484199356288
763	122.44312286377	-14.8100185394287	6.16264820098877	-0.00132951640989631	0.00873538758605719	-0.00782300252467394	0.00776136433705688
764	123.741821289063	-16.1087169647217	6.16264820098877	0.0149041991680861	0.00808603875339031	-0.0139918150380254	-0.00327756232582033
765	121.144424438477	-15.134693145752	6.35745286941528	0.00743668992072344	0.0181509424000978	-0.0224333461374044	0.00548864435404539
766	121.144424438477	-14.8100185394287	6.03277826309204	-0.000355493422830477	0.00678734155371785	-0.0123684434220195	0.000943203864153475
767	123.092475891113	-15.134693145752	5.51329946517944	-3.08191010844894e-05	0.00678734155371785	-0.00522560812532902	-0.00587495695799589
768	123.092475891113	-14.8100185394287	5.77303886413574	0.00418994715437293	0.00581331877037883	-0.0026282137259841	0.0106834331527352
769	121.79377746582	-15.4593677520752	5.64316940307617	0.00776136433705688	0.000943203864153475	-0.00197886489331722	0.00646266713738441
770	123.741821289063	-15.134693145752	5.90290880203247	-0.00749832857400179	0.00191722682211548	0.000943203864153475	0.00256657530553639
771	121.79377746582	-13.5113220214844	5.83797359466553	0.00938473641872406	-0.00717365415766835	0.00938473641872406	-0.00555028254166245
772	122.44312286377	-14.4853448867798	6.35745286941528	-0.00977104809135199	-0.00555028254166245	0.0103587592020631	-0.00295288790948689
773	123.092475891113	-13.8359956741333	5.57823419570923	-0.00230353930965066	-0.00879702530801296	0.00613799272105098	0.00256657530553639
774	121.144424438477	-15.7840414047241	5.96784353256226	-0.00490093370899558	-0.00197886489331722	0.01100810803473	-0.00912170019000769
775	123.741821289063	-15.134693145752	6.03277826309204	0.0103587592020631	-0.00360223650932312	0.00289124972186983	0.00418994715437293
776	121.144424438477	-14.8100185394287	6.09771347045898	-0.00977104809135199	-0.00749832857400179	0.00613799272105098	0.00776136433705688
777	123.092475891113	-15.134693145752	6.09771347045898	-0.0208099745213985	-0.0026282137259841	0.00483929552137852	-0.00619963090866804
778	123.741821289063	-15.134693145752	5.96784353256226	-0.00132951640989631	0.00354059832170606	0.00581331877037883	0.00386527273803949
779	120.495079040527	-14.8100185394287	6.16264820098877	0.00938473641872406	-0.00132951640989631	0.00191722682211548	0.00743668992072344
780	121.144424438477	-15.134693145752	5.51329946517944	-0.00230353930965066	-0.00717365415766835	-0.00360223650932312	-0.00197886489331722
781	121.144424438477	-14.1606702804565	5.70810413360596	0.00159255252219737	-0.00782300252467394	0.000943203864153475	0.00256657530553639
782	122.44312286377	-15.134693145752	5.64316940307617	0.0100340843200684	0.00256657530553639	-0.00749832857400179	-0.00165419070981443
783	122.44312286377	-14.1606702804565	5.64316940307617	0.00483929552137852	0.00906006153672934	-0.0100957229733467	0.00483929552137852
784	123.092475891113	-14.8100185394287	5.90290880203247	-0.00522560812532902	0.012956153601408	-0.0130177913233638	-0.00392691092565656
785	123.092475891113	-16.4333896636963	6.09771347045898	0.0103587592020631	0.0142548503354192	-0.0100957229733467	-3.08191010844894e-05
786	123.092475891113	-14.8100185394287	6.03277826309204	-0.0120437685400248	0.0106834331527352	-0.0237320438027382	-0.00230353930965066
787	119.845733642578	-14.8100185394287	5.57823419570923	-0.00652430532500148	0.00321592413820326	-0.00717365415766835	-3.08191010844894e-05
788	120.495079040527	-14.8100185394287	5.64316940307617	0.00126787810586393	0.0132808275520802	0.00159255252219737	-0.00132951640989631
789	121.79377746582	-13.8359956741333	5.77303886413574	-0.00619963090866804	0.00938473641872406	-0.0104203969240189	-3.08191010844894e-05
790	122.44312286377	-16.1087169647217	5.96784353256226	0.00548864435404539	0.00418994715437293	-0.00684897974133492	-0.00555028254166245
791	122.44312286377	-14.4853448867798	5.64316940307617	0.00516396993771195	0.00581331877037883	-0.00230353930965066	-0.00132951640989631
792	119.845733642578	-15.7840414047241	6.22758293151855	-0.0243813935667276	-0.0117190945893526	0.00321592413820326	-0.00197886489331722
793	121.79377746582	-13.8359956741333	6.09771347045898	-0.00587495695799589	-0.0165892094373703	-0.00132951640989631	0.00191722682211548
794	119.845733642578	-13.8359956741333	5.90290880203247	-0.00360223650932312	0.00711201597005129	0.00159255252219737	-0.00165419070981443
795	122.44312286377	-15.134693145752	5.96784353256226	0.00354059832170606	-0.0240567177534103	0.000293855206109583	0.00354059832170606
796	123.092475891113	-16.1087169647217	5.70810413360596	-0.00165419070981443	-0.0156151866540313	-0.0100957229733467	-0.00197886489331722
797	119.845733642578	-14.4853448867798	6.09771347045898	-0.00652430532500148	-0.028926832601428	-0.0299008563160896	0.00483929552137852
798	122.44312286377	-15.134693145752	5.83797359466553	-0.00717365415766835	-0.0100957229733467	-0.0415891297161579	-3.08191010844894e-05
799	121.79377746582	-14.1606702804565	5.96784353256226	0.00743668992072344	0.00613799272105098	-0.0802253782749176	-0.00295288790948689
800	121.144424438477	-14.1606702804565	6.09771347045898	0.0132808275520802	0.00841071270406246	-0.100030511617661	0.00581331877037883
801	122.44312286377	-16.7580642700195	5.83797359466553	0.00581331877037883	0.00711201597005129	-0.0795760303735733	0.00386527273803949
802	122.44312286377	-15.134693145752	5.51329946517944	-0.00327756232582033	0.00646266713738441	-0.0542514286935329	-3.08191010844894e-05
803	119.845733642578	-13.8359956741333	5.70810413360596	-0.00425158534198999	0.00743668992072344	-0.0191866029053926	0.00191722682211548
804	122.44312286377	-14.8100185394287	5.70810413360596	0.011982130818069	0.0239950809627771	0.0353586822748184	-0.00197886489331722
805	121.79377746582	-15.134693145752	5.96784353256226	0.020423661917448	0.0106834331527352	0.0587352328002453	0.00256657530553639
806	123.741821289063	-16.1087169647217	5.96784353256226	0.0165275707840919	-0.00717365415766835	0.0509430468082428	-0.00392691092565656
807	122.44312286377	-14.8100185394287	6.09771347045898	-0.00327756232582033	0.00743668992072344	0.0425015166401863	-0.00295288790948689
808	119.196380615234	-14.8100185394287	5.77303886413574	-0.00619963090866804	0.00191722682211548	0.040228795260191	-0.00165419070981443
809	121.79377746582	-14.4853448867798	5.51329946517944	-0.00197886489331722	0.00451462110504508	0.0444495603442192	0.00256657530553639
810	123.092475891113	-14.4853448867798	5.51329946517944	0.00873538758605719	0.00613799272105098	0.0259431265294552	-0.00652430532500148
811	122.44312286377	-15.134693145752	5.51329946517944	-0.00555028254166245	-0.000680167751852423	0.0314625911414623	0.000943203864153475
812	123.092475891113	-16.1087169647217	5.83797359466553	0.0116574559360743	-0.0165892094373703	0.0213976856321096	0.00159255252219737
813	119.845733642578	-13.8359956741333	5.90290880203247	-0.00425158534198999	-0.0354203209280968	0.0226963832974434	0.000943203864153475
814	120.495079040527	-14.1606702804565	6.35745286941528	-0.00782300252467394	-0.00879702530801296	0.012956153601408	0.00126787810586393
815	122.44312286377	-14.8100185394287	5.96784353256226	0.00906006153672934	-0.00977104809135199	0.00581331877037883	0.00289124972186983
816	122.44312286377	-15.134693145752	5.70810413360596	-0.00457625929266214	-0.00684897974133492	0.0230210572481155	-0.0026282137259841
817	123.092475891113	-15.7840414047241	5.83797359466553	-0.00619963090866804	-0.0175632312893867	0.0100340843200684	0.000293855206109583
818	121.79377746582	-15.134693145752	5.83797359466553	-0.00327756232582033	-0.00425158534198999	-3.08191010844894e-05	0.00646266713738441
819	120.495079040527	-13.8359956741333	5.83797359466553	0.00548864435404539	0.00938473641872406	0.0022419011220336	0.00126787810586393
820	120.495079040527	-13.1866474151611	5.83797359466553	-0.00295288790948689	0.00418994715437293	-0.00717365415766835	-0.00944637414067984
821	122.44312286377	-15.4593677520752	6.5522575378418	0.0100340843200684	-0.00230353930965066	-0.00197886489331722	0.000618529506027699
822	123.741821289063	-16.1087169647217	5.77303886413574	0.000618529506027699	-0.00165419070981443	-0.00295288790948689	-0.00425158534198999
823	120.495079040527	-14.1606702804565	5.77303886413574	0.00256657530553639	0.00808603875339031	-0.0113944197073579	0.0022419011220336
824	119.845733642578	-14.4853448867798	5.83797359466553	0.00386527273803949	0.0168522447347641	-0.0100957229733467	-0.00132951640989631
825	122.44312286377	-15.4593677520752	5.96784353256226	0.01100810803473	0.0142548503354192	-0.0123684434220195	-0.00457625929266214
826	122.44312286377	-15.134693145752	5.64316940307617	0.00191722682211548	0.00483929552137852	-0.00717365415766835	-0.00100484199356288
827	122.44312286377	-15.134693145752	5.96784353256226	0.00321592413820326	0.0145795252174139	-0.00327756232582033	0.000293855206109583
828	121.144424438477	-14.4853448867798	6.22758293151855	-0.0107450718060136	-0.0026282137259841	-0.00912170019000769	0.00256657530553639
829	119.196380615234	-13.8359956741333	5.90290880203247	0.00451462110504508	0.00906006153672934	-0.00522560812532902	-0.00490093370899558
830	121.79377746582	-14.4853448867798	5.96784353256226	-0.00165419070981443	0.00970941036939621	0.0022419011220336	-0.00360223650932312
831	121.79377746582	-14.8100185394287	5.83797359466553	0.00418994715437293	0.0103587592020631	-0.0130177913233638	-3.08191010844894e-05
832	123.741821289063	-15.134693145752	6.09771347045898	0.0158782228827477	-0.00555028254166245	-0.00197886489331722	-0.00197886489331722
833	121.144424438477	-14.4853448867798	5.83797359466553	-0.0100957229733467	-0.0159398596733809	-0.00684897974133492	-0.00684897974133492
834	120.495079040527	-13.8359956741333	6.09771347045898	-0.00295288790948689	0.00451462110504508	-0.00165419070981443	0.0022419011220336
835	120.495079040527	-14.8100185394287	6.22758293151855	0.000943203864153475	-0.00327756232582033	-0.00392691092565656	0.00289124972186983
836	121.79377746582	-15.134693145752	5.70810413360596	-0.00912170019000769	-0.00295288790948689	-0.00490093370899558	-0.00100484199356288
837	121.79377746582	-14.1606702804565	5.77303886413574	0.000618529506027699	-0.0110697457566857	-0.00425158534198999	0.000293855206109583
838	121.79377746582	-16.1087169647217	5.77303886413574	0.00321592413820326	-0.00847235135734081	-0.00230353930965066	0.000618529506027699
839	121.79377746582	-14.4853448867798	5.70810413360596	-0.000355493422830477	0.00516396993771195	-0.00100484199356288	0.00483929552137852
840	118.547035217285	-13.1866474151611	5.83797359466553	-0.00684897974133492	-0.00230353930965066	0.00613799272105098	-0.00230353930965066
841	122.44312286377	-14.8100185394287	6.22758293151855	-0.00457625929266214	0.00418994715437293	0.0113327819854021	-0.0026282137259841
842	123.092475891113	-15.134693145752	6.29251766204834	-0.0104203969240189	0.00126787810586393	-0.000355493422830477	-0.00165419070981443
843	121.79377746582	-14.1606702804565	5.77303886413574	0.011982130818069	-0.00879702530801296	-0.000355493422830477	0.00386527273803949
844	121.144424438477	-14.8100185394287	5.57823419570923	0.00483929552137852	0.00548864435404539	-0.00782300252467394	-0.00295288790948689
845	119.196380615234	-14.4853448867798	5.83797359466553	0.0022419011220336	-0.00749832857400179	-0.0120437685400248	0.00841071270406246
846	121.79377746582	-15.134693145752	5.83797359466553	-0.00327756232582033	-0.00360223650932312	-0.00749832857400179	-0.00392691092565656
847	121.144424438477	-14.1606702804565	5.57823419570923	-0.00944637414067984	0.00321592413820326	0.00354059832170606	-0.000680167751852423
848	119.845733642578	-14.1606702804565	5.90290880203247	0.00354059832170606	0.0100340843200684	0.00386527273803949	0.00483929552137852
849	123.092475891113	-15.4593677520752	6.09771347045898	0.00191722682211548	0.000293855206109583	-0.00295288790948689	-0.00230353930965066
850	119.845733642578	-14.1606702804565	5.96784353256226	0.00451462110504508	0.00711201597005129	-0.00392691092565656	-0.00587495695799589
851	121.79377746582	-14.8100185394287	6.03277826309204	-0.00912170019000769	0.00646266713738441	-0.00197886489331722	-0.00457625929266214
852	120.495079040527	-14.4853448867798	5.51329946517944	-0.00814767740666866	-0.00425158534198999	0.00808603875339031	-0.00165419070981443
853	122.44312286377	-13.8359956741333	5.51329946517944	0.00191722682211548	-0.00879702530801296	0.01100810803473	-0.00327756232582033
854	120.495079040527	-15.134693145752	5.77303886413574	-0.00457625929266214	-0.00392691092565656	0.00581331877037883	0.00159255252219737
855	123.092475891113	-14.4853448867798	6.16264820098877	0.00646266713738441	0.00678734155371785	-3.08191010844894e-05	-0.000680167751852423
856	120.495079040527	-14.8100185394287	6.35745286941528	-0.0130177913233638	-0.000680167751852423	0.0103587592020631	-3.08191010844894e-05
857	121.79377746582	-14.1606702804565	5.90290880203247	-0.00782300252467394	-3.08191010844894e-05	0.000293855206109583	-0.00717365415766835
858	122.44312286377	-14.8100185394287	5.57823419570923	-0.00360223650932312	-0.00490093370899558	-0.00392691092565656	0.000293855206109583
859	121.79377746582	-15.4593677520752	5.90290880203247	0.00159255252219737	0.000293855206109583	-0.00652430532500148	0.00256657530553639
860	119.196380615234	-13.5113220214844	5.51329946517944	0.00289124972186983	0.00743668992072344	-0.0104203969240189	0.00483929552137852
861	119.196380615234	-14.1606702804565	5.64316940307617	0.000618529506027699	-0.00132951640989631	-0.00717365415766835	0.00256657530553639
862	122.44312286377	-15.134693145752	6.03277826309204	-0.00360223650932312	0.00970941036939621	-0.00522560812532902	0.00451462110504508
863	121.144424438477	-13.8359956741333	5.64316940307617	0.00808603875339031	0.00808603875339031	-0.00782300252467394	0.00354059832170606
864	119.845733642578	-13.5113220214844	5.57823419570923	0.012956153601408	0.00970941036939621	0.00451462110504508	0.00646266713738441
865	121.144424438477	-14.4853448867798	5.38343000411987	0.0181509424000978	-0.00295288790948689	0.00321592413820326	-0.000680167751852423
866	119.845733642578	-13.8359956741333	5.83797359466553	-0.00522560812532902	0.00483929552137852	0.00873538758605719	-0.00847235135734081
867	121.144424438477	-14.8100185394287	6.16264820098877	-0.00197886489331722	0.00354059832170606	0.00516396993771195	-0.00555028254166245
868	121.79377746582	-14.8100185394287	5.64316940307617	0.00646266713738441	-0.00619963090866804	-0.00165419070981443	0.00289124972186983
869	121.144424438477	-14.1606702804565	5.96784353256226	-0.00165419070981443	0.00289124972186983	-0.00912170019000769	-0.00425158534198999
870	120.495079040527	-14.4853448867798	6.09771347045898	0.00841071270406246	-0.00490093370899558	0.000293855206109583	0.00191722682211548
871	120.495079040527	-13.5113220214844	5.90290880203247	-0.00912170019000769	0.000943203864153475	-0.00327756232582033	-0.00490093370899558
872	119.845733642578	-14.4853448867798	5.70810413360596	-0.00814767740666866	-0.00425158534198999	0.000618529506027699	0.00191722682211548
873	121.144424438477	-14.1606702804565	5.77303886413574	-0.00425158534198999	-0.00619963090866804	-0.00490093370899558	-0.00652430532500148
874	120.495079040527	-13.8359956741333	5.70810413360596	0.00548864435404539	-0.00197886489331722	0.00354059832170606	-3.08191010844894e-05
875	120.495079040527	-14.8100185394287	5.96784353256226	0.00191722682211548	-0.00619963090866804	-0.00100484199356288	-0.00425158534198999
876	119.845733642578	-14.8100185394287	5.90290880203247	-0.00490093370899558	-0.0026282137259841	0.0103587592020631	-0.00165419070981443
877	117.897682189941	-13.5113220214844	6.09771347045898	-0.00717365415766835	0.00159255252219737	-0.00652430532500148	0.00159255252219737
878	119.196380615234	-13.8359956741333	5.77303886413574	-3.08191010844894e-05	0.000943203864153475	-0.00457625929266214	-0.00230353930965066
879	120.495079040527	-13.5113220214844	5.51329946517944	0.00126787810586393	0.00841071270406246	-0.00425158534198999	-3.08191010844894e-05
880	122.44312286377	-14.1606702804565	6.03277826309204	0.0175015944987535	0.00970941036939621	-0.0026282137259841	-0.000680167751852423
881	119.845733642578	-14.8100185394287	5.90290880203247	0.000618529506027699	-0.00457625929266214	0.00191722682211548	0.0022419011220336
882	121.79377746582	-13.8359956741333	5.90290880203247	-0.0123684434220195	0.00613799272105098	0.00386527273803949	-0.00327756232582033
883	119.845733642578	-13.5113220214844	6.29251766204834	0.000618529506027699	0.00938473641872406	0.00776136433705688	-0.00132951640989631
884	122.44312286377	-15.134693145752	5.70810413360596	0.00970941036939621	0.01847561635077	-0.0201606266200542	0.00386527273803949
885	121.79377746582	-14.8100185394287	6.03277826309204	0.0165275707840919	0.00613799272105098	-0.0204853005707264	-0.00619963090866804
886	121.79377746582	-16.1087169647217	5.83797359466553	-0.00782300252467394	0.000618529506027699	-0.0299008563160896	-0.00619963090866804
887	121.79377746582	-14.1606702804565	5.77303886413574	0.000293855206109583	0.00354059832170606	-0.0195112787187099	-0.00295288790948689
888	119.845733642578	-14.8100185394287	5.77303886413574	-0.0165892094373703	-0.000355493422830477	-0.0383423902094364	0.00289124972186983
889	121.79377746582	-13.8359956741333	5.51329946517944	-0.0100957229733467	-0.00230353930965066	-0.0454852245748043	-0.00490093370899558
890	121.144424438477	-14.1606702804565	5.51329946517944	-0.00847235135734081	-0.00392691092565656	-0.0428878292441368	-0.00360223650932312
891	121.79377746582	-15.134693145752	6.22758293151855	-0.00327756232582033	-0.0133424662053585	-0.0415891297161579	0.00418994715437293
892	121.79377746582	-15.134693145752	6.03277826309204	-0.00977104809135199	-0.00684897974133492	-0.0406151078641415	0.00386527273803949
893	119.845733642578	-14.1606702804565	5.51329946517944	0.0188002903014421	-0.00295288790948689	-0.0383423902094364	0.00256657530553639
894	119.845733642578	-13.8359956741333	5.44836473464966	-0.0133424662053585	-0.00392691092565656	-0.00944637414067984	-0.000680167751852423
895	120.495079040527	-13.5113220214844	5.31849479675293	0.0103587592020631	-0.00100484199356288	0.0373067259788513	-0.000680167751852423
896	119.845733642578	-14.4853448867798	6.03277826309204	0.0022419011220336	-0.00295288790948689	0.0334106348454952	-0.00912170019000769
897	119.845733642578	-14.8100185394287	5.96784353256226	-0.0165892094373703	-0.00977104809135199	0.0210730116814375	0.000943203864153475
898	120.495079040527	-13.5113220214844	6.09771347045898	-0.0100957229733467	-0.00490093370899558	0.0337353087961674	-0.0026282137259841
899	121.79377746582	-14.8100185394287	5.57823419570923	0.020423661917448	0.00256657530553639	0.0194496400654316	-0.00230353930965066
900	121.79377746582	-14.4853448867798	5.77303886413574	0.0162028968334198	-0.00587495695799589	0.0175015944987535	-0.00327756232582033
901	119.845733642578	-14.1606702804565	5.90290880203247	0.00256657530553639	-0.00782300252467394	0.01847561635077	-0.00619963090866804
902	122.44312286377	-16.4333896636963	5.77303886413574	0.0022419011220336	-0.0126931173726916	0.00711201597005129	0.00906006153672934
903	120.495079040527	-13.5113220214844	5.64316940307617	0.00678734155371785	0.00386527273803949	0.00938473641872406	-3.08191010844894e-05
904	119.196380615234	-14.4853448867798	6.09771347045898	0.000293855206109583	0.0165275707840919	-0.0120437685400248	0.00581331877037883
905	123.092475891113	-14.8100185394287	6.16264820098877	0.00418994715437293	0.0191249661147594	-0.00132951640989631	-0.00327756232582033
906	122.44312286377	-14.4853448867798	5.83797359466553	-0.00360223650932312	0.00841071270406246	-0.00619963090866804	-0.00197886489331722
907	122.44312286377	-15.7840414047241	6.03277826309204	0.0136055024340749	0.00256657530553639	-3.08191010844894e-05	0.00289124972186983
908	122.44312286377	-15.134693145752	6.09771347045898	-0.00327756232582033	0.00159255252219737	-0.00619963090866804	0.00841071270406246
909	118.547035217285	-14.1606702804565	6.03277826309204	-0.00782300252467394	0.0100340843200684	-0.00295288790948689	-0.00197886489331722
910	123.092475891113	-14.8100185394287	6.03277826309204	0.00256657530553639	0.00613799272105098	-0.00652430532500148	0.00126787810586393
911	122.44312286377	-15.4593677520752	5.83797359466553	0.0188002903014421	0.00386527273803949	-3.08191010844894e-05	-0.00587495695799589
912	121.79377746582	-14.4853448867798	5.90290880203247	-0.00360223650932312	-0.00619963090866804	0.00938473641872406	-0.00425158534198999
913	122.44312286377	-14.1606702804565	5.83797359466553	-0.00587495695799589	-0.00522560812532902	0.00483929552137852	-0.000355493422830477
914	119.196380615234	-14.1606702804565	5.51329946517944	-0.000355493422830477	0.00321592413820326	-0.000355493422830477	0.00451462110504508
915	121.144424438477	-14.1606702804565	5.77303886413574	-0.000355493422830477	-0.000355493422830477	0.00451462110504508	-0.00327756232582033
916	120.495079040527	-14.1606702804565	5.64316940307617	-0.00847235135734081	-0.00230353930965066	0.00743668992072344	-0.00490093370899558
917	121.79377746582	-14.4853448867798	5.96784353256226	0.012956153601408	-0.000355493422830477	-0.00360223650932312	0.000293855206109583
918	121.144424438477	-15.134693145752	6.09771347045898	0.0113327819854021	-0.00944637414067984	0.00191722682211548	0.00354059832170606
919	121.144424438477	-15.134693145752	6.09771347045898	-0.00295288790948689	0.0106834331527352	0.00646266713738441	0.000293855206109583
920	120.495079040527	-13.8359956741333	5.44836473464966	0.000618529506027699	0.00906006153672934	-0.00490093370899558	0.00289124972186983
921	121.144424438477	-14.4853448867798	5.25356006622314	-0.0149658378213644	0.00906006153672934	-0.00587495695799589	-3.08191010844894e-05
922	123.741821289063	-15.7840414047241	5.70810413360596	-0.0152905117720366	0.00906006153672934	0.00776136433705688	0.00126787810586393
923	121.144424438477	-15.4593677520752	5.57823419570923	0.0100340843200684	0.00516396993771195	-0.00555028254166245	0.00711201597005129
924	119.845733642578	-14.4853448867798	5.90290880203247	-0.00652430532500148	0.020423661917448	-0.00197886489331722	0.00613799272105098
925	120.495079040527	-15.4593677520752	6.16264820098877	0.00256657530553639	0.00841071270406246	-0.00782300252467394	0.00711201597005129
926	122.44312286377	-14.8100185394287	6.09771347045898	0.00808603875339031	-0.000355493422830477	-0.0123684434220195	-0.00879702530801296
927	122.44312286377	-15.4593677520752	5.51329946517944	-0.00814767740666866	-0.00555028254166245	-0.00327756232582033	0.00354059832170606
928	122.44312286377	-15.7840414047241	5.70810413360596	0.00841071270406246	-0.0117190945893526	-0.0110697457566857	-0.00555028254166245
929	119.845733642578	-14.8100185394287	5.57823419570923	0.0295145437121391	0.00516396993771195	0.00126787810586393	-0.00165419070981443
930	119.196380615234	-14.1606702804565	5.51329946517944	-0.00327756232582033	-0.0026282137259841	-0.00295288790948689	0.00256657530553639
931	122.44312286377	-15.7840414047241	6.03277826309204	-0.00360223650932312	-0.00132951640989631	-0.00295288790948689	0.00548864435404539
932	122.44312286377	-15.4593677520752	5.90290880203247	0.0106834331527352	-0.0100957229733467	0.000943203864153475	0.000618529506027699
933	120.495079040527	-13.8359956741333	5.77303886413574	0.00711201597005129	-0.0146411629393697	0.00418994715437293	-0.00327756232582033
934	122.44312286377	-16.7580642700195	5.90290880203247	0.00483929552137852	-0.0208099745213985	0.00646266713738441	-0.000680167751852423
935	123.092475891113	-15.134693145752	5.70810413360596	0.00256657530553639	-0.0152905117720366	0.00873538758605719	0.00451462110504508
936	121.144424438477	-14.8100185394287	5.70810413360596	-0.00392691092565656	-0.0185372550040483	0.00126787810586393	0.00126787810586393
937	121.144424438477	-14.8100185394287	6.03277826309204	-0.00814767740666866	-0.0324982516467571	0.00483929552137852	0.0022419011220336
938	120.495079040527	-14.4853448867798	5.90290880203247	0.00516396993771195	-0.00847235135734081	0.0022419011220336	-0.00360223650932312
939	123.092475891113	-16.7580642700195	6.29251766204834	0.00646266713738441	-0.0162645354866982	-0.00522560812532902	-0.00360223650932312
940	121.79377746582	-15.134693145752	6.16264820098877	0.0123068047687411	0.01100810803473	0.00191722682211548	0.00354059832170606
941	120.495079040527	-15.4593677520752	5.70810413360596	-0.00425158534198999	0.00354059832170606	-0.00360223650932312	0.00711201597005129
942	122.44312286377	-15.134693145752	5.96784353256226	-0.00684897974133492	0.00646266713738441	0.0022419011220336	-3.08191010844894e-05
943	121.79377746582	-13.8359956741333	5.77303886413574	0.00548864435404539	0.00354059832170606	0.000618529506027699	0.00548864435404539
944	121.144424438477	-15.7840414047241	6.16264820098877	0.0171769186854362	0.00354059832170606	-0.0139918150380254	0.000943203864153475
945	122.44312286377	-15.7840414047241	6.22758293151855	0.0022419011220336	0.0200989879667759	-0.00944637414067984	-0.00619963090866804
946	119.196380615234	-15.134693145752	6.29251766204834	0.0022419011220336	0.00418994715437293	-0.00977104809135199	-0.0107450718060136
947	122.44312286377	-15.134693145752	5.70810413360596	0.0022419011220336	-0.00100484199356288	-0.00360223650932312	-0.00392691092565656
948	123.741821289063	-15.7840414047241	5.77303886413574	-0.00944637414067984	0.00289124972186983	-0.000680167751852423	0.00970941036939621
949	122.44312286377	-15.4593677520752	5.77303886413574	0.01100810803473	0.00678734155371785	-0.00684897974133492	-0.00197886489331722
950	120.495079040527	-14.4853448867798	5.83797359466553	-0.00360223650932312	0.00386527273803949	-0.00619963090866804	0.00354059832170606
951	117.897682189941	-14.1606702804565	5.64316940307617	-0.0136671401560307	0.00516396993771195	-0.000355493422830477	0.00418994715437293
952	122.44312286377	-14.8100185394287	5.90290880203247	-0.00619963090866804	-0.00100484199356288	-0.000680167751852423	0.00354059832170606
953	121.79377746582	-14.1606702804565	5.64316940307617	-0.00847235135734081	-0.00522560812532902	0.01100810803473	0.00906006153672934
954	119.845733642578	-14.4853448867798	5.70810413360596	-0.00749832857400179	-3.08191010844894e-05	0.00743668992072344	-3.08191010844894e-05
955	121.79377746582	-15.7840414047241	5.51329946517944	-0.00392691092565656	-0.00392691092565656	0.01100810803473	0.00191722682211548
956	121.79377746582	-13.8359956741333	5.44836473464966	-0.00230353930965066	-0.00912170019000769	0.0113327819854021	0.00191722682211548
957	120.495079040527	-15.4593677520752	5.90290880203247	-0.0159398596733809	0.00191722682211548	0.00776136433705688	0.000943203864153475
958	121.144424438477	-15.134693145752	5.83797359466553	-0.00165419070981443	-0.000680167751852423	0.00289124972186983	0.00548864435404539
959	121.144424438477	-13.8359956741333	5.77303886413574	0.00581331877037883	-0.00197886489331722	0.00289124972186983	0.00289124972186983
960	119.845733642578	-14.8100185394287	5.77303886413574	-0.00977104809135199	-0.000680167751852423	0.00256657530553639	-0.00132951640989631
961	121.144424438477	-14.1606702804565	5.70810413360596	0.00289124972186983	-0.00522560812532902	-0.0123684434220195	0.0022419011220336
962	120.495079040527	-15.4593677520752	5.64316940307617	0.00451462110504508	0.00808603875339031	0.00776136433705688	-0.0026282137259841
963	122.44312286377	-13.8359956741333	5.51329946517944	0.000293855206109583	0.00516396993771195	-0.00165419070981443	0.00159255252219737
964	121.144424438477	-14.4853448867798	5.44836473464966	0.0123068047687411	0.00451462110504508	-0.00749832857400179	0.00970941036939621
965	121.79377746582	-14.8100185394287	5.90290880203247	0.00483929552137852	0.00841071270406246	-0.00912170019000769	-0.00100484199356288
966	119.845733642578	-15.4593677520752	6.09771347045898	0.0188002903014421	0.00613799272105098	-0.00782300252467394	-0.000355493422830477
967	119.196380615234	-14.1606702804565	6.22758293151855	-0.0104203969240189	0.00191722682211548	0.00418994715437293	-0.00100484199356288
968	120.495079040527	-14.1606702804565	5.38343000411987	0.0171769186854362	0.00743668992072344	-0.00230353930965066	-0.0026282137259841
969	121.79377746582	-14.1606702804565	5.18862533569336	0.0178262684494257	0.00289124972186983	-0.00652430532500148	-0.00360223650932312
970	121.79377746582	-15.7840414047241	5.77303886413574	-0.00360223650932312	0.00354059832170606	0.00808603875339031	0.00548864435404539
971	119.845733642578	-15.7840414047241	5.96784353256226	0.0304885655641556	-0.00360223650932312	-0.00360223650932312	-0.00165419070981443
972	119.196380615234	-14.4853448867798	5.96784353256226	-0.0126931173726916	0.000293855206109583	0.000618529506027699	-0.00977104809135199
973	119.196380615234	-15.134693145752	6.22758293151855	-0.0139918150380254	-0.00392691092565656	0.00873538758605719	0.00451462110504508
974	122.44312286377	-15.134693145752	6.29251766204834	-0.00392691092565656	0.00483929552137852	0.00451462110504508	-0.00132951640989631
975	122.44312286377	-14.8100185394287	5.70810413360596	-0.000680167751852423	0.00906006153672934	0.00841071270406246	0.00321592413820326
976	121.144424438477	-14.8100185394287	5.31849479675293	-0.00132951640989631	0.000943203864153475	-0.00230353930965066	-0.00392691092565656
977	119.845733642578	-15.134693145752	5.51329946517944	-0.00977104809135199	-3.08191010844894e-05	0.0103587592020631	0.000943203864153475
978	119.845733642578	-15.7840414047241	6.03277826309204	0.000293855206109583	0.0022419011220336	-0.00619963090866804	0.0132808275520802
979	123.092475891113	-15.4593677520752	6.16264820098877	0.000618529506027699	0.000618529506027699	-0.00490093370899558	-0.00327756232582033
980	120.495079040527	-14.8100185394287	5.83797359466553	-3.08191010844894e-05	0.00483929552137852	-0.00652430532500148	0.00256657530553639
981	123.092475891113	-15.7840414047241	6.03277826309204	0.00289124972186983	-0.00295288790948689	-3.08191010844894e-05	0.00159255252219737
982	121.144424438477	-16.4333896636963	5.70810413360596	0.00483929552137852	-0.00522560812532902	-0.00555028254166245	-0.00327756232582033
983	121.144424438477	-15.134693145752	5.51329946517944	0.00159255252219737	0.00483929552137852	-0.00132951640989631	0.00841071270406246
984	119.196380615234	-14.4853448867798	5.83797359466553	0.00354059832170606	0.0113327819854021	-3.08191010844894e-05	0.000293855206109583
985	121.79377746582	-14.8100185394287	5.64316940307617	-3.08191010844894e-05	0.000618529506027699	-0.021459324285388	0.000293855206109583
986	119.845733642578	-14.8100185394287	5.83797359466553	0.00548864435404539	0.00354059832170606	-0.00879702530801296	-0.00360223650932312
987	119.845733642578	-16.1087169647217	6.03277826309204	0.012956153601408	-0.00847235135734081	-0.00392691092565656	0.000618529506027699
988	121.79377746582	-14.8100185394287	6.16264820098877	-0.00165419070981443	0.000618529506027699	-0.00555028254166245	-0.00100484199356288
989	119.845733642578	-15.7840414047241	6.09771347045898	0.00256657530553639	-0.00132951640989631	0.000293855206109583	-0.000680167751852423
990	121.144424438477	-14.8100185394287	5.64316940307617	0.00581331877037883	0.00289124972186983	-0.00132951640989631	-0.00295288790948689
991	120.495079040527	-14.4853448867798	5.70810413360596	-0.00749832857400179	-0.0120437685400248	-0.0172385573387146	-0.00360223650932312
992	121.79377746582	-15.4593677520752	5.51329946517944	0.00126787810586393	-0.00522560812532902	0.00354059832170606	-0.00944637414067984
993	119.845733642578	-15.7840414047241	5.90290880203247	-0.00814767740666866	0.00321592413820326	0.00678734155371785	0.00581331877037883
994	119.845733642578	-15.7840414047241	6.16264820098877	-0.00132951640989631	0.000618529506027699	0.00321592413820326	-0.000355493422830477
995	121.79377746582	-15.7840414047241	6.29251766204834	-0.00555028254166245	0.00483929552137852	0.0022419011220336	0.00256657530553639
996	121.79377746582	-15.4593677520752	5.57823419570923	-0.00327756232582033	-0.00392691092565656	0.00678734155371785	0.000293855206109583
997	121.144424438477	-16.1087169647217	5.70810413360596	-0.00814767740666866	-0.00944637414067984	0.00711201597005129	-0.00392691092565656
998	123.092475891113	-17.0827388763428	5.70810413360596	-0.00684897974133492	-0.0315242260694504	0.00678734155371785	0.000618529506027699
999	119.845733642578	-15.7840414047241	6.16264820098877	0.0165275707840919	-0.00619963090866804	0.00516396993771195	0.00321592413820326
1000	117.897682189941	-14.4853448867798	5.51329946517944	-0.00847235135734081	-0.0211346503347158	-3.08191010844894e-05	0.00256657530553639
1001	122.44312286377	-15.7840414047241	5.90290880203247	-0.00165419070981443	0.00256657530553639	-0.00619963090866804	-0.0026282137259841
1002	120.495079040527	-14.8100185394287	5.83797359466553	0.0188002903014421	0.000618529506027699	0.0022419011220336	-0.00327756232582033
1003	121.79377746582	-17.0827388763428	5.70810413360596	0.00159255252219737	-0.00392691092565656	-0.00619963090866804	0.00743668992072344
1004	119.845733642578	-14.8100185394287	5.51329946517944	0.00191722682211548	0.0152288740500808	-0.0120437685400248	0.00354059832170606
1005	118.547035217285	-15.134693145752	5.77303886413574	-0.0130177913233638	0.00743668992072344	-0.023407369852066	0.0126314787194133
1006	121.144424438477	-14.1606702804565	5.90290880203247	-0.00100484199356288	0.00581331877037883	-0.0107450718060136	-0.0026282137259841
1007	119.845733642578	-14.4853448867798	5.64316940307617	-0.00230353930965066	0.00646266713738441	-0.0113944197073579	-0.00490093370899558
1008	123.092475891113	-15.7840414047241	5.70810413360596	0.00191722682211548	0.0142548503354192	-0.00912170019000769	0.00321592413820326
1009	122.44312286377	-16.1087169647217	6.09771347045898	0.000293855206109583	0.0132808275520802	-0.00425158534198999	-0.000680167751852423
1010	117.897682189941	-15.134693145752	5.57823419570923	0.00613799272105098	0.0113327819854021	0.000618529506027699	-0.000355493422830477
1011	120.495079040527	-15.134693145752	5.70810413360596	0.00483929552137852	0.0022419011220336	0.0022419011220336	-0.00100484199356288
1012	123.092475891113	-16.1087169647217	5.83797359466553	-0.0139918150380254	-0.0130177913233638	0.00418994715437293	-0.00555028254166245
1013	120.495079040527	-14.8100185394287	5.64316940307617	-0.00879702530801296	0.000618529506027699	0.00386527273803949	-3.08191010844894e-05
1014	122.44312286377	-17.0827388763428	5.90290880203247	0.025618452578783	-0.0107450718060136	0.00808603875339031	-0.00132951640989631
1015	122.44312286377	-16.1087169647217	6.03277826309204	-0.00684897974133492	0.00516396993771195	0.00321592413820326	0.00126787810586393
1016	120.495079040527	-15.4593677520752	5.96784353256226	-0.00522560812532902	0.00678734155371785	0.0022419011220336	-0.0026282137259841
1017	122.44312286377	-15.7840414047241	5.64316940307617	-0.00684897974133492	-0.000355493422830477	0.00516396993771195	-0.0026282137259841
1018	123.092475891113	-16.1087169647217	5.77303886413574	0.00873538758605719	0.00678734155371785	0.0106834331527352	0.000943203864153475
1019	120.495079040527	-16.4333896636963	5.96784353256226	-0.0026282137259841	-0.00230353930965066	0.00808603875339031	-0.00717365415766835
1020	120.495079040527	-14.8100185394287	5.96784353256226	-0.000680167751852423	0.00646266713738441	-0.00652430532500148	0.000618529506027699
1021	121.144424438477	-15.7840414047241	6.16264820098877	-0.0117190945893526	0.00516396993771195	-0.000355493422830477	0.00483929552137852
1022	123.092475891113	-15.134693145752	5.90290880203247	-0.00522560812532902	0.00906006153672934	-0.00717365415766835	-0.00522560812532902
1023	121.144424438477	-14.8100185394287	6.42238759994507	0.000943203864153475	0.0116574559360743	-0.00717365415766835	-0.000680167751852423
1024	122.44312286377	-16.4333896636963	6.03277826309204	0.0123068047687411	0.00938473641872406	-0.0295761823654175	0.00581331877037883
1025	123.092475891113	-16.1087169647217	5.77303886413574	-0.0169138833880424	0.013930176384747	-0.0224333461374044	0.000293855206109583
1026	119.196380615234	-16.1087169647217	5.90290880203247	-0.00879702530801296	0.0158782228827477	-0.0224333461374044	-0.00165419070981443
1027	122.44312286377	-17.0827388763428	6.03277826309204	-0.00684897974133492	0.00418994715437293	-0.0113944197073579	-0.00392691092565656
1028	122.44312286377	-15.134693145752	5.70810413360596	0.0022419011220336	-0.00132951640989631	-0.0143164889886975	0.00808603875339031
1029	121.144424438477	-14.4853448867798	5.83797359466553	0.00581331877037883	0.00548864435404539	-0.00749832857400179	-0.0026282137259841
1030	123.741821289063	-17.0827388763428	6.16264820098877	-0.00782300252467394	0.00548864435404539	-0.00912170019000769	-0.00197886489331722
1031	123.092475891113	-15.7840414047241	5.57823419570923	-0.00230353930965066	0.000293855206109583	0.00646266713738441	0.00321592413820326
1032	120.495079040527	-15.4593677520752	5.57823419570923	-0.00717365415766835	-0.0026282137259841	0.0132808275520802	-0.00619963090866804
1033	119.845733642578	-14.4853448867798	5.31849479675293	-0.00425158534198999	-0.00392691092565656	0.00873538758605719	0.00548864435404539
1034	121.79377746582	-15.7840414047241	6.22758293151855	0.00126787810586393	-0.0169138833880424	-0.00490093370899558	0.00743668992072344
1035	122.44312286377	-17.407413482666	5.96784353256226	0.00970941036939621	-0.0299008563160896	-0.0143164889886975	-0.00619963090866804
1036	121.79377746582	-15.4593677520752	5.90290880203247	-0.0172385573387146	-0.00652430532500148	0.00159255252219737	-0.00295288790948689
1037	120.495079040527	-16.1087169647217	5.83797359466553	-0.0133424662053585	-0.0143164889886975	-0.00295288790948689	-3.08191010844894e-05
1038	123.092475891113	-16.1087169647217	5.64316940307617	0.0243197549134493	0.00256657530553639	0.0168522447347641	0.00386527273803949
1039	123.092475891113	-15.7840414047241	5.57823419570923	-0.00717365415766835	0.000618529506027699	0.0149041991680861	-0.00165419070981443
1040	121.79377746582	-15.134693145752	5.83797359466553	-0.00360223650932312	-0.00749832857400179	0.00678734155371785	-0.00587495695799589
1041	123.741821289063	-15.7840414047241	5.64316940307617	0.00743668992072344	0.00289124972186983	-0.00392691092565656	-3.08191010844894e-05
1042	119.845733642578	-15.7840414047241	5.90290880203247	-0.00555028254166245	0.00776136433705688	-0.0292515084147453	-0.00587495695799589
1043	120.495079040527	-14.4853448867798	5.90290880203247	0.00808603875339031	0.0158782228827477	-0.0451605506241322	-0.00132951640989631
1044	121.144424438477	-14.8100185394287	5.77303886413574	-0.000355493422830477	0.0252937767654657	-0.0412644557654858	-0.00392691092565656
1045	121.79377746582	-15.4593677520752	5.77303886413574	0.0149041991680861	0.0213976856321096	-0.0363943427801132	-0.0100957229733467
1046	121.144424438477	-15.7840414047241	5.64316940307617	0.00711201597005129	0.0149041991680861	-0.00782300252467394	-0.00132951640989631
1047	119.845733642578	-14.8100185394287	5.38343000411987	-0.00425158534198999	0.011982130818069	-0.0026282137259841	-3.08191010844894e-05
1048	121.79377746582	-15.7840414047241	6.16264820098877	0.00548864435404539	0.0171769186854362	0.00743668992072344	0.00613799272105098
1049	121.144424438477	-14.8100185394287	5.64316940307617	0.0178262684494257	0.0178262684494257	0.000943203864153475	0.0022419011220336
1050	120.495079040527	-14.8100185394287	6.22758293151855	0.00256657530553639	0.00970941036939621	-0.00327756232582033	0.00418994715437293
1051	121.79377746582	-16.1087169647217	5.77303886413574	0.0116574559360743	-0.00360223650932312	-0.00295288790948689	-0.00132951640989631
1052	123.092475891113	-15.134693145752	5.64316940307617	-0.0026282137259841	-0.0107450718060136	0.00841071270406246	-0.00100484199356288
1053	117.248336791992	-15.134693145752	5.83797359466553	-0.0175632312893867	-0.00522560812532902	0.0171769186854362	0.00451462110504508
1054	121.79377746582	-15.7840414047241	6.09771347045898	-0.00295288790948689	-0.00879702530801296	0.0200989879667759	0.00386527273803949
1055	122.44312286377	-15.4593677520752	5.90290880203247	0.00711201597005129	-0.00717365415766835	0.0181509424000978	-0.000355493422830477
1056	123.092475891113	-16.4333896636963	5.90290880203247	0.0022419011220336	-0.0182125810533762	0.0269171483814716	-0.000680167751852423
1057	123.092475891113	-16.1087169647217	6.29251766204834	-0.00555028254166245	-0.0136671401560307	0.0152288740500808	-0.000355493422830477
1058	120.495079040527	-16.1087169647217	5.96784353256226	-0.0126931173726916	-0.0198359526693821	0.011982130818069	0.00256657530553639
1059	121.144424438477	-14.8100185394287	5.44836473464966	0.0113327819854021	-0.0156151866540313	0.00938473641872406	0.00386527273803949
1060	123.092475891113	-15.7840414047241	5.64316940307617	-0.00327756232582033	-0.0100957229733467	0.00873538758605719	-0.0026282137259841
1061	123.092475891113	-16.7580642700195	5.83797359466553	-0.0156151866540313	0.00516396993771195	0.00711201597005129	-0.000680167751852423
1062	120.495079040527	-15.4593677520752	5.83797359466553	0.000293855206109583	-0.0117190945893526	0.000943203864153475	-0.000355493422830477
1063	120.495079040527	-16.1087169647217	5.90290880203247	0.00678734155371785	0.00711201597005129	-0.00392691092565656	0.00321592413820326
1064	121.79377746582	-15.7840414047241	6.03277826309204	0.011982130818069	0.00808603875339031	-0.0188619289547205	0.00256657530553639
1065	122.44312286377	-15.134693145752	5.44836473464966	0.000943203864153475	0.011982130818069	-0.00782300252467394	0.000943203864153475
1066	122.44312286377	-15.4593677520752	5.38343000411987	-0.0169138833880424	-3.08191010844894e-05	-0.00360223650932312	-0.00555028254166245
1067	124.391174316406	-17.407413482666	5.57823419570923	-0.0146411629393697	-0.0117190945893526	-0.0123684434220195	-0.00490093370899558
1068	123.092475891113	-15.4593677520752	5.77303886413574	-0.00165419070981443	0.00581331877037883	0.00678734155371785	-0.00100484199356288
1069	118.547035217285	-14.1606702804565	6.03277826309204	0.0175015944987535	0.00808603875339031	0.00776136433705688	0.00159255252219737
1070	121.79377746582	-15.134693145752	5.96784353256226	0.00970941036939621	0.00873538758605719	-0.00652430532500148	0.00126787810586393
1071	122.44312286377	-15.134693145752	5.64316940307617	0.00256657530553639	0.00516396993771195	0.000293855206109583	-0.000355493422830477
1072	122.44312286377	-16.7580642700195	5.90290880203247	-0.00652430532500148	-0.00749832857400179	0.00711201597005129	-0.00490093370899558
1073	119.845733642578	-14.8100185394287	5.51329946517944	-0.00490093370899558	-0.000680167751852423	0.00841071270406246	0.00516396993771195
1074	119.196380615234	-15.134693145752	5.64316940307617	-0.0133424662053585	-0.00197886489331722	0.00126787810586393	0.000943203864153475
1075	123.741821289063	-15.7840414047241	5.77303886413574	0.00646266713738441	0.00776136433705688	0.00386527273803949	-0.00295288790948689
1076	123.092475891113	-16.4333896636963	5.64316940307617	-0.0117190945893526	0.0132808275520802	-0.00814767740666866	0.00613799272105098
1077	123.092475891113	-16.1087169647217	6.03277826309204	-0.00360223650932312	0.000943203864153475	-0.0139918150380254	0.000293855206109583
1078	121.144424438477	-16.1087169647217	6.16264820098877	-0.0146411629393697	0.00386527273803949	-0.00360223650932312	-0.00490093370899558
1079	119.196380615234	-14.4853448867798	5.51329946517944	-0.00717365415766835	0.00548864435404539	-0.00555028254166245	0.00321592413820326
1080	122.44312286377	-15.4593677520752	5.70810413360596	-0.00944637414067984	0.00808603875339031	-0.00652430532500148	-0.00197886489331722
1081	123.741821289063	-16.1087169647217	5.51329946517944	-0.00392691092565656	-0.00295288790948689	-0.0107450718060136	0.00321592413820326
1082	121.144424438477	-14.8100185394287	5.51329946517944	0.00548864435404539	-0.00490093370899558	-0.0026282137259841	-0.00360223650932312
1083	122.44312286377	-17.407413482666	5.96784353256226	0.00613799272105098	-0.00392691092565656	-0.00457625929266214	0.00841071270406246
1084	123.741821289063	-16.4333896636963	5.90290880203247	0.0155535480007529	0.00776136433705688	-0.00425158534198999	0.00354059832170606
1085	121.79377746582	-15.4593677520752	5.90290880203247	0.00646266713738441	-0.000680167751852423	-0.0169138833880424	0.00354059832170606
1086	123.092475891113	-15.134693145752	5.51329946517944	0.00743668992072344	0.0113327819854021	-0.0110697457566857	0.000293855206109583
1087	123.092475891113	-16.1087169647217	5.77303886413574	0.00613799272105098	0.0022419011220336	-0.00847235135734081	-0.00197886489331722
1088	121.79377746582	-17.0827388763428	5.70810413360596	0.01100810803473	-0.0113944197073579	-0.00717365415766835	0.00126787810586393
1089	120.495079040527	-14.4853448867798	5.64316940307617	0.00711201597005129	-0.00425158534198999	-0.00814767740666866	0.00548864435404539
1090	119.845733642578	-15.134693145752	5.77303886413574	0.00418994715437293	-0.0026282137259841	-0.0123684434220195	0.00256657530553639
1091	123.741821289063	-15.4593677520752	6.09771347045898	-0.00100484199356288	-0.00684897974133492	-0.00392691092565656	0.000293855206109583
1092	123.092475891113	-15.4593677520752	6.22758293151855	-0.00587495695799589	-0.0292515084147453	0.00581331877037883	-0.00295288790948689
1093	121.144424438477	-15.7840414047241	5.70810413360596	-0.00392691092565656	-0.0399657599627972	-0.00619963090866804	-3.08191010844894e-05
1094	122.44312286377	-15.134693145752	5.51329946517944	-0.00749832857400179	0.00321592413820326	0.00548864435404539	0.00548864435404539
1095	119.845733642578	-15.7840414047241	5.83797359466553	-0.0165892094373703	-0.0104203969240189	0.00808603875339031	-0.00490093370899558
1096	123.092475891113	-15.7840414047241	6.09771347045898	0.00776136433705688	-0.000355493422830477	0.00808603875339031	0.0022419011220336
1097	123.092475891113	-15.7840414047241	5.64316940307617	-0.00165419070981443	-0.00197886489331722	0.0022419011220336	-0.000680167751852423
1098	121.144424438477	-14.8100185394287	5.77303886413574	-0.00619963090866804	0.000943203864153475	0.00191722682211548	-0.00295288790948689
1099	121.144424438477	-15.7840414047241	6.16264820098877	0.00743668992072344	-0.00295288790948689	-0.0026282137259841	0.00451462110504508
1100	124.391174316406	-16.1087169647217	5.96784353256226	-0.00295288790948689	0.000293855206109583	-0.00360223650932312	0.00159255252219737
1101	120.495079040527	-15.7840414047241	5.83797359466553	-0.00425158534198999	-0.00197886489331722	-0.00847235135734081	-0.00619963090866804
1102	121.79377746582	-15.134693145752	5.38343000411987	0.00678734155371785	0.0103587592020631	-0.00100484199356288	-0.00295288790948689
1103	122.44312286377	-16.1087169647217	5.90290880203247	0.00191722682211548	0.00451462110504508	-0.0143164889886975	0.00711201597005129
1104	123.741821289063	-17.407413482666	5.77303886413574	0.0106834331527352	0.0100340843200684	-0.00100484199356288	0.00159255252219737
1105	123.741821289063	-15.7840414047241	6.22758293151855	0.0155535480007529	0.0113327819854021	-0.0113944197073579	0.00159255252219737
1106	121.144424438477	-15.4593677520752	5.96784353256226	-0.0159398596733809	0.00451462110504508	-0.00425158534198999	0.00451462110504508
1107	123.092475891113	-16.1087169647217	5.64316940307617	0.0113327819854021	0.00841071270406246	-0.0133424662053585	-0.00197886489331722
1108	124.391174316406	-15.4593677520752	5.57823419570923	0.00451462110504508	0.012956153601408	-0.00230353930965066	-0.000680167751852423
1109	121.144424438477	-16.4333896636963	5.57823419570923	0.00646266713738441	0.0126314787194133	-0.00327756232582033	-0.00230353930965066
1110	121.79377746582	-15.4593677520752	5.57823419570923	0.0100340843200684	0.0194496400654316	-0.00490093370899558	-0.000680167751852423
1111	121.144424438477	-16.1087169647217	5.83797359466553	-0.0149658378213644	0.0158782228827477	0.00289124972186983	-0.000680167751852423
1112	123.092475891113	-16.1087169647217	5.90290880203247	0.00126787810586393	0.00711201597005129	0.0123068047687411	-3.08191010844894e-05
1113	122.44312286377	-15.4593677520752	5.57823419570923	-0.00392691092565656	-0.00197886489331722	0.00354059832170606	0.000293855206109583
1114	121.144424438477	-15.4593677520752	5.38343000411987	0.00418994715437293	0.00354059832170606	0.000618529506027699	0.00548864435404539
1115	121.79377746582	-15.7840414047241	5.77303886413574	0.000618529506027699	-0.000355493422830477	0.00808603875339031	0.000618529506027699
1116	120.495079040527	-15.134693145752	6.03277826309204	-0.00684897974133492	0.00743668992072344	0.00289124972186983	0.00191722682211548
1117	121.79377746582	-15.4593677520752	5.90290880203247	0.00776136433705688	0.0022419011220336	0.0155535480007529	-0.00360223650932312
1118	121.144424438477	-14.8100185394287	5.77303886413574	-0.00425158534198999	-0.00555028254166245	-0.00295288790948689	0.00289124972186983
1119	123.092475891113	-16.1087169647217	6.42238759994507	0.0100340843200684	0.00386527273803949	0.00289124972186983	-0.00197886489331722
1120	123.741821289063	-17.407413482666	5.96784353256226	0.0168522447347641	-0.0302255302667618	-0.00684897974133492	0.000293855206109583
1121	120.495079040527	-15.134693145752	5.51329946517944	-0.0113944197073579	-0.00782300252467394	-0.00457625929266214	-0.00587495695799589
1122	120.495079040527	-15.4593677520752	5.44836473464966	-0.0227580219507217	-0.00782300252467394	-0.00132951640989631	-0.00425158534198999
1123	122.44312286377	-15.4593677520752	5.57823419570923	0.00776136433705688	-0.00847235135734081	-0.0175632312893867	-0.0026282137259841
1124	123.092475891113	-16.4333896636963	5.70810413360596	0.00483929552137852	0.00548864435404539	-0.00912170019000769	-0.000680167751852423
1125	122.44312286377	-17.0827388763428	5.90290880203247	0.00548864435404539	-0.0159398596733809	-0.0146411629393697	-0.00425158534198999
1126	123.741821289063	-15.7840414047241	6.29251766204834	-0.00587495695799589	-0.00100484199356288	0.000293855206109583	0.00256657530553639
1127	121.144424438477	-15.7840414047241	6.35745286941528	0.000943203864153475	-0.00879702530801296	-0.00619963090866804	-0.000355493422830477
1128	122.44312286377	-15.7840414047241	5.83797359466553	0.0100340843200684	0.00354059832170606	0.00289124972186983	0.00256657530553639
1129	121.144424438477	-14.8100185394287	5.57823419570923	0.00678734155371785	0.013930176384747	0.00451462110504508	0.00354059832170606
1130	123.741821289063	-15.7840414047241	5.83797359466553	0.00808603875339031	0.000943203864153475	-0.00490093370899558	0.00126787810586393
1131	123.741821289063	-16.4333896636963	6.16264820098877	-0.00555028254166245	-0.000355493422830477	-0.00457625929266214	-0.00197886489331722
1132	117.897682189941	-15.134693145752	6.09771347045898	0.00841071270406246	0.00386527273803949	0.00516396993771195	-0.00490093370899558
1133	123.092475891113	-16.4333896636963	6.16264820098877	-0.00879702530801296	0.00191722682211548	-0.000355493422830477	0.00321592413820326
1134	122.44312286377	-15.4593677520752	5.64316940307617	-0.00555028254166245	0.00191722682211548	-0.000355493422830477	-0.000355493422830477
1135	121.144424438477	-14.8100185394287	5.77303886413574	0.0116574559360743	0.000943203864153475	0.00906006153672934	-0.000355493422830477
1136	121.144424438477	-16.7580642700195	5.90290880203247	0.00256657530553639	-0.0026282137259841	0.00256657530553639	0.00483929552137852
1137	121.144424438477	-15.134693145752	5.83797359466553	0.000293855206109583	0.00126787810586393	0.00776136433705688	0.00613799272105098
1138	121.144424438477	-14.4853448867798	5.70810413360596	-0.00652430532500148	-0.00132951640989631	-0.0113944197073579	0.000943203864153475
1139	123.092475891113	-15.7840414047241	5.77303886413574	0.00841071270406246	0.00483929552137852	-0.00555028254166245	0.00159255252219737
1140	121.79377746582	-15.134693145752	5.96784353256226	0.00386527273803949	-0.00490093370899558	-0.00782300252467394	0.000618529506027699
1141	121.144424438477	-15.134693145752	5.77303886413574	-0.00295288790948689	-0.0282774847000837	-0.00327756232582033	0.00354059832170606
1142	122.44312286377	-15.134693145752	5.70810413360596	0.0100340843200684	0.00970941036939621	-0.00847235135734081	0.00678734155371785
1143	119.196380615234	-14.1606702804565	5.57823419570923	0.013930176384747	-0.00360223650932312	-0.00944637414067984	-0.00230353930965066
1144	121.144424438477	-15.4593677520752	5.70810413360596	0.00970941036939621	0.0123068047687411	-0.00360223650932312	0.00159255252219737
1145	122.44312286377	-15.7840414047241	5.51329946517944	0.00256657530553639	0.00873538758605719	-0.017887907102704	0.000618529506027699
1146	122.44312286377	-15.7840414047241	5.90290880203247	0.00678734155371785	0.00841071270406246	-0.0143164889886975	-0.00327756232582033
1147	123.741821289063	-16.4333896636963	6.03277826309204	0.0103587592020631	-0.00327756232582033	-0.0149658378213644	0.000943203864153475
1148	119.845733642578	-14.8100185394287	6.03277826309204	0.0100340843200684	0.00711201597005129	-0.00782300252467394	0.00516396993771195
1149	120.495079040527	-14.4853448867798	5.64316940307617	-0.0110697457566857	0.00841071270406246	-0.0104203969240189	0.000293855206109583
1150	122.44312286377	-15.134693145752	5.38343000411987	0.00873538758605719	0.00841071270406246	-0.0026282137259841	-0.00587495695799589
1151	121.144424438477	-14.8100185394287	5.77303886413574	0.0132808275520802	-0.00165419070981443	0.00743668992072344	-0.00490093370899558
1152	120.495079040527	-15.4593677520752	5.57823419570923	0.0022419011220336	-0.00782300252467394	0.00970941036939621	-0.00197886489331722
1153	123.092475891113	-14.8100185394287	5.90290880203247	-0.00490093370899558	-3.08191010844894e-05	-0.00100484199356288	0.00321592413820326
1154	121.144424438477	-14.8100185394287	6.29251766204834	-0.00652430532500148	0.0116574559360743	0.011982130818069	0.0022419011220336
1155	120.495079040527	-13.8359956741333	5.70810413360596	0.00873538758605719	-0.00327756232582033	0.00451462110504508	-0.00165419070981443
1156	121.144424438477	-14.4853448867798	5.51329946517944	-0.00749832857400179	0.000618529506027699	0.00970941036939621	0.0022419011220336
1157	122.44312286377	-15.7840414047241	5.77303886413574	-0.00327756232582033	-0.0120437685400248	0.0116574559360743	0.00191722682211548
1158	123.092475891113	-14.8100185394287	5.96784353256226	0.000618529506027699	-0.00457625929266214	0.01100810803473	0.000293855206109583
1159	119.196380615234	-15.4593677520752	6.29251766204834	-0.00132951640989631	0.00906006153672934	0.00483929552137852	0.00938473641872406
1160	120.495079040527	-14.1606702804565	5.83797359466553	0.000293855206109583	0.000293855206109583	-0.00132951640989631	-0.00555028254166245
1161	121.79377746582	-13.8359956741333	5.90290880203247	-0.000680167751852423	-0.00165419070981443	-0.00165419070981443	0.00159255252219737
1162	121.79377746582	-16.1087169647217	6.03277826309204	0.00483929552137852	-0.0110697457566857	-0.00814767740666866	-0.00100484199356288
1163	120.495079040527	-14.4853448867798	5.51329946517944	0.00873538758605719	-0.00197886489331722	-0.00230353930965066	0.00159255252219737
1164	117.897682189941	-13.5113220214844	5.38343000411987	0.00354059832170606	0.00483929552137852	-0.0133424662053585	-0.000680167751852423
1165	121.79377746582	-14.8100185394287	5.77303886413574	0.0100340843200684	0.00483929552137852	-0.0156151866540313	0.00354059832170606
1166	122.44312286377	-15.4593677520752	5.57823419570923	0.00970941036939621	0.00191722682211548	-0.0104203969240189	-0.00165419070981443
1167	122.44312286377	-15.134693145752	5.96784353256226	-0.00490093370899558	0.000943203864153475	-0.00879702530801296	-0.00457625929266214
1168	120.495079040527	-14.4853448867798	5.90290880203247	0.00289124972186983	-0.00295288790948689	-0.0117190945893526	0.00516396993771195
1169	117.897682189941	-14.1606702804565	5.77303886413574	-0.0204853005707264	0.0158782228827477	-0.0266541130840778	0.00678734155371785
1170	122.44312286377	-14.8100185394287	5.64316940307617	0.0165275707840919	0.0149041991680861	-0.0311995539814234	0.00711201597005129
1171	121.144424438477	-14.4853448867798	5.77303886413574	-0.00879702530801296	0.0100340843200684	-0.0350956469774246	-0.00814767740666866
1172	119.845733642578	-14.1606702804565	5.83797359466553	-0.00782300252467394	0.00483929552137852	-0.0292515084147453	0.00678734155371785
1173	123.092475891113	-16.4333896636963	6.16264820098877	-0.000680167751852423	0.00711201597005129	-0.0221086721867323	-0.000355493422830477
1174	121.144424438477	-14.8100185394287	6.09771347045898	-0.00165419070981443	0.012956153601408	-0.0477579422295094	0.00354059832170606
1175	119.845733642578	-15.134693145752	6.35745286941528	-0.00749832857400179	0.01100810803473	-0.0493813157081604	-0.00457625929266214
1176	123.092475891113	-14.8100185394287	5.77303886413574	0.00126787810586393	0.0155535480007529	-0.0305502042174339	-0.00717365415766835
1177	122.44312286377	-14.8100185394287	5.57823419570923	0.00256657530553639	0.0213976856321096	-0.0110697457566857	-0.00197886489331722
1178	121.144424438477	-15.7840414047241	5.70810413360596	0.011982130818069	0.00581331877037883	0.00483929552137852	-0.00295288790948689
1179	119.845733642578	-13.8359956741333	5.90290880203247	0.00451462110504508	0.0194496400654316	0.0188002903014421	-0.00749832857400179
1180	119.196380615234	-14.4853448867798	5.77303886413574	0.00776136433705688	0.0113327819854021	0.0324366129934788	0.00516396993771195
1181	121.144424438477	-14.4853448867798	5.77303886413574	-0.00847235135734081	-0.00132951640989631	0.0249691028147936	-0.00360223650932312
1182	121.79377746582	-14.8100185394287	6.35745286941528	0.00646266713738441	0.00289124972186983	0.0317872650921345	0.00126787810586393
1183	121.79377746582	-14.4853448867798	6.16264820098877	0.000293855206109583	-0.00230353930965066	0.0188002903014421	-0.000680167751852423
1184	119.845733642578	-13.8359956741333	5.64316940307617	0.0178262684494257	0.00581331877037883	0.0230210572481155	0.000618529506027699
1185	117.897682189941	-13.8359956741333	6.03277826309204	-0.0159398596733809	0.000293855206109583	0.0317872650921345	0.00451462110504508
1186	120.495079040527	-14.8100185394287	6.09771347045898	-3.08191010844894e-05	-0.0185372550040483	0.0233457311987877	-0.00587495695799589
1187	121.144424438477	-13.5113220214844	5.90290880203247	-0.0104203969240189	-0.0110697457566857	0.0175015944987535	-3.08191010844894e-05
1188	120.495079040527	-13.8359956741333	5.64316940307617	0.0265924744307995	0.00581331877037883	0.0168522447347641	0.00386527273803949
1189	121.144424438477	-15.4593677520752	5.90290880203247	0.00613799272105098	-0.0240567177534103	0.0165275707840919	0.00776136433705688
1190	122.44312286377	-14.8100185394287	5.96784353256226	0.0149041991680861	-0.0159398596733809	0.012956153601408	-0.0026282137259841
1191	117.897682189941	-12.8619728088379	5.57823419570923	-0.0182125810533762	-0.0198359526693821	0.0106834331527352	0.00418994715437293
1192	121.79377746582	-14.1606702804565	5.12369012832642	0.0188002903014421	-0.0191866029053926	0.0220470335334539	-0.00392691092565656
1193	121.144424438477	-13.1866474151611	5.51329946517944	-0.00360223650932312	-0.0026282137259841	0.0165275707840919	-0.000355493422830477
1194	121.79377746582	-15.4593677520752	5.83797359466553	0.00776136433705688	-0.021459324285388	0.0191249661147594	-0.000680167751852423
1195	121.79377746582	-14.8100185394287	5.96784353256226	-0.00197886489331722	-0.000680167751852423	0.0136055024340749	-0.00587495695799589
1196	119.196380615234	-14.8100185394287	6.09771347045898	-0.0133424662053585	0.00386527273803949	0.00808603875339031	-0.00132951640989631
1197	120.495079040527	-14.4853448867798	6.03277826309204	0.000943203864153475	0.00191722682211548	0.00808603875339031	-0.00360223650932312
1198	120.495079040527	-13.1866474151611	5.70810413360596	0.00516396993771195	-0.00847235135734081	0.00256657530553639	0.00646266713738441
1199	120.495079040527	-13.8359956741333	5.90290880203247	-0.00782300252467394	0.00451462110504508	-0.00132951640989631	0.00678734155371785
1200	121.79377746582	-15.134693145752	5.70810413360596	0.00808603875339031	0.00548864435404539	0.00451462110504508	-3.08191010844894e-05
1201	119.845733642578	-13.8359956741333	6.09771347045898	0.0155535480007529	0.00516396993771195	0.00126787810586393	-0.00230353930965066
1202	121.144424438477	-14.1606702804565	6.03277826309204	0.00321592413820326	0.0103587592020631	0.00646266713738441	0.00548864435404539
1203	123.092475891113	-14.4853448867798	5.83797359466553	0.00581331877037883	0.0175015944987535	-0.000680167751852423	0.00256657530553639
1204	119.845733642578	-13.1866474151611	6.03277826309204	0.0145795252174139	0.01847561635077	-0.00522560812532902	0.000943203864153475
1205	119.196380615234	-14.1606702804565	5.83797359466553	0.00289124972186983	0.0126314787194133	-0.0260047651827335	-3.08191010844894e-05
1206	120.495079040527	-13.8359956741333	5.57823419570923	0.00743668992072344	0.0132808275520802	-0.0247060675173998	-0.00522560812532902
1207	119.196380615234	-13.1866474151611	5.77303886413574	0.00613799272105098	0.00516396993771195	-0.0149658378213644	-0.00360223650932312
1208	119.845733642578	-13.5113220214844	5.38343000411987	0.00289124972186983	0.0116574559360743	-0.0169138833880424	0.000618529506027699
1209	122.44312286377	-12.8619728088379	5.90290880203247	-0.0110697457566857	0.00841071270406246	-0.00327756232582033	-0.00197886489331722
1210	122.44312286377	-15.7840414047241	6.35745286941528	0.01100810803473	-0.0110697457566857	0.00321592413820326	0.00191722682211548
1211	119.845733642578	-12.8619728088379	5.77303886413574	0.0152288740500808	-0.00522560812532902	0.00516396993771195	-0.0104203969240189
1212	118.547035217285	-14.1606702804565	5.83797359466553	-0.0198359526693821	-0.0120437685400248	0.0175015944987535	0.00289124972186983
1213	120.495079040527	-13.8359956741333	5.44836473464966	0.00354059832170606	-0.00782300252467394	0.0155535480007529	-0.00392691092565656
1214	119.845733642578	-13.8359956741333	5.64316940307617	0.0275664981454611	-0.000355493422830477	0.0213976856321096	0.00581331877037883
1215	121.144424438477	-15.4593677520752	5.96784353256226	-0.00944637414067984	-0.0311995539814234	0.0106834331527352	-0.00132951640989631
1216	121.144424438477	-14.1606702804565	5.90290880203247	-0.000355493422830477	-0.0175632312893867	0.0158782228827477	0.000943203864153475
1217	117.248336791992	-13.1866474151611	6.16264820098877	0.00354059832170606	-0.0143164889886975	0.00418994715437293	0.00256657530553639
1218	119.196380615234	-12.8619728088379	5.77303886413574	-0.00327756232582033	-0.0117190945893526	0.000293855206109583	0.00386527273803949
1219	121.144424438477	-14.1606702804565	5.25356006622314	0.0132808275520802	-0.00717365415766835	-0.00555028254166245	-0.00587495695799589
1220	119.845733642578	-14.1606702804565	5.77303886413574	-0.000680167751852423	-0.00814767740666866	-0.00425158534198999	0.000618529506027699
1221	120.495079040527	-14.4853448867798	5.77303886413574	0.000293855206109583	-3.08191010844894e-05	-0.0156151866540313	-0.0107450718060136
1222	117.248336791992	-14.1606702804565	5.90290880203247	-0.00425158534198999	0.00776136433705688	-0.0152905117720366	0.000618529506027699
1223	121.79377746582	-13.8359956741333	5.90290880203247	0.0113327819854021	0.00711201597005129	-0.0136671401560307	0.00938473641872406
1224	119.196380615234	-12.5372982025146	5.64316940307617	0.0158782228827477	0.0103587592020631	-0.0195112787187099	-3.08191010844894e-05
1225	118.547035217285	-13.1866474151611	5.83797359466553	0.00711201597005129	0.0113327819854021	-0.0227580219507217	-0.00197886489331722
1226	121.144424438477	-14.1606702804565	5.64316940307617	0.00808603875339031	0.00451462110504508	-0.0162645354866982	-0.000355493422830477
1227	118.547035217285	-12.5372982025146	5.51329946517944	-0.0120437685400248	0.00126787810586393	-0.0126931173726916	-0.00587495695799589
1228	118.547035217285	-12.8619728088379	5.51329946517944	0.00418994715437293	0.00841071270406246	-0.0113944197073579	0.00776136433705688
1229	121.79377746582	-13.5113220214844	5.51329946517944	-0.00165419070981443	0.013930176384747	-0.021459324285388	0.00451462110504508
1230	121.79377746582	-14.4853448867798	6.03277826309204	0.000943203864153475	0.00938473641872406	-0.00717365415766835	-0.00652430532500148
1231	119.845733642578	-13.8359956741333	5.83797359466553	0.00548864435404539	-0.00749832857400179	-0.00490093370899558	-0.00457625929266214
1232	120.495079040527	-14.1606702804565	6.16264820098877	-0.00749832857400179	-0.0100957229733467	-0.0172385573387146	0.000618529506027699
1233	117.248336791992	-13.1866474151611	5.38343000411987	-0.00619963090866804	0.00873538758605719	-0.0026282137259841	0.00613799272105098
1234	119.196380615234	-12.8619728088379	5.70810413360596	0.0136055024340749	0.00191722682211548	-0.00684897974133492	0.00321592413820326
1235	119.845733642578	-13.1866474151611	5.96784353256226	0.00354059832170606	0.00743668992072344	-0.000680167751852423	-0.000355493422830477
1236	120.495079040527	-14.4853448867798	6.03277826309204	-0.00327756232582033	-0.00197886489331722	0.00256657530553639	-0.00165419070981443
1237	119.196380615234	-12.5372982025146	6.03277826309204	0.00906006153672934	0.00386527273803949	0.00289124972186983	-0.000680167751852423
1238	116.598983764648	-12.8619728088379	5.90290880203247	-0.00684897974133492	0.00678734155371785	0.00581331877037883	-0.00165419070981443
1239	121.79377746582	-14.4853448867798	6.16264820098877	0.00841071270406246	0.012956153601408	-0.00522560812532902	0.000618529506027699
1240	119.196380615234	-12.8619728088379	5.51329946517944	0.000943203864153475	0.00776136433705688	0.00516396993771195	-0.00425158534198999
1241	121.79377746582	-14.4853448867798	5.90290880203247	0.00581331877037883	0.00483929552137852	-0.00197886489331722	-0.0026282137259841
1242	119.845733642578	-14.4853448867798	6.16264820098877	0.000943203864153475	-0.000680167751852423	-0.0117190945893526	0.0022419011220336
1243	119.845733642578	-14.1606702804565	6.09771347045898	0.000618529506027699	0.00516396993771195	-0.00457625929266214	-0.000355493422830477
1244	118.547035217285	-12.5372982025146	5.70810413360596	0.000293855206109583	0.00970941036939621	-0.0143164889886975	0.00191722682211548
1245	118.547035217285	-13.1866474151611	5.77303886413574	0.0123068047687411	0.00646266713738441	-0.0165892094373703	0.00581331877037883
1246	120.495079040527	-13.8359956741333	6.16264820098877	-0.00100484199356288	0.00126787810586393	-0.0117190945893526	-3.08191010844894e-05
1247	119.196380615234	-14.1606702804565	5.90290880203247	0.00321592413820326	-0.00847235135734081	-0.00944637414067984	0.00386527273803949
1248	118.547035217285	-12.8619728088379	5.90290880203247	-0.0110697457566857	0.00126787810586393	-0.00490093370899558	0.00516396993771195
1249	118.547035217285	-13.5113220214844	5.83797359466553	0.0106834331527352	0.0123068047687411	-0.0110697457566857	-0.00684897974133492
1250	121.144424438477	-13.8359956741333	5.90290880203247	0.00776136433705688	0.00808603875339031	-0.00944637414067984	-0.00619963090866804
1251	118.547035217285	-13.1866474151611	5.70810413360596	0.00418994715437293	0.00483929552137852	-0.0360696688294411	-0.00977104809135199
1252	121.79377746582	-15.7840414047241	6.22758293151855	-0.00587495695799589	-0.0156151866540313	-0.0529527328908443	0.00191722682211548
1253	119.196380615234	-13.1866474151611	5.70810413360596	-0.00457625929266214	-0.00457625929266214	-0.0477579422295094	-0.00165419070981443
1254	117.248336791992	-12.5372982025146	5.44836473464966	-0.00100484199356288	-0.000355493422830477	-0.0308748781681061	0.00126787810586393
1255	119.845733642578	-13.1866474151611	5.57823419570923	0.00418994715437293	-0.00165419070981443	-0.00100484199356288	0.00386527273803949
1256	120.495079040527	-13.1866474151611	5.51329946517944	-0.00522560812532902	-0.00392691092565656	0.011982130818069	-3.08191010844894e-05
1257	119.196380615234	-13.5113220214844	5.57823419570923	0.00321592413820326	-0.00847235135734081	0.0191249661147594	-0.000355493422830477
1258	121.79377746582	-13.5113220214844	6.03277826309204	-0.00100484199356288	-0.0026282137259841	0.0334106348454952	0.00126787810586393
1259	118.547035217285	-14.1606702804565	6.16264820098877	-0.00457625929266214	0.00646266713738441	0.0223717093467712	0.00613799272105098
1260	119.845733642578	-12.8619728088379	5.51329946517944	-0.00327756232582033	0.00126787810586393	0.0265924744307995	0.00321592413820326
1261	120.495079040527	-14.4853448867798	5.44836473464966	0.00191722682211548	-0.00100484199356288	0.0158782228827477	0.00126787810586393
1262	120.495079040527	-13.5113220214844	5.83797359466553	0.000618529506027699	-0.00619963090866804	0.0213976856321096	-0.00749832857400179
1263	121.79377746582	-15.134693145752	5.70810413360596	-0.00197886489331722	-0.0113944197073579	0.0220470335334539	-0.00295288790948689
1264	119.196380615234	-12.8619728088379	5.64316940307617	0.012956153601408	-0.0165892094373703	0.0207483377307653	-0.000680167751852423
1265	119.196380615234	-12.5372982025146	6.09771347045898	0.0100340843200684	-0.00619963090866804	0.00808603875339031	0.00256657530553639
1266	119.845733642578	-13.5113220214844	5.83797359466553	0.0132808275520802	-0.0201606266200542	0.00418994715437293	-0.00100484199356288
1267	119.196380615234	-12.8619728088379	5.90290880203247	0.000293855206109583	-0.0110697457566857	-0.00522560812532902	-3.08191010844894e-05
1268	119.845733642578	-14.8100185394287	5.57823419570923	-0.00197886489331722	-0.0198359526693821	0.00321592413820326	0.00289124972186983
1269	121.144424438477	-13.5113220214844	5.70810413360596	0.00938473641872406	0.00256657530553639	-0.00100484199356288	-0.00100484199356288
1270	119.845733642578	-13.8359956741333	6.09771347045898	0.00289124972186983	0.00289124972186983	-0.00100484199356288	-0.00295288790948689
1271	121.144424438477	-13.1866474151611	5.83797359466553	-0.00230353930965066	0.00613799272105098	-0.00100484199356288	-0.00684897974133492
1272	122.44312286377	-14.1606702804565	6.16264820098877	-0.00555028254166245	-0.00555028254166245	-0.00132951640989631	-0.00360223650932312
1273	119.845733642578	-14.4853448867798	6.22758293151855	-0.00587495695799589	-0.017887907102704	-0.00457625929266214	-0.00197886489331722
1274	120.495079040527	-13.1866474151611	5.77303886413574	0.00126787810586393	0.0113327819854021	-0.00100484199356288	0.0022419011220336
1275	117.897682189941	-13.5113220214844	5.64316940307617	-0.00360223650932312	0.0191249661147594	-0.0123684434220195	-0.00132951640989631
1276	121.144424438477	-13.1866474151611	5.51329946517944	0.00321592413820326	0.00776136433705688	-0.0026282137259841	-0.00555028254166245
1277	119.196380615234	-12.5372982025146	5.38343000411987	0.0022419011220336	0.013930176384747	-0.00652430532500148	-0.00132951640989631
1278	122.44312286377	-14.4853448867798	5.70810413360596	-0.00912170019000769	0.0126314787194133	-0.00619963090866804	0.00159255252219737
1279	123.092475891113	-15.4593677520752	6.03277826309204	0.000618529506027699	0.0145795252174139	-0.0250307414680719	-0.0026282137259841
1280	118.547035217285	-12.8619728088379	5.83797359466553	-0.0247060675173998	0.0175015944987535	-0.0480826161801815	-0.00197886489331722
1281	121.144424438477	-14.1606702804565	6.03277826309204	0.00418994715437293	0.00548864435404539	-0.0324982516467571	-0.00132951640989631
1282	121.144424438477	-13.8359956741333	5.44836473464966	-0.00944637414067984	0.011982130818069	-0.0182125810533762	-0.00165419070981443
1283	121.144424438477	-14.1606702804565	5.70810413360596	0.0116574559360743	0.00581331877037883	-0.000355493422830477	-0.00295288790948689
1284	120.495079040527	-14.8100185394287	5.57823419570923	-0.00360223650932312	0.00743668992072344	0.00451462110504508	-0.00717365415766835
1285	120.495079040527	-13.5113220214844	5.70810413360596	0.013930176384747	0.00808603875339031	0.00256657530553639	-0.00360223650932312
1286	117.897682189941	-13.8359956741333	5.90290880203247	0.00678734155371785	0.00516396993771195	0.0142548503354192	-0.00782300252467394
1287	120.495079040527	-13.5113220214844	6.03277826309204	-0.000355493422830477	0.00354059832170606	0.0152288740500808	-0.00652430532500148
1288	120.495079040527	-13.8359956741333	5.96784353256226	0.0152288740500808	-0.00425158534198999	0.0175015944987535	-0.00360223650932312
1289	121.144424438477	-14.8100185394287	5.51329946517944	-0.00132951640989631	-0.00425158534198999	-0.00132951640989631	-0.00327756232582033
1290	122.44312286377	-14.1606702804565	6.09771347045898	0.0175015944987535	0.00516396993771195	0.00678734155371785	0.00256657530553639
1291	117.897682189941	-13.5113220214844	5.51329946517944	-0.00100484199356288	-0.00327756232582033	0.00386527273803949	0.000618529506027699
1292	122.44312286377	-14.4853448867798	5.96784353256226	0.00938473641872406	-0.00944637414067984	0.000293855206109583	-0.00425158534198999
1293	119.845733642578	-13.1866474151611	5.83797359466553	0.0136055024340749	-0.00717365415766835	-0.0026282137259841	-0.0117190945893526
1294	119.845733642578	-13.8359956741333	6.16264820098877	0.00256657530553639	-0.0182125810533762	-0.00555028254166245	0.00451462110504508
1295	120.495079040527	-14.4853448867798	6.03277826309204	-0.00165419070981443	0.00581331877037883	-0.0165892094373703	0.00873538758605719
1296	119.845733642578	-13.5113220214844	5.38343000411987	-0.0224333461374044	-0.00717365415766835	-0.0152905117720366	0.00191722682211548
1297	120.495079040527	-13.8359956741333	5.51329946517944	-0.00587495695799589	0.0022419011220336	-0.00977104809135199	0.00451462110504508
1298	121.79377746582	-14.4853448867798	5.64316940307617	-0.00912170019000769	0.00548864435404539	-0.00165419070981443	0.00418994715437293
1299	121.79377746582	-14.4853448867798	6.16264820098877	-0.00684897974133492	0.00581331877037883	0.00386527273803949	0.00321592413820326
1300	119.196380615234	-13.8359956741333	5.90290880203247	0.000618529506027699	-0.00392691092565656	0.00776136433705688	0.00256657530553639
1301	121.144424438477	-14.4853448867798	6.48732233047485	0.0506183728575706	0.00354059832170606	0.0145795252174139	0.00841071270406246
1302	120.495079040527	-14.4853448867798	6.16264820098877	-0.0120437685400248	0.00613799272105098	0.00581331877037883	0.00354059832170606
1303	121.79377746582	-14.1606702804565	5.51329946517944	0.00483929552137852	0.01100810803473	0.00873538758605719	0.00321592413820326
1304	120.495079040527	-13.1866474151611	5.51329946517944	0.0103587592020631	0.00873538758605719	0.00678734155371785	0.00678734155371785
1305	121.79377746582	-14.4853448867798	5.57823419570923	0.00873538758605719	0.00418994715437293	-0.00652430532500148	0.00581331877037883
1306	120.495079040527	-14.4853448867798	5.77303886413574	0.00386527273803949	0.00581331877037883	-0.00360223650932312	0.00191722682211548
1307	117.897682189941	-13.8359956741333	6.03277826309204	-0.0100957229733467	0.00516396993771195	0.0100340843200684	-0.00619963090866804
1308	119.196380615234	-14.1606702804565	5.90290880203247	0.00516396993771195	0.00191722682211548	0.000293855206109583	0.00808603875339031
1309	120.495079040527	-13.5113220214844	5.51329946517944	0.00873538758605719	0.00711201597005129	0.00646266713738441	-0.000680167751852423
1310	121.79377746582	-14.4853448867798	5.96784353256226	0.000618529506027699	0.00191722682211548	0.00516396993771195	0.0022419011220336
1311	119.196380615234	-13.5113220214844	5.90290880203247	-0.00977104809135199	0.00191722682211548	0.00743668992072344	-0.00327756232582033
1312	121.144424438477	-14.8100185394287	6.09771347045898	-0.0185372550040483	-0.0165892094373703	0.00321592413820326	0.00711201597005129
1313	120.495079040527	-13.1866474151611	5.51329946517944	-0.0198359526693821	0.00483929552137852	0.00776136433705688	0.00256657530553639
1314	120.495079040527	-13.5113220214844	5.44836473464966	0.000618529506027699	-0.0195112787187099	0.00678734155371785	0.0022419011220336
1315	121.79377746582	-13.8359956741333	5.90290880203247	0.00548864435404539	-0.0110697457566857	0.0022419011220336	0.00126787810586393
1316	121.144424438477	-14.8100185394287	5.77303886413574	-0.0247060675173998	0.013930176384747	0.012956153601408	-0.0026282137259841
1317	120.495079040527	-13.1866474151611	5.44836473464966	0.00354059832170606	-0.00684897974133492	-0.00132951640989631	-0.00587495695799589
1318	121.144424438477	-14.1606702804565	5.70810413360596	-0.00619963090866804	-0.00230353930965066	0.00289124972186983	0.0106834331527352
1319	120.495079040527	-13.5113220214844	5.64316940307617	0.00418994715437293	0.00321592413820326	-0.0224333461374044	-0.00230353930965066
1320	119.845733642578	-13.1866474151611	5.57823419570923	-0.000355493422830477	0.000293855206109583	-0.0139918150380254	-3.08191010844894e-05
1321	123.092475891113	-16.4333896636963	6.09771347045898	-0.00652430532500148	-0.00295288790948689	-0.0152905117720366	0.00970941036939621
1322	122.44312286377	-14.4853448867798	6.16264820098877	-0.00490093370899558	0.0100340843200684	-0.000355493422830477	0.00159255252219737
1323	119.845733642578	-14.1606702804565	6.03277826309204	0.00191722682211548	0.00938473641872406	-0.000680167751852423	0.00126787810586393
1324	121.144424438477	-13.5113220214844	5.64316940307617	0.00873538758605719	0.020423661917448	-0.0026282137259841	0.00418994715437293
1325	121.79377746582	-14.8100185394287	5.83797359466553	0.00418994715437293	0.0155535480007529	-0.00295288790948689	0.00191722682211548
1326	122.44312286377	-15.4593677520752	5.77303886413574	-0.00197886489331722	0.00451462110504508	0.00548864435404539	-3.08191010844894e-05
1327	121.144424438477	-14.8100185394287	6.09771347045898	0.0022419011220336	0.00613799272105098	0.00711201597005129	-0.000680167751852423
1328	119.845733642578	-14.8100185394287	6.22758293151855	0.00483929552137852	0.0136055024340749	0.00776136433705688	0.00418994715437293
1329	121.144424438477	-13.8359956741333	6.03277826309204	0.0282158460468054	0.0155535480007529	-0.000680167751852423	-0.0110697457566857
1330	120.495079040527	-13.1866474151611	5.83797359466553	0.0171769186854362	0.00646266713738441	-0.00619963090866804	-0.00717365415766835
1331	121.79377746582	-14.8100185394287	6.09771347045898	-0.00327756232582033	0.000618529506027699	0.000618529506027699	-0.00879702530801296
1332	122.44312286377	-15.4593677520752	5.96784353256226	0.000943203864153475	-0.0120437685400248	-0.00230353930965066	0.000618529506027699
1333	119.845733642578	-14.4853448867798	5.77303886413574	-0.00619963090866804	-0.0107450718060136	0.00191722682211548	0.000943203864153475
1334	120.495079040527	-14.8100185394287	5.77303886413574	0.0103587592020631	-0.00230353930965066	0.00548864435404539	-0.00197886489331722
1335	122.44312286377	-14.4853448867798	5.64316940307617	0.000293855206109583	-3.08191010844894e-05	-0.00555028254166245	-0.00197886489331722
1336	122.44312286377	-14.4853448867798	6.35745286941528	0.011982130818069	0.00418994715437293	0.00970941036939621	-0.00652430532500148
1337	119.845733642578	-14.4853448867798	6.09771347045898	0.00126787810586393	-0.0139918150380254	0.00191722682211548	-0.00555028254166245
1338	120.495079040527	-13.8359956741333	5.51329946517944	-0.0162645354866982	-0.000355493422830477	0.000618529506027699	0.00646266713738441
1339	121.144424438477	-15.134693145752	5.77303886413574	0.00289124972186983	0.00126787810586393	-0.00587495695799589	0.00126787810586393
1340	119.845733642578	-13.8359956741333	5.44836473464966	0.00289124972186983	0.00581331877037883	-0.0152905117720366	0.00159255252219737
1341	120.495079040527	-13.5113220214844	5.77303886413574	0.000943203864153475	-0.00425158534198999	-0.00879702530801296	0.00126787810586393
1342	121.79377746582	-15.4593677520752	6.03277826309204	-0.00165419070981443	-0.00782300252467394	-0.0143164889886975	-0.00555028254166245
1343	121.79377746582	-14.1606702804565	6.03277826309204	-0.00100484199356288	0.000618529506027699	-0.00814767740666866	-0.00230353930965066
1344	118.547035217285	-13.1866474151611	6.09771347045898	0.00451462110504508	0.00483929552137852	-0.0146411629393697	-0.00619963090866804
1345	121.79377746582	-13.8359956741333	5.44836473464966	-0.017887907102704	0.00678734155371785	-0.0172385573387146	0.00289124972186983
1346	120.495079040527	-12.8619728088379	5.31849479675293	0.0113327819854021	0.00646266713738441	-0.0110697457566857	-0.0123684434220195
1347	119.845733642578	-14.1606702804565	5.57823419570923	0.011982130818069	-0.00652430532500148	0.00613799272105098	0.00126787810586393
1348	122.44312286377	-14.8100185394287	5.64316940307617	0.0022419011220336	0.00191722682211548	0.00548864435404539	0.00906006153672934
1349	119.196380615234	-14.4853448867798	5.90290880203247	-0.00912170019000769	0.00581331877037883	-0.00327756232582033	0.00418994715437293
1350	119.845733642578	-12.8619728088379	5.83797359466553	0.0168522447347641	0.0113327819854021	0.00451462110504508	0.00386527273803949
1351	119.845733642578	-13.5113220214844	5.96784353256226	0.0103587592020631	0.00321592413820326	0.00516396993771195	-0.00652430532500148
1352	121.79377746582	-13.8359956741333	5.38343000411987	-0.0159398596733809	0.00613799272105098	0.0213976856321096	-0.00425158534198999
1353	120.495079040527	-14.1606702804565	5.70810413360596	-0.00230353930965066	-0.0026282137259841	0.0106834331527352	0.00873538758605719
1354	120.495079040527	-14.4853448867798	6.09771347045898	0.0285405199974775	0.00970941036939621	0.00354059832170606	0.000943203864153475
1355	122.44312286377	-14.4853448867798	6.03277826309204	-0.00782300252467394	0.00451462110504508	0.0022419011220336	-0.000680167751852423
1356	121.144424438477	-14.4853448867798	5.83797359466553	0.0136055024340749	-0.00100484199356288	0.00321592413820326	0.0022419011220336
1357	121.79377746582	-14.8100185394287	5.96784353256226	-0.0100957229733467	-0.00522560812532902	0.00646266713738441	-3.08191010844894e-05
1358	121.79377746582	-16.4333896636963	6.09771347045898	0.0194496400654316	-0.00717365415766835	0.00613799272105098	0.00581331877037883
1359	120.495079040527	-13.5113220214844	5.77303886413574	-0.00555028254166245	0.0022419011220336	-0.00555028254166245	-0.00684897974133492
1360	119.845733642578	-14.1606702804565	5.64316940307617	0.0145795252174139	0.000943203864153475	-0.0026282137259841	0.00159255252219737
1361	122.44312286377	-14.4853448867798	6.03277826309204	-3.08191010844894e-05	0.0022419011220336	-0.00587495695799589	-0.0026282137259841
1362	120.495079040527	-13.5113220214844	5.77303886413574	0.00386527273803949	-0.00684897974133492	-0.00977104809135199	0.00289124972186983
1363	121.144424438477	-14.8100185394287	6.16264820098877	0.00386527273803949	-0.00684897974133492	-0.00749832857400179	0.00516396993771195
1364	121.79377746582	-14.8100185394287	5.96784353256226	0.00678734155371785	-0.00165419070981443	-0.00912170019000769	-0.00230353930965066
1365	118.547035217285	-13.5113220214844	5.64316940307617	0.00126787810586393	-0.00100484199356288	-0.0165892094373703	-0.00100484199356288
1366	119.845733642578	-13.5113220214844	5.38343000411987	0.00126787810586393	-0.00230353930965066	-0.0136671401560307	0.00191722682211548
1367	120.495079040527	-13.5113220214844	5.18862533569336	-0.00814767740666866	-0.00230353930965066	-0.0100957229733467	-0.00197886489331722
1368	122.44312286377	-15.134693145752	5.90290880203247	-0.00100484199356288	0.00354059832170606	-0.0026282137259841	0.00159255252219737
1369	121.79377746582	-15.7840414047241	6.03277826309204	0.00776136433705688	-0.00327756232582033	-0.0159398596733809	0.0022419011220336
1370	119.845733642578	-13.5113220214844	5.83797359466553	0.00646266713738441	0.012956153601408	0.0022419011220336	-0.00360223650932312
1371	119.845733642578	-13.8359956741333	5.90290880203247	-0.0165892094373703	0.00191722682211548	0.00678734155371785	-0.00165419070981443
1372	122.44312286377	-14.8100185394287	5.64316940307617	-0.00100484199356288	-0.00944637414067984	0.00613799272105098	-0.00522560812532902
1373	119.845733642578	-13.1866474151611	5.38343000411987	0.00159255252219737	-0.00782300252467394	0.00581331877037883	-0.00652430532500148
1374	120.495079040527	-15.7840414047241	5.83797359466553	-0.00457625929266214	-0.00684897974133492	-0.00847235135734081	0.00256657530553639
1375	122.44312286377	-15.134693145752	5.44836473464966	-0.00295288790948689	0.00418994715437293	-0.00555028254166245	-0.00749832857400179
1376	119.845733642578	-14.1606702804565	5.96784353256226	-0.00977104809135199	-0.000680167751852423	0.00159255252219737	0.0022419011220336
1377	121.79377746582	-14.8100185394287	5.96784353256226	0.0100340843200684	-0.00782300252467394	-0.0152905117720366	-0.0026282137259841
1378	121.79377746582	-13.5113220214844	5.83797359466553	-0.00522560812532902	0.00289124972186983	-0.0230826959013939	0.00386527273803949
1379	119.845733642578	-13.5113220214844	5.77303886413574	0.0132808275520802	-0.00490093370899558	-0.0230826959013939	-0.00555028254166245
1380	121.144424438477	-14.4853448867798	5.77303886413574	0.00581331877037883	-0.00360223650932312	-0.017887907102704	-0.00230353930965066
1381	119.196380615234	-14.4853448867798	6.03277826309204	-0.0253554154187441	-0.0026282137259841	-0.0230826959013939	-0.00327756232582033
1382	119.845733642578	-13.8359956741333	5.70810413360596	0.00776136433705688	0.00386527273803949	-0.0208099745213985	0.00126787810586393
1383	122.44312286377	-14.4853448867798	5.83797359466553	0.00516396993771195	0.00743668992072344	-0.0117190945893526	0.00938473641872406
1384	122.44312286377	-14.8100185394287	6.29251766204834	-0.00457625929266214	0.0142548503354192	-0.00555028254166245	0.0022419011220336
1385	121.79377746582	-15.4593677520752	6.09771347045898	0.00970941036939621	-0.00782300252467394	0.0197743140161037	-0.000680167751852423
1386	121.144424438477	-13.5113220214844	6.09771347045898	-0.00132951640989631	-0.0026282137259841	0.0327612869441509	0.00126787810586393
1387	119.845733642578	-14.4853448867798	5.96784353256226	0.00776136433705688	-0.00457625929266214	0.0113327819854021	-0.00652430532500148
1388	123.092475891113	-14.8100185394287	5.90290880203247	-0.00555028254166245	0.00548864435404539	0.0158782228827477	-3.08191010844894e-05
1389	119.845733642578	-13.8359956741333	5.77303886413574	-0.00652430532500148	0.0116574559360743	0.00191722682211548	-0.00100484199356288
1390	121.79377746582	-15.7840414047241	5.77303886413574	0.00256657530553639	0.0132808275520802	0.0022419011220336	-0.00197886489331722
1391	121.144424438477	-13.5113220214844	5.64316940307617	-0.00327756232582033	-0.00197886489331722	-0.00100484199356288	-0.0026282137259841
1392	119.196380615234	-14.4853448867798	6.09771347045898	-0.0113944197073579	0.00256657530553639	0.00354059832170606	-0.00295288790948689
1393	120.495079040527	-13.5113220214844	5.70810413360596	-0.00295288790948689	0.00548864435404539	0.0022419011220336	0.00354059832170606
1394	120.495079040527	-13.5113220214844	5.77303886413574	0.00418994715437293	0.00841071270406246	0.0022419011220336	0.00613799272105098
1395	120.495079040527	-14.8100185394287	5.83797359466553	-3.08191010844894e-05	-0.00132951640989631	0.00646266713738441	-0.0026282137259841
1396	119.196380615234	-13.5113220214844	5.90290880203247	-0.00749832857400179	-0.00360223650932312	0.00678734155371785	-0.0026282137259841
1397	117.248336791992	-13.8359956741333	5.77303886413574	0.0100340843200684	-0.00782300252467394	0.00126787810586393	-0.00392691092565656
1398	120.495079040527	-13.5113220214844	5.64316940307617	-0.00977104809135199	-0.00684897974133492	-0.000355493422830477	0.00386527273803949
1399	121.144424438477	-14.4853448867798	5.70810413360596	0.00548864435404539	0.00548864435404539	-0.00879702530801296	0.000293855206109583
1400	121.79377746582	-14.8100185394287	6.03277826309204	-0.00847235135734081	-0.00230353930965066	0.000293855206109583	-3.08191010844894e-05
1401	121.144424438477	-14.8100185394287	5.77303886413574	0.00743668992072344	0.000618529506027699	-0.0117190945893526	-0.00230353930965066
1402	118.547035217285	-13.8359956741333	5.77303886413574	-0.0100957229733467	-0.0117190945893526	-0.000680167751852423	-0.00684897974133492
1403	120.495079040527	-14.1606702804565	5.96784353256226	0.0178262684494257	-0.00490093370899558	-0.00847235135734081	0.000943203864153475
1404	121.79377746582	-14.4853448867798	5.77303886413574	0.013930176384747	0.00191722682211548	-0.0123684434220195	0.00516396993771195
1405	122.44312286377	-14.4853448867798	5.83797359466553	0.0116574559360743	-0.00327756232582033	-0.00522560812532902	0.00191722682211548
1406	121.144424438477	-14.8100185394287	6.09771347045898	0.00808603875339031	-0.00132951640989631	-0.00490093370899558	-0.00100484199356288
1407	121.144424438477	-13.8359956741333	6.29251766204834	0.000618529506027699	0.000293855206109583	-0.00165419070981443	-0.00490093370899558
1408	121.79377746582	-14.1606702804565	5.77303886413574	-0.0110697457566857	0.00191722682211548	-0.00587495695799589	0.00126787810586393
1409	119.845733642578	-12.8619728088379	5.44836473464966	-0.0146411629393697	0.0194496400654316	-0.0026282137259841	0.00256657530553639
1410	121.79377746582	-14.4853448867798	6.03277826309204	0.00418994715437293	0.0113327819854021	-0.00652430532500148	0.00451462110504508
1411	123.092475891113	-15.7840414047241	5.90290880203247	0.00483929552137852	0.00483929552137852	-0.00457625929266214	-0.00360223650932312
1412	119.845733642578	-13.8359956741333	5.90290880203247	-0.00425158534198999	0.00970941036939621	-0.00457625929266214	-0.00457625929266214
1413	119.196380615234	-14.1606702804565	5.90290880203247	-0.0143164889886975	0.0126314787194133	0.00256657530553639	0.00256657530553639
1414	118.547035217285	-12.8619728088379	5.83797359466553	-0.00100484199356288	0.0178262684494257	0.00191722682211548	-0.00197886489331722
1415	119.196380615234	-13.5113220214844	5.44836473464966	0.0103587592020631	0.0207483377307653	0.000618529506027699	-0.00165419070981443
1416	119.845733642578	-14.1606702804565	5.38343000411987	-0.0100957229733467	0.020423661917448	0.00418994715437293	-0.00165419070981443
1417	119.845733642578	-13.1866474151611	5.70810413360596	-0.00360223650932312	0.0175015944987535	-0.000680167751852423	-0.00327756232582033
1418	117.897682189941	-13.5113220214844	5.51329946517944	-0.00652430532500148	0.013930176384747	0.00191722682211548	0.00516396993771195
1419	123.092475891113	-13.5113220214844	5.77303886413574	0.00159255252219737	0.0223717093467712	-0.00717365415766835	-0.00619963090866804
1420	119.845733642578	-14.4853448867798	5.83797359466553	0.0194496400654316	0.0155535480007529	-0.00165419070981443	-0.0026282137259841
1421	121.144424438477	-13.5113220214844	5.96784353256226	-0.00295288790948689	0.00678734155371785	-0.00295288790948689	-0.000355493422830477
1422	121.144424438477	-14.4853448867798	5.64316940307617	0.0106834331527352	0.00289124972186983	0.00451462110504508	0.000293855206109583
1423	118.547035217285	-13.1866474151611	5.44836473464966	-0.0026282137259841	0.00451462110504508	-0.00977104809135199	-0.00100484199356288
1424	120.495079040527	-13.5113220214844	5.51329946517944	0.00906006153672934	-0.0026282137259841	-0.00490093370899558	0.01100810803473
1425	120.495079040527	-13.1866474151611	5.70810413360596	0.00646266713738441	-0.00944637414067984	-0.00457625929266214	0.00321592413820326
1426	119.845733642578	-12.8619728088379	5.96784353256226	-0.0149658378213644	-0.0188619289547205	-0.00490093370899558	0.0103587592020631
1427	119.845733642578	-14.1606702804565	6.09771347045898	0.00386527273803949	-0.00652430532500148	-0.0107450718060136	-3.08191010844894e-05
1428	121.79377746582	-14.1606702804565	6.35745286941528	-0.00360223650932312	-0.0282774847000837	-0.00392691092565656	0.00841071270406246
1429	120.495079040527	-13.8359956741333	6.09771347045898	0.0162028968334198	-0.0191866029053926	-0.00197886489331722	0.00321592413820326
1430	120.495079040527	-12.8619728088379	5.18862533569336	0.00191722682211548	-0.0172385573387146	-0.0188619289547205	-0.00100484199356288
1431	121.79377746582	-14.1606702804565	5.96784353256226	0.0145795252174139	-0.021459324285388	-0.00230353930965066	0.00191722682211548
1432	120.495079040527	-13.8359956741333	5.90290880203247	-0.00360223650932312	-0.0305502042174339	-0.00327756232582033	-0.00879702530801296
1433	121.144424438477	-14.4853448867798	6.22758293151855	-0.00587495695799589	-0.0156151866540313	0.0113327819854021	0.00321592413820326
1434	121.144424438477	-13.8359956741333	5.83797359466553	-0.00619963090866804	-0.00977104809135199	-0.00197886489331722	0.00646266713738441
1435	119.845733642578	-13.1866474151611	5.57823419570923	0.00678734155371785	-0.0159398596733809	0.00906006153672934	0.00386527273803949
1436	119.845733642578	-13.1866474151611	5.44836473464966	-0.00295288790948689	-0.00652430532500148	0.0197743140161037	0.0022419011220336
1437	119.845733642578	-14.4853448867798	5.51329946517944	0.00126787810586393	-0.017887907102704	0.01100810803473	-0.000680167751852423
1438	121.144424438477	-13.5113220214844	5.90290880203247	0.00191722682211548	0.00159255252219737	0.0116574559360743	0.000618529506027699
1439	118.547035217285	-13.5113220214844	6.09771347045898	0.00906006153672934	0.00581331877037883	0.00678734155371785	0.00548864435404539
1440	119.845733642578	-13.1866474151611	6.03277826309204	0.0210730116814375	0.00808603875339031	-0.00165419070981443	-0.00165419070981443
1441	121.79377746582	-13.1866474151611	5.77303886413574	0.0142548503354192	0.00970941036939621	-0.00879702530801296	-0.00717365415766835
1442	119.845733642578	-14.4853448867798	5.64316940307617	-0.00360223650932312	0.0136055024340749	0.00321592413820326	0.000943203864153475
1443	121.144424438477	-14.1606702804565	5.57823419570923	0.00711201597005129	0.00841071270406246	-0.00684897974133492	0.0022419011220336
1444	117.897682189941	-12.5372982025146	5.57823419570923	-0.00165419070981443	0.01847561635077	-0.0136671401560307	0.00483929552137852
1445	119.196380615234	-12.5372982025146	5.51329946517944	0.0142548503354192	0.012956153601408	-0.0149658378213644	-0.00295288790948689
1446	118.547035217285	-13.1866474151611	5.38343000411987	0.000618529506027699	0.0136055024340749	-0.0113944197073579	-0.00457625929266214
1447	121.144424438477	-13.5113220214844	5.70810413360596	-0.0217839982360601	0.00386527273803949	-0.00977104809135199	-0.000355493422830477
1448	122.44312286377	-14.8100185394287	6.48732233047485	0.00581331877037883	0.000293855206109583	-0.0227580219507217	-0.00165419070981443
1449	117.897682189941	-13.1866474151611	5.83797359466553	0.000618529506027699	0.0181509424000978	-0.0389917381107807	-0.00165419070981443
1450	119.845733642578	-12.8619728088379	5.44836473464966	0.0145795252174139	0.00516396993771195	-0.0318489037454128	0.00548864435404539
1451	121.79377746582	-13.8359956741333	5.51329946517944	0.000618529506027699	-0.00327756232582033	-0.0133424662053585	0.00418994715437293
1452	119.845733642578	-12.5372982025146	5.83797359466553	-0.00814767740666866	-0.00944637414067984	0.00159255252219737	-0.00522560812532902
1453	121.79377746582	-15.134693145752	6.29251766204834	-0.0123684434220195	-0.0169138833880424	0.0197743140161037	0.00354059832170606
1454	121.79377746582	-14.4853448867798	6.22758293151855	-0.00100484199356288	0.000293855206109583	0.0301638916134834	-0.000355493422830477
1455	118.547035217285	-12.2126245498657	5.90290880203247	-3.08191010844894e-05	-0.00457625929266214	0.0252937767654657	-0.00197886489331722
1456	120.495079040527	-13.1866474151611	5.57823419570923	-0.00457625929266214	-0.00132951640989631	0.0194496400654316	0.00776136433705688
1457	120.495079040527	-12.8619728088379	5.44836473464966	-0.00619963090866804	-0.00782300252467394	0.0178262684494257	0.00354059832170606
1458	121.144424438477	-14.4853448867798	5.70810413360596	-0.00457625929266214	-0.0204853005707264	0.00711201597005129	-0.000355493422830477
1459	121.144424438477	-13.8359956741333	5.70810413360596	-0.00360223650932312	-0.00425158534198999	0.00743668992072344	-0.000355493422830477
1460	117.248336791992	-12.5372982025146	5.70810413360596	0.0152288740500808	0.00289124972186983	-0.00944637414067984	-0.00165419070981443
1461	122.44312286377	-12.8619728088379	5.64316940307617	-0.00295288790948689	-0.00425158534198999	-0.000680167751852423	-0.00230353930965066
1462	119.845733642578	-12.8619728088379	6.03277826309204	0.01100810803473	-0.00555028254166245	-0.00132951640989631	0.00289124972186983
1463	120.495079040527	-14.4853448867798	6.22758293151855	0.0149041991680861	-0.00619963090866804	-0.00749832857400179	0.00256657530553639
1464	121.144424438477	-13.5113220214844	5.77303886413574	0.00451462110504508	0.00776136433705688	-0.00944637414067984	0.00159255252219737
1465	117.897682189941	-12.2126245498657	5.51329946517944	0.00548864435404539	0.00581331877037883	-0.017887907102704	-0.00522560812532902
1466	119.196380615234	-12.8619728088379	5.57823419570923	-0.00847235135734081	0.011982130818069	-0.0165892094373703	-0.00132951640989631
1467	121.79377746582	-13.8359956741333	5.64316940307617	-0.0120437685400248	0.01100810803473	-0.0126931173726916	0.00159255252219737
1468	121.79377746582	-13.8359956741333	5.90290880203247	-0.00555028254166245	0.00743668992072344	-0.0149658378213644	0.000293855206109583
1469	119.845733642578	-13.1866474151611	5.90290880203247	0.0116574559360743	0.00256657530553639	-0.0107450718060136	0.00289124972186983
1470	119.196380615234	-13.5113220214844	5.64316940307617	-0.000680167751852423	0.00126787810586393	-0.0104203969240189	0.00126787810586393
1471	121.144424438477	-13.5113220214844	5.70810413360596	-0.00197886489331722	-0.00490093370899558	-0.00230353930965066	-0.0104203969240189
1472	119.196380615234	-11.8879499435425	5.18862533569336	-0.0126931173726916	-0.00165419070981443	0.00191722682211548	0.000618529506027699
1473	121.79377746582	-13.5113220214844	5.96784353256226	-0.00555028254166245	-0.0204853005707264	0.00873538758605719	-0.00327756232582033
1474	122.44312286377	-14.4853448867798	5.83797359466553	-0.00684897974133492	-3.08191010844894e-05	0.00678734155371785	0.00126787810586393
1475	120.495079040527	-12.5372982025146	6.03277826309204	0.00386527273803949	-0.000680167751852423	-0.0104203969240189	-0.00100484199356288
1476	118.547035217285	-12.5372982025146	5.96784353256226	-0.0133424662053585	-0.00944637414067984	-0.00490093370899558	-0.00490093370899558
1477	119.845733642578	-12.2126245498657	5.44836473464966	-0.00522560812532902	-0.00782300252467394	-0.00392691092565656	-0.00327756232582033
1478	121.79377746582	-13.5113220214844	5.90290880203247	0.0123068047687411	-0.00912170019000769	-0.00555028254166245	-0.00132951640989631
1479	121.144424438477	-14.8100185394287	5.96784353256226	0.0230210572481155	-0.0169138833880424	-0.0169138833880424	-0.0026282137259841
1480	120.495079040527	-12.2126245498657	5.90290880203247	-0.00847235135734081	0.000293855206109583	-0.0493813157081604	0.00483929552137852
1481	119.196380615234	-13.1866474151611	5.57823419570923	0.000293855206109583	-3.08191010844894e-05	-0.0337969474494457	-0.00425158534198999
1482	119.845733642578	-11.8879499435425	5.90290880203247	-0.000680167751852423	0.00289124972186983	-0.0224333461374044	-3.08191010844894e-05
1483	120.495079040527	-13.8359956741333	6.09771347045898	-0.00360223650932312	0.0103587592020631	-0.0191866029053926	0.000293855206109583
1484	122.44312286377	-14.8100185394287	5.38343000411987	0.0239950809627771	0.00841071270406246	0.00126787810586393	-0.00197886489331722
1485	120.495079040527	-11.8879499435425	5.38343000411987	0.013930176384747	0.0175015944987535	0.0145795252174139	-0.00100484199356288
1486	118.547035217285	-12.5372982025146	5.64316940307617	-0.0026282137259841	0.00841071270406246	0.0262678004801273	-0.00100484199356288
1487	121.79377746582	-13.5113220214844	5.83797359466553	0.000943203864153475	0.00289124972186983	0.0353586822748184	0.00159255252219737
1488	121.144424438477	-12.8619728088379	5.57823419570923	-0.00360223650932312	0.01100810803473	0.0502936989068985	-0.00230353930965066
1489	119.845733642578	-12.8619728088379	5.83797359466553	0.00159255252219737	0.0243197549134493	0.0197743140161037	0.00289124972186983
1490	121.144424438477	-13.8359956741333	6.16264820098877	-0.000680167751852423	0.0126314787194133	0.0233457311987877	-0.00132951640989631
1491	117.897682189941	-12.8619728088379	6.03277826309204	-3.08191010844894e-05	0.00711201597005129	0.0223717093467712	-0.00295288790948689
1492	119.845733642578	-12.2126245498657	5.64316940307617	0.00159255252219737	0.00548864435404539	0.0207483377307653	-0.000355493422830477
1493	119.845733642578	-12.5372982025146	5.90290880203247	0.00256657530553639	0.00289124972186983	0.00548864435404539	-0.00100484199356288
1494	122.44312286377	-13.5113220214844	5.83797359466553	0.00126787810586393	0.00743668992072344	0.00483929552137852	0.00191722682211548
1495	121.79377746582	-13.8359956741333	5.90290880203247	0.00191722682211548	-0.0026282137259841	0.00808603875339031	-0.00522560812532902
1496	121.144424438477	-13.1866474151611	6.09771347045898	-0.0149658378213644	0.00483929552137852	0.00548864435404539	-0.00100484199356288
1497	121.79377746582	-13.1866474151611	6.16264820098877	-0.00977104809135199	0.00256657530553639	0.00418994715437293	-0.000355493422830477
1498	121.79377746582	-12.8619728088379	5.70810413360596	-0.00392691092565656	-0.0110697457566857	-0.00619963090866804	0.00354059832170606
1499	119.845733642578	-12.2126245498657	6.03277826309204	0.0136055024340749	-0.00652430532500148	-0.00684897974133492	0.00191722682211548
1500	121.144424438477	-13.1866474151611	5.51329946517944	-0.00360223650932312	-0.0201606266200542	0.00451462110504508	-0.00100484199356288
1501	121.79377746582	-13.1866474151611	6.03277826309204	0.00613799272105098	-0.00490093370899558	-0.0139918150380254	-0.00879702530801296
1502	118.547035217285	-12.5372982025146	5.96784353256226	0.00516396993771195	-0.00457625929266214	-0.0113944197073579	-0.00392691092565656
1503	121.79377746582	-13.1866474151611	6.29251766204834	0.00711201597005129	-0.0139918150380254	-0.0191866029053926	0.000293855206109583
1504	122.44312286377	-13.1866474151611	6.09771347045898	0.00581331877037883	-0.0172385573387146	-0.0191866029053926	0.0022419011220336
1505	121.79377746582	-13.8359956741333	5.77303886413574	0.00191722682211548	-0.0152905117720366	-0.0146411629393697	-0.00684897974133492
1506	121.79377746582	-12.8619728088379	5.77303886413574	0.0162028968334198	-0.0149658378213644	-0.0146411629393697	-0.00879702530801296
1507	120.495079040527	-13.1866474151611	5.64316940307617	-0.0172385573387146	-0.0204853005707264	-0.0107450718060136	-0.00100484199356288
1508	121.79377746582	-12.5372982025146	5.77303886413574	-0.00749832857400179	-0.00944637414067984	-0.0104203969240189	-0.00522560812532902
1509	119.196380615234	-11.8879499435425	5.57823419570923	-0.00392691092565656	0.00354059832170606	-0.0165892094373703	0.00386527273803949
1510	123.092475891113	-13.8359956741333	6.03277826309204	-0.00197886489331722	-0.00522560812532902	-0.00522560812532902	0.00159255252219737
1511	119.845733642578	-12.5372982025146	6.03277826309204	-0.0169138833880424	-0.0113944197073579	-0.00457625929266214	-0.00165419070981443
1512	117.897682189941	-12.2126245498657	5.51329946517944	-0.0117190945893526	0.00451462110504508	0.00516396993771195	-0.00327756232582033
1513	120.495079040527	-12.2126245498657	5.64316940307617	0.00126787810586393	-0.00295288790948689	0.00418994715437293	0.00354059832170606
1514	122.44312286377	-13.5113220214844	5.51329946517944	-0.00165419070981443	0.0100340843200684	-0.000355493422830477	0.000618529506027699
1515	121.79377746582	-13.1866474151611	6.03277826309204	0.000943203864153475	0.00159255252219737	0.00191722682211548	0.000618529506027699
1516	121.79377746582	-13.8359956741333	5.70810413360596	0.000293855206109583	-0.00230353930965066	0.00191722682211548	0.00354059832170606
1517	121.79377746582	-13.1866474151611	6.29251766204834	-0.0107450718060136	0.00678734155371785	0.00451462110504508	0.00126787810586393
1518	120.495079040527	-12.8619728088379	6.09771347045898	-0.00587495695799589	0.00711201597005129	0.00289124972186983	0.00451462110504508
1519	120.495079040527	-12.2126245498657	5.51329946517944	-0.00555028254166245	0.00386527273803949	-0.00619963090866804	-0.00327756232582033
1520	120.495079040527	-12.5372982025146	5.77303886413574	0.00906006153672934	0.00646266713738441	-0.0100957229733467	0.00451462110504508
1521	121.144424438477	-13.5113220214844	6.09771347045898	0.00581331877037883	-0.0100957229733467	-0.00749832857400179	-0.0026282137259841
1522	119.196380615234	-11.8879499435425	5.51329946517944	0.00126787810586393	-3.08191010844894e-05	-0.00782300252467394	-0.00165419070981443
1523	120.495079040527	-13.1866474151611	6.22758293151855	-0.00197886489331722	0.00613799272105098	-0.00555028254166245	0.00386527273803949
1524	121.79377746582	-12.8619728088379	6.22758293151855	0.0136055024340749	0.00516396993771195	-0.00847235135734081	-0.00132951640989631
1525	120.495079040527	-12.8619728088379	6.22758293151855	0.0142548503354192	0.00841071270406246	-0.00555028254166245	0.00126787810586393
1526	121.144424438477	-14.1606702804565	6.03277826309204	0.000943203864153475	-0.0107450718060136	-0.00619963090866804	-0.00457625929266214
1527	121.79377746582	-12.8619728088379	5.96784353256226	-0.00587495695799589	0.00483929552137852	0.000618529506027699	0.000293855206109583
1528	117.897682189941	-11.8879499435425	5.83797359466553	-0.017887907102704	0.00159255252219737	-0.00165419070981443	0.00289124972186983
1529	119.196380615234	-12.5372982025146	5.90290880203247	-0.00100484199356288	0.0106834331527352	-0.00295288790948689	-0.000680167751852423
1530	121.79377746582	-12.8619728088379	6.09771347045898	-0.00684897974133492	0.00711201597005129	-0.0110697457566857	0.00516396993771195
1531	119.196380615234	-12.2126245498657	6.09771347045898	0.0457482598721981	-0.00295288790948689	-0.000680167751852423	-0.00619963090866804
1532	119.196380615234	-12.5372982025146	5.83797359466553	-0.0165892094373703	-0.00684897974133492	0.0100340843200684	-0.00197886489331722
1533	117.248336791992	-11.8879499435425	5.64316940307617	-0.0162645354866982	-0.00684897974133492	0.000943203864153475	0.00613799272105098
1534	121.79377746582	-13.1866474151611	5.90290880203247	0.00354059832170606	0.00646266713738441	-0.000680167751852423	-0.00165419070981443
1535	121.144424438477	-12.8619728088379	5.90290880203247	-0.00814767740666866	0.00711201597005129	0.00678734155371785	0.00256657530553639
1536	121.144424438477	-13.5113220214844	6.22758293151855	0.000293855206109583	0.00159255252219737	0.000943203864153475	-0.00295288790948689
1537	120.495079040527	-13.8359956741333	6.09771347045898	-0.00912170019000769	-0.00490093370899558	0.00483929552137852	0.00191722682211548
1538	118.547035217285	-13.1866474151611	6.29251766204834	-0.00944637414067984	0.00321592413820326	0.000293855206109583	0.00970941036939621
1539	119.196380615234	-11.8879499435425	5.77303886413574	0.00938473641872406	0.00776136433705688	-0.00230353930965066	0.00321592413820326
1540	119.845733642578	-12.5372982025146	5.12369012832642	0.00906006153672934	0.0103587592020631	0.00159255252219737	-0.000355493422830477
1541	121.144424438477	-13.5113220214844	5.83797359466553	-0.00847235135734081	0.00126787810586393	-0.0120437685400248	0.00483929552137852
1542	119.196380615234	-12.8619728088379	5.64316940307617	0.00776136433705688	0.0022419011220336	0.00321592413820326	-0.00165419070981443
1543	120.495079040527	-12.8619728088379	5.70810413360596	-0.000355493422830477	0.01100810803473	-0.00360223650932312	0.000943203864153475
1544	120.495079040527	-13.1866474151611	6.16264820098877	0.0123068047687411	0.0145795252174139	-0.0120437685400248	-0.0026282137259841
1545	120.495079040527	-13.5113220214844	6.22758293151855	0.00970941036939621	0.0106834331527352	-0.0113944197073579	-0.000355493422830477
1546	121.144424438477	-13.5113220214844	5.83797359466553	0.00938473641872406	0.00418994715437293	-0.00944637414067984	-0.00392691092565656
1547	120.495079040527	-15.134693145752	5.70810413360596	0.0155535480007529	-0.00165419070981443	0.00386527273803949	0.00516396993771195
1548	117.897682189941	-12.2126245498657	5.57823419570923	0.00159255252219737	0.00159255252219737	-0.00360223650932312	-0.000680167751852423
1549	119.845733642578	-12.5372982025146	5.70810413360596	0.00776136433705688	0.00711201597005129	0.000943203864153475	-0.00132951640989631
1550	121.79377746582	-13.1866474151611	5.83797359466553	0.0197743140161037	-0.00555028254166245	0.00256657530553639	-0.00230353930965066
1551	118.547035217285	-11.8879499435425	6.09771347045898	0.00646266713738441	-0.0208099745213985	0.0022419011220336	-0.00295288790948689
1552	121.144424438477	-14.4853448867798	6.09771347045898	-0.00782300252467394	-0.0224333461374044	0.00938473641872406	0.0022419011220336
1553	120.495079040527	-12.5372982025146	5.77303886413574	-0.00100484199356288	-0.0146411629393697	0.00126787810586393	0.00873538758605719
1554	118.547035217285	-13.1866474151611	5.77303886413574	-0.00360223650932312	0.00678734155371785	-0.000680167751852423	0.00126787810586393
1555	120.495079040527	-13.5113220214844	5.70810413360596	0.0022419011220336	-0.0107450718060136	0.00483929552137852	0.00354059832170606
1556	121.79377746582	-13.8359956741333	5.90290880203247	-0.00717365415766835	-0.0026282137259841	-0.00522560812532902	-0.00132951640989631
1557	121.79377746582	-14.1606702804565	6.09771347045898	-0.00522560812532902	-0.0117190945893526	0.00126787810586393	-0.00100484199356288
1558	119.845733642578	-13.8359956741333	6.16264820098877	-0.00619963090866804	-0.0185372550040483	0.000943203864153475	0.00483929552137852
1559	115.949638366699	-12.8619728088379	5.90290880203247	-0.00360223650932312	-0.00619963090866804	-0.00425158534198999	0.00581331877037883
1560	121.144424438477	-13.1866474151611	5.90290880203247	-0.000680167751852423	0.000293855206109583	-0.00555028254166245	0.000618529506027699
1561	121.79377746582	-13.1866474151611	5.31849479675293	-0.0100957229733467	0.000943203864153475	-0.00977104809135199	-0.00392691092565656
1562	119.196380615234	-12.5372982025146	5.70810413360596	0.00581331877037883	-0.000355493422830477	-0.00879702530801296	-0.00587495695799589
1563	119.845733642578	-13.8359956741333	5.77303886413574	0.00191722682211548	-3.08191010844894e-05	-0.00944637414067984	0.00483929552137852
1564	117.897682189941	-12.8619728088379	5.96784353256226	0.00451462110504508	0.0213976856321096	-0.0201606266200542	-0.000680167751852423
1565	119.845733642578	-13.5113220214844	6.35745286941528	0.00970941036939621	0.0226963832974434	-0.0165892094373703	0.00126787810586393
1566	123.741821289063	-13.8359956741333	5.83797359466553	0.00354059832170606	0.0220470335334539	-0.0419138073921204	-0.00165419070981443
1567	122.44312286377	-13.1866474151611	5.77303886413574	-0.0117190945893526	0.0158782228827477	-0.0497059896588326	-0.00360223650932312
1568	119.196380615234	-13.5113220214844	5.77303886413574	-0.00457625929266214	0.011982130818069	-0.0448358729481697	0.00191722682211548
1569	119.845733642578	-12.8619728088379	5.77303886413574	-0.00652430532500148	0.0207483377307653	-0.0354203209280968	0.00808603875339031
1570	121.144424438477	-13.5113220214844	5.83797359466553	0.0226963832974434	0.0239950809627771	-0.0152905117720366	0.000618529506027699
1571	119.196380615234	-11.8879499435425	5.44836473464966	0.0103587592020631	0.00646266713738441	0.00776136433705688	-0.00230353930965066
1572	122.44312286377	-13.8359956741333	6.42238759994507	-0.00457625929266214	-0.00684897974133492	0.0200989879667759	0.00354059832170606
1573	119.845733642578	-13.8359956741333	6.09771347045898	-0.00490093370899558	-0.0120437685400248	0.0356833562254906	-3.08191010844894e-05
1574	119.196380615234	-12.8619728088379	5.96784353256226	0.00548864435404539	-0.00457625929266214	0.0275664981454611	0.00613799272105098
1575	118.547035217285	-13.8359956741333	6.03277826309204	-0.0123684434220195	-0.00295288790948689	0.0217223595827818	0.0022419011220336
1576	123.092475891113	-13.5113220214844	5.90290880203247	-0.00457625929266214	-0.00847235135734081	0.0171769186854362	-0.000680167751852423
1577	120.495079040527	-13.1866474151611	5.64316940307617	-0.000680167751852423	-0.0318489037454128	0.00841071270406246	-0.00619963090866804
1578	119.845733642578	-14.4853448867798	6.09771347045898	-0.00490093370899558	-0.0172385573387146	0.0100340843200684	0.00191722682211548
1579	119.845733642578	-12.2126245498657	5.77303886413574	-0.00197886489331722	-0.0162645354866982	-0.00814767740666866	0.000293855206109583
1580	117.248336791992	-13.5113220214844	5.90290880203247	0.00808603875339031	-0.00717365415766835	-0.00814767740666866	0.00289124972186983
1581	120.495079040527	-13.8359956741333	5.64316940307617	-0.00684897974133492	-0.00847235135734081	0.000618529506027699	-0.00684897974133492
1582	119.196380615234	-12.8619728088379	5.38343000411987	0.000618529506027699	-0.00132951640989631	0.00191722682211548	0.00451462110504508
1583	119.196380615234	-12.8619728088379	5.96784353256226	-0.0130177913233638	-0.00879702530801296	0.00451462110504508	-0.000680167751852423
1584	120.495079040527	-13.8359956741333	5.83797359466553	0.0194496400654316	0.00613799272105098	-0.00847235135734081	0.000943203864153475
1585	119.196380615234	-13.5113220214844	5.96784353256226	0.000293855206109583	0.0116574559360743	-0.00652430532500148	-0.00100484199356288
1586	121.79377746582	-13.8359956741333	6.42238759994507	0.00938473641872406	0.00581331877037883	-0.000355493422830477	0.000943203864153475
1587	118.547035217285	-12.5372982025146	5.83797359466553	-0.00782300252467394	0.00516396993771195	-0.0175632312893867	-0.00392691092565656
1588	118.547035217285	-12.8619728088379	5.38343000411987	-0.00912170019000769	0.0126314787194133	0.00289124972186983	-0.000355493422830477
1589	121.144424438477	-14.8100185394287	5.83797359466553	-0.000355493422830477	-0.00230353930965066	-0.0100957229733467	0.00126787810586393
1590	120.495079040527	-13.1866474151611	5.96784353256226	0.00678734155371785	0.00711201597005129	-0.000355493422830477	-0.00522560812532902
1591	117.248336791992	-12.5372982025146	5.64316940307617	0.00126787810586393	0.000293855206109583	0.00451462110504508	-0.00100484199356288
1592	121.79377746582	-13.5113220214844	5.96784353256226	-0.00944637414067984	0.00678734155371785	-0.00132951640989631	0.0022419011220336
1593	119.845733642578	-12.2126245498657	5.83797359466553	-0.0100957229733467	-0.000355493422830477	0.00581331877037883	-0.00230353930965066
1594	119.196380615234	-13.5113220214844	5.70810413360596	-0.00360223650932312	-0.00230353930965066	0.00776136433705688	0.00678734155371785
1595	120.495079040527	-13.1866474151611	6.22758293151855	-0.0126931173726916	0.00191722682211548	0.00776136433705688	-0.000680167751852423
1596	119.196380615234	-13.1866474151611	5.70810413360596	-0.00684897974133492	0.00970941036939621	-0.00165419070981443	0.000293855206109583
1597	119.196380615234	-12.8619728088379	5.70810413360596	-0.00327756232582033	0.000943203864153475	-0.0130177913233638	-0.000355493422830477
1598	119.196380615234	-12.2126245498657	5.64316940307617	-0.00782300252467394	0.00646266713738441	0.00841071270406246	0.00418994715437293
1599	119.845733642578	-13.5113220214844	5.83797359466553	0.00191722682211548	0.00451462110504508	-0.0113944197073579	0.00613799272105098
1600	120.495079040527	-12.8619728088379	6.09771347045898	-0.00132951640989631	0.00613799272105098	-0.00814767740666866	-0.00944637414067984
1601	117.897682189941	-13.1866474151611	5.77303886413574	0.0223717093467712	0.00613799272105098	-0.0156151866540313	0.00613799272105098
1602	121.144424438477	-12.8619728088379	5.44836473464966	-0.00717365415766835	0.0213976856321096	-0.0146411629393697	0.00483929552137852
1603	119.196380615234	-12.8619728088379	5.70810413360596	0.00451462110504508	0.00581331877037883	-0.00977104809135199	0.00191722682211548
1604	120.495079040527	-13.8359956741333	6.16264820098877	0.00386527273803949	0.0155535480007529	-0.0104203969240189	-0.0026282137259841
1605	119.196380615234	-14.1606702804565	5.90290880203247	0.00483929552137852	0.0106834331527352	-0.0230826959013939	-0.00230353930965066
1606	119.196380615234	-13.5113220214844	6.35745286941528	-0.00814767740666866	0.00776136433705688	-0.0123684434220195	-0.00457625929266214
1607	118.547035217285	-13.1866474151611	6.03277826309204	-0.00652430532500148	0.00646266713738441	-0.0126931173726916	-0.00295288790948689
1608	118.547035217285	-12.2126245498657	5.25356006622314	-0.0117190945893526	0.00483929552137852	0.000943203864153475	0.0022419011220336
1609	122.44312286377	-13.5113220214844	5.77303886413574	-0.00392691092565656	0.00841071270406246	-0.0146411629393697	-0.00360223650932312
1610	119.196380615234	-13.8359956741333	6.03277826309204	0.00126787810586393	-0.00360223650932312	-0.00555028254166245	0.00678734155371785
1611	118.547035217285	-12.2126245498657	5.90290880203247	-0.0104203969240189	-0.0130177913233638	-0.00555028254166245	-0.00684897974133492
1612	121.144424438477	-13.8359956741333	6.29251766204834	0.00191722682211548	-0.00652430532500148	-0.00652430532500148	0.00451462110504508
1613	119.845733642578	-11.8879499435425	5.96784353256226	-0.0143164889886975	-0.000355493422830477	-0.000680167751852423	-0.00587495695799589
1614	118.547035217285	-12.5372982025146	5.90290880203247	0.00451462110504508	-0.0149658378213644	-0.00327756232582033	-0.000680167751852423
1615	119.196380615234	-14.4853448867798	6.03277826309204	0.00418994715437293	-0.0399657599627972	0.0152288740500808	-0.00100484199356288
1616	119.196380615234	-13.5113220214844	5.90290880203247	-0.00749832857400179	-0.00327756232582033	0.00906006153672934	-0.00425158534198999
1617	117.248336791992	-12.5372982025146	6.03277826309204	-0.0237320438027382	-0.00522560812532902	0.0152288740500808	-0.00457625929266214
1618	119.196380615234	-12.5372982025146	5.90290880203247	0.0223717093467712	-0.00100484199356288	0.00354059832170606	-0.00197886489331722
1619	119.845733642578	-12.2126245498657	5.90290880203247	0.00646266713738441	0.00256657530553639	0.00191722682211548	-0.00165419070981443
1620	120.495079040527	-14.4853448867798	6.03277826309204	0.013930176384747	-0.0100957229733467	-0.00392691092565656	-0.00425158534198999
1621	119.196380615234	-11.8879499435425	6.03277826309204	0.0100340843200684	0.00711201597005129	0.000293855206109583	-0.000355493422830477
1622	119.196380615234	-13.1866474151611	5.38343000411987	-0.00717365415766835	0.00256657530553639	-0.00490093370899558	-3.08191010844894e-05
1623	118.547035217285	-11.5632753372192	5.70810413360596	0.00841071270406246	0.00548864435404539	-0.00132951640989631	-0.00165419070981443
1624	119.196380615234	-12.5372982025146	5.44836473464966	0.0162028968334198	0.00906006153672934	0.000618529506027699	0.000943203864153475
1625	120.495079040527	-13.8359956741333	5.77303886413574	0.00873538758605719	0.00776136433705688	-0.0113944197073579	-0.00230353930965066
1626	119.196380615234	-14.1606702804565	5.90290880203247	0.00548864435404539	-0.00197886489331722	0.00256657530553639	-0.00717365415766835
1627	117.897682189941	-12.2126245498657	5.77303886413574	-0.0139918150380254	0.0100340843200684	-0.00230353930965066	0.000943203864153475
1628	119.196380615234	-12.5372982025146	5.64316940307617	0.00191722682211548	0.00711201597005129	-0.000680167751852423	-0.00555028254166245
1629	120.495079040527	-12.8619728088379	5.51329946517944	-0.00749832857400179	0.0113327819854021	-0.00879702530801296	0.00451462110504508
1630	119.845733642578	-12.2126245498657	5.64316940307617	-0.00977104809135199	0.00808603875339031	-0.000355493422830477	-3.08191010844894e-05
1631	120.495079040527	-14.1606702804565	5.64316940307617	0.000618529506027699	-0.00392691092565656	0.00354059832170606	-0.00197886489331722
1632	120.495079040527	-13.1866474151611	5.83797359466553	-0.00652430532500148	-0.00197886489331722	0.00613799272105098	0.00451462110504508
1633	118.547035217285	-13.1866474151611	5.70810413360596	-0.00652430532500148	-0.00197886489331722	0.00321592413820326	-0.00360223650932312
1634	118.547035217285	-12.5372982025146	5.83797359466553	0.000618529506027699	0.00516396993771195	0.01100810803473	-0.00295288790948689
1635	119.845733642578	-12.5372982025146	5.64316940307617	0.00191722682211548	0.0149041991680861	0.00159255252219737	0.00354059832170606
1636	119.196380615234	-13.5113220214844	5.57823419570923	-0.00555028254166245	0.01100810803473	0.0100340843200684	-0.0026282137259841
1637	118.547035217285	-12.5372982025146	5.51329946517944	-0.0227580219507217	0.0152288740500808	0.00191722682211548	0.00191722682211548
1638	116.598983764648	-12.2126245498657	5.96784353256226	-0.0110697457566857	0.00938473641872406	0.00483929552137852	0.00873538758605719
1639	120.495079040527	-13.8359956741333	5.96784353256226	0.00581331877037883	0.00906006153672934	0.00159255252219737	-0.00392691092565656
1640	119.196380615234	-13.1866474151611	5.96784353256226	-0.00425158534198999	0.0116574559360743	-0.0126931173726916	0.00581331877037883
1641	119.196380615234	-11.8879499435425	6.22758293151855	0.012956153601408	0.011982130818069	-0.023407369852066	0.00581331877037883
1642	121.79377746582	-13.8359956741333	5.96784353256226	0.00711201597005129	0.00451462110504508	-0.0143164889886975	0.000943203864153475
1643	116.598983764648	-11.8879499435425	5.44836473464966	-0.00912170019000769	0.00256657530553639	-0.00230353930965066	0.00711201597005129
1644	119.196380615234	-12.5372982025146	5.77303886413574	0.0233457311987877	0.00126787810586393	-0.00814767740666866	0.00386527273803949
1645	119.196380615234	-12.2126245498657	5.57823419570923	0.00646266713738441	0.00418994715437293	-0.00295288790948689	0.00289124972186983
1646	118.547035217285	-12.2126245498657	5.83797359466553	-0.00749832857400179	-0.00457625929266214	0.00321592413820326	0.000293855206109583
1647	119.845733642578	-13.1866474151611	6.22758293151855	-0.00587495695799589	-0.00912170019000769	-0.00555028254166245	0.000618529506027699
1648	120.495079040527	-13.1866474151611	6.35745286941528	-0.0188619289547205	-0.00879702530801296	-0.00555028254166245	0.00321592413820326
1649	118.547035217285	-12.8619728088379	5.70810413360596	0.012956153601408	0.0152288740500808	-0.00360223650932312	-0.00684897974133492
1650	119.196380615234	-12.2126245498657	5.18862533569336	0.000618529506027699	-0.00684897974133492	-0.000680167751852423	0.000293855206109583
1651	121.144424438477	-13.8359956741333	6.09771347045898	0.00776136433705688	-0.023407369852066	0.00970941036939621	-0.00814767740666866
1652	118.547035217285	-14.8100185394287	6.22758293151855	0.00289124972186983	-0.0341216214001179	0.012956153601408	-0.00652430532500148
1653	120.495079040527	-13.1866474151611	6.16264820098877	0.00483929552137852	-0.021459324285388	0.012956153601408	-0.000680167751852423
1654	117.248336791992	-12.5372982025146	5.83797359466553	0.000943203864153475	-0.00490093370899558	0.00646266713738441	0.00451462110504508
1655	119.845733642578	-12.5372982025146	5.77303886413574	0.0194496400654316	0.00776136433705688	-0.00522560812532902	-0.00165419070981443
1656	118.547035217285	-11.8879499435425	5.44836473464966	0.0200989879667759	0.00321592413820326	-0.00684897974133492	-0.00360223650932312
1657	118.547035217285	-13.1866474151611	5.44836473464966	-0.00295288790948689	-0.00295288790948689	-0.0172385573387146	0.00451462110504508
1658	119.845733642578	-12.5372982025146	5.57823419570923	-0.00684897974133492	0.00256657530553639	-0.0107450718060136	0.00678734155371785
1659	117.248336791992	-13.1866474151611	5.90290880203247	0.00126787810586393	0.00581331877037883	-0.0026282137259841	-0.00425158534198999
1660	119.196380615234	-11.8879499435425	5.70810413360596	-0.00295288790948689	0.0113327819854021	-0.00295288790948689	0.00613799272105098
1661	119.845733642578	-12.2126245498657	5.90290880203247	0.00256657530553639	0.00321592413820326	-0.00749832857400179	-0.000680167751852423
1662	120.495079040527	-13.5113220214844	6.03277826309204	0.00581331877037883	-0.00197886489331722	-0.00425158534198999	-3.08191010844894e-05
1663	119.845733642578	-12.2126245498657	5.44836473464966	0.00321592413820326	0.0181509424000978	-0.00132951640989631	0.00646266713738441
1664	115.949638366699	-12.2126245498657	5.64316940307617	-0.00587495695799589	0.0178262684494257	-0.00652430532500148	0.0022419011220336
1665	120.495079040527	-12.2126245498657	5.44836473464966	0.00678734155371785	0.0113327819854021	-0.0107450718060136	0.00451462110504508
1666	119.196380615234	-11.5632753372192	5.31849479675293	0.012956153601408	0.00938473641872406	-0.00457625929266214	-0.00749832857400179
1667	118.547035217285	-12.8619728088379	5.96784353256226	-0.00197886489331722	-0.00165419070981443	-0.00327756232582033	0.00126787810586393
1668	121.144424438477	-13.8359956741333	6.22758293151855	0.00386527273803949	-0.00587495695799589	0.00711201597005129	0.00159255252219737
1669	118.547035217285	-11.8879499435425	6.09771347045898	0.00191722682211548	-0.00392691092565656	-0.00230353930965066	0.00321592413820326
1670	118.547035217285	-11.8879499435425	5.51329946517944	0.00711201597005129	-0.00132951640989631	0.000618529506027699	0.000943203864153475
1671	121.79377746582	-13.1866474151611	5.77303886413574	-0.00749832857400179	-0.00457625929266214	-3.08191010844894e-05	-0.00555028254166245
1672	119.845733642578	-12.2126245498657	5.90290880203247	-0.00717365415766835	-3.08191010844894e-05	0.0136055024340749	-3.08191010844894e-05
1673	121.144424438477	-13.8359956741333	5.90290880203247	-0.00619963090866804	-0.0282774847000837	0.0126314787194133	0.00711201597005129
1674	119.845733642578	-12.5372982025146	5.83797359466553	0.00613799272105098	-0.0198359526693821	0.00483929552137852	-0.00100484199356288
1675	117.248336791992	-11.8879499435425	6.03277826309204	0.0022419011220336	-0.0026282137259841	0.000943203864153475	-0.000355493422830477
1676	118.547035217285	-11.5632753372192	5.70810413360596	-0.00100484199356288	-0.00652430532500148	0.013930176384747	-0.00912170019000769
1677	118.547035217285	-11.8879499435425	5.57823419570923	-0.00652430532500148	0.000618529506027699	0.00711201597005129	-0.00230353930965066
1678	121.79377746582	-14.4853448867798	5.83797359466553	-0.00360223650932312	-0.0136671401560307	-0.0026282137259841	-0.000680167751852423
1679	120.495079040527	-13.5113220214844	6.03277826309204	0.00256657530553639	0.00613799272105098	-0.00652430532500148	-0.00100484199356288
1680	117.248336791992	-12.8619728088379	5.83797359466553	0.000618529506027699	0.0103587592020631	-0.00652430532500148	-0.00100484199356288
1681	120.495079040527	-12.5372982025146	5.96784353256226	0.00906006153672934	0.00386527273803949	-0.0130177913233638	-0.00327756232582033
1682	121.79377746582	-13.5113220214844	6.29251766204834	0.0123068047687411	0.00808603875339031	-0.00977104809135199	0.00354059832170606
1683	121.144424438477	-12.8619728088379	6.03277826309204	0.00516396993771195	0.00743668992072344	-0.0113944197073579	0.00321592413820326
1684	119.196380615234	-11.8879499435425	5.83797359466553	0.00191722682211548	0.020423661917448	-0.0240567177534103	-0.00684897974133492
1685	118.547035217285	-12.5372982025146	5.70810413360596	0.00289124972186983	0.0145795252174139	-0.0136671401560307	0.00451462110504508
1686	119.196380615234	-11.8879499435425	5.70810413360596	0.00711201597005129	0.00711201597005129	-0.00555028254166245	-0.00587495695799589
1687	119.845733642578	-12.5372982025146	5.64316940307617	0.00841071270406246	0.00516396993771195	-0.000355493422830477	-0.00782300252467394
1688	122.44312286377	-13.8359956741333	5.90290880203247	0.000943203864153475	0.00906006153672934	0.00126787810586393	0.00159255252219737
1689	119.845733642578	-13.1866474151611	6.29251766204834	0.0103587592020631	-0.00587495695799589	0.00256657530553639	0.000293855206109583
1690	117.897682189941	-11.5632753372192	5.96784353256226	0.00938473641872406	0.00906006153672934	-0.000680167751852423	-0.00100484199356288
1691	121.144424438477	-13.5113220214844	5.64316940307617	-0.000680167751852423	0.00516396993771195	-0.00327756232582033	0.00256657530553639
1692	118.547035217285	-12.2126245498657	5.18862533569336	0.00613799272105098	-0.00555028254166245	0.00743668992072344	-0.00587495695799589
1693	119.845733642578	-13.5113220214844	5.77303886413574	-0.00684897974133492	0.00191722682211548	0.00191722682211548	0.000618529506027699
1694	120.495079040527	-14.4853448867798	5.57823419570923	0.000618529506027699	-0.00522560812532902	0.00159255252219737	-0.00327756232582033
1695	119.196380615234	-12.5372982025146	5.96784353256226	0.000293855206109583	0.00418994715437293	0.00743668992072344	-0.00132951640989631
1696	117.897682189941	-11.8879499435425	5.77303886413574	-0.0100957229733467	0.00321592413820326	0.00483929552137852	-0.00457625929266214
1697	118.547035217285	-12.5372982025146	5.70810413360596	-0.00652430532500148	-0.00490093370899558	0.00126787810586393	-3.08191010844894e-05
1698	121.79377746582	-13.1866474151611	5.83797359466553	0.000618529506027699	-0.00165419070981443	0.000618529506027699	-0.00490093370899558
1699	121.144424438477	-14.4853448867798	6.16264820098877	-0.00165419070981443	-0.00717365415766835	0.000618529506027699	-0.00619963090866804
1700	119.196380615234	-12.2126245498657	5.44836473464966	0.0223717093467712	0.00613799272105098	-0.00879702530801296	0.000293855206109583
1701	117.248336791992	-12.2126245498657	5.57823419570923	-0.0113944197073579	0.00354059832170606	-0.0107450718060136	0.00581331877037883
1702	120.495079040527	-13.5113220214844	5.83797359466553	-0.00100484199356288	0.00256657530553639	-0.00392691092565656	-0.00165419070981443
1703	121.79377746582	-12.8619728088379	5.77303886413574	0.0022419011220336	-0.000355493422830477	-0.00944637414067984	0.00581331877037883
1704	118.547035217285	-13.5113220214844	5.83797359466553	0.00970941036939621	0.00321592413820326	-0.0104203969240189	0.000943203864153475
1705	119.196380615234	-12.8619728088379	5.31849479675293	0.01100810803473	-0.00879702530801296	-0.0152905117720366	-0.000680167751852423
1706	117.248336791992	-12.2126245498657	5.51329946517944	-0.00230353930965066	-0.00717365415766835	-0.00944637414067984	-0.00392691092565656
1707	121.79377746582	-13.5113220214844	5.64316940307617	-0.00555028254166245	0.00646266713738441	-0.00230353930965066	-0.00100484199356288
1708	122.44312286377	-13.8359956741333	5.83797359466553	-0.00555028254166245	0.00548864435404539	-0.00717365415766835	0.00516396993771195
1709	119.845733642578	-12.5372982025146	5.96784353256226	-0.00230353930965066	0.012956153601408	0.00613799272105098	0.00256657530553639
1710	121.144424438477	-13.5113220214844	5.96784353256226	-0.00587495695799589	-0.0188619289547205	-0.00230353930965066	-0.00457625929266214
1711	121.79377746582	-13.8359956741333	6.09771347045898	0.00159255252219737	-0.0165892094373703	0.0116574559360743	-0.00100484199356288
1712	117.897682189941	-12.8619728088379	5.77303886413574	-0.00360223650932312	-0.0159398596733809	0.00126787810586393	-0.00327756232582033
1713	120.495079040527	-13.8359956741333	5.83797359466553	-0.00457625929266214	-0.0146411629393697	0.00808603875339031	0.00354059832170606
1714	121.79377746582	-14.1606702804565	5.90290880203247	-0.00490093370899558	0.0165275707840919	0.00191722682211548	0.00126787810586393
1715	119.845733642578	-14.8100185394287	5.90290880203247	-0.00100484199356288	-0.00944637414067984	-0.00132951640989631	-0.000355493422830477
1716	118.547035217285	-11.8879499435425	5.83797359466553	0.00126787810586393	0.0175015944987535	0.00873538758605719	-0.00295288790948689
1717	117.248336791992	-12.8619728088379	6.03277826309204	-0.0120437685400248	0.00743668992072344	0.0022419011220336	-0.000680167751852423
1718	121.144424438477	-14.1606702804565	5.90290880203247	-0.00652430532500148	0.012956153601408	0.00321592413820326	-0.000355493422830477
1719	119.196380615234	-13.1866474151611	5.77303886413574	0.00678734155371785	0.0162028968334198	-0.00100484199356288	0.00451462110504508
1720	118.547035217285	-13.8359956741333	5.90290880203247	0.00451462110504508	0.01100810803473	0.00418994715437293	-0.0026282137259841
1721	121.79377746582	-13.5113220214844	5.83797359466553	0.0152288740500808	0.0103587592020631	0.00289124972186983	0.00354059832170606
1722	116.598983764648	-13.5113220214844	6.09771347045898	-0.00587495695799589	0.00386527273803949	-0.00327756232582033	-0.00717365415766835
1723	121.144424438477	-14.1606702804565	6.22758293151855	-0.00457625929266214	0.0106834331527352	-0.00132951640989631	0.000943203864153475
1724	121.79377746582	-13.8359956741333	5.64316940307617	0.011982130818069	0.0191249661147594	-0.0152905117720366	-3.08191010844894e-05
1725	119.196380615234	-13.5113220214844	5.51329946517944	0.0197743140161037	0.00646266713738441	-0.0182125810533762	-0.00912170019000769
1726	119.845733642578	-13.8359956741333	5.77303886413574	0.00321592413820326	-0.00295288790948689	-0.0123684434220195	-0.0026282137259841
1727	119.196380615234	-14.1606702804565	6.09771347045898	-0.0169138833880424	0.00873538758605719	-0.0156151866540313	-3.08191010844894e-05
1728	121.79377746582	-14.1606702804565	5.70810413360596	0.00548864435404539	-0.00392691092565656	-0.0113944197073579	0.00354059832170606
1729	119.196380615234	-12.5372982025146	5.44836473464966	0.00678734155371785	0.00483929552137852	-0.017887907102704	0.00321592413820326
1730	121.144424438477	-13.8359956741333	5.90290880203247	0.00581331877037883	0.00646266713738441	-0.00944637414067984	-0.00100484199356288
1731	121.79377746582	-15.7840414047241	6.16264820098877	-0.00392691092565656	-0.00847235135734081	0.00321592413820326	-0.00490093370899558
1732	118.547035217285	-12.5372982025146	5.83797359466553	-0.0026282137259841	-0.0110697457566857	-0.00392691092565656	-0.00425158534198999
1733	119.196380615234	-14.1606702804565	5.96784353256226	-0.0123684434220195	-3.08191010844894e-05	-0.0328229255974293	-0.00230353930965066
1734	121.79377746582	-14.1606702804565	5.90290880203247	-0.00165419070981443	-0.00165419070981443	-0.0256800893694162	0.00516396993771195
1735	119.845733642578	-13.1866474151611	5.77303886413574	0.000618529506027699	0.000943203864153475	-0.0126931173726916	-0.00100484199356288
1736	119.196380615234	-14.1606702804565	5.90290880203247	0.0165275707840919	-0.00619963090866804	0.000618529506027699	-0.000680167751852423
1737	120.495079040527	-13.1866474151611	5.83797359466553	-0.00782300252467394	-0.0104203969240189	0.0152288740500808	-0.00230353930965066
1738	118.547035217285	-14.1606702804565	6.35745286941528	-0.0149658378213644	-0.00392691092565656	0.01847561635077	0.00613799272105098
1739	119.845733642578	-13.8359956741333	5.96784353256226	0.00451462110504508	0.00159255252219737	0.0239950809627771	0.00256657530553639
1740	119.845733642578	-13.5113220214844	5.44836473464966	0.0168522447347641	-3.08191010844894e-05	0.0132808275520802	0.00159255252219737
1741	121.79377746582	-14.4853448867798	5.38343000411987	-0.00555028254166245	-0.00652430532500148	0.000293855206109583	0.000943203864153475
1742	118.547035217285	-12.8619728088379	5.83797359466553	0.00451462110504508	-0.00165419070981443	-0.00977104809135199	0.000618529506027699
1743	118.547035217285	-13.8359956741333	5.90290880203247	0.0106834331527352	-0.00295288790948689	-0.0136671401560307	0.00451462110504508
1744	121.79377746582	-14.1606702804565	5.96784353256226	0.00743668992072344	0.0113327819854021	-0.0334722734987736	0.00191722682211548
1745	120.495079040527	-12.8619728088379	5.57823419570923	0.0194496400654316	-0.00230353930965066	-0.0571734979748726	-0.00782300252467394
1746	119.845733642578	-14.1606702804565	5.51329946517944	0.00873538758605719	0.00808603875339031	-0.0802253782749176	-0.00230353930965066
1747	119.845733642578	-15.134693145752	5.90290880203247	0.00256657530553639	-0.00360223650932312	-0.0669137313961983	-0.00425158534198999
1748	118.547035217285	-13.8359956741333	5.83797359466553	0.00776136433705688	0.00483929552137852	-0.0324982516467571	-0.00425158534198999
1749	117.248336791992	-13.1866474151611	5.51329946517944	0.00808603875339031	0.01100810803473	-0.0143164889886975	-0.000680167751852423
1750	120.495079040527	-14.1606702804565	5.70810413360596	0.0116574559360743	0.00906006153672934	0.00386527273803949	0.00256657530553639
1751	121.144424438477	-13.8359956741333	6.09771347045898	0.000293855206109583	0.000293855206109583	0.0295145437121391	-3.08191010844894e-05
1752	119.196380615234	-13.8359956741333	6.03277826309204	-0.00944637414067984	-0.0175632312893867	0.0438002124428749	0.00321592413820326
1753	119.845733642578	-13.5113220214844	6.03277826309204	-0.0113944197073579	-0.00652430532500148	0.0522417463362217	0.00289124972186983
1754	119.845733642578	-13.8359956741333	5.90290880203247	-0.00944637414067984	0.000943203864153475	0.0496443510055542	0.00613799272105098
1755	121.144424438477	-13.5113220214844	5.64316940307617	0.00613799272105098	-0.00100484199356288	0.0593845807015896	-0.00165419070981443
1756	120.495079040527	-12.8619728088379	5.96784353256226	0.00191722682211548	-0.00360223650932312	0.045423585921526	-0.00327756232582033
1757	120.495079040527	-14.4853448867798	5.90290880203247	0.0100340843200684	-0.0198359526693821	0.0421768426895142	-0.000355493422830477
1758	119.845733642578	-14.4853448867798	6.35745286941528	-0.00425158534198999	-0.00652430532500148	0.0337353087961674	-0.00360223650932312
1759	117.248336791992	-13.5113220214844	6.16264820098877	-0.0149658378213644	0.00354059832170606	0.0314625911414623	0.00548864435404539
1760	118.547035217285	-12.5372982025146	5.77303886413574	0.0106834331527352	0.00451462110504508	0.0389300994575024	0.000618529506027699
1761	121.144424438477	-13.8359956741333	5.77303886413574	0.00256657530553639	-0.00100484199356288	0.0155535480007529	-0.00490093370899558
1762	119.845733642578	-13.1866474151611	5.90290880203247	0.000293855206109583	0.00191722682211548	0.011982130818069	-0.00457625929266214
1763	120.495079040527	-14.4853448867798	6.22758293151855	-0.000355493422830477	0.0100340843200684	0.00711201597005129	0.00451462110504508
1764	119.196380615234	-14.1606702804565	6.22758293151855	0.000618529506027699	0.0113327819854021	-0.00684897974133492	0.00321592413820326
1765	121.144424438477	-13.8359956741333	6.09771347045898	0.00646266713738441	0.00841071270406246	-0.0107450718060136	-0.00457625929266214
1766	121.144424438477	-14.1606702804565	5.57823419570923	0.00516396993771195	0.00646266713738441	-0.00392691092565656	-0.00100484199356288
1767	120.495079040527	-13.8359956741333	6.09771347045898	0.00418994715437293	-0.00619963090866804	-0.000680167751852423	-0.000355493422830477
1768	118.547035217285	-13.5113220214844	5.77303886413574	0.0022419011220336	-0.0136671401560307	0.00126787810586393	-0.00132951640989631
1769	118.547035217285	-12.8619728088379	5.83797359466553	-0.00977104809135199	0.00191722682211548	0.00451462110504508	-0.000680167751852423
1770	120.495079040527	-13.8359956741333	6.35745286941528	0.0136055024340749	-0.00782300252467394	-0.00392691092565656	-0.00132951640989631
1771	120.495079040527	-12.5372982025146	5.83797359466553	-0.00197886489331722	0.00321592413820326	0.00159255252219737	0.00126787810586393
1772	119.845733642578	-11.8879499435425	5.90290880203247	-0.00197886489331722	-0.0159398596733809	0.000293855206109583	-3.08191010844894e-05
1773	119.196380615234	-13.8359956741333	6.09771347045898	-0.00555028254166245	-0.0276281367987394	0.0132808275520802	0.00938473641872406
1774	121.144424438477	-13.5113220214844	5.77303886413574	-0.00230353930965066	-0.0130177913233638	-0.00327756232582033	0.00743668992072344
1775	119.196380615234	-12.5372982025146	5.38343000411987	-0.00165419070981443	-0.0143164889886975	-0.00100484199356288	-0.00165419070981443
1776	117.897682189941	-12.2126245498657	5.38343000411987	-0.00879702530801296	-0.0260047651827335	-0.00165419070981443	0.00321592413820326
1777	119.196380615234	-12.5372982025146	5.96784353256226	0.00191722682211548	-0.0156151866540313	-0.00847235135734081	-0.00295288790948689
1778	121.144424438477	-14.1606702804565	5.70810413360596	0.00581331877037883	-0.00814767740666866	-0.00100484199356288	0.00354059832170606
1779	119.845733642578	-13.5113220214844	6.16264820098877	-0.0123684434220195	0.0132808275520802	-0.0188619289547205	-0.00100484199356288
1780	117.248336791992	-12.5372982025146	5.90290880203247	-0.00392691092565656	0.0158782228827477	-0.048407293856144	0.0100340843200684
1781	121.79377746582	-12.2126245498657	5.12369012832642	-0.00847235135734081	0.0116574559360743	-0.0519787110388279	0.00289124972186983
1782	119.196380615234	-12.2126245498657	5.38343000411987	0.020423661917448	0.0213976856321096	-0.03444629535079	-0.00295288790948689
1783	120.495079040527	-12.8619728088379	5.77303886413574	0.00191722682211548	0.0197743140161037	-0.0347709693014622	-0.00360223650932312
1784	119.196380615234	-12.2126245498657	5.57823419570923	0.0103587592020631	0.0308132413774729	-0.0188619289547205	0.0022419011220336
1785	115.949638366699	-11.8879499435425	5.77303886413574	-0.00782300252467394	0.0207483377307653	-0.0149658378213644	-0.00652430532500148
1786	117.897682189941	-11.8879499435425	5.90290880203247	0.0022419011220336	0.0226963832974434	-0.00587495695799589	-0.00392691092565656
1787	121.79377746582	-12.8619728088379	5.38343000411987	0.013930176384747	0.00678734155371785	-0.00197886489331722	0.00354059832170606
1788	120.495079040527	-13.5113220214844	5.70810413360596	0.0217223595827818	-0.00132951640989631	0.01100810803473	0.000293855206109583
1789	117.897682189941	-12.5372982025146	5.51329946517944	0.0103587592020631	-0.00619963090866804	0.00841071270406246	0.00386527273803949
1790	118.547035217285	-13.1866474151611	5.70810413360596	-0.00847235135734081	-0.000680167751852423	0.013930176384747	0.00289124972186983
1791	120.495079040527	-13.1866474151611	5.96784353256226	0.000943203864153475	-0.0227580219507217	0.00678734155371785	-0.00165419070981443
1792	119.845733642578	-11.8879499435425	5.77303886413574	0.00289124972186983	-0.0149658378213644	-0.00847235135734081	-0.00327756232582033
1793	118.547035217285	-11.8879499435425	6.22758293151855	-0.0152905117720366	-0.0165892094373703	-3.08191010844894e-05	0.00418994715437293
1794	121.144424438477	-14.1606702804565	6.09771347045898	0.00581331877037883	-0.00977104809135199	-0.00522560812532902	-0.000680167751852423
1795	119.196380615234	-12.8619728088379	5.96784353256226	-0.0026282137259841	0.00516396993771195	0.0103587592020631	-0.00555028254166245
1796	118.547035217285	-12.8619728088379	5.90290880203247	0.00743668992072344	-0.00977104809135199	0.0259431265294552	0.000618529506027699
1797	120.495079040527	-13.1866474151611	5.96784353256226	-0.0130177913233638	-0.00425158534198999	0.0136055024340749	0.00841071270406246
1798	119.196380615234	-11.5632753372192	5.83797359466553	-0.0130177913233638	-0.00749832857400179	0.0145795252174139	-0.00100484199356288
1799	118.547035217285	-13.1866474151611	6.22758293151855	-0.00684897974133492	-0.00522560812532902	-0.00197886489331722	0.00321592413820326
1800	121.144424438477	-13.5113220214844	6.16264820098877	0.00938473641872406	0.0106834331527352	-0.00425158534198999	0.00159255252219737
1801	115.30029296875	-13.1866474151611	5.64316940307617	0.00841071270406246	0.00548864435404539	0.00970941036939621	0.00191722682211548
1802	118.547035217285	-12.2126245498657	5.64316940307617	0.00548864435404539	0.00581331877037883	0.00841071270406246	0.00451462110504508
1803	119.845733642578	-13.1866474151611	5.70810413360596	0.0233457311987877	0.00970941036939621	-0.00197886489331722	0.000943203864153475
1804	119.196380615234	-12.5372982025146	5.44836473464966	0.0116574559360743	0.0149041991680861	-0.00490093370899558	0.000618529506027699
1805	118.547035217285	-11.8879499435425	5.70810413360596	0.00191722682211548	0.00841071270406246	-0.00619963090866804	0.000943203864153475
1806	116.598983764648	-11.5632753372192	5.83797359466553	0.00386527273803949	0.00581331877037883	-0.00619963090866804	0.00191722682211548
1807	119.845733642578	-11.5632753372192	5.90290880203247	-0.0175632312893867	0.00451462110504508	-3.08191010844894e-05	-0.00165419070981443
1808	119.845733642578	-12.2126245498657	5.57823419570923	-0.00879702530801296	0.0136055024340749	-0.00587495695799589	-0.00230353930965066
1809	118.547035217285	-12.8619728088379	5.70810413360596	0.00483929552137852	0.0106834331527352	-3.08191010844894e-05	-0.00165419070981443
1810	119.196380615234	-12.5372982025146	5.44836473464966	0.00354059832170606	0.00646266713738441	-0.0110697457566857	0.00548864435404539
1811	117.248336791992	-11.5632753372192	5.64316940307617	-3.08191010844894e-05	-3.08191010844894e-05	-0.00392691092565656	-0.00814767740666866
1812	119.196380615234	-12.5372982025146	5.90290880203247	-0.00522560812532902	-0.00295288790948689	-0.00652430532500148	-0.00295288790948689
1813	117.897682189941	-11.8879499435425	5.64316940307617	-0.00652430532500148	-0.00360223650932312	-0.00652430532500148	0.000943203864153475
1814	117.897682189941	-12.5372982025146	6.09771347045898	0.00191722682211548	0.0106834331527352	-0.00814767740666866	-0.0026282137259841
1815	119.196380615234	-13.5113220214844	5.77303886413574	0.000943203864153475	-0.00327756232582033	-0.00165419070981443	-0.00230353930965066
1816	118.547035217285	-12.8619728088379	5.70810413360596	-3.08191010844894e-05	0.00289124972186983	-0.00555028254166245	0.00159255252219737
1817	118.547035217285	-11.8879499435425	5.77303886413574	-0.0117190945893526	0.000293855206109583	0.00548864435404539	-0.00197886489331722
1818	117.897682189941	-10.9139270782471	5.44836473464966	0.0116574559360743	-0.00457625929266214	0.000293855206109583	0.000943203864153475
1819	120.495079040527	-12.5372982025146	5.83797359466553	-0.00717365415766835	0.000943203864153475	-0.00425158534198999	0.00289124972186983
1820	119.196380615234	-13.8359956741333	6.03277826309204	0.0298392176628113	-0.00100484199356288	-0.000355493422830477	0.000943203864153475
1821	119.196380615234	-12.2126245498657	6.42238759994507	-0.00522560812532902	0.0022419011220336	-0.00392691092565656	-0.00392691092565656
1822	115.949638366699	-11.5632753372192	5.77303886413574	-0.000680167751852423	0.00678734155371785	-0.00230353930965066	-0.00132951640989631
1823	120.495079040527	-13.1866474151611	5.96784353256226	-0.00295288790948689	0.00289124972186983	-0.0113944197073579	0.00126787810586393
1824	120.495079040527	-12.8619728088379	5.77303886413574	0.0191249661147594	0.0149041991680861	-0.017887907102704	-0.00230353930965066
1825	118.547035217285	-12.2126245498657	5.57823419570923	-0.0107450718060136	0.000293855206109583	-0.0260047651827335	-0.00100484199356288
1826	117.248336791992	-11.5632753372192	6.09771347045898	0.0113327819854021	-0.0026282137259841	-0.0143164889886975	-0.00490093370899558
1827	117.248336791992	-12.8619728088379	6.16264820098877	-0.0263294391334057	0.00289124972186983	0.00808603875339031	0.00483929552137852
1828	120.495079040527	-12.2126245498657	5.90290880203247	0.0152288740500808	0.00321592413820326	-0.00652430532500148	-0.0026282137259841
1829	118.547035217285	-11.5632753372192	5.31849479675293	0.0168522447347641	0.0123068047687411	-0.0110697457566857	-0.00425158534198999
1830	119.196380615234	-12.5372982025146	5.51329946517944	0.00906006153672934	0.00256657530553639	-0.00522560812532902	0.00191722682211548
1831	118.547035217285	-11.8879499435425	5.44836473464966	0.00841071270406246	-0.00327756232582033	0.00159255252219737	-0.0120437685400248
1832	118.547035217285	-12.8619728088379	5.70810413360596	-0.0221086721867323	-0.00360223650932312	-0.000355493422830477	-0.00360223650932312
1833	118.547035217285	-11.8879499435425	5.57823419570923	-0.0110697457566857	-0.00944637414067984	-0.000355493422830477	-0.00879702530801296
1834	118.547035217285	-11.8879499435425	5.51329946517944	0.00613799272105098	-0.00327756232582033	-0.00197886489331722	-0.00327756232582033
1835	117.897682189941	-10.9139270782471	5.96784353256226	0.00159255252219737	-0.00230353930965066	0.0116574559360743	-0.00392691092565656
1836	118.547035217285	-13.1866474151611	5.77303886413574	-0.000680167751852423	-0.0149658378213644	0.0113327819854021	0.00256657530553639
1837	118.547035217285	-11.5632753372192	5.57823419570923	-0.00100484199356288	-0.00587495695799589	0.0116574559360743	0.00289124972186983
1838	115.949638366699	-11.2386016845703	5.64316940307617	-0.00944637414067984	-0.00425158534198999	-0.00132951640989631	0.00711201597005129
1839	119.845733642578	-13.1866474151611	5.96784353256226	-0.00360223650932312	0.00289124972186983	0.00159255252219737	-0.00197886489331722
1840	118.547035217285	-11.8879499435425	5.64316940307617	-0.00425158534198999	0.00613799272105098	-0.00100484199356288	0.00126787810586393
1841	119.845733642578	-13.8359956741333	6.29251766204834	-0.00132951640989631	-0.00977104809135199	0.00451462110504508	0.00126787810586393
1842	117.897682189941	-11.8879499435425	5.96784353256226	0.00321592413820326	-0.000355493422830477	0.00191722682211548	-3.08191010844894e-05
1843	118.547035217285	-13.1866474151611	5.83797359466553	-0.00814767740666866	-0.00717365415766835	-0.00684897974133492	0.01100810803473
1844	119.845733642578	-12.5372982025146	5.51329946517944	0.0132808275520802	-0.00100484199356288	-0.00522560812532902	0.000943203864153475
1845	120.495079040527	-12.8619728088379	5.64316940307617	0.0200989879667759	-0.00587495695799589	-0.00717365415766835	0.000943203864153475
1846	119.845733642578	-13.1866474151611	5.83797359466553	0.00321592413820326	-0.00814767740666866	-0.00912170019000769	-0.00392691092565656
1847	119.196380615234	-12.8619728088379	5.83797359466553	-0.023407369852066	-0.0308748781681061	-0.00327756232582033	-0.000680167751852423
1848	117.248336791992	-12.2126245498657	5.96784353256226	-0.00457625929266214	-0.0149658378213644	-0.00425158534198999	0.000293855206109583
1849	118.547035217285	-12.2126245498657	6.09771347045898	-0.00490093370899558	0.0022419011220336	-0.00425158534198999	-0.00132951640989631
1850	120.495079040527	-13.1866474151611	5.90290880203247	-0.00327756232582033	-0.00457625929266214	-0.0159398596733809	0.000618529506027699
1851	119.845733642578	-11.8879499435425	5.38343000411987	0.0210730116814375	-0.00944637414067984	-0.00165419070981443	-0.00814767740666866
1852	119.196380615234	-12.8619728088379	5.77303886413574	-0.0100957229733467	0.00126787810586393	0.0152288740500808	0.00451462110504508
1853	119.196380615234	-12.5372982025146	5.77303886413574	-0.00425158534198999	0.01847561635077	0.00613799272105098	0.00354059832170606
1854	117.897682189941	-11.2386016845703	5.25356006622314	0.00159255252219737	0.00191722682211548	0.00321592413820326	-0.00327756232582033
1855	117.897682189941	-11.5632753372192	5.18862533569336	-3.08191010844894e-05	-0.000680167751852423	0.00126787810586393	0.00256657530553639
1856	118.547035217285	-12.8619728088379	5.90290880203247	-0.00327756232582033	0.00354059832170606	-0.0253554154187441	-0.000355493422830477
1857	119.196380615234	-13.1866474151611	5.57823419570923	0.00548864435404539	-0.00749832857400179	-0.0461345724761486	-0.00230353930965066
1858	120.495079040527	-12.8619728088379	5.77303886413574	0.0197743140161037	0.00646266713738441	-0.0354203209280968	0.000943203864153475
1859	115.949638366699	-11.8879499435425	5.77303886413574	0.0171769186854362	0.0116574559360743	-0.0260047651827335	0.00548864435404539
1860	119.196380615234	-11.8879499435425	5.77303886413574	-0.00132951640989631	0.00970941036939621	-0.0136671401560307	0.00321592413820326
1861	118.547035217285	-12.5372982025146	6.09771347045898	0.00613799272105098	0.0103587592020631	0.00873538758605719	-3.08191010844894e-05
1862	118.547035217285	-12.5372982025146	5.90290880203247	0.00354059832170606	0.00613799272105098	0.00808603875339031	-0.00165419070981443
1863	119.196380615234	-12.5372982025146	6.03277826309204	0.00321592413820326	0.00646266713738441	0.00289124972186983	-0.00327756232582033
1864	117.248336791992	-12.2126245498657	5.70810413360596	-3.08191010844894e-05	0.0191249661147594	-0.00360223650932312	-0.0026282137259841
1865	119.845733642578	-12.8619728088379	5.83797359466553	0.00743668992072344	0.01100810803473	-0.00197886489331722	-0.00392691092565656
1866	120.495079040527	-13.5113220214844	5.64316940307617	0.0126314787194133	0.00841071270406246	-0.0107450718060136	-0.00100484199356288
1867	121.79377746582	-13.8359956741333	5.77303886413574	0.00646266713738441	0.00678734155371785	0.00418994715437293	-0.00490093370899558
1868	120.495079040527	-13.5113220214844	5.83797359466553	-0.0143164889886975	0.013930176384747	-0.000680167751852423	0.00289124972186983
1869	116.598983764648	-11.8879499435425	6.09771347045898	-0.0149658378213644	0.00808603875339031	-0.00782300252467394	0.00646266713738441
1870	121.144424438477	-13.5113220214844	6.16264820098877	0.0113327819854021	0.00646266713738441	0.0116574559360743	0.00191722682211548
1871	120.495079040527	-12.5372982025146	5.44836473464966	0.0022419011220336	-0.00100484199356288	0.0116574559360743	-0.00100484199356288
1872	118.547035217285	-12.2126245498657	5.70810413360596	-0.00490093370899558	-0.00652430532500148	0.00191722682211548	0.000618529506027699
1873	121.79377746582	-13.8359956741333	5.83797359466553	-0.00782300252467394	-0.00327756232582033	-0.00132951640989631	-0.00100484199356288
1874	117.897682189941	-12.5372982025146	5.90290880203247	-0.00587495695799589	0.0116574559360743	0.00451462110504508	0.000293855206109583
1875	119.845733642578	-13.1866474151611	5.83797359466553	-0.00165419070981443	0.0103587592020631	0.00516396993771195	0.00159255252219737
1876	121.79377746582	-13.1866474151611	5.77303886413574	0.00289124972186983	-0.00295288790948689	-0.00197886489331722	-0.00165419070981443
1877	119.845733642578	-13.5113220214844	5.96784353256226	-0.00684897974133492	-0.00912170019000769	0.0162028968334198	0.0022419011220336
1878	117.897682189941	-13.8359956741333	5.77303886413574	-0.00587495695799589	-0.0123684434220195	0.00354059832170606	0.00386527273803949
1879	117.897682189941	-12.2126245498657	5.51329946517944	0.00191722682211548	-0.00327756232582033	0.00548864435404539	-0.00197886489331722
1880	117.897682189941	-13.1866474151611	5.70810413360596	0.00386527273803949	0.00289124972186983	0.0116574559360743	0.0022419011220336
1881	118.547035217285	-11.8879499435425	5.70810413360596	0.0175015944987535	0.00126787810586393	0.00126787810586393	0.000943203864153475
1882	119.845733642578	-12.5372982025146	5.64316940307617	0.000943203864153475	-0.00165419070981443	-0.0026282137259841	-0.00457625929266214
1883	119.845733642578	-13.1866474151611	5.83797359466553	-0.00457625929266214	-0.00457625929266214	-0.000355493422830477	0.00256657530553639
1884	119.196380615234	-12.5372982025146	6.03277826309204	0.0171769186854362	0.0113327819854021	-0.021459324285388	-0.0026282137259841
1885	117.897682189941	-13.5113220214844	5.64316940307617	0.00970941036939621	0.0145795252174139	-0.02697878703475	0.00451462110504508
1886	121.79377746582	-13.1866474151611	5.77303886413574	0.0103587592020631	0.00191722682211548	-0.0282774847000837	-0.00197886489331722
1887	119.845733642578	-12.5372982025146	5.64316940307617	-0.00132951640989631	-0.00295288790948689	-0.0402904339134693	-0.000680167751852423
1888	119.196380615234	-13.1866474151611	5.83797359466553	0.0123068047687411	0.000943203864153475	-0.0688617751002312	0.013930176384747
1889	118.547035217285	-12.5372982025146	5.64316940307617	0.0181509424000978	0.00678734155371785	-0.0948357209563255	0.00159255252219737
1890	118.547035217285	-13.5113220214844	6.16264820098877	-0.00490093370899558	0.00841071270406246	-0.0769786313176155	-0.00555028254166245
1891	121.79377746582	-12.8619728088379	6.09771347045898	-0.00490093370899558	-0.00230353930965066	-0.0467839203774929	0.00289124972186983
1892	118.547035217285	-11.8879499435425	5.57823419570923	-0.00977104809135199	-0.0117190945893526	-0.0113944197073579	-0.00555028254166245
1893	121.144424438477	-13.5113220214844	6.09771347045898	-0.00197886489331722	-0.00197886489331722	0.0363327041268349	-0.00165419070981443
1894	121.144424438477	-13.5113220214844	5.70810413360596	-0.00230353930965066	-0.00392691092565656	0.0571118593215942	0.00516396993771195
1895	118.547035217285	-13.5113220214844	5.83797359466553	-0.0133424662053585	0.00711201597005129	0.0554884895682335	0.00289124972186983
1896	121.144424438477	-13.1866474151611	6.22758293151855	0.00126787810586393	-0.00100484199356288	0.0486703291535378	-0.00490093370899558
1897	119.196380615234	-12.2126245498657	5.83797359466553	0.00516396993771195	-0.00457625929266214	0.0288651939481497	-0.00197886489331722
1898	117.897682189941	-12.2126245498657	5.83797359466553	0.00321592413820326	-0.0026282137259841	0.000943203864153475	0.00321592413820326
1899	121.144424438477	-14.4853448867798	5.70810413360596	-0.00327756232582033	0.00354059832170606	-0.0354203209280968	-0.00555028254166245
1900	119.196380615234	-13.1866474151611	5.90290880203247	0.00191722682211548	0.00873538758605719	-0.0363943427801132	-0.00165419070981443
1901	117.248336791992	-12.2126245498657	5.51329946517944	-0.0256800893694162	0.00289124972186983	-0.00879702530801296	-0.00132951640989631
1902	120.495079040527	-12.8619728088379	5.70810413360596	-0.000680167751852423	0.00418994715437293	0.00906006153672934	0.00386527273803949
1903	119.196380615234	-12.2126245498657	5.64316940307617	0.0100340843200684	-0.00295288790948689	0.0285405199974775	0.00126787810586393
1904	119.845733642578	-14.1606702804565	6.09771347045898	0.00711201597005129	-0.00652430532500148	0.0295145437121391	-0.00457625929266214
1905	119.845733642578	-13.1866474151611	6.16264820098877	0.00191722682211548	0.00743668992072344	0.0382807515561581	0.000618529506027699
1906	117.897682189941	-13.1866474151611	5.77303886413574	0.00289124972186983	-0.0146411629393697	0.040228795260191	-0.000355493422830477
1907	120.495079040527	-13.1866474151611	5.51329946517944	0.0155535480007529	-0.00522560812532902	0.0353586822748184	-3.08191010844894e-05
1908	120.495079040527	-13.5113220214844	5.64316940307617	0.012956153601408	-0.00457625929266214	0.0308132413774729	0.00646266713738441
1909	119.845733642578	-13.1866474151611	5.77303886413574	-0.00717365415766835	-0.0026282137259841	0.0165275707840919	0.00256657530553639
1910	119.196380615234	-12.2126245498657	5.57823419570923	0.00451462110504508	-0.000680167751852423	0.0265924744307995	-0.00392691092565656
1911	117.897682189941	-13.5113220214844	6.29251766204834	0.00159255252219737	0.000943203864153475	0.0265924744307995	-0.00165419070981443
1912	120.495079040527	-13.5113220214844	6.42238759994507	-0.0104203969240189	-0.0250307414680719	0.0100340843200684	-0.00295288790948689
1913	120.495079040527	-12.5372982025146	5.64316940307617	-0.00360223650932312	-0.0117190945893526	-0.0026282137259841	-0.00327756232582033
1914	119.845733642578	-12.2126245498657	5.83797359466553	0.00159255252219737	-0.0253554154187441	0.00386527273803949	0.00548864435404539
1915	119.196380615234	-12.2126245498657	5.51329946517944	-0.00230353930965066	0.00581331877037883	0.0116574559360743	-0.00100484199356288
1916	118.547035217285	-13.1866474151611	5.64316940307617	0.013930176384747	0.0022419011220336	0.00678734155371785	0.00418994715437293
1917	120.495079040527	-12.8619728088379	5.96784353256226	0.00256657530553639	0.00354059832170606	0.013930176384747	-0.0100957229733467
1918	118.547035217285	-12.2126245498657	5.57823419570923	-0.00912170019000769	0.00483929552137852	0.00126787810586393	0.00808603875339031
1919	121.79377746582	-13.5113220214844	5.90290880203247	0.00289124972186983	0.00321592413820326	-0.00490093370899558	-0.00165419070981443
1920	119.845733642578	-13.5113220214844	5.70810413360596	-0.00197886489331722	0.00938473641872406	-0.0026282137259841	0.00321592413820326
1921	117.897682189941	-11.8879499435425	5.44836473464966	-0.0237320438027382	0.011982130818069	-0.00652430532500148	-0.00197886489331722
1922	120.495079040527	-13.8359956741333	5.77303886413574	0.00321592413820326	0.0171769186854362	-0.00814767740666866	0.00256657530553639
1923	118.547035217285	-11.8879499435425	5.38343000411987	0.00516396993771195	0.0188002903014421	-0.0195112787187099	0.00613799272105098
1924	118.547035217285	-12.2126245498657	5.64316940307617	-0.00555028254166245	0.0243197549134493	-0.0165892094373703	0.00841071270406246
1925	119.196380615234	-14.1606702804565	6.16264820098877	0.00873538758605719	0.00808603875339031	-0.0136671401560307	0.00808603875339031
1926	118.547035217285	-13.1866474151611	6.29251766204834	-0.0130177913233638	0.00808603875339031	-0.00425158534198999	0.00516396993771195
1927	117.897682189941	-11.2386016845703	5.70810413360596	-0.00652430532500148	0.00321592413820326	-0.0026282137259841	0.000943203864153475
1928	118.547035217285	-12.2126245498657	5.31849479675293	0.00548864435404539	-0.00230353930965066	0.00126787810586393	0.00548864435404539
1929	121.79377746582	-13.5113220214844	5.77303886413574	-0.00295288790948689	-0.00100484199356288	-0.00425158534198999	0.000293855206109583
1930	119.845733642578	-14.1606702804565	5.77303886413574	-0.00977104809135199	0.00126787810586393	0.00256657530553639	0.000293855206109583
1931	120.495079040527	-13.8359956741333	5.96784353256226	0.000618529506027699	-0.0240567177534103	0.00126787810586393	-0.00295288790948689
1932	118.547035217285	-11.8879499435425	5.83797359466553	-0.0247060675173998	-0.0123684434220195	-0.000355493422830477	-0.00977104809135199
1933	121.144424438477	-13.5113220214844	6.16264820098877	0.000618529506027699	-0.017887907102704	0.00548864435404539	-0.00749832857400179
1934	120.495079040527	-12.8619728088379	5.90290880203247	0.00126787810586393	-0.00847235135734081	0.00548864435404539	0.000943203864153475
1935	120.495079040527	-14.1606702804565	6.03277826309204	-0.00197886489331722	-0.0136671401560307	0.00808603875339031	-0.00457625929266214
1936	120.495079040527	-13.1866474151611	5.96784353256226	0.000943203864153475	-0.017887907102704	0.00256657530553639	-0.00522560812532902
1937	117.248336791992	-12.8619728088379	6.16264820098877	0.00646266713738441	-0.00230353930965066	-3.08191010844894e-05	-0.00295288790948689
1938	119.196380615234	-12.5372982025146	5.77303886413574	-0.000355493422830477	-0.000680167751852423	-0.000680167751852423	0.0022419011220336
1939	119.845733642578	-12.2126245498657	5.77303886413574	0.0181509424000978	0.00321592413820326	-0.0104203969240189	0.00613799272105098
1940	121.144424438477	-13.5113220214844	6.29251766204834	-0.00425158534198999	0.00256657530553639	-0.00457625929266214	-0.00197886489331722
1941	118.547035217285	-11.8879499435425	5.77303886413574	-0.00490093370899558	0.00483929552137852	0.00321592413820326	0.00256657530553639
1942	119.196380615234	-12.8619728088379	5.96784353256226	-0.0100957229733467	0.00873538758605719	-0.00717365415766835	0.00451462110504508
1943	119.845733642578	-12.2126245498657	5.70810413360596	0.00386527273803949	0.00548864435404539	-0.0130177913233638	-3.08191010844894e-05
1944	118.547035217285	-12.5372982025146	5.31849479675293	0.0132808275520802	0.012956153601408	-0.0172385573387146	-0.0026282137259841
1945	119.196380615234	-12.8619728088379	5.83797359466553	0.00841071270406246	0.0181509424000978	-0.0221086721867323	-0.000355493422830477
1946	119.196380615234	-13.1866474151611	5.96784353256226	-0.00295288790948689	0.00159255252219737	-0.0113944197073579	-0.00587495695799589
1947	116.598983764648	-11.8879499435425	6.09771347045898	-0.00392691092565656	0.00581331877037883	-0.0120437685400248	0.00483929552137852
1948	118.547035217285	-11.8879499435425	5.77303886413574	0.00548864435404539	0.00776136433705688	-0.00814767740666866	0.00256657530553639
1949	122.44312286377	-13.5113220214844	5.64316940307617	0.00516396993771195	-0.000680167751852423	-0.0159398596733809	0.000943203864153475
1950	119.845733642578	-11.8879499435425	5.83797359466553	0.00938473641872406	-0.00165419070981443	-0.00912170019000769	-0.00652430532500148
1951	119.196380615234	-13.8359956741333	5.77303886413574	0.00776136433705688	-0.00425158534198999	0.00678734155371785	-0.00522560812532902
1952	118.547035217285	-12.2126245498657	5.64316940307617	-0.0165892094373703	-0.00717365415766835	0.000293855206109583	-0.00684897974133492
1953	117.897682189941	-12.2126245498657	5.83797359466553	-0.00165419070981443	-0.000680167751852423	0.00711201597005129	-0.00587495695799589
1954	119.845733642578	-13.1866474151611	5.77303886413574	0.00548864435404539	-0.000355493422830477	-0.000355493422830477	0.00581331877037883
1955	121.79377746582	-13.1866474151611	5.83797359466553	0.0022419011220336	0.00159255252219737	0.00191722682211548	-0.00132951640989631
1956	120.495079040527	-14.8100185394287	5.64316940307617	-0.00132951640989631	-0.00684897974133492	-0.00165419070981443	-0.00490093370899558
1957	119.196380615234	-12.2126245498657	5.64316940307617	-0.00457625929266214	-0.00132951640989631	-0.0198359526693821	-0.00684897974133492
1958	117.248336791992	-12.8619728088379	5.64316940307617	-0.0130177913233638	0.00483929552137852	-0.0363943427801132	0.000943203864153475
1959	121.79377746582	-13.5113220214844	5.90290880203247	-0.00165419070981443	0.00841071270406246	-0.0350956469774246	-0.00230353930965066
1960	117.897682189941	-12.5372982025146	5.96784353256226	0.00191722682211548	0.00581331877037883	-0.0169138833880424	-0.0026282137259841
1961	119.196380615234	-12.8619728088379	5.90290880203247	0.0226963832974434	-0.00392691092565656	-0.00457625929266214	-0.000680167751852423
1962	119.845733642578	-13.5113220214844	5.77303886413574	0.00386527273803949	0.00613799272105098	0.0207483377307653	-0.00425158534198999
1963	117.897682189941	-12.5372982025146	5.51329946517944	-0.00587495695799589	0.00548864435404539	0.0132808275520802	-0.00392691092565656
1964	118.547035217285	-12.5372982025146	5.57823419570923	0.00516396993771195	0.00711201597005129	0.0126314787194133	-0.00457625929266214
1965	119.845733642578	-13.1866474151611	5.31849479675293	0.00743668992072344	0.000293855206109583	0.00516396993771195	0.000618529506027699
1966	117.897682189941	-12.5372982025146	5.64316940307617	0.00776136433705688	-0.00425158534198999	0.0188002903014421	-0.0123684434220195
1967	117.897682189941	-12.5372982025146	5.70810413360596	0.00711201597005129	-0.0172385573387146	0.00386527273803949	0.000618529506027699
1968	117.897682189941	-12.5372982025146	6.03277826309204	0.00386527273803949	-0.00295288790948689	-0.0026282137259841	-0.00165419070981443
1969	120.495079040527	-13.8359956741333	5.90290880203247	-0.0156151866540313	-0.000680167751852423	-0.0175632312893867	0.00678734155371785
1970	119.196380615234	-11.8879499435425	5.51329946517944	-0.00165419070981443	0.000618529506027699	-0.021459324285388	0.00548864435404539
1971	117.897682189941	-12.5372982025146	5.96784353256226	-0.00295288790948689	-0.0139918150380254	-0.0195112787187099	-0.0026282137259841
1972	120.495079040527	-14.4853448867798	6.03277826309204	-0.00717365415766835	-0.0107450718060136	-0.017887907102704	0.00159255252219737
1973	117.248336791992	-11.5632753372192	5.96784353256226	-0.0130177913233638	0.000943203864153475	-0.0117190945893526	0.00451462110504508
1974	116.598983764648	-12.2126245498657	6.22758293151855	-0.00619963090866804	0.00548864435404539	-0.0169138833880424	0.00289124972186983
1975	119.845733642578	-12.2126245498657	5.96784353256226	0.00451462110504508	-0.000680167751852423	-0.00912170019000769	0.0142548503354192
1976	119.196380615234	-12.5372982025146	5.70810413360596	0.000293855206109583	-0.0026282137259841	0.00483929552137852	0.00516396993771195
1977	117.897682189941	-13.1866474151611	5.77303886413574	0.00289124972186983	-0.00879702530801296	0.0168522447347641	0.00711201597005129
1978	119.845733642578	-13.5113220214844	5.90290880203247	-0.00165419070981443	-0.00360223650932312	0.0246444288641214	0.00613799272105098
1979	117.248336791992	-13.5113220214844	5.96784353256226	0.00613799272105098	-0.00197886489331722	-0.00490093370899558	0.000618529506027699
1980	119.845733642578	-11.8879499435425	6.5522575378418	0.00386527273803949	0.00678734155371785	-0.00295288790948689	0.0022419011220336
1981	121.144424438477	-12.5372982025146	6.74706172943115	-0.000680167751852423	0.00418994715437293	0.000943203864153475	0.00159255252219737
1982	119.196380615234	-14.4853448867798	6.48732233047485	0.00808603875339031	-0.00457625929266214	0.0168522447347641	-0.00100484199356288
1983	120.495079040527	-12.5372982025146	5.70810413360596	0.00126787810586393	0.000943203864153475	0.0132808275520802	0.00711201597005129
1984	115.949638366699	-12.2126245498657	5.44836473464966	0.00451462110504508	0.00678734155371785	0.00906006153672934	0.00646266713738441
1985	119.845733642578	-12.8619728088379	5.51329946517944	-0.0136671401560307	0.0126314787194133	0.00646266713738441	0.00711201597005129
1986	117.897682189941	-11.5632753372192	5.38343000411987	0.0132808275520802	0.00678734155371785	0.00354059832170606	-0.000680167751852423
1987	119.196380615234	-12.2126245498657	5.90290880203247	0.00743668992072344	0.000293855206109583	0.00841071270406246	-0.00100484199356288
1988	119.845733642578	-12.5372982025146	5.83797359466553	0.0123068047687411	0.00743668992072344	0.0022419011220336	0.0103587592020631
1989	118.547035217285	-13.5113220214844	6.09771347045898	-0.0195112787187099	0.0145795252174139	-0.00619963090866804	0.00906006153672934
1990	119.196380615234	-11.8879499435425	5.44836473464966	-0.000355493422830477	0.011982130818069	-0.00100484199356288	0.00289124972186983
1991	119.196380615234	-12.5372982025146	5.12369012832642	0.0165275707840919	0.00581331877037883	-0.00132951640989631	0.000943203864153475
1992	120.495079040527	-13.5113220214844	5.83797359466553	-0.00684897974133492	-0.00392691092565656	0.00841071270406246	-0.00360223650932312
1993	119.845733642578	-12.2126245498657	5.64316940307617	0.000618529506027699	-0.000680167751852423	0.0171769186854362	-0.00425158534198999
1994	116.598983764648	-12.5372982025146	5.77303886413574	-0.0165892094373703	-0.00392691092565656	0.00451462110504508	0.00483929552137852
1995	119.196380615234	-11.8879499435425	5.83797359466553	0.00386527273803949	0.00386527273803949	0.00386527273803949	0.000293855206109583
1996	118.547035217285	-11.2386016845703	5.70810413360596	0.00873538758605719	-0.00392691092565656	0.00743668992072344	0.000293855206109583
1997	119.196380615234	-13.5113220214844	5.51329946517944	-0.000680167751852423	-0.00879702530801296	0.00906006153672934	0.00711201597005129
1998	120.495079040527	-14.4853448867798	5.70810413360596	0.00808603875339031	-0.00684897974133492	-0.00295288790948689	0.00776136433705688
1999	117.897682189941	-12.2126245498657	5.51329946517944	0.00678734155371785	-0.00684897974133492	-0.00522560812532902	-0.000355493422830477
2000	117.248336791992	-11.5632753372192	5.64316940307617	-0.00100484199356288	0.00321592413820326	-0.0165892094373703	-3.08191010844894e-05
[truncated: 6,960 more rows]
