# Supplementary material for: Precise instruction and consideration of the vertical and horizontal force component increases validity and reliability of the 90:20 Isometric Posterior Chain Test
Source: PLoS One. 2024 Oct 28;19(10):e0312843. doi: 10.1371/journal.pone.0312843 (PMC11515970; doi:10.1371/journal.pone.0312843)
Supplement: S1 File — (ZIP) [file pone.0312843.s001.zip › S1_Raw_Data/M1_P17_v_2.csv]

1	126.523628234863	-16.5064430236816	5.83797359466553	0.00776136433705688	0.000943203864153475	-0.00425158534198999	0.000293855206109583
2	124.575584411621	-16.1817684173584	5.57823419570923	-0.00619963090866804	-0.00425158534198999	-0.00197886489331722	-0.00555028254166245
3	125.224937438965	-14.5583963394165	5.64316940307617	0.0230210572481155	0.00483929552137852	-0.00360223650932312	-0.00132951640989631
4	125.874282836914	-15.8570938110352	5.96784353256226	-0.0126931173726916	-0.00684897974133492	-0.00652430532500148	-0.00684897974133492
5	123.276885986328	-15.2077445983887	6.16264820098877	-0.00230353930965066	-0.00230353930965066	0.00256657530553639	-0.00295288790948689
6	125.874282836914	-15.2077445983887	5.70810413360596	-0.00522560812532902	-0.00555028254166245	0.00256657530553639	-0.00295288790948689
7	125.224937438965	-14.5583963394165	5.25356006622314	0.00256657530553639	-0.00327756232582033	0.00126787810586393	0.00678734155371785
8	125.224937438965	-14.8830709457397	5.57823419570923	-0.0143164889886975	-0.00360223650932312	0.00548864435404539	0.00126787810586393
9	125.224937438965	-16.1817684173584	5.51329946517944	-0.00425158534198999	-0.00555028254166245	-0.00425158534198999	-0.00392691092565656
10	126.523628234863	-14.5583963394165	6.09771347045898	-0.00652430532500148	0.000293855206109583	0.00386527273803949	0.000618529506027699
11	122.627540588379	-14.2337217330933	6.03277826309204	0.00516396993771195	-0.00619963090866804	0.0022419011220336	-0.000680167751852423
12	125.874282836914	-15.2077445983887	6.09771347045898	0.000293855206109583	-0.0026282137259841	-0.00392691092565656	0.00386527273803949
13	126.523628234863	-16.1817684173584	5.70810413360596	0.0022419011220336	0.00386527273803949	-0.00522560812532902	0.00126787810586393
14	125.224937438965	-14.5583963394165	5.90290880203247	0.00289124972186983	0.00159255252219737	0.00354059832170606	-0.00457625929266214
15	125.874282836914	-16.1817684173584	5.57823419570923	-0.00684897974133492	0.000618529506027699	-0.000355493422830477	-0.00490093370899558
16	124.575584411621	-14.8830709457397	5.83797359466553	0.00191722682211548	0.00970941036939621	-0.00522560812532902	0.00483929552137852
17	122.627540588379	-14.5583963394165	6.29251766204834	0.00289124972186983	0.00126787810586393	-0.00132951640989631	-0.00522560812532902
18	124.575584411621	-15.5324192047119	6.29251766204834	0.00841071270406246	0.012956153601408	-0.0204853005707264	-0.00230353930965066
19	126.523628234863	-15.5324192047119	5.83797359466553	-0.00392691092565656	0.00386527273803949	-0.00522560812532902	-0.00782300252467394
20	125.874282836914	-14.5583963394165	5.38343000411987	0.000943203864153475	0.00906006153672934	-0.0110697457566857	-0.00490093370899558
21	123.926239013672	-14.8830709457397	5.57823419570923	0.00516396993771195	0.00126787810586393	0.00126787810586393	-0.0026282137259841
22	127.172981262207	-16.8311157226563	5.77303886413574	0.0126314787194133	-0.00490093370899558	-0.00360223650932312	0.00548864435404539
23	125.224937438965	-15.5324192047119	5.77303886413574	-0.000680167751852423	0.00354059832170606	-0.00944637414067984	-0.00100484199356288
24	121.978187561035	-14.5583963394165	6.16264820098877	-0.00100484199356288	-0.000355493422830477	0.000293855206109583	0.00191722682211548
25	126.523628234863	-15.5324192047119	6.03277826309204	0.00873538758605719	-0.000680167751852423	0.00126787810586393	-0.00197886489331722
26	125.874282836914	-13.9090480804443	5.51329946517944	-0.00652430532500148	-0.00327756232582033	-0.00100484199356288	-0.00619963090866804
27	125.874282836914	-15.5324192047119	5.77303886413574	-0.00197886489331722	0.00289124972186983	0.00483929552137852	-0.00132951640989631
28	126.523628234863	-16.8311157226563	5.44836473464966	0.00159255252219737	-0.00522560812532902	0.00191722682211548	0.00191722682211548
29	124.575584411621	-15.2077445983887	5.83797359466553	0.000293855206109583	0.00354059832170606	0.01100810803473	-0.00652430532500148
30	123.926239013672	-14.8830709457397	6.03277826309204	0.0136055024340749	-3.08191010844894e-05	0.00289124972186983	0.00321592413820326
31	125.224937438965	-14.5583963394165	6.16264820098877	0.00289124972186983	0.00256657530553639	0.00548864435404539	0.00548864435404539
32	125.874282836914	-15.2077445983887	6.09771347045898	0.00321592413820326	-0.00295288790948689	0.00581331877037883	-0.00165419070981443
33	125.224937438965	-16.1817684173584	5.83797359466553	-0.00425158534198999	0.00451462110504508	-0.00230353930965066	-0.00100484199356288
34	125.874282836914	-15.2077445983887	5.44836473464966	-0.00782300252467394	0.00126787810586393	0.00256657530553639	-3.08191010844894e-05
35	124.575584411621	-15.8570938110352	5.51329946517944	0.00841071270406246	-0.00490093370899558	-0.00197886489331722	-0.00295288790948689
36	125.874282836914	-15.8570938110352	5.96784353256226	0.00613799272105098	0.00743668992072344	-3.08191010844894e-05	0.000618529506027699
37	124.575584411621	-15.8570938110352	5.96784353256226	-0.0117190945893526	0.00386527273803949	-0.00100484199356288	0.00321592413820326
38	125.874282836914	-15.2077445983887	6.48732233047485	0.00970941036939621	0.00841071270406246	-0.0152905117720366	-0.00457625929266214
39	125.874282836914	-16.5064430236816	5.90290880203247	-0.00132951640989631	0.00386527273803949	-0.00814767740666866	-0.0104203969240189
40	125.224937438965	-14.8830709457397	5.70810413360596	0.00418994715437293	0.00776136433705688	-0.00132951640989631	-0.00132951640989631
41	125.224937438965	-14.8830709457397	5.70810413360596	0.00451462110504508	0.00613799272105098	-0.00490093370899558	0.00126787810586393
42	127.172981262207	-17.1557903289795	6.22758293151855	0.00776136433705688	-0.000680167751852423	-0.00490093370899558	0.00743668992072344
43	124.575584411621	-14.8830709457397	5.96784353256226	-0.00165419070981443	0.00548864435404539	-0.00912170019000769	-0.00295288790948689
44	121.978187561035	-14.8830709457397	6.16264820098877	-0.0152905117720366	-3.08191010844894e-05	-0.00295288790948689	-0.00197886489331722
45	125.224937438965	-16.1817684173584	6.09771347045898	-0.000355493422830477	-0.00295288790948689	-0.00684897974133492	-0.000355493422830477
46	127.172981262207	-16.1817684173584	5.31849479675293	0.00256657530553639	-0.00457625929266214	-0.000355493422830477	0.00289124972186983
47	125.224937438965	-14.2337217330933	5.77303886413574	0.00776136433705688	-0.00295288790948689	-0.00327756232582033	0.00321592413820326
48	123.926239013672	-16.1817684173584	5.77303886413574	-0.00457625929266214	-0.0104203969240189	0.00483929552137852	-0.000680167751852423
49	125.224937438965	-15.2077445983887	5.70810413360596	0.011982130818069	-0.0117190945893526	-0.00425158534198999	-0.0107450718060136
50	123.926239013672	-15.2077445983887	5.64316940307617	-0.00295288790948689	-0.00490093370899558	-3.08191010844894e-05	0.00451462110504508
51	123.276885986328	-15.2077445983887	6.42238759994507	-0.0113944197073579	-0.00555028254166245	0.00516396993771195	0.00776136433705688
52	125.874282836914	-16.5064430236816	5.90290880203247	0.00808603875339031	0.00386527273803949	-0.00490093370899558	-0.0026282137259841
53	126.523628234863	-15.8570938110352	5.77303886413574	-0.00295288790948689	0.00516396993771195	-0.00912170019000769	0.00483929552137852
54	126.523628234863	-16.1817684173584	6.03277826309204	0.00970941036939621	0.000618529506027699	-0.00782300252467394	-0.00425158534198999
55	124.575584411621	-16.1817684173584	5.83797359466553	0.00159255252219737	-3.08191010844894e-05	-0.000355493422830477	0.00126787810586393
56	124.575584411621	-15.8570938110352	6.16264820098877	0.0168522447347641	0.00321592413820326	-0.00457625929266214	0.00418994715437293
57	124.575584411621	-16.1817684173584	6.35745286941528	-0.00392691092565656	0.00321592413820326	-0.000355493422830477	0.00256657530553639
58	127.172981262207	-16.5064430236816	7.07173633575439	0.000618529506027699	0.00841071270406246	-0.0120437685400248	-0.00295288790948689
59	126.523628234863	-15.8570938110352	5.70810413360596	0.0304885655641556	0.00126787810586393	-0.0100957229733467	-0.00879702530801296
60	127.172981262207	-16.1817684173584	5.90290880203247	0.00678734155371785	-0.00100484199356288	0.000618529506027699	0.00256657530553639
61	125.874282836914	-16.5064430236816	5.83797359466553	0.0165275707840919	-0.00197886489331722	-0.00879702530801296	-0.00230353930965066
62	125.224937438965	-16.1817684173584	5.51329946517944	-0.000355493422830477	-0.00295288790948689	0.00126787810586393	-0.00490093370899558
63	127.172981262207	-17.1557903289795	6.22758293151855	0.0116574559360743	0.000943203864153475	-0.00522560812532902	-0.00555028254166245
64	121.978187561035	-14.8830709457397	5.96784353256226	-0.00977104809135199	-0.00100484199356288	-0.00392691092565656	-0.00652430532500148
65	124.575584411621	-15.2077445983887	5.77303886413574	-0.00132951640989631	0.00159255252219737	0.00743668992072344	-0.00360223650932312
66	125.224937438965	-15.2077445983887	5.51329946517944	-0.00814767740666866	-0.000680167751852423	-0.00360223650932312	-0.000680167751852423
67	126.523628234863	-16.1817684173584	5.96784353256226	-0.00457625929266214	-3.08191010844894e-05	0.00321592413820326	-0.000355493422830477
68	126.523628234863	-16.8311157226563	5.83797359466553	0.00613799272105098	-0.00457625929266214	0.00873538758605719	0.00256657530553639
69	127.172981262207	-16.8311157226563	6.29251766204834	0.00808603875339031	0.0022419011220336	-0.00230353930965066	-0.00360223650932312
70	125.224937438965	-15.5324192047119	5.96784353256226	-0.000680167751852423	-0.00360223650932312	0.00159255252219737	-0.00230353930965066
71	125.224937438965	-16.5064430236816	6.16264820098877	-0.0110697457566857	0.00873538758605719	0.00159255252219737	0.00418994715437293
72	126.523628234863	-15.2077445983887	5.70810413360596	-0.00749832857400179	-0.00652430532500148	-3.08191010844894e-05	0.0022419011220336
73	125.874282836914	-15.2077445983887	5.05875539779663	0.000293855206109583	0.00483929552137852	-0.00652430532500148	0.00126787810586393
74	125.224937438965	-15.5324192047119	5.70810413360596	0.0103587592020631	0.000618529506027699	-0.00100484199356288	0.000618529506027699
75	127.172981262207	-17.4804649353027	6.09771347045898	0.00581331877037883	-0.00555028254166245	-0.00555028254166245	0.00451462110504508
76	127.172981262207	-15.2077445983887	5.90290880203247	0.0116574559360743	0.0136055024340749	-0.00684897974133492	0.00321592413820326
77	122.627540588379	-15.5324192047119	6.22758293151855	0.00126787810586393	0.00711201597005129	-0.00619963090866804	0.00938473641872406
78	125.224937438965	-15.5324192047119	6.09771347045898	0.00256657530553639	0.0106834331527352	-0.0104203969240189	0.00808603875339031
79	125.874282836914	-15.8570938110352	5.64316940307617	0.00256657530553639	0.00906006153672934	-0.0172385573387146	-0.00814767740666866
80	123.926239013672	-14.8830709457397	5.70810413360596	-0.00100484199356288	0.00711201597005129	0.000618529506027699	0.000293855206109583
81	127.172981262207	-16.1817684173584	5.83797359466553	0.0100340843200684	0.00483929552137852	-0.00132951640989631	0.00354059832170606
82	125.874282836914	-17.1557903289795	5.83797359466553	0.00354059832170606	-0.00457625929266214	-0.00197886489331722	0.00516396993771195
83	124.575584411621	-15.8570938110352	5.83797359466553	-0.00847235135734081	0.00548864435404539	-0.000355493422830477	-3.08191010844894e-05
84	124.575584411621	-16.5064430236816	6.09771347045898	-0.00977104809135199	-0.00360223650932312	0.00354059832170606	-0.00457625929266214
85	124.575584411621	-15.8570938110352	6.16264820098877	-0.00457625929266214	-0.0100957229733467	0.00548864435404539	0.0022419011220336
86	125.874282836914	-16.1817684173584	5.64316940307617	-0.00360223650932312	-0.00230353930965066	0.0100340843200684	-3.08191010844894e-05
87	125.224937438965	-15.2077445983887	5.70810413360596	0.00646266713738441	-0.00165419070981443	0.00678734155371785	0.00191722682211548
88	124.575584411621	-16.5064430236816	5.83797359466553	0.00321592413820326	-0.00457625929266214	0.00678734155371785	-0.0026282137259841
89	123.926239013672	-17.1557903289795	6.22758293151855	-0.00165419070981443	-0.00360223650932312	0.0022419011220336	0.00354059832170606
90	123.926239013672	-16.5064430236816	5.96784353256226	-3.08191010844894e-05	0.00548864435404539	0.00646266713738441	0.00159255252219737
91	123.276885986328	-15.2077445983887	6.09771347045898	0.00321592413820326	-0.00392691092565656	0.00386527273803949	0.0100340843200684
92	124.575584411621	-15.5324192047119	5.83797359466553	-0.000680167751852423	-0.00165419070981443	-0.00295288790948689	0.000943203864153475
93	126.523628234863	-16.8311157226563	5.31849479675293	-0.00684897974133492	0.00711201597005129	-0.00587495695799589	-3.08191010844894e-05
94	123.926239013672	-16.1817684173584	5.70810413360596	0.0191249661147594	0.00581331877037883	-0.00684897974133492	0.00451462110504508
95	125.874282836914	-18.4544887542725	6.16264820098877	0.00711201597005129	-0.0026282137259841	-0.00490093370899558	-0.00132951640989631
96	123.926239013672	-15.2077445983887	5.96784353256226	0.00613799272105098	0.00386527273803949	-0.00132951640989631	0.00321592413820326
97	122.627540588379	-15.2077445983887	6.16264820098877	-0.0104203969240189	0.0113327819854021	-0.00652430532500148	0.00581331877037883
98	124.575584411621	-15.5324192047119	6.16264820098877	0.00938473641872406	0.00289124972186983	-0.00912170019000769	0.00289124972186983
99	125.224937438965	-15.5324192047119	5.70810413360596	0.00321592413820326	0.00418994715437293	-0.00717365415766835	-0.00425158534198999
100	124.575584411621	-15.8570938110352	5.44836473464966	0.00516396993771195	0.0022419011220336	-0.00684897974133492	-0.00100484199356288
101	126.523628234863	-17.4804649353027	6.03277826309204	0.0126314787194133	-3.08191010844894e-05	-0.000355493422830477	0.00646266713738441
102	125.874282836914	-17.4804649353027	6.16264820098877	0.00386527273803949	-0.00327756232582033	-0.00197886489331722	0.00126787810586393
103	126.523628234863	-16.5064430236816	5.90290880203247	-0.00782300252467394	-0.00132951640989631	-0.000355493422830477	0.00873538758605719
104	123.276885986328	-16.5064430236816	6.5522575378418	0.00776136433705688	0.000618529506027699	-0.00814767740666866	0.00321592413820326
105	125.224937438965	-15.5324192047119	5.83797359466553	-0.00392691092565656	-0.00490093370899558	0.00841071270406246	-0.00360223650932312
106	124.575584411621	-15.2077445983887	5.64316940307617	-0.00619963090866804	-0.00197886489331722	0.00386527273803949	0.000943203864153475
107	126.523628234863	-16.5064430236816	5.90290880203247	-0.0159398596733809	-0.0026282137259841	0.00711201597005129	0.00321592413820326
108	125.224937438965	-17.4804649353027	5.83797359466553	0.0155535480007529	-0.0136671401560307	0.00548864435404539	-0.00555028254166245
109	123.926239013672	-15.8570938110352	5.83797359466553	-0.0253554154187441	0.000618529506027699	0.0022419011220336	0.000618529506027699
110	125.874282836914	-15.2077445983887	5.96784353256226	0.00516396993771195	-0.000355493422830477	0.00191722682211548	0.00418994715437293
111	125.224937438965	-16.1817684173584	6.29251766204834	-0.0110697457566857	-0.00457625929266214	0.00581331877037883	-0.000680167751852423
112	126.523628234863	-16.1817684173584	5.90290880203247	0.01847561635077	0.00256657530553639	0.00581331877037883	0.00191722682211548
113	125.224937438965	-15.8570938110352	5.38343000411987	-0.00392691092565656	0.00386527273803949	-0.00977104809135199	0.000618529506027699
114	123.926239013672	-15.5324192047119	5.77303886413574	0.0022419011220336	0.00418994715437293	-0.0100957229733467	-0.00912170019000769
115	125.874282836914	-18.1298141479492	6.09771347045898	0.0132808275520802	-3.08191010844894e-05	0.00191722682211548	-0.000355493422830477
116	127.822326660156	-16.1817684173584	5.70810413360596	0.00516396993771195	0.00808603875339031	-0.0123684434220195	0.00451462110504508
117	122.627540588379	-15.5324192047119	6.16264820098877	-0.000355493422830477	0.0142548503354192	-0.00619963090866804	0.00808603875339031
118	125.224937438965	-15.5324192047119	5.90290880203247	0.00191722682211548	0.00354059832170606	-0.00977104809135199	-0.00230353930965066
119	126.523628234863	-16.1817684173584	5.57823419570923	0.00354059832170606	0.0126314787194133	-0.0104203969240189	-0.000355493422830477
120	125.224937438965	-15.2077445983887	5.51329946517944	0.00873538758605719	-0.00132951640989631	0.00256657530553639	-0.00749832857400179
121	126.523628234863	-17.1557903289795	6.16264820098877	0.00970941036939621	0.00354059832170606	0.00191722682211548	-0.000680167751852423
122	125.874282836914	-17.4804649353027	5.83797359466553	-0.00619963090866804	-0.00360223650932312	0.000943203864153475	-0.00619963090866804
123	123.926239013672	-15.5324192047119	6.09771347045898	-0.0146411629393697	-0.00100484199356288	-0.000355493422830477	0.0022419011220336
124	123.276885986328	-15.5324192047119	5.90290880203247	-0.00100484199356288	-0.00165419070981443	-0.00132951640989631	-3.08191010844894e-05
125	127.172981262207	-16.5064430236816	5.70810413360596	0.00386527273803949	-0.00555028254166245	0.00354059832170606	0.000293855206109583
126	125.224937438965	-15.2077445983887	5.38343000411987	-0.00100484199356288	-0.00327756232582033	0.00386527273803949	0.000618529506027699
127	125.224937438965	-15.8570938110352	5.57823419570923	-0.00457625929266214	-0.00684897974133492	0.01100810803473	0.0022419011220336
128	126.523628234863	-17.4804649353027	5.83797359466553	0.0210730116814375	-0.000680167751852423	0.00483929552137852	-0.00587495695799589
129	126.523628234863	-17.1557903289795	5.90290880203247	-0.0120437685400248	-0.00587495695799589	0.00386527273803949	-0.00197886489331722
130	125.874282836914	-16.5064430236816	6.22758293151855	-0.0110697457566857	-0.00717365415766835	0.000293855206109583	0.000943203864153475
131	123.926239013672	-16.1817684173584	6.22758293151855	-0.00392691092565656	-0.000680167751852423	0.00354059832170606	0.00808603875339031
132	126.523628234863	-15.5324192047119	5.51329946517944	0.0191249661147594	-0.00230353930965066	-0.000355493422830477	-0.00555028254166245
133	125.874282836914	-16.8311157226563	5.90290880203247	-0.00814767740666866	0.00678734155371785	-0.00652430532500148	-0.000355493422830477
134	127.172981262207	-16.8311157226563	6.03277826309204	-0.0162645354866982	0.00321592413820326	-0.00814767740666866	-0.0104203969240189
135	125.224937438965	-16.8311157226563	5.77303886413574	0.00451462110504508	-0.00717365415766835	-0.0123684434220195	0.000618529506027699
136	126.523628234863	-17.1557903289795	6.29251766204834	-0.000355493422830477	0.00191722682211548	-0.00360223650932312	0.00256657530553639
137	126.523628234863	-17.4804649353027	6.22758293151855	-0.00295288790948689	0.00191722682211548	-0.00749832857400179	-0.00587495695799589
138	125.224937438965	-16.1817684173584	5.90290880203247	-0.0100957229733467	0.00256657530553639	-0.0172385573387146	0.000618529506027699
139	127.822326660156	-16.8311157226563	5.90290880203247	-3.08191010844894e-05	0.00906006153672934	-0.00847235135734081	-0.0026282137259841
140	127.822326660156	-16.8311157226563	5.90290880203247	-0.00652430532500148	-0.000355493422830477	-0.0104203969240189	0.00159255252219737
141	125.874282836914	-15.2077445983887	6.09771347045898	0.00483929552137852	0.0022419011220336	-0.00814767740666866	0.00354059832170606
142	125.224937438965	-16.8311157226563	5.96784353256226	-0.00457625929266214	-0.00457625929266214	-0.00457625929266214	0.000293855206109583
143	127.172981262207	-16.8311157226563	5.83797359466553	-0.0110697457566857	-0.00295288790948689	-0.00360223650932312	0.00646266713738441
144	125.224937438965	-16.5064430236816	5.90290880203247	-0.000355493422830477	-0.00132951640989631	0.000618529506027699	-0.000355493422830477
145	123.926239013672	-15.8570938110352	5.51329946517944	0.00354059832170606	-0.00360223650932312	0.00613799272105098	0.00159255252219737
146	129.121032714844	-17.4804649353027	5.44836473464966	-0.00327756232582033	0.00256657530553639	0.000618529506027699	0.00126787810586393
147	127.822326660156	-15.5324192047119	5.44836473464966	-0.0107450718060136	0.00159255252219737	0.00613799272105098	0.0022419011220336
148	124.575584411621	-16.5064430236816	6.03277826309204	-0.0026282137259841	0.00191722682211548	0.000618529506027699	-0.00165419070981443
149	125.224937438965	-16.5064430236816	6.03277826309204	-0.00457625929266214	-0.0026282137259841	0.000293855206109583	-0.00327756232582033
150	123.276885986328	-15.5324192047119	5.83797359466553	0.00159255252219737	-0.00132951640989631	0.0123068047687411	-0.00457625929266214
151	122.627540588379	-15.8570938110352	5.64316940307617	-0.0026282137259841	0.011982130818069	0.00483929552137852	0.00256657530553639
152	127.822326660156	-16.8311157226563	5.83797359466553	-0.00425158534198999	0.00613799272105098	0.00808603875339031	0.00159255252219737
153	125.874282836914	-16.1817684173584	5.83797359466553	0.00354059832170606	0.00711201597005129	-0.00327756232582033	-0.00132951640989631
154	124.575584411621	-15.8570938110352	6.03277826309204	0.0285405199974775	0.0103587592020631	-0.00230353930965066	0.0022419011220336
155	127.822326660156	-17.805139541626	6.09771347045898	0.00548864435404539	0.00159255252219737	0.0022419011220336	-0.00847235135734081
156	124.575584411621	-15.8570938110352	6.16264820098877	0.00321592413820326	0.0106834331527352	0.00289124972186983	0.00126787810586393
157	123.926239013672	-15.8570938110352	6.09771347045898	-0.00295288790948689	0.00776136433705688	0.000618529506027699	0.00581331877037883
158	125.874282836914	-16.8311157226563	5.96784353256226	0.0363327041268349	0.00873538758605719	-0.0126931173726916	-0.00652430532500148
159	125.874282836914	-16.5064430236816	5.83797359466553	0.11457921564579	0.00581331877037883	-0.00555028254166245	-0.00619963090866804
160	125.874282836914	-16.8311157226563	5.44836473464966	-0.0217839982360601	0.00386527273803949	-0.0126931173726916	-0.00100484199356288
161	126.523628234863	-16.5064430236816	5.70810413360596	0.0126314787194133	0.00743668992072344	-0.00165419070981443	0.00386527273803949
162	126.523628234863	-18.4544887542725	5.90290880203247	0.012956153601408	-3.08191010844894e-05	-0.000355493422830477	0.00646266713738441
163	125.224937438965	-17.1557903289795	6.16264820098877	0.0152288740500808	0.00354059832170606	-0.0110697457566857	-3.08191010844894e-05
164	123.276885986328	-16.5064430236816	5.51329946517944	-0.00847235135734081	-0.00327756232582033	-0.00684897974133492	-0.000680167751852423
165	127.172981262207	-17.1557903289795	5.90290880203247	0.00289124972186983	-0.00749832857400179	0.0022419011220336	-0.00847235135734081
166	125.224937438965	-16.8311157226563	5.51329946517944	-0.000355493422830477	-0.00814767740666866	0.00451462110504508	0.00256657530553639
167	127.172981262207	-17.4804649353027	6.09771347045898	-0.000680167751852423	-0.00782300252467394	0.00126787810586393	-0.0026282137259841
168	127.172981262207	-18.1298141479492	6.09771347045898	-3.08191010844894e-05	-0.00360223650932312	0.012956153601408	-0.000355493422830477
169	127.172981262207	-17.4804649353027	6.16264820098877	0.00418994715437293	-0.00879702530801296	-0.00425158534198999	0.00126787810586393
170	127.172981262207	-17.1557903289795	5.90290880203247	-0.00230353930965066	-0.00360223650932312	-3.08191010844894e-05	-0.000355493422830477
171	125.224937438965	-17.1557903289795	6.09771347045898	0.00613799272105098	0.000618529506027699	0.00451462110504508	0.012956153601408
172	126.523628234863	-16.5064430236816	5.44836473464966	-0.0149658378213644	0.00711201597005129	-0.00912170019000769	0.00191722682211548
173	126.523628234863	-17.1557903289795	5.31849479675293	-0.000355493422830477	0.000943203864153475	-0.00100484199356288	0.000943203864153475
174	126.523628234863	-17.1557903289795	5.90290880203247	-0.00230353930965066	-0.00230353930965066	-0.00782300252467394	-0.00230353930965066
175	126.523628234863	-17.805139541626	5.90290880203247	0.00970941036939621	-0.00360223650932312	-0.00425158534198999	0.00776136433705688
176	127.822326660156	-17.1557903289795	6.29251766204834	0.013930176384747	0.00191722682211548	0.00159255252219737	-0.00165419070981443
177	125.224937438965	-16.8311157226563	5.90290880203247	-0.000680167751852423	0.00711201597005129	-0.0156151866540313	0.00483929552137852
178	125.874282836914	-16.5064430236816	5.70810413360596	0.00711201597005129	0.00191722682211548	-0.0217839982360601	0.00711201597005129
179	126.523628234863	-16.1817684173584	5.38343000411987	0.000293855206109583	0.00873538758605719	-0.0143164889886975	-0.00652430532500148
180	127.822326660156	-17.805139541626	5.44836473464966	0.00451462110504508	0.00159255252219737	-0.00587495695799589	0.000943203864153475
181	127.822326660156	-17.805139541626	6.22758293151855	-0.00100484199356288	-0.00132951640989631	0.000618529506027699	0.00289124972186983
182	125.224937438965	-17.1557903289795	6.09771347045898	0.0188002903014421	-0.00165419070981443	-0.00490093370899558	-0.00360223650932312
183	124.575584411621	-16.5064430236816	6.03277826309204	0.0126314787194133	0.00386527273803949	0.00126787810586393	0.00386527273803949
184	125.874282836914	-17.4804649353027	5.96784353256226	-0.0136671401560307	-0.00132951640989631	-0.0188619289547205	0.000943203864153475
185	125.874282836914	-16.5064430236816	5.70810413360596	-0.00132951640989631	-0.000355493422830477	0.00191722682211548	-0.00490093370899558
186	127.172981262207	-17.1557903289795	5.57823419570923	-0.00684897974133492	-0.00684897974133492	-0.000355493422830477	0.00191722682211548
187	126.523628234863	-17.1557903289795	5.70810413360596	-0.00490093370899558	0.00126787810586393	0.00126787810586393	-0.00490093370899558
188	125.224937438965	-17.1557903289795	5.70810413360596	-0.00392691092565656	-0.00587495695799589	0.00613799272105098	-0.00197886489331722
189	125.874282836914	-16.8311157226563	6.22758293151855	-0.00457625929266214	0.00126787810586393	0.00191722682211548	-0.00392691092565656
190	125.224937438965	-16.1817684173584	5.77303886413574	-0.00684897974133492	-0.000355493422830477	-3.08191010844894e-05	-0.00230353930965066
191	123.276885986328	-16.1817684173584	5.77303886413574	0.01100810803473	0.00191722682211548	0.00581331877037883	0.00711201597005129
192	127.172981262207	-18.1298141479492	6.03277826309204	0.0100340843200684	0.00743668992072344	-0.00490093370899558	0.00354059832170606
193	126.523628234863	-17.4804649353027	5.90290880203247	-0.00555028254166245	0.0103587592020631	-0.0169138833880424	0.0022419011220336
194	125.874282836914	-16.8311157226563	6.16264820098877	-0.00619963090866804	0.01100810803473	-0.0331475995481014	0.00289124972186983
195	126.523628234863	-18.1298141479492	6.22758293151855	0.00386527273803949	0.00743668992072344	-0.0143164889886975	0.000618529506027699
196	126.523628234863	-16.8311157226563	5.77303886413574	-0.0100957229733467	0.00743668992072344	-0.00132951640989631	0.00970941036939621
197	124.575584411621	-17.1557903289795	5.64316940307617	0.00126787810586393	0.012956153601408	0.0149041991680861	0.00321592413820326
198	125.874282836914	-17.805139541626	5.83797359466553	-0.000680167751852423	0.00418994715437293	0.0132808275520802	0.000943203864153475
199	127.822326660156	-18.1298141479492	5.64316940307617	0.00776136433705688	0.00613799272105098	0.00743668992072344	0.00159255252219737
200	126.523628234863	-16.5064430236816	5.96784353256226	0.00159255252219737	0.00776136433705688	0.00711201597005129	-0.00879702530801296
201	125.874282836914	-17.4804649353027	5.83797359466553	0.00548864435404539	-0.00457625929266214	0.00873538758605719	0.00321592413820326
202	127.822326660156	-18.7791614532471	6.29251766204834	0.00451462110504508	-0.00490093370899558	0.000943203864153475	0.00711201597005129
203	126.523628234863	-17.805139541626	5.96784353256226	0.0158782228827477	-0.00100484199356288	0.00354059832170606	-0.00619963090866804
204	123.276885986328	-16.8311157226563	5.90290880203247	-0.00295288790948689	0.000618529506027699	0.00126787810586393	-0.00749832857400179
205	127.822326660156	-16.5064430236816	5.77303886413574	0.00418994715437293	-0.00490093370899558	0.0116574559360743	-0.00619963090866804
206	125.874282836914	-16.1817684173584	5.57823419570923	-0.00490093370899558	-0.0188619289547205	0.00646266713738441	0.00354059832170606
207	127.172981262207	-18.1298141479492	6.29251766204834	-0.0026282137259841	-0.0156151866540313	0.0149041991680861	0.00321592413820326
208	127.822326660156	-18.4544887542725	6.35745286941528	0.00711201597005129	-0.00652430532500148	0.00678734155371785	0.00906006153672934
209	127.822326660156	-17.4804649353027	6.29251766204834	-0.00555028254166245	-0.00295288790948689	0.000618529506027699	-0.00522560812532902
210	125.224937438965	-17.4804649353027	6.03277826309204	-0.0208099745213985	-0.0026282137259841	-0.00392691092565656	0.00191722682211548
211	125.874282836914	-17.805139541626	5.96784353256226	-0.0149658378213644	-0.00327756232582033	0.00776136433705688	-0.00165419070981443
212	125.874282836914	-16.5064430236816	5.96784353256226	-3.08191010844894e-05	0.00418994715437293	-0.0100957229733467	-0.00165419070981443
213	125.874282836914	-16.5064430236816	5.70810413360596	0.0145795252174139	0.00581331877037883	-0.00327756232582033	0.000293855206109583
214	127.822326660156	-17.4804649353027	5.70810413360596	0.0126314787194133	0.0022419011220336	-0.0113944197073579	-0.000680167751852423
215	128.4716796875	-18.4544887542725	6.16264820098877	0.000618529506027699	-3.08191010844894e-05	0.00354059832170606	-0.00197886489331722
216	127.822326660156	-17.805139541626	5.90290880203247	0.00386527273803949	0.00938473641872406	-0.00425158534198999	0.00483929552137852
217	123.926239013672	-16.5064430236816	5.31849479675293	-0.000355493422830477	0.00548864435404539	-0.00132951640989631	0.00483929552137852
218	126.523628234863	-16.5064430236816	5.70810413360596	0.0106834331527352	0.00646266713738441	-0.0120437685400248	0.000943203864153475
219	125.874282836914	-16.5064430236816	5.31849479675293	-0.00392691092565656	0.000293855206109583	-0.0201606266200542	0.0022419011220336
220	127.172981262207	-17.805139541626	5.70810413360596	-0.00587495695799589	0.00321592413820326	0.00581331877037883	-0.00100484199356288
221	128.4716796875	-18.7791614532471	6.29251766204834	-0.0130177913233638	0.00711201597005129	0.00159255252219737	0.00418994715437293
222	125.874282836914	-17.1557903289795	6.29251766204834	0.00613799272105098	0.00256657530553639	-0.0130177913233638	-0.00100484199356288
223	125.874282836914	-17.1557903289795	5.77303886413574	-0.00912170019000769	0.00776136433705688	-0.0100957229733467	0.00289124972186983
224	125.874282836914	-16.8311157226563	5.31849479675293	-0.00652430532500148	-0.00295288790948689	-0.00814767740666866	-0.00684897974133492
225	128.4716796875	-18.1298141479492	5.96784353256226	-0.00717365415766835	-0.00197886489331722	0.00159255252219737	-0.00197886489331722
226	127.822326660156	-18.1298141479492	5.57823419570923	-0.00684897974133492	-0.00490093370899558	0.00938473641872406	0.00126787810586393
227	125.224937438965	-16.1817684173584	5.96784353256226	-0.0117190945893526	-0.000680167751852423	0.00970941036939621	0.00743668992072344
228	125.874282836914	-18.1298141479492	6.16264820098877	0.000618529506027699	-0.00977104809135199	0.00321592413820326	-0.00392691092565656
229	126.523628234863	-16.5064430236816	5.90290880203247	0.00548864435404539	0.00191722682211548	0.00289124972186983	-0.00197886489331722
230	123.926239013672	-16.5064430236816	5.57823419570923	-0.0172385573387146	-0.000355493422830477	0.0022419011220336	0.0022419011220336
231	127.172981262207	-17.1557903289795	5.44836473464966	0.020423661917448	-0.00425158534198999	0.00289124972186983	0.000943203864153475
232	126.523628234863	-16.1817684173584	5.44836473464966	0.00743668992072344	0.000293855206109583	0.00418994715437293	-0.00652430532500148
233	127.172981262207	-17.805139541626	5.83797359466553	0.00483929552137852	-0.00457625929266214	-0.00360223650932312	-0.00522560812532902
234	127.172981262207	-17.805139541626	6.29251766204834	0.00678734155371785	0.00256657530553639	-0.0113944197073579	0.00548864435404539
235	125.874282836914	-17.805139541626	6.03277826309204	0.00678734155371785	0.00126787810586393	-0.00522560812532902	-0.00457625929266214
236	125.874282836914	-17.1557903289795	5.90290880203247	0.00678734155371785	0.00126787810586393	-0.00749832857400179	0.00159255252219737
237	125.874282836914	-18.1298141479492	6.16264820098877	-0.000680167751852423	0.00418994715437293	-0.00847235135734081	0.00256657530553639
238	127.172981262207	-17.805139541626	5.70810413360596	-0.00490093370899558	0.00483929552137852	-0.0169138833880424	-0.00490093370899558
239	128.4716796875	-17.4804649353027	5.64316940307617	-0.000355493422830477	0.000293855206109583	-0.00944637414067984	-0.00132951640989631
240	127.822326660156	-17.805139541626	5.96784353256226	0.0220470335334539	0.00159255252219737	-0.0136671401560307	0.00159255252219737
241	127.172981262207	-18.1298141479492	6.22758293151855	0.000943203864153475	-0.00360223650932312	0.00483929552137852	0.00321592413820326
242	128.4716796875	-17.805139541626	6.29251766204834	0.0207483377307653	0.00841071270406246	-0.00295288790948689	-0.00132951640989631
243	128.4716796875	-18.1298141479492	5.90290880203247	0.000943203864153475	0.00970941036939621	-0.0100957229733467	-0.0026282137259841
244	125.224937438965	-16.5064430236816	5.77303886413574	0.00354059832170606	0.00808603875339031	-0.0107450718060136	-0.00977104809135199
245	125.874282836914	-16.5064430236816	5.77303886413574	-0.0026282137259841	0.00354059832170606	-0.000355493422830477	-0.00197886489331722
246	127.172981262207	-17.805139541626	5.96784353256226	0.000293855206109583	-0.00165419070981443	-0.00392691092565656	-3.08191010844894e-05
247	127.822326660156	-17.4804649353027	5.96784353256226	-0.0107450718060136	0.01100810803473	-0.0026282137259841	0.00548864435404539
248	126.523628234863	-17.805139541626	5.96784353256226	-0.0117190945893526	-0.00132951640989631	-0.00327756232582033	0.00451462110504508
249	125.874282836914	-16.8311157226563	5.51329946517944	-0.00555028254166245	0.00548864435404539	0.00354059832170606	-0.000680167751852423
250	122.627540588379	-16.5064430236816	5.38343000411987	-0.00295288790948689	0.00191722682211548	-0.00522560812532902	-0.00295288790948689
251	125.874282836914	-16.5064430236816	5.64316940307617	-0.00684897974133492	0.00548864435404539	-0.00165419070981443	0.00516396993771195
252	127.822326660156	-17.4804649353027	5.44836473464966	-0.00392691092565656	0.00321592413820326	-0.0130177913233638	-0.00132951640989631
253	127.822326660156	-17.805139541626	6.22758293151855	-0.00684897974133492	0.00289124972186983	-0.00555028254166245	-0.000680167751852423
254	125.874282836914	-17.805139541626	6.09771347045898	0.0123068047687411	0.00386527273803949	0.00678734155371785	-0.00295288790948689
255	125.224937438965	-17.1557903289795	5.90290880203247	0.00289124972186983	0.00386527273803949	0.00841071270406246	-0.00295288790948689
256	125.874282836914	-17.805139541626	6.03277826309204	0.00808603875339031	-0.000355493422830477	-0.00457625929266214	-0.000680167751852423
257	125.224937438965	-17.805139541626	6.09771347045898	-0.00425158534198999	0.00159255252219737	-0.00619963090866804	0.00483929552137852
258	127.822326660156	-18.1298141479492	6.22758293151855	0.00289124972186983	0.00289124972186983	-0.0146411629393697	-0.00230353930965066
259	127.822326660156	-17.1557903289795	5.77303886413574	-0.000680167751852423	0.00289124972186983	-0.0100957229733467	-0.00392691092565656
260	126.523628234863	-17.4804649353027	6.22758293151855	-3.08191010844894e-05	-0.00197886489331722	-0.000680167751852423	-3.08191010844894e-05
261	126.523628234863	-18.1298141479492	6.03277826309204	0.00906006153672934	-0.00587495695799589	0.000943203864153475	-0.00684897974133492
262	127.822326660156	-17.805139541626	5.96784353256226	-0.00295288790948689	0.00808603875339031	0.00418994715437293	0.000293855206109583
263	124.575584411621	-16.8311157226563	5.96784353256226	-0.0107450718060136	-0.0026282137259841	-0.00684897974133492	0.00126787810586393
264	125.224937438965	-16.8311157226563	5.51329946517944	0.00191722682211548	-0.00360223650932312	-0.00230353930965066	-0.00425158534198999
265	127.172981262207	-17.805139541626	5.77303886413574	0.00483929552137852	-0.00425158534198999	0.00386527273803949	0.0022419011220336
266	128.4716796875	-17.805139541626	5.57823419570923	-0.00490093370899558	0.00159255252219737	-0.000355493422830477	0.000943203864153475
267	126.523628234863	-17.1557903289795	5.83797359466553	0.000293855206109583	-0.00879702530801296	0.00581331877037883	-0.00425158534198999
268	125.224937438965	-17.805139541626	5.70810413360596	-0.00717365415766835	-0.00490093370899558	0.00289124972186983	-0.00197886489331722
269	125.874282836914	-16.8311157226563	5.90290880203247	-0.0107450718060136	0.00191722682211548	-0.0123684434220195	0.00256657530553639
270	123.926239013672	-16.5064430236816	5.77303886413574	-0.00555028254166245	0.00711201597005129	-0.00457625929266214	0.00256657530553639
271	126.523628234863	-17.1557903289795	5.77303886413574	0.00516396993771195	0.00678734155371785	-0.00392691092565656	-0.00457625929266214
272	129.121032714844	-17.805139541626	5.96784353256226	-0.00684897974133492	0.0168522447347641	-0.000680167751852423	0.00483929552137852
273	127.172981262207	-17.805139541626	6.22758293151855	0.00289124972186983	0.00938473641872406	-0.00132951640989631	-0.000680167751852423
274	127.172981262207	-18.7791614532471	6.16264820098877	0.0126314787194133	-0.00230353930965066	-0.00360223650932312	-0.00295288790948689
275	126.523628234863	-17.1557903289795	5.51329946517944	-0.000355493422830477	0.0103587592020631	-0.0107450718060136	-0.00295288790948689
276	125.874282836914	-17.1557903289795	5.96784353256226	0.000618529506027699	0.0142548503354192	0.00191722682211548	-0.00165419070981443
277	125.874282836914	-17.805139541626	5.90290880203247	0.00711201597005129	0.0175015944987535	-0.00814767740666866	0.00483929552137852
278	127.822326660156	-17.1557903289795	5.44836473464966	0.00256657530553639	0.00711201597005129	-0.00749832857400179	-0.00295288790948689
279	127.172981262207	-16.5064430236816	5.77303886413574	0.0217223595827818	0.00386527273803949	-0.00847235135734081	-0.00652430532500148
280	127.172981262207	-18.1298141479492	6.03277826309204	-0.0104203969240189	0.000293855206109583	0.00321592413820326	-0.00100484199356288
281	128.4716796875	-19.1038360595703	6.03277826309204	0.00159255252219737	-0.00619963090866804	-0.00230353930965066	0.00289124972186983
282	125.874282836914	-16.8311157226563	5.51329946517944	-0.00197886489331722	0.000618529506027699	0.00581331877037883	0.0022419011220336
283	123.276885986328	-16.8311157226563	5.77303886413574	0.00516396993771195	-0.00132951640989631	-0.00490093370899558	0.00256657530553639
284	125.874282836914	-17.4804649353027	6.09771347045898	-0.0139918150380254	-0.00652430532500148	-0.0026282137259841	-0.00619963090866804
285	126.523628234863	-16.8311157226563	5.57823419570923	-0.000355493422830477	-0.00749832857400179	-0.00360223650932312	-0.000355493422830477
286	127.172981262207	-18.4544887542725	6.35745286941528	-3.08191010844894e-05	-0.00587495695799589	0.0022419011220336	0.00516396993771195
287	128.4716796875	-18.7791614532471	6.22758293151855	0.00191722682211548	-0.0100957229733467	0.00451462110504508	0.00159255252219737
288	126.523628234863	-17.4804649353027	6.03277826309204	-0.00619963090866804	-0.000680167751852423	-0.00555028254166245	0.00159255252219737
289	125.224937438965	-17.805139541626	5.90290880203247	-0.0143164889886975	-0.0026282137259841	0.00386527273803949	-0.00100484199356288
290	125.874282836914	-17.805139541626	5.90290880203247	-0.00912170019000769	0.00678734155371785	0.00289124972186983	0.0022419011220336
291	128.4716796875	-17.4804649353027	6.8119969367981	0.0022419011220336	-0.00100484199356288	-0.00132951640989631	-0.000355493422830477
292	124.575584411621	-16.8311157226563	5.70810413360596	-0.00457625929266214	-0.00425158534198999	-0.00327756232582033	0.000618529506027699
293	127.172981262207	-17.4804649353027	6.16264820098877	-0.00684897974133492	-0.00457625929266214	-0.00392691092565656	0.00483929552137852
294	125.224937438965	-17.4804649353027	5.83797359466553	0.0152288740500808	-0.00555028254166245	-0.000355493422830477	0.000943203864153475
295	126.523628234863	-17.4804649353027	5.77303886413574	-0.0100957229733467	0.0103587592020631	-0.00327756232582033	0.000943203864153475
296	123.276885986328	-16.8311157226563	5.51329946517944	0.00516396993771195	-0.000355493422830477	-0.00847235135734081	-0.00132951640989631
297	125.874282836914	-17.1557903289795	5.51329946517944	0.00451462110504508	0.000618529506027699	-0.0133424662053585	0.00256657530553639
298	125.874282836914	-17.4804649353027	5.70810413360596	0.00970941036939621	0.00321592413820326	-0.0182125810533762	-0.00360223650932312
299	126.523628234863	-17.805139541626	6.09771347045898	0.00743668992072344	-0.00490093370899558	-0.0126931173726916	0.00289124972186983
300	125.224937438965	-17.4804649353027	6.22758293151855	0.00613799272105098	-0.0110697457566857	-0.0107450718060136	0.000618529506027699
301	126.523628234863	-17.1557903289795	5.57823419570923	0.00906006153672934	-0.00132951640989631	-0.00652430532500148	0.00321592413820326
302	127.172981262207	-18.1298141479492	5.96784353256226	0.00418994715437293	0.00418994715437293	-0.00392691092565656	0.00418994715437293
303	123.926239013672	-17.805139541626	6.03277826309204	-0.00197886489331722	-0.00425158534198999	-0.000355493422830477	0.000618529506027699
304	127.172981262207	-17.805139541626	5.57823419570923	-0.00165419070981443	-0.00230353930965066	-0.00425158534198999	-0.00100484199356288
305	126.523628234863	-18.4544887542725	5.90290880203247	0.000943203864153475	-0.00360223650932312	0.00126787810586393	-0.00749832857400179
306	127.172981262207	-18.1298141479492	6.03277826309204	-0.00392691092565656	-0.00425158534198999	0.00483929552137852	-0.00295288790948689
307	125.224937438965	-18.1298141479492	6.29251766204834	-0.00197886489331722	-0.00555028254166245	0.00191722682211548	0.00613799272105098
308	126.523628234863	-17.1557903289795	5.77303886413574	-0.00327756232582033	0.00548864435404539	0.00516396993771195	-0.00132951640989631
309	123.926239013672	-16.5064430236816	5.64316940307617	-0.00944637414067984	-0.000355493422830477	-0.00165419070981443	-0.0026282137259841
310	125.874282836914	-16.5064430236816	5.64316940307617	0.00321592413820326	0.00256657530553639	-0.000355493422830477	0.00548864435404539
311	125.224937438965	-16.8311157226563	5.44836473464966	0.0022419011220336	-0.000355493422830477	0.00418994715437293	-0.00522560812532902
312	127.822326660156	-17.805139541626	5.77303886413574	0.00386527273803949	-0.00197886489331722	-0.00749832857400179	-0.00197886489331722
313	126.523628234863	-17.4804649353027	6.16264820098877	0.00483929552137852	0.00841071270406246	-0.00457625929266214	-0.00132951640989631
314	127.172981262207	-19.1038360595703	6.09771347045898	-0.000680167751852423	0.000293855206109583	-0.00327756232582033	-0.00490093370899558
315	125.224937438965	-16.5064430236816	5.83797359466553	0.000943203864153475	0.0106834331527352	-0.00165419070981443	-0.0026282137259841
316	125.224937438965	-17.805139541626	5.96784353256226	-0.00392691092565656	0.0100340843200684	-0.00847235135734081	0.00386527273803949
317	127.172981262207	-17.4804649353027	6.09771347045898	0.0116574559360743	0.00841071270406246	-0.0146411629393697	-0.00295288790948689
318	127.822326660156	-17.805139541626	6.03277826309204	0.000618529506027699	0.00970941036939621	-0.0139918150380254	0.00418994715437293
319	127.822326660156	-18.1298141479492	6.22758293151855	0.00191722682211548	0.00451462110504508	-0.00717365415766835	-0.00814767740666866
320	127.822326660156	-18.4544887542725	6.09771347045898	0.0142548503354192	-0.0026282137259841	0.00418994715437293	-0.00230353930965066
321	125.874282836914	-18.4544887542725	6.09771347045898	0.0132808275520802	-0.00457625929266214	0.000943203864153475	0.00354059832170606
322	125.874282836914	-16.8311157226563	5.83797359466553	0.000618529506027699	0.00613799272105098	-0.00782300252467394	-3.08191010844894e-05
323	124.575584411621	-17.4804649353027	5.64316940307617	-0.0162645354866982	0.00289124972186983	0.00159255252219737	-0.0026282137259841
324	125.874282836914	-17.4804649353027	5.83797359466553	-0.0113944197073579	-0.00392691092565656	-0.00522560812532902	-0.00717365415766835
325	127.172981262207	-17.1557903289795	5.38343000411987	0.00613799272105098	-0.00295288790948689	0.00126787810586393	0.00451462110504508
326	125.874282836914	-16.1817684173584	6.09771347045898	-0.00392691092565656	-0.00360223650932312	0.00678734155371785	0.0022419011220336
327	126.523628234863	-18.1298141479492	6.03277826309204	-0.00522560812532902	-0.00652430532500148	0.00581331877037883	-0.000680167751852423
328	127.822326660156	-18.1298141479492	5.64316940307617	0.00126787810586393	-0.00230353930965066	-0.00197886489331722	0.00126787810586393
329	127.172981262207	-17.1557903289795	5.77303886413574	-0.00555028254166245	-3.08191010844894e-05	0.00646266713738441	-0.00555028254166245
330	125.874282836914	-17.805139541626	5.83797359466553	-0.0156151866540313	0.000943203864153475	0.0022419011220336	-3.08191010844894e-05
331	127.822326660156	-17.805139541626	5.77303886413574	-0.00197886489331722	0.0022419011220336	0.0022419011220336	0.00678734155371785
332	124.575584411621	-15.8570938110352	5.70810413360596	0.00938473641872406	0.00841071270406246	-0.0113944197073579	-0.00165419070981443
333	127.172981262207	-17.1557903289795	6.35745286941528	-0.0130177913233638	0.00483929552137852	-0.0026282137259841	0.00743668992072344
334	125.874282836914	-18.1298141479492	5.90290880203247	0.00321592413820326	-0.00555028254166245	-0.00392691092565656	-0.00230353930965066
335	127.822326660156	-16.8311157226563	5.96784353256226	0.00906006153672934	-0.000355493422830477	0.000293855206109583	0.000943203864153475
336	123.276885986328	-16.8311157226563	5.83797359466553	-0.0026282137259841	0.00418994715437293	-0.00230353930965066	-0.00132951640989631
337	125.224937438965	-16.8311157226563	5.77303886413574	0.00841071270406246	0.00418994715437293	-0.0117190945893526	0.00711201597005129
338	125.874282836914	-16.1817684173584	5.64316940307617	0.00970941036939621	-0.00100484199356288	-0.00847235135734081	0.00711201597005129
339	125.874282836914	-16.8311157226563	6.03277826309204	-0.00619963090866804	0.00808603875339031	-0.00814767740666866	0.00354059832170606
340	125.874282836914	-16.8311157226563	6.16264820098877	0.00613799272105098	0.00191722682211548	-0.0139918150380254	0.00256657530553639
341	125.874282836914	-17.4804649353027	5.70810413360596	-0.00457625929266214	-0.0026282137259841	-0.00360223650932312	0.00386527273803949
342	126.523628234863	-17.805139541626	6.16264820098877	0.0126314787194133	0.00191722682211548	-0.0026282137259841	0.0106834331527352
343	123.276885986328	-17.4804649353027	5.77303886413574	-0.00749832857400179	0.00873538758605719	-0.00392691092565656	0.000618529506027699
344	127.822326660156	-16.5064430236816	5.64316940307617	-0.0123684434220195	0.00451462110504508	-0.00230353930965066	-0.00132951640989631
345	127.822326660156	-17.805139541626	5.70810413360596	0.00289124972186983	0.000293855206109583	-0.00197886489331722	-0.00230353930965066
346	127.822326660156	-17.4804649353027	6.16264820098877	0.000618529506027699	-0.00717365415766835	0.00808603875339031	0.00386527273803949
347	124.575584411621	-17.805139541626	5.83797359466553	0.00159255252219737	-0.0100957229733467	0.00776136433705688	0.00159255252219737
348	125.874282836914	-17.1557903289795	5.83797359466553	-0.017887907102704	0.000618529506027699	0.00321592413820326	-0.000355493422830477
349	125.224937438965	-16.8311157226563	5.51329946517944	-0.0133424662053585	0.00191722682211548	-0.00197886489331722	-0.00652430532500148
350	124.575584411621	-16.5064430236816	5.64316940307617	-0.0026282137259841	0.0022419011220336	0.00191722682211548	0.00581331877037883
351	125.874282836914	-16.8311157226563	5.70810413360596	-0.00619963090866804	0.011982130818069	-0.00295288790948689	0.000618529506027699
352	127.822326660156	-17.4804649353027	6.03277826309204	0.00646266713738441	0.000943203864153475	-0.00327756232582033	-0.000680167751852423
353	125.874282836914	-17.4804649353027	6.29251766204834	-3.08191010844894e-05	0.00483929552137852	-0.00652430532500148	-0.00132951640989631
354	128.4716796875	-19.1038360595703	6.09771347045898	0.00256657530553639	-0.00295288790948689	-0.0100957229733467	-0.0026282137259841
355	125.874282836914	-16.8311157226563	5.77303886413574	0.00938473641872406	0.01100810803473	-0.00197886489331722	-3.08191010844894e-05
356	125.224937438965	-17.805139541626	5.90290880203247	0.000943203864153475	0.0132808275520802	-0.0104203969240189	0.00289124972186983
357	127.822326660156	-17.805139541626	5.83797359466553	0.00678734155371785	0.0113327819854021	-0.0107450718060136	0.00126787810586393
358	127.172981262207	-17.4804649353027	5.44836473464966	0.00711201597005129	0.00613799272105098	-0.00392691092565656	-0.00360223650932312
359	127.172981262207	-17.4804649353027	6.22758293151855	0.00354059832170606	0.00386527273803949	-0.00555028254166245	0.00321592413820326
360	127.822326660156	-18.1298141479492	6.16264820098877	0.00548864435404539	0.000293855206109583	0.00938473641872406	-0.000680167751852423
361	127.172981262207	-17.805139541626	5.90290880203247	0.00613799272105098	-0.00425158534198999	0.00678734155371785	0.000943203864153475
362	125.224937438965	-16.5064430236816	5.44836473464966	0.000293855206109583	-0.00360223650932312	0.00516396993771195	-0.0026282137259841
363	124.575584411621	-17.805139541626	5.57823419570923	-0.00425158534198999	-0.000680167751852423	-0.00425158534198999	0.00841071270406246
364	127.822326660156	-17.4804649353027	5.90290880203247	0.00126787810586393	-0.0279528107494116	-0.00555028254166245	-0.00977104809135199
365	125.874282836914	-16.5064430236816	5.51329946517944	-0.0104203969240189	-0.00684897974133492	0.00451462110504508	-0.000355493422830477
366	125.874282836914	-18.1298141479492	6.16264820098877	0.000943203864153475	-0.0110697457566857	0.00646266713738441	-0.00197886489331722
367	127.822326660156	-18.4544887542725	6.03277826309204	-0.00619963090866804	-0.00457625929266214	0.0113327819854021	-0.00360223650932312
368	126.523628234863	-18.1298141479492	5.96784353256226	-0.00165419070981443	-0.00490093370899558	0.00743668992072344	-0.0026282137259841
369	127.172981262207	-18.1298141479492	5.77303886413574	-0.00522560812532902	-0.00457625929266214	-0.00360223650932312	0.000943203864153475
370	125.874282836914	-16.8311157226563	5.83797359466553	0.0116574559360743	0.0022419011220336	-3.08191010844894e-05	-0.00100484199356288
371	127.822326660156	-17.805139541626	6.16264820098877	-0.00879702530801296	0.00548864435404539	0.00256657530553639	0.00191722682211548
372	127.172981262207	-17.1557903289795	6.03277826309204	0.000293855206109583	0.00646266713738441	-0.00555028254166245	0.00126787810586393
373	125.874282836914	-16.5064430236816	5.83797359466553	0.00906006153672934	0.00938473641872406	-0.00619963090866804	0.00126787810586393
374	125.874282836914	-18.1298141479492	5.77303886413574	-0.00197886489331722	-0.00425158534198999	-0.0117190945893526	-0.00814767740666866
375	127.822326660156	-17.805139541626	6.03277826309204	0.0197743140161037	0.0113327819854021	-3.08191010844894e-05	-0.00100484199356288
376	123.276885986328	-16.5064430236816	5.77303886413574	-0.00295288790948689	0.0155535480007529	-0.0110697457566857	0.00386527273803949
377	125.874282836914	-17.1557903289795	5.70810413360596	0.00970941036939621	0.0171769186854362	-0.00782300252467394	0.00873538758605719
378	127.172981262207	-17.4804649353027	5.77303886413574	0.000943203864153475	0.0136055024340749	-0.0182125810533762	0.00191722682211548
379	125.224937438965	-16.5064430236816	6.16264820098877	0.000618529506027699	0.0100340843200684	-0.00944637414067984	-0.00392691092565656
380	125.874282836914	-16.8311157226563	5.57823419570923	0.00191722682211548	0.00808603875339031	-0.00457625929266214	0.0113327819854021
381	125.874282836914	-17.805139541626	5.70810413360596	0.00191722682211548	-0.000355493422830477	0.00126787810586393	0.00451462110504508
382	126.523628234863	-17.805139541626	5.96784353256226	0.0103587592020631	0.00581331877037883	-0.00132951640989631	-0.00132951640989631
383	123.926239013672	-17.4804649353027	6.16264820098877	-0.0110697457566857	0.00743668992072344	0.00354059832170606	0.00808603875339031
384	127.172981262207	-17.1557903289795	5.83797359466553	-0.00587495695799589	0.000943203864153475	0.0022419011220336	-0.00327756232582033
385	127.172981262207	-17.805139541626	6.74706172943115	0.0207483377307653	-0.00392691092565656	0.0149041991680861	0.000618529506027699
386	127.172981262207	-18.1298141479492	6.29251766204834	-0.00912170019000769	-0.0308748781681061	0.00483929552137852	0.00646266713738441
387	125.874282836914	-18.1298141479492	5.77303886413574	0.00873538758605719	-0.0250307414680719	0.0123068047687411	0.00581331877037883
388	125.874282836914	-16.8311157226563	5.38343000411987	-0.000355493422830477	-0.0256800893694162	0.00126787810586393	0.00386527273803949
389	124.575584411621	-17.1557903289795	5.90290880203247	-0.00814767740666866	-0.00490093370899558	0.000293855206109583	-0.00457625929266214
390	123.926239013672	-17.1557903289795	5.57823419570923	-0.00717365415766835	-0.0139918150380254	0.00548864435404539	-0.0026282137259841
391	125.874282836914	-16.8311157226563	5.64316940307617	-0.00944637414067984	-0.00490093370899558	0.00386527273803949	-0.00100484199356288
392	127.822326660156	-18.1298141479492	5.83797359466553	0.0181509424000978	-0.00392691092565656	-0.00619963090866804	0.000618529506027699
393	126.523628234863	-17.4804649353027	6.09771347045898	-0.0123684434220195	-0.00749832857400179	-0.00230353930965066	-0.00684897974133492
394	127.822326660156	-19.1038360595703	5.51329946517944	0.00646266713738441	-0.0201606266200542	-0.00522560812532902	-0.0107450718060136
395	126.523628234863	-17.1557903289795	5.51329946517944	0.00776136433705688	0.000618529506027699	0.000618529506027699	-0.00360223650932312
396	125.874282836914	-18.1298141479492	6.09771347045898	0.00418994715437293	0.00516396993771195	0.000618529506027699	-0.00490093370899558
397	125.224937438965	-17.805139541626	6.09771347045898	0.00256657530553639	-0.000355493422830477	-0.00684897974133492	0.00256657530553639
398	128.4716796875	-17.4804649353027	5.83797359466553	0.00873538758605719	0.00841071270406246	-0.0334722734987736	0.00321592413820326
399	127.172981262207	-16.8311157226563	5.64316940307617	-0.0026282137259841	0.00483929552137852	-0.0334722734987736	-0.00587495695799589
400	127.172981262207	-17.805139541626	6.16264820098877	0.00678734155371785	0.00873538758605719	-0.0175632312893867	0.000293855206109583
401	129.121032714844	-19.7531852722168	5.96784353256226	-0.000680167751852423	-0.00230353930965066	-0.00392691092565656	0.00386527273803949
402	124.575584411621	-16.8311157226563	5.77303886413574	-0.000355493422830477	0.00451462110504508	0.00938473641872406	-0.00327756232582033
403	124.575584411621	-17.1557903289795	5.77303886413574	-0.00912170019000769	0.00646266713738441	-0.000680167751852423	0.00191722682211548
404	126.523628234863	-17.805139541626	6.09771347045898	-0.000680167751852423	-0.000355493422830477	-0.0250307414680719	-0.00295288790948689
405	125.224937438965	-16.5064430236816	5.70810413360596	0.0171769186854362	-0.00749832857400179	-0.0286021586507559	-0.0123684434220195
406	127.172981262207	-17.1557903289795	5.77303886413574	0.00841071270406246	-0.00165419070981443	-0.0172385573387146	0.00386527273803949
407	128.4716796875	-17.805139541626	5.77303886413574	-0.00587495695799589	0.00191722682211548	-0.0130177913233638	-3.08191010844894e-05
408	127.172981262207	-19.1038360595703	5.70810413360596	-0.00684897974133492	-0.00619963090866804	-0.00230353930965066	-0.00392691092565656
409	127.172981262207	-17.4804649353027	5.77303886413574	0.00970941036939621	0.00126787810586393	0.0123068047687411	0.000943203864153475
410	125.874282836914	-18.1298141479492	5.90290880203247	0.000943203864153475	0.00321592413820326	0.0243197549134493	0.00321592413820326
411	126.523628234863	-17.4804649353027	6.03277826309204	-0.00197886489331722	0.00386527273803949	0.0207483377307653	-0.00425158534198999
412	125.874282836914	-17.1557903289795	5.83797359466553	0.0113327819854021	-0.00230353930965066	0.0278911720961332	-0.00392691092565656
413	128.4716796875	-17.4804649353027	5.77303886413574	-0.00587495695799589	-0.000355493422830477	0.0149041991680861	-0.00490093370899558
414	125.874282836914	-17.1557903289795	5.70810413360596	0.000293855206109583	-0.00230353930965066	0.00841071270406246	-0.00619963090866804
415	127.172981262207	-18.7791614532471	5.83797359466553	0.0136055024340749	-0.00100484199356288	0.00678734155371785	0.00289124972186983
416	125.874282836914	-16.8311157226563	5.83797359466553	0.00321592413820326	0.0022419011220336	0.00516396993771195	0.00516396993771195
417	123.926239013672	-16.8311157226563	5.83797359466553	-0.0100957229733467	0.00548864435404539	-0.00295288790948689	-0.00165419070981443
418	127.822326660156	-18.1298141479492	6.35745286941528	-0.00425158534198999	0.00678734155371785	-0.00912170019000769	-0.00132951640989631
419	127.822326660156	-18.4544887542725	5.96784353256226	0.00516396993771195	0.0106834331527352	-0.0172385573387146	-0.00619963090866804
420	125.874282836914	-16.5064430236816	6.03277826309204	0.0188002903014421	-0.00132951640989631	-0.00425158534198999	-3.08191010844894e-05
421	126.523628234863	-17.4804649353027	5.70810413360596	-0.00684897974133492	0.00126787810586393	-0.000355493422830477	0.00289124972186983
422	128.4716796875	-19.1038360595703	5.83797359466553	0.0152288740500808	-0.0026282137259841	0.00386527273803949	0.000943203864153475
423	126.523628234863	-17.1557903289795	6.03277826309204	-0.0104203969240189	-0.000355493422830477	-0.0133424662053585	0.00581331877037883
424	125.874282836914	-17.805139541626	6.22758293151855	-0.0110697457566857	0.00386527273803949	0.00256657530553639	0.000293855206109583
425	128.4716796875	-17.805139541626	6.29251766204834	-0.0126931173726916	-0.00814767740666866	0.00938473641872406	0.000943203864153475
426	127.172981262207	-17.4804649353027	5.77303886413574	0.00613799272105098	0.00256657530553639	0.00386527273803949	-0.00197886489331722
427	125.874282836914	-16.1817684173584	5.70810413360596	-0.00165419070981443	0.000943203864153475	0.0116574559360743	-0.0026282137259841
428	127.172981262207	-18.1298141479492	5.83797359466553	-0.0113944197073579	-0.00392691092565656	0.0113327819854021	-0.000680167751852423
429	125.874282836914	-16.8311157226563	5.51329946517944	0.00386527273803949	0.00289124972186983	-0.00165419070981443	-0.0026282137259841
430	123.276885986328	-16.8311157226563	5.70810413360596	-0.00652430532500148	0.00159255252219737	-0.00100484199356288	0.000943203864153475
431	123.926239013672	-16.8311157226563	5.83797359466553	0.00126787810586393	-0.00652430532500148	-0.00197886489331722	0.0022419011220336
432	127.172981262207	-17.1557903289795	6.09771347045898	-0.00165419070981443	0.00516396993771195	0.00418994715437293	-0.000355493422830477
433	125.874282836914	-17.1557903289795	5.96784353256226	0.0152288740500808	0.00289124972186983	-0.0107450718060136	0.00516396993771195
434	126.523628234863	-18.1298141479492	5.83797359466553	-0.00327756232582033	0.0126314787194133	-0.00457625929266214	0.000618529506027699
435	125.874282836914	-17.4804649353027	6.5522575378418	0.0171769186854362	0.00354059832170606	-0.000355493422830477	-0.0026282137259841
436	125.874282836914	-16.5064430236816	5.96784353256226	0.00646266713738441	0.00256657530553639	-0.00165419070981443	0.00321592413820326
437	125.224937438965	-17.805139541626	5.90290880203247	-0.00327756232582033	0.00873538758605719	-0.00587495695799589	0.00354059832170606
438	126.523628234863	-17.4804649353027	5.96784353256226	0.00191722682211548	0.00159255252219737	-0.0136671401560307	0.000943203864153475
439	127.822326660156	-17.805139541626	6.35745286941528	-0.00132951640989631	0.00321592413820326	-0.00360223650932312	-0.00652430532500148
440	126.523628234863	-17.4804649353027	5.83797359466553	0.0213976856321096	0.00321592413820326	-0.00392691092565656	-0.00490093370899558
441	126.523628234863	-16.8311157226563	5.70810413360596	0.0123068047687411	-0.00132951640989631	-0.00717365415766835	-0.00100484199356288
442	128.4716796875	-18.4544887542725	5.70810413360596	0.0022419011220336	-0.00457625929266214	-0.00197886489331722	0.00516396993771195
443	127.172981262207	-17.805139541626	5.77303886413574	-0.00327756232582033	-0.00392691092565656	-0.00197886489331722	-3.08191010844894e-05
444	123.276885986328	-17.4804649353027	6.22758293151855	-0.0110697457566857	-0.00392691092565656	-0.0026282137259841	-0.00522560812532902
445	127.172981262207	-15.8570938110352	5.77303886413574	0.0165275707840919	-0.000355493422830477	0.00613799272105098	-0.00717365415766835
446	126.523628234863	-16.1817684173584	5.70810413360596	-0.00944637414067984	-0.00197886489331722	-0.00100484199356288	0.000943203864153475
447	127.172981262207	-17.805139541626	5.77303886413574	-0.00132951640989631	-0.00457625929266214	0.00970941036939621	-0.00879702530801296
448	128.4716796875	-18.7791614532471	5.96784353256226	-0.00717365415766835	-0.00522560812532902	0.00711201597005129	0.00548864435404539
449	126.523628234863	-18.1298141479492	5.70810413360596	0.00159255252219737	-0.00490093370899558	0.000943203864153475	-0.00749832857400179
450	126.523628234863	-17.4804649353027	5.83797359466553	0.00256657530553639	-0.00295288790948689	0.00289124972186983	-0.00100484199356288
451	127.172981262207	-17.4804649353027	5.96784353256226	0.0100340843200684	0.00581331877037883	-0.00749832857400179	0.00321592413820326
452	125.874282836914	-16.1817684173584	5.90290880203247	-0.00749832857400179	0.00906006153672934	0.00159255252219737	-0.0026282137259841
453	126.523628234863	-16.5064430236816	5.83797359466553	0.0116574559360743	0.0022419011220336	-0.00944637414067984	0.00646266713738441
454	127.172981262207	-16.5064430236816	5.77303886413574	0.0022419011220336	0.0113327819854021	-0.00717365415766835	0.00451462110504508
455	127.172981262207	-18.4544887542725	5.96784353256226	0.00938473641872406	0.00354059832170606	-0.000680167751852423	-0.00197886489331722
456	127.172981262207	-16.5064430236816	5.90290880203247	0.000943203864153475	0.012956153601408	-0.0123684434220195	0.000293855206109583
457	123.926239013672	-16.1817684173584	5.57823419570923	0.000293855206109583	0.0149041991680861	-0.0120437685400248	0.000943203864153475
458	125.224937438965	-15.5324192047119	5.77303886413574	0.0103587592020631	0.0149041991680861	-0.0162645354866982	-0.00814767740666866
459	125.224937438965	-16.5064430236816	5.90290880203247	-0.00944637414067984	0.00938473641872406	-0.0159398596733809	-3.08191010844894e-05
460	125.224937438965	-16.8311157226563	5.64316940307617	0.00808603875339031	0.00776136433705688	-0.00457625929266214	0.0022419011220336
461	127.172981262207	-17.4804649353027	5.96784353256226	-0.0182125810533762	0.00970941036939621	-0.0100957229733467	0.00321592413820326
462	125.224937438965	-18.1298141479492	6.03277826309204	0.013930176384747	0.00743668992072344	-0.0026282137259841	0.00613799272105098
463	125.224937438965	-16.1817684173584	5.90290880203247	0.00938473641872406	0.00516396993771195	-0.0175632312893867	0.00191722682211548
464	123.926239013672	-15.8570938110352	5.83797359466553	-0.00522560812532902	0.00808603875339031	-0.00717365415766835	0.00159255252219737
465	127.172981262207	-17.805139541626	6.35745286941528	-0.0133424662053585	-0.000355493422830477	-3.08191010844894e-05	0.00451462110504508
466	127.822326660156	-16.5064430236816	5.96784353256226	-0.00165419070981443	-0.0026282137259841	0.00678734155371785	0.00256657530553639
467	124.575584411621	-16.1817684173584	5.70810413360596	-0.00814767740666866	-0.00392691092565656	0.00126787810586393	-0.00165419070981443
468	125.224937438965	-17.4804649353027	5.90290880203247	0.012956153601408	-0.0120437685400248	0.00418994715437293	0.000618529506027699
469	125.874282836914	-18.1298141479492	5.96784353256226	-0.000680167751852423	-0.00360223650932312	0.000618529506027699	-0.00392691092565656
470	124.575584411621	-16.1817684173584	6.09771347045898	-0.0159398596733809	-0.0237320438027382	0.00289124972186983	-0.00392691092565656
471	123.276885986328	-16.5064430236816	5.96784353256226	0.00516396993771195	0.00646266713738441	0.00289124972186983	0.00678734155371785
472	127.822326660156	-16.8311157226563	6.03277826309204	-0.0149658378213644	-0.0143164889886975	-0.00230353930965066	-0.00295288790948689
473	127.172981262207	-17.1557903289795	6.16264820098877	0.0262678004801273	0.00159255252219737	0.000618529506027699	-0.00490093370899558
474	127.172981262207	-17.805139541626	5.77303886413574	0.00743668992072344	-0.00230353930965066	0.00126787810586393	-0.00555028254166245
475	125.874282836914	-18.1298141479492	5.51329946517944	0.00970941036939621	-0.00230353930965066	0.0022419011220336	0.0022419011220336
476	126.523628234863	-17.805139541626	5.77303886413574	0.00581331877037883	0.00451462110504508	-0.00490093370899558	-0.00295288790948689
477	124.575584411621	-17.4804649353027	5.96784353256226	-0.0026282137259841	0.00906006153672934	-0.00782300252467394	0.00776136433705688
478	127.172981262207	-17.1557903289795	5.83797359466553	0.00418994715437293	0.00646266713738441	-0.0156151866540313	-0.00392691092565656
479	127.172981262207	-16.8311157226563	5.90290880203247	-0.00230353930965066	-0.000355493422830477	-0.0139918150380254	0.00613799272105098
480	126.523628234863	-17.1557903289795	5.96784353256226	0.00711201597005129	-0.00587495695799589	-0.00847235135734081	-0.00457625929266214
481	125.874282836914	-17.1557903289795	5.25356006622314	-0.00555028254166245	-0.00197886489331722	0.00873538758605719	0.00581331877037883
482	125.874282836914	-16.8311157226563	5.51329946517944	0.000293855206109583	-0.00165419070981443	-0.00360223650932312	0.00321592413820326
483	125.874282836914	-17.805139541626	5.90290880203247	0.00191722682211548	0.00418994715437293	-0.00782300252467394	0.00548864435404539
484	124.575584411621	-16.8311157226563	6.09771347045898	0.00191722682211548	-0.00360223650932312	-0.0126931173726916	0.00191722682211548
485	125.224937438965	-15.5324192047119	5.70810413360596	-0.00197886489331722	-0.00230353930965066	-0.000355493422830477	-0.000680167751852423
486	126.523628234863	-17.1557903289795	6.09771347045898	0.00159255252219737	-0.00749832857400179	-0.00555028254166245	0.0022419011220336
487	127.172981262207	-16.8311157226563	5.51329946517944	-0.00587495695799589	-0.00814767740666866	0.00581331877037883	-0.00490093370899558
488	125.874282836914	-16.5064430236816	5.51329946517944	-3.08191010844894e-05	-0.00555028254166245	0.00906006153672934	-0.00392691092565656
489	125.224937438965	-16.8311157226563	5.57823419570923	0.00678734155371785	-0.00457625929266214	-0.00522560812532902	-0.00587495695799589
490	124.575584411621	-16.1817684173584	5.57823419570923	-0.00360223650932312	-0.00425158534198999	0.00906006153672934	0.000293855206109583
491	124.575584411621	-16.5064430236816	5.90290880203247	-0.0237320438027382	0.00451462110504508	0.00970941036939621	0.00711201597005129
492	127.172981262207	-17.4804649353027	6.03277826309204	0.000618529506027699	-0.000680167751852423	-0.00619963090866804	-0.00327756232582033
493	124.575584411621	-16.1817684173584	5.57823419570923	-0.00879702530801296	0.00516396993771195	-0.00197886489331722	-0.00944637414067984
494	124.575584411621	-16.1817684173584	5.51329946517944	0.00159255252219737	0.00354059832170606	-0.00944637414067984	-0.00360223650932312
495	128.4716796875	-18.4544887542725	5.77303886413574	0.00873538758605719	-0.00197886489331722	-0.00457625929266214	0.000618529506027699
496	124.575584411621	-15.8570938110352	5.57823419570923	-0.00490093370899558	0.00581331877037883	-0.00360223650932312	-0.00165419070981443
497	123.276885986328	-16.1817684173584	5.64316940307617	-0.00847235135734081	0.011982130818069	-0.00814767740666866	0.0106834331527352
498	125.224937438965	-16.1817684173584	6.09771347045898	0.00581331877037883	0.00938473641872406	-0.0149658378213644	-0.00619963090866804
499	124.575584411621	-15.2077445983887	5.90290880203247	0.00289124972186983	0.0145795252174139	-0.0104203969240189	-0.00197886489331722
500	124.575584411621	-16.1817684173584	5.70810413360596	0.0022419011220336	0.01100810803473	-0.00587495695799589	0.00289124972186983
501	127.822326660156	-17.4804649353027	5.70810413360596	0.0123068047687411	0.00743668992072344	-0.0117190945893526	-0.000355493422830477
502	125.874282836914	-17.805139541626	5.77303886413574	0.011982130818069	0.000293855206109583	-0.00132951640989631	0.000618529506027699
503	126.523628234863	-16.8311157226563	6.03277826309204	-0.00100484199356288	0.00289124972186983	0.00386527273803949	0.000618529506027699
504	123.276885986328	-15.8570938110352	5.96784353256226	0.0142548503354192	-0.000680167751852423	-0.00522560812532902	0.00159255252219737
505	125.874282836914	-16.5064430236816	6.29251766204834	-0.0126931173726916	-0.00587495695799589	0.00289124972186983	-0.00814767740666866
506	125.224937438965	-16.1817684173584	5.64316940307617	0.00354059832170606	-0.00619963090866804	-0.0026282137259841	-0.00490093370899558
507	126.523628234863	-17.1557903289795	5.70810413360596	-0.0133424662053585	-0.0295761823654175	-0.00814767740666866	0.00256657530553639
508	126.523628234863	-17.805139541626	5.96784353256226	0.00418994715437293	-0.00652430532500148	0.00354059832170606	-0.000355493422830477
509	126.523628234863	-17.1557903289795	6.03277826309204	0.00386527273803949	-0.00327756232582033	0.00126787810586393	-0.000355493422830477
510	125.224937438965	-16.8311157226563	6.09771347045898	-0.00360223650932312	-0.000355493422830477	0.00386527273803949	0.00289124972186983
511	125.224937438965	-16.5064430236816	6.87693166732788	-0.00847235135734081	-0.00814767740666866	-0.00555028254166245	-0.00100484199356288
512	124.575584411621	-15.8570938110352	6.16264820098877	-0.00555028254166245	0.00126787810586393	-0.000355493422830477	0.00256657530553639
513	127.822326660156	-16.5064430236816	5.83797359466553	-0.0026282137259841	-0.00392691092565656	-0.00360223650932312	-0.0026282137259841
514	127.172981262207	-16.5064430236816	5.96784353256226	0.0022419011220336	0.00548864435404539	0.00354059832170606	0.000943203864153475
515	125.224937438965	-17.1557903289795	5.77303886413574	0.00808603875339031	-0.00749832857400179	0.00321592413820326	0.00126787810586393
516	127.172981262207	-16.5064430236816	5.83797359466553	-0.00684897974133492	0.00581331877037883	-0.00782300252467394	0.00354059832170606
517	123.926239013672	-16.5064430236816	6.16264820098877	-0.00425158534198999	0.0113327819854021	-0.0100957229733467	0.00841071270406246
518	125.874282836914	-17.1557903289795	6.09771347045898	0.00386527273803949	0.0123068047687411	-0.00522560812532902	0.00451462110504508
519	127.822326660156	-17.1557903289795	6.22758293151855	0.0022419011220336	0.00646266713738441	-0.0110697457566857	-0.00522560812532902
520	127.172981262207	-16.8311157226563	5.90290880203247	0.00646266713738441	0.00451462110504508	-0.00457625929266214	-0.00392691092565656
521	125.224937438965	-15.8570938110352	5.90290880203247	0.00873538758605719	-0.00295288790948689	0.000943203864153475	0.0022419011220336
522	126.523628234863	-17.1557903289795	5.77303886413574	-0.00490093370899558	0.00711201597005129	-0.00587495695799589	-0.00100484199356288
523	123.926239013672	-15.5324192047119	5.64316940307617	-0.00749832857400179	0.00743668992072344	0.00613799272105098	-0.00425158534198999
524	124.575584411621	-16.1817684173584	5.77303886413574	-0.0169138833880424	0.00938473641872406	-0.00132951640989631	-0.00327756232582033
525	126.523628234863	-16.5064430236816	6.42238759994507	0.00451462110504508	-0.000355493422830477	0.000618529506027699	0.000943203864153475
526	126.523628234863	-16.1817684173584	5.90290880203247	-0.00100484199356288	-0.00782300252467394	-3.08191010844894e-05	0.00451462110504508
527	125.224937438965	-15.8570938110352	5.96784353256226	-0.00425158534198999	0.00256657530553639	0.00646266713738441	0.00321592413820326
528	125.874282836914	-16.8311157226563	5.64316940307617	0.00256657530553639	-0.00165419070981443	-0.00425158534198999	0.00159255252219737
529	125.224937438965	-15.2077445983887	5.64316940307617	0.0022419011220336	0.00776136433705688	0.0103587592020631	-0.000355493422830477
530	122.627540588379	-15.8570938110352	5.77303886413574	-0.00814767740666866	0.000618529506027699	0.00711201597005129	-0.00392691092565656
531	125.224937438965	-16.1817684173584	5.96784353256226	-0.00327756232582033	-0.00197886489331722	0.00938473641872406	-0.000680167751852423
532	126.523628234863	-16.5064430236816	6.29251766204834	0.00386527273803949	0.00548864435404539	0.000618529506027699	0.00613799272105098
533	126.523628234863	-17.1557903289795	5.83797359466553	-0.00684897974133492	-0.00230353930965066	0.00289124972186983	0.00321592413820326
534	125.224937438965	-16.5064430236816	6.03277826309204	0.00970941036939621	0.00581331877037883	0.00256657530553639	-3.08191010844894e-05
535	125.224937438965	-16.8311157226563	5.44836473464966	0.00159255252219737	-0.00295288790948689	-0.00457625929266214	0.00191722682211548
536	125.224937438965	-15.5324192047119	5.64316940307617	0.00613799272105098	0.000943203864153475	0.00126787810586393	0.000293855206109583
537	122.627540588379	-16.5064430236816	5.90290880203247	-0.00490093370899558	0.00808603875339031	-0.00425158534198999	0.00483929552137852
538	125.874282836914	-16.5064430236816	6.35745286941528	0.0106834331527352	0.00808603875339031	-0.00360223650932312	-3.08191010844894e-05
539	125.874282836914	-16.5064430236816	6.22758293151855	-0.00619963090866804	0.00321592413820326	-0.0133424662053585	0.00354059832170606
540	125.224937438965	-15.8570938110352	5.70810413360596	0.020423661917448	0.00354059832170606	-0.00327756232582033	0.0022419011220336
541	125.224937438965	-16.5064430236816	5.70810413360596	0.00776136433705688	-3.08191010844894e-05	-3.08191010844894e-05	0.00159255252219737
542	127.172981262207	-18.1298141479492	6.03277826309204	-0.00295288790948689	0.00386527273803949	-0.000680167751852423	0.00256657530553639
543	126.523628234863	-16.5064430236816	6.03277826309204	-0.0172385573387146	-0.00555028254166245	-0.00197886489331722	-0.00197886489331722
544	122.627540588379	-16.8311157226563	6.29251766204834	-0.0159398596733809	-0.00879702530801296	-0.00912170019000769	-0.00814767740666866
545	125.874282836914	-15.5324192047119	6.22758293151855	-0.00717365415766835	-0.00684897974133492	-0.00295288790948689	-0.00425158534198999
546	125.224937438965	-15.8570938110352	5.70810413360596	-0.0182125810533762	-0.00619963090866804	-0.000680167751852423	-0.00555028254166245
547	126.523628234863	-16.8311157226563	5.96784353256226	-3.08191010844894e-05	0.00126787810586393	-0.00165419070981443	0.00126787810586393
548	127.822326660156	-17.805139541626	5.96784353256226	0.00678734155371785	-0.0110697457566857	-0.00879702530801296	0.000293855206109583
549	126.523628234863	-16.8311157226563	6.09771347045898	-0.00684897974133492	-0.0169138833880424	-0.00327756232582033	-0.00490093370899558
550	125.874282836914	-16.5064430236816	6.16264820098877	-0.0100957229733467	-0.00944637414067984	-0.00912170019000769	0.00516396993771195
551	125.874282836914	-16.8311157226563	6.16264820098877	-0.00749832857400179	0.000618529506027699	-0.021459324285388	-0.000680167751852423
552	124.575584411621	-15.8570938110352	6.09771347045898	0.0152288740500808	0.00808603875339031	-0.0334722734987736	0.00354059832170606
553	125.874282836914	-16.1817684173584	5.18862533569336	0.0230210572481155	0.00451462110504508	-0.0152905117720366	-0.00652430532500148
554	125.874282836914	-16.1817684173584	5.44836473464966	0.000943203864153475	0.0126314787194133	-0.0156151866540313	0.00581331877037883
555	127.172981262207	-18.1298141479492	6.03277826309204	0.00289124972186983	0.000293855206109583	0.00548864435404539	-0.000680167751852423
556	126.523628234863	-16.8311157226563	5.90290880203247	0.00873538758605719	0.0113327819854021	0.0123068047687411	0.00938473641872406
557	124.575584411621	-15.8570938110352	5.83797359466553	0.00776136433705688	0.00678734155371785	-0.00295288790948689	0.00483929552137852
558	124.575584411621	-15.2077445983887	5.70810413360596	0.0100340843200684	0.00126787810586393	0.00126787810586393	-0.00100484199356288
559	125.224937438965	-15.5324192047119	5.77303886413574	0.00386527273803949	-3.08191010844894e-05	-0.000355493422830477	0.0022419011220336
560	128.4716796875	-17.4804649353027	5.57823419570923	0.0123068047687411	0.00678734155371785	0.00386527273803949	0.00548864435404539
561	126.523628234863	-17.1557903289795	5.96784353256226	-0.00587495695799589	-0.00100484199356288	-0.00295288790948689	-0.00132951640989631
562	125.874282836914	-17.1557903289795	5.90290880203247	0.00548864435404539	-0.00100484199356288	-0.00132951640989631	0.00191722682211548
563	125.874282836914	-16.1817684173584	5.90290880203247	-0.00522560812532902	0.00483929552137852	0.00418994715437293	0.00354059832170606
564	122.627540588379	-15.2077445983887	5.77303886413574	-0.0162645354866982	0.00159255252219737	-0.00132951640989631	-0.00814767740666866
565	127.172981262207	-17.4804649353027	6.16264820098877	-0.00230353930965066	-0.00197886489331722	0.00581331877037883	-0.00100484199356288
566	126.523628234863	-17.1557903289795	5.18862533569336	-0.00360223650932312	-0.00230353930965066	0.00613799272105098	-0.00197886489331722
567	124.575584411621	-15.8570938110352	5.44836473464966	-0.00360223650932312	-0.00749832857400179	0.00678734155371785	0.00354059832170606
568	125.224937438965	-16.5064430236816	5.70810413360596	0.00711201597005129	0.00191722682211548	0.00386527273803949	0.00613799272105098
569	125.874282836914	-16.5064430236816	5.70810413360596	-0.00230353930965066	-0.000680167751852423	0.000943203864153475	-0.00230353930965066
570	123.926239013672	-15.5324192047119	5.70810413360596	0.0275664981454611	-0.000355493422830477	0.000293855206109583	-0.000355493422830477
571	122.627540588379	-15.8570938110352	6.22758293151855	-0.00879702530801296	-3.08191010844894e-05	0.00711201597005129	0.00451462110504508
572	127.822326660156	-16.5064430236816	6.03277826309204	0.01847561635077	0.000618529506027699	-0.00814767740666866	0.00191722682211548
573	125.874282836914	-15.8570938110352	5.70810413360596	-0.00684897974133492	0.0022419011220336	0.00776136433705688	0.000293855206109583
574	125.874282836914	-16.8311157226563	6.16264820098877	-0.0110697457566857	-0.00555028254166245	-0.00944637414067984	0.00159255252219737
575	125.224937438965	-17.4804649353027	5.90290880203247	0.011982130818069	-0.00555028254166245	-0.0104203969240189	0.00386527273803949
576	125.224937438965	-15.5324192047119	5.57823419570923	0.0149041991680861	0.00808603875339031	-0.00425158534198999	-0.000355493422830477
577	122.627540588379	-17.1557903289795	6.09771347045898	0.00321592413820326	0.00516396993771195	-0.0130177913233638	0.00678734155371785
578	127.172981262207	-16.8311157226563	6.16264820098877	0.00548864435404539	0.0022419011220336	-0.00782300252467394	0.00159255252219737
579	127.172981262207	-16.1817684173584	5.70810413360596	0.0142548503354192	0.00613799272105098	-0.00327756232582033	-0.00457625929266214
580	124.575584411621	-16.1817684173584	5.25356006622314	0.0103587592020631	0.00516396993771195	0.0149041991680861	-3.08191010844894e-05
581	125.224937438965	-16.1817684173584	5.83797359466553	0.0200989879667759	-0.00132951640989631	0.0191249661147594	0.00711201597005129
582	125.874282836914	-17.805139541626	6.09771347045898	0.00581331877037883	0.000943203864153475	0.00776136433705688	0.00906006153672934
583	126.523628234863	-16.5064430236816	6.22758293151855	-0.0162645354866982	0.00938473641872406	-0.00165419070981443	0.00159255252219737
584	123.926239013672	-16.5064430236816	6.42238759994507	0.00776136433705688	-0.00522560812532902	0.0022419011220336	0.000943203864153475
585	123.926239013672	-15.8570938110352	5.77303886413574	-0.00684897974133492	-0.00132951640989631	0.011982130818069	-0.00360223650932312
586	124.575584411621	-16.5064430236816	5.57823419570923	-0.0117190945893526	-0.00327756232582033	0.00418994715437293	-0.00490093370899558
587	127.172981262207	-17.1557903289795	5.64316940307617	-0.00230353930965066	-0.00490093370899558	0.00678734155371785	-0.00197886489331722
588	126.523628234863	-16.8311157226563	5.90290880203247	0.00483929552137852	0.00159255252219737	0.000293855206109583	-0.00100484199356288
589	127.172981262207	-18.4544887542725	5.96784353256226	-0.00230353930965066	-0.00230353930965066	0.00289124972186983	-0.00847235135734081
590	125.874282836914	-16.8311157226563	6.09771347045898	0.000943203864153475	0.000943203864153475	-0.00165419070981443	-0.00360223650932312
591	122.627540588379	-16.8311157226563	6.42238759994507	-0.0100957229733467	0.000943203864153475	0.00386527273803949	-0.00392691092565656
592	125.224937438965	-16.5064430236816	5.90290880203247	-0.00555028254166245	0.000293855206109583	-0.00425158534198999	0.000943203864153475
593	125.224937438965	-15.8570938110352	5.25356006622314	-0.00847235135734081	0.00516396993771195	-0.0136671401560307	-0.00522560812532902
594	125.224937438965	-15.5324192047119	5.38343000411987	0.0236704051494598	0.00418994715437293	-0.000680167751852423	-0.00457625929266214
595	127.172981262207	-17.1557903289795	5.90290880203247	-0.00814767740666866	0.000618529506027699	-0.00814767740666866	0.00321592413820326
596	125.874282836914	-17.1557903289795	5.83797359466553	0.00808603875339031	0.00581331877037883	-0.00360223650932312	-0.000355493422830477
597	123.926239013672	-15.8570938110352	6.03277826309204	-0.000680167751852423	0.0145795252174139	-0.0100957229733467	-0.000355493422830477
598	123.276885986328	-15.5324192047119	6.16264820098877	-3.08191010844894e-05	0.0126314787194133	-0.0172385573387146	-0.000355493422830477
599	125.224937438965	-15.5324192047119	5.70810413360596	0.0165275707840919	0.00646266713738441	-0.00555028254166245	-0.0130177913233638
600	126.523628234863	-16.8311157226563	5.70810413360596	0.0149041991680861	0.0106834331527352	0.00191722682211548	0.000943203864153475
601	127.822326660156	-16.8311157226563	5.96784353256226	0.00126787810586393	-0.000680167751852423	-0.000355493422830477	0.0022419011220336
602	123.926239013672	-15.8570938110352	5.83797359466553	0.00321592413820326	0.00548864435404539	-0.00100484199356288	-0.00165419070981443
603	124.575584411621	-15.5324192047119	5.96784353256226	-0.0146411629393697	0.00321592413820326	0.00418994715437293	0.000618529506027699
604	122.627540588379	-15.5324192047119	6.03277826309204	0.00354059832170606	-0.00197886489331722	-0.00457625929266214	-0.00360223650932312
605	125.224937438965	-16.5064430236816	6.22758293151855	0.000618529506027699	-0.00619963090866804	0.00711201597005129	-0.00197886489331722
606	124.575584411621	-16.1817684173584	5.51329946517944	0.0022419011220336	-0.00197886489331722	0.0155535480007529	0.00548864435404539
607	125.874282836914	-16.1817684173584	5.38343000411987	-0.00684897974133492	-0.00295288790948689	0.0100340843200684	0.00126787810586393
608	124.575584411621	-15.8570938110352	5.83797359466553	-0.00912170019000769	-0.00879702530801296	0.00483929552137852	-0.000680167751852423
609	125.874282836914	-17.805139541626	6.09771347045898	-0.0120437685400248	-0.00847235135734081	0.00191722682211548	-0.0026282137259841
610	125.224937438965	-16.1817684173584	5.70810413360596	0.00516396993771195	-0.00555028254166245	0.00548864435404539	-0.00295288790948689
611	121.978187561035	-15.2077445983887	6.16264820098877	-0.0146411629393697	-0.00295288790948689	0.00548864435404539	-0.00165419070981443
612	124.575584411621	-15.8570938110352	5.83797359466553	-0.00652430532500148	-0.00360223650932312	-0.00847235135734081	-0.00100484199356288
613	127.822326660156	-16.5064430236816	5.83797359466553	0.000293855206109583	-0.0026282137259841	-0.0107450718060136	-0.000355493422830477
614	125.874282836914	-16.8311157226563	5.57823419570923	0.00483929552137852	0.00841071270406246	-0.00652430532500148	-0.00490093370899558
615	125.224937438965	-16.1817684173584	5.70810413360596	0.0103587592020631	0.00191722682211548	-0.0113944197073579	-0.00165419070981443
616	125.874282836914	-17.4804649353027	5.90290880203247	0.012956153601408	-0.00392691092565656	-0.0110697457566857	0.00646266713738441
617	125.224937438965	-16.5064430236816	6.29251766204834	0.00970941036939621	0.0162028968334198	-0.00782300252467394	0.0113327819854021
618	123.926239013672	-16.8311157226563	6.48732233047485	-0.0100957229733467	0.0162028968334198	-0.0120437685400248	0.00646266713738441
619	127.172981262207	-16.8311157226563	5.96784353256226	0.00256657530553639	0.00516396993771195	-0.00327756232582033	-0.00457625929266214
620	125.224937438965	-15.5324192047119	5.70810413360596	0.0149041991680861	0.00743668992072344	-0.00977104809135199	0.00191722682211548
621	123.926239013672	-15.5324192047119	5.57823419570923	0.00970941036939621	0.00289124972186983	-0.00197886489331722	-3.08191010844894e-05
622	127.172981262207	-17.4804649353027	6.09771347045898	0.012956153601408	0.00548864435404539	-0.000355493422830477	0.000293855206109583
623	126.523628234863	-16.8311157226563	6.22758293151855	-0.0195112787187099	0.0162028968334198	-0.0110697457566857	-0.00392691092565656
624	124.575584411621	-16.8311157226563	6.03277826309204	-0.0175632312893867	0.00808603875339031	-0.0100957229733467	-0.00360223650932312
625	123.276885986328	-14.8830709457397	5.77303886413574	0.00483929552137852	-0.00197886489331722	-0.00197886489331722	-0.00360223650932312
626	125.874282836914	-15.5324192047119	5.64316940307617	0.00516396993771195	-0.000680167751852423	-0.00132951640989631	-0.00392691092565656
627	125.224937438965	-16.1817684173584	5.31849479675293	-0.0126931173726916	-0.000355493422830477	-0.000355493422830477	-0.00522560812532902
628	124.575584411621	-15.8570938110352	5.90290880203247	0.0022419011220336	0.00516396993771195	-0.000355493422830477	-0.00100484199356288
629	125.224937438965	-15.8570938110352	5.83797359466553	-0.00652430532500148	-0.00295288790948689	0.00256657530553639	-0.00522560812532902
630	123.276885986328	-15.5324192047119	5.96784353256226	-0.000680167751852423	0.000618529506027699	-0.00944637414067984	0.000943203864153475
631	121.978187561035	-14.8830709457397	6.16264820098877	-0.00652430532500148	-0.000680167751852423	-0.00490093370899558	0.00548864435404539
632	125.224937438965	-15.8570938110352	5.83797359466553	0.000618529506027699	-0.00230353930965066	-0.00717365415766835	0.00191722682211548
633	125.874282836914	-16.1817684173584	5.57823419570923	-0.0107450718060136	-0.000355493422830477	-0.0188619289547205	-0.000355493422830477
634	124.575584411621	-14.8830709457397	5.44836473464966	0.013930176384747	0.00451462110504508	-0.0113944197073579	-0.00555028254166245
635	125.224937438965	-16.5064430236816	5.77303886413574	0.0168522447347641	0.00191722682211548	-0.0110697457566857	-0.00490093370899558
636	127.172981262207	-17.4804649353027	5.90290880203247	0.0022419011220336	-0.000680167751852423	-0.00619963090866804	0.00289124972186983
637	125.874282836914	-15.8570938110352	5.83797359466553	0.00581331877037883	0.00126787810586393	-0.00522560812532902	0.000293855206109583
638	123.926239013672	-16.1817684173584	6.16264820098877	0.00354059832170606	0.01100810803473	-0.0188619289547205	-0.00132951640989631
639	125.874282836914	-16.1817684173584	5.96784353256226	0.00516396993771195	0.00159255252219737	-0.0162645354866982	-0.000355493422830477
640	125.224937438965	-15.2077445983887	5.44836473464966	0.000943203864153475	0.00354059832170606	-0.0260047651827335	-0.00749832857400179
641	125.224937438965	-15.2077445983887	5.51329946517944	-0.0169138833880424	0.00256657530553639	-0.0107450718060136	-0.000355493422830477
642	127.172981262207	-17.4804649353027	5.70810413360596	-0.0126931173726916	-0.00295288790948689	-0.0311995539814234	0.00711201597005129
643	125.874282836914	-16.1817684173584	5.90290880203247	0.00321592413820326	0.00970941036939621	-0.0571734979748726	-0.00457625929266214
644	122.627540588379	-15.2077445983887	5.96784353256226	0.00776136433705688	-0.00522560812532902	-0.0370436906814575	0.00418994715437293
645	125.874282836914	-16.1817684173584	6.09771347045898	-0.00327756232582033	-0.0113944197073579	-0.0143164889886975	0.00159255252219737
646	125.874282836914	-14.8830709457397	5.77303886413574	-0.0110697457566857	-0.0185372550040483	0.0178262684494257	-0.00132951640989631
647	124.575584411621	-14.8830709457397	5.31849479675293	0.0272418223321438	-0.00360223650932312	0.036657378077507	0.00159255252219737
648	126.523628234863	-16.1817684173584	5.96784353256226	-0.00327756232582033	-0.000680167751852423	0.0486703291535378	0.00159255252219737
649	125.224937438965	-17.4804649353027	6.09771347045898	0.00581331877037883	-0.0107450718060136	0.0457482598721981	-0.00684897974133492
650	122.627540588379	-15.8570938110352	6.16264820098877	0.00321592413820326	-0.00295288790948689	0.0522417463362217	0.00159255252219737
651	122.627540588379	-15.5324192047119	5.77303886413574	-0.0123684434220195	-0.00100484199356288	0.0444495603442192	0.000943203864153475
652	126.523628234863	-15.5324192047119	5.77303886413574	-0.000680167751852423	0.00873538758605719	0.0441248863935471	0.00906006153672934
653	126.523628234863	-16.1817684173584	5.96784353256226	-0.00457625929266214	0.00938473641872406	0.0243197549134493	0.000293855206109583
654	126.523628234863	-16.1817684173584	5.57823419570923	0.00386527273803949	0.00581331877037883	-0.00490093370899558	0.00418994715437293
655	125.224937438965	-16.1817684173584	6.03277826309204	0.0149041991680861	0.00548864435404539	-0.00425158534198999	-0.0026282137259841
656	127.172981262207	-17.4804649353027	6.09771347045898	0.00548864435404539	0.000943203864153475	-0.00360223650932312	0.00548864435404539
657	126.523628234863	-15.2077445983887	6.03277826309204	0.00841071270406246	0.00841071270406246	-0.00132951640989631	0.000293855206109583
658	120.679496765137	-14.8830709457397	5.77303886413574	-0.00392691092565656	0.00711201597005129	0.000618529506027699	-0.00619963090866804
659	125.224937438965	-15.2077445983887	5.70810413360596	-0.0104203969240189	0.00711201597005129	-0.000355493422830477	-0.000355493422830477
660	127.822326660156	-15.8570938110352	5.31849479675293	-0.00425158534198999	-0.00100484199356288	-0.0162645354866982	-0.000355493422830477
661	125.224937438965	-15.5324192047119	5.64316940307617	0.012956153601408	0.00581331877037883	-0.00327756232582033	-0.000355493422830477
662	123.926239013672	-15.8570938110352	5.64316940307617	-0.0146411629393697	0.00321592413820326	-0.00457625929266214	0.00646266713738441
663	125.874282836914	-15.5324192047119	5.90290880203247	0.00808603875339031	0.00191722682211548	-0.0169138833880424	-0.000355493422830477
664	124.575584411621	-15.8570938110352	6.29251766204834	-0.00652430532500148	0.00289124972186983	-0.0165892094373703	-0.00879702530801296
665	122.627540588379	-15.5324192047119	6.29251766204834	-0.00457625929266214	-0.000680167751852423	-0.0169138833880424	0.00711201597005129
666	126.523628234863	-16.1817684173584	5.90290880203247	-0.0026282137259841	-0.00522560812532902	-0.0165892094373703	0.000618529506027699
667	125.224937438965	-15.2077445983887	5.57823419570923	-0.000355493422830477	0.000293855206109583	-0.0227580219507217	0.00191722682211548
668	124.575584411621	-14.8830709457397	5.51329946517944	-0.0159398596733809	0.00386527273803949	-0.0211346503347158	0.00483929552137852
669	125.874282836914	-16.5064430236816	5.51329946517944	-0.0130177913233638	-0.0120437685400248	-0.0143164889886975	0.00126787810586393
670	123.926239013672	-14.5583963394165	5.64316940307617	0.00483929552137852	-0.00360223650932312	-0.0100957229733467	-0.00717365415766835
671	122.627540588379	-16.1817684173584	6.16264820098877	-0.00749832857400179	-0.00944637414067984	-0.0100957229733467	0.00548864435404539
672	127.172981262207	-16.5064430236816	6.35745286941528	0.00289124972186983	-0.00295288790948689	-0.0026282137259841	0.000293855206109583
673	123.926239013672	-14.2337217330933	5.57823419570923	0.00938473641872406	-0.00165419070981443	-0.00165419070981443	0.000943203864153475
674	125.224937438965	-14.8830709457397	5.64316940307617	-0.0159398596733809	0.00906006153672934	-0.0026282137259841	-0.0107450718060136
675	127.172981262207	-16.8311157226563	6.03277826309204	0.0126314787194133	0.00289124972186983	0.00873538758605719	-0.0026282137259841
676	125.224937438965	-16.5064430236816	5.83797359466553	0.00289124972186983	-0.00100484199356288	-0.00814767740666866	0.00743668992072344
677	122.627540588379	-15.5324192047119	5.96784353256226	0.00289124972186983	-0.00555028254166245	-0.0490566417574883	-0.00197886489331722
678	123.276885986328	-14.8830709457397	6.22758293151855	-0.00912170019000769	0.00386527273803949	-0.0750305876135826	0.00483929552137852
679	125.224937438965	-14.8830709457397	5.96784353256226	0.00451462110504508	0.00418994715437293	-0.0568488240242004	-0.00522560812532902
680	125.874282836914	-16.5064430236816	5.64316940307617	0.00873538758605719	-0.0026282137259841	-0.0256800893694162	-0.000680167751852423
681	125.874282836914	-16.5064430236816	6.03277826309204	-0.00327756232582033	0.00159255252219737	0.036657378077507	-0.00327756232582033
682	124.575584411621	-16.1817684173584	5.90290880203247	0.00483929552137852	-0.00555028254166245	0.0824364572763443	0.00354059832170606
683	124.575584411621	-15.2077445983887	6.09771347045898	-0.00847235135734081	-0.0146411629393697	0.118799977004528	0.00581331877037883
684	121.978187561035	-15.2077445983887	5.77303886413574	-0.00749832857400179	-0.0165892094373703	0.0983454957604408	-0.00425158534198999
685	123.926239013672	-15.8570938110352	6.16264820098877	-0.00717365415766835	0.00159255252219737	0.025618452578783	0.00386527273803949
686	125.874282836914	-14.8830709457397	5.77303886413574	-0.00295288790948689	0.00321592413820326	0.00418994715437293	-0.000355493422830477
687	125.224937438965	-14.8830709457397	5.25356006622314	-0.00717365415766835	0.0100340843200684	-0.00684897974133492	0.000943203864153475
688	124.575584411621	-16.1817684173584	5.77303886413574	0.0149041991680861	0.0220470335334539	-0.00295288790948689	0.000943203864153475
689	126.523628234863	-17.805139541626	6.22758293151855	-0.0107450718060136	0.00418994715437293	-0.00197886489331722	-0.00295288790948689
690	124.575584411621	-15.8570938110352	6.22758293151855	-0.00522560812532902	0.0123068047687411	0.0158782228827477	-0.00165419070981443
691	122.627540588379	-15.2077445983887	5.83797359466553	-0.00522560812532902	0.00808603875339031	0.0113327819854021	0.00191722682211548
692	125.224937438965	-15.2077445983887	5.77303886413574	-0.00490093370899558	0.00289124972186983	0.0175015944987535	0.00386527273803949
693	126.523628234863	-16.1817684173584	5.90290880203247	0.00386527273803949	0.00354059832170606	0.00873538758605719	0.000943203864153475
694	125.224937438965	-16.5064430236816	5.90290880203247	0.0142548503354192	0.0123068047687411	0.013930176384747	-0.00912170019000769
695	125.224937438965	-15.8570938110352	5.90290880203247	0.0217223595827818	0.00483929552137852	-0.00749832857400179	0.0103587592020631
696	125.874282836914	-17.1557903289795	5.90290880203247	0.00451462110504508	0.00418994715437293	-0.00165419070981443	0.00126787810586393
697	125.874282836914	-16.5064430236816	5.96784353256226	0.00776136433705688	0.00970941036939621	-0.0152905117720366	0.00711201597005129
698	124.575584411621	-16.1817684173584	6.29251766204834	-0.00132951640989631	0.01100810803473	-0.0328229255974293	0.00451462110504508
699	125.874282836914	-16.1817684173584	5.70810413360596	0.0304885655641556	0.0168522447347641	-0.0175632312893867	-0.00717365415766835
700	123.926239013672	-16.1817684173584	5.44836473464966	0.00451462110504508	0.00841071270406246	-0.0149658378213644	0.00418994715437293
701	125.874282836914	-15.8570938110352	5.44836473464966	-0.00132951640989631	0.00256657530553639	-0.0188619289547205	0.000293855206109583
702	126.523628234863	-16.8311157226563	5.83797359466553	-0.000680167751852423	0.00321592413820326	-0.00587495695799589	-0.00165419070981443
703	125.874282836914	-16.5064430236816	5.64316940307617	-0.0185372550040483	0.00581331877037883	-0.0110697457566857	-0.00230353930965066
704	125.874282836914	-16.8311157226563	5.96784353256226	0.0142548503354192	-0.0026282137259841	-0.00717365415766835	-0.00587495695799589
705	123.276885986328	-15.2077445983887	5.96784353256226	-0.00490093370899558	-0.00360223650932312	-0.00100484199356288	-0.00360223650932312
706	126.523628234863	-16.5064430236816	5.83797359466553	-0.00522560812532902	-0.00619963090866804	0.0106834331527352	0.00776136433705688
707	127.172981262207	-16.1817684173584	5.44836473464966	0.00581331877037883	-0.0026282137259841	0.00159255252219737	-0.00230353930965066
708	124.575584411621	-15.8570938110352	5.77303886413574	-0.00295288790948689	-3.08191010844894e-05	0.0178262684494257	0.00386527273803949
709	124.575584411621	-16.8311157226563	5.96784353256226	-0.00360223650932312	-0.0123684434220195	0.000943203864153475	-0.00457625929266214
710	125.224937438965	-16.1817684173584	5.70810413360596	0.012956153601408	-0.00522560812532902	-0.00944637414067984	0.00548864435404539
711	123.276885986328	-16.1817684173584	6.29251766204834	-0.0146411629393697	-0.00132951640989631	-0.0113944197073579	0.00581331877037883
712	125.874282836914	-17.1557903289795	6.16264820098877	0.011982130818069	-0.00457625929266214	-0.00912170019000769	-0.00327756232582033
713	125.874282836914	-15.5324192047119	5.64316940307617	0.00548864435404539	0.00191722682211548	-0.00879702530801296	0.00418994715437293
714	124.575584411621	-15.2077445983887	5.57823419570923	0.00646266713738441	0.00418994715437293	-0.00132951640989631	-0.00360223650932312
715	126.523628234863	-17.1557903289795	6.16264820098877	0.012956153601408	0.00613799272105098	-3.08191010844894e-05	-0.00490093370899558
716	125.224937438965	-17.1557903289795	5.57823419570923	0.00938473641872406	0.00418994715437293	-0.00230353930965066	-0.000680167751852423
717	124.575584411621	-15.2077445983887	5.83797359466553	0.00191722682211548	0.0155535480007529	-0.0185372550040483	0.000293855206109583
718	122.627540588379	-15.8570938110352	5.90290880203247	0.00321592413820326	0.00646266713738441	-0.0334722734987736	0.00548864435404539
719	126.523628234863	-16.1817684173584	5.83797359466553	-0.0026282137259841	0.0113327819854021	-0.0201606266200542	0.00256657530553639
720	125.874282836914	-15.2077445983887	5.38343000411987	0.00938473641872406	0.00743668992072344	-0.0130177913233638	0.00451462110504508
721	127.172981262207	-17.1557903289795	6.16264820098877	0.01100810803473	0.000293855206109583	-0.039641086012125	0.00776136433705688
722	125.874282836914	-17.1557903289795	5.83797359466553	-0.00814767740666866	-3.08191010844894e-05	-0.0308748781681061	0.00321592413820326
723	126.523628234863	-17.1557903289795	5.96784353256226	-0.00587495695799589	-3.08191010844894e-05	-0.0295761823654175	-0.00392691092565656
724	124.575584411621	-17.1557903289795	6.29251766204834	-0.0237320438027382	0.000618529506027699	-0.0224333461374044	0.000293855206109583
725	125.874282836914	-16.8311157226563	5.70810413360596	-0.00749832857400179	0.00126787810586393	-0.00879702530801296	-0.00392691092565656
726	125.874282836914	-15.8570938110352	5.38343000411987	-0.000355493422830477	-0.00360223650932312	-0.0107450718060136	0.000943203864153475
727	127.822326660156	-17.4804649353027	5.64316940307617	-0.00977104809135199	-0.00360223650932312	-0.00392691092565656	0.0106834331527352
728	127.172981262207	-17.4804649353027	6.03277826309204	0.00613799272105098	0.00548864435404539	-0.00912170019000769	0.00191722682211548
729	126.523628234863	-18.4544887542725	6.16264820098877	-0.00944637414067984	-0.0120437685400248	0.00516396993771195	-0.000680167751852423
730	127.822326660156	-17.805139541626	6.35745286941528	0.00256657530553639	-0.0130177913233638	0.0350340083241463	-0.00522560812532902
731	125.224937438965	-17.4804649353027	6.16264820098877	-0.0162645354866982	-0.0026282137259841	0.0220470335334539	-0.00360223650932312
732	123.926239013672	-16.5064430236816	5.51329946517944	0.00418994715437293	-0.00392691092565656	0.0246444288641214	0.00678734155371785
733	129.121032714844	-17.4804649353027	5.77303886413574	-0.00684897974133492	0.0022419011220336	0.00678734155371785	-0.00100484199356288
734	127.172981262207	-17.4804649353027	5.57823419570923	0.0103587592020631	0.00321592413820326	0.00386527273803949	-0.000680167751852423
735	125.874282836914	-16.8311157226563	6.03277826309204	0.00159255252219737	0.000293855206109583	0.00970941036939621	0.00808603875339031
736	127.822326660156	-19.4285106658936	6.29251766204834	0.000293855206109583	-0.00912170019000769	-0.0123684434220195	0.0113327819854021
737	126.523628234863	-17.4804649353027	6.42238759994507	0.011982130818069	-0.000355493422830477	-0.0133424662053585	-0.00847235135734081
738	124.575584411621	-17.4804649353027	6.22758293151855	0.00970941036939621	0.00451462110504508	-0.023407369852066	0.000618529506027699
739	127.822326660156	-17.805139541626	5.96784353256226	0.0136055024340749	0.0022419011220336	-0.0295761823654175	-0.0117190945893526
740	127.172981262207	-17.1557903289795	5.83797359466553	0.00289124972186983	-0.0126931173726916	-0.0165892094373703	0.000293855206109583
741	125.874282836914	-16.5064430236816	5.77303886413574	0.00776136433705688	-0.00230353930965066	-0.0149658378213644	0.00191722682211548
742	127.822326660156	-17.4804649353027	5.83797359466553	-0.00879702530801296	-0.00230353930965066	-0.0104203969240189	0.00191722682211548
743	125.874282836914	-17.1557903289795	5.70810413360596	0.00743668992072344	-0.00652430532500148	0.00776136433705688	-0.00522560812532902
744	127.172981262207	-16.5064430236816	5.90290880203247	-0.00295288790948689	-3.08191010844894e-05	0.0278911720961332	-0.00684897974133492
745	125.224937438965	-17.805139541626	6.16264820098877	-0.00425158534198999	-0.00327756232582033	0.0269171483814716	-0.00197886489331722
746	127.172981262207	-17.1557903289795	5.70810413360596	0.00191722682211548	-0.0230826959013939	0.0236704051494598	0.0103587592020631
747	125.874282836914	-16.8311157226563	6.35745286941528	0.00159255252219737	-0.0107450718060136	0.0213976856321096	0.00159255252219737
748	128.4716796875	-16.5064430236816	6.87693166732788	-0.00522560812532902	-0.00522560812532902	0.0158782228827477	-0.00392691092565656
749	126.523628234863	-17.4804649353027	5.96784353256226	0.0136055024340749	-0.00814767740666866	0.0132808275520802	0.000943203864153475
750	127.172981262207	-18.1298141479492	6.29251766204834	0.00548864435404539	-0.00717365415766835	0.0262678004801273	-0.00230353930965066
751	126.523628234863	-16.8311157226563	5.83797359466553	-0.00652430532500148	0.00126787810586393	0.012956153601408	0.00418994715437293
752	123.926239013672	-16.1817684173584	5.70810413360596	-0.00944637414067984	0.00321592413820326	0.0022419011220336	0.00289124972186983
753	127.822326660156	-17.4804649353027	5.96784353256226	0.0142548503354192	-0.00425158534198999	0.00451462110504508	0.00354059832170606
754	127.822326660156	-17.805139541626	5.77303886413574	-0.0104203969240189	0.00808603875339031	-0.00717365415766835	0.00386527273803949
755	127.822326660156	-17.1557903289795	6.16264820098877	0.00841071270406246	-0.00327756232582033	-0.00847235135734081	-0.0026282137259841
756	125.874282836914	-17.805139541626	5.77303886413574	0.00711201597005129	-3.08191010844894e-05	-0.0146411629393697	0.00386527273803949
757	125.874282836914	-16.8311157226563	5.90290880203247	-0.00555028254166245	0.0123068047687411	-0.0208099745213985	0.00483929552137852
758	123.276885986328	-16.1817684173584	5.44836473464966	0.00613799272105098	0.00418994715437293	-0.0182125810533762	0.00386527273803949
759	127.172981262207	-17.805139541626	5.83797359466553	0.00321592413820326	0.00938473641872406	-0.02697878703475	-0.00295288790948689
760	127.172981262207	-17.805139541626	5.57823419570923	0.00841071270406246	0.0106834331527352	-0.0130177913233638	-0.00587495695799589
761	125.874282836914	-16.5064430236816	5.31849479675293	-0.00165419070981443	0.00646266713738441	-0.00587495695799589	0.0123068047687411
762	125.224937438965	-16.8311157226563	6.09771347045898	-0.0126931173726916	0.00483929552137852	-0.00977104809135199	0.0116574559360743
763	125.874282836914	-18.1298141479492	6.09771347045898	0.012956153601408	0.00548864435404539	-0.0123684434220195	-0.00230353930965066
764	126.523628234863	-17.4804649353027	6.29251766204834	-0.00879702530801296	0.00483929552137852	-0.00392691092565656	-0.00684897974133492
765	123.276885986328	-17.1557903289795	5.70810413360596	-0.00132951640989631	0.00386527273803949	0.0022419011220336	0.000943203864153475
766	125.874282836914	-16.8311157226563	5.90290880203247	0.000943203864153475	-0.0026282137259841	-0.00132951640989631	-0.00360223650932312
767	127.822326660156	-17.805139541626	5.83797359466553	-0.00587495695799589	-0.00197886489331722	-0.0026282137259841	0.00646266713738441
768	127.822326660156	-17.805139541626	5.96784353256226	-0.00490093370899558	-0.00327756232582033	-0.00392691092565656	0.0022419011220336
769	127.822326660156	-17.805139541626	5.90290880203247	-0.00490093370899558	-0.00782300252467394	-0.00522560812532902	0.000618529506027699
770	127.822326660156	-18.7791614532471	6.22758293151855	0.00581331877037883	-0.0026282137259841	-3.08191010844894e-05	-0.00327756232582033
771	127.172981262207	-18.4544887542725	6.09771347045898	0.0188002903014421	0.00451462110504508	-0.00782300252467394	0.00386527273803949
772	123.276885986328	-16.5064430236816	5.44836473464966	-0.0143164889886975	0.00289124972186983	0.00483929552137852	-0.000355493422830477
773	127.172981262207	-17.4804649353027	5.96784353256226	0.01100810803473	0.00613799272105098	-0.00100484199356288	0.000618529506027699
774	126.523628234863	-16.8311157226563	5.57823419570923	0.00159255252219737	0.0106834331527352	-0.00360223650932312	-0.00100484199356288
775	127.822326660156	-17.805139541626	6.03277826309204	-0.00100484199356288	0.00548864435404539	0.0106834331527352	-0.00684897974133492
776	125.224937438965	-17.1557903289795	6.09771347045898	0.0103587592020631	0.0149041991680861	-0.0172385573387146	0.00386527273803949
777	127.172981262207	-17.805139541626	6.16264820098877	0.00873538758605719	0.00613799272105098	-0.0545761026442051	0.00418994715437293
778	125.224937438965	-16.8311157226563	5.90290880203247	0.00906006153672934	0.00776136433705688	-0.0519787110388279	-0.0104203969240189
779	123.276885986328	-16.1817684173584	6.03277826309204	-0.0221086721867323	0.0158782228827477	-0.0422384813427925	0.00159255252219737
780	126.523628234863	-16.8311157226563	5.57823419570923	0.00483929552137852	0.00516396993771195	-0.0120437685400248	0.000618529506027699
781	126.523628234863	-16.8311157226563	5.31849479675293	0.00776136433705688	0.00159255252219737	0.0103587592020631	0.00386527273803949
782	127.172981262207	-18.1298141479492	6.22758293151855	0.00159255252219737	0.00548864435404539	0.0207483377307653	-0.00165419070981443
783	127.172981262207	-18.7791614532471	6.5522575378418	0.00516396993771195	-0.00230353930965066	0.0252937767654657	0.00516396993771195
784	125.874282836914	-17.1557903289795	5.83797359466553	-0.00749832857400179	-0.00197886489331722	0.0207483377307653	-0.00165419070981443
785	126.523628234863	-17.805139541626	5.96784353256226	0.0022419011220336	-0.0100957229733467	0.0389300994575024	-0.00555028254166245
786	124.575584411621	-16.8311157226563	5.51329946517944	-0.00652430532500148	0.00451462110504508	0.0265924744307995	0.0022419011220336
787	125.874282836914	-16.5064430236816	5.51329946517944	-0.000680167751852423	-0.0130177913233638	0.0265924744307995	0.00776136433705688
788	125.874282836914	-17.1557903289795	5.44836473464966	-0.00814767740666866	-0.000355493422830477	0.0175015944987535	-0.00652430532500148
789	125.874282836914	-17.1557903289795	6.22758293151855	-0.0130177913233638	-0.0185372550040483	0.0113327819854021	-0.00587495695799589
790	125.224937438965	-18.1298141479492	6.16264820098877	0.0132808275520802	0.00548864435404539	-3.08191010844894e-05	-0.0026282137259841
791	125.224937438965	-16.5064430236816	5.64316940307617	0.00613799272105098	-0.00165419070981443	0.00841071270406246	0.00548864435404539
792	125.874282836914	-18.1298141479492	5.83797359466553	-0.00522560812532902	-0.0100957229733467	0.011982130818069	0.00548864435404539
793	125.224937438965	-16.1817684173584	6.03277826309204	0.00938473641872406	0.000618529506027699	0.0145795252174139	-0.00100484199356288
794	127.172981262207	-17.4804649353027	6.09771347045898	-0.00814767740666866	0.00451462110504508	-0.00522560812532902	-0.00814767740666866
795	126.523628234863	-16.8311157226563	5.70810413360596	0.0158782228827477	0.0100340843200684	0.00126787810586393	-0.00522560812532902
796	127.172981262207	-17.805139541626	6.22758293151855	0.0158782228827477	0.00776136433705688	0.000618529506027699	-0.000355493422830477
797	127.822326660156	-18.7791614532471	5.70810413360596	0.00808603875339031	0.00483929552137852	-0.0104203969240189	0.000618529506027699
798	127.172981262207	-17.805139541626	5.57823419570923	0.0165275707840919	0.00321592413820326	-0.0172385573387146	-0.00490093370899558
799	123.926239013672	-17.4804649353027	5.51329946517944	-0.0113944197073579	0.0126314787194133	-0.0217839982360601	0.00483929552137852
800	127.822326660156	-17.805139541626	5.90290880203247	0.00873538758605719	0.011982130818069	-0.0113944197073579	-0.00327756232582033
801	126.523628234863	-17.1557903289795	5.70810413360596	0.0123068047687411	0.00581331877037883	-0.0110697457566857	0.00289124972186983
802	125.224937438965	-16.8311157226563	5.90290880203247	-0.00684897974133492	0.00354059832170606	-0.00684897974133492	-0.00197886489331722
803	128.4716796875	-17.4804649353027	5.70810413360596	0.00808603875339031	-3.08191010844894e-05	-0.0195112787187099	-0.00749832857400179
804	126.523628234863	-17.805139541626	5.70810413360596	0.011982130818069	-0.00197886489331722	-0.00165419070981443	0.00191722682211548
805	123.926239013672	-16.8311157226563	5.57823419570923	-0.00522560812532902	0.00386527273803949	0.00289124972186983	-0.0026282137259841
806	125.874282836914	-17.1557903289795	5.96784353256226	-0.00879702530801296	-0.00814767740666866	0.00841071270406246	0.00191722682211548
807	127.822326660156	-17.1557903289795	6.16264820098877	-0.00197886489331722	-0.00132951640989631	0.00386527273803949	-0.00782300252467394
808	127.172981262207	-17.4804649353027	6.03277826309204	0.00516396993771195	0.000943203864153475	0.000943203864153475	-0.00360223650932312
809	127.822326660156	-17.4804649353027	6.35745286941528	-0.00392691092565656	0.00483929552137852	-0.000680167751852423	-0.00555028254166245
810	127.172981262207	-18.7791614532471	5.90290880203247	-0.00295288790948689	-0.00847235135734081	0.00159255252219737	-0.00912170019000769
811	127.822326660156	-18.1298141479492	6.03277826309204	0.0132808275520802	-0.00457625929266214	0.00386527273803949	-0.00522560812532902
812	124.575584411621	-16.8311157226563	5.83797359466553	-0.0159398596733809	0.00678734155371785	-0.00425158534198999	0.00483929552137852
813	126.523628234863	-16.8311157226563	5.51329946517944	0.0175015944987535	0.00256657530553639	-0.00555028254166245	-0.00652430532500148
814	126.523628234863	-16.1817684173584	5.90290880203247	-0.00230353930965066	0.000943203864153475	-0.00879702530801296	-0.00555028254166245
815	128.4716796875	-17.1557903289795	6.03277826309204	0.00938473641872406	-0.000680167751852423	-0.00555028254166245	-0.00814767740666866
816	125.874282836914	-16.5064430236816	5.96784353256226	0.0295145437121391	0.00159255252219737	-0.0149658378213644	-0.0026282137259841
817	126.523628234863	-17.805139541626	5.83797359466553	-0.00782300252467394	-0.00100484199356288	-0.0123684434220195	0.000618529506027699
818	128.4716796875	-17.4804649353027	5.96784353256226	-0.00230353930965066	0.00418994715437293	-0.0113944197073579	-0.00230353930965066
819	124.575584411621	-16.5064430236816	6.09771347045898	-0.0104203969240189	0.000293855206109583	-0.0149658378213644	-0.00197886489331722
820	124.575584411621	-16.8311157226563	5.64316940307617	0.0295145437121391	0.0022419011220336	-0.00360223650932312	0.00159255252219737
821	126.523628234863	-16.5064430236816	5.57823419570923	0.0191249661147594	-0.00230353930965066	0.00126787810586393	-0.00555028254166245
822	127.172981262207	-16.5064430236816	6.35745286941528	-0.0117190945893526	0.00906006153672934	0.00873538758605719	0.00646266713738441
823	127.172981262207	-18.1298141479492	6.09771347045898	-0.0113944197073579	-0.00912170019000769	-0.00587495695799589	0.0022419011220336
824	125.874282836914	-17.1557903289795	5.31849479675293	0.0132808275520802	-0.00360223650932312	-0.00425158534198999	0.000943203864153475
825	126.523628234863	-17.1557903289795	5.77303886413574	0.00289124972186983	0.00159255252219737	-0.00977104809135199	0.00548864435404539
826	123.926239013672	-15.8570938110352	5.64316940307617	-0.00944637414067984	-0.0100957229733467	-0.00457625929266214	0.00906006153672934
827	126.523628234863	-15.8570938110352	5.57823419570923	-0.00490093370899558	-0.000355493422830477	-0.00977104809135199	-0.00132951640989631
828	124.575584411621	-15.8570938110352	5.64316940307617	0.000943203864153475	0.00126787810586393	-0.00392691092565656	0.00841071270406246
829	125.224937438965	-16.5064430236816	5.83797359466553	-0.00425158534198999	-0.00132951640989631	-0.00522560812532902	0.000293855206109583
830	124.575584411621	-18.1298141479492	5.70810413360596	0.0181509424000978	-0.00392691092565656	0.00613799272105098	0.00548864435404539
831	125.874282836914	-16.5064430236816	5.57823419570923	0.00451462110504508	0.00451462110504508	0.0155535480007529	0.0123068047687411
832	125.224937438965	-17.1557903289795	6.35745286941528	0.000943203864153475	0.00191722682211548	0.00808603875339031	0.00289124972186983
833	124.575584411621	-16.5064430236816	5.77303886413574	-0.00782300252467394	0.01100810803473	-0.00360223650932312	0.00418994715437293
834	126.523628234863	-17.1557903289795	6.09771347045898	0.0145795252174139	0.00743668992072344	0.00126787810586393	0.00321592413820326
835	124.575584411621	-15.8570938110352	6.22758293151855	0.00126787810586393	0.0103587592020631	-0.00425158534198999	0.00386527273803949
836	127.172981262207	-17.805139541626	5.64316940307617	-0.00847235135734081	0.00256657530553639	-0.00100484199356288	0.00646266713738441
837	126.523628234863	-18.1298141479492	5.64316940307617	0.00808603875339031	0.000293855206109583	-0.00295288790948689	0.00418994715437293
838	126.523628234863	-15.8570938110352	5.57823419570923	0.0022419011220336	0.00581331877037883	-0.00587495695799589	-3.08191010844894e-05
839	123.926239013672	-16.8311157226563	5.70810413360596	-0.0026282137259841	-0.00165419070981443	-0.00555028254166245	0.00159255252219737
840	127.172981262207	-16.5064430236816	5.77303886413574	0.00548864435404539	-3.08191010844894e-05	0.000943203864153475	-0.00425158534198999
841	126.523628234863	-17.4804649353027	6.22758293151855	0.0226963832974434	0.00483929552137852	0.00386527273803949	0.00386527273803949
842	124.575584411621	-16.1817684173584	5.96784353256226	0.00938473641872406	0.00418994715437293	-0.00360223650932312	0.000943203864153475
843	125.224937438965	-16.8311157226563	5.77303886413574	-0.000355493422830477	-0.00879702530801296	-0.00684897974133492	0.00613799272105098
844	127.172981262207	-17.805139541626	6.03277826309204	-0.00782300252467394	-0.0152905117720366	-0.00944637414067984	0.000618529506027699
845	124.575584411621	-16.1817684173584	5.83797359466553	-0.00522560812532902	-0.00587495695799589	-0.0026282137259841	0.00418994715437293
846	123.276885986328	-16.1817684173584	6.09771347045898	-0.0100957229733467	-0.0143164889886975	-0.0123684434220195	0.0136055024340749
847	127.172981262207	-16.5064430236816	6.29251766204834	0.00321592413820326	-0.00944637414067984	-0.0360696688294411	0.00776136433705688
848	127.822326660156	-17.4804649353027	6.16264820098877	-0.00100484199356288	0.0103587592020631	-0.0354203209280968	-0.00977104809135199
849	127.172981262207	-17.1557903289795	6.03277826309204	-0.000355493422830477	0.0022419011220336	-0.0331475995481014	0.000618529506027699
850	127.172981262207	-18.4544887542725	6.09771347045898	-0.00749832857400179	-0.00879702530801296	-0.0458098985254765	0.000618529506027699
851	124.575584411621	-15.8570938110352	5.57823419570923	-0.00295288790948689	0.000293855206109583	-0.0350956469774246	0.00256657530553639
852	123.926239013672	-15.2077445983887	5.77303886413574	-0.0159398596733809	0.00516396993771195	-0.0224333461374044	0.00938473641872406
853	125.874282836914	-16.8311157226563	6.29251766204834	0.00970941036939621	0.00418994715437293	-0.0100957229733467	0.00321592413820326
854	125.224937438965	-15.5324192047119	5.90290880203247	0.00483929552137852	0.00581331877037883	-0.00555028254166245	-0.00457625929266214
855	126.523628234863	-17.1557903289795	5.77303886413574	0.00808603875339031	0.00743668992072344	-0.00555028254166245	0.000293855206109583
856	125.874282836914	-16.1817684173584	5.44836473464966	0.01100810803473	-3.08191010844894e-05	-0.00360223650932312	0.00354059832170606
857	125.224937438965	-17.1557903289795	5.83797359466553	0.0152288740500808	-0.0026282137259841	-0.00490093370899558	0.00418994715437293
858	124.575584411621	-16.8311157226563	6.09771347045898	0.00646266713738441	0.00711201597005129	0.00581331877037883	-0.00977104809135199
859	123.926239013672	-16.8311157226563	5.90290880203247	-0.00977104809135199	0.000293855206109583	0.0275664981454611	-0.000680167751852423
860	125.874282836914	-15.5324192047119	5.83797359466553	0.00191722682211548	0.00646266713738441	0.0321119390428066	0.00191722682211548
861	124.575584411621	-15.5324192047119	5.90290880203247	0.00321592413820326	0.00256657530553639	0.0243197549134493	-0.00619963090866804
862	127.172981262207	-16.8311157226563	5.57823419570923	0.00516396993771195	0.000618529506027699	0.0191249661147594	-0.00295288790948689
863	125.874282836914	-16.5064430236816	5.83797359466553	-0.00717365415766835	-0.00652430532500148	0.0181509424000978	-0.00165419070981443
864	126.523628234863	-17.4804649353027	5.83797359466553	-0.00392691092565656	-0.00684897974133492	0.0100340843200684	-0.00392691092565656
865	125.874282836914	-16.8311157226563	6.09771347045898	-0.00652430532500148	-0.00619963090866804	0.0149041991680861	-0.00555028254166245
866	124.575584411621	-16.5064430236816	6.16264820098877	-0.00327756232582033	-0.00879702530801296	0.01847561635077	0.00548864435404539
867	127.172981262207	-15.8570938110352	6.03277826309204	-0.000355493422830477	-0.0104203969240189	0.01847561635077	-0.00457625929266214
868	126.523628234863	-15.8570938110352	5.51329946517944	-0.00814767740666866	0.000943203864153475	0.00776136433705688	0.00451462110504508
869	125.224937438965	-15.5324192047119	5.38343000411987	0.00289124972186983	-0.00652430532500148	0.00646266713738441	-0.00165419070981443
870	125.874282836914	-18.1298141479492	5.57823419570923	-0.00944637414067984	0.00386527273803949	0.00256657530553639	-0.000680167751852423
871	127.822326660156	-17.1557903289795	5.83797359466553	0.00354059832170606	-0.00360223650932312	0.00841071270406246	0.0106834331527352
872	122.627540588379	-15.2077445983887	5.90290880203247	0.00613799272105098	0.00386527273803949	0.00516396993771195	0.00418994715437293
873	123.926239013672	-16.1817684173584	5.96784353256226	-0.00944637414067984	0.00354059832170606	0.000943203864153475	-0.00782300252467394
874	127.822326660156	-16.8311157226563	6.09771347045898	0.00289124972186983	0.0175015944987535	-0.0100957229733467	-0.00327756232582033
875	125.224937438965	-15.5324192047119	5.44836473464966	0.012956153601408	0.0145795252174139	0.000293855206109583	-0.00230353930965066
876	125.874282836914	-17.1557903289795	6.03277826309204	-0.0149658378213644	0.0100340843200684	-0.0026282137259841	-0.000680167751852423
877	126.523628234863	-17.4804649353027	5.96784353256226	0.011982130818069	0.0158782228827477	0.000943203864153475	0.000293855206109583
878	125.874282836914	-16.5064430236816	6.09771347045898	0.00289124972186983	0.0155535480007529	-0.0149658378213644	-0.00295288790948689
879	124.575584411621	-17.4804649353027	6.22758293151855	0.00776136433705688	0.0136055024340749	-0.00490093370899558	0.000618529506027699
880	127.172981262207	-17.1557903289795	5.96784353256226	0.00581331877037883	0.00548864435404539	-0.00522560812532902	-0.00457625929266214
881	127.172981262207	-15.8570938110352	5.77303886413574	-0.00555028254166245	0.00256657530553639	0.012956153601408	0.00678734155371785
882	125.874282836914	-15.2077445983887	5.51329946517944	0.00516396993771195	0.00483929552137852	0.000293855206109583	0.000943203864153475
883	126.523628234863	-18.1298141479492	5.70810413360596	-0.00425158534198999	0.00256657530553639	0.00483929552137852	0.00548864435404539
884	124.575584411621	-15.5324192047119	5.44836473464966	-0.00425158534198999	-0.00652430532500148	0.00581331877037883	-0.00360223650932312
885	124.575584411621	-16.8311157226563	5.77303886413574	-0.00782300252467394	-0.0162645354866982	0.00613799272105098	-0.00165419070981443
886	123.926239013672	-15.8570938110352	5.77303886413574	0.00191722682211548	-0.00230353930965066	-0.00165419070981443	-0.00684897974133492
887	125.224937438965	-15.5324192047119	6.03277826309204	-0.00392691092565656	-0.0113944197073579	-0.0208099745213985	-0.00230353930965066
888	126.523628234863	-15.8570938110352	5.77303886413574	0.00841071270406246	0.00191722682211548	-0.0243813935667276	-0.00360223650932312
889	125.874282836914	-15.5324192047119	5.77303886413574	-0.00944637414067984	-0.0350956469774246	-0.0282774847000837	-0.00879702530801296
890	125.874282836914	-17.1557903289795	5.77303886413574	-0.00619963090866804	-0.0286021586507559	-0.0159398596733809	-0.00295288790948689
891	125.874282836914	-15.8570938110352	5.64316940307617	-0.00749832857400179	-0.00165419070981443	-0.0139918150380254	0.00289124972186983
892	125.224937438965	-16.8311157226563	6.16264820098877	-0.0120437685400248	0.000293855206109583	0.0103587592020631	-3.08191010844894e-05
893	124.575584411621	-15.8570938110352	6.35745286941528	-0.0162645354866982	-0.00912170019000769	0.0103587592020631	0.0022419011220336
894	125.874282836914	-16.1817684173584	5.90290880203247	0.0106834331527352	-0.00132951640989631	-0.00197886489331722	0.00191722682211548
895	127.172981262207	-16.5064430236816	5.77303886413574	-0.00295288790948689	-0.000680167751852423	-0.00490093370899558	-0.00879702530801296
896	127.172981262207	-16.8311157226563	5.44836473464966	-0.00165419070981443	-0.00327756232582033	-0.0136671401560307	-0.00132951640989631
897	125.874282836914	-16.5064430236816	5.51329946517944	0.00873538758605719	0.000293855206109583	-0.0415891297161579	0.0022419011220336
898	125.224937438965	-15.5324192047119	5.57823419570923	0.0145795252174139	0.0126314787194133	-0.0435371771454811	-0.00684897974133492
899	122.627540588379	-16.1817684173584	5.77303886413574	-0.0026282137259841	0.00451462110504508	-0.0367190167307854	-0.00652430532500148
900	125.874282836914	-16.8311157226563	5.83797359466553	0.00938473641872406	0.00321592413820326	-0.028926832601428	0.00289124972186983
901	128.4716796875	-16.1817684173584	5.77303886413574	0.00841071270406246	0.00418994715437293	-0.028926832601428	0.00191722682211548
902	126.523628234863	-16.8311157226563	5.96784353256226	-0.00555028254166245	-0.00132951640989631	-0.00230353930965066	0.00516396993771195
903	127.172981262207	-17.1557903289795	5.44836473464966	0.00613799272105098	-0.00457625929266214	0.029189869761467	0.0022419011220336
904	126.523628234863	-17.1557903289795	5.70810413360596	-0.00197886489331722	-0.00912170019000769	0.0360080301761627	0.00126787810586393
905	123.926239013672	-16.1817684173584	5.70810413360596	-0.00555028254166245	-0.000355493422830477	0.0431508645415306	-0.00425158534198999
906	126.523628234863	-16.5064430236816	6.03277826309204	0.00256657530553639	-0.000680167751852423	0.06393001973629	0.00256657530553639
907	126.523628234863	-16.8311157226563	6.09771347045898	-0.0026282137259841	-0.00717365415766835	0.0587352328002453	-0.00619963090866804
908	127.172981262207	-17.805139541626	5.83797359466553	-0.00717365415766835	-0.00165419070981443	0.0408781431615353	-0.00392691092565656
909	127.822326660156	-17.805139541626	6.09771347045898	0.00289124972186983	0.00159255252219737	0.00386527273803949	-0.000680167751852423
910	126.523628234863	-18.4544887542725	5.96784353256226	-0.00100484199356288	-0.0100957229733467	0.000618529506027699	-0.00847235135734081
911	125.874282836914	-16.5064430236816	5.83797359466553	0.00646266713738441	0.0022419011220336	-0.0139918150380254	0.00646266713738441
912	124.575584411621	-16.5064430236816	5.70810413360596	-0.0146411629393697	0.0126314787194133	-0.028926832601428	0.00841071270406246
913	126.523628234863	-16.8311157226563	6.16264820098877	-0.00717365415766835	0.0126314787194133	-0.0224333461374044	-0.00197886489331722
914	127.172981262207	-17.4804649353027	6.16264820098877	0.00581331877037883	0.00191722682211548	-0.0113944197073579	-0.00230353930965066
915	125.874282836914	-16.5064430236816	5.64316940307617	0.00711201597005129	0.01847561635077	0.00581331877037883	-0.00490093370899558
916	125.224937438965	-16.8311157226563	5.96784353256226	0.0100340843200684	0.00256657530553639	0.0175015944987535	0.00191722682211548
917	125.874282836914	-18.7791614532471	6.16264820098877	0.0158782228827477	0.00451462110504508	0.0126314787194133	-0.00132951640989631
918	127.172981262207	-17.4804649353027	5.96784353256226	-0.00392691092565656	0.0136055024340749	0.0103587592020631	-0.00392691092565656
919	123.926239013672	-16.5064430236816	6.16264820098877	-0.00912170019000769	0.0100340843200684	0.0145795252174139	-0.00522560812532902
920	126.523628234863	-17.805139541626	6.48732233047485	-0.0100957229733467	0.00970941036939621	0.0126314787194133	-0.00457625929266214
921	126.523628234863	-17.4804649353027	5.83797359466553	0.00808603875339031	0.00516396993771195	0.0162028968334198	0.00159255252219737
922	125.224937438965	-15.8570938110352	5.64316940307617	-0.00327756232582033	0.00711201597005129	0.0113327819854021	-0.00522560812532902
923	127.172981262207	-18.4544887542725	6.03277826309204	-0.000680167751852423	-0.00814767740666866	0.00451462110504508	-0.00100484199356288
924	125.874282836914	-16.8311157226563	5.90290880203247	-0.00457625929266214	0.000293855206109583	0.000293855206109583	-0.00392691092565656
925	125.224937438965	-16.8311157226563	6.16264820098877	-0.00490093370899558	-0.00522560812532902	0.00483929552137852	0.00451462110504508
926	125.224937438965	-16.5064430236816	5.90290880203247	0.01100810803473	-0.00425158534198999	-0.00100484199356288	-0.00132951640989631
927	126.523628234863	-16.5064430236816	5.70810413360596	-0.00165419070981443	-0.00360223650932312	-0.00392691092565656	0.00743668992072344
928	125.224937438965	-16.1817684173584	5.25356006622314	-0.000355493422830477	0.00289124972186983	-0.00912170019000769	0.000943203864153475
929	125.224937438965	-16.8311157226563	5.57823419570923	-0.00522560812532902	-0.00490093370899558	-0.00522560812532902	0.000943203864153475
930	127.822326660156	-17.1557903289795	5.83797359466553	0.00126787810586393	-0.00100484199356288	-0.00555028254166245	-0.00977104809135199
931	127.172981262207	-17.1557903289795	5.83797359466553	0.00289124972186983	0.00256657530553639	-0.00652430532500148	-0.000355493422830477
932	121.978187561035	-16.8311157226563	5.77303886413574	-0.0123684434220195	0.00451462110504508	-0.00392691092565656	0.00516396993771195
933	125.224937438965	-16.5064430236816	6.16264820098877	-3.08191010844894e-05	0.00354059832170606	-0.00425158534198999	0.00191722682211548
934	125.224937438965	-15.5324192047119	5.64316940307617	0.01100810803473	0.012956153601408	0.00126787810586393	-0.00197886489331722
935	127.172981262207	-17.4804649353027	6.03277826309204	0.00841071270406246	0.00613799272105098	-0.0120437685400248	0.00483929552137852
936	126.523628234863	-17.4804649353027	5.90290880203247	0.0142548503354192	0.00711201597005129	-0.00392691092565656	-0.00295288790948689
937	125.224937438965	-17.1557903289795	5.70810413360596	0.0152288740500808	-0.00457625929266214	0.00321592413820326	-0.000355493422830477
938	125.224937438965	-16.5064430236816	5.70810413360596	0.00289124972186983	0.00386527273803949	-0.0165892094373703	0.00386527273803949
939	122.627540588379	-16.5064430236816	5.83797359466553	-0.00230353930965066	0.0022419011220336	-0.0156151866540313	-0.00522560812532902
940	125.874282836914	-16.1817684173584	5.70810413360596	-0.00749832857400179	0.00483929552137852	-0.00782300252467394	-0.00230353930965066
941	126.523628234863	-16.5064430236816	5.25356006622314	-0.00425158534198999	0.00386527273803949	-0.0100957229733467	0.00711201597005129
942	127.172981262207	-17.4804649353027	5.77303886413574	0.00808603875339031	0.00581331877037883	-0.0104203969240189	-0.00490093370899558
943	126.523628234863	-16.5064430236816	5.77303886413574	0.00841071270406246	-0.00165419070981443	-0.00782300252467394	0.00678734155371785
944	127.822326660156	-17.1557903289795	5.83797359466553	-0.000355493422830477	-0.00295288790948689	-0.00327756232582033	-0.000355493422830477
945	123.276885986328	-15.8570938110352	5.77303886413574	-0.00100484199356288	0.0022419011220336	-0.00295288790948689	-0.00490093370899558
946	124.575584411621	-16.5064430236816	6.42238759994507	-0.0133424662053585	-0.00587495695799589	0.0145795252174139	0.00126787810586393
947	127.172981262207	-17.805139541626	5.96784353256226	0.00126787810586393	-0.00100484199356288	0.0142548503354192	-0.000680167751852423
948	127.172981262207	-17.4804649353027	5.77303886413574	-0.00912170019000769	-0.00327756232582033	0.00483929552137852	-0.00360223650932312
949	126.523628234863	-17.805139541626	5.96784353256226	-0.00360223650932312	0.00776136433705688	-0.00132951640989631	-0.00555028254166245
950	125.874282836914	-17.1557903289795	5.90290880203247	-0.00425158534198999	-0.00749832857400179	-0.00295288790948689	-0.00457625929266214
951	125.224937438965	-15.8570938110352	5.90290880203247	0.000943203864153475	0.00159255252219737	0.0022419011220336	-0.000680167751852423
952	124.575584411621	-17.1557903289795	6.35745286941528	-0.0113944197073579	-0.000680167751852423	-0.00230353930965066	0.000293855206109583
953	127.822326660156	-17.4804649353027	6.16264820098877	-0.00749832857400179	-0.00555028254166245	-0.00587495695799589	0.00451462110504508
954	127.172981262207	-17.1557903289795	5.77303886413574	0.00873538758605719	-0.00230353930965066	0.000943203864153475	-0.00587495695799589
955	123.926239013672	-16.1817684173584	5.38343000411987	0.00808603875339031	0.00841071270406246	-0.00944637414067984	0.00516396993771195
956	125.874282836914	-17.4804649353027	5.83797359466553	0.00711201597005129	0.00386527273803949	-0.00555028254166245	0.000618529506027699
957	126.523628234863	-17.4804649353027	5.83797359466553	0.0106834331527352	0.00646266713738441	-0.0146411629393697	0.00126787810586393
958	126.523628234863	-17.1557903289795	6.35745286941528	0.0249691028147936	0.00970941036939621	-0.0130177913233638	0.00289124972186983
959	125.874282836914	-17.1557903289795	6.22758293151855	-0.00425158534198999	0.00646266713738441	-0.00912170019000769	0.000293855206109583
960	125.874282836914	-16.8311157226563	6.03277826309204	0.00678734155371785	0.00970941036939621	-0.00555028254166245	0.00256657530553639
961	127.172981262207	-16.8311157226563	5.77303886413574	0.0178262684494257	0.00516396993771195	-0.00555028254166245	0.00418994715437293
962	125.874282836914	-16.1817684173584	5.83797359466553	-0.0149658378213644	0.0100340843200684	0.00386527273803949	0.00256657530553639
963	127.172981262207	-17.805139541626	5.90290880203247	-0.00912170019000769	0.00516396993771195	-0.00977104809135199	-0.0107450718060136
964	125.874282836914	-16.1817684173584	5.83797359466553	-0.00457625929266214	-0.00165419070981443	-0.00847235135734081	0.00581331877037883
965	126.523628234863	-17.1557903289795	6.16264820098877	-0.00782300252467394	0.00451462110504508	-0.00684897974133492	-0.00197886489331722
966	125.224937438965	-15.8570938110352	5.57823419570923	0.0188002903014421	0.00548864435404539	-0.0208099745213985	-3.08191010844894e-05
967	125.224937438965	-15.8570938110352	5.57823419570923	-0.00132951640989631	0.00289124972186983	-0.0113944197073579	-0.00165419070981443
968	125.874282836914	-15.5324192047119	5.57823419570923	-0.0133424662053585	0.00646266713738441	-0.00392691092565656	0.00613799272105098
969	125.224937438965	-15.5324192047119	5.83797359466553	-0.0221086721867323	-0.00100484199356288	0.0022419011220336	-0.0136671401560307
970	127.172981262207	-18.1298141479492	6.09771347045898	-0.0146411629393697	-0.00619963090866804	0.00516396993771195	0.00191722682211548
971	126.523628234863	-16.8311157226563	6.16264820098877	0.00191722682211548	-0.00425158534198999	0.00321592413820326	0.00711201597005129
972	121.978187561035	-15.5324192047119	6.22758293151855	-0.0159398596733809	0.00191722682211548	0.00126787810586393	0.000293855206109583
973	124.575584411621	-15.8570938110352	5.90290880203247	-0.0126931173726916	0.000293855206109583	-0.0107450718060136	0.00581331877037883
974	125.224937438965	-15.8570938110352	5.51329946517944	0.00548864435404539	0.00354059832170606	-0.0136671401560307	-0.00100484199356288
975	125.874282836914	-16.1817684173584	5.96784353256226	0.011982130818069	0.00646266713738441	-0.00847235135734081	0.00354059832170606
976	125.224937438965	-16.5064430236816	5.96784353256226	0.00581331877037883	-0.00392691092565656	-0.0143164889886975	0.00191722682211548
977	125.874282836914	-16.8311157226563	5.96784353256226	0.0282158460468054	-0.00392691092565656	-0.00684897974133492	-0.00165419070981443
978	125.874282836914	-15.5324192047119	6.29251766204834	-0.00132951640989631	0.00126787810586393	-0.0100957229733467	0.00711201597005129
979	123.276885986328	-16.5064430236816	6.29251766204834	-0.00165419070981443	0.00354059832170606	0.00776136433705688	-0.00392691092565656
980	125.874282836914	-16.1817684173584	5.31849479675293	-0.0110697457566857	0.00126787810586393	0.0217223595827818	-0.0026282137259841
981	124.575584411621	-15.2077445983887	5.18862533569336	0.00256657530553639	0.000618529506027699	0.0171769186854362	0.00418994715437293
982	126.523628234863	-16.8311157226563	5.96784353256226	0.00289124972186983	-3.08191010844894e-05	0.00841071270406246	0.000618529506027699
983	125.224937438965	-18.4544887542725	5.90290880203247	0.01100810803473	-0.0110697457566857	-0.00684897974133492	0.00321592413820326
984	126.523628234863	-17.1557903289795	6.03277826309204	-0.00100484199356288	-0.00327756232582033	0.00483929552137852	-0.00100484199356288
985	122.627540588379	-15.5324192047119	6.09771347045898	-0.0110697457566857	-0.0107450718060136	0.00354059832170606	-0.0026282137259841
986	125.224937438965	-15.8570938110352	5.83797359466553	-0.00132951640989631	-0.0123684434220195	0.00906006153672934	0.00483929552137852
987	126.523628234863	-16.5064430236816	5.83797359466553	0.00256657530553639	-0.0120437685400248	0.00743668992072344	0.000618529506027699
988	125.874282836914	-16.5064430236816	5.96784353256226	-0.00197886489331722	0.000293855206109583	-0.00749832857400179	-0.000680167751852423
989	125.874282836914	-16.5064430236816	5.96784353256226	-0.000355493422830477	-0.000680167751852423	-0.00522560812532902	-0.00782300252467394
990	124.575584411621	-16.8311157226563	5.64316940307617	0.00289124972186983	0.00159255252219737	-0.0026282137259841	-0.000355493422830477
991	128.4716796875	-16.8311157226563	5.96784353256226	-0.0026282137259841	0.01100810803473	-0.0117190945893526	0.00418994715437293
992	125.224937438965	-17.4804649353027	6.22758293151855	-0.00490093370899558	0.00159255252219737	0.000618529506027699	0.000943203864153475
993	127.172981262207	-15.8570938110352	5.57823419570923	-0.00555028254166245	0.00711201597005129	0.00159255252219737	-0.00230353930965066
994	126.523628234863	-16.5064430236816	5.64316940307617	0.0123068047687411	0.00906006153672934	-0.00327756232582033	-0.00327756232582033
995	125.224937438965	-16.1817684173584	5.90290880203247	0.00776136433705688	0.00808603875339031	0.0210730116814375	0.00126787810586393
996	127.172981262207	-18.1298141479492	6.22758293151855	0.00516396993771195	0.00418994715437293	0.0103587592020631	-0.00360223650932312
997	127.822326660156	-17.4804649353027	6.42238759994507	0.0100340843200684	0.0022419011220336	-0.000680167751852423	0.00776136433705688
998	126.523628234863	-15.8570938110352	6.03277826309204	0.00711201597005129	0.00808603875339031	0.000293855206109583	-0.00327756232582033
999	124.575584411621	-15.8570938110352	5.70810413360596	0.00386527273803949	0.00516396993771195	-0.0107450718060136	-0.00912170019000769
1000	128.4716796875	-17.4804649353027	5.51329946517944	0.0113327819854021	0.00159255252219737	-0.021459324285388	0.00613799272105098
1001	127.172981262207	-17.1557903289795	5.51329946517944	-0.0133424662053585	-0.00132951640989631	-0.017887907102704	0.000943203864153475
1002	126.523628234863	-16.5064430236816	6.09771347045898	0.00289124972186983	-0.00132951640989631	-0.00944637414067984	0.00613799272105098
1003	125.874282836914	-17.4804649353027	5.96784353256226	0.0103587592020631	-0.0107450718060136	-0.0146411629393697	0.00483929552137852
1004	125.874282836914	-16.5064430236816	6.09771347045898	-0.00977104809135199	-0.0130177913233638	-0.00749832857400179	-0.0117190945893526
1005	125.874282836914	-17.1557903289795	6.22758293151855	-0.00100484199356288	-0.0169138833880424	-0.000355493422830477	0.00354059832170606
1006	126.523628234863	-16.1817684173584	5.64316940307617	-0.0117190945893526	-0.0185372550040483	-0.00555028254166245	-0.000680167751852423
1007	126.523628234863	-15.5324192047119	5.70810413360596	0.0213976856321096	0.0022419011220336	-0.00327756232582033	-0.00522560812532902
1008	126.523628234863	-16.1817684173584	5.64316940307617	-0.00100484199356288	0.000293855206109583	-0.00392691092565656	0.00646266713738441
1009	128.4716796875	-16.8311157226563	5.96784353256226	-0.00749832857400179	0.000943203864153475	0.000943203864153475	-0.00360223650932312
1010	127.822326660156	-18.4544887542725	6.22758293151855	0.0126314787194133	-0.00912170019000769	0.00159255252219737	-0.00425158534198999
1011	126.523628234863	-17.1557903289795	6.42238759994507	-0.00100484199356288	-0.00522560812532902	0.000293855206109583	-0.00100484199356288
1012	123.926239013672	-16.5064430236816	5.77303886413574	-0.00360223650932312	-0.00360223650932312	0.000943203864153475	0.00191722682211548
1013	126.523628234863	-15.5324192047119	5.51329946517944	0.0275664981454611	0.00191722682211548	0.00743668992072344	0.00354059832170606
1014	126.523628234863	-16.5064430236816	5.70810413360596	-0.000680167751852423	0.00743668992072344	-0.00555028254166245	-0.00132951640989631
1015	128.4716796875	-17.4804649353027	5.96784353256226	0.013930176384747	0.0106834331527352	-0.0117190945893526	0.00159255252219737
1016	125.224937438965	-16.5064430236816	5.96784353256226	0.00581331877037883	0.00743668992072344	0.00289124972186983	-0.00100484199356288
1017	127.172981262207	-18.7791614532471	6.48732233047485	0.0116574559360743	0.00776136433705688	-0.0130177913233638	-0.00587495695799589
1018	127.822326660156	-17.805139541626	6.03277826309204	-3.08191010844894e-05	0.0197743140161037	-0.0211346503347158	-0.00782300252467394
1019	125.874282836914	-17.1557903289795	5.77303886413574	-0.00392691092565656	0.0142548503354192	-0.0162645354866982	-0.00684897974133492
1020	127.172981262207	-17.4804649353027	5.77303886413574	0.00808603875339031	0.0123068047687411	-0.0120437685400248	-0.000355493422830477
1021	128.4716796875	-17.4804649353027	5.51329946517944	0.000943203864153475	0.0171769186854362	-0.0149658378213644	0.00191722682211548
1022	125.224937438965	-16.5064430236816	5.90290880203247	0.0022419011220336	-0.00165419070981443	-0.00684897974133492	-0.00295288790948689
1023	125.874282836914	-17.1557903289795	5.96784353256226	-0.0104203969240189	0.00159255252219737	-0.0165892094373703	0.00743668992072344
1024	127.172981262207	-17.4804649353027	6.09771347045898	-0.00132951640989631	0.00613799272105098	-0.0120437685400248	-0.00100484199356288
1025	123.926239013672	-15.8570938110352	5.64316940307617	-0.00717365415766835	-0.00295288790948689	0.00516396993771195	-0.00230353930965066
1026	123.926239013672	-16.5064430236816	5.96784353256226	0.00873538758605719	0.0022419011220336	-0.00425158534198999	-0.00165419070981443
1027	126.523628234863	-16.1817684173584	5.57823419570923	0.00776136433705688	0.000293855206109583	-0.000355493422830477	0.00483929552137852
1028	125.224937438965	-16.1817684173584	5.64316940307617	-0.00912170019000769	0.00970941036939621	-0.00425158534198999	-0.00814767740666866
1029	126.523628234863	-16.8311157226563	6.03277826309204	-0.00555028254166245	0.0100340843200684	-0.00165419070981443	0.00289124972186983
1030	127.822326660156	-19.1038360595703	6.48732233047485	0.00548864435404539	-0.0169138833880424	0.00289124972186983	0.00354059832170606
1031	125.224937438965	-16.1817684173584	5.83797359466553	0.00191722682211548	-0.00100484199356288	0.00548864435404539	-0.00230353930965066
1032	125.224937438965	-17.805139541626	5.77303886413574	0.000293855206109583	0.00354059832170606	0.00386527273803949	-3.08191010844894e-05
1033	126.523628234863	-16.5064430236816	6.09771347045898	0.0145795252174139	0.00613799272105098	-0.000355493422830477	0.00386527273803949
1034	126.523628234863	-16.8311157226563	5.38343000411987	0.00776136433705688	0.00321592413820326	-0.000680167751852423	-0.00197886489331722
1035	126.523628234863	-16.8311157226563	5.57823419570923	0.00711201597005129	0.00613799272105098	0.00191722682211548	0.00613799272105098
1036	127.822326660156	-17.805139541626	6.29251766204834	0.011982130818069	0.00906006153672934	-0.00522560812532902	-0.000355493422830477
1037	127.172981262207	-18.4544887542725	6.42238759994507	0.00581331877037883	0.00354059832170606	-0.00295288790948689	-0.00132951640989631
1038	126.523628234863	-17.1557903289795	5.96784353256226	-0.000680167751852423	0.00418994715437293	-0.028926832601428	-0.00197886489331722
1039	125.874282836914	-17.805139541626	5.90290880203247	-0.00295288790948689	-3.08191010844894e-05	-0.0467839203774929	-0.00165419070981443
1040	127.172981262207	-16.8311157226563	6.09771347045898	0.0194496400654316	-0.0100957229733467	-0.0311995539814234	0.00386527273803949
1041	125.874282836914	-17.1557903289795	6.03277826309204	0.0188002903014421	0.00321592413820326	-0.0331475995481014	0.00289124972186983
1042	126.523628234863	-16.5064430236816	5.96784353256226	0.00126787810586393	-0.00490093370899558	-0.0156151866540313	-3.08191010844894e-05
1043	127.172981262207	-16.1817684173584	6.16264820098877	-0.0026282137259841	-0.00295288790948689	-0.0113944197073579	-0.000680167751852423
1044	127.172981262207	-18.1298141479492	6.35745286941528	-0.00879702530801296	-0.00717365415766835	-0.00132951640989631	-0.00977104809135199
1045	125.224937438965	-16.5064430236816	5.77303886413574	-3.08191010844894e-05	-0.00782300252467394	0.00516396993771195	-0.00360223650932312
1046	123.926239013672	-17.1557903289795	5.96784353256226	-0.00652430532500148	-0.00165419070981443	-0.00425158534198999	0.00483929552137852
1047	127.822326660156	-17.1557903289795	6.16264820098877	0.00516396993771195	-0.00197886489331722	-0.0165892094373703	0.00321592413820326
1048	128.4716796875	-16.8311157226563	5.70810413360596	-0.00782300252467394	-0.000680167751852423	-0.0373683646321297	-0.000355493422830477
1049	128.4716796875	-17.1557903289795	6.22758293151855	-3.08191010844894e-05	0.00289124972186983	-0.0286021586507559	-0.00490093370899558
1050	127.822326660156	-18.7791614532471	6.35745286941528	-3.08191010844894e-05	-0.00457625929266214	-0.0243813935667276	-0.00522560812532902
1051	125.874282836914	-17.1557903289795	5.83797359466553	0.013930176384747	0.00354059832170606	-0.0185372550040483	0.0022419011220336
1052	125.224937438965	-16.1817684173584	5.51329946517944	-0.0126931173726916	-0.00782300252467394	0.00159255252219737	0.0100340843200684
1053	127.172981262207	-17.1557903289795	6.03277826309204	0.00354059832170606	0.00841071270406246	0.0220470335334539	0.00613799272105098
1054	125.874282836914	-16.1817684173584	5.83797359466553	-0.00197886489331722	0.00678734155371785	0.0824364572763443	-0.00132951640989631
1055	127.172981262207	-17.1557903289795	5.57823419570923	0.00451462110504508	0.00678734155371785	0.108735077083111	-0.00165419070981443
1056	125.224937438965	-16.5064430236816	6.09771347045898	-0.00132951640989631	0.0152288740500808	0.0597092546522617	0.00418994715437293
1057	125.874282836914	-17.805139541626	6.16264820098877	0.0165275707840919	0.000943203864153475	0.0389300994575024	0.00289124972186983
1058	125.874282836914	-16.5064430236816	5.83797359466553	0.00256657530553639	0.0113327819854021	0.013930176384747	-3.08191010844894e-05
1059	123.926239013672	-16.5064430236816	5.77303886413574	-0.00457625929266214	0.00938473641872406	0.0142548503354192	0.000618529506027699
1060	125.874282836914	-16.8311157226563	5.77303886413574	0.00711201597005129	0.00483929552137852	0.0145795252174139	-0.00457625929266214
1061	127.172981262207	-17.4804649353027	5.57823419570923	0.00548864435404539	0.00483929552137852	0.0194496400654316	0.0103587592020631
1062	127.822326660156	-17.1557903289795	6.03277826309204	0.00256657530553639	-0.00197886489331722	0.0171769186854362	0.00354059832170606
1063	125.224937438965	-17.1557903289795	6.29251766204834	0.00354059832170606	-0.0110697457566857	0.0181509424000978	0.00451462110504508
1064	125.224937438965	-18.1298141479492	6.09771347045898	-0.00652430532500148	-0.00295288790948689	0.00841071270406246	-0.00587495695799589
1065	127.172981262207	-17.805139541626	5.77303886413574	-0.00587495695799589	-0.0237320438027382	0.0259431265294552	-0.00490093370899558
1066	125.224937438965	-17.4804649353027	5.57823419570923	-0.00944637414067984	-0.0318489037454128	0.0236704051494598	-0.000355493422830477
1067	125.874282836914	-16.5064430236816	5.77303886413574	-0.00522560812532902	-0.000355493422830477	0.0171769186854362	0.00418994715437293
1068	127.172981262207	-16.5064430236816	5.77303886413574	-0.00295288790948689	0.00126787810586393	0.011982130818069	-0.00165419070981443
1069	124.575584411621	-15.8570938110352	5.77303886413574	-0.00360223650932312	-0.0149658378213644	0.00970941036939621	-0.00197886489331722
1070	126.523628234863	-17.1557903289795	6.03277826309204	0.00678734155371785	-0.00392691092565656	0.00126787810586393	0.00321592413820326
1071	127.822326660156	-18.4544887542725	6.16264820098877	0.0220470335334539	-0.00360223650932312	-0.000355493422830477	0.00483929552137852
1072	126.523628234863	-16.5064430236816	5.96784353256226	-0.0107450718060136	-0.00197886489331722	-0.00555028254166245	0.00256657530553639
1073	123.276885986328	-16.1817684173584	5.77303886413574	-0.0110697457566857	-0.000355493422830477	-0.0204853005707264	0.00354059832170606
1074	128.4716796875	-17.1557903289795	5.77303886413574	0.00711201597005129	-0.00197886489331722	-0.0130177913233638	0.00646266713738441
1075	125.874282836914	-15.8570938110352	5.38343000411987	0.0149041991680861	-0.00100484199356288	-0.0136671401560307	-0.00392691092565656
1076	127.172981262207	-17.4804649353027	6.29251766204834	0.0165275707840919	0.00938473641872406	-0.00912170019000769	0.00191722682211548
1077	128.4716796875	-18.7791614532471	6.42238759994507	-0.017887907102704	-0.00360223650932312	-0.0113944197073579	-0.00684897974133492
1078	127.172981262207	-16.8311157226563	5.83797359466553	0.031137915328145	0.00970941036939621	-0.0165892094373703	-0.000680167751852423
1079	125.224937438965	-17.4804649353027	5.77303886413574	-0.0211346503347158	0.00289124972186983	-0.0117190945893526	-0.00230353930965066
1080	127.822326660156	-17.1557903289795	5.70810413360596	0.00873538758605719	0.00970941036939621	-0.00327756232582033	0.000618529506027699
1081	125.874282836914	-15.5324192047119	5.44836473464966	-0.0143164889886975	-0.000355493422830477	-0.023407369852066	0.0022419011220336
1082	126.523628234863	-16.5064430236816	5.77303886413574	-0.0149658378213644	0.00613799272105098	-0.0136671401560307	0.0022419011220336
1083	127.822326660156	-17.805139541626	6.42238759994507	-0.00749832857400179	0.00516396993771195	-0.0211346503347158	0.00126787810586393
1084	126.523628234863	-17.805139541626	5.96784353256226	-0.0123684434220195	-0.00944637414067984	-0.0113944197073579	0.00126787810586393
1085	125.224937438965	-16.5064430236816	5.57823419570923	-0.00847235135734081	-0.00165419070981443	-0.00295288790948689	-0.00652430532500148
1086	123.926239013672	-16.1817684173584	5.83797359466553	-0.00100484199356288	-0.00587495695799589	0.00711201597005129	0.00678734155371785
1087	127.822326660156	-17.1557903289795	5.90290880203247	0.0123068047687411	0.000618529506027699	0.0152288740500808	-3.08191010844894e-05
1088	126.523628234863	-17.1557903289795	5.70810413360596	-0.0107450718060136	-0.00587495695799589	0.00418994715437293	0.00613799272105098
1089	127.822326660156	-17.805139541626	5.90290880203247	-0.0152905117720366	0.00256657530553639	-0.00717365415766835	-0.00360223650932312
1090	125.874282836914	-18.1298141479492	6.09771347045898	0.0165275707840919	-0.00360223650932312	0.00159255252219737	-0.00977104809135199
1091	125.224937438965	-17.4804649353027	5.90290880203247	0.00321592413820326	-0.00847235135734081	-0.00327756232582033	0.00126787810586393
1092	126.523628234863	-17.1557903289795	5.31849479675293	0.00906006153672934	0.000618529506027699	-0.0117190945893526	-0.000355493422830477
1093	125.874282836914	-16.5064430236816	6.03277826309204	-0.00944637414067984	0.00646266713738441	-0.0117190945893526	0.00126787810586393
1094	125.224937438965	-16.1817684173584	5.90290880203247	0.00613799272105098	0.01100810803473	-0.0130177913233638	0.000943203864153475
1095	127.172981262207	-17.4804649353027	5.83797359466553	0.00906006153672934	0.01100810803473	-0.00295288790948689	-0.00490093370899558
1096	126.523628234863	-16.5064430236816	5.90290880203247	0.0100340843200684	0.0106834331527352	-0.00327756232582033	-0.00295288790948689
1097	125.224937438965	-17.4804649353027	6.29251766204834	0.00841071270406246	-0.00230353930965066	0.00321592413820326	-0.00522560812532902
1098	125.224937438965	-16.8311157226563	5.96784353256226	0.00418994715437293	0.00289124972186983	-0.00555028254166245	-0.00230353930965066
1099	124.575584411621	-15.8570938110352	5.64316940307617	0.00354059832170606	0.0132808275520802	-0.0104203969240189	-0.00717365415766835
1100	123.276885986328	-15.8570938110352	5.83797359466553	-0.00165419070981443	-0.00327756232582033	0.00126787810586393	0.00256657530553639
1101	126.523628234863	-17.1557903289795	5.77303886413574	0.00970941036939621	-0.000355493422830477	0.00126787810586393	0.00906006153672934
1102	125.224937438965	-16.5064430236816	5.51329946517944	0.0123068047687411	0.00191722682211548	0.00191722682211548	0.00808603875339031
1103	125.224937438965	-16.8311157226563	6.16264820098877	-0.0136671401560307	0.00354059832170606	-0.00684897974133492	0.00126787810586393
1104	125.224937438965	-17.1557903289795	5.77303886413574	-0.00717365415766835	-0.00652430532500148	-0.00879702530801296	-0.00230353930965066
1105	127.822326660156	-16.8311157226563	6.03277826309204	-0.00392691092565656	-0.00912170019000769	-0.00425158534198999	-0.00360223650932312
1106	125.874282836914	-17.1557903289795	6.03277826309204	-0.00327756232582033	0.000293855206109583	-0.0107450718060136	0.00938473641872406
1107	124.575584411621	-16.1817684173584	5.64316940307617	-0.00295288790948689	0.00191722682211548	-0.00587495695799589	-0.00165419070981443
1108	125.224937438965	-15.8570938110352	5.70810413360596	0.0103587592020631	0.0022419011220336	-0.0149658378213644	-0.00100484199356288
1109	125.224937438965	-15.5324192047119	5.83797359466553	0.00841071270406246	0.00483929552137852	-0.0263294391334057	0.00126787810586393
1110	126.523628234863	-17.1557903289795	6.22758293151855	0.00906006153672934	-0.00197886489331722	-0.0113944197073579	-0.00132951640989631
1111	126.523628234863	-18.1298141479492	6.16264820098877	0.00191722682211548	-0.00360223650932312	-0.00490093370899558	0.00678734155371785
1112	125.874282836914	-16.5064430236816	5.96784353256226	0.00418994715437293	0.00321592413820326	-0.000680167751852423	0.00451462110504508
1113	122.627540588379	-16.1817684173584	5.70810413360596	-0.0165892094373703	0.00289124972186983	0.011982130818069	0.00159255252219737
1114	126.523628234863	-17.1557903289795	5.70810413360596	0.00970941036939621	0.00548864435404539	0.0213976856321096	-0.00360223650932312
1115	125.224937438965	-15.8570938110352	5.44836473464966	-0.00944637414067984	0.0022419011220336	0.0116574559360743	0.00516396993771195
1116	125.874282836914	-17.1557903289795	6.16264820098877	0.0178262684494257	0.0197743140161037	-0.00392691092565656	0.00321592413820326
1117	126.523628234863	-18.1298141479492	6.42238759994507	0.00191722682211548	0.00548864435404539	-0.00490093370899558	-0.00295288790948689
1118	127.822326660156	-17.805139541626	6.16264820098877	0.00613799272105098	0.0103587592020631	-0.0162645354866982	-0.00555028254166245
1119	125.874282836914	-16.5064430236816	5.90290880203247	-0.000355493422830477	0.011982130818069	-0.0126931173726916	-0.00360223650932312
1120	125.224937438965	-17.1557903289795	5.77303886413574	0.00386527273803949	0.0126314787194133	0.000618529506027699	-0.00197886489331722
1121	125.874282836914	-15.8570938110352	5.57823419570923	0.00808603875339031	0.00678734155371785	0.00711201597005129	0.00581331877037883
1122	125.224937438965	-15.8570938110352	5.64316940307617	0.0168522447347641	0.00646266713738441	0.0194496400654316	0.00289124972186983
1123	127.172981262207	-16.8311157226563	6.29251766204834	0.0223717093467712	-0.00165419070981443	0.00354059832170606	-3.08191010844894e-05
1124	125.874282836914	-18.1298141479492	6.42238759994507	-0.00490093370899558	-0.0104203969240189	0.000943203864153475	-0.00165419070981443
1125	126.523628234863	-15.8570938110352	5.77303886413574	-0.0026282137259841	-0.00360223650932312	0.013930176384747	-0.00555028254166245
1126	124.575584411621	-16.1817684173584	5.70810413360596	-0.00490093370899558	-0.00197886489331722	0.0155535480007529	0.00321592413820326
1127	124.575584411621	-15.5324192047119	5.77303886413574	-0.0126931173726916	-0.00360223650932312	0.0155535480007529	0.00906006153672934
1128	124.575584411621	-16.5064430236816	5.64316940307617	-0.00814767740666866	-0.0100957229733467	0.00483929552137852	-0.00425158534198999
1129	125.224937438965	-16.8311157226563	5.70810413360596	0.00289124972186983	-0.000680167751852423	0.00386527273803949	-0.00327756232582033
1130	125.874282836914	-16.5064430236816	6.29251766204834	-0.00230353930965066	-0.0120437685400248	0.00451462110504508	0.00451462110504508
1131	125.224937438965	-16.5064430236816	5.64316940307617	0.00321592413820326	-0.00652430532500148	-0.00749832857400179	0.00159255252219737
1132	126.523628234863	-16.8311157226563	5.77303886413574	0.00418994715437293	-0.000355493422830477	-0.0149658378213644	0.00418994715437293
1133	125.224937438965	-17.1557903289795	5.90290880203247	-0.0182125810533762	-0.00230353930965066	-0.0273034609854221	-3.08191010844894e-05
1134	124.575584411621	-15.5324192047119	5.57823419570923	0.00126787810586393	0.00386527273803949	-0.0243813935667276	-0.00360223650932312
1135	125.874282836914	-17.1557903289795	5.77303886413574	0.0142548503354192	0.0106834331527352	-0.0169138833880424	0.00483929552137852
1136	128.4716796875	-16.5064430236816	5.77303886413574	0.00776136433705688	0.00873538758605719	-0.00879702530801296	-0.00295288790948689
1137	124.575584411621	-15.5324192047119	6.16264820098877	0.00938473641872406	0.0116574559360743	-0.0159398596733809	-3.08191010844894e-05
1138	124.575584411621	-17.4804649353027	5.77303886413574	-3.08191010844894e-05	0.00386527273803949	-0.0149658378213644	0.00354059832170606
1139	125.874282836914	-16.5064430236816	5.70810413360596	0.0194496400654316	0.00256657530553639	-0.0195112787187099	0.00191722682211548
1140	122.627540588379	-15.5324192047119	5.77303886413574	-0.00457625929266214	-0.000680167751852423	-0.0156151866540313	-0.00197886489331722
1141	126.523628234863	-17.4804649353027	5.90290880203247	0.00678734155371785	-0.00100484199356288	-0.00684897974133492	0.00191722682211548
1142	126.523628234863	-16.1817684173584	5.77303886413574	0.00321592413820326	0.00159255252219737	-0.0104203969240189	0.00354059832170606
1143	123.926239013672	-16.1817684173584	5.90290880203247	-0.0143164889886975	0.00613799272105098	-0.00944637414067984	-0.00782300252467394
1144	126.523628234863	-17.805139541626	6.42238759994507	-0.00327756232582033	-0.00230353930965066	-0.00977104809135199	0.000943203864153475
1145	125.874282836914	-17.1557903289795	5.83797359466553	-0.00619963090866804	-0.00619963090866804	0.00451462110504508	0.00613799272105098
1146	125.874282836914	-17.1557903289795	5.90290880203247	-0.00327756232582033	-0.00879702530801296	0.00516396993771195	-0.00165419070981443
1147	123.926239013672	-17.1557903289795	6.09771347045898	-0.00619963090866804	0.00126787810586393	-0.00197886489331722	0.00483929552137852
1148	127.822326660156	-17.4804649353027	6.09771347045898	-0.00619963090866804	0.000293855206109583	-0.00165419070981443	0.00126787810586393
1149	126.523628234863	-16.8311157226563	5.70810413360596	0.0126314787194133	0.00646266713738441	-0.00197886489331722	-0.00392691092565656
1150	127.172981262207	-17.4804649353027	6.35745286941528	0.000618529506027699	0.0022419011220336	0.00711201597005129	0.00516396993771195
1151	125.874282836914	-18.1298141479492	6.35745286941528	-0.0149658378213644	-0.00749832857400179	0.00808603875339031	0.00451462110504508
1152	125.224937438965	-16.1817684173584	5.77303886413574	0.00711201597005129	0.000618529506027699	0.0103587592020631	0.00873538758605719
1153	125.224937438965	-17.1557903289795	5.83797359466553	-0.00684897974133492	0.00743668992072344	0.0132808275520802	-0.00392691092565656
1154	126.523628234863	-17.4804649353027	5.96784353256226	0.00451462110504508	0.00548864435404539	0.00451462110504508	-0.00100484199356288
1155	125.224937438965	-16.1817684173584	5.51329946517944	0.00711201597005129	0.01100810803473	0.00289124972186983	-0.00392691092565656
1156	125.224937438965	-16.8311157226563	5.57823419570923	0.00776136433705688	0.013930176384747	0.000293855206109583	0.000618529506027699
1157	127.172981262207	-17.4804649353027	6.16264820098877	0.00613799272105098	0.00678734155371785	-0.00165419070981443	0.00159255252219737
1158	127.172981262207	-18.1298141479492	6.03277826309204	0.00451462110504508	-0.00360223650932312	-0.00782300252467394	0.00256657530553639
1159	127.172981262207	-17.805139541626	6.03277826309204	-0.00717365415766835	-0.0026282137259841	0.00289124972186983	0.000943203864153475
1160	123.276885986328	-16.5064430236816	5.83797359466553	-0.00230353930965066	0.00321592413820326	-0.000355493422830477	0.00256657530553639
1161	124.575584411621	-15.8570938110352	5.70810413360596	-0.00652430532500148	0.00256657530553639	-0.00522560812532902	0.00646266713738441
1162	127.822326660156	-17.4804649353027	5.96784353256226	0.00126787810586393	0.00159255252219737	-0.0172385573387146	0.000293855206109583
1163	127.172981262207	-17.805139541626	5.90290880203247	0.00159255252219737	0.0022419011220336	-0.017887907102704	-0.00197886489331722
1164	125.224937438965	-16.5064430236816	5.83797359466553	-0.00490093370899558	0.00191722682211548	-0.0162645354866982	-0.00847235135734081
1165	125.874282836914	-18.4544887542725	6.29251766204834	-0.00197886489331722	-0.00230353930965066	0.00191722682211548	-0.00782300252467394
1166	125.874282836914	-16.1817684173584	5.70810413360596	-0.0188619289547205	-0.00360223650932312	-0.000355493422830477	-0.00165419070981443
1167	122.627540588379	-16.5064430236816	5.70810413360596	-0.00490093370899558	0.00386527273803949	-0.00912170019000769	-0.00522560812532902
1168	125.874282836914	-17.1557903289795	5.70810413360596	-0.000680167751852423	0.0100340843200684	-0.0133424662053585	0.00906006153672934
1169	125.874282836914	-16.8311157226563	5.38343000411987	-0.00522560812532902	0.00678734155371785	-0.0162645354866982	-0.00327756232582033
1170	125.874282836914	-16.1817684173584	5.77303886413574	0.00548864435404539	-0.000680167751852423	-0.00100484199356288	0.00451462110504508
1171	127.172981262207	-18.7791614532471	5.96784353256226	-3.08191010844894e-05	-0.00295288790948689	-0.00327756232582033	0.00776136433705688
1172	127.822326660156	-18.4544887542725	6.03277826309204	0.00873538758605719	0.00191722682211548	-0.00652430532500148	0.00354059832170606
1173	124.575584411621	-15.8570938110352	5.51329946517944	-0.00490093370899558	0.00548864435404539	0.000293855206109583	-0.00132951640989631
1174	125.224937438965	-17.4804649353027	5.77303886413574	0.00354059832170606	0.00873538758605719	-0.0110697457566857	-0.0026282137259841
1175	124.575584411621	-16.8311157226563	5.83797359466553	-0.0110697457566857	0.00873538758605719	0.00289124972186983	0.00256657530553639
1176	127.172981262207	-17.805139541626	5.83797359466553	0.0275664981454611	0.00354059832170606	-0.00360223650932312	-0.0026282137259841
1177	127.822326660156	-17.4804649353027	6.35745286941528	0.00711201597005129	0.00516396993771195	0.00581331877037883	0.00548864435404539
1178	126.523628234863	-17.805139541626	6.09771347045898	0.00516396993771195	0.000293855206109583	0.00646266713738441	-3.08191010844894e-05
1179	125.874282836914	-16.8311157226563	5.38343000411987	-0.00197886489331722	0.00548864435404539	0.00256657530553639	0.00159255252219737
1180	125.874282836914	-17.4804649353027	5.70810413360596	0.00418994715437293	0.000943203864153475	-0.00360223650932312	-0.00360223650932312
1181	125.874282836914	-17.1557903289795	5.83797359466553	0.011982130818069	-0.0107450718060136	-0.00360223650932312	-0.00392691092565656
1182	125.874282836914	-16.5064430236816	5.77303886413574	0.00418994715437293	0.00418994715437293	-0.0026282137259841	0.0106834331527352
1183	128.4716796875	-16.8311157226563	5.83797359466553	-0.000355493422830477	-0.00782300252467394	-0.0315242260694504	-0.00392691092565656
1184	125.224937438965	-17.1557903289795	6.09771347045898	0.0022419011220336	-0.00912170019000769	-0.0357449948787689	-0.00879702530801296
1185	127.822326660156	-18.7791614532471	5.70810413360596	-0.0113944197073579	0.00256657530553639	-0.0448358729481697	-0.00100484199356288
1186	125.224937438965	-16.8311157226563	5.31849479675293	0.0022419011220336	-0.00944637414067984	-0.0516540370881557	0.00418994715437293
1187	123.926239013672	-15.8570938110352	5.44836473464966	-0.00619963090866804	0.00256657530553639	-0.0630176365375519	0.00418994715437293
1188	125.874282836914	-16.5064430236816	5.64316940307617	-0.00457625929266214	0.00646266713738441	-0.0532774068415165	-0.00132951640989631
1189	125.874282836914	-16.8311157226563	5.51329946517944	-0.00879702530801296	0.00354059832170606	-0.0370436906814575	-0.00619963090866804
1190	125.874282836914	-16.5064430236816	5.64316940307617	0.00451462110504508	-0.00197886489331722	0.0022419011220336	0.000618529506027699
1191	127.822326660156	-17.805139541626	6.16264820098877	-0.00490093370899558	0.00256657530553639	0.041852168738842	-0.00392691092565656
1192	126.523628234863	-17.805139541626	5.90290880203247	-0.00100484199356288	-0.00944637414067984	0.0899039655923843	-0.00230353930965066
1193	125.874282836914	-16.8311157226563	5.57823419570923	-0.00619963090866804	0.00289124972186983	0.0697741582989693	-0.00717365415766835
1194	123.276885986328	-16.8311157226563	5.51329946517944	0.00191722682211548	-0.00327756232582033	0.0363327041268349	0.01100810803473
1195	128.4716796875	-18.1298141479492	5.77303886413574	-0.00197886489331722	0.00873538758605719	0.0194496400654316	-0.000680167751852423
1196	126.523628234863	-16.8311157226563	5.38343000411987	0.0100340843200684	0.0022419011220336	0.01100810803473	0.000943203864153475
1197	125.874282836914	-16.8311157226563	6.09771347045898	-0.0159398596733809	0.00970941036939621	-0.0152905117720366	0.000293855206109583
1198	126.523628234863	-18.4544887542725	6.29251766204834	-0.00327756232582033	0.00581331877037883	-0.021459324285388	0.00191722682211548
1199	127.172981262207	-18.1298141479492	5.96784353256226	0.00970941036939621	0.0022419011220336	-0.00782300252467394	-0.00555028254166245
1200	124.575584411621	-17.1557903289795	5.96784353256226	0.0142548503354192	0.00386527273803949	0.00938473641872406	0.00256657530553639
1201	123.926239013672	-16.5064430236816	5.90290880203247	-0.0026282137259841	0.00548864435404539	0.0155535480007529	0.01100810803473
1202	125.874282836914	-16.5064430236816	5.77303886413574	-0.00684897974133492	0.00321592413820326	0.0330859608948231	0.00841071270406246
1203	127.822326660156	-17.805139541626	6.03277826309204	-0.00490093370899558	0.00386527273803949	0.0230210572481155	0.000293855206109583
1204	128.4716796875	-17.805139541626	6.16264820098877	0.00451462110504508	-0.00360223650932312	0.0249691028147936	-0.00749832857400179
1205	126.523628234863	-17.805139541626	5.51329946517944	0.0188002903014421	-0.0104203969240189	0.0230210572481155	-0.0026282137259841
1206	125.224937438965	-16.5064430236816	5.57823419570923	-0.000355493422830477	-0.000680167751852423	0.0265924744307995	-0.000680167751852423
1207	125.224937438965	-16.1817684173584	5.44836473464966	-0.00425158534198999	0.000943203864153475	0.0162028968334198	-3.08191010844894e-05
1208	123.926239013672	-15.8570938110352	5.77303886413574	-0.00749832857400179	-0.00555028254166245	0.00646266713738441	0.000618529506027699
1209	125.224937438965	-16.5064430236816	5.96784353256226	0.00354059832170606	-0.00100484199356288	0.00159255252219737	-0.00197886489331722
1210	127.822326660156	-17.4804649353027	6.03277826309204	-0.00490093370899558	-0.00522560812532902	0.000293855206109583	-0.0026282137259841
1211	127.172981262207	-16.8311157226563	6.42238759994507	0.0194496400654316	0.000943203864153475	0.00451462110504508	-0.00132951640989631
1212	125.224937438965	-17.805139541626	5.90290880203247	0.00483929552137852	-0.00652430532500148	0.00321592413820326	-0.00392691092565656
1213	127.172981262207	-16.5064430236816	5.90290880203247	0.00711201597005129	-0.0104203969240189	0.00873538758605719	0.00159255252219737
1214	125.224937438965	-16.8311157226563	5.83797359466553	-0.00100484199356288	0.0022419011220336	-0.0107450718060136	-0.00360223650932312
1215	124.575584411621	-16.5064430236816	5.90290880203247	-0.00490093370899558	0.00191722682211548	-0.00425158534198999	0.00289124972186983
1216	128.4716796875	-17.805139541626	5.83797359466553	-0.00782300252467394	0.00711201597005129	-0.00587495695799589	0.00321592413820326
1217	125.874282836914	-15.8570938110352	5.57823419570923	0.0178262684494257	0.00711201597005129	-0.00977104809135199	-3.08191010844894e-05
1218	125.224937438965	-16.8311157226563	5.96784353256226	0.00906006153672934	0.00548864435404539	-0.0224333461374044	0.000943203864153475
1219	126.523628234863	-17.805139541626	5.44836473464966	0.00906006153672934	-0.00619963090866804	-0.00912170019000769	0.000293855206109583
1220	125.224937438965	-15.8570938110352	5.57823419570923	0.0106834331527352	0.000943203864153475	-0.0139918150380254	0.00159255252219737
1221	122.627540588379	-16.1817684173584	5.77303886413574	-0.00457625929266214	0.00289124972186983	-0.00944637414067984	0.00581331877037883
1222	127.822326660156	-17.1557903289795	5.77303886413574	-0.0217839982360601	0.00776136433705688	-0.0123684434220195	0.00418994715437293
1223	127.172981262207	-17.1557903289795	5.90290880203247	0.000943203864153475	0.00386527273803949	-0.0188619289547205	-0.00619963090866804
1224	125.874282836914	-16.5064430236816	6.16264820098877	-0.00522560812532902	0.00646266713738441	-0.00912170019000769	0.00256657530553639
1225	126.523628234863	-18.4544887542725	6.22758293151855	0.00516396993771195	-0.0165892094373703	-0.0208099745213985	-0.0026282137259841
1226	127.172981262207	-18.1298141479492	5.90290880203247	-0.00360223650932312	-0.00522560812532902	0.0022419011220336	-0.00100484199356288
1227	125.874282836914	-17.1557903289795	6.16264820098877	-0.0026282137259841	-0.00912170019000769	0.00841071270406246	0.00289124972186983
1228	124.575584411621	-17.4804649353027	5.96784353256226	-0.0156151866540313	0.00321592413820326	0.01847561635077	-0.0026282137259841
1229	125.224937438965	-16.5064430236816	5.96784353256226	0.00516396993771195	0.00743668992072344	0.0194496400654316	-0.00165419070981443
1230	125.224937438965	-16.5064430236816	5.83797359466553	0.00776136433705688	-0.00295288790948689	0.0103587592020631	-0.00132951640989631
1231	127.172981262207	-17.805139541626	6.42238759994507	0.00191722682211548	-3.08191010844894e-05	0.0132808275520802	0.0022419011220336
1232	125.224937438965	-17.4804649353027	5.90290880203247	0.00483929552137852	0.00159255252219737	0.00483929552137852	0.00354059832170606
1233	125.874282836914	-16.8311157226563	5.70810413360596	-3.08191010844894e-05	0.00191722682211548	-0.017887907102704	0.000943203864153475
1234	124.575584411621	-17.4804649353027	6.16264820098877	0.00126787810586393	0.00841071270406246	-0.0136671401560307	-0.00879702530801296
1235	124.575584411621	-16.5064430236816	5.77303886413574	0.0132808275520802	0.0152288740500808	-0.0117190945893526	0.00451462110504508
1236	126.523628234863	-16.1817684173584	5.90290880203247	0.00873538758605719	0.00354059832170606	-0.00457625929266214	0.00418994715437293
1237	126.523628234863	-16.1817684173584	5.83797359466553	-0.00295288790948689	0.00808603875339031	-0.00619963090866804	-0.00360223650932312
1238	125.874282836914	-16.8311157226563	6.29251766204834	0.00191722682211548	0.00678734155371785	-0.00717365415766835	-0.000680167751852423
1239	125.874282836914	-17.1557903289795	5.83797359466553	-0.00912170019000769	-0.00522560812532902	-0.00749832857400179	-0.00132951640989631
1240	124.575584411621	-16.1817684173584	5.77303886413574	0.00451462110504508	-0.00327756232582033	0.000618529506027699	-0.000355493422830477
1241	124.575584411621	-17.1557903289795	5.90290880203247	0.01100810803473	-0.00360223650932312	0.00418994715437293	-0.000680167751852423
1242	127.172981262207	-17.4804649353027	5.77303886413574	0.00613799272105098	-0.00100484199356288	0.00841071270406246	0.0022419011220336
1243	126.523628234863	-16.5064430236816	5.83797359466553	-0.0143164889886975	-0.00555028254166245	-0.00132951640989631	-0.00230353930965066
1244	125.224937438965	-16.1817684173584	5.96784353256226	-0.000355493422830477	-0.00132951640989631	-0.0026282137259841	-0.00782300252467394
1245	127.172981262207	-17.4804649353027	5.96784353256226	0.0168522447347641	-3.08191010844894e-05	-0.0104203969240189	-0.00295288790948689
1246	124.575584411621	-16.5064430236816	5.70810413360596	-0.00555028254166245	-0.0399657599627972	-0.0107450718060136	-0.00230353930965066
1247	125.224937438965	-15.8570938110352	5.90290880203247	-3.08191010844894e-05	-0.00684897974133492	-0.0256800893694162	0.00548864435404539
1248	124.575584411621	-16.8311157226563	6.16264820098877	-0.0107450718060136	-0.000680167751852423	-0.0324982516467571	-0.00490093370899558
1249	125.224937438965	-16.5064430236816	5.70810413360596	-0.00197886489331722	-0.00652430532500148	-0.0464592464268208	0.0022419011220336
1250	126.523628234863	-15.5324192047119	5.51329946517944	0.00581331877037883	-0.0026282137259841	-0.0357449948787689	0.00678734155371785
1251	126.523628234863	-16.1817684173584	6.03277826309204	-0.0126931173726916	-0.00425158534198999	-0.0295761823654175	0.0100340843200684
1252	127.172981262207	-16.8311157226563	6.35745286941528	0.0022419011220336	-0.00684897974133492	-0.00912170019000769	0.00418994715437293
1253	126.523628234863	-17.805139541626	5.96784353256226	-0.00327756232582033	0.00354059832170606	0.00159255252219737	0.00159255252219737
1254	127.822326660156	-16.8311157226563	5.51329946517944	-0.00619963090866804	0.00126787810586393	0.040228795260191	-0.00392691092565656
1255	123.926239013672	-15.2077445983887	5.90290880203247	-0.00749832857400179	0.00581331877037883	0.0473716296255589	0.00483929552137852
1256	127.172981262207	-16.5064430236816	6.22758293151855	0.00906006153672934	0.00516396993771195	0.0217223595827818	0.000293855206109583
1257	127.822326660156	-16.8311157226563	5.64316940307617	0.00516396993771195	0.00321592413820326	0.0123068047687411	0.00256657530553639
1258	127.172981262207	-16.5064430236816	6.35745286941528	0.00289124972186983	0.0100340843200684	0.0197743140161037	0.000943203864153475
1259	127.172981262207	-17.805139541626	6.16264820098877	0.0142548503354192	-0.00165419070981443	-0.00425158534198999	-0.00230353930965066
1260	125.874282836914	-16.8311157226563	5.96784353256226	-0.00197886489331722	0.0022419011220336	-0.0133424662053585	0.00191722682211548
1261	124.575584411621	-15.8570938110352	5.77303886413574	-0.00360223650932312	0.00256657530553639	0.00711201597005129	-0.00295288790948689
1262	125.224937438965	-16.5064430236816	6.09771347045898	0.000293855206109583	-0.00327756232582033	0.0152288740500808	0.00841071270406246
1263	125.874282836914	-16.1817684173584	5.90290880203247	0.00451462110504508	-0.00360223650932312	0.0223717093467712	0.00126787810586393
1264	125.874282836914	-16.5064430236816	5.44836473464966	0.00516396993771195	0.000293855206109583	0.0207483377307653	-0.0026282137259841
1265	125.874282836914	-15.8570938110352	6.22758293151855	0.00321592413820326	-0.00392691092565656	0.0223717093467712	0.00451462110504508
1266	126.523628234863	-18.1298141479492	5.96784353256226	0.00126787810586393	-0.00619963090866804	0.0275664981454611	-0.00100484199356288
1267	126.523628234863	-16.8311157226563	5.96784353256226	-3.08191010844894e-05	-0.00197886489331722	0.0191249661147594	0.00743668992072344
1268	125.224937438965	-16.5064430236816	5.70810413360596	-0.0107450718060136	0.00483929552137852	0.0152288740500808	0.00191722682211548
1269	125.874282836914	-16.5064430236816	5.57823419570923	0.0022419011220336	0.00418994715437293	0.0106834331527352	-0.00100484199356288
1270	127.172981262207	-16.5064430236816	5.83797359466553	0.00906006153672934	0.01100810803473	0.0145795252174139	-0.00684897974133492
1271	127.172981262207	-16.8311157226563	5.83797359466553	0.0168522447347641	0.00548864435404539	0.0145795252174139	0.000943203864153475
1272	125.874282836914	-16.5064430236816	5.77303886413574	0.0022419011220336	0.00776136433705688	0.00743668992072344	-0.0026282137259841
1273	127.172981262207	-17.1557903289795	5.51329946517944	0.00126787810586393	0.0171769186854362	0.00159255252219737	0.00256657530553639
1274	125.874282836914	-16.1817684173584	5.90290880203247	-0.00425158534198999	0.0178262684494257	-0.0104203969240189	-0.00100484199356288
1275	124.575584411621	-17.1557903289795	5.96784353256226	0.000618529506027699	0.0191249661147594	-0.0198359526693821	-0.00360223650932312
1276	125.224937438965	-15.5324192047119	5.64316940307617	0.00970941036939621	0.0155535480007529	-0.0204853005707264	-3.08191010844894e-05
1277	125.874282836914	-15.2077445983887	5.77303886413574	0.013930176384747	0.00581331877037883	-0.0519787110388279	0.00646266713738441
1278	124.575584411621	-15.5324192047119	6.09771347045898	0.00743668992072344	0.00354059832170606	-0.0448358729481697	-0.00132951640989631
1279	124.575584411621	-16.5064430236816	5.77303886413574	0.00451462110504508	-0.00717365415766835	-0.0331475995481014	-0.00295288790948689
1280	126.523628234863	-16.1817684173584	5.44836473464966	-0.00165419070981443	-0.0133424662053585	-0.0208099745213985	-0.000680167751852423
1281	125.874282836914	-16.5064430236816	5.96784353256226	-0.00749832857400179	-0.00619963090866804	0.01100810803473	0.0022419011220336
1282	123.276885986328	-15.5324192047119	5.90290880203247	0.0697741582989693	-0.0201606266200542	0.0165275707840919	0.00516396993771195
1283	127.822326660156	-17.1557903289795	6.16264820098877	-0.0149658378213644	-0.0162645354866982	-0.0110697457566857	-0.0026282137259841
1284	125.224937438965	-15.8570938110352	5.90290880203247	0.00743668992072344	-0.00814767740666866	-0.00912170019000769	-0.00684897974133492
1285	126.523628234863	-16.8311157226563	6.35745286941528	0.011982130818069	-0.0211346503347158	-0.00197886489331722	-3.08191010844894e-05
1286	123.926239013672	-17.1557903289795	5.44836473464966	-0.0110697457566857	-0.0191866029053926	0.00516396993771195	0.000293855206109583
1287	125.224937438965	-15.2077445983887	5.77303886413574	0.00678734155371785	-0.0253554154187441	0.011982130818069	-0.00100484199356288
1288	123.276885986328	-16.1817684173584	5.83797359466553	-0.0211346503347158	0.00808603875339031	0.00711201597005129	0.00126787810586393
1289	125.224937438965	-16.1817684173584	6.03277826309204	-0.00555028254166245	-0.00295288790948689	0.00386527273803949	-0.00684897974133492
1290	125.224937438965	-15.2077445983887	5.83797359466553	-0.00717365415766835	0.000293855206109583	-0.00814767740666866	0.00483929552137852
1291	125.874282836914	-15.5324192047119	6.16264820098877	0.00613799272105098	-0.00295288790948689	-0.0169138833880424	0.00159255252219737
1292	127.822326660156	-17.4804649353027	6.03277826309204	0.0191249661147594	-0.00132951640989631	0.00581331877037883	0.00711201597005129
1293	124.575584411621	-16.5064430236816	6.03277826309204	0.00321592413820326	0.000618529506027699	0.00256657530553639	-0.00360223650932312
1294	125.874282836914	-17.1557903289795	6.09771347045898	0.00191722682211548	0.0123068047687411	0.000943203864153475	-0.00327756232582033
1295	123.276885986328	-15.8570938110352	5.64316940307617	0.00354059832170606	0.00354059832170606	0.00808603875339031	0.00548864435404539
1296	126.523628234863	-16.5064430236816	6.16264820098877	0.00159255252219737	-0.00132951640989631	0.0142548503354192	0.00159255252219737
1297	127.172981262207	-17.1557903289795	6.03277826309204	0.00289124972186983	0.00483929552137852	0.00841071270406246	0.00451462110504508
1298	127.172981262207	-17.1557903289795	6.35745286941528	0.00354059832170606	0.00516396993771195	0.0197743140161037	-0.00100484199356288
1299	127.172981262207	-17.1557903289795	5.51329946517944	0.00711201597005129	0.00386527273803949	0.000293855206109583	-0.00165419070981443
1300	125.874282836914	-17.1557903289795	6.03277826309204	0.00646266713738441	0.00354059832170606	-0.0143164889886975	-0.00100484199356288
1301	123.926239013672	-16.1817684173584	5.83797359466553	-0.0136671401560307	0.00906006153672934	-0.0198359526693821	0.00321592413820326
1302	125.224937438965	-16.8311157226563	5.83797359466553	0.00646266713738441	0.0171769186854362	-0.0165892094373703	0.00321592413820326
1303	126.523628234863	-16.1817684173584	5.96784353256226	0.00451462110504508	0.0132808275520802	-0.021459324285388	-0.0026282137259841
1304	127.172981262207	-17.1557903289795	5.77303886413574	-0.00619963090866804	0.00289124972186983	-0.0169138833880424	-0.00912170019000769
1305	125.224937438965	-16.5064430236816	6.22758293151855	0.00289124972186983	0.0022419011220336	-0.00392691092565656	-0.00457625929266214
1306	127.172981262207	-18.4544887542725	5.96784353256226	-0.00230353930965066	-0.00879702530801296	-0.0113944197073579	0.00808603875339031
1307	127.172981262207	-17.1557903289795	5.90290880203247	0.00354059832170606	-0.00100484199356288	0.000943203864153475	-0.00847235135734081
1308	124.575584411621	-16.8311157226563	5.64316940307617	-0.00879702530801296	0.0100340843200684	-0.0227580219507217	0.00613799272105098
1309	125.224937438965	-17.1557903289795	5.90290880203247	-0.00197886489331722	0.00548864435404539	-0.0302255302667618	-0.00587495695799589
1310	127.172981262207	-17.1557903289795	6.09771347045898	0.0132808275520802	0.00808603875339031	-0.0500306636095047	-0.00392691092565656
1311	126.523628234863	-17.4804649353027	6.09771347045898	-0.00652430532500148	0.00354059832170606	-0.0708098188042641	0.00126787810586393
1312	125.874282836914	-16.1817684173584	6.03277826309204	-0.0026282137259841	0.000943203864153475	-0.086394190788269	0.00256657530553639
1313	127.172981262207	-17.1557903289795	5.57823419570923	-0.00230353930965066	-0.00652430532500148	-0.0613942667841911	-0.00425158534198999
1314	125.224937438965	-15.8570938110352	5.51329946517944	0.0155535480007529	0.00938473641872406	-0.0282774847000837	-0.00295288790948689
1315	125.874282836914	-17.1557903289795	5.90290880203247	-3.08191010844894e-05	0.000293855206109583	-0.0117190945893526	0.00711201597005129
1316	124.575584411621	-15.8570938110352	5.90290880203247	0.00873538758605719	0.0103587592020631	0.0197743140161037	-0.00100484199356288
1317	125.874282836914	-15.8570938110352	5.83797359466553	0.00321592413820326	0.0142548503354192	0.0252937767654657	-0.00490093370899558
1318	126.523628234863	-16.1817684173584	5.96784353256226	0.0175015944987535	0.00938473641872406	0.0158782228827477	-0.00392691092565656
1319	125.874282836914	-15.5324192047119	5.77303886413574	-0.00132951640989631	0.00613799272105098	0.0405534692108631	-0.00522560812532902
1320	126.523628234863	-17.805139541626	6.09771347045898	0.0106834331527352	-0.00132951640989631	0.0392547734081745	0.00256657530553639
1321	127.172981262207	-17.4804649353027	5.77303886413574	0.000293855206109583	0.00808603875339031	0.029189869761467	0.00159255252219737
1322	123.276885986328	-15.2077445983887	5.51329946517944	-0.000680167751852423	0.00321592413820326	0.0243197549134493	0.00256657530553639
1323	126.523628234863	-17.1557903289795	6.16264820098877	0.0022419011220336	0.00938473641872406	-0.00522560812532902	0.00516396993771195
1324	126.523628234863	-16.5064430236816	5.83797359466553	-0.00522560812532902	-3.08191010844894e-05	-0.0286021586507559	-0.00587495695799589
1325	126.523628234863	-16.8311157226563	6.16264820098877	0.00516396993771195	-0.0133424662053585	-0.00652430532500148	-0.00295288790948689
1326	125.224937438965	-16.8311157226563	5.83797359466553	-0.00847235135734081	-0.00977104809135199	-0.00327756232582033	0.000618529506027699
1327	125.874282836914	-17.1557903289795	5.77303886413574	0.000293855206109583	-0.00425158534198999	0.00938473641872406	0.00159255252219737
1328	124.575584411621	-16.5064430236816	5.77303886413574	-0.00717365415766835	0.00386527273803949	0.00581331877037883	-0.00392691092565656
1329	122.627540588379	-16.8311157226563	5.83797359466553	-0.0146411629393697	0.000943203864153475	0.0126314787194133	0.00613799272105098
1330	126.523628234863	-16.5064430236816	5.77303886413574	0.00418994715437293	-0.00392691092565656	0.0162028968334198	0.00191722682211548
1331	124.575584411621	-15.8570938110352	5.57823419570923	0.000943203864153475	-0.00619963090866804	0.0438002124428749	-0.00327756232582033
1332	127.172981262207	-17.4804649353027	5.77303886413574	0.00711201597005129	-0.00879702530801296	0.047696303576231	-0.00197886489331722
1333	127.172981262207	-18.1298141479492	6.03277826309204	0.00906006153672934	-0.00457625929266214	0.0262678004801273	0.00711201597005129
1334	127.172981262207	-17.4804649353027	5.96784353256226	0.00516396993771195	-0.00814767740666866	0.0230210572481155	-0.00295288790948689
1335	124.575584411621	-16.5064430236816	5.90290880203247	0.00906006153672934	-0.00197886489331722	0.00289124972186983	-0.00197886489331722
1336	123.276885986328	-17.1557903289795	6.09771347045898	-0.0026282137259841	0.000943203864153475	-0.00295288790948689	0.000943203864153475
1337	127.822326660156	-17.805139541626	6.29251766204834	0.00354059832170606	0.00906006153672934	-0.00522560812532902	0.00289124972186983
1338	127.172981262207	-16.8311157226563	6.22758293151855	0.00873538758605719	-0.00555028254166245	-0.0260047651827335	0.000293855206109583
1339	126.523628234863	-17.1557903289795	5.90290880203247	-0.00165419070981443	0.00386527273803949	-0.0311995539814234	-0.0100957229733467
1340	126.523628234863	-17.4804649353027	5.90290880203247	-0.00132951640989631	-0.0195112787187099	-0.0292515084147453	-0.00587495695799589
1341	125.874282836914	-16.1817684173584	5.90290880203247	0.00516396993771195	0.00970941036939621	-0.0311995539814234	0.00516396993771195
1342	125.224937438965	-17.1557903289795	5.96784353256226	-0.00132951640989631	-0.00360223650932312	-0.0318489037454128	-0.00555028254166245
1343	124.575584411621	-15.5324192047119	5.96784353256226	-0.0026282137259841	0.00321592413820326	-0.0295761823654175	0.00646266713738441
1344	127.172981262207	-17.1557903289795	6.16264820098877	-0.00197886489331722	0.00256657530553639	-0.0152905117720366	-0.00782300252467394
1345	126.523628234863	-16.5064430236816	5.70810413360596	-0.000680167751852423	0.00354059832170606	0.00613799272105098	0.000943203864153475
1346	127.172981262207	-17.1557903289795	5.96784353256226	-0.00587495695799589	-0.00132951640989631	0.0191249661147594	0.0103587592020631
1347	127.172981262207	-18.7791614532471	5.96784353256226	-3.08191010844894e-05	-0.00814767740666866	-3.08191010844894e-05	0.000618529506027699
1348	126.523628234863	-16.5064430236816	5.90290880203247	-0.0162645354866982	0.00581331877037883	-0.0477579422295094	0.00451462110504508
1349	123.276885986328	-16.1817684173584	5.51329946517944	-0.00977104809135199	0.01100810803473	-0.03444629535079	0.000943203864153475
1350	127.822326660156	-16.8311157226563	6.03277826309204	-0.00555028254166245	-0.00749832857400179	-0.0204853005707264	0.00386527273803949
1351	127.822326660156	-17.4804649353027	6.16264820098877	0.00256657530553639	0.00289124972186983	0.00646266713738441	0.00581331877037883
1352	124.575584411621	-16.5064430236816	5.70810413360596	-0.0113944197073579	0.00191722682211548	0.0233457311987877	-0.00295288790948689
1353	127.172981262207	-16.8311157226563	5.64316940307617	-0.0204853005707264	0.00418994715437293	0.00613799272105098	0.00418994715437293
1354	125.224937438965	-17.1557903289795	6.48732233047485	0.00548864435404539	0.00483929552137852	-3.08191010844894e-05	-0.00555028254166245
1355	127.172981262207	-17.1557903289795	6.09771347045898	-0.00100484199356288	0.0152288740500808	0.0168522447347641	-0.00165419070981443
1356	125.224937438965	-15.8570938110352	5.70810413360596	0.00354059832170606	0.011982130818069	0.00191722682211548	0.00451462110504508
1357	125.224937438965	-15.8570938110352	5.77303886413574	0.0200989879667759	0.00970941036939621	0.013930176384747	-0.00782300252467394
1358	124.575584411621	-16.5064430236816	5.83797359466553	0.00191722682211548	0.00354059832170606	0.00386527273803949	-0.000680167751852423
1359	127.822326660156	-16.1817684173584	5.77303886413574	0.000943203864153475	0.0116574559360743	0.0103587592020631	-0.00100484199356288
1360	127.172981262207	-17.1557903289795	5.96784353256226	-0.00619963090866804	0.00483929552137852	0.0236704051494598	-0.00684897974133492
1361	125.224937438965	-16.8311157226563	5.96784353256226	-0.00717365415766835	-0.000355493422830477	0.0158782228827477	0.00938473641872406
1362	125.874282836914	-15.8570938110352	5.51329946517944	0.0230210572481155	0.00516396993771195	0.0136055024340749	0.0022419011220336
1363	123.276885986328	-16.5064430236816	6.03277826309204	-0.0130177913233638	-0.00100484199356288	0.0123068047687411	-0.00132951640989631
1364	125.874282836914	-16.1817684173584	6.03277826309204	-0.0104203969240189	-0.00749832857400179	0.00451462110504508	-0.0110697457566857
1365	127.822326660156	-16.8311157226563	6.03277826309204	0.000943203864153475	-0.0146411629393697	0.00678734155371785	-0.00425158534198999
1366	125.224937438965	-15.5324192047119	5.70810413360596	-0.0026282137259841	-0.00944637414067984	0.00646266713738441	-0.00295288790948689
1367	125.224937438965	-17.4804649353027	6.03277826309204	-0.00555028254166245	-0.0149658378213644	0.00678734155371785	0.00289124972186983
1368	127.822326660156	-17.1557903289795	6.03277826309204	0.00191722682211548	-0.00490093370899558	-0.00944637414067984	0.00386527273803949
1369	124.575584411621	-16.5064430236816	5.83797359466553	-0.00165419070981443	-0.00522560812532902	-0.00587495695799589	-0.00230353930965066
1370	124.575584411621	-16.8311157226563	6.09771347045898	-0.00912170019000769	-0.00490093370899558	-0.0253554154187441	-0.00100484199356288
1371	127.172981262207	-16.8311157226563	6.03277826309204	0.00906006153672934	-0.0185372550040483	-0.0464592464268208	0.00159255252219737
1372	125.224937438965	-15.5324192047119	5.64316940307617	0.00418994715437293	-0.0188619289547205	-0.0445111989974976	0.00159255252219737
1373	126.523628234863	-16.5064430236816	6.03277826309204	0.00418994715437293	-0.0133424662053585	-0.0347709693014622	0.00256657530553639
1374	128.4716796875	-17.805139541626	5.77303886413574	0.0191249661147594	-0.0100957229733467	-0.0273034609854221	-0.00684897974133492
1375	125.224937438965	-15.8570938110352	5.44836473464966	-0.00230353930965066	-0.00197886489331722	-0.0204853005707264	-0.00684897974133492
1376	122.627540588379	-15.5324192047119	5.70810413360596	-0.00230353930965066	0.00256657530553639	-0.0117190945893526	0.00289124972186983
1377	123.926239013672	-15.8570938110352	5.77303886413574	0.00126787810586393	0.0123068047687411	-0.00392691092565656	-0.000355493422830477
1378	125.224937438965	-14.8830709457397	5.70810413360596	-0.00100484199356288	0.00873538758605719	0.00841071270406246	-0.00490093370899558
1379	127.172981262207	-16.5064430236816	5.44836473464966	0.00873538758605719	0.0175015944987535	-0.00749832857400179	-0.00652430532500148
1380	127.822326660156	-16.8311157226563	6.03277826309204	0.00581331877037883	0.00743668992072344	-0.0412644557654858	-0.00360223650932312
1381	125.874282836914	-15.8570938110352	5.77303886413574	-0.00684897974133492	0.0103587592020631	-0.0435371771454811	-0.00327756232582033
1382	125.874282836914	-16.5064430236816	6.16264820098877	-0.00425158534198999	0.0123068047687411	-0.0363943427801132	0.00256657530553639
1383	124.575584411621	-16.1817684173584	6.22758293151855	0.00906006153672934	0.0213976856321096	-0.0532774068415165	-0.000355493422830477
1384	125.874282836914	-15.2077445983887	6.16264820098877	-0.0113944197073579	0.00451462110504508	-0.03444629535079	-0.00814767740666866
1385	125.224937438965	-15.2077445983887	6.03277826309204	-0.0026282137259841	-0.00327756232582033	-0.0133424662053585	-0.00295288790948689
1386	127.822326660156	-16.5064430236816	5.83797359466553	0.00159255252219737	0.00289124972186983	0.00386527273803949	-0.00100484199356288
1387	126.523628234863	-16.1817684173584	5.96784353256226	0.00321592413820326	-0.000355493422830477	0.0243197549134493	-0.0104203969240189
1388	126.523628234863	-17.1557903289795	6.03277826309204	-0.0026282137259841	-0.00197886489331722	0.0541897900402546	-0.00132951640989631
1389	126.523628234863	-15.8570938110352	6.09771347045898	0.0103587592020631	0.00873538758605719	0.0463976077735424	-0.00165419070981443
1390	123.926239013672	-15.5324192047119	6.16264820098877	0.00548864435404539	-0.00165419070981443	0.049319677054882	0.00191722682211548
1391	125.874282836914	-15.2077445983887	6.48732233047485	0.0106834331527352	0.000618529506027699	0.0450989119708538	0.00451462110504508
1392	125.224937438965	-14.8830709457397	5.83797359466553	-0.00912170019000769	0.00776136433705688	0.0489950031042099	-0.00197886489331722
1393	126.523628234863	-14.8830709457397	5.64316940307617	-0.0182125810533762	0.00646266713738441	0.0288651939481497	0.00516396993771195
1394	127.172981262207	-16.5064430236816	6.09771347045898	0.00451462110504508	0.0022419011220336	0.013930176384747	-0.00100484199356288
1395	125.874282836914	-16.1817684173584	6.61719226837158	-0.0026282137259841	0.00678734155371785	0.029189869761467	-0.00197886489331722
1396	125.224937438965	-14.5583963394165	5.83797359466553	0.0246444288641214	0.0155535480007529	0.0317872650921345	0.00743668992072344
1397	123.276885986328	-16.1817684173584	5.96784353256226	-0.00652430532500148	0.0207483377307653	0.00646266713738441	0.00289124972186983
1398	127.172981262207	-15.8570938110352	6.16264820098877	0.00938473641872406	0.0288651939481497	0.0113327819854021	0.00191722682211548
1399	126.523628234863	-15.5324192047119	5.70810413360596	0.00841071270406246	0.0278911720961332	0.00418994715437293	-0.00652430532500148
1400	127.172981262207	-15.2077445983887	5.70810413360596	0.0022419011220336	0.0162028968334198	0.00548864435404539	-0.00197886489331722
1401	125.224937438965	-15.5324192047119	5.70810413360596	0.0191249661147594	0.0175015944987535	-0.00295288790948689	0.00483929552137852
1402	126.523628234863	-16.5064430236816	5.77303886413574	0.00191722682211548	0.0213976856321096	0.00678734155371785	0.00126787810586393
1403	125.874282836914	-15.8570938110352	5.96784353256226	-0.0117190945893526	0.00418994715437293	0.000618529506027699	0.000293855206109583
1404	124.575584411621	-15.2077445983887	5.70810413360596	-0.0237320438027382	-0.0354203209280968	0.000293855206109583	0.00581331877037883
1405	126.523628234863	-15.2077445983887	6.16264820098877	-0.0104203969240189	-0.0357449948787689	0.0142548503354192	-0.00425158534198999
1406	125.874282836914	-14.5583963394165	5.57823419570923	-0.00847235135734081	-0.0273034609854221	0.00548864435404539	-3.08191010844894e-05
1407	125.224937438965	-14.5583963394165	5.70810413360596	0.00776136433705688	-0.00977104809135199	0.0155535480007529	0.00451462110504508
1408	124.575584411621	-15.2077445983887	5.51329946517944	0.0022419011220336	-0.0302255302667618	0.00451462110504508	0.00613799272105098
1409	125.224937438965	-14.5583963394165	5.90290880203247	-0.0130177913233638	0.00613799272105098	0.00451462110504508	0.00646266713738441
1410	123.276885986328	-15.2077445983887	5.77303886413574	-0.00684897974133492	-0.00944637414067984	0.00548864435404539	-0.00197886489331722
1411	125.874282836914	-15.2077445983887	5.96784353256226	-0.00522560812532902	-0.0026282137259841	-0.00652430532500148	0.00126787810586393
1412	126.523628234863	-14.5583963394165	5.90290880203247	0.0162028968334198	0.00354059832170606	-0.0523033849895	0.000618529506027699
1413	125.224937438965	-14.5583963394165	5.44836473464966	0.00808603875339031	0.00386527273803949	-0.0799007043242455	-0.00587495695799589
1414	125.224937438965	-14.5583963394165	5.38343000411987	-0.00360223650932312	0.0103587592020631	-0.086394190788269	0.000618529506027699
1415	125.224937438965	-16.8311157226563	5.83797359466553	0.00743668992072344	-0.000680167751852423	-0.0617189407348633	0.00516396993771195
1416	126.523628234863	-15.2077445983887	6.03277826309204	0.00126787810586393	0.0136055024340749	-0.0519787110388279	0.00516396993771195
1417	123.926239013672	-14.8830709457397	5.70810413360596	-0.0139918150380254	0.0142548503354192	-0.0217839982360601	0.00678734155371785
1418	126.523628234863	-14.5583963394165	5.90290880203247	-0.0113944197073579	-0.00132951640989631	0.00451462110504508	0.00354059832170606
1419	125.874282836914	-14.8830709457397	5.57823419570923	-0.0156151866540313	0.00126787810586393	0.0123068047687411	0.000293855206109583
1420	127.172981262207	-15.5324192047119	5.64316940307617	0.00841071270406246	-0.00392691092565656	0.0314625911414623	-0.00425158534198999
1421	127.822326660156	-15.8570938110352	5.90290880203247	0.00906006153672934	-0.0120437685400248	0.0295145437121391	0.00126787810586393
1422	125.874282836914	-15.2077445983887	5.64316940307617	0.0155535480007529	-0.0224333461374044	0.0593845807015896	0.00126787810586393
1423	123.926239013672	-13.2596988677979	5.96784353256226	0.00289124972186983	-0.0143164889886975	0.0658780634403229	-0.000355493422830477
1424	125.224937438965	-14.8830709457397	6.35745286941528	-0.0110697457566857	-0.0208099745213985	0.0399041213095188	-0.00360223650932312
1425	125.224937438965	-13.9090480804443	5.90290880203247	-0.00360223650932312	-0.0211346503347158	0.020423661917448	-0.00425158534198999
1426	125.874282836914	-13.9090480804443	5.70810413360596	-0.00522560812532902	-0.0191866029053926	0.0321119390428066	-0.0026282137259841
1427	127.822326660156	-15.2077445983887	5.77303886413574	0.00743668992072344	-0.0149658378213644	0.0126314787194133	0.000293855206109583
1428	126.523628234863	-15.2077445983887	5.96784353256226	0.0126314787194133	-0.0188619289547205	0.00970941036939621	-0.0107450718060136
1429	125.874282836914	-15.5324192047119	5.90290880203247	-0.00587495695799589	-0.0172385573387146	-0.0100957229733467	0.000293855206109583
1430	124.575584411621	-14.5583963394165	6.22758293151855	-0.00100484199356288	-0.0107450718060136	-3.08191010844894e-05	0.00418994715437293
1431	122.627540588379	-13.5843734741211	6.09771347045898	-0.0100957229733467	-0.00749832857400179	-0.0133424662053585	0.00191722682211548
1432	127.172981262207	-14.8830709457397	6.35745286941528	0.00841071270406246	0.00581331877037883	-0.00912170019000769	0.00548864435404539
1433	127.172981262207	-14.8830709457397	5.70810413360596	-0.00814767740666866	-0.00197886489331722	-0.0165892094373703	0.00873538758605719
1434	125.224937438965	-14.2337217330933	6.8119969367981	0.00321592413820326	0.00743668992072344	-0.0117190945893526	0.00354059832170606
1435	126.523628234863	-15.8570938110352	6.61719226837158	0.00386527273803949	0.0022419011220336	-0.0182125810533762	0.000618529506027699
1436	125.224937438965	-14.2337217330933	5.90290880203247	0.012956153601408	0.0162028968334198	-0.0195112787187099	0.00581331877037883
1437	123.926239013672	-13.9090480804443	5.90290880203247	-3.08191010844894e-05	0.01847561635077	-0.00360223650932312	0.00126787810586393
1438	122.627540588379	-13.9090480804443	6.29251766204834	0.00516396993771195	0.0145795252174139	0.0126314787194133	-3.08191010844894e-05
1439	125.874282836914	-14.2337217330933	6.03277826309204	-0.0117190945893526	0.0162028968334198	-0.000355493422830477	0.00289124972186983
1440	125.224937438965	-13.2596988677979	5.25356006622314	0.00613799272105098	0.0210730116814375	0.00354059832170606	-0.00425158534198999
1441	126.523628234863	-14.8830709457397	5.51329946517944	0.0194496400654316	0.0162028968334198	0.000293855206109583	-0.00490093370899558
1442	127.822326660156	-16.1817684173584	5.77303886413574	0.0022419011220336	0.0145795252174139	-0.00782300252467394	0.00191722682211548
1443	125.874282836914	-13.9090480804443	5.77303886413574	-0.00165419070981443	0.0168522447347641	0.000943203864153475	0.00743668992072344
1444	122.627540588379	-13.9090480804443	5.90290880203247	-0.0133424662053585	0.0132808275520802	-0.00425158534198999	-0.00587495695799589
1445	127.172981262207	-14.8830709457397	6.29251766204834	-3.08191010844894e-05	0.00678734155371785	0.000618529506027699	-0.00522560812532902
1446	127.172981262207	-14.5583963394165	5.77303886413574	-0.00295288790948689	0.00386527273803949	0.00418994715437293	-0.0026282137259841
1447	126.523628234863	-13.2596988677979	5.77303886413574	-0.00327756232582033	0.00516396993771195	0.00808603875339031	-0.00100484199356288
1448	126.523628234863	-13.5843734741211	5.38343000411987	0.00483929552137852	-0.00814767740666866	-0.0026282137259841	-0.00847235135734081
1449	125.874282836914	-14.2337217330933	5.51329946517944	-0.00197886489331722	-0.00522560812532902	-0.0026282137259841	0.00256657530553639
1450	126.523628234863	-14.5583963394165	5.96784353256226	-3.08191010844894e-05	-0.000680167751852423	0.00581331877037883	-0.00717365415766835
1451	124.575584411621	-14.8830709457397	6.29251766204834	0.0171769186854362	0.00159255252219737	0.00256657530553639	0.00483929552137852
1452	125.224937438965	-13.9090480804443	6.22758293151855	-0.00977104809135199	0.00289124972186983	-0.000355493422830477	-0.00392691092565656
1453	125.874282836914	-13.9090480804443	5.25356006622314	0.0136055024340749	-0.00652430532500148	-0.0104203969240189	0.00191722682211548
1454	127.822326660156	-14.5583963394165	5.77303886413574	-3.08191010844894e-05	0.00159255252219737	-0.0126931173726916	0.00126787810586393
1455	125.224937438965	-13.9090480804443	5.70810413360596	0.00970941036939621	-0.0256800893694162	-0.00717365415766835	0.00711201597005129
1456	126.523628234863	-15.2077445983887	5.90290880203247	0.00841071270406246	-0.0107450718060136	-0.0130177913233638	0.00159255252219737
1457	125.874282836914	-14.8830709457397	6.16264820098877	0.000293855206109583	-0.00197886489331722	-0.0185372550040483	0.000618529506027699
1458	125.224937438965	-14.8830709457397	6.35745286941528	-0.000355493422830477	0.000293855206109583	-0.0130177913233638	0.00451462110504508
1459	127.172981262207	-14.8830709457397	6.29251766204834	0.00321592413820326	-0.00652430532500148	-0.0156151866540313	-0.00327756232582033
1460	127.172981262207	-15.2077445983887	5.64316940307617	0.00191722682211548	0.00548864435404539	-0.0107450718060136	-0.00555028254166245
1461	126.523628234863	-14.2337217330933	5.64316940307617	-0.00522560812532902	0.00289124972186983	-0.00327756232582033	0.00581331877037883
1462	125.224937438965	-15.2077445983887	5.57823419570923	0.0132808275520802	-0.00165419070981443	-0.0107450718060136	-0.00490093370899558
1463	126.523628234863	-14.8830709457397	5.90290880203247	-0.0117190945893526	-0.00295288790948689	-0.00619963090866804	-0.000355493422830477
1464	125.224937438965	-14.8830709457397	6.03277826309204	-0.0130177913233638	0.00321592413820326	-0.0156151866540313	-0.00425158534198999
1465	125.224937438965	-13.9090480804443	6.29251766204834	-0.00879702530801296	-0.00360223650932312	-0.0500306636095047	-0.000355493422830477
1466	124.575584411621	-13.9090480804443	5.96784353256226	-0.00652430532500148	-0.00814767740666866	-0.0678877532482147	-0.00749832857400179
1467	124.575584411621	-13.9090480804443	5.64316940307617	-0.00360223650932312	0.00483929552137852	-0.0678877532482147	0.00289124972186983
1468	126.523628234863	-15.2077445983887	5.96784353256226	0.00256657530553639	-0.00230353930965066	-0.0529527328908443	0.000293855206109583
1469	125.874282836914	-14.8830709457397	5.83797359466553	-0.00295288790948689	-0.00327756232582033	-0.050680011510849	0.00354059832170606
1470	125.224937438965	-14.2337217330933	5.77303886413574	0.000618529506027699	-0.00360223650932312	-0.0448358729481697	0.00581331877037883
1471	125.224937438965	-13.9090480804443	6.09771347045898	-0.00230353930965066	-0.000680167751852423	-0.0441865250468254	0.00743668992072344
1472	126.523628234863	-14.8830709457397	6.16264820098877	-0.00847235135734081	0.00289124972186983	-0.0467839203774929	0.00289124972186983
1473	127.172981262207	-14.8830709457397	5.90290880203247	-0.00522560812532902	0.00841071270406246	-3.08191010844894e-05	0.00191722682211548
1474	126.523628234863	-14.2337217330933	5.44836473464966	0.00776136433705688	0.00321592413820326	0.0356833562254906	-3.08191010844894e-05
1475	127.172981262207	-14.5583963394165	5.77303886413574	0.00418994715437293	0.00776136433705688	0.0564625114202499	-0.00165419070981443
1476	124.575584411621	-14.8830709457397	5.51329946517944	0.00873538758605719	-0.00360223650932312	0.0369820520281792	0.00516396993771195
1477	125.874282836914	-14.2337217330933	5.70810413360596	0.00386527273803949	0.01100810803473	0.0136055024340749	-0.000680167751852423
1478	123.276885986328	-13.9090480804443	5.83797359466553	0.00451462110504508	0.0103587592020631	0.00970941036939621	-0.0026282137259841
1479	124.575584411621	-13.9090480804443	6.03277826309204	-0.00749832857400179	0.0106834331527352	0.011982130818069	0.00191722682211548
1480	126.523628234863	-14.2337217330933	5.70810413360596	0.0136055024340749	0.011982130818069	0.00418994715437293	0.00386527273803949
1481	127.822326660156	-13.9090480804443	5.44836473464966	0.00906006153672934	0.00191722682211548	0.000293855206109583	-0.00230353930965066
1482	126.523628234863	-15.2077445983887	5.96784353256226	0.00678734155371785	0.00776136433705688	-0.00652430532500148	0.000943203864153475
1483	125.874282836914	-15.2077445983887	5.83797359466553	0.01100810803473	-0.00295288790948689	0.00289124972186983	-0.0026282137259841
1484	124.575584411621	-13.2596988677979	5.57823419570923	-0.00132951640989631	-0.00587495695799589	0.0188002903014421	-0.0100957229733467
1485	122.627540588379	-14.5583963394165	6.16264820098877	0.0022419011220336	0.00159255252219737	0.0360080301761627	0.0022419011220336
1486	126.523628234863	-15.2077445983887	6.09771347045898	0.00776136433705688	-0.00944637414067984	0.0272418223321438	0.00289124972186983
1487	127.172981262207	-14.8830709457397	5.90290880203247	-0.00587495695799589	-0.00197886489331722	0.0188002903014421	0.000618529506027699
1488	126.523628234863	-15.2077445983887	5.77303886413574	0.00678734155371785	0.000943203864153475	0.00678734155371785	0.00516396993771195
1489	127.822326660156	-14.5583963394165	6.16264820098877	0.00386527273803949	-0.00100484199356288	0.00289124972186983	-0.00100484199356288
1490	126.523628234863	-15.8570938110352	5.96784353256226	0.0126314787194133	-0.0152905117720366	0.00418994715437293	0.000293855206109583
1491	124.575584411621	-13.9090480804443	6.03277826309204	-0.00847235135734081	-0.00327756232582033	-0.00619963090866804	-0.00100484199356288
1492	124.575584411621	-14.8830709457397	6.16264820098877	0.00970941036939621	0.00321592413820326	-0.0341216214001179	0.00548864435404539
1493	125.224937438965	-13.5843734741211	5.77303886413574	0.000293855206109583	0.00613799272105098	-0.0675630792975426	-0.000680167751852423
1494	127.172981262207	-15.5324192047119	5.44836473464966	0.0132808275520802	0.0123068047687411	-0.0552254542708397	-0.00230353930965066
1495	126.523628234863	-14.2337217330933	5.31849479675293	0.00321592413820326	0.00938473641872406	-0.0247060675173998	-0.00360223650932312
1496	126.523628234863	-14.8830709457397	5.77303886413574	0.00386527273803949	0.00321592413820326	0.00841071270406246	-0.00392691092565656
1497	126.523628234863	-15.8570938110352	6.16264820098877	0.0100340843200684	0.0022419011220336	0.00483929552137852	0.00581331877037883
1498	125.874282836914	-15.2077445983887	6.22758293151855	0.00451462110504508	0.00808603875339031	0.0265924744307995	0.0022419011220336
1499	123.926239013672	-14.5583963394165	6.42238759994507	-0.0120437685400248	0.012956153601408	0.0191249661147594	0.00451462110504508
1500	125.874282836914	-14.8830709457397	5.96784353256226	0.0200989879667759	0.00646266713738441	0.0233457311987877	-0.00230353930965066
1501	125.224937438965	-15.2077445983887	5.64316940307617	0.013930176384747	0.00970941036939621	0.0158782228827477	0.00613799272105098
1502	125.224937438965	-13.5843734741211	5.64316940307617	0.00970941036939621	0.00646266713738441	0.00841071270406246	0.00321592413820326
1503	127.822326660156	-16.5064430236816	6.09771347045898	-0.0136671401560307	-0.00132951640989631	-0.00425158534198999	0.000293855206109583
1504	125.874282836914	-15.2077445983887	5.70810413360596	0.00516396993771195	0.000618529506027699	-0.0130177913233638	-0.00425158534198999
1505	125.874282836914	-14.8830709457397	5.70810413360596	-0.0104203969240189	-0.00457625929266214	-0.00814767740666866	-0.00360223650932312
1506	122.627540588379	-13.9090480804443	5.96784353256226	-0.00490093370899558	-0.00490093370899558	0.00808603875339031	0.00938473641872406
1507	125.874282836914	-13.9090480804443	5.44836473464966	-0.000680167751852423	-0.00749832857400179	0.00516396993771195	0.00483929552137852
1508	125.224937438965	-14.2337217330933	5.25356006622314	-0.00555028254166245	0.000943203864153475	0.025618452578783	0.000618529506027699
1509	125.874282836914	-14.5583963394165	5.57823419570923	0.00256657530553639	-0.00587495695799589	0.00711201597005129	-0.00197886489331722
1510	125.224937438965	-15.2077445983887	5.57823419570923	-0.0175632312893867	-0.0149658378213644	0.00613799272105098	-0.00230353930965066
1511	127.172981262207	-15.5324192047119	6.09771347045898	0.0181509424000978	-0.00555028254166245	0.00483929552137852	0.000618529506027699
1512	125.874282836914	-13.9090480804443	6.22758293151855	0.00841071270406246	-0.00360223650932312	-0.00944637414067984	0.000618529506027699
1513	124.575584411621	-15.5324192047119	6.22758293151855	0.0165275707840919	0.00354059832170606	0.00873538758605719	-0.00555028254166245
1514	124.575584411621	-14.5583963394165	5.90290880203247	0.01100810803473	0.00451462110504508	0.000943203864153475	0.00191722682211548
1515	126.523628234863	-15.8570938110352	5.44836473464966	0.000943203864153475	0.00516396993771195	-0.00717365415766835	-0.00327756232582033
1516	125.224937438965	-14.2337217330933	5.77303886413574	0.0123068047687411	0.00873538758605719	-0.00132951640989631	0.00126787810586393
1517	125.874282836914	-15.2077445983887	6.03277826309204	0.01100810803473	-0.00100484199356288	-0.00814767740666866	-0.00360223650932312
1518	126.523628234863	-15.2077445983887	6.16264820098877	0.00581331877037883	0.0168522447347641	-0.00847235135734081	-0.00197886489331722
1519	123.276885986328	-14.2337217330933	6.35745286941528	-0.000355493422830477	0.00548864435404539	-0.0130177913233638	-0.00295288790948689
1520	124.575584411621	-13.9090480804443	5.83797359466553	0.00808603875339031	0.00354059832170606	-0.00749832857400179	-0.00295288790948689
1521	125.224937438965	-13.9090480804443	5.64316940307617	-0.00555028254166245	0.000293855206109583	-0.0139918150380254	0.00483929552137852
1522	127.172981262207	-14.5583963394165	5.77303886413574	0.012956153601408	-0.0026282137259841	-0.00977104809135199	0.00289124972186983
1523	125.874282836914	-15.2077445983887	6.03277826309204	-0.0100957229733467	0.00938473641872406	-0.0117190945893526	-0.00749832857400179
1524	127.822326660156	-15.5324192047119	5.70810413360596	-0.00490093370899558	-0.00717365415766835	0.000293855206109583	-0.00360223650932312
1525	124.575584411621	-13.9090480804443	5.90290880203247	-0.00392691092565656	-0.00684897974133492	-0.00360223650932312	-0.00360223650932312
1526	124.575584411621	-14.8830709457397	6.42238759994507	-0.00295288790948689	-0.00847235135734081	0.00646266713738441	0.00386527273803949
1527	126.523628234863	-14.5583963394165	5.96784353256226	0.00938473641872406	-0.00457625929266214	-0.00165419070981443	0.00548864435404539
1528	127.172981262207	-14.5583963394165	5.83797359466553	-0.0026282137259841	0.00548864435404539	-0.00977104809135199	0.000943203864153475
1529	126.523628234863	-15.2077445983887	5.83797359466553	0.00418994715437293	0.00354059832170606	-0.00782300252467394	-0.00392691092565656
1530	127.172981262207	-14.5583963394165	6.09771347045898	-0.00132951640989631	-0.00100484199356288	-0.0286021586507559	0.00581331877037883
1531	125.224937438965	-14.8830709457397	5.96784353256226	0.000293855206109583	-0.00944637414067984	-0.0208099745213985	-0.00295288790948689
1532	125.874282836914	-14.8830709457397	6.42238759994507	0.0100340843200684	0.00873538758605719	-0.0263294391334057	0.00743668992072344
1533	123.276885986328	-14.2337217330933	6.09771347045898	-0.0263294391334057	0.0126314787194133	-0.0172385573387146	-0.00132951640989631
1534	125.224937438965	-13.5843734741211	5.44836473464966	0.00483929552137852	0.00483929552137852	-0.00555028254166245	0.00191722682211548
1535	125.224937438965	-14.2337217330933	5.51329946517944	0.00743668992072344	0.00678734155371785	0.0145795252174139	-0.0026282137259841
1536	127.822326660156	-15.2077445983887	5.96784353256226	0.00159255252219737	0.00776136433705688	0.0194496400654316	-0.00132951640989631
1537	127.822326660156	-14.2337217330933	5.83797359466553	-0.0110697457566857	0.00711201597005129	0.00386527273803949	-0.00327756232582033
1538	125.224937438965	-15.2077445983887	6.09771347045898	0.00159255252219737	0.00483929552137852	0.000943203864153475	0.00711201597005129
1539	125.224937438965	-13.9090480804443	5.77303886413574	-0.00392691092565656	-3.08191010844894e-05	0.000293855206109583	0.000618529506027699
1540	123.926239013672	-13.9090480804443	5.77303886413574	-0.00132951640989631	0.00159255252219737	0.00808603875339031	-0.00100484199356288
1541	127.172981262207	-15.2077445983887	6.09771347045898	0.00711201597005129	0.0022419011220336	0.0165275707840919	0.000943203864153475
1542	125.874282836914	-14.2337217330933	5.51329946517944	0.011982130818069	-3.08191010844894e-05	0.00483929552137852	0.00873538758605719
1543	126.523628234863	-13.9090480804443	5.70810413360596	0.0158782228827477	-0.00197886489331722	0.01847561635077	-0.00197886489331722
1544	125.224937438965	-15.8570938110352	6.03277826309204	-0.00197886489331722	-0.00847235135734081	0.013930176384747	0.00126787810586393
1545	126.523628234863	-15.2077445983887	6.09771347045898	0.00159255252219737	-0.00749832857400179	0.00646266713738441	-0.00490093370899558
1546	123.276885986328	-13.2596988677979	6.03277826309204	0.0213976856321096	0.00938473641872406	0.0168522447347641	0.00126787810586393
1547	122.627540588379	-13.5843734741211	5.83797359466553	0.00841071270406246	-0.0113944197073579	0.0236704051494598	0.00386527273803949
1548	125.874282836914	-13.9090480804443	5.44836473464966	0.00841071270406246	-3.08191010844894e-05	0.00711201597005129	0.00581331877037883
1549	124.575584411621	-13.5843734741211	5.25356006622314	-0.0198359526693821	-0.00295288790948689	0.00906006153672934	-0.00587495695799589
1550	126.523628234863	-14.8830709457397	5.90290880203247	0.0022419011220336	-0.00879702530801296	0.00938473641872406	0.00256657530553639
1551	126.523628234863	-16.1817684173584	5.90290880203247	-0.00490093370899558	-0.00490093370899558	0.0165275707840919	0.00321592413820326
1552	124.575584411621	-13.9090480804443	6.03277826309204	0.00256657530553639	0.0022419011220336	0.0100340843200684	-0.00100484199356288
1553	125.224937438965	-14.8830709457397	6.03277826309204	-0.0172385573387146	0.00126787810586393	-0.0133424662053585	-0.00132951640989631
1554	123.926239013672	-15.2077445983887	5.70810413360596	-0.0100957229733467	0.00386527273803949	-0.0373683646321297	-0.00392691092565656
1555	125.224937438965	-14.2337217330933	5.70810413360596	0.0162028968334198	0.00451462110504508	-0.0415891297161579	-0.00392691092565656
1556	126.523628234863	-14.5583963394165	5.51329946517944	0.00354059832170606	0.012956153601408	-0.0458098985254765	0.00191722682211548
1557	126.523628234863	-14.8830709457397	5.83797359466553	0.0116574559360743	0.00256657530553639	-0.0549007803201675	0.00938473641872406
1558	127.172981262207	-16.1817684173584	5.90290880203247	-0.00555028254166245	0.00776136433705688	-0.0542514286935329	0.00451462110504508
1559	126.523628234863	-15.2077445983887	6.5522575378418	-0.00360223650932312	0.00938473641872406	-0.0613942667841911	-0.00457625929266214
1560	123.926239013672	-15.2077445983887	6.03277826309204	-0.00100484199356288	0.0142548503354192	-0.03444629535079	0.000618529506027699
1561	123.276885986328	-13.9090480804443	5.83797359466553	-0.00912170019000769	0.0126314787194133	-0.0152905117720366	0.00386527273803949
1562	125.874282836914	-14.5583963394165	5.64316940307617	0.00841071270406246	0.00841071270406246	0.0327612869441509	0.00451462110504508
1563	127.822326660156	-14.8830709457397	5.77303886413574	0.00483929552137852	-0.00295288790948689	0.0467222817242146	-0.00295288790948689
1564	124.575584411621	-14.2337217330933	5.90290880203247	0.00743668992072344	-0.00717365415766835	0.00613799272105098	0.0022419011220336
1565	126.523628234863	-16.8311157226563	6.22758293151855	0.0155535480007529	-0.0104203969240189	-0.0143164889886975	0.000618529506027699
1566	126.523628234863	-14.5583963394165	6.09771347045898	-0.00847235135734081	-3.08191010844894e-05	0.0136055024340749	-0.00100484199356288
1567	122.627540588379	-15.2077445983887	5.77303886413574	-0.0133424662053585	-0.00392691092565656	0.0265924744307995	0.00126787810586393
1568	127.822326660156	-15.2077445983887	5.64316940307617	-0.00555028254166245	-0.00230353930965066	0.0301638916134834	0.00191722682211548
1569	125.874282836914	-14.5583963394165	5.83797359466553	-0.00684897974133492	-0.00392691092565656	0.0399041213095188	-0.00814767740666866
1570	125.874282836914	-14.5583963394165	6.03277826309204	0.00938473641872406	0.00873538758605719	0.040228795260191	-3.08191010844894e-05
1571	126.523628234863	-14.2337217330933	5.96784353256226	0.000943203864153475	-0.000680167751852423	0.029189869761467	0.0022419011220336
1572	126.523628234863	-15.8570938110352	6.29251766204834	0.00256657530553639	0.000293855206109583	-0.00360223650932312	-0.00230353930965066
1573	125.224937438965	-13.9090480804443	6.09771347045898	-0.017887907102704	0.00873538758605719	-0.0412644557654858	0.00321592413820326
1574	123.926239013672	-13.5843734741211	5.77303886413574	-0.00555028254166245	0.00841071270406246	-0.0448358729481697	-0.00555028254166245
1575	125.224937438965	-14.5583963394165	5.90290880203247	0.0181509424000978	-0.000355493422830477	-0.0311995539814234	-3.08191010844894e-05
1576	124.575584411621	-13.9090480804443	5.70810413360596	0.00581331877037883	0.012956153601408	-0.0107450718060136	0.00386527273803949
1577	125.224937438965	-14.5583963394165	5.83797359466553	0.00483929552137852	0.00451462110504508	-0.00457625929266214	0.00354059832170606
1578	126.523628234863	-14.8830709457397	5.96784353256226	0.00808603875339031	0.0175015944987535	0.0175015944987535	0.000943203864153475
1579	126.523628234863	-16.1817684173584	6.48732233047485	-0.00490093370899558	0.00743668992072344	0.0246444288641214	-0.0113944197073579
1580	125.224937438965	-14.5583963394165	6.16264820098877	0.012956153601408	0.0116574559360743	0.0239950809627771	-0.00132951640989631
1581	120.679496765137	-13.9090480804443	5.83797359466553	0.0022419011220336	0.01100810803473	0.0327612869441509	-0.00165419070981443
1582	125.224937438965	-14.2337217330933	5.77303886413574	-0.00847235135734081	0.00970941036939621	0.0376313999295235	0.00386527273803949
1583	127.822326660156	-15.5324192047119	5.83797359466553	0.00289124972186983	0.00743668992072344	0.029189869761467	-0.00652430532500148
1584	126.523628234863	-14.5583963394165	5.83797359466553	-0.00749832857400179	-0.00392691092565656	0.0145795252174139	-0.00619963090866804
1585	126.523628234863	-15.5324192047119	6.22758293151855	0.0022419011220336	-0.00652430532500148	0.00354059832170606	-0.00165419070981443
1586	126.523628234863	-14.8830709457397	5.90290880203247	-0.00360223650932312	-0.00684897974133492	0.0103587592020631	0.000618529506027699
1587	125.224937438965	-14.2337217330933	5.70810413360596	-0.00197886489331722	-0.0110697457566857	0.0239950809627771	-0.00392691092565656
1588	123.926239013672	-15.2077445983887	5.90290880203247	-0.0107450718060136	0.00516396993771195	0.0230210572481155	0.00191722682211548
1589	127.822326660156	-15.5324192047119	6.03277826309204	-0.0026282137259841	-0.0100957229733467	0.0226963832974434	-0.00197886489331722
1590	124.575584411621	-13.9090480804443	5.77303886413574	-0.00555028254166245	-0.00360223650932312	0.0239950809627771	-0.00490093370899558
1591	125.224937438965	-13.9090480804443	5.83797359466553	-0.00230353930965066	-0.00522560812532902	0.00451462110504508	0.00321592413820326
1592	127.172981262207	-15.8570938110352	6.22758293151855	-0.00879702530801296	-0.0120437685400248	0.00159255252219737	-0.00100484199356288
1593	123.926239013672	-13.9090480804443	5.77303886413574	0.0142548503354192	-0.00360223650932312	-0.0143164889886975	-0.00490093370899558
1594	125.874282836914	-15.5324192047119	5.64316940307617	0.00906006153672934	0.00289124972186983	-0.017887907102704	-0.000680167751852423
1595	121.978187561035	-14.8830709457397	5.44836473464966	-0.0026282137259841	-0.00619963090866804	-0.0113944197073579	-3.08191010844894e-05
1596	125.874282836914	-14.8830709457397	6.03277826309204	0.00321592413820326	0.000618529506027699	-0.00782300252467394	-0.00587495695799589
1597	125.874282836914	-15.5324192047119	5.90290880203247	0.00613799272105098	-0.00360223650932312	-0.028926832601428	0.00191722682211548
1598	126.523628234863	-15.8570938110352	6.22758293151855	-0.00197886489331722	0.000293855206109583	-0.0273034609854221	0.00776136433705688
1599	125.874282836914	-16.5064430236816	6.42238759994507	0.00938473641872406	-0.00165419070981443	-0.0143164889886975	-0.00230353930965066
1600	126.523628234863	-16.1817684173584	6.09771347045898	0.0100340843200684	0.000293855206109583	0.00678734155371785	0.00451462110504508
1601	123.276885986328	-14.5583963394165	5.44836473464966	-0.0026282137259841	0.00386527273803949	0.0230210572481155	0.00711201597005129
1602	124.575584411621	-14.2337217330933	5.77303886413574	0.00808603875339031	0.00321592413820326	0.00776136433705688	0.00289124972186983
1603	127.822326660156	-14.8830709457397	5.57823419570923	-0.0026282137259841	-0.00132951640989631	0.00126787810586393	0.00321592413820326
1604	126.523628234863	-15.5324192047119	5.83797359466553	0.0116574559360743	0.00159255252219737	0.00354059832170606	-0.00360223650932312
1605	125.224937438965	-14.2337217330933	6.09771347045898	0.00678734155371785	-0.00490093370899558	-0.00555028254166245	0.000943203864153475
1606	125.224937438965	-15.5324192047119	6.22758293151855	-0.00522560812532902	-0.00652430532500148	0.00516396993771195	0.00321592413820326
1607	124.575584411621	-15.5324192047119	6.03277826309204	-0.00230353930965066	0.00159255252219737	0.00451462110504508	-3.08191010844894e-05
1608	123.276885986328	-15.5324192047119	5.96784353256226	0.00938473641872406	0.00386527273803949	-0.00522560812532902	0.00386527273803949
1609	125.874282836914	-15.2077445983887	5.96784353256226	0.0155535480007529	0.00548864435404539	-0.00392691092565656	-0.00425158534198999
1610	124.575584411621	-14.5583963394165	5.51329946517944	0.00386527273803949	0.00711201597005129	0.00159255252219737	0.000943203864153475
1611	125.224937438965	-14.8830709457397	5.44836473464966	0.0106834331527352	0.000293855206109583	-0.00814767740666866	0.00451462110504508
1612	125.874282836914	-15.8570938110352	6.29251766204834	0.0136055024340749	-0.00684897974133492	-0.00814767740666866	0.00613799272105098
1613	125.874282836914	-16.1817684173584	5.96784353256226	0.00289124972186983	-0.0026282137259841	0.00678734155371785	0.00354059832170606
1614	124.575584411621	-15.2077445983887	5.64316940307617	0.00646266713738441	0.0165275707840919	-0.00652430532500148	-0.00132951640989631
1615	124.575584411621	-16.1817684173584	5.70810413360596	0.000943203864153475	0.0149041991680861	-0.0175632312893867	0.00841071270406246
1616	125.224937438965	-14.2337217330933	5.70810413360596	0.00451462110504508	0.00516396993771195	-0.0152905117720366	-0.000355493422830477
1617	124.575584411621	-14.2337217330933	5.64316940307617	0.00354059832170606	0.00516396993771195	-0.0263294391334057	0.00613799272105098
1618	124.575584411621	-14.8830709457397	5.83797359466553	0.00126787810586393	0.00386527273803949	-0.0458098985254765	0.00386527273803949
1619	123.926239013672	-15.8570938110352	5.83797359466553	0.00321592413820326	0.000943203864153475	-0.0253554154187441	0.00613799272105098
1620	124.575584411621	-14.5583963394165	5.64316940307617	-0.0123684434220195	0.00321592413820326	-0.0113944197073579	0.00256657530553639
1621	125.874282836914	-15.5324192047119	5.77303886413574	0.0123068047687411	0.00516396993771195	-3.08191010844894e-05	0.00386527273803949
1622	125.224937438965	-15.2077445983887	5.70810413360596	0.00808603875339031	0.00289124972186983	0.0158782228827477	0.000943203864153475
1623	124.575584411621	-15.8570938110352	6.09771347045898	0.00386527273803949	-0.00327756232582033	0.0327612869441509	0.00126787810586393
1624	125.874282836914	-14.5583963394165	5.70810413360596	0.00678734155371785	-0.028926832601428	0.00776136433705688	-0.00684897974133492
1625	127.172981262207	-15.5324192047119	6.03277826309204	-0.00944637414067984	-0.00197886489331722	0.0116574559360743	-0.00457625929266214
1626	126.523628234863	-16.5064430236816	6.03277826309204	-0.00197886489331722	-0.0133424662053585	0.00970941036939621	0.00289124972186983
1627	127.172981262207	-14.2337217330933	5.77303886413574	-0.000680167751852423	0.00354059832170606	0.00970941036939621	0.00938473641872406
1628	122.627540588379	-13.9090480804443	5.70810413360596	-0.00944637414067984	0.00678734155371785	-0.00425158534198999	-0.00132951640989631
1629	123.926239013672	-14.8830709457397	5.77303886413574	-0.00197886489331722	0.00418994715437293	-0.00879702530801296	0.000293855206109583
1630	127.822326660156	-15.5324192047119	5.96784353256226	0.0100340843200684	0.00418994715437293	-0.00392691092565656	-0.00100484199356288
1631	125.874282836914	-15.5324192047119	6.03277826309204	0.0175015944987535	0.00386527273803949	-0.0146411629393697	-0.00327756232582033
1632	124.575584411621	-14.8830709457397	5.77303886413574	0.00873538758605719	-0.00165419070981443	-0.0110697457566857	-0.00490093370899558
1633	125.224937438965	-15.8570938110352	5.96784353256226	0.000943203864153475	-0.00100484199356288	-0.0120437685400248	0.00321592413820326
1634	124.575584411621	-13.9090480804443	5.31849479675293	0.00678734155371785	0.0100340843200684	-0.0126931173726916	-0.00165419070981443
1635	122.627540588379	-14.5583963394165	5.70810413360596	-0.0026282137259841	0.00678734155371785	-0.00197886489331722	0.00483929552137852
1636	127.822326660156	-15.8570938110352	6.03277826309204	0.0123068047687411	0.00841071270406246	-0.00717365415766835	0.011982130818069
1637	125.874282836914	-15.2077445983887	5.77303886413574	-0.0165892094373703	0.00256657530553639	-0.0126931173726916	0.00386527273803949
1638	125.874282836914	-15.8570938110352	6.03277826309204	-0.00327756232582033	0.0152288740500808	-0.00782300252467394	0.00776136433705688
1639	127.822326660156	-16.5064430236816	6.35745286941528	0.00906006153672934	0.00354059832170606	-0.0123684434220195	-0.00230353930965066
1640	127.822326660156	-15.8570938110352	6.22758293151855	-0.00295288790948689	-3.08191010844894e-05	-0.0107450718060136	-0.00132951640989631
1641	123.926239013672	-15.2077445983887	5.96784353256226	-0.0191866029053926	0.000618529506027699	-0.00847235135734081	0.00548864435404539
1642	124.575584411621	-14.2337217330933	5.64316940307617	-0.00100484199356288	-0.0026282137259841	-0.0146411629393697	0.00646266713738441
1643	124.575584411621	-13.5843734741211	5.70810413360596	-0.00490093370899558	-0.00327756232582033	-0.0133424662053585	0.00386527273803949
1644	126.523628234863	-15.8570938110352	5.77303886413574	-0.00749832857400179	-0.00814767740666866	-0.00944637414067984	-0.00425158534198999
1645	125.224937438965	-14.5583963394165	5.96784353256226	-0.00425158534198999	-0.00555028254166245	0.00711201597005129	-0.00457625929266214
1646	125.224937438965	-15.8570938110352	6.16264820098877	-0.00619963090866804	-0.0299008563160896	0.0178262684494257	-0.00230353930965066
1647	125.874282836914	-15.8570938110352	6.09771347045898	-3.08191010844894e-05	-0.0133424662053585	0.0301638916134834	0.00191722682211548
1648	125.224937438965	-15.8570938110352	5.64316940307617	-0.0100957229733467	-0.00392691092565656	0.0100340843200684	0.0022419011220336
1649	123.276885986328	-14.2337217330933	5.77303886413574	0.00711201597005129	-0.00230353930965066	0.00613799272105098	-0.0026282137259841
1650	125.224937438965	-14.8830709457397	5.51329946517944	-0.00327756232582033	0.00191722682211548	-0.00392691092565656	-0.000355493422830477
1651	125.874282836914	-14.5583963394165	5.44836473464966	0.0178262684494257	-0.0110697457566857	-0.000355493422830477	0.000943203864153475
1652	126.523628234863	-15.5324192047119	6.29251766204834	0.00581331877037883	-0.00814767740666866	-0.00230353930965066	0.00581331877037883
1653	126.523628234863	-17.1557903289795	6.42238759994507	0.00321592413820326	0.00418994715437293	-0.0247060675173998	-0.00165419070981443
1654	125.874282836914	-16.1817684173584	6.09771347045898	0.01847561635077	0.0136055024340749	-0.0224333461374044	-0.00717365415766835
1655	123.926239013672	-14.5583963394165	5.38343000411987	-0.0188619289547205	0.01847561635077	-0.0159398596733809	-0.00457625929266214
1656	124.575584411621	-14.5583963394165	5.70810413360596	0.00581331877037883	0.012956153601408	-0.0208099745213985	0.00646266713738441
1657	125.224937438965	-15.5324192047119	5.90290880203247	0.00743668992072344	0.00938473641872406	-0.0152905117720366	0.00159255252219737
1658	125.874282836914	-15.5324192047119	6.09771347045898	-0.00555028254166245	0.011982130818069	-0.017887907102704	0.00548864435404539
1659	125.224937438965	-16.1817684173584	6.42238759994507	0.000943203864153475	0.00386527273803949	-0.0143164889886975	-0.000355493422830477
1660	125.224937438965	-15.2077445983887	6.09771347045898	0.00613799272105098	-3.08191010844894e-05	-0.00132951640989631	-0.00457625929266214
1661	123.926239013672	-14.2337217330933	5.83797359466553	-0.00555028254166245	0.00418994715437293	0.00483929552137852	-0.000680167751852423
1662	124.575584411621	-15.8570938110352	5.96784353256226	0.0022419011220336	0.000293855206109583	-0.000355493422830477	-0.00522560812532902
1663	125.874282836914	-15.8570938110352	6.03277826309204	0.00581331877037883	-0.00295288790948689	-0.0026282137259841	-0.00100484199356288
1664	125.224937438965	-14.5583963394165	5.51329946517944	-0.00457625929266214	0.00613799272105098	-0.00555028254166245	-0.00457625929266214
1665	126.523628234863	-15.8570938110352	6.29251766204834	-0.00490093370899558	-0.00782300252467394	0.00613799272105098	0.00289124972186983
1666	127.172981262207	-17.4804649353027	6.35745286941528	0.0022419011220336	-0.00782300252467394	0.00873538758605719	0.00289124972186983
1667	126.523628234863	-15.8570938110352	6.29251766204834	-0.00619963090866804	-0.00197886489331722	0.0116574559360743	-0.00749832857400179
1668	126.523628234863	-15.5324192047119	5.83797359466553	-0.00814767740666866	-0.000680167751852423	0.00191722682211548	0.00321592413820326
1669	124.575584411621	-15.8570938110352	5.77303886413574	-0.0266541130840778	0.000943203864153475	-0.00392691092565656	-0.00587495695799589
1670	126.523628234863	-15.5324192047119	5.51329946517944	0.0158782228827477	-0.00457625929266214	-0.0152905117720366	-0.00425158534198999
1671	125.874282836914	-14.8830709457397	5.64316940307617	0.0145795252174139	0.000618529506027699	-0.00684897974133492	0.00451462110504508
1672	125.874282836914	-15.5324192047119	5.96784353256226	-0.00749832857400179	0.00321592413820326	-0.00132951640989631	-0.0026282137259841
1673	124.575584411621	-16.1817684173584	6.35745286941528	0.00548864435404539	0.00289124972186983	-0.00132951640989631	0.00548864435404539
1674	125.874282836914	-14.8830709457397	6.09771347045898	0.00678734155371785	0.00678734155371785	-0.0107450718060136	0.00581331877037883
1675	123.276885986328	-15.5324192047119	6.03277826309204	0.00386527273803949	0.00418994715437293	-0.00295288790948689	0.00126787810586393
1676	125.874282836914	-15.5324192047119	5.96784353256226	0.0142548503354192	0.00743668992072344	0.00191722682211548	0.0116574559360743
1677	127.822326660156	-14.5583963394165	5.70810413360596	0.012956153601408	-0.00132951640989631	-0.00587495695799589	0.00289124972186983
1678	125.874282836914	-13.9090480804443	5.44836473464966	0.0100340843200684	-0.0026282137259841	-0.00360223650932312	-0.00587495695799589
1679	124.575584411621	-14.8830709457397	5.64316940307617	0.0022419011220336	0.00354059832170606	-0.00360223650932312	-0.00490093370899558
1680	127.172981262207	-16.5064430236816	5.90290880203247	-0.00132951640989631	-0.00814767740666866	-0.00197886489331722	-0.000680167751852423
1681	127.172981262207	-15.8570938110352	6.35745286941528	0.011982130818069	-0.00360223650932312	0.00289124972186983	-0.00749832857400179
1682	122.627540588379	-14.8830709457397	5.77303886413574	-0.017887907102704	0.011982130818069	0.000618529506027699	-0.00555028254166245
1683	127.172981262207	-15.2077445983887	5.38343000411987	0.00808603875339031	-0.0026282137259841	-0.00912170019000769	-0.00132951640989631
1684	126.523628234863	-15.5324192047119	5.70810413360596	-0.00360223650932312	-0.0143164889886975	-0.00847235135734081	-0.0120437685400248
1685	125.874282836914	-14.5583963394165	5.51329946517944	0.00938473641872406	-0.00425158534198999	-0.00100484199356288	-0.00587495695799589
1686	125.224937438965	-15.2077445983887	5.70810413360596	0.000943203864153475	-0.00619963090866804	-0.00327756232582033	-0.00717365415766835
1687	125.224937438965	-15.2077445983887	6.22758293151855	0.00354059832170606	-0.0100957229733467	0.00743668992072344	0.00516396993771195
1688	124.575584411621	-14.8830709457397	6.22758293151855	0.00289124972186983	0.00906006153672934	-0.00392691092565656	-0.00684897974133492
1689	123.926239013672	-14.5583963394165	5.64316940307617	-0.0104203969240189	0.00418994715437293	-0.00814767740666866	-0.00425158534198999
1690	125.224937438965	-14.5583963394165	5.64316940307617	-0.00457625929266214	0.00256657530553639	-0.0026282137259841	-0.00295288790948689
1691	127.172981262207	-15.8570938110352	5.90290880203247	-0.0107450718060136	-0.000355493422830477	-0.00587495695799589	0.00808603875339031
1692	125.224937438965	-14.5583963394165	5.96784353256226	0.0100340843200684	0.000293855206109583	0.00191722682211548	0.00548864435404539
1693	126.523628234863	-15.2077445983887	5.64316940307617	-0.0117190945893526	-3.08191010844894e-05	-0.00197886489331722	-0.00490093370899558
1694	127.172981262207	-16.1817684173584	6.42238759994507	0.00808603875339031	0.012956153601408	0.000943203864153475	0.000618529506027699
1695	125.874282836914	-14.5583963394165	5.96784353256226	0.00711201597005129	0.0116574559360743	0.000943203864153475	0.00126787810586393
1696	122.627540588379	-14.2337217330933	5.70810413360596	0.00743668992072344	0.00646266713738441	-0.00425158534198999	0.00418994715437293
1697	127.822326660156	-15.8570938110352	6.03277826309204	0.0181509424000978	0.0132808275520802	-0.0139918150380254	0.00418994715437293
1698	127.822326660156	-15.8570938110352	5.90290880203247	0.00256657530553639	0.00743668992072344	-0.0133424662053585	-0.0026282137259841
1699	126.523628234863	-15.2077445983887	6.03277826309204	-0.00360223650932312	0.0116574559360743	-0.00522560812532902	-0.00197886489331722
1700	125.874282836914	-16.8311157226563	6.35745286941528	0.00841071270406246	-0.00587495695799589	0.00321592413820326	-0.00100484199356288
1701	125.224937438965	-14.8830709457397	6.22758293151855	-0.00522560812532902	-0.0026282137259841	0.00483929552137852	0.00289124972186983
1702	125.224937438965	-15.5324192047119	5.90290880203247	-0.00295288790948689	0.00483929552137852	-0.00132951640989631	0.00646266713738441
1703	125.874282836914	-16.8311157226563	6.09771347045898	-0.00555028254166245	0.00386527273803949	-0.00360223650932312	-0.00912170019000769
1704	126.523628234863	-14.5583963394165	5.38343000411987	-0.000680167751852423	-0.0026282137259841	0.000618529506027699	0.00321592413820326
1705	127.172981262207	-15.5324192047119	5.64316940307617	-0.00814767740666866	-0.00327756232582033	0.00548864435404539	-0.00555028254166245
1706	125.874282836914	-16.1817684173584	6.09771347045898	-0.00100484199356288	-0.00490093370899558	0.00386527273803949	0.000618529506027699
1707	127.172981262207	-17.1557903289795	6.22758293151855	0.00646266713738441	-0.0126931173726916	0.0100340843200684	0.000943203864153475
1708	125.874282836914	-15.2077445983887	6.09771347045898	-0.00555028254166245	-0.000680167751852423	0.0132808275520802	0.000293855206109583
1709	124.575584411621	-15.8570938110352	6.03277826309204	-0.0130177913233638	0.00256657530553639	-0.00360223650932312	-0.00197886489331722
1710	125.224937438965	-16.1817684173584	6.03277826309204	-0.00327756232582033	-0.000680167751852423	0.0103587592020631	-0.0026282137259841
1711	125.224937438965	-14.5583963394165	5.31849479675293	0.0149041991680861	-3.08191010844894e-05	0.00191722682211548	0.00191722682211548
1712	125.874282836914	-15.5324192047119	6.16264820098877	-0.00879702530801296	-0.00327756232582033	0.000618529506027699	0.000293855206109583
1713	126.523628234863	-16.1817684173584	6.09771347045898	-0.00814767740666866	0.00516396993771195	0.00581331877037883	-0.00165419070981443
1714	124.575584411621	-15.2077445983887	6.09771347045898	0.00873538758605719	0.00483929552137852	-0.0133424662053585	0.000293855206109583
1715	126.523628234863	-15.5324192047119	6.35745286941528	0.000618529506027699	0.00289124972186983	-0.00327756232582033	-0.00327756232582033
1716	123.276885986328	-14.8830709457397	5.77303886413574	0.00938473641872406	0.00483929552137852	-0.00522560812532902	0.00516396993771195
1717	123.926239013672	-14.2337217330933	5.57823419570923	-0.00814767740666866	0.00256657530553639	-0.00165419070981443	0.000943203864153475
1718	125.224937438965	-15.2077445983887	5.25356006622314	0.00743668992072344	0.0103587592020631	-0.00879702530801296	-0.00100484199356288
1719	124.575584411621	-14.8830709457397	5.70810413360596	0.00970941036939621	-0.00100484199356288	-0.00944637414067984	-0.00392691092565656
1720	124.575584411621	-15.2077445983887	6.03277826309204	0.00256657530553639	-0.00165419070981443	0.00451462110504508	-0.00132951640989631
1721	125.874282836914	-15.2077445983887	6.09771347045898	0.00321592413820326	-0.00425158534198999	-0.00847235135734081	0.00159255252219737
1722	125.874282836914	-15.8570938110352	6.94186639785767	-0.00847235135734081	-0.00360223650932312	0.00289124972186983	0.000293855206109583
1723	121.978187561035	-14.5583963394165	5.77303886413574	0.00776136433705688	-0.00132951640989631	-0.00132951640989631	0.00191722682211548
1724	127.172981262207	-15.5324192047119	5.70810413360596	-0.00749832857400179	-0.00490093370899558	-0.00717365415766835	0.000943203864153475
1725	124.575584411621	-14.8830709457397	5.25356006622314	-0.0026282137259841	-0.00652430532500148	0.00126787810586393	-0.00392691092565656
1726	124.575584411621	-15.2077445983887	5.70810413360596	0.000618529506027699	-0.00197886489331722	0.00516396993771195	0.00906006153672934
1727	125.874282836914	-15.5324192047119	6.16264820098877	-0.00879702530801296	-0.00717365415766835	0.00711201597005129	-0.00100484199356288
1728	123.926239013672	-14.5583963394165	6.16264820098877	-0.00327756232582033	0.00516396993771195	0.00743668992072344	-0.00230353930965066
1729	123.926239013672	-14.8830709457397	5.70810413360596	-0.0139918150380254	0.00841071270406246	-0.00684897974133492	-0.00230353930965066
1730	124.575584411621	-14.2337217330933	5.83797359466553	-0.00165419070981443	0.0022419011220336	0.00386527273803949	0.00354059832170606
1731	125.874282836914	-15.2077445983887	5.96784353256226	0.0175015944987535	-0.00360223650932312	0.00191722682211548	0.000293855206109583
1732	125.224937438965	-14.5583963394165	5.64316940307617	-0.00619963090866804	0.00354059832170606	0.00159255252219737	0.00126787810586393
1733	125.874282836914	-14.5583963394165	5.57823419570923	-0.00879702530801296	0.0113327819854021	-0.00619963090866804	-0.000355493422830477
1734	127.172981262207	-15.5324192047119	5.90290880203247	0.00289124972186983	0.00418994715437293	-0.0100957229733467	-0.00132951640989631
1735	123.926239013672	-14.2337217330933	6.48732233047485	-3.08191010844894e-05	0.00483929552137852	-0.00392691092565656	0.00354059832170606
1736	125.874282836914	-15.5324192047119	6.8119969367981	0.00126787810586393	0.00646266713738441	-0.00684897974133492	0.00354059832170606
1737	122.627540588379	-14.2337217330933	5.83797359466553	0.00256657530553639	0.00191722682211548	-0.00977104809135199	0.00126787810586393
1738	125.224937438965	-14.5583963394165	5.83797359466553	0.00906006153672934	0.011982130818069	-0.00717365415766835	-0.00197886489331722
1739	126.523628234863	-14.5583963394165	5.57823419570923	0.00743668992072344	0.00711201597005129	-0.0104203969240189	-0.000680167751852423
1740	125.224937438965	-14.2337217330933	5.90290880203247	0.0022419011220336	0.00354059832170606	0.00354059832170606	-0.00555028254166245
1741	125.224937438965	-15.5324192047119	6.22758293151855	-0.00684897974133492	0.00256657530553639	0.00354059832170606	-0.00619963090866804
1742	126.523628234863	-14.8830709457397	6.03277826309204	0.0233457311987877	0.0022419011220336	-0.000355493422830477	0.01100810803473
1743	123.926239013672	-14.8830709457397	5.96784353256226	0.00873538758605719	0.00581331877037883	-0.00295288790948689	0.00418994715437293
1744	125.224937438965	-13.9090480804443	5.96784353256226	-0.0143164889886975	0.00321592413820326	0.00159255252219737	-0.0120437685400248
1745	127.172981262207	-15.8570938110352	5.77303886413574	-0.0026282137259841	-0.00717365415766835	0.0022419011220336	-0.000680167751852423
1746	127.172981262207	-15.5324192047119	5.96784353256226	0.0152288740500808	0.00289124972186983	0.00289124972186983	0.00354059832170606
1747	126.523628234863	-15.5324192047119	6.29251766204834	-0.0104203969240189	-0.00879702530801296	0.011982130818069	0.00256657530553639
1748	125.874282836914	-16.8311157226563	6.48732233047485	0.0123068047687411	-0.00847235135734081	0.00159255252219737	0.00256657530553639
1749	123.926239013672	-14.2337217330933	5.96784353256226	0.00159255252219737	-0.00100484199356288	-0.00100484199356288	-0.00425158534198999
1750	123.276885986328	-14.5583963394165	5.57823419570923	-0.0123684434220195	-0.00230353930965066	0.00516396993771195	-0.00132951640989631
1751	126.523628234863	-15.8570938110352	5.83797359466553	0.0103587592020631	-0.00295288790948689	0.00159255252219737	-0.0026282137259841
1752	125.874282836914	-15.5324192047119	5.77303886413574	-0.0100957229733467	-0.00165419070981443	-0.00490093370899558	0.00581331877037883
1753	123.926239013672	-14.5583963394165	5.70810413360596	0.000293855206109583	-0.00230353930965066	0.00386527273803949	0.000293855206109583
1754	127.172981262207	-15.5324192047119	6.16264820098877	-0.0208099745213985	0.00289124972186983	-0.0126931173726916	-0.00587495695799589
1755	126.523628234863	-14.8830709457397	6.16264820098877	0.00841071270406246	0.00191722682211548	0.0022419011220336	0.000618529506027699
1756	123.926239013672	-14.2337217330933	5.64316940307617	0.00354059832170606	-0.0026282137259841	-0.0107450718060136	0.00743668992072344
1757	122.627540588379	-14.8830709457397	5.51329946517944	0.00516396993771195	0.00354059832170606	-0.00847235135734081	0.00126787810586393
1758	123.276885986328	-13.9090480804443	5.51329946517944	-0.00749832857400179	0.00548864435404539	-0.00684897974133492	0.000618529506027699
1759	125.224937438965	-14.2337217330933	5.38343000411987	0.00256657530553639	0.0123068047687411	-0.0221086721867323	0.000618529506027699
1760	125.224937438965	-14.2337217330933	5.57823419570923	0.00256657530553639	-0.00197886489331722	-0.00100484199356288	0.000293855206109583
1761	126.523628234863	-16.1817684173584	5.96784353256226	-0.00392691092565656	-0.00717365415766835	-0.00230353930965066	0.00548864435404539
1762	124.575584411621	-15.2077445983887	6.09771347045898	0.031137915328145	0.00256657530553639	-0.00295288790948689	0.00159255252219737
1763	126.523628234863	-14.5583963394165	5.64316940307617	0.025618452578783	0.000618529506027699	0.00289124972186983	-0.00392691092565656
1764	123.926239013672	-14.8830709457397	5.90290880203247	0.00354059832170606	-0.00197886489331722	0.00354059832170606	-0.00100484199356288
1765	125.874282836914	-13.9090480804443	5.70810413360596	0.0022419011220336	-0.0126931173726916	0.00548864435404539	-0.00782300252467394
1766	123.926239013672	-13.5843734741211	5.64316940307617	0.00354059832170606	-0.00392691092565656	0.0103587592020631	-0.00197886489331722
1767	123.926239013672	-14.8830709457397	6.22758293151855	-0.00847235135734081	-0.00490093370899558	0.0165275707840919	0.000618529506027699
1768	127.172981262207	-16.1817684173584	6.03277826309204	0.013930176384747	-0.00522560812532902	-0.00425158534198999	0.000293855206109583
1769	126.523628234863	-14.5583963394165	6.48732233047485	-0.00522560812532902	0.00548864435404539	0.000618529506027699	-0.00100484199356288
1770	121.978187561035	-13.9090480804443	5.83797359466553	0.00418994715437293	0.00808603875339031	-0.00457625929266214	-0.00522560812532902
1771	125.224937438965	-13.9090480804443	5.77303886413574	0.00321592413820326	0.00418994715437293	0.0106834331527352	-3.08191010844894e-05
1772	126.523628234863	-14.5583963394165	5.83797359466553	0.0149041991680861	0.00808603875339031	0.000943203864153475	-0.00100484199356288
1773	125.874282836914	-14.8830709457397	6.03277826309204	0.00159255252219737	0.00548864435404539	-0.00165419070981443	-0.000355493422830477
1774	125.224937438965	-14.2337217330933	5.64316940307617	0.00548864435404539	0.00970941036939621	-0.0130177913233638	-0.00295288790948689
1775	125.224937438965	-16.1817684173584	6.35745286941528	0.00191722682211548	0.00126787810586393	0.00126787810586393	-3.08191010844894e-05
1776	126.523628234863	-15.5324192047119	6.16264820098877	0.0116574559360743	0.000618529506027699	-0.00230353930965066	0.00191722682211548
1777	124.575584411621	-15.2077445983887	6.03277826309204	0.0022419011220336	0.00743668992072344	-0.00814767740666866	0.00711201597005129
1778	125.874282836914	-14.2337217330933	5.51329946517944	0.00646266713738441	0.0100340843200684	-0.00587495695799589	-0.00425158534198999
1779	125.874282836914	-14.8830709457397	5.64316940307617	0.0123068047687411	0.00873538758605719	-0.0107450718060136	0.000943203864153475
1780	127.172981262207	-14.8830709457397	6.03277826309204	0.00289124972186983	0.00678734155371785	-0.00197886489331722	0.000618529506027699
1781	125.224937438965	-14.2337217330933	6.09771347045898	0.00418994715437293	-0.0026282137259841	0.000618529506027699	-0.0026282137259841
1782	127.172981262207	-15.8570938110352	6.22758293151855	-0.00814767740666866	-0.00425158534198999	0.000618529506027699	-0.00327756232582033
1783	125.224937438965	-13.9090480804443	6.09771347045898	-0.0113944197073579	-0.00490093370899558	-0.00457625929266214	0.00256657530553639
1784	122.627540588379	-13.5843734741211	5.64316940307617	-0.0104203969240189	0.00678734155371785	-0.0104203969240189	-0.00165419070981443
1785	124.575584411621	-14.8830709457397	5.64316940307617	-0.00555028254166245	-0.0113944197073579	0.00516396993771195	-0.000680167751852423
1786	126.523628234863	-14.8830709457397	5.77303886413574	-0.00295288790948689	-0.00587495695799589	0.00516396993771195	0.0022419011220336
1787	125.874282836914	-13.5843734741211	5.83797359466553	0.000293855206109583	-0.00522560812532902	0.00418994715437293	-3.08191010844894e-05
1788	125.224937438965	-15.2077445983887	6.09771347045898	-0.0120437685400248	-0.0100957229733467	-0.00392691092565656	-0.000680167751852423
1789	125.874282836914	-14.5583963394165	6.09771347045898	-3.08191010844894e-05	-3.08191010844894e-05	-0.00425158534198999	0.0022419011220336
1790	125.224937438965	-14.5583963394165	5.90290880203247	0.012956153601408	-0.00360223650932312	0.00386527273803949	-0.00360223650932312
1791	127.172981262207	-15.2077445983887	5.83797359466553	0.00776136433705688	-0.00522560812532902	-0.00197886489331722	0.00321592413820326
1792	125.224937438965	-14.2337217330933	5.70810413360596	-0.00879702530801296	-0.00197886489331722	-0.00295288790948689	0.00386527273803949
1793	125.224937438965	-13.2596988677979	5.51329946517944	0.00906006153672934	0.00516396993771195	-0.00295288790948689	0.000618529506027699
1794	125.874282836914	-15.2077445983887	6.29251766204834	-0.00684897974133492	0.00548864435404539	-0.00749832857400179	-0.00555028254166245
1795	125.874282836914	-15.5324192047119	6.09771347045898	0.00548864435404539	-0.00879702530801296	-0.00295288790948689	0.000618529506027699
1796	124.575584411621	-13.5843734741211	6.09771347045898	0.00970941036939621	0.000293855206109583	-0.00392691092565656	-0.000355493422830477
1797	121.978187561035	-13.9090480804443	5.83797359466553	0.000618529506027699	0.01100810803473	-0.00977104809135199	0.00418994715437293
1798	125.224937438965	-13.9090480804443	5.77303886413574	0.00451462110504508	0.0149041991680861	-0.00425158534198999	0.000293855206109583
1799	125.224937438965	-13.2596988677979	5.70810413360596	-0.000680167751852423	0.00451462110504508	-0.0104203969240189	-0.00165419070981443
1800	125.224937438965	-13.9090480804443	5.70810413360596	0.00646266713738441	0.00548864435404539	-0.00165419070981443	-0.000680167751852423
1801	126.523628234863	-15.5324192047119	6.16264820098877	0.00548864435404539	0.00354059832170606	0.00808603875339031	0.00808603875339031
1802	125.224937438965	-14.8830709457397	6.09771347045898	-3.08191010844894e-05	-0.00100484199356288	0.00126787810586393	0.00354059832170606
1803	125.874282836914	-15.2077445983887	6.09771347045898	-0.0143164889886975	0.0022419011220336	-0.00230353930965066	-0.00197886489331722
1804	123.926239013672	-15.5324192047119	6.03277826309204	-0.00360223650932312	-0.00652430532500148	-0.00327756232582033	-0.000680167751852423
1805	125.874282836914	-14.8830709457397	5.51329946517944	-0.00392691092565656	0.00289124972186983	0.00191722682211548	-0.00490093370899558
1806	123.926239013672	-14.2337217330933	5.64316940307617	-0.00490093370899558	-0.00230353930965066	-0.00555028254166245	0.00159255252219737
1807	126.523628234863	-14.2337217330933	5.64316940307617	0.00743668992072344	-0.0104203969240189	0.00711201597005129	0.00483929552137852
1808	124.575584411621	-14.8830709457397	6.29251766204834	-0.00684897974133492	-0.00165419070981443	-0.00230353930965066	-0.0026282137259841
1809	123.926239013672	-15.5324192047119	6.48732233047485	-0.00392691092565656	-0.0146411629393697	-0.00392691092565656	0.00126787810586393
1810	124.575584411621	-14.2337217330933	5.90290880203247	0.00808603875339031	-0.0026282137259841	0.00191722682211548	-0.00490093370899558
1811	121.978187561035	-13.9090480804443	5.31849479675293	-0.00132951640989631	-0.000355493422830477	0.00776136433705688	-0.00295288790948689
1812	126.523628234863	-15.5324192047119	5.70810413360596	-0.00652430532500148	-0.00327756232582033	-0.00587495695799589	0.00126787810586393
1813	126.523628234863	-15.2077445983887	5.70810413360596	-0.00392691092565656	0.00451462110504508	-0.0139918150380254	-0.00392691092565656
1814	125.874282836914	-13.5843734741211	5.83797359466553	0.00548864435404539	0.0113327819854021	-0.00944637414067984	-0.00132951640989631
1815	125.224937438965	-16.5064430236816	6.29251766204834	-0.00327756232582033	0.00776136433705688	-0.00100484199356288	0.00191722682211548
1816	125.224937438965	-15.2077445983887	6.35745286941528	0.00808603875339031	0.00873538758605719	-0.00165419070981443	-0.00230353930965066
1817	124.575584411621	-15.2077445983887	5.96784353256226	0.000943203864153475	0.00678734155371785	-0.0113944197073579	0.00646266713738441
1818	125.874282836914	-14.8830709457397	5.96784353256226	0.00776136433705688	0.0116574559360743	-0.0191866029053926	-0.00652430532500148
1819	126.523628234863	-15.2077445983887	5.64316940307617	0.00970941036939621	0.00159255252219737	-0.00977104809135199	-0.0107450718060136
1820	127.172981262207	-15.2077445983887	5.77303886413574	-0.0026282137259841	0.00548864435404539	-0.00132951640989631	-0.00100484199356288
1821	126.523628234863	-14.5583963394165	5.90290880203247	0.00613799272105098	-3.08191010844894e-05	-0.000355493422830477	-0.000355493422830477
1822	125.874282836914	-15.8570938110352	6.29251766204834	0.00321592413820326	-0.00457625929266214	0.000293855206109583	0.00126787810586393
1823	123.926239013672	-13.9090480804443	6.09771347045898	0.00354059832170606	0.00354059832170606	-0.00132951640989631	0.000293855206109583
1824	123.276885986328	-13.9090480804443	5.44836473464966	-0.0211346503347158	0.00159255252219737	-0.00490093370899558	0.00418994715437293
1825	125.224937438965	-14.2337217330933	5.77303886413574	-0.00977104809135199	-0.00425158534198999	-0.00457625929266214	-0.00847235135734081
1826	125.874282836914	-15.2077445983887	5.90290880203247	-0.00392691092565656	0.0022419011220336	-0.0195112787187099	0.00451462110504508
1827	127.822326660156	-15.5324192047119	5.90290880203247	-0.00132951640989631	-0.00100484199356288	-0.0188619289547205	0.00581331877037883
1828	126.523628234863	-14.5583963394165	6.09771347045898	-0.00132951640989631	-0.00165419070981443	-0.0143164889886975	-0.000355493422830477
1829	125.874282836914	-15.5324192047119	5.77303886413574	0.0233457311987877	0.00289124972186983	-0.00490093370899558	-0.00295288790948689
1830	127.172981262207	-15.2077445983887	5.77303886413574	-0.0100957229733467	0.0106834331527352	-0.0224333461374044	0.00321592413820326
1831	124.575584411621	-14.5583963394165	5.64316940307617	-0.00295288790948689	-0.00425158534198999	-0.0243813935667276	-0.00295288790948689
1832	123.926239013672	-13.5843734741211	5.70810413360596	-0.00100484199356288	0.00581331877037883	-0.00782300252467394	-0.00230353930965066
1833	125.224937438965	-14.8830709457397	5.57823419570923	-0.00132951640989631	0.00808603875339031	-0.0133424662053585	0.0022419011220336
1834	127.172981262207	-14.8830709457397	6.09771347045898	0.00256657530553639	0.0126314787194133	0.00159255252219737	-0.00652430532500148
1835	125.874282836914	-15.2077445983887	6.22758293151855	0.011982130818069	0.00354059832170606	0.00776136433705688	-0.00619963090866804
1836	125.874282836914	-14.8830709457397	5.77303886413574	-3.08191010844894e-05	0.00386527273803949	0.0226963832974434	0.000293855206109583
1837	123.926239013672	-13.9090480804443	5.51329946517944	-0.0136671401560307	0.00386527273803949	0.0314625911414623	-0.00522560812532902
1838	121.978187561035	-14.2337217330933	5.57823419570923	-0.00392691092565656	0.00808603875339031	0.0165275707840919	-0.00100484199356288
1839	126.523628234863	-14.5583963394165	5.77303886413574	-0.00100484199356288	0.00418994715437293	0.0126314787194133	-0.00684897974133492
1840	126.523628234863	-14.5583963394165	5.70810413360596	0.0116574559360743	-0.00230353930965066	0.00906006153672934	-0.00457625929266214
1841	126.523628234863	-15.2077445983887	6.22758293151855	0.000618529506027699	-0.00100484199356288	0.013930176384747	0.00321592413820326
1842	125.874282836914	-15.5324192047119	6.09771347045898	-0.000680167751852423	-0.00944637414067984	0.00678734155371785	0.00256657530553639
1843	126.523628234863	-14.8830709457397	5.83797359466553	0.00256657530553639	-0.00425158534198999	0.00191722682211548	-0.00619963090866804
1844	125.224937438965	-14.8830709457397	5.77303886413574	-0.00392691092565656	-0.0126931173726916	0.00126787810586393	0.00321592413820326
1845	125.224937438965	-14.8830709457397	5.51329946517944	-3.08191010844894e-05	0.000943203864153475	0.00970941036939621	0.00191722682211548
1846	124.575584411621	-13.9090480804443	5.51329946517944	0.000943203864153475	-0.00619963090866804	0.00678734155371785	0.000943203864153475
1847	126.523628234863	-15.5324192047119	5.96784353256226	-0.00197886489331722	-0.000355493422830477	0.00678734155371785	-0.000680167751852423
1848	126.523628234863	-15.8570938110352	6.29251766204834	-0.00327756232582033	-0.000680167751852423	-0.00295288790948689	-0.00327756232582033
1849	126.523628234863	-16.1817684173584	6.29251766204834	0.0249691028147936	-0.00360223650932312	-0.000680167751852423	0.00191722682211548
1850	126.523628234863	-14.8830709457397	5.64316940307617	-0.00327756232582033	0.00516396993771195	-0.0126931173726916	0.00289124972186983
1851	123.276885986328	-14.2337217330933	5.64316940307617	0.00808603875339031	0.00159255252219737	-0.0117190945893526	0.0022419011220336
1852	123.926239013672	-13.5843734741211	5.70810413360596	-0.0026282137259841	0.00451462110504508	-0.00392691092565656	0.00354059832170606
1853	127.172981262207	-15.2077445983887	5.70810413360596	0.00743668992072344	0.00711201597005129	-0.0100957229733467	0.00159255252219737
1854	127.172981262207	-15.5324192047119	5.77303886413574	-0.0143164889886975	0.00516396993771195	-0.0113944197073579	-3.08191010844894e-05
1855	125.224937438965	-14.5583963394165	5.83797359466553	0.00548864435404539	0.00711201597005129	-0.00619963090866804	-0.00522560812532902
1856	125.224937438965	-15.5324192047119	5.90290880203247	0.011982130818069	0.00256657530553639	-0.00912170019000769	-0.00327756232582033
1857	125.224937438965	-14.5583963394165	5.77303886413574	0.00354059832170606	0.00841071270406246	0.000618529506027699	0.00516396993771195
1858	121.978187561035	-14.2337217330933	5.70810413360596	-0.00555028254166245	0.00678734155371785	0.00808603875339031	0.00483929552137852
1859	124.575584411621	-14.5583963394165	5.90290880203247	0.00646266713738441	0.00516396993771195	-0.00230353930965066	0.00126787810586393
1860	127.172981262207	-15.2077445983887	5.83797359466553	0.00548864435404539	-0.000680167751852423	-3.08191010844894e-05	0.000293855206109583
1861	125.224937438965	-14.5583963394165	5.83797359466553	0.0175015944987535	0.00386527273803949	0.00354059832170606	-0.00165419070981443
1862	126.523628234863	-16.1817684173584	6.42238759994507	0.0116574559360743	-0.00197886489331722	-0.0104203969240189	0.00841071270406246
1863	126.523628234863	-16.5064430236816	6.22758293151855	-0.00847235135734081	0.000618529506027699	0.0022419011220336	-0.00197886489331722
1864	124.575584411621	-14.2337217330933	5.64316940307617	-0.00425158534198999	-0.00457625929266214	-0.00555028254166245	0.00159255252219737
1865	123.926239013672	-15.2077445983887	6.09771347045898	-0.00977104809135199	-0.00457625929266214	0.00289124972186983	-0.00392691092565656
1866	124.575584411621	-14.2337217330933	5.83797359466553	0.00289124972186983	-0.00295288790948689	0.00678734155371785	-0.00879702530801296
1867	124.575584411621	-14.2337217330933	5.64316940307617	-0.00490093370899558	-0.00295288790948689	0.0103587592020631	-0.00230353930965066
1868	125.224937438965	-15.2077445983887	6.22758293151855	-0.00230353930965066	-0.0113944197073579	0.000618529506027699	-0.00425158534198999
1869	124.575584411621	-16.1817684173584	6.42238759994507	-0.00295288790948689	-0.00327756232582033	0.00678734155371785	-0.00457625929266214
1870	123.926239013672	-15.8570938110352	6.09771347045898	0.00776136433705688	-0.0123684434220195	-0.000355493422830477	-0.00230353930965066
1871	123.926239013672	-14.5583963394165	5.70810413360596	-0.0165892094373703	-0.00847235135734081	0.00483929552137852	0.00289124972186983
1872	123.276885986328	-14.5583963394165	5.77303886413574	0.0100340843200684	-0.0172385573387146	-0.00425158534198999	0.00126787810586393
1873	127.172981262207	-15.5324192047119	5.77303886413574	-0.0104203969240189	-0.00457625929266214	-0.00360223650932312	0.00581331877037883
1874	127.172981262207	-15.5324192047119	5.70810413360596	0.00873538758605719	-0.0026282137259841	-0.00912170019000769	-0.00490093370899558
1875	127.172981262207	-15.5324192047119	6.03277826309204	0.0116574559360743	-3.08191010844894e-05	-0.0152905117720366	-0.00684897974133492
1876	127.172981262207	-16.5064430236816	5.83797359466553	0.00256657530553639	-0.00197886489331722	0.00289124972186983	0.000293855206109583
1877	127.172981262207	-15.5324192047119	5.83797359466553	0.00418994715437293	0.0100340843200684	-0.0146411629393697	0.00126787810586393
1878	123.926239013672	-15.2077445983887	5.70810413360596	0.00581331877037883	0.00386527273803949	-0.0149658378213644	0.00159255252219737
1879	125.874282836914	-15.2077445983887	5.83797359466553	0.00289124972186983	0.000293855206109583	0.000618529506027699	-0.00912170019000769
1880	125.874282836914	-14.8830709457397	5.57823419570923	-0.00977104809135199	-0.0026282137259841	-0.00684897974133492	0.00548864435404539
1881	127.172981262207	-14.8830709457397	5.96784353256226	0.0197743140161037	-0.00197886489331722	0.000618529506027699	-0.0026282137259841
1882	127.172981262207	-16.5064430236816	6.16264820098877	-0.0156151866540313	-0.00425158534198999	-0.00165419070981443	0.01100810803473
1883	125.874282836914	-15.2077445983887	5.90290880203247	0.0136055024340749	-0.00295288790948689	-0.00912170019000769	0.00354059832170606
1884	125.874282836914	-15.2077445983887	5.57823419570923	0.00808603875339031	0.00646266713738441	-0.0107450718060136	-0.00944637414067984
1885	122.627540588379	-14.2337217330933	5.70810413360596	-0.0149658378213644	0.00743668992072344	-0.00425158534198999	0.00159255252219737
1886	125.874282836914	-14.8830709457397	5.96784353256226	-0.00197886489331722	-0.0026282137259841	0.00191722682211548	0.0022419011220336
1887	126.523628234863	-15.2077445983887	5.90290880203247	0.00321592413820326	0.00191722682211548	0.0178262684494257	-0.00457625929266214
1888	126.523628234863	-15.8570938110352	6.42238759994507	0.00418994715437293	0.00483929552137852	-0.00392691092565656	-0.00132951640989631
1889	126.523628234863	-15.8570938110352	6.48732233047485	-0.00749832857400179	-3.08191010844894e-05	0.000943203864153475	-0.00295288790948689
1890	124.575584411621	-14.2337217330933	5.83797359466553	-0.00587495695799589	0.00289124972186983	-0.00132951640989631	-0.00230353930965066
1891	123.926239013672	-15.5324192047119	5.83797359466553	0.01847561635077	-0.00457625929266214	0.00256657530553639	0.00613799272105098
1892	127.172981262207	-15.5324192047119	5.77303886413574	0.0145795252174139	-0.000355493422830477	-0.0100957229733467	0.00418994715437293
1893	125.874282836914	-13.9090480804443	5.77303886413574	-0.0117190945893526	0.00581331877037883	-0.0126931173726916	0.00321592413820326
1894	127.172981262207	-15.5324192047119	6.03277826309204	0.00548864435404539	0.00873538758605719	-0.00360223650932312	-0.00197886489331722
1895	125.874282836914	-15.2077445983887	6.16264820098877	0.00743668992072344	0.00581331877037883	-0.00327756232582033	0.00418994715437293
1896	124.575584411621	-16.1817684173584	6.03277826309204	0.0126314787194133	0.00483929552137852	0.00126787810586393	0.00321592413820326
1897	126.523628234863	-15.8570938110352	5.90290880203247	-0.0169138833880424	0.00776136433705688	-0.0113944197073579	0.00581331877037883
1898	123.926239013672	-15.5324192047119	5.51329946517944	-0.00132951640989631	0.0103587592020631	-0.0165892094373703	0.00548864435404539
1899	126.523628234863	-14.8830709457397	5.77303886413574	-0.0107450718060136	0.0158782228827477	-0.00814767740666866	-0.00847235135734081
1900	127.172981262207	-15.8570938110352	5.77303886413574	0.0103587592020631	0.00386527273803949	-0.00327756232582033	-3.08191010844894e-05
1901	125.874282836914	-14.5583963394165	5.70810413360596	-0.00717365415766835	0.00321592413820326	-3.08191010844894e-05	0.00711201597005129
1902	126.523628234863	-15.5324192047119	5.83797359466553	0.0100340843200684	0.00451462110504508	-0.000680167751852423	0.00548864435404539
1903	126.523628234863	-16.8311157226563	6.09771347045898	-0.00944637414067984	0.000618529506027699	-0.017887907102704	-0.00392691092565656
1904	125.224937438965	-14.2337217330933	5.83797359466553	-0.0195112787187099	-0.00197886489331722	-0.00100484199356288	-0.00847235135734081
1905	123.926239013672	-15.2077445983887	5.64316940307617	-0.000680167751852423	-0.00912170019000769	-0.00327756232582033	0.000293855206109583
1906	127.172981262207	-15.2077445983887	5.64316940307617	-0.00457625929266214	-0.00327756232582033	-0.00717365415766835	0.000293855206109583
1907	125.874282836914	-14.5583963394165	5.57823419570923	0.0126314787194133	0.00451462110504508	0.00711201597005129	0.00873538758605719
1908	125.874282836914	-14.5583963394165	6.03277826309204	0.0142548503354192	0.00354059832170606	-0.00360223650932312	0.00418994715437293
1909	127.172981262207	-16.5064430236816	6.16264820098877	-0.0100957229733467	-0.0149658378213644	0.00548864435404539	-0.00100484199356288
1910	127.822326660156	-16.1817684173584	5.96784353256226	-0.00490093370899558	-0.0308748781681061	0.00289124972186983	0.00256657530553639
1911	123.276885986328	-13.9090480804443	5.83797359466553	-0.0185372550040483	-3.08191010844894e-05	-0.00230353930965066	-0.00165419070981443
1912	123.276885986328	-14.8830709457397	5.51329946517944	0.00970941036939621	-0.00360223650932312	0.00711201597005129	0.000943203864153475
1913	126.523628234863	-15.2077445983887	5.83797359466553	0.000293855206109583	0.00938473641872406	-0.00652430532500148	0.00159255252219737
1914	124.575584411621	-14.5583963394165	5.51329946517944	-0.00100484199356288	0.00743668992072344	-0.00717365415766835	-3.08191010844894e-05
1915	126.523628234863	-15.5324192047119	6.22758293151855	-0.00749832857400179	0.00581331877037883	-0.00619963090866804	0.00159255252219737
1916	125.224937438965	-15.8570938110352	5.57823419570923	0.0136055024340749	-3.08191010844894e-05	-0.00944637414067984	0.000293855206109583
1917	124.575584411621	-14.2337217330933	5.51329946517944	-0.00814767740666866	0.00873538758605719	-0.00912170019000769	0.000293855206109583
1918	123.276885986328	-14.5583963394165	5.64316940307617	-0.00230353930965066	0.01100810803473	-0.0195112787187099	-0.00425158534198999
1919	123.926239013672	-14.5583963394165	5.51329946517944	0.0207483377307653	0.0126314787194133	-0.0100957229733467	-0.000680167751852423
1920	123.926239013672	-14.5583963394165	5.57823419570923	-0.0120437685400248	0.00451462110504508	-0.00684897974133492	-0.00100484199356288
1921	126.523628234863	-15.5324192047119	5.96784353256226	0.00354059832170606	0.00711201597005129	-0.0107450718060136	0.00483929552137852
1922	126.523628234863	-15.8570938110352	6.35745286941528	-0.00360223650932312	0.00289124972186983	0.000293855206109583	-0.00132951640989631
1923	123.276885986328	-15.5324192047119	5.90290880203247	0.0022419011220336	-0.00165419070981443	-0.00619963090866804	0.0106834331527352
1924	125.874282836914	-15.5324192047119	5.70810413360596	-0.00782300252467394	0.00354059832170606	-0.00782300252467394	-0.00587495695799589
1925	122.627540588379	-13.9090480804443	5.51329946517944	-0.0107450718060136	0.00451462110504508	0.00126787810586393	0.000618529506027699
1926	124.575584411621	-15.5324192047119	5.70810413360596	0.0162028968334198	-0.000680167751852423	-0.0117190945893526	0.00418994715437293
1927	126.523628234863	-15.5324192047119	5.77303886413574	-0.00197886489331722	-0.00132951640989631	-0.0026282137259841	0.000293855206109583
1928	125.224937438965	-14.8830709457397	6.16264820098877	0.00191722682211548	0.00711201597005129	-0.00197886489331722	-0.00782300252467394
1929	123.926239013672	-15.5324192047119	5.77303886413574	-0.00100484199356288	0.0022419011220336	-0.00522560812532902	0.00321592413820326
1930	125.874282836914	-15.2077445983887	5.83797359466553	0.0145795252174139	0.00483929552137852	-0.0126931173726916	0.00646266713738441
1931	124.575584411621	-14.8830709457397	5.90290880203247	0.0239950809627771	0.000618529506027699	-0.0146411629393697	-0.0026282137259841
1932	123.926239013672	-15.8570938110352	6.03277826309204	0.00711201597005129	0.00289124972186983	-0.00717365415766835	0.00646266713738441
1933	124.575584411621	-14.5583963394165	5.90290880203247	-0.00782300252467394	0.00483929552137852	0.00678734155371785	0.00354059832170606
1934	124.575584411621	-14.2337217330933	5.77303886413574	0.00386527273803949	0.0103587592020631	0.0103587592020631	-0.000680167751852423
1935	125.224937438965	-14.2337217330933	6.42238759994507	0.0168522447347641	0.00289124972186983	0.00646266713738441	-0.00230353930965066
1936	126.523628234863	-16.8311157226563	6.03277826309204	0.00516396993771195	-0.00814767740666866	-0.00587495695799589	0.00321592413820326
1937	126.523628234863	-14.8830709457397	5.70810413360596	0.0100340843200684	0.00289124972186983	0.0022419011220336	0.00126787810586393
1938	123.926239013672	-14.8830709457397	5.57823419570923	-0.00814767740666866	-3.08191010844894e-05	0.00386527273803949	0.00289124972186983
1939	125.224937438965	-14.2337217330933	5.90290880203247	0.00126787810586393	0.000618529506027699	0.0022419011220336	-0.00587495695799589
1940	126.523628234863	-15.2077445983887	5.96784353256226	0.0197743140161037	-0.000355493422830477	0.0116574559360743	-0.00132951640989631
1941	125.874282836914	-15.2077445983887	6.16264820098877	0.0022419011220336	-0.00490093370899558	-0.00847235135734081	-0.00230353930965066
1942	125.224937438965	-15.2077445983887	6.09771347045898	0.00451462110504508	-0.00197886489331722	-0.00977104809135199	-0.00230353930965066
1943	124.575584411621	-15.8570938110352	5.51329946517944	-0.00814767740666866	-0.0120437685400248	0.000618529506027699	-0.00587495695799589
1944	125.224937438965	-15.5324192047119	5.83797359466553	-0.0146411629393697	-0.00522560812532902	0.011982130818069	-0.00100484199356288
1945	123.926239013672	-15.5324192047119	5.90290880203247	-0.00977104809135199	-0.0156151866540313	0.020423661917448	0.000943203864153475
1946	125.874282836914	-14.2337217330933	5.77303886413574	0.00191722682211548	-0.00197886489331722	0.0194496400654316	0.00581331877037883
1947	125.224937438965	-14.2337217330933	5.83797359466553	0.0113327819854021	-0.0146411629393697	0.0149041991680861	0.000943203864153475
1948	125.224937438965	-14.5583963394165	6.03277826309204	-0.00555028254166245	-0.00197886489331722	0.00646266713738441	-3.08191010844894e-05
1949	125.874282836914	-15.8570938110352	6.22758293151855	-0.0117190945893526	-0.00295288790948689	0.00256657530553639	-0.00555028254166245
1950	126.523628234863	-16.1817684173584	6.03277826309204	0.00159255252219737	-0.0026282137259841	0.00418994715437293	0.00711201597005129
1951	123.926239013672	-14.5583963394165	5.70810413360596	-0.00490093370899558	-0.0026282137259841	0.00126787810586393	0.00159255252219737
1952	122.627540588379	-14.2337217330933	5.83797359466553	-0.00425158534198999	0.000618529506027699	0.00191722682211548	0.000943203864153475
1953	126.523628234863	-15.2077445983887	5.57823419570923	-0.00555028254166245	0.00711201597005129	-3.08191010844894e-05	0.00581331877037883
1954	125.874282836914	-15.2077445983887	6.09771347045898	0.00581331877037883	0.00906006153672934	-0.0126931173726916	-0.00555028254166245
1955	125.224937438965	-14.5583963394165	5.96784353256226	0.00646266713738441	0.0168522447347641	0.00581331877037883	0.00159255252219737
1956	126.523628234863	-16.1817684173584	6.35745286941528	0.0126314787194133	-0.00165419070981443	-0.0133424662053585	0.000618529506027699
1957	125.224937438965	-15.8570938110352	5.83797359466553	-0.00327756232582033	0.00516396993771195	-0.00652430532500148	0.00191722682211548
1958	124.575584411621	-15.5324192047119	6.09771347045898	-3.08191010844894e-05	0.00711201597005129	-0.00684897974133492	0.000293855206109583
1959	125.874282836914	-15.8570938110352	5.83797359466553	0.0113327819854021	0.0152288740500808	-0.00360223650932312	-0.00619963090866804
1960	125.874282836914	-15.2077445983887	5.96784353256226	0.0223717093467712	0.00516396993771195	0.00159255252219737	-0.00360223650932312
1961	126.523628234863	-15.5324192047119	6.03277826309204	0.0142548503354192	0.0106834331527352	-0.00360223650932312	0.00548864435404539
1962	125.224937438965	-14.5583963394165	6.22758293151855	0.0236704051494598	0.00646266713738441	-0.0143164889886975	0.00159255252219737
1963	125.224937438965	-15.5324192047119	5.83797359466553	-0.0113944197073579	-0.00360223650932312	-0.00814767740666866	-0.00782300252467394
1964	124.575584411621	-14.2337217330933	5.44836473464966	0.0106834331527352	0.00906006153672934	-0.00879702530801296	-0.00977104809135199
1965	121.978187561035	-14.5583963394165	5.51329946517944	-0.0110697457566857	0.00548864435404539	-0.00360223650932312	-0.00327756232582033
1966	124.575584411621	-14.5583963394165	5.77303886413574	0.052891094237566	0.00321592413820326	-0.0026282137259841	-0.00425158534198999
1967	123.926239013672	-14.5583963394165	5.51329946517944	-0.00392691092565656	-0.00100484199356288	0.00841071270406246	0.00548864435404539
1968	126.523628234863	-14.2337217330933	5.90290880203247	0.00126787810586393	0.0022419011220336	0.00191722682211548	-0.00230353930965066
1969	125.874282836914	-14.8830709457397	6.22758293151855	-0.00327756232582033	-0.00619963090866804	0.00191722682211548	-0.00555028254166245
1970	125.874282836914	-16.1817684173584	5.83797359466553	0.0145795252174139	-0.00425158534198999	-0.00165419070981443	-0.00197886489331722
1971	125.224937438965	-14.5583963394165	5.83797359466553	-0.00977104809135199	-0.00425158534198999	-3.08191010844894e-05	0.00808603875339031
1972	121.978187561035	-13.5843734741211	5.77303886413574	-0.0165892094373703	0.00386527273803949	0.0100340843200684	-0.00295288790948689
1973	125.874282836914	-15.5324192047119	6.09771347045898	-0.00684897974133492	0.00289124972186983	-0.00652430532500148	0.00289124972186983
1974	125.224937438965	-14.2337217330933	5.64316940307617	0.00516396993771195	0.0103587592020631	-0.032173577696085	-0.00360223650932312
1975	125.874282836914	-15.5324192047119	6.29251766204834	0.00776136433705688	0.00711201597005129	-0.0412644557654858	-0.00100484199356288
1976	126.523628234863	-16.5064430236816	6.42238759994507	0.00808603875339031	-0.00100484199356288	-0.0315242260694504	0.00906006153672934
1977	126.523628234863	-14.8830709457397	5.70810413360596	0.00191722682211548	0.00548864435404539	-0.0175632312893867	0.00418994715437293
1978	123.926239013672	-13.9090480804443	5.64316940307617	-0.00490093370899558	0.0022419011220336	-0.00977104809135199	0.00483929552137852
1979	125.224937438965	-15.5324192047119	5.96784353256226	-0.0247060675173998	0.00191722682211548	0.00483929552137852	-0.00165419070981443
1980	126.523628234863	-15.8570938110352	5.83797359466553	0.00191722682211548	0.00646266713738441	0.01847561635077	-0.00197886489331722
1981	125.224937438965	-14.2337217330933	5.57823419570923	-0.00977104809135199	0.00256657530553639	0.0113327819854021	0.00548864435404539
1982	125.224937438965	-15.2077445983887	6.29251766204834	0.00483929552137852	0.000618529506027699	0.00938473641872406	0.00483929552137852
1983	124.575584411621	-16.5064430236816	5.96784353256226	0.000293855206109583	-0.00327756232582033	0.0113327819854021	0.00581331877037883
1984	124.575584411621	-14.2337217330933	5.38343000411987	-0.0107450718060136	0.00646266713738441	0.000293855206109583	-0.00295288790948689
1985	122.627540588379	-15.5324192047119	5.64316940307617	0.000293855206109583	-0.00165419070981443	0.00938473641872406	-0.00555028254166245
1986	126.523628234863	-15.5324192047119	5.77303886413574	-0.00327756232582033	-0.00230353930965066	0.00386527273803949	0.00808603875339031
1987	126.523628234863	-15.5324192047119	5.51329946517944	0.00126787810586393	-0.00197886489331722	0.00548864435404539	0.00841071270406246
1988	126.523628234863	-15.2077445983887	5.70810413360596	0.0116574559360743	0.00289124972186983	-0.00327756232582033	0.00191722682211548
1989	125.224937438965	-15.8570938110352	6.22758293151855	-0.023407369852066	-0.00425158534198999	-0.00652430532500148	0.00191722682211548
1990	125.874282836914	-16.5064430236816	6.09771347045898	0.00451462110504508	-0.00684897974133492	0.00321592413820326	-0.00522560812532902
1991	124.575584411621	-15.5324192047119	5.96784353256226	-0.00295288790948689	-0.00197886489331722	-0.00684897974133492	0.00418994715437293
1992	121.328842163086	-14.8830709457397	5.77303886413574	-0.00230353930965066	-0.00457625929266214	0.00354059832170606	0.0022419011220336
1993	125.224937438965	-14.2337217330933	5.77303886413574	0.00906006153672934	0.00516396993771195	-0.00912170019000769	-0.00197886489331722
1994	127.172981262207	-15.5324192047119	5.83797359466553	-0.00490093370899558	0.0158782228827477	-0.0133424662053585	0.00646266713738441
1995	125.224937438965	-14.8830709457397	5.96784353256226	0.00841071270406246	0.00938473641872406	-0.00847235135734081	-0.00392691092565656
1996	125.224937438965	-15.2077445983887	6.03277826309204	-0.00197886489331722	0.00548864435404539	-0.00360223650932312	-0.000680167751852423
1997	125.874282836914	-15.2077445983887	5.83797359466553	0.00906006153672934	0.00191722682211548	-0.00944637414067984	0.00418994715437293
1998	123.926239013672	-14.5583963394165	5.64316940307617	-0.00782300252467394	0.0132808275520802	-0.0130177913233638	-0.00619963090866804
1999	121.978187561035	-14.5583963394165	5.57823419570923	-0.00197886489331722	0.0116574559360743	-0.00879702530801296	-0.00295288790948689
2000	124.575584411621	-14.8830709457397	5.64316940307617	0.0132808275520802	0.00678734155371785	-0.00782300252467394	-0.00457625929266214
[truncated: 7,840 more rows]
