# Supplementary material for: Precise instruction and consideration of the vertical and horizontal force component increases validity and reliability of the 90:20 Isometric Posterior Chain Test
Source: PLoS One. 2024 Oct 28;19(10):e0312843. doi: 10.1371/journal.pone.0312843 (PMC11515970; doi:10.1371/journal.pone.0312843)
Supplement: S1 File — (ZIP) [file pone.0312843.s001.zip › S1_Raw_Data/M1_P17_v_3.csv]

1	121.978187561035	-1.24674940109253	5.90290880203247	0.0200989879667759	0.00743668992072344	-0.00425158534198999	-0.00360223650932312
2	121.978187561035	-1.5714236497879	6.03277826309204	0.0123068047687411	0.00256657530553639	-3.08191010844894e-05	-0.00490093370899558
3	119.380798339844	-0.597400724887848	5.83797359466553	-0.00295288790948689	-0.00847235135734081	-0.000355493422830477	0.00289124972186983
4	121.328842163086	-0.922075033187866	6.22758293151855	-0.0133424662053585	0.00289124972186983	-0.00619963090866804	-0.00100484199356288
5	120.030143737793	-0.922075033187866	6.35745286941528	-0.0104203969240189	-0.00392691092565656	0.0100340843200684	0.00711201597005129
6	120.030143737793	-1.5714236497879	5.96784353256226	0.0022419011220336	0.000618529506027699	0.00516396993771195	0.00483929552137852
7	121.328842163086	-0.922075033187866	5.77303886413574	-0.00360223650932312	0.00516396993771195	-0.00490093370899558	0.000293855206109583
8	120.679496765137	0.0519478917121887	5.12369012832642	-0.00912170019000769	-0.00197886489331722	0.00581331877037883	0.00906006153672934
9	121.328842163086	-1.24674940109253	5.70810413360596	0.00581331877037883	-0.000355493422830477	-0.00587495695799589	0.00451462110504508
10	121.328842163086	-1.89609801769257	5.96784353256226	-0.000680167751852423	-0.00360223650932312	0.000293855206109583	0.00808603875339031
11	120.030143737793	-1.5714236497879	5.96784353256226	0.0158782228827477	0.00516396993771195	0.000943203864153475	-0.00230353930965066
12	121.328842163086	-0.27272641658783	5.96784353256226	0.0116574559360743	0.00873538758605719	-0.0139918150380254	-0.00165419070981443
13	118.7314453125	0.0519478917121887	5.38343000411987	-0.00457625929266214	0.00711201597005129	-0.00360223650932312	0.00289124972186983
14	118.082099914551	-0.27272641658783	5.57823419570923	0.000618529506027699	0.00321592413820326	-0.00197886489331722	-0.00100484199356288
15	120.679496765137	-1.5714236497879	5.77303886413574	-0.00977104809135199	0.00776136433705688	-0.00392691092565656	-0.00230353930965066
16	121.328842163086	-0.922075033187866	5.57823419570923	0.00841071270406246	0.00938473641872406	-0.0100957229733467	-0.00327756232582033
17	121.328842163086	-1.89609801769257	6.29251766204834	0.00613799272105098	0.00646266713738441	-0.0110697457566857	-0.00749832857400179
18	119.380798339844	-1.89609801769257	6.29251766204834	0.00483929552137852	-0.00295288790948689	0.00159255252219737	-0.00522560812532902
19	120.030143737793	-1.5714236497879	5.90290880203247	0.00354059832170606	-0.00847235135734081	0.00386527273803949	0.00613799272105098
20	121.978187561035	-1.89609801769257	5.96784353256226	0.00418994715437293	0.000618529506027699	0.00289124972186983	-0.00100484199356288
21	120.030143737793	-1.5714236497879	5.96784353256226	-0.0133424662053585	0.00938473641872406	-0.00652430532500148	-0.00295288790948689
22	119.380798339844	-1.24674940109253	5.90290880203247	0.00126787810586393	0.00354059832170606	-0.00197886489331722	0.00646266713738441
23	119.380798339844	-0.597400724887848	5.51329946517944	0.0149041991680861	-0.00879702530801296	0.00418994715437293	0.00386527273803949
24	121.978187561035	-1.24674940109253	5.64316940307617	-0.0123684434220195	-0.0026282137259841	0.00613799272105098	-0.00230353930965066
25	120.030143737793	-0.597400724887848	5.70810413360596	-0.00847235135734081	-0.00197886489331722	-0.00360223650932312	0.00256657530553639
26	120.030143737793	-0.922075033187866	5.44836473464966	0.0126314787194133	-0.00197886489331722	0.00581331877037883	0.000618529506027699
27	121.328842163086	-2.22077226638794	5.83797359466553	-0.00165419070981443	-0.0113944197073579	-0.00360223650932312	-0.00652430532500148
28	121.328842163086	-2.22077226638794	5.83797359466553	-0.0117190945893526	-0.00782300252467394	0.00841071270406246	0.00256657530553639
29	118.7314453125	-1.24674940109253	5.77303886413574	0.0116574559360743	-0.00879702530801296	0.00808603875339031	0.00516396993771195
30	117.432754516602	-0.27272641658783	5.83797359466553	-0.0172385573387146	-0.0026282137259841	0.000943203864153475	0.00841071270406246
31	120.030143737793	-0.27272641658783	6.22758293151855	0.00418994715437293	0.00743668992072344	-0.00132951640989631	-0.0026282137259841
32	122.627540588379	-0.922075033187866	5.77303886413574	-0.00327756232582033	0.00548864435404539	-0.00782300252467394	-0.00912170019000769
33	120.679496765137	-0.27272641658783	5.44836473464966	0.000618529506027699	0.01100810803473	-0.00457625929266214	0.0022419011220336
34	120.679496765137	-0.597400724887848	5.77303886413574	-0.000680167751852423	0.00873538758605719	-0.00295288790948689	-0.00100484199356288
35	120.679496765137	-0.922075033187866	5.83797359466553	0.00451462110504508	0.00483929552137852	-0.00555028254166245	0.00386527273803949
36	119.380798339844	-1.89609801769257	5.96784353256226	0.0123068047687411	0.00841071270406246	-0.0100957229733467	-0.0026282137259841
37	120.030143737793	-0.27272641658783	5.96784353256226	0.000618529506027699	0.012956153601408	-0.00555028254166245	-0.0104203969240189
38	117.432754516602	0.376622200012207	5.70810413360596	0.00451462110504508	0.0136055024340749	-0.0104203969240189	0.00678734155371785
39	120.679496765137	-1.24674940109253	6.03277826309204	0.00159255252219737	0.00808603875339031	-0.00684897974133492	-0.00652430532500148
40	121.328842163086	-1.5714236497879	5.90290880203247	0.00126787810586393	0.00776136433705688	-0.00490093370899558	-0.00295288790948689
41	119.380798339844	-0.597400724887848	5.70810413360596	0.0165275707840919	0.0165275707840919	-0.00749832857400179	0.00938473641872406
42	120.030143737793	-0.922075033187866	5.83797359466553	-0.00977104809135199	-0.00295288790948689	-0.00100484199356288	-0.00587495695799589
43	122.627540588379	-2.5454466342926	6.09771347045898	-0.00619963090866804	-0.00717365415766835	0.012956153601408	-0.00684897974133492
44	119.380798339844	-0.922075033187866	6.29251766204834	-0.00912170019000769	-0.0100957229733467	0.00970941036939621	0.00289124972186983
45	122.627540588379	-1.5714236497879	6.03277826309204	-0.0100957229733467	-0.00912170019000769	0.00938473641872406	-0.000355493422830477
46	120.030143737793	-0.922075033187866	5.90290880203247	-0.00165419070981443	-0.00165419070981443	0.0116574559360743	0.00159255252219737
47	120.030143737793	-0.597400724887848	5.77303886413574	0.00159255252219737	-0.00555028254166245	0.000618529506027699	0.00613799272105098
48	120.679496765137	-0.27272641658783	5.64316940307617	0.0239950809627771	-0.00100484199356288	0.0113327819854021	0.00646266713738441
49	121.328842163086	-0.27272641658783	5.57823419570923	-0.0136671401560307	-0.00782300252467394	0.00418994715437293	0.00581331877037883
50	121.328842163086	-1.89609801769257	6.35745286941528	-0.00230353930965066	0.00321592413820326	-0.00457625929266214	0.00386527273803949
51	122.627540588379	-1.89609801769257	6.03277826309204	0.00906006153672934	-0.00879702530801296	-0.00457625929266214	-0.0120437685400248
52	120.030143737793	-1.89609801769257	5.51329946517944	0.011982130818069	-0.0243813935667276	-0.00457625929266214	0.00548864435404539
53	122.627540588379	-1.5714236497879	5.64316940307617	0.00126787810586393	-0.0110697457566857	-0.00457625929266214	-0.00360223650932312
54	120.030143737793	-0.922075033187866	5.70810413360596	-0.00100484199356288	-0.00814767740666866	-3.08191010844894e-05	-0.00165419070981443
55	118.7314453125	-1.24674940109253	5.57823419570923	0.00126787810586393	-0.00684897974133492	-0.0026282137259841	0.000943203864153475
56	121.978187561035	-0.597400724887848	5.64316940307617	-0.00132951640989631	-0.0240567177534103	-0.0191866029053926	-0.00197886489331722
57	121.328842163086	-0.922075033187866	5.90290880203247	-0.0100957229733467	0.00386527273803949	-0.021459324285388	-0.00327756232582033
58	121.978187561035	-1.89609801769257	5.96784353256226	-0.00684897974133492	0.000943203864153475	-0.0104203969240189	-0.00392691092565656
59	121.328842163086	-0.597400724887848	5.70810413360596	0.01100810803473	-3.08191010844894e-05	0.00386527273803949	-0.00327756232582033
60	119.380798339844	-1.24674940109253	5.83797359466553	0.00841071270406246	-0.0107450718060136	-0.00555028254166245	-0.0026282137259841
61	121.328842163086	-0.922075033187866	5.83797359466553	0.012956153601408	0.000943203864153475	-0.00684897974133492	-0.00132951640989631
62	121.328842163086	-1.24674940109253	6.16264820098877	0.00776136433705688	-0.00749832857400179	-0.00327756232582033	-0.0107450718060136
63	117.432754516602	-0.27272641658783	6.8119969367981	-0.0165892094373703	-0.000355493422830477	0.000293855206109583	0.00289124972186983
64	122.627540588379	-1.5714236497879	6.29251766204834	-0.000355493422830477	-0.00782300252467394	0.00678734155371785	0.00841071270406246
65	121.328842163086	-0.922075033187866	5.51329946517944	-3.08191010844894e-05	-0.00425158534198999	0.011982130818069	0.0022419011220336
66	120.679496765137	-0.922075033187866	5.31849479675293	-0.00360223650932312	0.00289124972186983	-0.00977104809135199	0.00354059832170606
67	121.328842163086	-0.597400724887848	5.64316940307617	0.00289124972186983	0.00354059832170606	-0.00100484199356288	-0.00847235135734081
68	120.679496765137	-0.27272641658783	5.51329946517944	0.0175015944987535	-0.0026282137259841	-0.00425158534198999	-0.0026282137259841
69	120.030143737793	-2.5454466342926	6.09771347045898	-0.00977104809135199	0.000943203864153475	0.00256657530553639	0.00451462110504508
70	121.978187561035	-1.5714236497879	6.03277826309204	0.00386527273803949	0.00418994715437293	-0.00132951640989631	0.00289124972186983
71	118.082099914551	0.0519478917121887	5.51329946517944	0.00386527273803949	0.00418994715437293	-0.00522560812532902	-0.000680167751852423
72	121.328842163086	-1.89609801769257	5.77303886413574	0.00873538758605719	0.01100810803473	-0.0110697457566857	0.000293855206109583
73	120.679496765137	0.0519478917121887	5.64316940307617	0.00906006153672934	0.00646266713738441	-0.000355493422830477	-0.00457625929266214
74	121.328842163086	-1.89609801769257	5.70810413360596	0.00711201597005129	0.00841071270406246	-0.0026282137259841	0.00451462110504508
75	122.627540588379	-1.89609801769257	6.16264820098877	0.00711201597005129	0.00483929552137852	-0.0204853005707264	-3.08191010844894e-05
76	121.328842163086	-0.597400724887848	6.03277826309204	0.011982130818069	0.0132808275520802	-0.00847235135734081	-0.00392691092565656
77	120.030143737793	-1.89609801769257	6.22758293151855	-0.0120437685400248	-0.00425158534198999	-0.0156151866540313	-0.00425158534198999
78	120.679496765137	-0.597400724887848	5.64316940307617	-0.0117190945893526	0.00191722682211548	0.00418994715437293	-0.00555028254166245
79	120.030143737793	-0.922075033187866	5.70810413360596	-0.00295288790948689	-0.00197886489331722	-0.00295288790948689	0.00483929552137852
80	118.082099914551	-1.24674940109253	5.77303886413574	-0.00652430532500148	0.00386527273803949	-0.00230353930965066	0.00483929552137852
81	120.030143737793	0.0519478917121887	5.44836473464966	0.012956153601408	0.00841071270406246	-0.00619963090866804	-0.00619963090866804
82	121.978187561035	-1.5714236497879	5.77303886413574	-0.00749832857400179	0.00451462110504508	-0.00782300252467394	-0.00749832857400179
83	122.627540588379	-1.89609801769257	5.90290880203247	-0.0117190945893526	0.00256657530553639	0.000618529506027699	-0.00230353930965066
84	121.978187561035	-0.922075033187866	5.64316940307617	0.00711201597005129	-0.00587495695799589	0.00873538758605719	0.00321592413820326
85	120.030143737793	-1.5714236497879	5.57823419570923	0.00159255252219737	-0.00749832857400179	0.00613799272105098	0.00516396993771195
86	120.030143737793	-1.24674940109253	5.57823419570923	-0.00977104809135199	0.00159255252219737	0.0132808275520802	-0.00197886489331722
87	120.679496765137	0.376622200012207	6.03277826309204	-0.00490093370899558	0.00646266713738441	-3.08191010844894e-05	-0.00360223650932312
88	117.432754516602	0.0519478917121887	5.90290880203247	-0.023407369852066	0.00256657530553639	0.00256657530553639	-0.00327756232582033
89	118.7314453125	-0.27272641658783	6.16264820098877	-0.0143164889886975	-0.00392691092565656	0.00906006153672934	0.00289124972186983
90	120.030143737793	-1.5714236497879	5.83797359466553	-0.00879702530801296	-0.000355493422830477	0.00386527273803949	0.0100340843200684
91	123.276885986328	-1.89609801769257	5.83797359466553	0.00354059832170606	0.00321592413820326	-0.00619963090866804	0.0100340843200684
92	120.679496765137	-0.922075033187866	5.77303886413574	0.012956153601408	0.0149041991680861	0.00483929552137852	-0.00100484199356288
93	121.328842163086	-2.22077226638794	6.16264820098877	0.00776136433705688	0.00483929552137852	-0.00425158534198999	0.0022419011220336
94	121.978187561035	-2.22077226638794	5.77303886413574	0.00873538758605719	-3.08191010844894e-05	0.000943203864153475	0.00354059832170606
95	120.030143737793	0.0519478917121887	5.77303886413574	-0.000355493422830477	0.0103587592020631	-0.00782300252467394	-0.000355493422830477
96	116.783401489258	-0.27272641658783	5.90290880203247	0.00678734155371785	0.00581331877037883	-0.017887907102704	0.00256657530553639
97	118.082099914551	-0.27272641658783	5.51329946517944	-0.00425158534198999	0.011982130818069	-0.0026282137259841	-0.00327756232582033
98	119.380798339844	-0.27272641658783	5.38343000411987	-0.0123684434220195	0.00678734155371785	0.000618529506027699	0.00906006153672934
99	121.978187561035	-0.27272641658783	5.38343000411987	0.0022419011220336	0.00873538758605719	-0.00230353930965066	0.00711201597005129
100	121.328842163086	-0.922075033187866	5.70810413360596	-0.00490093370899558	0.00354059832170606	0.0022419011220336	-0.000355493422830477
101	118.7314453125	-1.89609801769257	6.29251766204834	0.0197743140161037	-0.00230353930965066	-0.00457625929266214	-0.0026282137259841
102	120.030143737793	-1.24674940109253	6.16264820098877	0.0834104791283607	-0.00165419070981443	-0.00132951640989631	0.00159255252219737
103	120.030143737793	-0.922075033187866	5.96784353256226	0.0580858811736107	-0.00457625929266214	0.0022419011220336	-0.00457625929266214
104	116.783401489258	0.0519478917121887	5.70810413360596	-0.0273034609854221	-0.00230353930965066	0.00289124972186983	0.00970941036939621
105	118.7314453125	-0.27272641658783	6.03277826309204	0.00386527273803949	-0.00490093370899558	-3.08191010844894e-05	-0.00132951640989631
106	121.978187561035	-0.922075033187866	6.03277826309204	0.00841071270406246	-0.0026282137259841	0.000293855206109583	0.00646266713738441
107	121.328842163086	-1.24674940109253	5.96784353256226	0.0181509424000978	-0.00522560812532902	-0.00619963090866804	0.00191722682211548
108	121.328842163086	-1.24674940109253	6.09771347045898	-0.0208099745213985	-0.00814767740666866	0.00516396993771195	-0.00327756232582033
109	118.7314453125	-0.922075033187866	6.03277826309204	0.000943203864153475	-0.0139918150380254	0.00808603875339031	0.011982130818069
110	120.030143737793	-1.5714236497879	5.57823419570923	0.0132808275520802	-0.00847235135734081	-0.000680167751852423	0.00841071270406246
111	120.679496765137	-0.922075033187866	5.77303886413574	0.00646266713738441	0.00354059832170606	0.00646266713738441	0.00256657530553639
112	117.432754516602	-0.27272641658783	5.70810413360596	0.00289124972186983	0.00581331877037883	0.00321592413820326	-0.00132951640989631
113	120.030143737793	-1.24674940109253	5.83797359466553	-0.00425158534198999	0.00776136433705688	-0.00814767740666866	-0.00165419070981443
114	120.030143737793	0.376622200012207	5.64316940307617	-0.0026282137259841	0.01100810803473	-0.00587495695799589	0.00159255252219737
115	120.030143737793	-0.27272641658783	5.83797359466553	0.00613799272105098	0.00873538758605719	-0.00295288790948689	0.00613799272105098
116	120.679496765137	-1.24674940109253	5.64316940307617	-0.000355493422830477	0.00321592413820326	-0.0152905117720366	-0.0126931173726916
117	120.679496765137	-1.24674940109253	5.70810413360596	0.0123068047687411	0.0149041991680861	-0.00490093370899558	-0.0026282137259841
118	119.380798339844	-1.89609801769257	5.77303886413574	-0.00100484199356288	-0.000680167751852423	-0.00717365415766835	-0.00490093370899558
119	118.082099914551	0.0519478917121887	5.51329946517944	0.00938473641872406	-0.0146411629393697	0.00776136433705688	0.00159255252219737
120	120.030143737793	-0.597400724887848	5.96784353256226	0.0210730116814375	0.00289124972186983	-0.00555028254166245	0.00256657530553639
121	119.380798339844	-1.24674940109253	6.35745286941528	-0.00327756232582033	0.012956153601408	-0.00360223650932312	0.00354059832170606
122	119.380798339844	-0.597400724887848	6.03277826309204	0.000293855206109583	0.00451462110504508	-0.00230353930965066	-0.00619963090866804
123	119.380798339844	0.0519478917121887	5.38343000411987	-0.0026282137259841	-0.00619963090866804	0.00256657530553639	0.000293855206109583
124	119.380798339844	-0.27272641658783	5.31849479675293	-0.00100484199356288	-0.0100957229733467	-0.00717365415766835	0.00191722682211548
125	120.679496765137	-0.922075033187866	5.90290880203247	0.0175015944987535	-0.00652430532500148	0.00743668992072344	-0.00457625929266214
126	121.328842163086	-1.89609801769257	6.22758293151855	0.0022419011220336	-0.00847235135734081	-0.00197886489331722	0.00256657530553639
127	121.328842163086	-1.89609801769257	6.09771347045898	-0.00684897974133492	-0.00165419070981443	0.00256657530553639	-0.00197886489331722
128	120.679496765137	-0.922075033187866	6.22758293151855	-0.00619963090866804	0.00354059832170606	0.00613799272105098	0.00126787810586393
129	118.7314453125	-1.24674940109253	6.16264820098877	-0.00392691092565656	0.0022419011220336	0.00126787810586393	0.00354059832170606
130	118.7314453125	0.0519478917121887	5.83797359466553	0.0116574559360743	0.00613799272105098	-0.00587495695799589	0.000293855206109583
131	119.380798339844	0.0519478917121887	5.44836473464966	-0.0026282137259841	0.0152288740500808	-0.00555028254166245	-3.08191010844894e-05
132	121.328842163086	-1.24674940109253	5.51329946517944	0.00646266713738441	0.01100810803473	-0.00392691092565656	-0.00295288790948689
133	119.380798339844	1.02597081661224	5.83797359466553	0.00678734155371785	0.00354059832170606	-0.00944637414067984	0.00256657530553639
134	119.380798339844	-0.922075033187866	6.42238759994507	0.00451462110504508	-0.00165419070981443	0.0022419011220336	0.00126787810586393
135	121.328842163086	-2.22077226638794	6.35745286941528	0.00386527273803949	0.000618529506027699	-0.0100957229733467	0.00126787810586393
136	120.679496765137	-0.922075033187866	5.57823419570923	0.00678734155371785	0.00451462110504508	-0.0136671401560307	-0.00652430532500148
137	119.380798339844	-1.5714236497879	5.96784353256226	-0.00100484199356288	0.00159255252219737	-0.0110697457566857	0.00289124972186983
138	119.380798339844	-1.5714236497879	6.03277826309204	0.000618529506027699	-0.00360223650932312	0.00451462110504508	-0.00847235135734081
139	120.679496765137	-1.5714236497879	5.70810413360596	-0.00555028254166245	-0.00782300252467394	0.00451462110504508	-0.000355493422830477
140	120.030143737793	-0.27272641658783	5.44836473464966	0.00873538758605719	-0.000680167751852423	-0.00230353930965066	0.00191722682211548
141	120.030143737793	0.701296508312225	5.77303886413574	-0.00717365415766835	0.00613799272105098	-0.00327756232582033	-0.00327756232582033
142	121.328842163086	-1.5714236497879	5.83797359466553	0.0113327819854021	-0.00912170019000769	-0.00587495695799589	0.00159255252219737
143	120.030143737793	-0.922075033187866	5.77303886413574	-0.00684897974133492	-0.0130177913233638	-0.00230353930965066	-0.00295288790948689
144	120.030143737793	-0.922075033187866	5.90290880203247	0.00808603875339031	-0.00749832857400179	0.00613799272105098	-0.00165419070981443
145	119.380798339844	-1.24674940109253	5.90290880203247	-0.00555028254166245	0.00321592413820326	0.00159255252219737	0.00516396993771195
146	117.432754516602	-0.27272641658783	5.96784353256226	0.000293855206109583	0.00191722682211548	-0.00457625929266214	-0.000355493422830477
147	119.380798339844	-0.27272641658783	6.03277826309204	0.00321592413820326	0.000943203864153475	0.00646266713738441	0.000618529506027699
148	120.030143737793	0.0519478917121887	5.77303886413574	-0.0126931173726916	-0.00230353930965066	-0.00490093370899558	0.000943203864153475
149	120.030143737793	-0.922075033187866	6.48732233047485	0.000943203864153475	-0.00555028254166245	0.00418994715437293	-0.000680167751852423
150	120.679496765137	-1.24674940109253	6.03277826309204	-0.00814767740666866	0.00483929552137852	-0.00587495695799589	-0.00197886489331722
151	120.030143737793	-1.89609801769257	5.57823419570923	0.00613799272105098	-0.00360223650932312	-0.00457625929266214	0.00970941036939621
152	120.030143737793	-1.24674940109253	5.77303886413574	0.00516396993771195	0.00548864435404539	-0.00847235135734081	-0.00555028254166245
153	118.082099914551	-0.27272641658783	5.96784353256226	0.000293855206109583	0.00841071270406246	-0.00587495695799589	0.000618529506027699
154	119.380798339844	-0.922075033187866	6.03277826309204	-0.0126931173726916	0.00678734155371785	0.00191722682211548	0.00289124972186983
155	120.679496765137	-0.27272641658783	5.64316940307617	0.0022419011220336	0.000943203864153475	-0.00360223650932312	0.000618529506027699
156	120.030143737793	0.376622200012207	5.38343000411987	-0.00295288790948689	0.0181509424000978	-0.0162645354866982	0.000943203864153475
157	119.380798339844	-0.27272641658783	5.25356006622314	-0.00327756232582033	0.00646266713738441	-0.00782300252467394	-0.00457625929266214
158	119.380798339844	0.0519478917121887	5.64316940307617	0.00321592413820326	0.0100340843200684	-0.00717365415766835	0.00159255252219737
159	122.627540588379	-2.5454466342926	5.90290880203247	-0.0169138833880424	-0.00684897974133492	0.00516396993771195	0.00256657530553639
160	120.679496765137	-1.24674940109253	6.09771347045898	-0.000680167751852423	-3.08191010844894e-05	0.00516396993771195	-0.000355493422830477
161	118.7314453125	0.0519478917121887	5.83797359466553	0.00646266713738441	0.0132808275520802	-0.00587495695799589	-0.00555028254166245
162	119.380798339844	-0.922075033187866	5.77303886413574	0.0132808275520802	0.00191722682211548	-0.000680167751852423	0.00678734155371785
163	120.679496765137	-0.597400724887848	5.70810413360596	-0.0120437685400248	0.00743668992072344	0.00126787810586393	-0.00165419070981443
164	120.679496765137	-1.24674940109253	5.57823419570923	-0.00652430532500148	-0.00587495695799589	-0.00457625929266214	0.00386527273803949
165	119.380798339844	-0.27272641658783	5.25356006622314	0.00418994715437293	-0.00132951640989631	0.00354059832170606	0.00191722682211548
166	120.030143737793	0.0519478917121887	5.70810413360596	0.000618529506027699	0.00613799272105098	-0.00230353930965066	-0.00230353930965066
167	120.030143737793	-0.597400724887848	6.03277826309204	-0.00392691092565656	-0.0026282137259841	0.00451462110504508	-0.00782300252467394
168	120.030143737793	-0.922075033187866	5.70810413360596	0.013930176384747	-0.00717365415766835	-0.0026282137259841	-0.00132951640989631
169	119.380798339844	0.0519478917121887	5.38343000411987	-0.0117190945893526	-0.00360223650932312	0.00906006153672934	0.00646266713738441
170	120.030143737793	-1.24674940109253	5.70810413360596	-0.00814767740666866	-0.000355493422830477	0.00646266713738441	0.00548864435404539
171	118.7314453125	-0.922075033187866	5.83797359466553	0.00646266713738441	0.00970941036939621	-0.00555028254166245	-0.00360223650932312
172	119.380798339844	-0.27272641658783	5.64316940307617	0.0106834331527352	0.00678734155371785	-0.0104203969240189	-0.00555028254166245
173	121.328842163086	-1.24674940109253	5.83797359466553	0.00548864435404539	0.0103587592020631	-0.0104203969240189	-0.00587495695799589
174	121.328842163086	0.0519478917121887	6.16264820098877	-0.00587495695799589	0.00613799272105098	-0.00684897974133492	0.00483929552137852
175	118.7314453125	-0.922075033187866	5.96784353256226	0.00678734155371785	-0.00457625929266214	-0.0172385573387146	0.00516396993771195
176	120.030143737793	-1.89609801769257	5.83797359466553	0.00678734155371785	-0.00879702530801296	-0.0188619289547205	-0.00522560812532902
177	118.7314453125	0.0519478917121887	5.77303886413574	0.00548864435404539	0.00516396993771195	-0.0221086721867323	-0.00879702530801296
178	118.082099914551	0.0519478917121887	5.90290880203247	-0.00879702530801296	-0.00165419070981443	-0.00522560812532902	-0.00165419070981443
179	117.432754516602	0.701296508312225	5.57823419570923	-0.00197886489331722	-0.00230353930965066	-0.00392691092565656	0.00289124972186983
180	120.679496765137	-1.24674940109253	6.35745286941528	0.0155535480007529	0.00191722682211548	-0.00944637414067984	-0.00197886489331722
181	121.328842163086	-1.5714236497879	5.83797359466553	0.00418994715437293	-0.00100484199356288	-3.08191010844894e-05	0.00321592413820326
182	120.030143737793	0.0519478917121887	5.51329946517944	0.000943203864153475	0.00711201597005129	0.00970941036939621	-0.00749832857400179
183	121.328842163086	-1.5714236497879	6.03277826309204	-0.0139918150380254	-0.00132951640989631	0.00970941036939621	-0.00977104809135199
184	119.380798339844	-1.89609801769257	5.70810413360596	-0.00944637414067984	-0.0123684434220195	0.0136055024340749	0.00743668992072344
185	119.380798339844	0.0519478917121887	5.64316940307617	-0.00912170019000769	0.00289124972186983	0.0165275707840919	0.00321592413820326
186	119.380798339844	-1.5714236497879	6.03277826309204	0.0022419011220336	0.00743668992072344	0.0168522447347641	-0.00295288790948689
187	118.7314453125	-1.24674940109253	6.09771347045898	-0.00847235135734081	0.00418994715437293	0.0126314787194133	-0.00165419070981443
188	119.380798339844	-1.5714236497879	5.96784353256226	-0.00587495695799589	0.00841071270406246	0.00808603875339031	-0.00327756232582033
189	120.679496765137	-0.27272641658783	5.44836473464966	-0.0133424662053585	0.00548864435404539	0.00483929552137852	0.00646266713738441
190	120.679496765137	-0.27272641658783	5.57823419570923	-0.00944637414067984	-0.0026282137259841	0.00516396993771195	-0.00425158534198999
191	120.679496765137	-1.5714236497879	6.09771347045898	0.00906006153672934	0.00743668992072344	-0.00392691092565656	-0.00327756232582033
192	120.679496765137	-1.89609801769257	5.83797359466553	0.00873538758605719	0.00289124972186983	-0.000355493422830477	-0.00749832857400179
193	121.328842163086	-2.22077226638794	6.16264820098877	-0.0026282137259841	-0.00749832857400179	-0.00230353930965066	-0.00165419070981443
194	119.380798339844	-1.24674940109253	5.83797359466553	-0.0026282137259841	-0.00132951640989631	-0.0136671401560307	0.00516396993771195
195	117.432754516602	-1.5714236497879	5.90290880203247	-0.00165419070981443	0.00191722682211548	-0.00717365415766835	0.00711201597005129
196	120.679496765137	-1.5714236497879	6.03277826309204	0.00906006153672934	0.0103587592020631	-0.0113944197073579	-0.00230353930965066
197	120.679496765137	-1.89609801769257	5.64316940307617	0.00289124972186983	0.00548864435404539	-0.0146411629393697	-0.00619963090866804
198	121.328842163086	-1.89609801769257	5.57823419570923	0.00938473641872406	-0.00132951640989631	-0.00684897974133492	-0.00490093370899558
199	120.030143737793	-1.24674940109253	6.03277826309204	-0.00977104809135199	-0.000680167751852423	-0.00165419070981443	-0.00295288790948689
200	120.030143737793	-1.89609801769257	5.90290880203247	0.00451462110504508	-0.00619963090866804	0.00126787810586393	-0.00230353930965066
201	120.679496765137	-2.5454466342926	5.96784353256226	-0.00100484199356288	-0.000680167751852423	-0.0026282137259841	-0.00879702530801296
202	120.030143737793	-0.922075033187866	5.57823419570923	0.000293855206109583	-0.00165419070981443	-0.00814767740666866	-0.00522560812532902
203	120.030143737793	-1.5714236497879	5.51329946517944	-0.00944637414067984	-0.00392691092565656	-0.00295288790948689	0.00126787810586393
204	119.380798339844	-0.597400724887848	5.77303886413574	-0.0110697457566857	-0.00522560812532902	-0.00132951640989631	0.00386527273803949
205	121.978187561035	-1.89609801769257	6.22758293151855	-0.00684897974133492	-0.00555028254166245	-0.00197886489331722	0.00743668992072344
206	121.978187561035	-2.5454466342926	6.09771347045898	-0.00360223650932312	0.00126787810586393	-0.00912170019000769	-0.00197886489331722
207	121.978187561035	-1.89609801769257	6.29251766204834	0.00451462110504508	-0.00327756232582033	0.00516396993771195	-0.000680167751852423
208	122.627540588379	-2.22077226638794	5.96784353256226	-0.00425158534198999	-0.00555028254166245	0.00126787810586393	-0.0120437685400248
209	121.978187561035	-2.87012100219727	5.96784353256226	-0.0133424662053585	-0.00425158534198999	0.00159255252219737	-0.000680167751852423
210	120.030143737793	-1.24674940109253	5.90290880203247	-0.00197886489331722	0.0022419011220336	0.00386527273803949	0.00354059832170606
211	118.082099914551	-0.922075033187866	5.83797359466553	-0.00490093370899558	0.00548864435404539	0.000618529506027699	0.00711201597005129
212	118.082099914551	-0.27272641658783	5.96784353256226	-0.00749832857400179	0.00808603875339031	0.00483929552137852	0.000293855206109583
213	121.328842163086	-2.22077226638794	6.16264820098877	-0.00100484199356288	0.0155535480007529	-0.000680167751852423	-0.00230353930965066
214	120.679496765137	-1.24674940109253	5.57823419570923	0.00516396993771195	0.00321592413820326	-0.00522560812532902	0.00873538758605719
215	120.679496765137	-0.922075033187866	5.51329946517944	0.00743668992072344	0.0123068047687411	-0.0107450718060136	0.00548864435404539
216	120.679496765137	-1.24674940109253	6.03277826309204	0.011982130818069	0.00873538758605719	-0.00944637414067984	0.00289124972186983
217	120.030143737793	-2.5454466342926	5.90290880203247	-0.00684897974133492	-0.00327756232582033	-0.0133424662053585	-0.00392691092565656
218	120.679496765137	-0.922075033187866	5.83797359466553	-0.0165892094373703	-0.00425158534198999	0.00354059832170606	0.00841071270406246
219	121.328842163086	-0.922075033187866	6.03277826309204	0.000943203864153475	0.000943203864153475	-0.0120437685400248	0.00743668992072344
220	119.380798339844	-1.5714236497879	6.29251766204834	-3.08191010844894e-05	-0.00879702530801296	0.00159255252219737	0.00321592413820326
221	121.978187561035	-2.22077226638794	6.03277826309204	-0.00652430532500148	0.000943203864153475	-0.00295288790948689	-0.00392691092565656
222	123.276885986328	-2.22077226638794	5.51329946517944	-0.0123684434220195	0.00289124972186983	-0.00457625929266214	-0.00230353930965066
223	121.328842163086	-0.922075033187866	5.38343000411987	-0.00132951640989631	-0.0126931173726916	0.0126314787194133	-0.00360223650932312
224	121.978187561035	-2.5454466342926	5.96784353256226	-0.00684897974133492	-0.0240567177534103	0.00678734155371785	0.00418994715437293
225	122.627540588379	-3.51946949958801	5.90290880203247	0.00159255252219737	-0.0156151866540313	0.00743668992072344	0.00970941036939621
226	120.030143737793	-2.22077226638794	5.90290880203247	0.00743668992072344	0.00289124972186983	-0.00132951640989631	-0.00230353930965066
227	120.030143737793	-1.24674940109253	5.64316940307617	-0.0143164889886975	-0.00165419070981443	-0.00295288790948689	0.00808603875339031
228	118.082099914551	-1.24674940109253	5.44836473464966	-0.00814767740666866	0.00613799272105098	0.00386527273803949	-0.000355493422830477
229	120.679496765137	-1.89609801769257	5.70810413360596	-0.00100484199356288	0.0145795252174139	-0.00392691092565656	0.00516396993771195
230	123.276885986328	-2.5454466342926	6.09771347045898	0.0152288740500808	0.00711201597005129	0.00159255252219737	-0.00555028254166245
231	120.030143737793	-0.27272641658783	5.51329946517944	0.00483929552137852	0.0178262684494257	-0.00100484199356288	-0.00587495695799589
232	121.328842163086	-2.22077226638794	6.29251766204834	0.0158782228827477	0.0136055024340749	-0.00749832857400179	0.00451462110504508
233	121.328842163086	-1.5714236497879	6.16264820098877	-0.00619963090866804	0.00938473641872406	-0.00197886489331722	0.00841071270406246
234	120.679496765137	-2.22077226638794	5.96784353256226	0.012956153601408	0.0022419011220336	-0.00879702530801296	0.00646266713738441
235	121.978187561035	-2.5454466342926	6.16264820098877	0.00743668992072344	0.00451462110504508	-0.00782300252467394	0.00159255252219737
236	120.679496765137	-2.22077226638794	5.90290880203247	0.0142548503354192	0.0103587592020631	-0.00912170019000769	-0.00652430532500148
237	120.030143737793	-1.89609801769257	5.77303886413574	0.011982130818069	0.0116574559360743	-0.00814767740666866	0.000293855206109583
238	122.627540588379	-2.22077226638794	6.09771347045898	-0.00457625929266214	-0.000680167751852423	-0.00782300252467394	0.00191722682211548
239	121.328842163086	-1.24674940109253	5.83797359466553	0.00256657530553639	-0.00490093370899558	-0.000355493422830477	-0.0026282137259841
240	122.627540588379	-1.5714236497879	5.57823419570923	-0.0026282137259841	-0.00749832857400179	-0.00782300252467394	0.000943203864153475
241	121.978187561035	-1.24674940109253	5.44836473464966	0.0230210572481155	0.00126787810586393	-0.00847235135734081	-0.00100484199356288
242	120.030143737793	-2.22077226638794	5.38343000411987	-0.0107450718060136	-0.0113944197073579	-3.08191010844894e-05	-0.00165419070981443
243	121.328842163086	-2.5454466342926	6.16264820098877	-0.00100484199356288	-0.0152905117720366	0.00516396993771195	-0.0100957229733467
244	121.978187561035	-2.22077226638794	5.96784353256226	-0.0113944197073579	-0.0126931173726916	0.000943203864153475	-0.00100484199356288
245	118.082099914551	-0.922075033187866	5.83797359466553	-0.0107450718060136	-0.0253554154187441	0.0145795252174139	-0.000355493422830477
246	120.679496765137	-0.922075033187866	6.29251766204834	0.000293855206109583	-0.00619963090866804	-0.00295288790948689	-0.00197886489331722
247	121.328842163086	-2.22077226638794	5.83797359466553	0.00418994715437293	-0.00749832857400179	-0.0117190945893526	-0.00230353930965066
248	120.679496765137	-1.24674940109253	5.77303886413574	-0.00360223650932312	-0.00360223650932312	-0.00717365415766835	0.00548864435404539
249	121.328842163086	-1.5714236497879	5.83797359466553	0.00808603875339031	0.00126787810586393	0.00256657530553639	0.00451462110504508
250	120.679496765137	-2.22077226638794	5.77303886413574	0.00906006153672934	-0.00977104809135199	-0.00457625929266214	0.00354059832170606
251	122.627540588379	-2.87012100219727	5.90290880203247	-0.00100484199356288	0.00418994715437293	0.00256657530553639	0.00191722682211548
252	123.276885986328	-2.5454466342926	5.90290880203247	0.00548864435404539	0.0181509424000978	-0.00847235135734081	0.00678734155371785
253	117.432754516602	-1.5714236497879	6.22758293151855	-0.00425158534198999	0.00776136433705688	-0.00587495695799589	0.00451462110504508
254	122.627540588379	-2.87012100219727	5.77303886413574	-0.000355493422830477	0.0106834331527352	-0.00132951640989631	-0.00132951640989631
255	123.276885986328	-2.22077226638794	5.31849479675293	0.0022419011220336	0.00581331877037883	-0.00457625929266214	0.00483929552137852
256	120.679496765137	-0.597400724887848	5.18862533569336	0.00354059832170606	0.012956153601408	-0.0165892094373703	0.000293855206109583
257	120.030143737793	-1.24674940109253	5.57823419570923	0.00841071270406246	0.0113327819854021	-0.0110697457566857	-0.0026282137259841
258	121.978187561035	-3.51946949958801	5.90290880203247	-3.08191010844894e-05	-0.00230353930965066	-0.00360223650932312	-0.00360223650932312
259	122.627540588379	-3.19479537010193	6.35745286941528	0.00906006153672934	-0.00295288790948689	-0.00132951640989631	0.0022419011220336
260	120.679496765137	-1.24674940109253	5.77303886413574	0.0152288740500808	0.00191722682211548	-0.000680167751852423	0.0123068047687411
261	118.7314453125	-1.89609801769257	5.90290880203247	0.0213976856321096	0.00808603875339031	-0.00230353930965066	-0.00457625929266214
262	119.380798339844	-1.5714236497879	5.96784353256226	-0.0143164889886975	0.00613799272105098	-0.00490093370899558	-0.00392691092565656
263	123.276885986328	-2.22077226638794	5.83797359466553	0.00646266713738441	-0.00392691092565656	-0.00425158534198999	-0.000680167751852423
264	121.978187561035	-0.597400724887848	5.38343000411987	-0.0117190945893526	-0.0104203969240189	0.00191722682211548	0.000618529506027699
265	121.328842163086	-2.22077226638794	6.16264820098877	0.000943203864153475	-0.00457625929266214	-0.000355493422830477	0.00386527273803949
266	123.276885986328	-3.19479537010193	5.90290880203247	-0.00652430532500148	-0.0026282137259841	0.00548864435404539	-0.00392691092565656
267	122.627540588379	-3.51946949958801	5.96784353256226	0.00321592413820326	-0.0026282137259841	0.000943203864153475	-0.00230353930965066
268	122.627540588379	-2.5454466342926	5.96784353256226	-0.00782300252467394	0.00126787810586393	0.00159255252219737	-0.00230353930965066
269	120.030143737793	-1.89609801769257	5.96784353256226	-0.00879702530801296	-0.00912170019000769	0.00581331877037883	-0.00100484199356288
270	118.082099914551	-1.24674940109253	5.57823419570923	-0.0279528107494116	-0.00587495695799589	-0.000355493422830477	0.00483929552137852
271	121.328842163086	-1.89609801769257	5.90290880203247	0.0197743140161037	-0.00132951640989631	-0.00197886489331722	-0.00197886489331722
272	120.679496765137	-0.597400724887848	5.83797359466553	0.00548864435404539	0.00776136433705688	-0.00879702530801296	-0.00327756232582033
273	121.978187561035	-2.22077226638794	6.16264820098877	0.00711201597005129	0.00581331877037883	0.00191722682211548	-0.000355493422830477
274	121.328842163086	-1.24674940109253	5.31849479675293	0.00483929552137852	-0.000680167751852423	-0.000680167751852423	-0.000355493422830477
275	120.030143737793	-1.89609801769257	5.51329946517944	0.000618529506027699	-0.0026282137259841	-0.00295288790948689	0.00451462110504508
276	121.328842163086	-0.922075033187866	5.77303886413574	0.0132808275520802	0.00743668992072344	-0.0156151866540313	-0.00295288790948689
277	119.380798339844	-1.24674940109253	5.57823419570923	0.000943203864153475	0.00841071270406246	-0.0110697457566857	-0.00295288790948689
278	118.082099914551	-0.922075033187866	5.70810413360596	-0.00425158534198999	0.000943203864153475	0.000293855206109583	0.00516396993771195
279	121.978187561035	-2.5454466342926	5.83797359466553	-0.00814767740666866	0.00581331877037883	-0.00944637414067984	0.000943203864153475
280	121.978187561035	-1.5714236497879	5.51329946517944	0.00873538758605719	-0.00360223650932312	-0.00782300252467394	0.00191722682211548
281	121.328842163086	-2.5454466342926	5.57823419570923	-0.000680167751852423	0.012956153601408	0.000943203864153475	-0.000355493422830477
282	122.627540588379	-2.22077226638794	5.77303886413574	-0.00197886489331722	-0.00197886489331722	-0.00912170019000769	0.000943203864153475
283	120.030143737793	-1.89609801769257	5.64316940307617	0.0123068047687411	-0.0113944197073579	0.00289124972186983	0.00159255252219737
284	121.328842163086	-2.22077226638794	5.96784353256226	-0.00684897974133492	-0.00100484199356288	0.00483929552137852	-0.00327756232582033
285	121.328842163086	-1.5714236497879	6.03277826309204	-0.00619963090866804	0.0022419011220336	0.00678734155371785	0.00256657530553639
286	118.082099914551	-0.922075033187866	5.51329946517944	-0.00879702530801296	0.00873538758605719	-3.08191010844894e-05	0.00159255252219737
287	120.679496765137	-0.922075033187866	5.70810413360596	0.00841071270406246	0.0106834331527352	-0.00457625929266214	0.00256657530553639
288	120.679496765137	-0.922075033187866	5.77303886413574	0.00516396993771195	-0.00165419070981443	0.01100810803473	0.0022419011220336
289	121.328842163086	-2.22077226638794	5.51329946517944	-0.0133424662053585	0.00516396993771195	0.00451462110504508	0.00354059832170606
290	121.978187561035	-2.5454466342926	6.22758293151855	-0.00522560812532902	0.000943203864153475	0.00451462110504508	0.0022419011220336
291	120.030143737793	-2.22077226638794	5.90290880203247	-0.0139918150380254	0.00548864435404539	0.00191722682211548	0.00451462110504508
292	122.627540588379	-3.19479537010193	6.16264820098877	-0.00230353930965066	0.0162028968334198	-0.00360223650932312	-0.0026282137259841
293	119.380798339844	-0.597400724887848	5.70810413360596	-0.0188619289547205	0.0136055024340749	-0.00360223650932312	-0.00100484199356288
294	117.432754516602	-0.597400724887848	5.90290880203247	-0.00749832857400179	0.01100810803473	0.00451462110504508	0.00321592413820326
295	121.328842163086	-1.89609801769257	5.83797359466553	0.00191722682211548	0.00938473641872406	-0.0123684434220195	0.00613799272105098
296	120.679496765137	-2.22077226638794	5.70810413360596	0.0155535480007529	0.00678734155371785	-0.0126931173726916	-0.00555028254166245
297	120.679496765137	-1.89609801769257	5.96784353256226	0.000293855206109583	0.011982130818069	-0.0139918150380254	-0.00425158534198999
298	121.978187561035	-1.89609801769257	6.09771347045898	-0.000355493422830477	0.00191722682211548	-0.00197886489331722	0.000293855206109583
299	119.380798339844	-1.24674940109253	5.77303886413574	-0.023407369852066	0.000618529506027699	0.012956153601408	-0.000680167751852423
300	120.030143737793	-2.5454466342926	5.90290880203247	-0.0117190945893526	-0.00619963090866804	0.00321592413820326	0.00321592413820326
301	120.030143737793	-0.597400724887848	5.83797359466553	0.000293855206109583	-0.00490093370899558	-0.0026282137259841	0.00354059832170606
302	117.432754516602	-0.597400724887848	5.83797359466553	-0.00197886489331722	-3.08191010844894e-05	-0.00230353930965066	-0.000680167751852423
303	119.380798339844	-1.89609801769257	6.22758293151855	-0.00912170019000769	-0.0208099745213985	0.00516396993771195	-0.00490093370899558
304	121.328842163086	-1.89609801769257	5.96784353256226	-0.00230353930965066	-0.0175632312893867	0.00776136433705688	0.00354059832170606
305	119.380798339844	-0.922075033187866	5.64316940307617	0.00516396993771195	-0.0230826959013939	0.00776136433705688	0.00548864435404539
306	120.679496765137	-0.922075033187866	5.77303886413574	0.0175015944987535	-0.0133424662053585	-0.000680167751852423	0.0022419011220336
307	120.679496765137	-1.5714236497879	5.77303886413574	0.00159255252219737	-0.0123684434220195	-3.08191010844894e-05	-0.00327756232582033
308	120.030143737793	-2.22077226638794	5.64316940307617	-0.00912170019000769	-0.0204853005707264	-0.00230353930965066	0.00451462110504508
309	120.679496765137	-1.24674940109253	5.64316940307617	-0.00879702530801296	-0.00555028254166245	-0.00847235135734081	0.00256657530553639
310	120.030143737793	-0.597400724887848	5.64316940307617	-0.000355493422830477	-0.00490093370899558	0.00743668992072344	-0.00132951640989631
311	119.380798339844	-1.89609801769257	6.42238759994507	0.00289124972186983	0.00451462110504508	-0.000355493422830477	-0.00522560812532902
312	123.276885986328	-1.89609801769257	5.57823419570923	0.00678734155371785	0.00516396993771195	-0.0152905117720366	-0.00814767740666866
313	119.380798339844	-1.89609801769257	5.51329946517944	-3.08191010844894e-05	0.00808603875339031	-0.00295288790948689	-0.00165419070981443
314	122.627540588379	-2.22077226638794	5.64316940307617	0.00354059832170606	0.00613799272105098	-0.0110697457566857	0.0022419011220336
315	121.328842163086	-2.5454466342926	5.96784353256226	0.00289124972186983	0.00289124972186983	-0.0169138833880424	-0.00327756232582033
316	120.030143737793	-2.22077226638794	5.90290880203247	0.00841071270406246	0.00938473641872406	-0.0113944197073579	-0.00132951640989631
317	121.328842163086	-1.24674940109253	5.96784353256226	0.00970941036939621	0.0116574559360743	-0.0152905117720366	-0.00230353930965066
318	119.380798339844	-1.5714236497879	6.03277826309204	-0.00295288790948689	0.00191722682211548	0.00516396993771195	-0.0113944197073579
319	119.380798339844	-2.22077226638794	5.96784353256226	-0.00100484199356288	0.00581331877037883	-0.00230353930965066	0.00256657530553639
320	121.328842163086	-0.922075033187866	5.57823419570923	0.00483929552137852	0.00841071270406246	-0.00425158534198999	-3.08191010844894e-05
321	119.380798339844	-1.24674940109253	5.44836473464966	0.0126314787194133	0.0113327819854021	-0.00782300252467394	-0.000680167751852423
322	119.380798339844	-0.922075033187866	5.51329946517944	0.01847561635077	0.00451462110504508	-0.0100957229733467	-0.00230353930965066
323	121.978187561035	-2.5454466342926	6.29251766204834	0.0103587592020631	-0.000355493422830477	0.00613799272105098	0.000293855206109583
324	118.7314453125	-2.22077226638794	5.83797359466553	-0.0110697457566857	-0.0172385573387146	0.0123068047687411	0.00159255252219737
325	121.328842163086	-2.87012100219727	5.96784353256226	-0.000355493422830477	-0.00197886489331722	0.00289124972186983	0.00808603875339031
326	121.328842163086	-2.22077226638794	5.77303886413574	-0.00165419070981443	-0.00587495695799589	0.000618529506027699	-0.00360223650932312
327	117.432754516602	-1.89609801769257	6.03277826309204	-0.0100957229733467	0.00678734155371785	0.000943203864153475	-0.000355493422830477
328	122.627540588379	-2.5454466342926	6.09771347045898	-0.00782300252467394	-0.00295288790948689	-0.00230353930965066	-0.00295288790948689
329	121.328842163086	-1.89609801769257	6.03277826309204	-0.0211346503347158	0.00159255252219737	0.000293855206109583	0.00191722682211548
330	120.030143737793	-1.24674940109253	5.96784353256226	-0.00684897974133492	-0.00230353930965066	-0.00295288790948689	0.000943203864153475
331	120.679496765137	-1.5714236497879	5.77303886413574	0.00970941036939621	0.00743668992072344	-0.00490093370899558	-0.00132951640989631
332	119.380798339844	-1.5714236497879	5.44836473464966	-3.08191010844894e-05	0.00483929552137852	-0.00749832857400179	-0.00717365415766835
333	121.328842163086	-2.87012100219727	5.96784353256226	0.000618529506027699	0.00613799272105098	0.00256657530553639	0.0116574559360743
334	121.328842163086	-0.922075033187866	5.83797359466553	0.00711201597005129	0.00581331877037883	-0.00230353930965066	0.00613799272105098
335	117.432754516602	-0.922075033187866	5.64316940307617	-0.00912170019000769	0.0116574559360743	-0.00717365415766835	0.0022419011220336
336	119.380798339844	-1.24674940109253	5.83797359466553	0.0116574559360743	0.00873538758605719	-0.0172385573387146	0.00126787810586393
337	118.7314453125	-0.922075033187866	5.64316940307617	-0.0110697457566857	0.0106834331527352	-0.0117190945893526	-0.00295288790948689
338	119.380798339844	-1.5714236497879	5.18862533569336	-0.0217839982360601	0.00711201597005129	-0.0026282137259841	-0.00522560812532902
339	123.276885986328	-2.22077226638794	5.57823419570923	0.00516396993771195	0.00678734155371785	0.000293855206109583	0.00321592413820326
340	120.679496765137	-1.89609801769257	5.64316940307617	-0.00684897974133492	-0.00132951640989631	-0.000680167751852423	-0.00165419070981443
341	121.978187561035	-3.84414386749268	6.16264820098877	-3.08191010844894e-05	0.00451462110504508	0.00451462110504508	-0.00490093370899558
342	121.978187561035	-2.5454466342926	6.22758293151855	-0.00132951640989631	0.00289124972186983	-0.00360223650932312	-0.00132951640989631
343	118.082099914551	-0.922075033187866	6.16264820098877	-0.0113944197073579	-0.00587495695799589	0.00548864435404539	0.000943203864153475
344	117.432754516602	-2.22077226638794	5.77303886413574	-0.0110697457566857	-0.00425158534198999	0.00126787810586393	0.00256657530553639
345	121.328842163086	-2.5454466342926	5.96784353256226	-0.00132951640989631	-0.0104203969240189	0.00646266713738441	0.00418994715437293
346	121.328842163086	-2.22077226638794	5.31849479675293	0.000293855206109583	0.00191722682211548	0.0113327819854021	-3.08191010844894e-05
347	120.679496765137	-1.24674940109253	5.64316940307617	-0.00490093370899558	-0.0026282137259841	-0.00619963090866804	0.000293855206109583
348	119.380798339844	-1.24674940109253	5.57823419570923	-0.00165419070981443	-0.00327756232582033	0.00256657530553639	-0.00197886489331722
349	120.679496765137	-2.87012100219727	6.29251766204834	-0.00555028254166245	-0.0182125810533762	-0.00100484199356288	0.00159255252219737
350	122.627540588379	-2.87012100219727	5.96784353256226	-0.0117190945893526	-0.00717365415766835	-0.00197886489331722	0.00126787810586393
351	119.380798339844	-0.922075033187866	5.44836473464966	-0.00165419070981443	0.00321592413820326	0.00126787810586393	0.00418994715437293
352	116.783401489258	-1.5714236497879	5.96784353256226	0.0116574559360743	0.00451462110504508	-0.00587495695799589	-0.00327756232582033
353	121.328842163086	-1.5714236497879	5.83797359466553	-0.00100484199356288	0.00483929552137852	-0.00230353930965066	-0.00327756232582033
354	120.679496765137	-1.5714236497879	5.83797359466553	0.00906006153672934	0.00808603875339031	-0.00522560812532902	-3.08191010844894e-05
355	120.030143737793	-1.5714236497879	5.90290880203247	-0.00457625929266214	0.00613799272105098	-0.0159398596733809	0.00191722682211548
356	121.328842163086	-2.5454466342926	6.09771347045898	0.0178262684494257	0.00808603875339031	-0.00522560812532902	0.00159255252219737
357	119.380798339844	-2.22077226638794	6.03277826309204	0.00678734155371785	0.0022419011220336	-0.0143164889886975	0.00613799272105098
358	120.679496765137	-2.22077226638794	5.64316940307617	0.00808603875339031	-0.00619963090866804	-0.00197886489331722	0.00386527273803949
359	120.030143737793	-0.27272641658783	5.51329946517944	-0.00425158534198999	-0.00392691092565656	0.00354059832170606	-3.08191010844894e-05
360	118.082099914551	-2.5454466342926	5.83797359466553	0.00126787810586393	0.00418994715437293	-0.00132951640989631	0.00646266713738441
361	121.328842163086	-2.5454466342926	5.77303886413574	-0.0113944197073579	0.00873538758605719	-0.00490093370899558	0.00548864435404539
362	120.679496765137	-1.89609801769257	6.16264820098877	0.0100340843200684	0.00451462110504508	-0.00295288790948689	-0.00197886489331722
363	118.7314453125	-1.24674940109253	5.90290880203247	0.00938473641872406	0.000293855206109583	-0.0100957229733467	0.00516396993771195
364	121.328842163086	-1.5714236497879	5.83797359466553	-0.00619963090866804	0.00386527273803949	0.00646266713738441	-0.00100484199356288
365	119.380798339844	-1.24674940109253	5.77303886413574	-0.0123684434220195	-0.0100957229733467	0.00743668992072344	0.000293855206109583
366	120.679496765137	-2.22077226638794	6.09771347045898	0.012956153601408	-0.00619963090866804	0.00711201597005129	-0.00165419070981443
367	120.679496765137	-1.5714236497879	6.16264820098877	0.00191722682211548	0.00256657530553639	0.00516396993771195	-0.0026282137259841
368	119.380798339844	-2.22077226638794	6.09771347045898	0.0113327819854021	0.00386527273803949	0.00678734155371785	0.0252937767654657
369	120.030143737793	-1.89609801769257	6.16264820098877	-0.0026282137259841	-0.00619963090866804	0.00646266713738441	-3.08191010844894e-05
370	119.380798339844	-1.24674940109253	5.77303886413574	-0.0107450718060136	0.000943203864153475	0.0022419011220336	-0.00619963090866804
371	120.679496765137	-1.24674940109253	5.57823419570923	0.00191722682211548	0.00678734155371785	-0.00749832857400179	0.000618529506027699
372	122.627540588379	-2.22077226638794	5.96784353256226	0.00906006153672934	0.00711201597005129	-0.00619963090866804	-0.00977104809135199
373	120.679496765137	-0.922075033187866	5.77303886413574	-0.00425158534198999	0.00191722682211548	-0.00619963090866804	-0.00132951640989631
374	120.679496765137	-2.22077226638794	6.09771347045898	0.00841071270406246	-0.00392691092565656	-0.00684897974133492	-3.08191010844894e-05
375	119.380798339844	-0.922075033187866	6.48732233047485	0.000943203864153475	0.00126787810586393	-0.00587495695799589	-0.000680167751852423
376	118.082099914551	-0.922075033187866	6.03277826309204	-0.000355493422830477	0.00743668992072344	-0.00717365415766835	0.00256657530553639
377	118.082099914551	-1.5714236497879	5.77303886413574	-0.00684897974133492	0.011982130818069	-0.0156151866540313	-0.00587495695799589
378	120.679496765137	-0.922075033187866	5.64316940307617	0.00970941036939621	0.00386527273803949	-0.0100957229733467	-0.00490093370899558
379	120.030143737793	-1.89609801769257	5.57823419570923	0.00906006153672934	0.000943203864153475	-0.00522560812532902	0.00483929552137852
380	121.978187561035	-2.22077226638794	6.16264820098877	0.00354059832170606	0.00516396993771195	-0.00490093370899558	-0.00165419070981443
381	121.328842163086	-2.22077226638794	6.29251766204834	0.000618529506027699	0.00516396993771195	-0.00100484199356288	0.000293855206109583
382	120.679496765137	-2.87012100219727	5.77303886413574	0.00841071270406246	-0.000680167751852423	-0.00749832857400179	-0.00132951640989631
383	121.978187561035	-1.89609801769257	5.77303886413574	-0.0113944197073579	-0.00197886489331722	0.00451462110504508	-0.00197886489331722
384	119.380798339844	-0.922075033187866	5.44836473464966	-0.00814767740666866	0.00191722682211548	0.00386527273803949	0.00451462110504508
385	117.432754516602	-0.922075033187866	5.64316940307617	-0.0117190945893526	-3.08191010844894e-05	0.00289124972186983	0.00711201597005129
386	120.030143737793	-1.24674940109253	6.09771347045898	0.00743668992072344	0.000943203864153475	-3.08191010844894e-05	0.00191722682211548
387	120.030143737793	-1.89609801769257	5.83797359466553	-0.00165419070981443	0.0113327819854021	-0.00327756232582033	-0.000355493422830477
388	120.679496765137	-0.922075033187866	5.83797359466553	0.000293855206109583	0.00354059832170606	-0.00360223650932312	-0.00230353930965066
389	119.380798339844	-0.27272641658783	5.64316940307617	0.0123068047687411	-0.00100484199356288	-0.00197886489331722	0.00451462110504508
390	121.978187561035	-3.19479537010193	5.90290880203247	-0.00490093370899558	-0.00392691092565656	-0.00327756232582033	0.00289124972186983
391	122.627540588379	-2.87012100219727	6.03277826309204	0.0149041991680861	0.00581331877037883	0.00613799272105098	-0.00100484199356288
392	120.679496765137	-0.922075033187866	5.90290880203247	0.00354059832170606	0.00970941036939621	-0.000680167751852423	-0.00814767740666866
393	119.380798339844	-2.5454466342926	6.09771347045898	-0.000680167751852423	0.000618529506027699	-0.00879702530801296	-0.00100484199356288
394	120.679496765137	-0.922075033187866	5.96784353256226	0.00289124972186983	-0.00197886489331722	-0.000355493422830477	0.00418994715437293
395	119.380798339844	-1.89609801769257	5.90290880203247	0.00191722682211548	0.00841071270406246	-0.00749832857400179	0.00256657530553639
396	121.978187561035	-1.89609801769257	5.77303886413574	0.00159255252219737	0.00938473641872406	-0.0107450718060136	0.00711201597005129
397	121.978187561035	-2.22077226638794	5.77303886413574	0.0168522447347641	0.00906006153672934	-0.00490093370899558	-0.00814767740666866
398	121.328842163086	-3.19479537010193	5.83797359466553	-0.00197886489331722	-0.00522560812532902	-0.000355493422830477	0.0022419011220336
399	120.679496765137	-0.922075033187866	5.83797359466553	0.01100810803473	-0.00425158534198999	-0.0026282137259841	0.00678734155371785
400	119.380798339844	-0.597400724887848	5.77303886413574	0.00938473641872406	0.00451462110504508	-0.0143164889886975	-0.00132951640989631
401	118.7314453125	-1.5714236497879	5.96784353256226	-0.00847235135734081	0.00418994715437293	0.00321592413820326	0.000943203864153475
402	120.030143737793	-0.922075033187866	5.96784353256226	0.00386527273803949	0.000293855206109583	-0.000355493422830477	0.000618529506027699
403	120.679496765137	-0.597400724887848	5.64316940307617	-0.0026282137259841	-0.00165419070981443	0.000293855206109583	0.000618529506027699
404	120.030143737793	-0.597400724887848	5.70810413360596	-0.00392691092565656	-0.0110697457566857	0.00418994715437293	0.000293855206109583
405	121.328842163086	-2.22077226638794	6.16264820098877	-0.00132951640989631	-0.00327756232582033	0.011982130818069	-0.00392691092565656
406	120.679496765137	-2.87012100219727	6.09771347045898	0.0181509424000978	-0.0146411629393697	0.00970941036939621	0.00516396993771195
407	122.627540588379	-2.5454466342926	5.96784353256226	0.000943203864153475	-0.00457625929266214	-0.00425158534198999	-0.00587495695799589
408	121.328842163086	-1.24674940109253	5.70810413360596	-3.08191010844894e-05	-0.000680167751852423	0.00354059832170606	-0.00749832857400179
409	116.134056091309	-0.922075033187866	5.64316940307617	-0.0152905117720366	0.000618529506027699	0.00548864435404539	0.00126787810586393
410	119.380798339844	-0.27272641658783	5.38343000411987	0.00451462110504508	-0.000680167751852423	-0.00490093370899558	0.00256657530553639
411	120.679496765137	-1.24674940109253	5.70810413360596	0.0217223595827818	-0.00814767740666866	0.00191722682211548	-3.08191010844894e-05
412	121.328842163086	-1.5714236497879	5.77303886413574	0.0103587592020631	0.00841071270406246	-0.0123684434220195	0.000293855206109583
413	120.679496765137	-0.922075033187866	5.77303886413574	0.0123068047687411	0.00191722682211548	-0.0104203969240189	0.000943203864153475
414	119.380798339844	-0.597400724887848	5.77303886413574	0.00126787810586393	0.00256657530553639	0.00743668992072344	0.0116574559360743
415	121.328842163086	-3.19479537010193	5.70810413360596	0.00776136433705688	-0.00392691092565656	-0.0191866029053926	0.00354059832170606
416	120.030143737793	-1.24674940109253	5.64316940307617	-0.0123684434220195	0.011982130818069	-0.00749832857400179	-0.00360223650932312
417	118.7314453125	-1.24674940109253	6.09771347045898	0.00841071270406246	0.00581331877037883	-0.0126931173726916	-0.00555028254166245
418	119.380798339844	-1.5714236497879	5.83797359466553	-0.0110697457566857	0.00289124972186983	-0.00944637414067984	0.00451462110504508
419	121.328842163086	-1.24674940109253	6.35745286941528	-0.00847235135734081	-0.000355493422830477	-0.000355493422830477	-0.00100484199356288
420	119.380798339844	-0.27272641658783	5.90290880203247	-0.00977104809135199	-0.00132951640989631	-0.00132951640989631	-0.00684897974133492
421	120.030143737793	-0.27272641658783	5.31849479675293	-0.00100484199356288	-0.00392691092565656	-0.00587495695799589	-0.00360223650932312
422	120.030143737793	-1.24674940109253	5.77303886413574	0.013930176384747	0.0022419011220336	0.00386527273803949	-0.00555028254166245
423	119.380798339844	-1.89609801769257	5.64316940307617	-3.08191010844894e-05	-0.0165892094373703	-0.0026282137259841	0.000293855206109583
424	119.380798339844	-2.22077226638794	6.03277826309204	-0.00912170019000769	-0.0130177913233638	0.0149041991680861	0.000618529506027699
425	121.328842163086	-1.24674940109253	5.83797359466553	-0.000355493422830477	-0.00555028254166245	0.0123068047687411	-3.08191010844894e-05
426	119.380798339844	-1.24674940109253	6.16264820098877	-0.00879702530801296	0.00191722682211548	0.00418994715437293	0.00289124972186983
427	121.328842163086	-1.24674940109253	5.70810413360596	0.0132808275520802	0.00581331877037883	0.00289124972186983	-0.0026282137259841
428	122.627540588379	-1.24674940109253	5.96784353256226	0.00354059832170606	0.000293855206109583	-0.00100484199356288	-0.0026282137259841
429	122.627540588379	-1.24674940109253	5.96784353256226	-0.017887907102704	-0.0126931173726916	0.00191722682211548	0.00483929552137852
430	119.380798339844	-0.27272641658783	5.64316940307617	-0.00230353930965066	-0.000355493422830477	0.00321592413820326	0.00386527273803949
431	120.030143737793	-1.24674940109253	5.77303886413574	0.0136055024340749	0.00256657530553639	-0.00879702530801296	-0.00100484199356288
432	121.328842163086	-2.22077226638794	6.09771347045898	0.00256657530553639	0.00938473641872406	-0.00100484199356288	0.00289124972186983
433	118.082099914551	0.0519478917121887	5.83797359466553	0.00581331877037883	0.012956153601408	0.00159255252219737	-0.0107450718060136
434	118.7314453125	-1.89609801769257	5.96784353256226	0.00126787810586393	0.00418994715437293	-0.00684897974133492	0.00613799272105098
435	120.679496765137	-1.24674940109253	5.96784353256226	-0.0149658378213644	0.00841071270406246	-0.00587495695799589	0.00970941036939621
436	119.380798339844	-0.597400724887848	5.44836473464966	0.00938473641872406	0.00743668992072344	-0.0195112787187099	0.00159255252219737
437	120.679496765137	-0.597400724887848	5.44836473464966	0.0217223595827818	0.0132808275520802	-0.0175632312893867	-0.00132951640989631
438	120.030143737793	-0.27272641658783	5.83797359466553	-0.00197886489331722	0.00841071270406246	-0.0100957229733467	-0.00652430532500148
439	121.328842163086	-2.5454466342926	6.03277826309204	0.00256657530553639	-0.00490093370899558	-0.000680167751852423	0.00483929552137852
440	121.978187561035	-2.5454466342926	5.77303886413574	0.00256657530553639	-0.00392691092565656	-0.00100484199356288	0.00548864435404539
441	120.030143737793	-0.27272641658783	5.31849479675293	-0.0182125810533762	0.00354059832170606	-0.00295288790948689	-0.00360223650932312
442	119.380798339844	-1.5714236497879	5.83797359466553	-0.00587495695799589	0.00841071270406246	-0.0143164889886975	-0.00425158534198999
443	118.082099914551	-0.597400724887848	5.83797359466553	-0.00977104809135199	-0.00490093370899558	-0.00522560812532902	-0.00717365415766835
444	121.328842163086	-1.5714236497879	6.29251766204834	-0.00490093370899558	-0.00197886489331722	0.00938473641872406	0.00776136433705688
445	121.328842163086	-1.5714236497879	5.70810413360596	0.00418994715437293	-0.00522560812532902	0.00256657530553639	-0.000680167751852423
446	120.679496765137	-1.89609801769257	5.31849479675293	0.0116574559360743	0.00581331877037883	0.00451462110504508	-0.00100484199356288
447	121.328842163086	-1.5714236497879	5.70810413360596	0.00418994715437293	-0.00392691092565656	0.00418994715437293	-0.00425158534198999
448	122.627540588379	-2.87012100219727	6.16264820098877	-0.000680167751852423	-0.0126931173726916	0.00418994715437293	-0.0026282137259841
449	121.328842163086	-1.24674940109253	6.03277826309204	0.00970941036939621	-0.00295288790948689	0.0142548503354192	-0.00132951640989631
450	118.7314453125	-0.27272641658783	6.03277826309204	-0.000680167751852423	-0.00522560812532902	0.00743668992072344	0.00613799272105098
451	118.082099914551	-0.597400724887848	6.03277826309204	-0.00327756232582033	0.0100340843200684	-0.0026282137259841	-0.00100484199356288
452	119.380798339844	-1.24674940109253	5.70810413360596	0.00873538758605719	0.0113327819854021	0.00126787810586393	-0.00457625929266214
453	120.030143737793	-0.922075033187866	5.57823419570923	0.0126314787194133	0.00678734155371785	-0.0113944197073579	-0.000355493422830477
454	120.679496765137	-1.89609801769257	5.83797359466553	0.000943203864153475	0.00289124972186983	-0.00360223650932312	-0.00619963090866804
455	120.030143737793	-0.922075033187866	5.83797359466553	-0.00879702530801296	0.00938473641872406	-0.00392691092565656	0.000618529506027699
456	120.679496765137	-1.89609801769257	6.03277826309204	0.00418994715437293	-0.0026282137259841	-0.0126931173726916	0.00354059832170606
457	119.380798339844	-0.27272641658783	5.83797359466553	0.00483929552137852	0.00289124972186983	-0.0026282137259841	-0.00879702530801296
458	118.082099914551	-0.597400724887848	5.77303886413574	0.00321592413820326	0.00191722682211548	-0.00522560812532902	-0.00360223650932312
459	117.432754516602	-0.597400724887848	5.70810413360596	-0.00392691092565656	0.00418994715437293	0.000293855206109583	-0.0026282137259841
460	121.328842163086	-1.24674940109253	5.77303886413574	0.0243197549134493	0.00581331877037883	-0.00165419070981443	-0.0026282137259841
461	121.328842163086	-1.89609801769257	6.09771347045898	-0.00749832857400179	0.011982130818069	-0.00652430532500148	-0.00392691092565656
462	121.978187561035	-1.89609801769257	5.83797359466553	0.00548864435404539	-0.000680167751852423	0.000618529506027699	0.00451462110504508
463	119.380798339844	-0.597400724887848	5.64316940307617	-0.00555028254166245	-0.00392691092565656	0.00418994715437293	0.00581331877037883
464	119.380798339844	-2.22077226638794	6.16264820098877	0.0022419011220336	-0.00782300252467394	-3.08191010844894e-05	0.00191722682211548
465	121.328842163086	-3.19479537010193	5.77303886413574	-0.00457625929266214	-0.00912170019000769	0.00548864435404539	-0.00360223650932312
466	120.030143737793	-1.89609801769257	5.64316940307617	-0.00457625929266214	0.000293855206109583	0.00646266713738441	-0.00165419070981443
467	120.030143737793	-1.89609801769257	5.57823419570923	-0.00717365415766835	0.00841071270406246	0.00354059832170606	0.00646266713738441
468	117.432754516602	-0.922075033187866	5.83797359466553	0.00873538758605719	0.00483929552137852	0.000943203864153475	-0.00879702530801296
469	118.7314453125	-0.922075033187866	5.70810413360596	0.0191249661147594	-0.00490093370899558	0.00841071270406246	0.00613799272105098
470	121.328842163086	-1.89609801769257	5.83797359466553	-0.00197886489331722	0.00711201597005129	0.0116574559360743	0.00126787810586393
471	120.030143737793	0.0519478917121887	5.64316940307617	0.00776136433705688	0.00516396993771195	-0.00944637414067984	-0.00619963090866804
472	119.380798339844	-0.922075033187866	5.18862533569336	0.0191249661147594	0.00354059832170606	-0.00522560812532902	0.00451462110504508
473	121.328842163086	-3.19479537010193	5.70810413360596	0.00386527273803949	-0.0026282137259841	0.00191722682211548	-0.00490093370899558
474	119.380798339844	-0.27272641658783	5.31849479675293	-0.0026282137259841	-0.000680167751852423	-0.00392691092565656	0.00289124972186983
475	120.030143737793	-1.24674940109253	5.70810413360596	0.00321592413820326	-0.00132951640989631	-0.0136671401560307	0.00581331877037883
476	118.082099914551	-1.5714236497879	6.09771347045898	0.00548864435404539	0.00581331877037883	-0.0130177913233638	0.00159255252219737
477	121.328842163086	-1.89609801769257	6.22758293151855	0.000618529506027699	0.000943203864153475	-0.00879702530801296	0.00191722682211548
478	121.978187561035	-1.89609801769257	5.96784353256226	0.0175015944987535	-0.00425158534198999	-0.00522560812532902	-0.00847235135734081
479	120.030143737793	-0.922075033187866	5.64316940307617	-0.0120437685400248	-0.0110697457566857	-0.0026282137259841	0.00289124972186983
480	120.030143737793	-0.922075033187866	5.83797359466553	0.012956153601408	-0.00425158534198999	-0.00652430532500148	-3.08191010844894e-05
481	121.978187561035	-2.87012100219727	5.96784353256226	-0.0172385573387146	-0.00619963090866804	0.000618529506027699	0.000618529506027699
482	120.679496765137	-0.922075033187866	5.51329946517944	0.0126314787194133	-0.0191866029053926	-3.08191010844894e-05	-0.00165419070981443
483	119.380798339844	-1.89609801769257	6.29251766204834	-0.00132951640989631	0.013930176384747	0.00321592413820326	-0.00490093370899558
484	119.380798339844	-1.89609801769257	5.77303886413574	-0.0308748781681061	-0.0243813935667276	0.00418994715437293	0.00548864435404539
485	119.380798339844	-0.922075033187866	5.44836473464966	-0.000680167751852423	-0.00977104809135199	0.00516396993771195	0.000293855206109583
486	121.328842163086	-0.597400724887848	5.51329946517944	-0.00295288790948689	0.00321592413820326	0.00354059832170606	-0.00197886489331722
487	119.380798339844	-0.922075033187866	5.51329946517944	0.0145795252174139	-0.0026282137259841	0.00159255252219737	-0.00684897974133492
488	121.328842163086	-1.89609801769257	6.16264820098877	0.00808603875339031	0.00516396993771195	-3.08191010844894e-05	0.000943203864153475
489	121.978187561035	-2.22077226638794	6.29251766204834	-0.00197886489331722	-0.0175632312893867	0.000293855206109583	0.0022419011220336
490	119.380798339844	-1.5714236497879	5.96784353256226	0.0103587592020631	-0.00490093370899558	0.00126787810586393	-0.00814767740666866
491	120.679496765137	-1.5714236497879	5.96784353256226	-0.00457625929266214	0.0100340843200684	-0.0123684434220195	0.00613799272105098
492	120.679496765137	-1.24674940109253	5.90290880203247	0.00256657530553639	0.0175015944987535	-0.0113944197073579	-0.00197886489331722
493	116.783401489258	0.0519478917121887	5.70810413360596	-0.00490093370899558	0.0103587592020631	-0.00847235135734081	0.000618529506027699
494	120.030143737793	-0.922075033187866	5.90290880203247	-0.0276281367987394	0.00354059832170606	-0.00782300252467394	0.00970941036939621
495	120.679496765137	-1.5714236497879	5.57823419570923	0.00191722682211548	0.011982130818069	-0.0149658378213644	-3.08191010844894e-05
496	120.030143737793	-1.5714236497879	5.77303886413574	0.0197743140161037	0.00938473641872406	-0.0139918150380254	-0.00652430532500148
497	120.030143737793	-0.27272641658783	5.38343000411987	0.00451462110504508	0.0149041991680861	-0.0110697457566857	-0.0126931173726916
498	121.328842163086	-1.89609801769257	5.38343000411987	0.000293855206109583	0.00191722682211548	0.00548864435404539	-0.00847235135734081
499	120.679496765137	-1.89609801769257	5.77303886413574	-0.0162645354866982	0.000618529506027699	-0.00749832857400179	-0.000680167751852423
500	121.328842163086	-2.22077226638794	5.90290880203247	0.00191722682211548	0.0022419011220336	0.00159255252219737	0.00646266713738441
501	116.783401489258	-0.27272641658783	5.64316940307617	-0.000680167751852423	0.0132808275520802	-0.00879702530801296	0.000943203864153475
502	119.380798339844	-0.922075033187866	5.83797359466553	0.00581331877037883	0.00191722682211548	-0.0026282137259841	-0.00392691092565656
503	121.328842163086	-2.22077226638794	6.03277826309204	-0.00814767740666866	-0.00230353930965066	0.00451462110504508	0.00483929552137852
504	119.380798339844	0.0519478917121887	5.25356006622314	-0.00425158534198999	-0.00587495695799589	0.00386527273803949	0.00646266713738441
505	119.380798339844	-0.597400724887848	5.83797359466553	-0.00619963090866804	-0.00230353930965066	0.00386527273803949	0.00354059832170606
506	119.380798339844	-1.24674940109253	5.77303886413574	0.00256657530553639	-0.00230353930965066	0.00646266713738441	0.00906006153672934
507	119.380798339844	-1.24674940109253	5.70810413360596	0.0191249661147594	-0.00522560812532902	-0.00100484199356288	0.000618529506027699
508	120.030143737793	0.0519478917121887	5.70810413360596	0.0149041991680861	0.00126787810586393	0.00126787810586393	0.00646266713738441
509	119.380798339844	-1.5714236497879	6.16264820098877	0.0210730116814375	0.0022419011220336	0.00711201597005129	0.00516396993771195
510	118.082099914551	-1.5714236497879	5.77303886413574	-0.00684897974133492	0.000943203864153475	0.00581331877037883	0.00191722682211548
511	121.328842163086	-0.27272641658783	5.51329946517944	0.00126787810586393	-0.00100484199356288	-0.00587495695799589	0.00386527273803949
512	120.679496765137	-1.24674940109253	5.38343000411987	0.00289124972186983	-0.00230353930965066	-0.00652430532500148	-0.00684897974133492
513	119.380798339844	-0.922075033187866	5.57823419570923	0.00516396993771195	0.00841071270406246	0.00354059832170606	-3.08191010844894e-05
514	121.328842163086	-1.89609801769257	6.09771347045898	0.000943203864153475	0.0022419011220336	0.00289124972186983	0.00873538758605719
515	119.380798339844	-1.89609801769257	6.22758293151855	-0.0169138833880424	-3.08191010844894e-05	-0.00977104809135199	-0.00165419070981443
516	118.7314453125	-0.922075033187866	5.90290880203247	0.00711201597005129	0.00483929552137852	-0.0107450718060136	0.00711201597005129
517	118.7314453125	0.0519478917121887	5.64316940307617	0.000943203864153475	0.01100810803473	-0.00977104809135199	-0.00555028254166245
518	116.783401489258	-0.27272641658783	5.77303886413574	0.00581331877037883	0.00711201597005129	0.000618529506027699	0.00483929552137852
519	119.380798339844	-0.922075033187866	5.83797359466553	-0.00847235135734081	0.0022419011220336	-0.00132951640989631	0.00289124972186983
520	120.030143737793	-1.24674940109253	5.70810413360596	0.0126314787194133	0.00256657530553639	-0.00165419070981443	-0.000355493422830477
521	121.328842163086	-1.89609801769257	6.03277826309204	0.00776136433705688	0.00516396993771195	-0.00197886489331722	-0.00132951640989631
522	121.328842163086	-1.89609801769257	6.48732233047485	0.0100340843200684	-0.0110697457566857	-0.00749832857400179	0.00483929552137852
523	118.7314453125	-1.24674940109253	5.44836473464966	-0.00197886489331722	-0.0110697457566857	0.00613799272105098	-0.00684897974133492
524	120.030143737793	-2.5454466342926	5.77303886413574	0.0188002903014421	-0.0120437685400248	0.00743668992072344	0.000943203864153475
525	120.030143737793	-1.89609801769257	5.77303886413574	-0.00782300252467394	-0.00847235135734081	0.00646266713738441	0.00191722682211548
526	117.432754516602	-1.5714236497879	5.70810413360596	-0.00652430532500148	0.000943203864153475	-0.00295288790948689	-0.00197886489331722
527	120.679496765137	-1.5714236497879	6.03277826309204	0.00159255252219737	-0.00100484199356288	0.00289124972186983	-0.00360223650932312
528	119.380798339844	-1.5714236497879	5.90290880203247	0.0132808275520802	-0.00327756232582033	-0.00327756232582033	-0.00814767740666866
529	119.380798339844	-0.27272641658783	5.44836473464966	0.0149041991680861	-0.00295288790948689	-0.000680167751852423	0.00808603875339031
530	121.328842163086	-2.22077226638794	5.77303886413574	-0.00912170019000769	0.0022419011220336	0.00516396993771195	0.00386527273803949
531	119.380798339844	-1.24674940109253	5.83797359466553	-0.00717365415766835	0.00126787810586393	-0.00100484199356288	-0.000355493422830477
532	120.030143737793	-1.89609801769257	5.90290880203247	0.031137915328145	0.00776136433705688	-0.00847235135734081	-0.00782300252467394
533	121.328842163086	-2.22077226638794	5.77303886413574	0.00743668992072344	0.0123068047687411	0.00159255252219737	-0.00327756232582033
534	117.432754516602	-0.27272641658783	5.83797359466553	-0.00360223650932312	0.00451462110504508	-0.00230353930965066	0.00743668992072344
535	118.7314453125	-1.89609801769257	6.22758293151855	0.000293855206109583	0.00483929552137852	-0.00879702530801296	0.00256657530553639
536	120.679496765137	-2.22077226638794	5.51329946517944	0.00354059832170606	0.00711201597005129	-0.0130177913233638	-0.00295288790948689
537	120.679496765137	-0.922075033187866	5.25356006622314	0.000618529506027699	0.0126314787194133	-0.00912170019000769	-0.000680167751852423
538	120.030143737793	-0.922075033187866	5.12369012832642	0.0106834331527352	0.00581331877037883	-0.0201606266200542	0.00126787810586393
539	120.030143737793	-0.597400724887848	5.51329946517944	-0.0165892094373703	-0.0026282137259841	0.00126787810586393	-0.0026282137259841
540	120.679496765137	-3.19479537010193	6.22758293151855	-0.00100484199356288	-0.00425158534198999	-0.00197886489331722	-0.00392691092565656
541	121.328842163086	-2.87012100219727	6.42238759994507	-0.00100484199356288	0.00646266713738441	0.00289124972186983	-0.00100484199356288
542	118.7314453125	-0.597400724887848	5.70810413360596	0.00646266713738441	0.00516396993771195	0.000618529506027699	0.000293855206109583
543	116.783401489258	-1.5714236497879	5.77303886413574	-0.0120437685400248	-0.00360223650932312	0.00743668992072344	0.00516396993771195
544	120.679496765137	-2.87012100219727	5.96784353256226	0.000293855206109583	-0.00327756232582033	0.00483929552137852	0.00386527273803949
545	121.978187561035	-2.22077226638794	5.96784353256226	-0.00327756232582033	0.00386527273803949	0.0103587592020631	0.00581331877037883
546	121.978187561035	-2.87012100219727	5.57823419570923	-0.00360223650932312	0.00548864435404539	-0.00360223650932312	-0.00100484199356288
547	120.030143737793	-2.87012100219727	6.29251766204834	0.00354059832170606	0.00418994715437293	-0.0026282137259841	-0.00619963090866804
548	118.7314453125	-1.89609801769257	6.03277826309204	0.00970941036939621	-0.00684897974133492	0.0106834331527352	-0.00230353930965066
549	121.328842163086	-3.84414386749268	5.90290880203247	-3.08191010844894e-05	-0.00749832857400179	0.00126787810586393	-0.00197886489331722
550	118.7314453125	-1.24674940109253	5.90290880203247	-0.0130177913233638	0.00451462110504508	-0.00717365415766835	-3.08191010844894e-05
551	117.432754516602	-1.89609801769257	5.90290880203247	0.0132808275520802	0.01100810803473	-0.000355493422830477	-0.0026282137259841
552	120.679496765137	-3.19479537010193	5.77303886413574	0.00126787810586393	0.0103587592020631	-0.00717365415766835	-0.000355493422830477
553	119.380798339844	-1.24674940109253	5.57823419570923	0.0217223595827818	0.0126314787194133	0.0022419011220336	-0.00749832857400179
554	119.380798339844	-2.5454466342926	6.22758293151855	-0.00749832857400179	0.011982130818069	-0.00165419070981443	-0.00327756232582033
555	121.328842163086	-2.87012100219727	6.03277826309204	0.00516396993771195	0.0132808275520802	-0.00977104809135199	0.00159255252219737
556	121.328842163086	-3.19479537010193	5.64316940307617	0.00938473641872406	0.0103587592020631	-0.0126931173726916	0.00321592413820326
557	121.328842163086	-4.493492603302	5.70810413360596	-3.08191010844894e-05	-0.00457625929266214	-0.00912170019000769	-0.00327756232582033
558	121.328842163086	-2.5454466342926	5.83797359466553	0.00678734155371785	0.00548864435404539	-0.00295288790948689	-0.00847235135734081
559	118.082099914551	-2.87012100219727	5.83797359466553	-0.0149658378213644	-0.00197886489331722	0.00808603875339031	0.00159255252219737
560	118.7314453125	-1.89609801769257	5.70810413360596	-0.0156151866540313	0.00451462110504508	-0.00782300252467394	0.00646266713738441
561	120.030143737793	-1.89609801769257	5.70810413360596	0.00613799272105098	0.000293855206109583	-0.00425158534198999	-0.00197886489331722
562	121.328842163086	-2.87012100219727	5.25356006622314	0.00516396993771195	0.00354059832170606	0.00289124972186983	-0.00295288790948689
563	120.679496765137	-3.19479537010193	5.96784353256226	-0.00587495695799589	-0.0152905117720366	-3.08191010844894e-05	0.00159255252219737
564	121.978187561035	-3.51946949958801	5.96784353256226	-0.00814767740666866	-0.0133424662053585	0.00808603875339031	-0.0026282137259841
565	119.380798339844	-3.19479537010193	5.90290880203247	-0.00327756232582033	-0.0409397818148136	0.00841071270406246	0.00321592413820326
566	120.030143737793	-2.22077226638794	6.03277826309204	0.00873538758605719	-0.0195112787187099	0.00970941036939621	0.00548864435404539
567	119.380798339844	-2.5454466342926	6.16264820098877	-0.00425158534198999	-0.00295288790948689	-0.00360223650932312	-0.00749832857400179
568	118.082099914551	-2.22077226638794	5.96784353256226	-0.00457625929266214	-3.08191010844894e-05	-3.08191010844894e-05	0.00516396993771195
569	120.679496765137	-1.89609801769257	5.57823419570923	-0.0175632312893867	0.00126787810586393	-0.00555028254166245	0.00354059832170606
570	121.978187561035	-3.84414386749268	5.83797359466553	-0.00295288790948689	-3.08191010844894e-05	-0.00944637414067984	0.00548864435404539
571	120.030143737793	-2.87012100219727	5.51329946517944	0.00126787810586393	0.0116574559360743	-0.00912170019000769	-0.00230353930965066
572	120.679496765137	-2.87012100219727	5.77303886413574	0.00548864435404539	0.0145795252174139	-0.00749832857400179	-0.00425158534198999
573	120.030143737793	-3.84414386749268	6.42238759994507	0.000618529506027699	0.00873538758605719	-0.00490093370899558	-0.00587495695799589
574	120.679496765137	-3.84414386749268	6.22758293151855	0.0106834331527352	0.01100810803473	-0.0146411629393697	0.00451462110504508
575	120.030143737793	-2.87012100219727	5.64316940307617	0.00743668992072344	0.00483929552137852	-3.08191010844894e-05	0.00970941036939621
576	118.7314453125	-2.87012100219727	5.44836473464966	0.00386527273803949	0.011982130818069	-0.0204853005707264	0.000293855206109583
577	118.7314453125	-2.87012100219727	5.83797359466553	0.00678734155371785	0.00938473641872406	-0.00132951640989631	-0.00587495695799589
578	121.978187561035	-3.51946949958801	5.83797359466553	-0.000355493422830477	0.00678734155371785	0.000943203864153475	0.00256657530553639
579	121.978187561035	-3.84414386749268	6.03277826309204	-0.00717365415766835	-0.00132951640989631	-0.00360223650932312	0.0022419011220336
580	120.030143737793	-2.22077226638794	5.83797359466553	0.00678734155371785	-0.00912170019000769	0.00418994715437293	-0.00197886489331722
581	120.030143737793	-3.51946949958801	5.77303886413574	0.0100340843200684	-0.00360223650932312	0.000943203864153475	-0.00555028254166245
582	120.030143737793	-3.84414386749268	5.51329946517944	-0.00782300252467394	-0.0146411629393697	-0.00782300252467394	-0.00749832857400179
583	120.679496765137	-3.51946949958801	5.90290880203247	-0.0026282137259841	-0.00619963090866804	-0.00132951640989631	-0.00100484199356288
584	118.082099914551	-2.87012100219727	5.96784353256226	-0.00944637414067984	-0.00782300252467394	-0.00587495695799589	0.00418994715437293
585	117.432754516602	-3.51946949958801	5.70810413360596	-0.00912170019000769	-0.00717365415766835	0.00646266713738441	0.00841071270406246
586	120.030143737793	-3.19479537010193	5.83797359466553	-0.00360223650932312	-0.021459324285388	-0.00197886489331722	-0.00230353930965066
587	121.328842163086	-3.19479537010193	6.22758293151855	-0.0120437685400248	0.00516396993771195	-0.00879702530801296	-0.00619963090866804
588	120.030143737793	-2.87012100219727	5.51329946517944	0.00159255252219737	-0.0191866029053926	0.00321592413820326	0.00159255252219737
589	119.380798339844	-3.51946949958801	5.90290880203247	-0.00295288790948689	-0.00327756232582033	-0.00295288790948689	0.0123068047687411
590	121.978187561035	-5.14284133911133	5.51329946517944	-0.000680167751852423	-0.0146411629393697	-0.00197886489331722	0.00126787810586393
591	121.328842163086	-3.84414386749268	5.83797359466553	0.00970941036939621	-0.00327756232582033	0.00191722682211548	-0.00230353930965066
592	118.082099914551	-3.19479537010193	5.83797359466553	0.00711201597005129	0.00743668992072344	0.000618529506027699	-0.00457625929266214
593	118.7314453125	-3.84414386749268	6.09771347045898	-0.000355493422830477	0.00516396993771195	-0.00847235135734081	0.00548864435404539
594	120.679496765137	-2.87012100219727	5.51329946517944	-0.00879702530801296	0.00646266713738441	-0.0113944197073579	0.000943203864153475
595	120.030143737793	-2.87012100219727	5.31849479675293	0.012956153601408	0.00418994715437293	-0.00684897974133492	0.00938473641872406
596	118.7314453125	-2.87012100219727	5.25356006622314	0.0116574559360743	0.0136055024340749	-0.0123684434220195	-0.00652430532500148
597	119.380798339844	-3.19479537010193	5.57823419570923	0.00841071270406246	0.00483929552137852	-0.0126931173726916	-0.00327756232582033
598	120.679496765137	-4.16881799697876	5.96784353256226	0.0152288740500808	0.000943203864153475	-0.00392691092565656	-0.00360223650932312
599	120.679496765137	-4.493492603302	6.22758293151855	0.00646266713738441	-0.00490093370899558	-0.00197886489331722	-0.00230353930965066
600	120.679496765137	-4.16881799697876	6.03277826309204	0.0194496400654316	-3.08191010844894e-05	0.00159255252219737	0.00516396993771195
601	120.679496765137	-4.493492603302	5.70810413360596	0.00581331877037883	0.00159255252219737	-0.00165419070981443	0.00418994715437293
602	116.783401489258	-3.51946949958801	5.57823419570923	-0.00717365415766835	-0.00132951640989631	-0.0026282137259841	-0.00425158534198999
603	121.978187561035	-4.81816673278809	5.83797359466553	0.00516396993771195	-3.08191010844894e-05	-0.00360223650932312	-0.00132951640989631
604	120.030143737793	-3.51946949958801	5.31849479675293	-0.0100957229733467	0.00191722682211548	-0.00295288790948689	0.00354059832170606
605	118.7314453125	-3.51946949958801	5.77303886413574	0.00581331877037883	0.00256657530553639	0.011982130818069	0.000943203864153475
606	120.679496765137	-5.14284133911133	6.42238759994507	0.0197743140161037	0.0022419011220336	-3.08191010844894e-05	0.00126787810586393
607	121.328842163086	-5.7921895980835	5.77303886413574	0.00483929552137852	-0.00230353930965066	-0.00100484199356288	-0.00360223650932312
608	120.679496765137	-4.81816673278809	5.70810413360596	0.00386527273803949	0.000618529506027699	0.00678734155371785	-0.00100484199356288
609	120.030143737793	-3.51946949958801	5.44836473464966	0.00581331877037883	0.00321592413820326	0.000293855206109583	0.00516396993771195
610	116.783401489258	-2.87012100219727	5.64316940307617	-0.021459324285388	-0.00230353930965066	0.00548864435404539	-3.08191010844894e-05
611	120.030143737793	-4.493492603302	6.22758293151855	0.00516396993771195	0.000943203864153475	-0.00490093370899558	-0.000680167751852423
612	120.030143737793	-3.51946949958801	5.70810413360596	0.00483929552137852	0.0100340843200684	-0.00522560812532902	-0.00652430532500148
613	121.328842163086	-4.16881799697876	5.83797359466553	0.00191722682211548	0.00321592413820326	-0.00392691092565656	-0.00360223650932312
614	119.380798339844	-3.51946949958801	5.51329946517944	-0.0152905117720366	0.00678734155371785	-0.00652430532500148	-0.00360223650932312
615	120.030143737793	-4.16881799697876	5.83797359466553	-0.00230353930965066	-0.00197886489331722	-0.000680167751852423	0.00451462110504508
616	120.679496765137	-5.14284133911133	5.70810413360596	0.0162028968334198	0.00418994715437293	-0.00782300252467394	0.00581331877037883
617	121.328842163086	-4.493492603302	5.83797359466553	0.0113327819854021	0.00970941036939621	-0.0152905117720366	-0.00100484199356288
618	118.082099914551	-3.51946949958801	6.22758293151855	-0.0156151866540313	-0.00100484199356288	-0.000355493422830477	-0.000355493422830477
619	118.082099914551	-3.19479537010193	6.22758293151855	-0.00230353930965066	0.00776136433705688	-0.00587495695799589	0.00678734155371785
620	121.328842163086	-3.84414386749268	5.51329946517944	-0.00425158534198999	0.00776136433705688	-0.00490093370899558	-0.00165419070981443
621	121.328842163086	-3.84414386749268	5.38343000411987	0.0191249661147594	0.0113327819854021	0.000943203864153475	-0.00295288790948689
622	119.380798339844	-3.19479537010193	5.83797359466553	-0.0026282137259841	0.00873538758605719	0.00289124972186983	-0.0026282137259841
623	121.328842163086	-4.493492603302	6.09771347045898	0.01100810803473	-0.00717365415766835	-0.00100484199356288	-0.00100484199356288
624	120.030143737793	-4.81816673278809	5.90290880203247	-0.00392691092565656	-0.00879702530801296	0.00451462110504508	0.000943203864153475
625	120.030143737793	-3.19479537010193	5.96784353256226	0.00256657530553639	-0.00879702530801296	0.01100810803473	0.00386527273803949
626	117.432754516602	-2.87012100219727	6.03277826309204	-0.00717365415766835	0.00126787810586393	0.0103587592020631	-0.00327756232582033
627	117.432754516602	-2.5454466342926	5.77303886413574	0.00354059832170606	-0.00165419070981443	-0.00425158534198999	0.00126787810586393
628	120.679496765137	-2.87012100219727	5.44836473464966	-0.00879702530801296	-0.0188619289547205	0.00386527273803949	0.00256657530553639
629	119.380798339844	-2.5454466342926	5.31849479675293	-0.0139918150380254	-0.0136671401560307	-3.08191010844894e-05	-0.00295288790948689
630	121.328842163086	-3.84414386749268	5.83797359466553	0.00321592413820326	-0.0165892094373703	-0.0113944197073579	0.00451462110504508
631	122.627540588379	-4.16881799697876	5.77303886413574	0.0149041991680861	-0.00165419070981443	-0.00619963090866804	0.00581331877037883
632	120.679496765137	-4.81816673278809	6.35745286941528	0.013930176384747	-0.00814767740666866	-0.0139918150380254	-0.00587495695799589
633	120.030143737793	-3.51946949958801	6.03277826309204	0.00126787810586393	-0.00457625929266214	-0.0143164889886975	-0.00425158534198999
634	118.7314453125	-3.19479537010193	5.90290880203247	0.0103587592020631	0.00548864435404539	-0.00327756232582033	-0.00652430532500148
635	118.7314453125	-3.84414386749268	5.70810413360596	-0.00392691092565656	0.0123068047687411	-0.0110697457566857	0.00386527273803949
636	121.328842163086	-3.51946949958801	6.09771347045898	0.00678734155371785	0.00808603875339031	-0.0126931173726916	0.00321592413820326
637	121.328842163086	-3.84414386749268	5.96784353256226	-0.00165419070981443	0.0171769186854362	-0.0104203969240189	-0.00360223650932312
638	121.328842163086	-3.84414386749268	5.70810413360596	-0.0169138833880424	0.00711201597005129	-0.00327756232582033	0.00418994715437293
639	123.276885986328	-3.51946949958801	6.16264820098877	0.00451462110504508	-0.000680167751852423	0.00581331877037883	0.00191722682211548
640	120.030143737793	-3.19479537010193	5.51329946517944	0.00646266713738441	0.00548864435404539	0.00386527273803949	0.000943203864153475
641	119.380798339844	-3.51946949958801	5.77303886413574	0.00970941036939621	-0.00165419070981443	-0.00230353930965066	0.00418994715437293
642	120.030143737793	-3.51946949958801	6.03277826309204	0.0181509424000978	0.00516396993771195	-0.000355493422830477	-0.0107450718060136
643	118.082099914551	-2.22077226638794	5.83797359466553	-0.00360223650932312	0.00613799272105098	0.00841071270406246	0.0022419011220336
644	118.082099914551	-2.22077226638794	5.77303886413574	-0.0172385573387146	0.00321592413820326	0.012956153601408	0.00516396993771195
645	121.328842163086	-3.19479537010193	6.03277826309204	-0.00587495695799589	0.000943203864153475	0.0136055024340749	-0.000355493422830477
646	121.328842163086	-3.19479537010193	5.96784353256226	0.00256657530553639	0.00906006153672934	0.0100340843200684	0.000943203864153475
647	121.978187561035	-3.51946949958801	5.77303886413574	0.00516396993771195	0.011982130818069	0.000293855206109583	-0.00555028254166245
648	119.380798339844	-2.5454466342926	5.96784353256226	-0.00782300252467394	0.00776136433705688	0.00191722682211548	0.00321592413820326
649	119.380798339844	-3.84414386749268	5.90290880203247	-0.00522560812532902	-3.08191010844894e-05	-0.00912170019000769	0.00256657530553639
650	121.978187561035	-3.51946949958801	6.09771347045898	-0.000355493422830477	0.00678734155371785	-0.0266541130840778	0.00289124972186983
651	120.030143737793	-1.89609801769257	5.90290880203247	0.00678734155371785	0.0171769186854362	-0.0247060675173998	-0.00392691092565656
652	119.380798339844	-3.19479537010193	6.5522575378418	-0.00425158534198999	0.0116574559360743	-0.0406151078641415	-0.00360223650932312
653	120.030143737793	-2.22077226638794	5.77303886413574	0.012956153601408	0.0152288740500808	-0.0188619289547205	-0.00230353930965066
654	122.627540588379	-3.19479537010193	5.51329946517944	0.00646266713738441	0.00418994715437293	0.000943203864153475	0.00418994715437293
655	121.978187561035	-2.5454466342926	5.57823419570923	-0.00392691092565656	-0.00360223650932312	0.0126314787194133	0.00678734155371785
656	119.380798339844	-2.5454466342926	5.77303886413574	0.0171769186854362	0.000943203864153475	0.0194496400654316	-0.00782300252467394
657	120.679496765137	-2.5454466342926	5.90290880203247	-0.0156151866540313	-0.00425158534198999	0.0132808275520802	-0.00197886489331722
658	120.679496765137	-2.5454466342926	5.64316940307617	0.00354059832170606	-0.00132951640989631	0.00808603875339031	-0.00230353930965066
659	120.679496765137	-1.24674940109253	6.03277826309204	-0.00912170019000769	-0.0026282137259841	0.0123068047687411	-0.00295288790948689
660	118.082099914551	-3.51946949958801	6.09771347045898	-0.0152905117720366	0.00321592413820326	0.01100810803473	-0.0026282137259841
661	118.7314453125	-2.22077226638794	5.77303886413574	0.0116574559360743	-0.000355493422830477	0.00126787810586393	0.000943203864153475
662	121.978187561035	-2.87012100219727	5.96784353256226	0.0022419011220336	-0.00100484199356288	0.00743668992072344	-0.0113944197073579
663	119.380798339844	-1.89609801769257	5.64316940307617	-0.00522560812532902	-0.00327756232582033	-0.00132951640989631	0.00159255252219737
664	121.328842163086	-2.87012100219727	6.03277826309204	-0.00295288790948689	-0.00782300252467394	0.00873538758605719	-0.00197886489331722
665	120.030143737793	-3.19479537010193	6.29251766204834	0.00451462110504508	-0.0136671401560307	0.00970941036939621	0.00711201597005129
666	121.978187561035	-3.84414386749268	5.77303886413574	-0.000355493422830477	-0.0117190945893526	0.00354059832170606	0.0022419011220336
667	121.328842163086	-2.22077226638794	5.70810413360596	0.000293855206109583	-0.00782300252467394	-0.00132951640989631	-0.00425158534198999
668	119.380798339844	-2.22077226638794	5.90290880203247	-0.00490093370899558	-0.00230353930965066	0.0116574559360743	0.00386527273803949
669	118.082099914551	-2.22077226638794	5.57823419570923	-0.0146411629393697	-0.00392691092565656	0.00646266713738441	0.00386527273803949
670	120.679496765137	-1.5714236497879	5.83797359466553	-0.00912170019000769	-0.00327756232582033	-0.00684897974133492	0.000293855206109583
671	119.380798339844	-1.89609801769257	5.70810413360596	-0.00587495695799589	0.00159255252219737	-0.00490093370899558	0.00386527273803949
672	120.679496765137	-1.5714236497879	5.70810413360596	0.0149041991680861	0.00581331877037883	-0.00197886489331722	-0.00684897974133492
673	121.978187561035	-3.19479537010193	5.64316940307617	-0.00522560812532902	-0.00100484199356288	-0.0198359526693821	0.00256657530553639
674	121.328842163086	-3.19479537010193	5.44836473464966	0.00743668992072344	0.00191722682211548	-0.00619963090866804	0.00678734155371785
675	120.030143737793	-1.89609801769257	5.77303886413574	0.00386527273803949	-0.00522560812532902	-0.00977104809135199	0.00354059832170606
676	120.030143737793	-2.87012100219727	5.83797359466553	0.00743668992072344	0.00581331877037883	0.00191722682211548	0.00776136433705688
677	120.030143737793	-2.5454466342926	5.90290880203247	0.00256657530553639	0.00289124972186983	-0.00360223650932312	0.00354059832170606
678	121.328842163086	-2.87012100219727	6.03277826309204	0.00841071270406246	0.00159255252219737	-0.00360223650932312	-0.00684897974133492
679	120.679496765137	-1.89609801769257	5.77303886413574	0.000618529506027699	0.00354059832170606	0.00646266713738441	0.00711201597005129
680	120.030143737793	-1.89609801769257	5.44836473464966	-0.00327756232582033	0.00678734155371785	0.00516396993771195	-0.00360223650932312
681	122.627540588379	-2.22077226638794	6.03277826309204	-0.00619963090866804	0.00418994715437293	0.000293855206109583	0.00191722682211548
682	121.328842163086	-3.19479537010193	5.83797359466553	-3.08191010844894e-05	-0.0026282137259841	-0.00782300252467394	-0.00522560812532902
683	122.627540588379	-3.51946949958801	6.03277826309204	-0.00555028254166245	-0.00132951640989631	-0.00100484199356288	-0.00555028254166245
684	121.978187561035	-3.19479537010193	5.90290880203247	0.0116574559360743	0.00451462110504508	0.00711201597005129	0.000293855206109583
685	118.7314453125	-1.5714236497879	5.77303886413574	-0.0224333461374044	-0.00197886489331722	0.00581331877037883	-0.0026282137259841
686	120.030143737793	-1.89609801769257	5.38343000411987	0.0171769186854362	0.00581331877037883	0.00970941036939621	0.000293855206109583
687	120.030143737793	-1.89609801769257	5.44836473464966	-0.0136671401560307	0.00548864435404539	-0.00717365415766835	-0.00555028254166245
688	122.627540588379	-3.19479537010193	5.77303886413574	0.00354059832170606	-0.00100484199356288	-0.00392691092565656	-3.08191010844894e-05
689	122.627540588379	-2.22077226638794	6.09771347045898	0.00451462110504508	-0.00197886489331722	-0.0026282137259841	0.000943203864153475
690	120.679496765137	-3.19479537010193	6.09771347045898	-0.00782300252467394	-0.0113944197073579	-0.00522560812532902	-0.0026282137259841
691	121.328842163086	-3.51946949958801	6.09771347045898	-0.00327756232582033	0.00548864435404539	0.00191722682211548	-0.00165419070981443
692	120.679496765137	-3.19479537010193	5.90290880203247	-0.000355493422830477	0.00678734155371785	-0.00977104809135199	-0.0026282137259841
693	119.380798339844	-2.22077226638794	5.77303886413574	-0.00684897974133492	0.00841071270406246	-0.0133424662053585	0.00483929552137852
694	119.380798339844	-2.87012100219727	5.90290880203247	-0.00457625929266214	0.00776136433705688	-0.00327756232582033	0.00451462110504508
695	121.328842163086	-2.87012100219727	6.16264820098877	0.00516396993771195	0.00646266713738441	-0.00684897974133492	0.00418994715437293
696	122.627540588379	-2.5454466342926	5.31849479675293	0.00581331877037883	0.00743668992072344	-0.0113944197073579	0.00289124972186983
697	120.030143737793	-1.89609801769257	5.70810413360596	0.0145795252174139	0.0145795252174139	-0.0133424662053585	-0.00912170019000769
698	121.328842163086	-3.51946949958801	5.96784353256226	0.00451462110504508	0.00808603875339031	-0.00327756232582033	0.00289124972186983
699	122.627540588379	-4.493492603302	5.64316940307617	0.00938473641872406	-0.00522560812532902	0.00321592413820326	-0.00360223650932312
700	121.328842163086	-2.87012100219727	5.70810413360596	0.00776136433705688	-0.00197886489331722	0.00873538758605719	-0.00782300252467394
701	119.380798339844	-2.5454466342926	5.51329946517944	0.000618529506027699	0.00126787810586393	-0.00457625929266214	0.00906006153672934
702	119.380798339844	-2.22077226638794	5.90290880203247	-0.00555028254166245	-0.00132951640989631	-0.00619963090866804	-0.00847235135734081
703	121.978187561035	-2.22077226638794	5.57823419570923	-3.08191010844894e-05	-0.00879702530801296	0.00743668992072344	-0.00425158534198999
704	121.328842163086	-2.5454466342926	5.64316940307617	-0.00100484199356288	-0.00522560812532902	0.00126787810586393	0.00451462110504508
705	120.679496765137	-2.22077226638794	5.77303886413574	-0.00847235135734081	-0.00944637414067984	-0.00132951640989631	-0.00100484199356288
706	120.030143737793	-2.87012100219727	5.64316940307617	0.00321592413820326	-0.000355493422830477	-0.00912170019000769	0.0103587592020631
707	121.328842163086	-3.19479537010193	5.51329946517944	-3.08191010844894e-05	0.00483929552137852	-0.00717365415766835	0.00191722682211548
708	120.030143737793	-2.22077226638794	5.57823419570923	-0.00782300252467394	0.000293855206109583	-0.0448358729481697	-0.00457625929266214
709	120.030143737793	-3.51946949958801	5.90290880203247	-0.0104203969240189	-0.00360223650932312	-0.0523033849895	0.00451462110504508
710	122.627540588379	-3.51946949958801	6.03277826309204	0.00191722682211548	-0.00587495695799589	-0.0500306636095047	0.00418994715437293
711	120.030143737793	-2.22077226638794	6.22758293151855	0.00548864435404539	-0.00230353930965066	-0.0302255302667618	0.00386527273803949
712	120.679496765137	-2.87012100219727	5.64316940307617	0.0171769186854362	0.00970941036939621	-0.00879702530801296	0.000943203864153475
713	120.679496765137	-3.51946949958801	6.03277826309204	-0.0133424662053585	0.00256657530553639	0.020423661917448	-0.00100484199356288
714	121.328842163086	-4.16881799697876	5.90290880203247	0.0152288740500808	-3.08191010844894e-05	0.0425015166401863	0.00191722682211548
715	121.328842163086	-4.16881799697876	5.44836473464966	0.00808603875339031	0.000293855206109583	0.0480209775269032	0.00581331877037883
716	121.328842163086	-2.5454466342926	5.77303886413574	-0.0172385573387146	0.00159255252219737	0.0265924744307995	-0.00165419070981443
717	118.082099914551	-2.87012100219727	6.09771347045898	0.00354059832170606	0.0022419011220336	0.0175015944987535	0.000943203864153475
718	118.7314453125	-2.87012100219727	6.29251766204834	0.00191722682211548	0.00808603875339031	0.0152288740500808	0.000293855206109583
719	120.679496765137	-2.87012100219727	5.64316940307617	-0.00392691092565656	0.00126787810586393	0.00159255252219737	0.0022419011220336
720	121.328842163086	-3.19479537010193	5.51329946517944	0.0100340843200684	0.00256657530553639	-0.0104203969240189	0.000943203864153475
721	122.627540588379	-4.493492603302	5.90290880203247	0.00613799272105098	0.0022419011220336	-0.00814767740666866	0.000293855206109583
722	121.978187561035	-4.493492603302	6.09771347045898	-0.00360223650932312	-0.00295288790948689	-0.00782300252467394	0.000618529506027699
723	122.627540588379	-3.84414386749268	5.90290880203247	-0.00230353930965066	-0.0191866029053926	0.00418994715437293	-3.08191010844894e-05
724	122.627540588379	-3.51946949958801	6.16264820098877	-0.0126931173726916	-0.0240567177534103	0.00548864435404539	-0.00295288790948689
725	121.978187561035	-3.84414386749268	6.16264820098877	0.00483929552137852	-0.00100484199356288	0.0103587592020631	-0.0026282137259841
726	121.978187561035	-4.16881799697876	5.90290880203247	-0.00652430532500148	-0.00392691092565656	-0.0026282137259841	0.00581331877037883
727	123.926239013672	-3.51946949958801	5.70810413360596	-3.08191010844894e-05	0.00126787810586393	-0.00749832857400179	-0.00197886489331722
728	122.627540588379	-3.84414386749268	5.77303886413574	0.00321592413820326	-0.000355493422830477	-0.00230353930965066	0.00191722682211548
729	120.679496765137	-3.51946949958801	5.70810413360596	0.00386527273803949	-0.0117190945893526	-0.000680167751852423	0.00516396993771195
730	123.276885986328	-3.84414386749268	5.77303886413574	0.00159255252219737	0.00516396993771195	0.00386527273803949	0.0022419011220336
731	123.926239013672	-5.46751546859741	6.09771347045898	-0.0026282137259841	0.00191722682211548	-0.00392691092565656	-0.00100484199356288
732	121.328842163086	-3.19479537010193	5.77303886413574	0.00256657530553639	0.0106834331527352	-0.000680167751852423	-0.00555028254166245
733	121.978187561035	-3.84414386749268	5.51329946517944	0.00678734155371785	0.00483929552137852	-0.00847235135734081	0.0022419011220336
734	119.380798339844	-3.51946949958801	5.83797359466553	0.00906006153672934	0.0116574559360743	0.00451462110504508	0.00743668992072344
735	122.627540588379	-4.16881799697876	5.90290880203247	0.00646266713738441	0.0103587592020631	-0.00684897974133492	0.000618529506027699
736	123.926239013672	-4.493492603302	5.83797359466553	-0.000680167751852423	0.0149041991680861	-0.0026282137259841	-0.000680167751852423
737	123.276885986328	-4.16881799697876	5.96784353256226	0.0165275707840919	0.0136055024340749	-0.0113944197073579	-0.00197886489331722
738	123.276885986328	-3.84414386749268	5.77303886413574	-0.0208099745213985	0.00418994715437293	-0.00132951640989631	-0.00327756232582033
739	121.978187561035	-5.14284133911133	5.96784353256226	0.00159255252219737	-0.00295288790948689	-0.0159398596733809	0.00289124972186983
740	121.978187561035	-4.16881799697876	5.51329946517944	0.012956153601408	0.0022419011220336	-0.00360223650932312	-0.00165419070981443
741	121.978187561035	-2.87012100219727	5.64316940307617	0.00386527273803949	0.00289124972186983	0.00159255252219737	0.00256657530553639
742	119.380798339844	-3.19479537010193	5.64316940307617	-0.0126931173726916	-0.00197886489331722	-0.00392691092565656	-0.00132951640989631
743	121.978187561035	-4.16881799697876	5.96784353256226	-0.00457625929266214	0.00159255252219737	0.00289124972186983	-0.0100957229733467
744	121.328842163086	-3.51946949958801	5.83797359466553	-0.00197886489331722	-0.00100484199356288	0.00126787810586393	0.00451462110504508
745	123.276885986328	-3.51946949958801	5.38343000411987	-0.000680167751852423	-0.00295288790948689	0.00159255252219737	0.00743668992072344
746	121.328842163086	-2.87012100219727	5.77303886413574	-0.00230353930965066	-0.00327756232582033	0.00191722682211548	-0.00425158534198999
747	120.679496765137	-3.51946949958801	5.96784353256226	0.00906006153672934	-3.08191010844894e-05	-0.00197886489331722	-0.0107450718060136
748	124.575584411621	-5.46751546859741	5.96784353256226	0.00743668992072344	-0.00847235135734081	0.000943203864153475	-0.00652430532500148
749	123.276885986328	-4.16881799697876	5.96784353256226	-0.0152905117720366	-0.0110697457566857	0.00711201597005129	0.0022419011220336
750	120.679496765137	-3.51946949958801	6.22758293151855	-0.00814767740666866	0.000618529506027699	0.00354059832170606	-0.00100484199356288
751	121.328842163086	-3.84414386749268	6.09771347045898	0.0194496400654316	0.00159255252219737	-0.00749832857400179	-0.00100484199356288
752	123.276885986328	-4.16881799697876	5.90290880203247	0.000618529506027699	0.00873538758605719	-0.00944637414067984	0.00354059832170606
753	121.978187561035	-3.51946949958801	5.64316940307617	0.00711201597005129	0.00516396993771195	-0.00555028254166245	-0.00295288790948689
754	122.627540588379	-4.81816673278809	5.90290880203247	0.00548864435404539	-0.00230353930965066	0.00483929552137852	0.00386527273803949
755	121.328842163086	-3.84414386749268	5.83797359466553	0.00418994715437293	-0.00360223650932312	-0.00360223650932312	0.00776136433705688
756	122.627540588379	-4.81816673278809	5.77303886413574	0.00678734155371785	-0.00555028254166245	-0.00944637414067984	0.00256657530553639
757	121.328842163086	-3.51946949958801	6.03277826309204	-0.00392691092565656	-0.00587495695799589	-0.0107450718060136	-0.0136671401560307
758	121.978187561035	-3.84414386749268	6.09771347045898	0.00126787810586393	0.00256657530553639	-0.00879702530801296	0.000618529506027699
759	120.679496765137	-3.19479537010193	5.64316940307617	-0.00165419070981443	-0.00457625929266214	-0.00490093370899558	-3.08191010844894e-05
760	121.328842163086	-2.5454466342926	5.77303886413574	0.00321592413820326	-0.00165419070981443	-0.00912170019000769	0.00159255252219737
761	123.926239013672	-4.493492603302	5.77303886413574	-0.00912170019000769	0.00646266713738441	-0.00717365415766835	-0.00490093370899558
762	123.926239013672	-5.14284133911133	5.64316940307617	0.00613799272105098	0.00776136433705688	-0.00814767740666866	-0.00555028254166245
763	123.276885986328	-4.493492603302	6.22758293151855	-0.00749832857400179	0.00256657530553639	0.00289124972186983	0.00256657530553639
764	123.276885986328	-4.493492603302	5.57823419570923	0.00548864435404539	-0.0162645354866982	-0.00165419070981443	0.00938473641872406
765	121.328842163086	-3.84414386749268	5.44836473464966	-0.000355493422830477	-0.00197886489331722	0.0149041991680861	0.000293855206109583
766	120.679496765137	-3.51946949958801	5.51329946517944	0.0126314787194133	0.0022419011220336	0.00906006153672934	-0.000355493422830477
767	121.328842163086	-3.84414386749268	5.64316940307617	-0.00912170019000769	0.00678734155371785	0.00256657530553639	0.00126787810586393
768	122.627540588379	-4.16881799697876	5.83797359466553	0.0100340843200684	0.00516396993771195	0.00483929552137852	-0.00230353930965066
769	121.978187561035	-3.51946949958801	5.77303886413574	-0.00360223650932312	-0.00327756232582033	-0.00132951640989631	-0.00295288790948689
770	123.276885986328	-4.81816673278809	5.83797359466553	0.0022419011220336	0.00321592413820326	-0.00327756232582033	0.00581331877037883
771	123.276885986328	-4.81816673278809	5.70810413360596	-0.00295288790948689	0.00613799272105098	-0.0175632312893867	0.00646266713738441
772	121.328842163086	-3.84414386749268	5.77303886413574	0.020423661917448	0.00678734155371785	-0.0185372550040483	0.00516396993771195
773	122.627540588379	-6.11686420440674	6.16264820098877	0.00256657530553639	-3.08191010844894e-05	-0.0260047651827335	-0.00295288790948689
774	123.276885986328	-4.16881799697876	5.96784353256226	-0.00132951640989631	0.00938473641872406	-0.0107450718060136	0.011982130818069
775	120.679496765137	-3.19479537010193	5.64316940307617	0.00970941036939621	0.00289124972186983	-0.0191866029053926	0.00646266713738441
776	118.7314453125	-3.19479537010193	5.90290880203247	-0.0146411629393697	0.00970941036939621	-0.0211346503347158	-0.00717365415766835
777	121.328842163086	-3.51946949958801	5.57823419570923	-3.08191010844894e-05	0.00581331877037883	-0.0146411629393697	-0.00555028254166245
778	123.276885986328	-3.51946949958801	5.70810413360596	0.00386527273803949	0.00516396993771195	-0.00100484199356288	0.000618529506027699
779	123.276885986328	-4.493492603302	5.70810413360596	0.00646266713738441	0.00808603875339031	0.0324366129934788	0.00516396993771195
780	123.926239013672	-4.81816673278809	6.16264820098877	0.0181509424000978	0.0022419011220336	0.0298392176628113	0.00483929552137852
781	123.926239013672	-5.7921895980835	6.16264820098877	0.0207483377307653	-0.00132951640989631	0.0145795252174139	-3.08191010844894e-05
782	121.328842163086	-4.493492603302	5.96784353256226	-0.00425158534198999	-0.00425158534198999	0.012956153601408	-0.00879702530801296
783	123.926239013672	-4.81816673278809	6.09771347045898	-0.00457625929266214	-0.00295288790948689	0.00451462110504508	-0.00230353930965066
784	119.380798339844	-3.84414386749268	5.18862533569336	-0.0130177913233638	-0.00814767740666866	0.011982130818069	-0.00100484199356288
785	121.328842163086	-4.493492603302	5.70810413360596	0.00256657530553639	0.00256657530553639	0.0152288740500808	0.00613799272105098
786	123.926239013672	-5.14284133911133	5.96784353256226	0.013930176384747	0.00418994715437293	-0.00295288790948689	-0.00165419070981443
787	123.926239013672	-4.81816673278809	5.83797359466553	-0.00749832857400179	0.00711201597005129	0.00841071270406246	-0.0100957229733467
788	123.276885986328	-4.81816673278809	6.35745286941528	0.00906006153672934	0.000293855206109583	0.01100810803473	-0.00197886489331722
789	121.978187561035	-3.84414386749268	6.09771347045898	-0.00360223650932312	-0.00684897974133492	0.00873538758605719	0.00386527273803949
790	121.978187561035	-4.16881799697876	5.77303886413574	-0.0143164889886975	-0.0146411629393697	0.00646266713738441	0.000618529506027699
791	123.926239013672	-4.493492603302	6.03277826309204	0.0230210572481155	0.012956153601408	-0.00587495695799589	0.00256657530553639
792	120.679496765137	-3.84414386749268	5.77303886413574	0.00418994715437293	0.011982130818069	-0.00197886489331722	-0.00295288790948689
793	121.978187561035	-4.493492603302	5.83797359466553	-0.0169138833880424	0.00938473641872406	-0.0152905117720366	-0.00230353930965066
794	122.627540588379	-4.16881799697876	5.83797359466553	0.0178262684494257	0.00841071270406246	-0.00847235135734081	0.00354059832170606
795	121.978187561035	-3.51946949958801	5.96784353256226	0.00483929552137852	0.00451462110504508	-0.00360223650932312	-0.00327756232582033
796	123.276885986328	-4.493492603302	6.03277826309204	0.0126314787194133	0.00516396993771195	-0.0139918150380254	0.00159255252219737
797	124.575584411621	-4.81816673278809	5.70810413360596	0.0171769186854362	-0.00587495695799589	-0.00717365415766835	0.00808603875339031
798	121.978187561035	-4.493492603302	5.57823419570923	-0.0152905117720366	-0.00490093370899558	-0.00230353930965066	-0.00814767740666866
799	122.627540588379	-4.16881799697876	5.64316940307617	0.00483929552137852	-0.00977104809135199	0.00483929552137852	0.00483929552137852
800	123.276885986328	-4.81816673278809	5.77303886413574	-0.00684897974133492	-0.00100484199356288	0.00808603875339031	0.00354059832170606
801	121.978187561035	-4.493492603302	6.29251766204834	0.00256657530553639	0.0100340843200684	-0.00522560812532902	-0.000680167751852423
802	124.575584411621	-4.493492603302	6.35745286941528	0.000943203864153475	0.000293855206109583	-0.00490093370899558	-0.00684897974133492
803	122.627540588379	-3.51946949958801	5.57823419570923	-0.0026282137259841	-0.0149658378213644	-0.000355493422830477	-0.00165419070981443
804	122.627540588379	-3.84414386749268	5.83797359466553	-3.08191010844894e-05	-0.0123684434220195	-0.00132951640989631	0.000293855206109583
805	125.224937438965	-4.493492603302	5.90290880203247	0.00126787810586393	0.00126787810586393	-0.00327756232582033	0.000618529506027699
806	123.926239013672	-5.14284133911133	6.09771347045898	0.00126787810586393	-0.00749832857400179	-0.00684897974133492	-0.00587495695799589
807	123.926239013672	-4.81816673278809	6.16264820098877	0.0162028968334198	0.00191722682211548	-0.00879702530801296	0.00678734155371785
808	123.276885986328	-4.493492603302	6.03277826309204	-0.000680167751852423	-0.00360223650932312	-3.08191010844894e-05	0.00321592413820326
809	120.679496765137	-4.16881799697876	6.09771347045898	-0.0182125810533762	-0.00132951640989631	0.00321592413820326	0.00386527273803949
810	121.978187561035	-3.84414386749268	5.12369012832642	-0.0026282137259841	-0.000680167751852423	0.00256657530553639	0.00256657530553639
811	121.978187561035	-3.51946949958801	5.64316940307617	0.0152288740500808	0.00191722682211548	0.000943203864153475	0.00776136433705688
812	123.926239013672	-4.81816673278809	5.70810413360596	0.011982130818069	0.00483929552137852	0.00646266713738441	-0.00457625929266214
813	123.276885986328	-3.51946949958801	5.83797359466553	-0.00295288790948689	0.00873538758605719	-0.00977104809135199	0.000943203864153475
814	121.978187561035	-4.16881799697876	6.29251766204834	-0.000680167751852423	-0.00230353930965066	0.00321592413820326	-0.00360223650932312
815	123.926239013672	-5.46751546859741	6.48732233047485	0.0106834331527352	-0.00749832857400179	-0.00912170019000769	-0.00165419070981443
816	123.926239013672	-4.493492603302	6.09771347045898	0.00451462110504508	0.000293855206109583	-0.0123684434220195	-0.0026282137259841
817	122.627540588379	-3.84414386749268	5.83797359466553	0.00386527273803949	0.00321592413820326	-0.00944637414067984	0.000618529506027699
818	121.978187561035	-5.14284133911133	5.83797359466553	-0.0185372550040483	0.00516396993771195	-0.0107450718060136	-3.08191010844894e-05
819	122.627540588379	-3.84414386749268	5.77303886413574	-0.00457625929266214	-0.00522560812532902	0.00159255252219737	0.00873538758605719
820	121.978187561035	-3.19479537010193	5.64316940307617	0.00581331877037883	-0.00360223650932312	-0.0117190945893526	0.00191722682211548
821	122.627540588379	-3.51946949958801	5.96784353256226	0.0123068047687411	0.00289124972186983	-0.021459324285388	-0.00132951640989631
822	123.276885986328	-4.81816673278809	6.03277826309204	0.00808603875339031	0.000618529506027699	-0.0120437685400248	-0.00100484199356288
823	121.978187561035	-4.81816673278809	5.44836473464966	-0.00457625929266214	-0.0159398596733809	-0.00619963090866804	-0.00230353930965066
824	124.575584411621	-6.44153833389282	5.70810413360596	-0.0201606266200542	-0.0100957229733467	0.00191722682211548	-3.08191010844894e-05
825	123.276885986328	-4.16881799697876	5.51329946517944	-0.00749832857400179	-0.000355493422830477	-0.0139918150380254	-0.00360223650932312
826	120.030143737793	-4.16881799697876	5.96784353256226	0.00873538758605719	0.00743668992072344	-0.0571734979748726	0.0022419011220336
827	121.978187561035	-3.84414386749268	5.96784353256226	-0.00587495695799589	-0.0026282137259841	-0.0526280589401722	-0.000680167751852423
828	123.276885986328	-3.84414386749268	6.03277826309204	-0.0198359526693821	0.00613799272105098	-0.0328229255974293	-0.00814767740666866
829	123.276885986328	-4.81816673278809	5.57823419570923	-0.0211346503347158	-0.00100484199356288	-0.0230826959013939	0.00256657530553639
830	123.276885986328	-5.46751546859741	5.70810413360596	0.0171769186854362	-0.000355493422830477	0.00418994715437293	0.00613799272105098
831	121.978187561035	-3.84414386749268	5.57823419570923	0.0243197549134493	0.0113327819854021	0.00646266713738441	0.000618529506027699
832	123.276885986328	-5.7921895980835	5.70810413360596	0.00743668992072344	-0.00360223650932312	0.0132808275520802	0.00873538758605719
833	121.978187561035	-4.16881799697876	5.83797359466553	0.00191722682211548	0.00386527273803949	0.01847561635077	-0.00197886489331722
834	123.276885986328	-4.81816673278809	6.03277826309204	-0.0156151866540313	0.00548864435404539	0.013930176384747	0.00516396993771195
835	121.328842163086	-4.81816673278809	5.83797359466553	0.00581331877037883	0.0113327819854021	0.00386527273803949	0.0106834331527352
836	123.276885986328	-3.19479537010193	5.38343000411987	0.00418994715437293	0.0123068047687411	-0.0123684434220195	-0.00230353930965066
837	121.978187561035	-3.51946949958801	5.31849479675293	0.00516396993771195	0.0116574559360743	-0.00360223650932312	-0.000680167751852423
838	123.926239013672	-4.493492603302	5.38343000411987	0.0126314787194133	0.00970941036939621	0.0100340843200684	0.00516396993771195
839	124.575584411621	-4.493492603302	5.83797359466553	-0.00879702530801296	-0.00197886489331722	0.036657378077507	0.00548864435404539
840	123.276885986328	-4.81816673278809	5.77303886413574	0.0022419011220336	-0.00619963090866804	0.0545144639909267	0.00711201597005129
841	122.627540588379	-4.493492603302	6.09771347045898	0.0123068047687411	0.00548864435404539	0.0317872650921345	0.0022419011220336
842	121.328842163086	-2.87012100219727	5.64316940307617	-0.000680167751852423	0.00516396993771195	0.00289124972186983	-0.00230353930965066
843	122.627540588379	-4.81816673278809	6.09771347045898	-0.00457625929266214	0.00776136433705688	-0.00100484199356288	0.00126787810586393
844	123.276885986328	-5.14284133911133	5.57823419570923	-0.00197886489331722	-3.08191010844894e-05	-0.00879702530801296	0.000293855206109583
845	123.276885986328	-3.84414386749268	5.44836473464966	-0.00944637414067984	0.00289124972186983	-0.0263294391334057	0.00483929552137852
846	124.575584411621	-3.84414386749268	5.38343000411987	0.0194496400654316	0.00451462110504508	-0.0451605506241322	-0.00360223650932312
847	122.627540588379	-3.84414386749268	5.57823419570923	-0.00879702530801296	-0.00327756232582033	-0.0412644557654858	-0.00619963090866804
848	121.978187561035	-3.84414386749268	5.90290880203247	0.00159255252219737	0.00126787810586393	-0.0256800893694162	-0.00717365415766835
849	123.276885986328	-5.46751546859741	5.44836473464966	-0.00847235135734081	-0.00977104809135199	-0.0247060675173998	-0.00360223650932312
850	123.926239013672	-4.81816673278809	5.57823419570923	-0.0126931173726916	-0.00360223650932312	0.00256657530553639	-0.000355493422830477
851	123.276885986328	-4.493492603302	5.77303886413574	0.0178262684494257	-0.00327756232582033	0.0136055024340749	-0.00165419070981443
852	120.030143737793	-3.84414386749268	5.96784353256226	0.0106834331527352	-0.00295288790948689	0.0265924744307995	-0.00132951640989631
853	123.926239013672	-4.493492603302	6.22758293151855	-0.0136671401560307	0.00289124972186983	0.0438002124428749	-0.00490093370899558
854	124.575584411621	-4.81816673278809	5.83797359466553	0.0100340843200684	-0.00619963090866804	0.00386527273803949	0.00613799272105098
855	121.978187561035	-4.16881799697876	5.38343000411987	-0.00490093370899558	-0.00490093370899558	-0.000355493422830477	0.000618529506027699
856	121.978187561035	-4.493492603302	5.44836473464966	0.000618529506027699	0.00256657530553639	-0.00555028254166245	-0.00555028254166245
857	122.627540588379	-5.14284133911133	5.90290880203247	0.00938473641872406	0.00516396993771195	-0.00555028254166245	-0.00230353930965066
858	121.978187561035	-4.493492603302	5.38343000411987	-0.00684897974133492	-0.00814767740666866	0.0207483377307653	-0.00944637414067984
859	123.276885986328	-4.81816673278809	5.77303886413574	0.0123068047687411	-0.00684897974133492	0.0259431265294552	0.00191722682211548
860	121.978187561035	-4.81816673278809	6.09771347045898	-0.00652430532500148	-0.00522560812532902	0.029189869761467	0.00841071270406246
861	121.978187561035	-4.81816673278809	6.16264820098877	0.0162028968334198	0.0106834331527352	0.0165275707840919	-0.00392691092565656
862	122.627540588379	-3.84414386749268	5.90290880203247	-0.00197886489331722	-0.00132951640989631	0.011982130818069	-0.00132951640989631
863	124.575584411621	-5.14284133911133	5.64316940307617	-0.00977104809135199	-0.00295288790948689	0.0142548503354192	-0.00555028254166245
864	121.978187561035	-3.51946949958801	5.77303886413574	-0.00684897974133492	-0.00327756232582033	0.00483929552137852	0.000293855206109583
865	123.926239013672	-4.493492603302	5.90290880203247	0.0116574559360743	-0.0026282137259841	0.00321592413820326	0.00418994715437293
866	123.276885986328	-5.46751546859741	6.22758293151855	0.00808603875339031	0.00516396993771195	0.00581331877037883	-0.00814767740666866
867	121.978187561035	-4.81816673278809	6.42238759994507	0.00581331877037883	0.00483929552137852	-0.00749832857400179	0.00386527273803949
868	123.276885986328	-4.16881799697876	5.77303886413574	-0.0100957229733467	0.00581331877037883	-0.000680167751852423	-0.00360223650932312
869	120.030143737793	-3.19479537010193	5.38343000411987	0.00581331877037883	0.00451462110504508	0.000293855206109583	0.000943203864153475
870	123.276885986328	-4.81816673278809	5.77303886413574	-0.000680167751852423	0.0132808275520802	0.00451462110504508	0.0022419011220336
871	123.926239013672	-5.14284133911133	5.70810413360596	0.0103587592020631	0.0207483377307653	-0.00555028254166245	-3.08191010844894e-05
872	122.627540588379	-4.16881799697876	5.57823419570923	-0.00555028254166245	0.0243197549134493	-0.00165419070981443	-0.00814767740666866
873	123.276885986328	-5.14284133911133	5.90290880203247	0.0116574559360743	0.0230210572481155	-0.00847235135734081	-0.00392691092565656
874	123.276885986328	-5.14284133911133	5.77303886413574	-3.08191010844894e-05	0.00191722682211548	-0.00977104809135199	-0.00977104809135199
875	122.627540588379	-4.493492603302	5.70810413360596	0.00906006153672934	0.013930176384747	-0.00879702530801296	-0.000680167751852423
876	124.575584411621	-4.81816673278809	5.77303886413574	0.00126787810586393	0.0178262684494257	-0.0191866029053926	-0.0104203969240189
877	121.328842163086	-4.493492603302	5.77303886413574	-0.0182125810533762	0.0103587592020631	-0.00847235135734081	-0.00392691092565656
878	122.627540588379	-4.493492603302	6.03277826309204	0.00581331877037883	0.0132808275520802	-0.00782300252467394	-0.00100484199356288
879	122.627540588379	-4.16881799697876	5.96784353256226	0.00386527273803949	0.0022419011220336	-3.08191010844894e-05	-0.00684897974133492
880	123.276885986328	-4.81816673278809	5.90290880203247	0.00743668992072344	-0.00100484199356288	-0.0100957229733467	-0.00197886489331722
881	124.575584411621	-5.14284133911133	5.83797359466553	0.00418994715437293	0.00483929552137852	0.00418994715437293	-0.00717365415766835
882	125.224937438965	-6.11686420440674	5.77303886413574	-0.00684897974133492	-0.00944637414067984	-0.00490093370899558	-0.00522560812532902
883	122.627540588379	-4.81816673278809	5.51329946517944	0.000293855206109583	-0.00392691092565656	0.00451462110504508	0.00191722682211548
884	123.276885986328	-4.16881799697876	5.64316940307617	-0.00977104809135199	-0.0198359526693821	0.000618529506027699	0.00354059832170606
885	121.328842163086	-4.81816673278809	6.22758293151855	-0.0139918150380254	-0.0175632312893867	0.0113327819854021	0.00808603875339031
886	123.926239013672	-5.46751546859741	6.22758293151855	0.00808603875339031	0.00354059832170606	-0.0026282137259841	0.00808603875339031
887	125.874282836914	-5.14284133911133	6.09771347045898	0.000293855206109583	-0.0276281367987394	-0.00132951640989631	-0.00165419070981443
888	123.926239013672	-4.493492603302	5.70810413360596	0.0165275707840919	0.00548864435404539	0.00289124972186983	0.00159255252219737
889	123.926239013672	-4.493492603302	5.83797359466553	0.00711201597005129	-0.00132951640989631	-0.0026282137259841	0.00483929552137852
890	123.926239013672	-4.493492603302	5.83797359466553	0.000293855206109583	-0.00490093370899558	-0.00100484199356288	-0.0026282137259841
891	123.926239013672	-5.7921895980835	5.83797359466553	0.00776136433705688	-0.000680167751852423	-0.0126931173726916	-0.00295288790948689
892	123.926239013672	-4.81816673278809	6.29251766204834	0.0220470335334539	0.011982130818069	-0.00652430532500148	-0.00392691092565656
893	120.030143737793	-3.84414386749268	6.03277826309204	-0.00165419070981443	0.01100810803473	-0.00619963090866804	0.00159255252219737
894	120.679496765137	-4.493492603302	5.90290880203247	0.00256657530553639	0.00776136433705688	-0.00230353930965066	0.00321592413820326
895	125.874282836914	-5.46751546859741	5.70810413360596	-0.000680167751852423	0.00354059832170606	-0.0110697457566857	-0.00197886489331722
896	125.224937438965	-4.493492603302	5.38343000411987	0.00581331877037883	0.013930176384747	-0.0126931173726916	0.000293855206109583
897	124.575584411621	-5.14284133911133	5.77303886413574	0.0113327819854021	0.00613799272105098	-0.0159398596733809	-0.00652430532500148
898	125.224937438965	-5.14284133911133	6.16264820098877	0.00354059832170606	-0.00132951640989631	-0.0117190945893526	0.00126787810586393
899	121.978187561035	-6.11686420440674	6.16264820098877	0.00159255252219737	-0.0110697457566857	-0.0104203969240189	-0.00327756232582033
900	122.627540588379	-5.14284133911133	5.96784353256226	0.00646266713738441	0.00256657530553639	-0.0139918150380254	0.00841071270406246
901	123.276885986328	-4.81816673278809	5.44836473464966	0.00841071270406246	-0.00197886489331722	-0.00879702530801296	-0.000355493422830477
902	121.328842163086	-5.14284133911133	5.90290880203247	-0.0126931173726916	0.00678734155371785	-0.00619963090866804	-0.00555028254166245
903	123.276885986328	-4.493492603302	5.83797359466553	-0.00425158534198999	-0.00587495695799589	0.0022419011220336	-0.00522560812532902
904	123.926239013672	-5.7921895980835	5.90290880203247	-0.00814767740666866	-0.00555028254166245	0.00873538758605719	-0.000355493422830477
905	123.926239013672	-5.46751546859741	5.90290880203247	-0.00619963090866804	-0.00652430532500148	0.00841071270406246	0.00289124972186983
906	124.575584411621	-5.46751546859741	5.90290880203247	0.000618529506027699	0.00321592413820326	0.0136055024340749	-0.00490093370899558
907	123.926239013672	-6.11686420440674	6.16264820098877	0.00711201597005129	-0.000680167751852423	0.0168522447347641	-0.0100957229733467
908	123.276885986328	-6.44153833389282	5.70810413360596	-0.00684897974133492	-0.0117190945893526	0.0162028968334198	0.00483929552137852
909	124.575584411621	-5.7921895980835	5.64316940307617	-0.00327756232582033	-0.0198359526693821	0.00646266713738441	0.00159255252219737
910	120.679496765137	-4.493492603302	5.51329946517944	-0.0169138833880424	-0.0354203209280968	0.00548864435404539	0.00938473641872406
911	121.328842163086	-5.14284133911133	5.64316940307617	0.01100810803473	0.00516396993771195	0.00256657530553639	-0.00457625929266214
912	125.224937438965	-5.7921895980835	6.09771347045898	0.00776136433705688	0.00613799272105098	-0.0162645354866982	0.00256657530553639
913	122.627540588379	-4.493492603302	5.83797359466553	0.00548864435404539	0.00646266713738441	-0.0159398596733809	-0.00197886489331722
914	124.575584411621	-5.7921895980835	6.03277826309204	0.0113327819854021	0.00386527273803949	-0.0299008563160896	-0.00327756232582033
915	124.575584411621	-6.76621294021606	5.44836473464966	-0.00327756232582033	-0.000355493422830477	-0.0497059896588326	0.00126787810586393
916	123.276885986328	-5.46751546859741	5.44836473464966	0.0200989879667759	0.00711201597005129	-0.0409397818148136	0.00321592413820326
917	123.926239013672	-4.81816673278809	5.83797359466553	0.012956153601408	0.00711201597005129	-0.0373683646321297	0.00321592413820326
918	121.978187561035	-4.81816673278809	5.77303886413574	0.00256657530553639	0.00646266713738441	-0.0188619289547205	-0.00360223650932312
919	123.276885986328	-6.11686420440674	6.29251766204834	-0.0201606266200542	0.00516396993771195	0.00354059832170606	-0.0026282137259841
920	125.224937438965	-5.46751546859741	6.16264820098877	0.00191722682211548	-0.000355493422830477	0.0168522447347641	0.00970941036939621
921	123.926239013672	-4.16881799697876	5.38343000411987	0.00126787810586393	-0.00360223650932312	0.031137915328145	0.00354059832170606
922	124.575584411621	-5.46751546859741	5.51329946517944	-0.00522560812532902	-0.00165419070981443	0.0168522447347641	-0.00295288790948689
923	124.575584411621	-5.46751546859741	5.77303886413574	0.00191722682211548	0.00548864435404539	0.0132808275520802	-0.000680167751852423
924	125.224937438965	-7.41556119918823	5.90290880203247	0.00159255252219737	-0.0328229255974293	0.00548864435404539	-3.08191010844894e-05
925	125.874282836914	-6.11686420440674	5.70810413360596	0.0145795252174139	-0.0162645354866982	0.0116574559360743	0.00873538758605719
926	123.926239013672	-5.14284133911133	6.09771347045898	-0.00425158534198999	-0.00230353930965066	0.0162028968334198	0.00516396993771195
927	121.328842163086	-5.46751546859741	5.96784353256226	-0.00360223650932312	0.00938473641872406	0.0106834331527352	0.00386527273803949
928	126.523628234863	-6.44153833389282	6.03277826309204	0.00451462110504508	0.00289124972186983	0.0126314787194133	-0.00100484199356288
929	125.874282836914	-6.11686420440674	5.51329946517944	-0.00230353930965066	0.00743668992072344	-0.00165419070981443	0.00451462110504508
930	123.276885986328	-5.46751546859741	5.38343000411987	0.0022419011220336	0.00548864435404539	-0.00230353930965066	0.00808603875339031
931	123.926239013672	-5.7921895980835	5.83797359466553	0.0171769186854362	0.0100340843200684	0.000943203864153475	0.000293855206109583
932	123.276885986328	-6.11686420440674	5.96784353256226	0.00613799272105098	0.00873538758605719	-0.00295288790948689	0.0022419011220336
933	125.224937438965	-7.74023580551147	6.61719226837158	0.00938473641872406	0.000618529506027699	-0.0026282137259841	0.0022419011220336
934	124.575584411621	-6.11686420440674	5.83797359466553	0.00483929552137852	0.00646266713738441	-0.00619963090866804	0.011982130818069
935	120.679496765137	-5.7921895980835	5.83797359466553	-0.00490093370899558	0.00289124972186983	0.000618529506027699	0.0132808275520802
936	121.978187561035	-6.11686420440674	5.51329946517944	0.000943203864153475	0.0103587592020631	-0.00814767740666866	0.00808603875339031
937	123.926239013672	-5.7921895980835	5.96784353256226	-0.0104203969240189	0.0210730116814375	-0.0107450718060136	-0.00652430532500148
938	123.276885986328	-5.7921895980835	5.64316940307617	-0.0026282137259841	0.00678734155371785	-0.000680167751852423	0.00354059832170606
939	124.575584411621	-5.46751546859741	5.77303886413574	-0.0133424662053585	0.00126787810586393	-3.08191010844894e-05	0.00516396993771195
940	124.575584411621	-7.09088706970215	5.96784353256226	0.00678734155371785	0.000618529506027699	-0.00360223650932312	0.0022419011220336
941	124.575584411621	-8.3895845413208	5.83797359466553	-0.00425158534198999	0.00776136433705688	0.00159255252219737	0.000293855206109583
942	123.926239013672	-6.11686420440674	5.44836473464966	-0.00100484199356288	-0.000680167751852423	0.00418994715437293	-0.00230353930965066
943	125.224937438965	-6.44153833389282	5.77303886413574	-0.0143164889886975	-0.0026282137259841	0.00808603875339031	-0.00392691092565656
944	123.276885986328	-6.76621294021606	5.83797359466553	-0.00879702530801296	-0.000355493422830477	0.00613799272105098	0.00126787810586393
945	123.926239013672	-5.7921895980835	5.64316940307617	-0.00197886489331722	0.000943203864153475	0.00743668992072344	0.000943203864153475
946	123.926239013672	-5.46751546859741	5.77303886413574	0.00191722682211548	0.00483929552137852	-3.08191010844894e-05	0.000618529506027699
947	125.224937438965	-6.11686420440674	5.31849479675293	0.0022419011220336	0.00418994715437293	-0.00912170019000769	-0.00392691092565656
948	124.575584411621	-5.7921895980835	5.51329946517944	-0.00717365415766835	-0.000355493422830477	0.000618529506027699	-0.00652430532500148
949	125.224937438965	-7.41556119918823	5.77303886413574	-0.0136671401560307	-0.00847235135734081	0.000943203864153475	0.00711201597005129
950	125.874282836914	-7.09088706970215	5.96784353256226	-0.0100957229733467	-0.0107450718060136	-0.00684897974133492	-0.00879702530801296
951	125.874282836914	-6.76621294021606	6.16264820098877	0.00646266713738441	0.00126787810586393	-0.00587495695799589	-0.00490093370899558
952	121.328842163086	-6.11686420440674	6.35745286941528	0.00321592413820326	0.00646266713738441	-0.00230353930965066	0.00418994715437293
953	124.575584411621	-7.09088706970215	6.29251766204834	0.00548864435404539	0.00289124972186983	0.00516396993771195	0.00126787810586393
954	123.926239013672	-5.7921895980835	5.44836473464966	0.00418994715437293	-0.00392691092565656	-0.00230353930965066	0.00191722682211548
955	123.926239013672	-7.09088706970215	5.57823419570923	-0.0165892094373703	-0.0026282137259841	-0.0107450718060136	0.00808603875339031
956	125.224937438965	-7.41556119918823	5.70810413360596	0.0168522447347641	0.00354059832170606	-0.00749832857400179	-0.00360223650932312
957	125.874282836914	-8.06490993499756	5.83797359466553	0.00906006153672934	0.0126314787194133	-0.0123684434220195	-0.00814767740666866
958	125.224937438965	-8.3895845413208	6.03277826309204	-0.00619963090866804	0.00321592413820326	-0.00197886489331722	-0.00522560812532902
959	123.926239013672	-6.44153833389282	5.83797359466553	0.0158782228827477	0.01100810803473	-0.00295288790948689	-0.00230353930965066
960	123.926239013672	-6.44153833389282	5.64316940307617	-0.00847235135734081	0.00646266713738441	0.0022419011220336	-0.00327756232582033
961	125.874282836914	-7.74023580551147	5.64316940307617	-0.00230353930965066	0.0116574559360743	-0.00684897974133492	0.00776136433705688
962	124.575584411621	-5.7921895980835	5.51329946517944	0.00808603875339031	0.00354059832170606	-0.00197886489331722	-0.00717365415766835
963	127.172981262207	-7.41556119918823	5.51329946517944	-0.00652430532500148	0.00743668992072344	-0.00132951640989631	-0.00392691092565656
964	125.224937438965	-6.44153833389282	5.83797359466553	0.000618529506027699	-0.00619963090866804	0.00938473641872406	0.000943203864153475
965	125.874282836914	-6.44153833389282	6.16264820098877	-0.00912170019000769	-0.0104203969240189	-0.00132951640989631	0.00159255252219737
966	125.224937438965	-7.09088706970215	6.03277826309204	0.00646266713738441	-0.0130177913233638	0.000293855206109583	-0.000680167751852423
967	124.575584411621	-6.76621294021606	5.64316940307617	0.00808603875339031	-0.00457625929266214	-0.00295288790948689	-0.0117190945893526
968	122.627540588379	-7.09088706970215	5.44836473464966	-0.0152905117720366	-0.0159398596733809	0.00126787810586393	0.00289124972186983
969	123.926239013672	-6.76621294021606	5.83797359466553	-0.0136671401560307	-0.0221086721867323	-0.00197886489331722	0.00711201597005129
970	126.523628234863	-6.76621294021606	6.09771347045898	-0.00295288790948689	-0.00230353930965066	-0.00360223650932312	0.00159255252219737
971	125.224937438965	-6.76621294021606	5.96784353256226	0.00906006153672934	-0.00230353930965066	-0.00230353930965066	0.000293855206109583
972	127.172981262207	-8.06490993499756	6.22758293151855	0.00938473641872406	0.0158782228827477	-0.0120437685400248	0.00256657530553639
973	125.224937438965	-6.11686420440674	6.09771347045898	0.000943203864153475	0.00906006153672934	0.00289124972186983	-0.00619963090866804
974	124.575584411621	-8.71425819396973	6.16264820098877	0.000293855206109583	0.00126787810586393	-0.00619963090866804	0.00321592413820326
975	125.874282836914	-8.3895845413208	5.96784353256226	0.0022419011220336	0.00548864435404539	-0.0126931173726916	-0.00847235135734081
976	124.575584411621	-7.74023580551147	6.03277826309204	0.0149041991680861	0.0175015944987535	-0.00100484199356288	0.00191722682211548
977	125.224937438965	-7.41556119918823	5.77303886413574	-0.00490093370899558	0.0278911720961332	-0.0169138833880424	-0.00295288790948689
978	125.874282836914	-7.41556119918823	5.83797359466553	-0.00555028254166245	0.0210730116814375	-0.0104203969240189	-0.00230353930965066
979	126.523628234863	-7.74023580551147	5.96784353256226	0.00321592413820326	0.0223717093467712	-0.00132951640989631	-0.00652430532500148
980	127.172981262207	-7.09088706970215	5.44836473464966	-0.00522560812532902	0.00873538758605719	-0.0139918150380254	-0.000680167751852423
981	125.874282836914	-6.76621294021606	5.44836473464966	0.00386527273803949	0.00516396993771195	0.00451462110504508	-0.00977104809135199
982	126.523628234863	-9.36360740661621	5.83797359466553	0.0142548503354192	-0.00977104809135199	-0.00717365415766835	-0.00197886489331722
983	125.224937438965	-7.41556119918823	5.57823419570923	-0.00912170019000769	-0.0308748781681061	-0.00165419070981443	0.00386527273803949
984	125.224937438965	-6.76621294021606	5.64316940307617	-0.00457625929266214	-0.0100957229733467	0.00613799272105098	-0.00165419070981443
985	125.224937438965	-7.74023580551147	6.09771347045898	-0.0263294391334057	-0.0247060675173998	0.00873538758605719	0.00548864435404539
986	125.874282836914	-7.74023580551147	6.16264820098877	-0.00555028254166245	-0.0107450718060136	0.00354059832170606	0.00581331877037883
987	127.172981262207	-7.74023580551147	5.70810413360596	0.000618529506027699	-0.0182125810533762	-0.00392691092565656	-0.00327756232582033
988	127.172981262207	-7.09088706970215	5.38343000411987	0.00646266713738441	-0.0260047651827335	0.0022419011220336	0.00354059832170606
989	125.874282836914	-6.76621294021606	5.77303886413574	-0.00847235135734081	-0.0412644557654858	0.00516396993771195	0.00646266713738441
990	127.822326660156	-8.71425819396973	5.90290880203247	0.0022419011220336	-0.0256800893694162	-0.00165419070981443	-3.08191010844894e-05
991	126.523628234863	-8.06490993499756	5.57823419570923	0.00289124972186983	-0.0295761823654175	-0.00847235135734081	-0.00132951640989631
992	126.523628234863	-6.76621294021606	5.77303886413574	0.00743668992072344	-0.0247060675173998	-0.00619963090866804	-0.00749832857400179
993	125.224937438965	-7.09088706970215	6.16264820098877	-0.00425158534198999	-0.0227580219507217	-0.00879702530801296	-0.00197886489331722
994	125.224937438965	-8.06490993499756	5.96784353256226	-0.00230353930965066	-0.00457625929266214	-0.00619963090866804	0.00548864435404539
995	125.874282836914	-6.76621294021606	5.70810413360596	-0.0156151866540313	0.0171769186854362	-0.00847235135734081	0.0022419011220336
996	127.172981262207	-6.76621294021606	5.38343000411987	-0.00392691092565656	0.040228795260191	-0.0195112787187099	0.000293855206109583
997	125.874282836914	-6.44153833389282	5.51329946517944	-0.00230353930965066	0.0405534692108631	-0.0240567177534103	-0.00944637414067984
998	125.874282836914	-7.74023580551147	5.90290880203247	0.00808603875339031	0.0275664981454611	-0.0347709693014622	0.000293855206109583
999	127.172981262207	-8.06490993499756	6.16264820098877	0.00711201597005129	0.0123068047687411	-0.0221086721867323	0.00743668992072344
1000	127.172981262207	-8.06490993499756	6.09771347045898	0.00808603875339031	0.00613799272105098	-0.0130177913233638	0.000618529506027699
1001	123.926239013672	-7.09088706970215	6.09771347045898	0.00678734155371785	0.0168522447347641	0.00938473641872406	0.01100810803473
1002	125.224937438965	-8.06490993499756	5.70810413360596	0.0152288740500808	0.01100810803473	0.012956153601408	-0.0104203969240189
1003	125.874282836914	-6.11686420440674	5.70810413360596	0.00808603875339031	0.0113327819854021	0.0162028968334198	-0.00132951640989631
1004	127.822326660156	-7.74023580551147	6.09771347045898	-0.00555028254166245	0.00451462110504508	0.0210730116814375	0.00548864435404539
1005	128.4716796875	-8.06490993499756	5.83797359466553	-0.00230353930965066	0.00581331877037883	0.0168522447347641	-0.000355493422830477
1006	127.172981262207	-7.74023580551147	6.16264820098877	0.0262678004801273	0.00581331877037883	0.00841071270406246	0.00386527273803949
1007	128.4716796875	-9.03893280029297	6.09771347045898	-0.00847235135734081	-3.08191010844894e-05	-0.00619963090866804	0.0022419011220336
1008	126.523628234863	-8.06490993499756	5.90290880203247	-0.0182125810533762	0.00613799272105098	-0.00392691092565656	-0.00360223650932312
1009	124.575584411621	-6.76621294021606	5.70810413360596	0.000618529506027699	-0.00684897974133492	0.00743668992072344	0.00906006153672934
1010	125.224937438965	-6.76621294021606	5.64316940307617	-0.00912170019000769	-3.08191010844894e-05	-0.00490093370899558	0.000943203864153475
1011	124.575584411621	-8.06490993499756	6.22758293151855	0.00289124972186983	0.00516396993771195	0.000943203864153475	0.0022419011220336
1012	125.874282836914	-7.41556119918823	6.29251766204834	0.00906006153672934	0.0155535480007529	-0.000680167751852423	-0.00782300252467394
1013	128.4716796875	-7.41556119918823	5.57823419570923	0.00126787810586393	0.0103587592020631	-0.00847235135734081	0.0100340843200684
1014	125.874282836914	-6.44153833389282	5.44836473464966	0.00451462110504508	0.0126314787194133	0.00548864435404539	-0.000355493422830477
1015	125.874282836914	-7.41556119918823	5.90290880203247	0.00743668992072344	0.00321592413820326	-0.0123684434220195	0.00191722682211548
1016	128.4716796875	-9.03893280029297	5.96784353256226	0.00418994715437293	-0.00132951640989631	-0.0117190945893526	-0.00197886489331722
1017	127.822326660156	-8.06490993499756	6.09771347045898	0.00516396993771195	0.00678734155371785	-0.0139918150380254	-0.00555028254166245
1018	127.172981262207	-8.06490993499756	6.09771347045898	-0.00522560812532902	0.00711201597005129	-0.0113944197073579	-0.00327756232582033
1019	123.926239013672	-6.76621294021606	5.90290880203247	-0.0139918150380254	-0.000680167751852423	0.00483929552137852	0.00678734155371785
1020	125.224937438965	-7.09088706970215	5.51329946517944	-0.000680167751852423	0.00289124972186983	-0.00100484199356288	-0.00587495695799589
1021	129.770370483398	-8.06490993499756	5.64316940307617	-0.00717365415766835	0.000943203864153475	-0.0107450718060136	0.00159255252219737
1022	125.874282836914	-6.76621294021606	5.70810413360596	-0.00619963090866804	-0.00132951640989631	0.000293855206109583	-0.00912170019000769
1023	127.822326660156	-9.03893280029297	5.96784353256226	-0.0165892094373703	-0.00490093370899558	-0.00327756232582033	-0.00684897974133492
1024	127.172981262207	-9.36360740661621	5.70810413360596	0.000618529506027699	-0.00619963090866804	0.00776136433705688	0.00970941036939621
1025	126.523628234863	-6.76621294021606	5.83797359466553	-0.00165419070981443	0.00321592413820326	0.00548864435404539	0.00126787810586393
1026	125.224937438965	-6.76621294021606	5.90290880203247	-0.0126931173726916	0.00711201597005129	0.00386527273803949	-0.000680167751852423
1027	123.276885986328	-7.09088706970215	5.38343000411987	-0.00717365415766835	0.00548864435404539	0.00256657530553639	-0.0026282137259841
1028	127.172981262207	-8.06490993499756	5.57823419570923	0.00548864435404539	0.00386527273803949	-0.00490093370899558	-0.00100484199356288
1029	128.4716796875	-7.74023580551147	5.77303886413574	-0.00717365415766835	0.000618529506027699	-0.00977104809135199	0.00354059832170606
1030	125.874282836914	-6.76621294021606	5.70810413360596	-0.00555028254166245	-0.00392691092565656	-0.00360223650932312	-0.00619963090866804
1031	127.822326660156	-8.06490993499756	5.96784353256226	0.00354059832170606	0.00743668992072344	-0.0026282137259841	0.00516396993771195
1032	127.822326660156	-9.68828201293945	6.16264820098877	0.00873538758605719	-0.0026282137259841	-0.00847235135734081	-0.00912170019000769
1033	127.172981262207	-6.76621294021606	5.70810413360596	0.00548864435404539	0.00938473641872406	-0.00522560812532902	-0.00684897974133492
1034	125.224937438965	-7.09088706970215	5.90290880203247	0.00581331877037883	0.00256657530553639	-0.00100484199356288	0.00256657530553639
1035	124.575584411621	-7.74023580551147	5.64316940307617	-0.00490093370899558	0.00418994715437293	-0.00230353930965066	-0.00230353930965066
1036	126.523628234863	-7.74023580551147	5.96784353256226	0.00711201597005129	0.0113327819854021	-0.00619963090866804	-0.000680167751852423
1037	128.4716796875	-7.74023580551147	5.83797359466553	0.00159255252219737	0.00418994715437293	-0.0104203969240189	-0.00652430532500148
1038	127.172981262207	-7.74023580551147	5.70810413360596	0.00646266713738441	0.000293855206109583	0.00548864435404539	0.00386527273803949
1039	127.172981262207	-7.74023580551147	6.22758293151855	-0.0123684434220195	0.00191722682211548	-3.08191010844894e-05	0.00321592413820326
1040	127.172981262207	-7.41556119918823	5.83797359466553	0.00970941036939621	-0.00100484199356288	-0.000680167751852423	0.00321592413820326
1041	125.874282836914	-8.06490993499756	5.64316940307617	0.013930176384747	-0.00490093370899558	-0.000680167751852423	0.000943203864153475
1042	125.874282836914	-7.74023580551147	5.77303886413574	0.00451462110504508	0.00516396993771195	0.00321592413820326	-0.0107450718060136
1043	126.523628234863	-7.09088706970215	5.51329946517944	-0.00587495695799589	-0.00425158534198999	0.00418994715437293	-0.00879702530801296
1044	123.276885986328	-5.7921895980835	5.70810413360596	-0.0104203969240189	-0.000355493422830477	0.00386527273803949	-0.00360223650932312
1045	125.224937438965	-6.44153833389282	6.29251766204834	0.00321592413820326	-0.00879702530801296	0.0106834331527352	0.00548864435404539
1046	125.224937438965	-6.44153833389282	5.83797359466553	0.00711201597005129	0.00516396993771195	-0.00392691092565656	-0.00165419070981443
1047	125.224937438965	-6.44153833389282	5.70810413360596	-0.00100484199356288	0.00613799272105098	0.00159255252219737	0.000293855206109583
1048	125.874282836914	-6.76621294021606	5.70810413360596	0.00321592413820326	-0.00230353930965066	0.00483929552137852	0.00126787810586393
1049	126.523628234863	-8.3895845413208	5.70810413360596	-0.00392691092565656	-0.0120437685400248	0.00581331877037883	-0.000355493422830477
1050	126.523628234863	-8.3895845413208	5.96784353256226	-0.00619963090866804	-0.00490093370899558	0.00386527273803949	0.00711201597005129
1051	125.874282836914	-6.44153833389282	5.70810413360596	-0.0201606266200542	-0.000355493422830477	-0.00944637414067984	0.000618529506027699
1052	123.926239013672	-6.44153833389282	5.90290880203247	0.000293855206109583	0.00548864435404539	0.00613799272105098	-0.00327756232582033
1053	124.575584411621	-6.44153833389282	5.90290880203247	-0.00684897974133492	-0.00100484199356288	-0.0159398596733809	0.00386527273803949
1054	127.172981262207	-7.41556119918823	5.90290880203247	0.00776136433705688	-0.00652430532500148	-0.00684897974133492	0.00159255252219737
1055	124.575584411621	-6.11686420440674	5.25356006622314	0.0142548503354192	0.00126787810586393	-0.00490093370899558	0.00418994715437293
1056	125.874282836914	-6.44153833389282	5.57823419570923	0.0162028968334198	-0.00490093370899558	-0.00619963090866804	0.000943203864153475
1057	125.874282836914	-7.41556119918823	5.83797359466553	0.00126787810586393	-0.00360223650932312	-0.0156151866540313	-0.0123684434220195
1058	125.224937438965	-7.41556119918823	5.77303886413574	0.00159255252219737	-0.000680167751852423	-0.00782300252467394	-0.00814767740666866
1059	125.874282836914	-6.44153833389282	6.09771347045898	0.00841071270406246	0.000293855206109583	-0.00847235135734081	0.00289124972186983
1060	123.926239013672	-6.44153833389282	5.90290880203247	0.00159255252219737	-0.00814767740666866	-0.0026282137259841	0.000943203864153475
1061	125.224937438965	-7.41556119918823	6.03277826309204	0.00354059832170606	0.000618529506027699	-0.00977104809135199	0.000943203864153475
1062	126.523628234863	-7.09088706970215	5.77303886413574	-0.00327756232582033	-0.00457625929266214	-0.00814767740666866	-0.0120437685400248
1063	125.224937438965	-5.7921895980835	5.31849479675293	-0.00847235135734081	-0.00555028254166245	-0.00457625929266214	-0.00230353930965066
1064	124.575584411621	-7.41556119918823	5.90290880203247	-0.00197886489331722	-0.00392691092565656	0.0132808275520802	0.00321592413820326
1065	127.172981262207	-7.41556119918823	6.29251766204834	0.0113327819854021	-0.00555028254166245	0.000943203864153475	-0.00847235135734081
1066	125.224937438965	-8.06490993499756	6.09771347045898	0.0103587592020631	0.000618529506027699	0.00256657530553639	0.00418994715437293
1067	127.172981262207	-7.09088706970215	5.70810413360596	-0.00360223650932312	0.00906006153672934	-0.0100957229733467	0.00256657530553639
1068	123.926239013672	-5.46751546859741	5.57823419570923	0.00126787810586393	0.0191249661147594	-0.00360223650932312	-0.00912170019000769
1069	122.627540588379	-6.11686420440674	5.51329946517944	-0.00295288790948689	0.00289124972186983	0.012956153601408	0.00678734155371785
1070	127.172981262207	-7.09088706970215	5.77303886413574	-0.0026282137259841	0.00646266713738441	-0.00360223650932312	0.000943203864153475
1071	124.575584411621	-5.46751546859741	5.96784353256226	0.00776136433705688	0.00873538758605719	-0.00360223650932312	-0.00652430532500148
1072	124.575584411621	-5.7921895980835	5.90290880203247	0.00386527273803949	0.0210730116814375	-0.0136671401560307	-0.00847235135734081
1073	126.523628234863	-7.09088706970215	6.03277826309204	0.0100340843200684	-0.00100484199356288	-0.00457625929266214	0.00126787810586393
1074	125.224937438965	-6.44153833389282	5.77303886413574	0.00386527273803949	-0.00197886489331722	-0.00295288790948689	0.00873538758605719
1075	125.874282836914	-8.06490993499756	6.03277826309204	0.00354059832170606	0.00191722682211548	-0.00749832857400179	-0.00165419070981443
1076	126.523628234863	-6.76621294021606	5.90290880203247	0.00678734155371785	0.0103587592020631	-0.0149658378213644	-0.00522560812532902
1077	124.575584411621	-6.44153833389282	5.64316940307617	0.00841071270406246	0.00386527273803949	-0.00490093370899558	0.00418994715437293
1078	125.224937438965	-6.44153833389282	6.03277826309204	0.00354059832170606	0.00159255252219737	-0.0107450718060136	-0.0026282137259841
1079	125.874282836914	-6.11686420440674	6.42238759994507	0.020423661917448	-0.00230353930965066	-0.0100957229733467	-0.00100484199356288
1080	125.874282836914	-6.76621294021606	5.96784353256226	0.00613799272105098	-0.00425158534198999	0.00289124972186983	0.00581331877037883
1081	125.874282836914	-5.7921895980835	5.31849479675293	-0.00587495695799589	0.00191722682211548	-0.0107450718060136	0.00711201597005129
1082	123.926239013672	-4.81816673278809	5.44836473464966	0.00581331877037883	-0.0104203969240189	-3.08191010844894e-05	-0.0117190945893526
1083	123.276885986328	-6.76621294021606	5.77303886413574	-0.0026282137259841	-0.00587495695799589	-0.00490093370899558	-0.00555028254166245
1084	127.172981262207	-6.76621294021606	5.90290880203247	-0.00100484199356288	-0.00847235135734081	0.0106834331527352	0.00841071270406246
1085	125.874282836914	-5.46751546859741	6.09771347045898	-0.00165419070981443	0.000943203864153475	0.0103587592020631	0.00418994715437293
1086	123.276885986328	-6.11686420440674	6.09771347045898	-0.000680167751852423	-0.00132951640989631	-3.08191010844894e-05	0.00906006153672934
1087	123.276885986328	-4.493492603302	5.44836473464966	-0.00132951640989631	0.00354059832170606	0.000293855206109583	-0.00425158534198999
1088	122.627540588379	-4.493492603302	5.44836473464966	-0.000355493422830477	0.00289124972186983	-0.00360223650932312	-0.000680167751852423
1089	126.523628234863	-5.7921895980835	5.51329946517944	-0.00425158534198999	0.00159255252219737	-0.00327756232582033	-0.00197886489331722
1090	123.926239013672	-4.81816673278809	5.70810413360596	-0.0126931173726916	0.0022419011220336	-0.00425158534198999	-0.00295288790948689
1091	122.627540588379	-5.46751546859741	5.70810413360596	-0.00425158534198999	0.00548864435404539	0.000943203864153475	0.00613799272105098
1092	125.224937438965	-7.09088706970215	6.22758293151855	0.0171769186854362	0.00483929552137852	-0.000355493422830477	0.000293855206109583
1093	123.276885986328	-4.493492603302	5.70810413360596	-0.00295288790948689	0.0213976856321096	-0.0100957229733467	-0.00327756232582033
1094	121.328842163086	-4.493492603302	5.57823419570923	-0.00749832857400179	0.0142548503354192	-0.00165419070981443	0.00711201597005129
1095	123.276885986328	-5.7921895980835	5.77303886413574	0.00841071270406246	0.0126314787194133	-0.00619963090866804	0.00354059832170606
1096	124.575584411621	-5.46751546859741	5.70810413360596	0.0142548503354192	0.00776136433705688	-0.0117190945893526	-0.00100484199356288
1097	125.224937438965	-5.46751546859741	5.96784353256226	0.0243197549134493	0.0100340843200684	-0.00619963090866804	-0.00100484199356288
1098	122.627540588379	-5.14284133911133	5.96784353256226	0.000618529506027699	0.00776136433705688	-0.00652430532500148	-0.00587495695799589
1099	122.627540588379	-3.84414386749268	5.90290880203247	0.00581331877037883	0.00483929552137852	0.00126787810586393	0.00808603875339031
1100	124.575584411621	-7.09088706970215	6.09771347045898	-0.00132951640989631	-0.00425158534198999	0.00776136433705688	-0.00197886489331722
1101	122.627540588379	-4.493492603302	5.70810413360596	0.0282158460468054	0.0116574559360743	0.000293855206109583	0.00386527273803949
1102	123.276885986328	-4.493492603302	5.64316940307617	0.00906006153672934	0.00354059832170606	-0.00652430532500148	-0.00944637414067984
1103	120.679496765137	-5.14284133911133	5.96784353256226	-0.0165892094373703	0.00451462110504508	0.00321592413820326	0.000293855206109583
1104	122.627540588379	-4.493492603302	6.09771347045898	-0.00782300252467394	-0.0120437685400248	0.00776136433705688	-0.0026282137259841
1105	121.978187561035	-4.493492603302	5.57823419570923	0.000293855206109583	-0.00360223650932312	0.0106834331527352	0.000293855206109583
1106	122.627540588379	-4.16881799697876	5.64316940307617	-0.000355493422830477	0.000293855206109583	-0.00619963090866804	0.00418994715437293
1107	122.627540588379	-4.16881799697876	5.57823419570923	0.0158782228827477	0.00743668992072344	0.00581331877037883	0.00646266713738441
1108	123.926239013672	-4.493492603302	5.77303886413574	-0.00847235135734081	-0.0026282137259841	-0.00587495695799589	-3.08191010844894e-05
1109	123.926239013672	-4.81816673278809	5.83797359466553	-0.00360223650932312	-0.0143164889886975	0.00386527273803949	0.000618529506027699
1110	122.627540588379	-5.46751546859741	5.90290880203247	-0.00425158534198999	-0.0126931173726916	0.00321592413820326	-0.00295288790948689
1111	120.030143737793	-4.16881799697876	5.90290880203247	-3.08191010844894e-05	-0.00425158534198999	-0.0120437685400248	0.00321592413820326
1112	121.978187561035	-4.16881799697876	5.83797359466553	0.0113327819854021	-0.00360223650932312	-0.00197886489331722	0.000943203864153475
1113	121.978187561035	-4.16881799697876	6.16264820098877	0.0022419011220336	0.00386527273803949	-0.00944637414067984	-0.00295288790948689
1114	123.926239013672	-4.81816673278809	5.44836473464966	0.00289124972186983	-0.00717365415766835	-0.00717365415766835	0.000943203864153475
1115	123.926239013672	-4.493492603302	5.57823419570923	-0.0185372550040483	0.00613799272105098	-0.000680167751852423	0.00581331877037883
1116	123.926239013672	-4.81816673278809	5.51329946517944	0.00808603875339031	0.00841071270406246	-0.00782300252467394	-0.00100484199356288
1117	123.926239013672	-6.44153833389282	5.57823419570923	0.00743668992072344	-0.00977104809135199	-0.00912170019000769	-0.00847235135734081
1118	123.926239013672	-4.81816673278809	6.16264820098877	0.00776136433705688	-0.00619963090866804	-0.00587495695799589	-0.00392691092565656
1119	122.627540588379	-4.493492603302	6.29251766204834	-0.00197886489331722	-0.00392691092565656	-0.00522560812532902	0.00548864435404539
1120	119.380798339844	-3.19479537010193	6.09771347045898	-0.0208099745213985	0.00126787810586393	0.00289124972186983	0.0100340843200684
1121	123.276885986328	-5.14284133911133	6.09771347045898	0.01100810803473	0.000943203864153475	-0.000355493422830477	0.00418994715437293
1122	123.276885986328	-3.51946949958801	5.57823419570923	-0.000355493422830477	-0.00165419070981443	0.00191722682211548	0.000293855206109583
1123	123.276885986328	-4.16881799697876	5.64316940307617	-0.00522560812532902	0.000943203864153475	0.00126787810586393	0.000943203864153475
1124	121.978187561035	-3.84414386749268	5.57823419570923	-0.00684897974133492	-0.00912170019000769	-0.00295288790948689	0.00289124972186983
1125	121.978187561035	-4.16881799697876	5.64316940307617	0.0220470335334539	-0.0130177913233638	0.00743668992072344	0.00354059832170606
1126	121.328842163086	-5.46751546859741	6.09771347045898	-0.00132951640989631	-0.00814767740666866	0.00483929552137852	0.00354059832170606
1127	123.276885986328	-4.16881799697876	6.16264820098877	-0.00100484199356288	0.00873538758605719	0.00191722682211548	-0.0026282137259841
1128	120.030143737793	-2.87012100219727	5.77303886413574	-0.0117190945893526	0.0022419011220336	0.0022419011220336	-0.00490093370899558
1129	120.679496765137	-3.19479537010193	5.83797359466553	-0.00749832857400179	-0.00782300252467394	0.00451462110504508	0.00613799272105098
1130	125.224937438965	-4.16881799697876	5.38343000411987	0.00159255252219737	-0.0026282137259841	0.00970941036939621	-0.00392691092565656
1131	123.926239013672	-4.16881799697876	5.90290880203247	0.00516396993771195	0.00841071270406246	-0.00132951640989631	-0.00230353930965066
1132	121.978187561035	-3.84414386749268	6.03277826309204	0.00970941036939621	0.00678734155371785	-0.00587495695799589	0.00159255252219737
1133	123.926239013672	-5.14284133911133	6.48732233047485	0.00321592413820326	-0.00230353930965066	0.000943203864153475	-0.00425158534198999
1134	123.276885986328	-4.81816673278809	5.44836473464966	0.00159255252219737	-0.00490093370899558	0.00354059832170606	0.00678734155371785
1135	121.328842163086	-3.51946949958801	5.51329946517944	0.00711201597005129	0.0022419011220336	-0.00814767740666866	-0.00230353930965066
1136	119.380798339844	-3.19479537010193	5.77303886413574	-0.00132951640989631	0.00841071270406246	-0.00522560812532902	-0.00587495695799589
1137	120.030143737793	-3.19479537010193	5.90290880203247	0.00159255252219737	-0.00230353930965066	-0.00522560812532902	0.00159255252219737
1138	123.276885986328	-3.51946949958801	5.90290880203247	0.0113327819854021	-0.00165419070981443	-0.00327756232582033	0.000618529506027699
1139	123.926239013672	-3.84414386749268	5.70810413360596	-0.02697878703475	-0.000680167751852423	-0.0026282137259841	0.00256657530553639
1140	121.978187561035	-3.84414386749268	6.09771347045898	0.000618529506027699	-0.000355493422830477	0.000943203864153475	0.00321592413820326
1141	123.926239013672	-4.81816673278809	6.03277826309204	-0.00619963090866804	0.000943203864153475	-0.000680167751852423	-3.08191010844894e-05
1142	123.276885986328	-5.46751546859741	5.96784353256226	0.0022419011220336	-0.00490093370899558	0.000293855206109583	-0.00522560812532902
1143	121.978187561035	-3.84414386749268	5.51329946517944	-0.000355493422830477	-0.00425158534198999	0.00418994715437293	-0.00392691092565656
1144	121.328842163086	-3.51946949958801	5.57823419570923	-0.0152905117720366	-0.0159398596733809	0.0123068047687411	0.00289124972186983
1145	120.679496765137	-4.16881799697876	5.90290880203247	-0.00814767740666866	-0.00684897974133492	0.00386527273803949	0.00808603875339031
1146	123.276885986328	-4.493492603302	6.03277826309204	0.020423661917448	0.00516396993771195	0.00256657530553639	-0.00197886489331722
1147	123.926239013672	-3.84414386749268	6.16264820098877	-0.00360223650932312	0.00126787810586393	-0.00555028254166245	-0.00522560812532902
1148	123.276885986328	-4.493492603302	5.51329946517944	-3.08191010844894e-05	0.00646266713738441	-0.00490093370899558	-0.00100484199356288
1149	123.926239013672	-4.493492603302	6.09771347045898	-0.0188619289547205	0.00321592413820326	-0.00587495695799589	-0.0026282137259841
1150	121.328842163086	-3.51946949958801	5.44836473464966	-0.00457625929266214	0.00289124972186983	0.00289124972186983	0.000943203864153475
1151	123.276885986328	-4.493492603302	5.64316940307617	0.00581331877037883	0.00906006153672934	-0.0126931173726916	0.00581331877037883
1152	121.328842163086	-4.16881799697876	6.09771347045898	0.0106834331527352	0.020423661917448	-0.0100957229733467	-0.00197886489331722
1153	120.679496765137	-3.51946949958801	6.09771347045898	0.000293855206109583	0.0181509424000978	-0.00749832857400179	0.00126787810586393
1154	120.679496765137	-3.51946949958801	6.03277826309204	-0.00165419070981443	0.0100340843200684	-0.00457625929266214	0.000618529506027699
1155	121.328842163086	-3.84414386749268	5.31849479675293	0.00548864435404539	0.00776136433705688	-0.00555028254166245	0.000293855206109583
1156	121.328842163086	-4.16881799697876	5.38343000411987	0.0136055024340749	0.0116574559360743	-0.0152905117720366	0.00354059832170606
1157	123.276885986328	-4.16881799697876	5.77303886413574	-0.0169138833880424	0.012956153601408	-0.00912170019000769	-0.00619963090866804
1158	121.328842163086	-3.84414386749268	5.83797359466553	0.01847561635077	0.00321592413820326	0.00451462110504508	-0.00360223650932312
1159	122.627540588379	-5.14284133911133	6.03277826309204	0.00646266713738441	-0.00912170019000769	-0.00295288790948689	0.00159255252219737
1160	123.276885986328	-4.16881799697876	6.22758293151855	0.00743668992072344	-0.00132951640989631	0.00451462110504508	0.00418994715437293
1161	120.679496765137	-2.5454466342926	5.51329946517944	0.0106834331527352	0.00256657530553639	-0.0107450718060136	-0.00327756232582033
1162	120.679496765137	-4.493492603302	5.96784353256226	-0.00360223650932312	-0.00197886489331722	0.00159255252219737	-0.00392691092565656
1163	121.328842163086	-3.84414386749268	5.70810413360596	0.000943203864153475	-0.00587495695799589	0.00418994715437293	-0.00717365415766835
1164	123.276885986328	-4.493492603302	5.57823419570923	-0.00652430532500148	-0.0104203969240189	0.00548864435404539	0.0022419011220336
1165	123.926239013672	-4.81816673278809	5.77303886413574	-3.08191010844894e-05	0.0022419011220336	0.000293855206109583	0.00126787810586393
1166	121.978187561035	-3.51946949958801	5.90290880203247	0.0269171483814716	-0.00912170019000769	0.00289124972186983	-0.00197886489331722
1167	121.328842163086	-4.81816673278809	6.03277826309204	0.00418994715437293	-0.0104203969240189	0.00321592413820326	-0.00490093370899558
1168	125.224937438965	-3.84414386749268	5.70810413360596	0.020423661917448	-0.0107450718060136	0.000293855206109583	0.00808603875339031
1169	121.978187561035	-4.493492603302	6.03277826309204	-0.00684897974133492	-0.00490093370899558	-0.00327756232582033	0.00451462110504508
1170	120.679496765137	-4.81816673278809	5.96784353256226	0.000293855206109583	0.000293855206109583	-0.00165419070981443	0.000293855206109583
1171	122.627540588379	-3.84414386749268	5.38343000411987	-0.00977104809135199	-0.000355493422830477	-0.00717365415766835	-0.00425158534198999
1172	123.276885986328	-4.493492603302	5.77303886413574	0.0126314787194133	0.00711201597005129	-0.00230353930965066	-0.00392691092565656
1173	121.978187561035	-4.16881799697876	5.70810413360596	0.00613799272105098	0.00743668992072344	-0.00944637414067984	-0.00132951640989631
1174	121.978187561035	-3.84414386749268	5.70810413360596	0.00646266713738441	0.00970941036939621	0.0022419011220336	-0.000355493422830477
1175	123.276885986328	-5.7921895980835	5.64316940307617	-0.0162645354866982	0.00776136433705688	-0.00879702530801296	0.00776136433705688
1176	124.575584411621	-5.14284133911133	5.77303886413574	0.00386527273803949	0.011982130818069	-0.00814767740666866	0.00321592413820326
1177	121.978187561035	-4.16881799697876	6.09771347045898	-0.0026282137259841	0.00711201597005129	-0.00230353930965066	-0.00425158534198999
1178	119.380798339844	-3.51946949958801	5.77303886413574	-0.00912170019000769	0.0113327819854021	-0.00457625929266214	-0.00165419070981443
1179	121.978187561035	-3.51946949958801	5.90290880203247	-0.0217839982360601	0.00321592413820326	0.00516396993771195	0.0106834331527352
1180	123.276885986328	-4.493492603302	5.90290880203247	-0.00230353930965066	0.00191722682211548	0.00256657530553639	0.000943203864153475
1181	122.627540588379	-3.84414386749268	5.51329946517944	0.029189869761467	0.00386527273803949	-0.00522560812532902	0.00321592413820326
1182	122.627540588379	-4.16881799697876	5.44836473464966	0.00678734155371785	0.00256657530553639	-0.00749832857400179	-0.00392691092565656
1183	123.276885986328	-5.46751546859741	5.77303886413574	-0.00295288790948689	-0.00944637414067984	0.0113327819854021	-0.00814767740666866
1184	123.926239013672	-5.46751546859741	5.64316940307617	-0.00944637414067984	-0.0113944197073579	0.00516396993771195	0.00126787810586393
1185	121.978187561035	-3.51946949958801	5.64316940307617	0.01847561635077	-0.0120437685400248	0.01100810803473	0.000293855206109583
1186	119.380798339844	-3.51946949958801	5.96784353256226	-0.0100957229733467	0.00354059832170606	0.00386527273803949	-0.0026282137259841
1187	122.627540588379	-4.16881799697876	5.77303886413574	-0.00522560812532902	-0.00132951640989631	-0.00165419070981443	-0.00425158534198999
1188	121.328842163086	-3.19479537010193	5.38343000411987	0.00873538758605719	-0.00652430532500148	-0.00165419070981443	-3.08191010844894e-05
1189	121.978187561035	-3.51946949958801	5.18862533569336	-3.08191010844894e-05	-0.00879702530801296	-3.08191010844894e-05	-0.00132951640989631
1190	124.575584411621	-5.14284133911133	5.64316940307617	-0.00230353930965066	-0.00587495695799589	0.0116574559360743	0.00548864435404539
1191	123.276885986328	-5.14284133911133	6.35745286941528	0.00126787810586393	-0.00392691092565656	0.00321592413820326	0.00451462110504508
1192	123.276885986328	-4.81816673278809	5.70810413360596	0.00354059832170606	-0.00360223650932312	-0.00944637414067984	-0.000680167751852423
1193	121.978187561035	-4.16881799697876	6.29251766204834	0.00354059832170606	0.00418994715437293	-0.0133424662053585	-0.00587495695799589
1194	121.328842163086	-4.81816673278809	6.22758293151855	-0.00197886489331722	0.00970941036939621	-0.0172385573387146	0.00906006153672934
1195	123.276885986328	-5.14284133911133	5.64316940307617	0.00321592413820326	0.00159255252219737	-0.0143164889886975	0.00776136433705688
1196	123.276885986328	-4.493492603302	5.90290880203247	0.0217223595827818	0.00938473641872406	-0.0110697457566857	0.00289124972186983
1197	123.926239013672	-4.81816673278809	5.70810413360596	0.0175015944987535	0.00451462110504508	-0.0117190945893526	-0.00749832857400179
1198	124.575584411621	-5.14284133911133	6.09771347045898	-0.0162645354866982	0.00776136433705688	-0.00457625929266214	0.00191722682211548
1199	121.328842163086	-4.16881799697876	5.77303886413574	0.0103587592020631	0.00483929552137852	0.00451462110504508	0.00451462110504508
1200	123.926239013672	-5.14284133911133	5.90290880203247	-0.00684897974133492	-0.00619963090866804	-0.00100484199356288	-0.00100484199356288
1201	123.276885986328	-5.14284133911133	6.03277826309204	0.013930176384747	0.00808603875339031	-0.00360223650932312	-0.00684897974133492
1202	121.978187561035	-3.84414386749268	5.77303886413574	0.00451462110504508	0.00581331877037883	-0.0026282137259841	-0.00295288790948689
1203	121.978187561035	-4.81816673278809	5.90290880203247	-0.0208099745213985	-0.00360223650932312	0.00159255252219737	0.00548864435404539
1204	121.978187561035	-3.84414386749268	5.77303886413574	-0.00360223650932312	-0.000680167751852423	0.00126787810586393	0.00256657530553639
1205	123.276885986328	-5.14284133911133	5.96784353256226	0.0165275707840919	0.00646266713738441	0.00970941036939621	0.00354059832170606
1206	124.575584411621	-5.7921895980835	6.09771347045898	0.0155535480007529	0.00776136433705688	0.00289124972186983	-0.000680167751852423
1207	123.276885986328	-4.81816673278809	6.16264820098877	0.00548864435404539	0.00418994715437293	0.00841071270406246	-0.00555028254166245
1208	123.926239013672	-5.7921895980835	5.57823419570923	0.0136055024340749	-0.00392691092565656	0.00646266713738441	0.0022419011220336
1209	123.926239013672	-5.46751546859741	6.03277826309204	-0.00100484199356288	-0.00490093370899558	-0.00457625929266214	-0.000355493422830477
1210	123.276885986328	-5.14284133911133	5.77303886413574	0.00159255252219737	0.00516396993771195	-3.08191010844894e-05	0.00873538758605719
1211	120.030143737793	-4.16881799697876	5.96784353256226	0.00354059832170606	0.0168522447347641	-0.0126931173726916	0.00289124972186983
1212	122.627540588379	-4.16881799697876	6.03277826309204	0.00191722682211548	0.0152288740500808	-0.00879702530801296	-0.00132951640989631
1213	122.627540588379	-4.493492603302	6.16264820098877	0.0132808275520802	0.00808603875339031	-0.00360223650932312	0.00483929552137852
1214	124.575584411621	-4.81816673278809	5.96784353256226	0.00516396993771195	0.00646266713738441	-0.0146411629393697	0.000293855206109583
1215	125.224937438965	-4.81816673278809	5.83797359466553	-0.00197886489331722	0.0116574559360743	0.00841071270406246	0.00191722682211548
1216	123.926239013672	-6.11686420440674	6.03277826309204	0.0100340843200684	-3.08191010844894e-05	-0.00490093370899558	0.00126787810586393
1217	124.575584411621	-6.44153833389282	5.96784353256226	0.00613799272105098	-0.00197886489331722	-0.00879702530801296	-0.00684897974133492
1218	121.978187561035	-2.87012100219727	5.64316940307617	-0.0139918150380254	0.00483929552137852	-0.00522560812532902	0.000293855206109583
1219	123.276885986328	-4.81816673278809	5.90290880203247	-0.00847235135734081	-0.00230353930965066	0.00159255252219737	0.000618529506027699
1220	121.328842163086	-3.84414386749268	6.16264820098877	-0.00977104809135199	-0.00717365415766835	0.00191722682211548	-0.00132951640989631
1221	122.627540588379	-3.51946949958801	5.57823419570923	0.0197743140161037	-0.00879702530801296	0.00191722682211548	-0.00100484199356288
1222	124.575584411621	-4.81816673278809	5.57823419570923	0.00483929552137852	-0.0100957229733467	-0.0159398596733809	-0.00295288790948689
1223	122.627540588379	-3.51946949958801	5.31849479675293	-0.000680167751852423	-0.0221086721867323	0.00678734155371785	-0.00814767740666866
1224	121.978187561035	-4.81816673278809	5.90290880203247	-0.00457625929266214	-0.0195112787187099	0.00613799272105098	-0.000355493422830477
1225	125.224937438965	-6.44153833389282	5.90290880203247	-0.00879702530801296	-0.0182125810533762	-0.00749832857400179	0.0022419011220336
1226	123.926239013672	-4.81816673278809	6.03277826309204	0.00126787810586393	0.00841071270406246	-0.00944637414067984	-0.00197886489331722
1227	123.926239013672	-4.81816673278809	6.48732233047485	0.00483929552137852	-0.00165419070981443	-0.00652430532500148	-0.00847235135734081
1228	122.627540588379	-4.81816673278809	5.57823419570923	-0.0143164889886975	-0.00295288790948689	0.00191722682211548	0.00613799272105098
1229	122.627540588379	-3.19479537010193	5.64316940307617	0.00354059832170606	-0.00555028254166245	0.00289124972186983	0.00516396993771195
1230	121.328842163086	-3.84414386749268	5.57823419570923	-0.0169138833880424	-0.00555028254166245	-0.00912170019000769	0.00711201597005129
1231	121.328842163086	-3.51946949958801	5.31849479675293	-0.00360223650932312	0.0113327819854021	0.000293855206109583	0.000618529506027699
1232	123.926239013672	-4.81816673278809	5.57823419570923	0.0165275707840919	0.00678734155371785	-0.0117190945893526	0.000293855206109583
1233	123.276885986328	-4.81816673278809	6.16264820098877	0.00516396993771195	0.00191722682211548	-0.00360223650932312	-0.000680167751852423
1234	124.575584411621	-5.7921895980835	5.96784353256226	0.00256657530553639	-0.0026282137259841	0.00451462110504508	-0.00230353930965066
1235	124.575584411621	-5.46751546859741	5.64316940307617	0.00678734155371785	0.0106834331527352	0.00321592413820326	0.00483929552137852
1236	122.627540588379	-4.16881799697876	5.70810413360596	0.00548864435404539	0.00841071270406246	-0.00587495695799589	0.0022419011220336
1237	121.978187561035	-2.87012100219727	5.44836473464966	0.00516396993771195	0.00906006153672934	-0.00944637414067984	-0.00425158534198999
1238	124.575584411621	-4.81816673278809	5.83797359466553	0.00191722682211548	0.00516396993771195	-0.00490093370899558	-0.00230353930965066
1239	124.575584411621	-4.493492603302	5.57823419570923	0.00743668992072344	0.00873538758605719	-0.000355493422830477	0.000618529506027699
1240	122.627540588379	-3.51946949958801	6.16264820098877	0.01100810803473	0.00418994715437293	-0.00587495695799589	0.00613799272105098
1241	123.276885986328	-4.81816673278809	5.83797359466553	0.0132808275520802	0.00516396993771195	0.00126787810586393	0.0022419011220336
1242	123.926239013672	-4.493492603302	5.44836473464966	-0.00295288790948689	-0.00392691092565656	-0.0026282137259841	-0.00749832857400179
1243	123.276885986328	-4.493492603302	5.83797359466553	0.00191722682211548	-0.00132951640989631	0.00743668992072344	0.00483929552137852
1244	123.926239013672	-4.16881799697876	5.77303886413574	-0.0162645354866982	-0.00100484199356288	0.00743668992072344	-0.00197886489331722
1245	122.627540588379	-3.51946949958801	5.57823419570923	-0.0149658378213644	-0.00360223650932312	0.00776136433705688	-0.00425158534198999
1246	122.627540588379	-4.16881799697876	5.77303886413574	0.00548864435404539	0.00159255252219737	0.00191722682211548	0.00256657530553639
1247	124.575584411621	-3.84414386749268	5.57823419570923	-0.00230353930965066	0.00191722682211548	-0.00425158534198999	0.000293855206109583
1248	123.926239013672	-4.493492603302	5.96784353256226	0.0152288740500808	0.00483929552137852	-0.00522560812532902	0.000293855206109583
1249	124.575584411621	-5.46751546859741	5.90290880203247	0.0100340843200684	-0.00132951640989631	-0.0126931173726916	0.00126787810586393
1250	122.627540588379	-5.14284133911133	5.77303886413574	-3.08191010844894e-05	-0.0110697457566857	-0.0292515084147453	0.00126787810586393
1251	122.627540588379	-4.493492603302	6.03277826309204	0.01100810803473	0.00256657530553639	-0.0360696688294411	-0.00197886489331722
1252	123.276885986328	-4.16881799697876	5.57823419570923	0.00776136433705688	0.01100810803473	-0.0243813935667276	-0.00132951640989631
1253	120.679496765137	-4.16881799697876	6.22758293151855	0.00743668992072344	0.00613799272105098	-0.00295288790948689	0.00126787810586393
1254	123.926239013672	-4.493492603302	5.64316940307617	0.00321592413820326	0.01100810803473	0.0136055024340749	0.000293855206109583
1255	123.276885986328	-3.84414386749268	5.57823419570923	-0.00392691092565656	0.00191722682211548	-0.00327756232582033	0.00289124972186983
1256	121.978187561035	-3.51946949958801	5.57823419570923	0.0132808275520802	0.00678734155371785	0.00386527273803949	-0.00165419070981443
1257	122.627540588379	-3.84414386749268	5.64316940307617	-0.00230353930965066	0.0113327819854021	-0.00100484199356288	-0.0026282137259841
1258	122.627540588379	-4.81816673278809	5.90290880203247	0.00256657530553639	-0.00197886489331722	0.000943203864153475	-0.00230353930965066
1259	123.926239013672	-5.14284133911133	5.96784353256226	0.00256657530553639	-0.00327756232582033	0.0194496400654316	0.00191722682211548
1260	123.926239013672	-5.14284133911133	6.09771347045898	-0.0126931173726916	-0.00392691092565656	0.00354059832170606	-0.000355493422830477
1261	121.328842163086	-4.493492603302	5.77303886413574	0.0178262684494257	0.00289124972186983	0.00256657530553639	0.00548864435404539
1262	122.627540588379	-3.84414386749268	5.77303886413574	-0.00749832857400179	0.00743668992072344	-3.08191010844894e-05	-0.00392691092565656
1263	125.224937438965	-4.81816673278809	6.03277826309204	-0.00717365415766835	0.00516396993771195	0.00678734155371785	-0.0026282137259841
1264	125.224937438965	-3.84414386749268	5.51329946517944	-0.00360223650932312	-0.000680167751852423	0.011982130818069	-0.00132951640989631
1265	122.627540588379	-3.84414386749268	5.70810413360596	-0.00717365415766835	-0.00295288790948689	0.0103587592020631	0.00483929552137852
1266	122.627540588379	-4.493492603302	6.16264820098877	0.00289124972186983	-0.00230353930965066	-0.00165419070981443	-0.000680167751852423
1267	123.276885986328	-4.81816673278809	5.77303886413574	0.00451462110504508	-0.000355493422830477	0.0022419011220336	-0.00652430532500148
1268	122.627540588379	-3.84414386749268	5.57823419570923	-0.0143164889886975	0.0022419011220336	0.00418994715437293	-0.00522560812532902
1269	121.328842163086	-4.81816673278809	5.64316940307617	-0.00879702530801296	0.00483929552137852	0.00159255252219737	-3.08191010844894e-05
1270	121.978187561035	-4.16881799697876	5.83797359466553	0.00126787810586393	0.00126787810586393	0.00386527273803949	0.00289124972186983
1271	123.926239013672	-4.81816673278809	5.90290880203247	-0.00165419070981443	0.00354059832170606	-0.00912170019000769	-0.00327756232582033
1272	122.627540588379	-3.84414386749268	5.57823419570923	0.00743668992072344	0.00256657530553639	-0.0133424662053585	-0.00197886489331722
1273	123.926239013672	-4.81816673278809	6.22758293151855	0.00386527273803949	-0.000355493422830477	-0.00165419070981443	0.00159255252219737
1274	124.575584411621	-4.493492603302	5.90290880203247	0.00678734155371785	0.00483929552137852	-0.00100484199356288	0.00159255252219737
1275	121.978187561035	-4.81816673278809	5.96784353256226	0.00191722682211548	-0.0139918150380254	-0.00522560812532902	-0.00425158534198999
1276	122.627540588379	-4.81816673278809	5.90290880203247	0.029189869761467	0.00321592413820326	-0.00717365415766835	0.000943203864153475
1277	123.926239013672	-5.14284133911133	6.16264820098877	0.0158782228827477	0.00126787810586393	-0.00684897974133492	-0.00684897974133492
1278	120.030143737793	-3.51946949958801	6.03277826309204	-0.00619963090866804	-0.00327756232582033	-0.0107450718060136	-0.00392691092565656
1279	121.978187561035	-3.84414386749268	6.09771347045898	0.0194496400654316	-0.00360223650932312	-0.0100957229733467	0.00159255252219737
1280	123.926239013672	-4.493492603302	5.83797359466553	0.0116574559360743	-0.00555028254166245	0.00354059832170606	0.00289124972186983
1281	123.926239013672	-4.493492603302	5.83797359466553	-0.000680167751852423	0.00321592413820326	-0.00360223650932312	0.00516396993771195
1282	121.978187561035	-4.81816673278809	5.70810413360596	0.00354059832170606	0.00483929552137852	-0.00392691092565656	-0.00782300252467394
1283	124.575584411621	-5.46751546859741	5.51329946517944	0.00808603875339031	-0.0113944197073579	0.00126787810586393	-0.00652430532500148
1284	123.276885986328	-3.84414386749268	5.64316940307617	-0.00360223650932312	-0.00847235135734081	0.00256657530553639	-0.00100484199356288
1285	122.627540588379	-3.84414386749268	5.83797359466553	0.00938473641872406	-0.00652430532500148	-0.00619963090866804	0.00191722682211548
1286	119.380798339844	-4.16881799697876	6.09771347045898	-0.0100957229733467	0.00386527273803949	0.0113327819854021	0.00483929552137852
1287	121.328842163086	-4.16881799697876	6.35745286941528	-0.00619963090866804	0.00873538758605719	-0.00749832857400179	-0.00490093370899558
1288	123.276885986328	-3.51946949958801	5.57823419570923	-0.00587495695799589	-0.00230353930965066	0.00451462110504508	-0.00230353930965066
1289	121.978187561035	-3.51946949958801	5.25356006622314	-0.00327756232582033	-0.00814767740666866	-0.00977104809135199	0.00808603875339031
1290	123.926239013672	-4.493492603302	6.03277826309204	-0.0104203969240189	0.00483929552137852	-0.00392691092565656	0.0022419011220336
1291	123.276885986328	-5.46751546859741	5.77303886413574	-0.00425158534198999	0.000943203864153475	-0.00555028254166245	0.000943203864153475
1292	122.627540588379	-5.46751546859741	6.16264820098877	0.0123068047687411	0.0126314787194133	-0.00879702530801296	-0.00425158534198999
1293	122.627540588379	-3.51946949958801	6.22758293151855	-0.00327756232582033	0.00581331877037883	-0.00814767740666866	0.00354059832170606
1294	119.380798339844	-4.493492603302	6.22758293151855	0.000293855206109583	0.00126787810586393	-0.00522560812532902	0.0022419011220336
1295	121.978187561035	-4.81816673278809	5.90290880203247	-0.00327756232582033	0.00191722682211548	-0.0149658378213644	0.00613799272105098
1296	123.926239013672	-4.81816673278809	5.70810413360596	-0.00717365415766835	0.00483929552137852	-0.0123684434220195	-0.00295288790948689
1297	122.627540588379	-4.16881799697876	5.57823419570923	-0.00457625929266214	0.00808603875339031	-0.00555028254166245	0.0022419011220336
1298	123.276885986328	-4.493492603302	5.90290880203247	0.0233457311987877	-3.08191010844894e-05	-0.00814767740666866	-0.00295288790948689
1299	123.276885986328	-5.14284133911133	6.03277826309204	-0.00847235135734081	-0.000680167751852423	0.00678734155371785	-0.00165419070981443
1300	121.978187561035	-4.493492603302	6.03277826309204	-0.000680167751852423	-0.0110697457566857	-0.00100484199356288	-0.00100484199356288
1301	121.328842163086	-4.16881799697876	5.51329946517944	-0.00197886489331722	-0.00392691092565656	-0.00977104809135199	0.00354059832170606
1302	120.679496765137	-4.81816673278809	5.90290880203247	-0.00912170019000769	0.00548864435404539	-0.00392691092565656	-0.00490093370899558
1303	120.679496765137	-3.51946949958801	5.77303886413574	-0.00619963090866804	-0.00879702530801296	-0.00165419070981443	0.00159255252219737
1304	123.276885986328	-3.84414386749268	5.77303886413574	0.000943203864153475	-0.00490093370899558	0.00743668992072344	0.0022419011220336
1305	123.926239013672	-4.16881799697876	5.77303886413574	-0.00197886489331722	-0.00100484199356288	0.00581331877037883	-0.00327756232582033
1306	123.926239013672	-5.14284133911133	6.29251766204834	0.00678734155371785	0.00483929552137852	0.00191722682211548	0.00613799272105098
1307	123.926239013672	-4.81816673278809	6.29251766204834	0.0217223595827818	-0.00165419070981443	-0.00457625929266214	0.00256657530553639
1308	121.328842163086	-5.7921895980835	5.90290880203247	0.012956153601408	-0.0133424662053585	0.00159255252219737	0.00256657530553639
1309	121.328842163086	-3.51946949958801	5.83797359466553	-0.0113944197073579	0.000943203864153475	0.00451462110504508	0.00256657530553639
1310	123.276885986328	-4.81816673278809	6.03277826309204	-0.00814767740666866	-0.00652430532500148	0.00451462110504508	0.00808603875339031
1311	119.380798339844	-3.51946949958801	5.83797359466553	0.00678734155371785	0.00646266713738441	-0.00100484199356288	0.0022419011220336
1312	121.978187561035	-3.84414386749268	5.96784353256226	0.0103587592020631	0.0194496400654316	-0.0136671401560307	0.00126787810586393
1313	121.328842163086	-4.493492603302	6.29251766204834	0.0022419011220336	0.00451462110504508	-0.00132951640989631	-0.00392691092565656
1314	122.627540588379	-4.493492603302	5.70810413360596	0.00516396993771195	0.012956153601408	-0.00360223650932312	0.00451462110504508
1315	122.627540588379	-3.51946949958801	5.44836473464966	0.00418994715437293	0.000943203864153475	-0.0117190945893526	0.00581331877037883
1316	121.328842163086	-4.493492603302	5.51329946517944	0.012956153601408	0.000293855206109583	-0.0152905117720366	-0.00230353930965066
1317	121.328842163086	-3.51946949958801	5.70810413360596	0.00354059832170606	0.00256657530553639	-0.0175632312893867	-0.00587495695799589
1318	122.627540588379	-3.51946949958801	5.64316940307617	0.000943203864153475	0.00483929552137852	-0.0110697457566857	-0.00587495695799589
1319	120.679496765137	-2.87012100219727	5.77303886413574	-0.0253554154187441	0.00256657530553639	-0.00165419070981443	0.00191722682211548
1320	123.926239013672	-4.493492603302	6.35745286941528	0.00354059832170606	0.00256657530553639	-0.0104203969240189	0.00451462110504508
1321	122.627540588379	-4.493492603302	5.70810413360596	-0.00814767740666866	0.00321592413820326	-0.0143164889886975	0.000618529506027699
1322	123.276885986328	-3.51946949958801	5.44836473464966	0.00516396993771195	0.00516396993771195	-0.00425158534198999	-0.00847235135734081
1323	121.978187561035	-4.493492603302	6.03277826309204	-3.08191010844894e-05	-0.00392691092565656	-0.0110697457566857	-0.00165419070981443
1324	123.926239013672	-5.7921895980835	5.90290880203247	-0.00587495695799589	-0.0146411629393697	0.0116574559360743	-0.00522560812532902
1325	123.276885986328	-5.46751546859741	5.90290880203247	0.00191722682211548	-0.00457625929266214	0.00970941036939621	0.00191722682211548
1326	123.926239013672	-4.16881799697876	5.96784353256226	0.00613799272105098	-0.00295288790948689	0.00678734155371785	-0.000355493422830477
1327	120.679496765137	-4.16881799697876	6.03277826309204	-0.00684897974133492	-0.000680167751852423	0.012956153601408	0.00581331877037883
1328	121.328842163086	-4.493492603302	6.03277826309204	0.00841071270406246	-0.000680167751852423	0.00970941036939621	0.00418994715437293
1329	122.627540588379	-3.51946949958801	5.57823419570923	0.00581331877037883	-0.00100484199356288	0.020423661917448	0.00938473641872406
1330	121.328842163086	-2.87012100219727	5.25356006622314	-0.0133424662053585	-0.00197886489331722	0.00841071270406246	0.000618529506027699
1331	121.978187561035	-4.81816673278809	5.96784353256226	0.0194496400654316	-0.00327756232582033	0.00126787810586393	-3.08191010844894e-05
1332	122.627540588379	-3.84414386749268	5.83797359466553	0.0103587592020631	-0.00652430532500148	0.00613799272105098	-0.00100484199356288
1333	122.627540588379	-5.7921895980835	6.03277826309204	0.000618529506027699	-0.00230353930965066	-0.00457625929266214	0.00159255252219737
1334	121.978187561035	-3.84414386749268	5.51329946517944	0.00418994715437293	0.00483929552137852	-3.08191010844894e-05	-0.00425158534198999
1335	121.328842163086	-4.493492603302	5.57823419570923	-0.0100957229733467	0.00451462110504508	-0.00814767740666866	0.000293855206109583
1336	121.328842163086	-4.493492603302	5.83797359466553	0.00581331877037883	0.00321592413820326	-0.0026282137259841	0.00191722682211548
1337	124.575584411621	-4.493492603302	6.03277826309204	-0.00165419070981443	0.0178262684494257	-0.00619963090866804	-0.00717365415766835
1338	123.926239013672	-3.84414386749268	5.96784353256226	-0.0026282137259841	0.00289124972186983	-0.0107450718060136	0.00354059832170606
1339	123.926239013672	-4.81816673278809	6.29251766204834	-0.00230353930965066	0.00256657530553639	0.00386527273803949	0.0103587592020631
1340	122.627540588379	-3.84414386749268	5.57823419570923	0.000618529506027699	0.000618529506027699	-0.00197886489331722	0.00581331877037883
1341	121.978187561035	-4.493492603302	5.77303886413574	0.011982130818069	0.00386527273803949	-0.0156151866540313	-0.00587495695799589
1342	121.328842163086	-3.84414386749268	5.83797359466553	-0.00230353930965066	0.00678734155371785	-0.0513293594121933	-0.0026282137259841
1343	119.380798339844	-4.81816673278809	6.03277826309204	-0.0191866029053926	0.00321592413820326	-0.0250307414680719	-0.00457625929266214
1344	120.030143737793	-4.81816673278809	5.90290880203247	-0.00555028254166245	0.00678734155371785	-0.00619963090866804	0.00516396993771195
1345	124.575584411621	-4.493492603302	5.96784353256226	-0.00457625929266214	0.00321592413820326	0.0103587592020631	0.000293855206109583
1346	122.627540588379	-4.16881799697876	5.77303886413574	-0.000355493422830477	0.0168522447347641	0.0171769186854362	-0.000355493422830477
1347	123.276885986328	-4.81816673278809	5.90290880203247	0.00126787810586393	0.0106834331527352	0.0243197549134493	-0.0156151866540313
1348	121.978187561035	-3.51946949958801	5.70810413360596	-0.0120437685400248	0.00581331877037883	0.0239950809627771	0.0022419011220336
1349	121.978187561035	-5.14284133911133	5.51329946517944	0.00613799272105098	-0.00912170019000769	0.0246444288641214	-0.00165419070981443
1350	121.978187561035	-3.51946949958801	5.96784353256226	-0.0110697457566857	0.00516396993771195	0.0136055024340749	0.00581331877037883
1351	120.679496765137	-3.51946949958801	5.77303886413574	-0.00717365415766835	0.00743668992072344	0.00906006153672934	0.000618529506027699
1352	120.679496765137	-4.16881799697876	6.09771347045898	-0.00652430532500148	0.0116574559360743	-0.00132951640989631	-0.00295288790948689
1353	121.978187561035	-3.51946949958801	5.57823419570923	0.00613799272105098	0.00743668992072344	-0.00327756232582033	0.00321592413820326
1354	123.276885986328	-4.81816673278809	5.51329946517944	-0.00360223650932312	0.00126787810586393	-0.00360223650932312	0.00483929552137852
1355	121.978187561035	-3.51946949958801	5.38343000411987	0.0106834331527352	0.000293855206109583	-0.0165892094373703	-0.000680167751852423
1356	123.276885986328	-3.84414386749268	5.77303886413574	0.00354059832170606	0.00873538758605719	-0.0175632312893867	-0.00230353930965066
1357	121.978187561035	-4.493492603302	5.90290880203247	0.0304885655641556	-0.0198359526693821	-0.0146411629393697	-0.00944637414067984
1358	121.328842163086	-3.84414386749268	6.16264820098877	0.00711201597005129	-0.00814767740666866	-0.0208099745213985	-0.00977104809135199
1359	120.679496765137	-3.84414386749268	5.77303886413574	0.0165275707840919	-0.0146411629393697	-0.0292515084147453	0.00191722682211548
1360	120.030143737793	-3.51946949958801	5.38343000411987	-0.0110697457566857	-0.0139918150380254	-0.0425631552934647	0.0022419011220336
1361	122.627540588379	-4.81816673278809	5.90290880203247	-0.00912170019000769	-0.00749832857400179	-0.02697878703475	-0.00619963090866804
1362	123.926239013672	-4.81816673278809	5.77303886413574	0.0181509424000978	-0.00912170019000769	-0.000355493422830477	-0.00879702530801296
1363	121.978187561035	-4.493492603302	5.77303886413574	-0.00132951640989631	-0.00100484199356288	0.0152288740500808	0.00191722682211548
1364	121.978187561035	-3.51946949958801	6.09771347045898	-0.00684897974133492	-0.00814767740666866	0.020423661917448	-0.00165419070981443
1365	121.328842163086	-4.81816673278809	6.03277826309204	-0.00132951640989631	-0.0107450718060136	0.0252937767654657	0.00354059832170606
1366	122.627540588379	-3.84414386749268	5.77303886413574	-0.00392691092565656	0.00386527273803949	0.0149041991680861	-0.00230353930965066
1367	123.926239013672	-4.81816673278809	5.83797359466553	0.000618529506027699	0.000943203864153475	0.00808603875339031	0.000618529506027699
1368	119.380798339844	-4.16881799697876	5.77303886413574	-0.0136671401560307	0.000618529506027699	-0.00587495695799589	-0.00360223650932312
1369	120.679496765137	-3.51946949958801	5.64316940307617	-0.00717365415766835	0.00970941036939621	-0.0425631552934647	0.00451462110504508
1370	123.276885986328	-3.84414386749268	5.57823419570923	-0.00684897974133492	0.011982130818069	-0.0610695891082287	0.00354059832170606
1371	122.627540588379	-4.493492603302	6.09771347045898	0.00321592413820326	0.0142548503354192	-0.0370436906814575	0.00581331877037883
1372	121.328842163086	-3.51946949958801	6.03277826309204	0.0191249661147594	0.0168522447347641	-0.0276281367987394	-0.00392691092565656
1373	123.276885986328	-5.46751546859741	5.90290880203247	0.0106834331527352	0.00711201597005129	-0.00392691092565656	-0.00684897974133492
1374	122.627540588379	-4.16881799697876	5.51329946517944	0.000618529506027699	0.00483929552137852	0.0162028968334198	0.00581331877037883
1375	121.978187561035	-3.84414386749268	5.64316940307617	0.00841071270406246	0.00451462110504508	0.0314625911414623	0.00548864435404539
1376	118.082099914551	-3.51946949958801	5.64316940307617	0.00159255252219737	0.00808603875339031	0.0249691028147936	-0.00132951640989631
1377	120.679496765137	-3.84414386749268	6.16264820098877	0.00516396993771195	0.0126314787194133	0.0282158460468054	-0.00100484199356288
1378	122.627540588379	-3.51946949958801	6.03277826309204	0.00808603875339031	0.00126787810586393	0.0230210572481155	-0.00457625929266214
1379	123.276885986328	-3.84414386749268	5.64316940307617	0.00483929552137852	-0.00197886489331722	0.0200989879667759	0.00646266713738441
1380	121.978187561035	-4.16881799697876	6.03277826309204	0.0100340843200684	-0.00425158534198999	0.0233457311987877	-0.00457625929266214
1381	123.276885986328	-5.46751546859741	6.03277826309204	-0.0107450718060136	-0.0165892094373703	-0.0113944197073579	-0.00587495695799589
1382	122.627540588379	-5.14284133911133	5.90290880203247	0.00776136433705688	-0.00652430532500148	-0.02697878703475	-0.0133424662053585
1383	122.627540588379	-3.84414386749268	5.70810413360596	-0.0026282137259841	-0.0208099745213985	-0.0474332682788372	-0.00749832857400179
1384	120.679496765137	-3.19479537010193	5.90290880203247	-0.0156151866540313	-0.0292515084147453	-0.0250307414680719	0.00321592413820326
1385	120.679496765137	-4.493492603302	5.90290880203247	-0.0113944197073579	0.00159255252219737	-0.0117190945893526	0.00321592413820326
1386	124.575584411621	-4.493492603302	5.96784353256226	-0.000680167751852423	0.000293855206109583	-0.017887907102704	0.000618529506027699
1387	123.276885986328	-4.16881799697876	5.64316940307617	0.00256657530553639	-0.00295288790948689	-0.00327756232582033	-0.000355493422830477
1388	123.276885986328	-4.493492603302	5.70810413360596	-0.00717365415766835	0.0022419011220336	0.0136055024340749	0.00159255252219737
1389	121.978187561035	-4.16881799697876	5.57823419570923	-0.00879702530801296	-0.00165419070981443	0.00256657530553639	0.00841071270406246
1390	121.328842163086	-4.493492603302	5.77303886413574	0.000943203864153475	-0.00912170019000769	-0.000680167751852423	0.00711201597005129
1391	123.276885986328	-4.493492603302	6.29251766204834	0.00613799272105098	-0.00197886489331722	-0.00619963090866804	0.00386527273803949
1392	121.978187561035	-4.493492603302	6.03277826309204	0.00256657530553639	0.00906006153672934	-0.00327756232582033	0.00289124972186983
1393	119.380798339844	-3.19479537010193	5.64316940307617	0.00159255252219737	0.00841071270406246	-0.00977104809135199	-0.00457625929266214
1394	121.978187561035	-3.51946949958801	5.77303886413574	0.00418994715437293	0.00613799272105098	-0.00522560812532902	0.0106834331527352
1395	121.978187561035	-4.16881799697876	5.70810413360596	-0.00457625929266214	0.00548864435404539	0.00321592413820326	0.00483929552137852
1396	123.276885986328	-4.81816673278809	5.96784353256226	0.00776136433705688	0.0123068047687411	0.0136055024340749	-0.00197886489331722
1397	123.926239013672	-4.81816673278809	6.16264820098877	0.012956153601408	0.00678734155371785	0.0226963832974434	-0.00782300252467394
1398	121.328842163086	-4.16881799697876	5.70810413360596	0.00516396993771195	-0.00944637414067984	0.00354059832170606	-0.00555028254166245
1399	121.978187561035	-4.81816673278809	5.57823419570923	0.00418994715437293	-0.00360223650932312	-0.0159398596733809	0.00451462110504508
1400	123.276885986328	-4.16881799697876	5.64316940307617	0.00906006153672934	-0.00555028254166245	-0.0370436906814575	0.000943203864153475
1401	120.030143737793	-3.51946949958801	5.51329946517944	-0.000355493422830477	0.00126787810586393	-0.0464592464268208	0.000293855206109583
1402	122.627540588379	-4.493492603302	5.90290880203247	0.0272418223321438	-0.00295288790948689	-0.0412644557654858	-0.00295288790948689
1403	121.328842163086	-3.51946949958801	5.57823419570923	0.00418994715437293	-0.00392691092565656	-0.0136671401560307	-0.00327756232582033
1404	121.978187561035	-4.493492603302	5.83797359466553	-0.0263294391334057	-0.00684897974133492	-0.00295288790948689	0.00354059832170606
1405	123.926239013672	-4.81816673278809	5.90290880203247	-0.00619963090866804	-0.00749832857400179	0.0165275707840919	0.0022419011220336
1406	122.627540588379	-4.493492603302	5.90290880203247	0.0246444288641214	-0.0110697457566857	0.036657378077507	-0.00392691092565656
1407	123.276885986328	-6.11686420440674	6.03277826309204	-0.00230353930965066	-0.00619963090866804	0.0298392176628113	-0.00847235135734081
1408	123.276885986328	-4.16881799697876	6.03277826309204	0.000293855206109583	-0.000355493422830477	0.0217223595827818	-0.00295288790948689
1409	121.328842163086	-3.84414386749268	6.22758293151855	-0.0188619289547205	-0.00684897974133492	-0.00717365415766835	0.00743668992072344
1410	119.380798339844	-3.51946949958801	5.96784353256226	-0.00165419070981443	0.00354059832170606	0.00581331877037883	0.00906006153672934
1411	121.978187561035	-3.84414386749268	5.57823419570923	0.013930176384747	0.00289124972186983	-0.00652430532500148	0.00613799272105098
1412	122.627540588379	-4.16881799697876	5.44836473464966	0.0126314787194133	0.00711201597005129	0.000618529506027699	-0.00327756232582033
1413	121.328842163086	-3.84414386749268	5.51329946517944	0.00873538758605719	0.0113327819854021	-0.00132951640989631	-0.00457625929266214
1414	123.276885986328	-4.16881799697876	5.90290880203247	0.00711201597005129	0.000618529506027699	0.0100340843200684	0.00289124972186983
1415	123.276885986328	-5.14284133911133	5.83797359466553	-0.00652430532500148	-0.00522560812532902	0.0100340843200684	-0.000680167751852423
1416	123.926239013672	-4.16881799697876	6.09771347045898	-0.0117190945893526	0.00776136433705688	-0.0169138833880424	-0.00360223650932312
1417	122.627540588379	-3.51946949958801	5.96784353256226	0.00776136433705688	0.012956153601408	-0.0185372550040483	0.00418994715437293
1418	120.030143737793	-4.16881799697876	5.64316940307617	-0.0130177913233638	0.0162028968334198	-0.00814767740666866	0.00126787810586393
1419	122.627540588379	-3.51946949958801	5.70810413360596	0.00711201597005129	0.00289124972186983	0.0126314787194133	-0.00360223650932312
1420	121.328842163086	-2.87012100219727	5.31849479675293	0.0116574559360743	0.00841071270406246	0.0314625911414623	0.00321592413820326
1421	121.328842163086	-3.51946949958801	5.90290880203247	-0.000355493422830477	0.00159255252219737	0.00581331877037883	0.00256657530553639
1422	121.978187561035	-3.51946949958801	5.90290880203247	0.0233457311987877	-0.00587495695799589	-0.00749832857400179	-0.00457625929266214
1423	121.328842163086	-4.81816673278809	6.03277826309204	-0.0026282137259841	-0.00684897974133492	0.00354059832170606	-0.00490093370899558
1424	122.627540588379	-4.16881799697876	6.16264820098877	-0.00782300252467394	-0.00230353930965066	0.00743668992072344	0.00906006153672934
1425	121.978187561035	-3.19479537010193	5.77303886413574	-0.00425158534198999	0.00970941036939621	0.0230210572481155	-0.00230353930965066
1426	118.7314453125	-2.87012100219727	5.83797359466553	-0.00782300252467394	0.0233457311987877	0.0262678004801273	0.00841071270406246
1427	121.328842163086	-3.51946949958801	5.57823419570923	-0.00490093370899558	0.0149041991680861	0.0213976856321096	-0.00457625929266214
1428	123.276885986328	-2.87012100219727	5.83797359466553	0.0022419011220336	0.00354059832170606	0.0136055024340749	-0.00327756232582033
1429	123.276885986328	-3.84414386749268	5.90290880203247	0.0438002124428749	0.000618529506027699	0.0334106348454952	0.000618529506027699
1430	123.276885986328	-2.5454466342926	6.29251766204834	0.00613799272105098	-0.00717365415766835	0.0444495603442192	-0.00100484199356288
1431	121.328842163086	-3.19479537010193	5.51329946517944	-0.0117190945893526	-0.00652430532500148	0.0223717093467712	-0.00295288790948689
1432	122.627540588379	-4.16881799697876	5.57823419570923	0.00386527273803949	-0.00587495695799589	-0.0250307414680719	0.000293855206109583
1433	122.627540588379	-4.16881799697876	5.70810413360596	0.00581331877037883	-0.00457625929266214	-0.0370436906814575	-0.00360223650932312
1434	121.328842163086	-3.84414386749268	5.83797359466553	-0.00587495695799589	0.000293855206109583	-0.028926832601428	0.00970941036939621
1435	120.679496765137	-3.19479537010193	6.03277826309204	0.00711201597005129	-0.00132951640989631	-0.0328229255974293	0.00418994715437293
1436	121.978187561035	-2.87012100219727	6.03277826309204	0.00321592413820326	0.00418994715437293	-0.00425158534198999	-0.00425158534198999
1437	121.328842163086	-3.19479537010193	5.64316940307617	-0.00425158534198999	0.00191722682211548	0.00743668992072344	0.00321592413820326
1438	123.926239013672	-3.84414386749268	5.51329946517944	0.0269171483814716	0.00678734155371785	0.0149041991680861	0.0022419011220336
1439	123.276885986328	-3.84414386749268	5.96784353256226	-0.00457625929266214	-0.00555028254166245	0.0356833562254906	-0.00165419070981443
1440	121.328842163086	-4.493492603302	5.70810413360596	0.00711201597005129	-0.00749832857400179	0.0467222817242146	-3.08191010844894e-05
1441	122.627540588379	-4.493492603302	5.90290880203247	0.011982130818069	-0.000680167751852423	0.0321119390428066	0.0022419011220336
1442	120.679496765137	-2.5454466342926	5.77303886413574	-0.00522560812532902	0.00451462110504508	0.0217223595827818	-0.00425158534198999
1443	120.679496765137	-3.84414386749268	6.09771347045898	-0.0227580219507217	-3.08191010844894e-05	0.0213976856321096	0.000618529506027699
1444	121.978187561035	-3.51946949958801	5.70810413360596	-0.00457625929266214	0.00159255252219737	0.0145795252174139	0.00289124972186983
1445	120.679496765137	-2.87012100219727	5.31849479675293	0.0022419011220336	-0.00360223650932312	0.00743668992072344	0.00354059832170606
1446	121.978187561035	-2.87012100219727	5.31849479675293	-0.00555028254166245	0.0022419011220336	0.000293855206109583	0.00678734155371785
1447	120.679496765137	-2.87012100219727	5.51329946517944	0.00841071270406246	-0.000355493422830477	-0.000680167751852423	-0.00619963090866804
1448	121.978187561035	-2.87012100219727	5.57823419570923	0.00386527273803949	-0.00230353930965066	-0.00847235135734081	-0.0026282137259841
1449	123.926239013672	-4.81816673278809	6.09771347045898	-0.00847235135734081	-0.00652430532500148	-0.0136671401560307	0.00581331877037883
1450	122.627540588379	-3.19479537010193	6.03277826309204	-0.00684897974133492	0.00451462110504508	-0.00490093370899558	0.00451462110504508
1451	121.328842163086	-3.84414386749268	5.70810413360596	0.000293855206109583	0.00808603875339031	-0.0126931173726916	-3.08191010844894e-05
1452	120.030143737793	-2.22077226638794	5.51329946517944	0.01100810803473	0.01847561635077	-0.0110697457566857	0.00126787810586393
1453	122.627540588379	-3.19479537010193	5.83797359466553	0.00841071270406246	0.00776136433705688	-0.000680167751852423	0.00451462110504508
1454	122.627540588379	-2.22077226638794	5.77303886413574	-0.00619963090866804	0.000618529506027699	0.000293855206109583	0.00711201597005129
1455	121.978187561035	-2.22077226638794	5.90290880203247	0.013930176384747	0.00711201597005129	-0.0110697457566857	0.00548864435404539
1456	121.978187561035	-2.5454466342926	6.22758293151855	0.00776136433705688	0.00354059832170606	-0.0172385573387146	0.000293855206109583
1457	121.978187561035	-3.84414386749268	5.57823419570923	0.00776136433705688	-0.000680167751852423	-0.0195112787187099	-0.00165419070981443
1458	121.978187561035	-2.22077226638794	5.70810413360596	0.0123068047687411	0.000618529506027699	-0.0185372550040483	-0.00522560812532902
1459	121.978187561035	-3.84414386749268	5.90290880203247	-0.00490093370899558	0.000293855206109583	-0.0156151866540313	-0.00230353930965066
1460	120.679496765137	-3.51946949958801	6.22758293151855	-0.00684897974133492	-0.00392691092565656	-0.00587495695799589	0.00191722682211548
1461	123.926239013672	-2.5454466342926	5.83797359466553	0.00516396993771195	0.00841071270406246	-0.0182125810533762	-0.00360223650932312
1462	121.328842163086	-2.87012100219727	5.96784353256226	0.00354059832170606	-0.00100484199356288	-0.00814767740666866	-0.00360223650932312
1463	123.276885986328	-3.51946949958801	5.96784353256226	-0.0026282137259841	0.00191722682211548	0.00289124972186983	-0.00619963090866804
1464	121.328842163086	-1.89609801769257	5.70810413360596	-0.00425158534198999	-0.00619963090866804	0.00289124972186983	0.00418994715437293
1465	121.978187561035	-3.19479537010193	5.83797359466553	-0.00295288790948689	-0.0104203969240189	0.000943203864153475	0.00516396993771195
1466	121.328842163086	-2.22077226638794	5.77303886413574	0.00646266713738441	0.00256657530553639	-0.00847235135734081	0.00516396993771195
1467	121.328842163086	-1.89609801769257	5.83797359466553	0.01100810803473	0.00256657530553639	-0.0123684434220195	-0.00197886489331722
1468	120.679496765137	-2.22077226638794	5.64316940307617	0.000618529506027699	0.00321592413820326	-0.0191866029053926	-0.00197886489331722
1469	120.679496765137	-1.5714236497879	6.09771347045898	-0.0195112787187099	-0.00360223650932312	-0.0221086721867323	0.00321592413820326
1470	122.627540588379	-3.51946949958801	6.03277826309204	0.0165275707840919	-0.00360223650932312	-0.0230826959013939	0.00613799272105098
1471	123.926239013672	-3.19479537010193	5.57823419570923	0.00841071270406246	0.00841071270406246	-0.028926832601428	-0.00100484199356288
1472	123.276885986328	-3.51946949958801	5.83797359466553	0.0226963832974434	-0.00165419070981443	-0.0217839982360601	-0.00587495695799589
1473	121.978187561035	-3.51946949958801	5.51329946517944	0.00776136433705688	0.000293855206109583	-0.017887907102704	-0.00100484199356288
1474	121.978187561035	-2.22077226638794	5.70810413360596	0.00613799272105098	0.00841071270406246	-0.00522560812532902	0.000293855206109583
1475	121.978187561035	-3.51946949958801	6.03277826309204	-0.00814767740666866	0.00613799272105098	-0.00197886489331722	0.00808603875339031
1476	121.328842163086	-3.51946949958801	6.16264820098877	-0.0113944197073579	0.00906006153672934	0.00126787810586393	0.000618529506027699
1477	123.276885986328	-3.19479537010193	5.96784353256226	-0.00165419070981443	0.0175015944987535	0.00711201597005129	-0.00457625929266214
1478	121.328842163086	-3.19479537010193	5.83797359466553	0.0142548503354192	0.00646266713738441	0.0136055024340749	0.00191722682211548
1479	121.328842163086	-2.5454466342926	5.64316940307617	-0.0227580219507217	0.000618529506027699	0.0136055024340749	0.00321592413820326
1480	122.627540588379	-2.87012100219727	5.77303886413574	0.00126787810586393	0.00808603875339031	0.0149041991680861	0.00776136433705688
1481	123.276885986328	-3.84414386749268	5.96784353256226	0.00516396993771195	0.00938473641872406	-0.00230353930965066	-0.00295288790948689
1482	123.276885986328	-3.84414386749268	6.03277826309204	-0.00295288790948689	-0.000355493422830477	-3.08191010844894e-05	-0.00522560812532902
1483	121.328842163086	-1.89609801769257	5.64316940307617	0.00321592413820326	0.00548864435404539	-0.0126931173726916	0.00126787810586393
1484	119.380798339844	-2.5454466342926	5.70810413360596	0.0103587592020631	-0.00360223650932312	-0.0159398596733809	0.00873538758605719
1485	121.978187561035	-3.19479537010193	5.64316940307617	-0.00132951640989631	-0.00197886489331722	-0.00392691092565656	0.00159255252219737
1486	123.276885986328	-3.51946949958801	5.77303886413574	0.00321592413820326	-0.00490093370899558	-0.00100484199356288	-0.00360223650932312
1487	124.575584411621	-3.19479537010193	5.83797359466553	0.0022419011220336	0.00191722682211548	0.00354059832170606	0.000943203864153475
1488	122.627540588379	-3.19479537010193	5.83797359466553	0.0103587592020631	-0.0328229255974293	0.0158782228827477	-0.00327756232582033
1489	120.679496765137	-2.87012100219727	5.96784353256226	-0.0195112787187099	-0.0201606266200542	0.0126314787194133	0.00126787810586393
1490	123.926239013672	-3.84414386749268	5.64316940307617	0.0136055024340749	-0.0305502042174339	0.0132808275520802	0.00159255252219737
1491	121.328842163086	-2.22077226638794	5.44836473464966	-0.00327756232582033	-0.0110697457566857	0.0178262684494257	0.0022419011220336
1492	120.679496765137	-3.19479537010193	5.83797359466553	0.0123068047687411	0.00483929552137852	-0.0182125810533762	0.00354059832170606
1493	120.030143737793	-1.89609801769257	5.77303886413574	0.00256657530553639	-0.00392691092565656	-0.0243813935667276	-0.0117190945893526
1494	122.627540588379	-3.19479537010193	6.09771347045898	0.00678734155371785	-0.0026282137259841	-0.0152905117720366	-0.00230353930965066
1495	123.926239013672	-3.51946949958801	6.03277826309204	0.00483929552137852	-0.0110697457566857	-0.00587495695799589	-0.00230353930965066
1496	123.276885986328	-2.87012100219727	5.96784353256226	-0.00457625929266214	0.00711201597005129	0.0100340843200684	-0.00522560812532902
1497	123.276885986328	-3.51946949958801	5.64316940307617	0.0207483377307653	0.00126787810586393	-0.00165419070981443	0.00159255252219737
1498	123.276885986328	-4.493492603302	5.90290880203247	-0.00100484199356288	-0.00295288790948689	0.00711201597005129	-0.00360223650932312
1499	121.978187561035	-2.87012100219727	6.09771347045898	-0.0113944197073579	0.00386527273803949	0.00548864435404539	0.000618529506027699
1500	120.030143737793	-2.22077226638794	5.70810413360596	0.00159255252219737	-0.000355493422830477	0.00354059832170606	0.00711201597005129
1501	118.7314453125	-2.5454466342926	5.64316940307617	-0.00327756232582033	0.0116574559360743	-0.00295288790948689	0.00386527273803949
1502	123.926239013672	-2.5454466342926	5.90290880203247	-0.0156151866540313	0.00743668992072344	0.00354059832170606	-0.00912170019000769
1503	121.978187561035	-2.22077226638794	5.38343000411987	0.0132808275520802	-0.00327756232582033	0.00711201597005129	0.000943203864153475
1504	123.276885986328	-3.19479537010193	5.90290880203247	-0.00782300252467394	-0.000680167751852423	0.00548864435404539	-3.08191010844894e-05
1505	123.276885986328	-3.51946949958801	5.96784353256226	-0.0133424662053585	-0.00360223650932312	-0.0230826959013939	0.00743668992072344
1506	124.575584411621	-4.81816673278809	5.96784353256226	0.00613799272105098	-3.08191010844894e-05	-0.0247060675173998	-3.08191010844894e-05
1507	121.978187561035	-3.19479537010193	5.83797359466553	-0.00749832857400179	0.0123068047687411	-0.0230826959013939	-0.00295288790948689
1508	121.978187561035	-3.51946949958801	6.42238759994507	0.00776136433705688	0.00613799272105098	-0.00912170019000769	0.00191722682211548
1509	119.380798339844	-3.51946949958801	6.35745286941528	-0.0201606266200542	0.013930176384747	0.000618529506027699	0.00808603875339031
1510	121.328842163086	-2.5454466342926	5.64316940307617	-0.00977104809135199	0.00808603875339031	0.0149041991680861	0.00678734155371785
1511	120.679496765137	-2.87012100219727	5.64316940307617	0.01847561635077	0.0191249661147594	0.00711201597005129	0.00256657530553639
1512	120.679496765137	-1.89609801769257	5.18862533569336	0.011982130818069	0.0194496400654316	-0.00327756232582033	-0.00912170019000769
1513	122.627540588379	-3.19479537010193	5.83797359466553	0.00646266713738441	0.01100810803473	0.00354059832170606	-0.00392691092565656
1514	123.926239013672	-4.493492603302	6.09771347045898	0.00938473641872406	0.00548864435404539	-0.00652430532500148	0.00678734155371785
1515	121.328842163086	-2.5454466342926	6.09771347045898	-0.00230353930965066	0.00776136433705688	0.00256657530553639	0.00386527273803949
1516	121.328842163086	-2.22077226638794	5.70810413360596	0.00743668992072344	0.0132808275520802	-0.00425158534198999	-0.00132951640989631
1517	118.7314453125	-1.89609801769257	5.38343000411987	0.00711201597005129	0.00613799272105098	-0.0100957229733467	-0.00912170019000769
1518	120.030143737793	-1.89609801769257	5.51329946517944	-0.00879702530801296	-0.00132951640989631	0.00970941036939621	-0.000355493422830477
1519	122.627540588379	-3.51946949958801	5.83797359466553	-0.0104203969240189	0.000618529506027699	0.00354059832170606	0.00613799272105098
1520	123.926239013672	-3.19479537010193	5.83797359466553	0.00191722682211548	-0.00944637414067984	0.00516396993771195	0.00646266713738441
1521	121.328842163086	-2.87012100219727	6.29251766204834	-0.00619963090866804	-0.0139918150380254	0.00451462110504508	0.000618529506027699
1522	122.627540588379	-2.5454466342926	6.09771347045898	0.00354059832170606	-0.0110697457566857	-0.000355493422830477	-0.00814767740666866
1523	121.978187561035	-4.16881799697876	6.03277826309204	-0.00165419070981443	-0.0185372550040483	0.0158782228827477	-0.0139918150380254
1524	121.978187561035	-3.19479537010193	5.83797359466553	-0.00555028254166245	-0.0117190945893526	0.00191722682211548	0.00938473641872406
1525	120.679496765137	-1.89609801769257	5.57823419570923	-0.00847235135734081	-0.00684897974133492	-0.000355493422830477	0.00873538758605719
1526	118.7314453125	-1.5714236497879	5.51329946517944	0.0022419011220336	0.00191722682211548	-0.00392691092565656	-0.000355493422830477
1527	120.030143737793	-2.5454466342926	5.83797359466553	0.01100810803473	0.0152288740500808	-0.00652430532500148	-0.0100957229733467
1528	123.276885986328	-2.5454466342926	5.57823419570923	-0.00782300252467394	-0.00684897974133492	-0.0113944197073579	-0.00100484199356288
1529	123.926239013672	-2.87012100219727	6.16264820098877	-0.00879702530801296	-0.00749832857400179	-0.00295288790948689	0.000943203864153475
1530	120.030143737793	-2.87012100219727	5.57823419570923	-0.00847235135734081	-0.00392691092565656	-0.0230826959013939	0.000293855206109583
1531	122.627540588379	-4.16881799697876	5.77303886413574	-0.00879702530801296	-3.08191010844894e-05	-0.0152905117720366	-0.00295288790948689
1532	121.328842163086	-2.22077226638794	5.70810413360596	0.0152288740500808	0.0181509424000978	-0.0136671401560307	0.00126787810586393
1533	121.978187561035	-3.19479537010193	6.09771347045898	0.0022419011220336	0.0100340843200684	-0.0113944197073579	0.00451462110504508
1534	118.7314453125	-1.89609801769257	6.03277826309204	-0.0149658378213644	0.00678734155371785	-0.00879702530801296	-0.00197886489331722
1535	120.030143737793	-2.22077226638794	6.22758293151855	-0.00197886489331722	0.0158782228827477	-0.000355493422830477	0.000293855206109583
1536	121.978187561035	-2.5454466342926	5.51329946517944	0.00938473641872406	0.0168522447347641	-0.00197886489331722	-3.08191010844894e-05
1537	120.679496765137	-2.22077226638794	5.51329946517944	0.00321592413820326	0.00776136433705688	0.000618529506027699	-0.00425158534198999
1538	121.328842163086	-2.22077226638794	5.51329946517944	-0.00132951640989631	0.00743668992072344	-0.00555028254166245	0.00548864435404539
1539	121.978187561035	-2.87012100219727	5.64316940307617	0.00906006153672934	-0.00652430532500148	-0.00132951640989631	0.00418994715437293
1540	122.627540588379	-3.19479537010193	6.16264820098877	0.0136055024340749	-0.00425158534198999	-0.0107450718060136	0.000943203864153475
1541	121.978187561035	-3.19479537010193	6.35745286941528	-0.00425158534198999	0.000618529506027699	-0.00684897974133492	0.00516396993771195
1542	118.7314453125	-1.89609801769257	6.03277826309204	-0.00522560812532902	-0.0026282137259841	-0.00522560812532902	-0.000355493422830477
1543	122.627540588379	-2.5454466342926	5.57823419570923	-0.00425158534198999	-0.00814767740666866	0.000943203864153475	-0.00327756232582033
1544	121.328842163086	-1.89609801769257	5.57823419570923	-0.0113944197073579	-0.0208099745213985	-0.00425158534198999	-0.00425158534198999
1545	120.030143737793	-1.24674940109253	5.64316940307617	-0.00457625929266214	-0.0159398596733809	0.000618529506027699	0.00159255252219737
1546	120.679496765137	-1.89609801769257	5.70810413360596	0.01100810803473	-0.0143164889886975	0.00451462110504508	0.00289124972186983
1547	121.978187561035	-2.87012100219727	5.96784353256226	0.0152288740500808	-0.0217839982360601	-0.0026282137259841	-0.00619963090866804
1548	120.679496765137	-1.89609801769257	6.03277826309204	0.00938473641872406	-0.0159398596733809	0.00613799272105098	-0.00165419070981443
1549	121.978187561035	-2.87012100219727	6.16264820098877	-0.00522560812532902	-0.00619963090866804	0.000618529506027699	-0.00652430532500148
1550	120.030143737793	-2.87012100219727	5.96784353256226	0.00289124972186983	-0.00587495695799589	0.00711201597005129	0.00321592413820326
1551	121.328842163086	-2.5454466342926	5.90290880203247	-0.00912170019000769	0.012956153601408	0.00289124972186983	-0.000355493422830477
1552	123.276885986328	-2.5454466342926	5.77303886413574	-0.00100484199356288	0.0168522447347641	-0.0113944197073579	-0.00230353930965066
1553	121.328842163086	-1.89609801769257	5.70810413360596	-0.00879702530801296	0.0116574559360743	-0.00587495695799589	-0.00457625929266214
1554	120.679496765137	-2.22077226638794	5.77303886413574	0.00289124972186983	0.00451462110504508	-0.0165892094373703	0.00126787810586393
1555	123.276885986328	-3.19479537010193	6.03277826309204	0.00321592413820326	0.00289124972186983	-0.0578228458762169	0.00386527273803949
1556	121.978187561035	-3.51946949958801	5.77303886413574	-0.00100484199356288	0.00289124972186983	-0.0490566417574883	0.000618529506027699
1557	121.978187561035	-2.87012100219727	5.96784353256226	0.00743668992072344	0.01847561635077	-0.0354203209280968	-0.00944637414067984
1558	121.328842163086	-3.19479537010193	6.29251766204834	-0.0113944197073579	0.0113327819854021	-0.0113944197073579	0.00321592413820326
1559	118.7314453125	-1.24674940109253	5.77303886413574	-0.00814767740666866	0.011982130818069	0.00321592413820326	0.00581331877037883
1560	121.328842163086	-1.5714236497879	5.64316940307617	-0.0165892094373703	0.00256657530553639	0.0158782228827477	0.00970941036939621
1561	123.276885986328	-2.22077226638794	5.64316940307617	0.0155535480007529	0.00483929552137852	0.0259431265294552	-0.00327756232582033
1562	122.627540588379	-2.5454466342926	5.90290880203247	-0.00197886489331722	0.00581331877037883	0.0220470335334539	-0.00392691092565656
1563	121.978187561035	-1.89609801769257	5.44836473464966	-0.00555028254166245	-0.00457625929266214	0.0191249661147594	0.000943203864153475
1564	121.328842163086	-2.5454466342926	5.44836473464966	-0.00490093370899558	-0.00977104809135199	0.0343846566975117	0.000618529506027699
1565	120.679496765137	-1.89609801769257	5.83797359466553	-0.0026282137259841	-0.00295288790948689	0.0405534692108631	-3.08191010844894e-05
1566	120.679496765137	-2.87012100219727	6.09771347045898	-0.0156151866540313	0.00711201597005129	0.0194496400654316	-0.000355493422830477
1567	118.7314453125	-2.22077226638794	6.16264820098877	0.00646266713738441	0.00451462110504508	0.00418994715437293	0.0022419011220336
1568	120.679496765137	-1.89609801769257	6.35745286941528	-0.00912170019000769	-0.00360223650932312	0.000618529506027699	0.00516396993771195
1569	122.627540588379	-1.5714236497879	5.38343000411987	-0.00619963090866804	-0.00555028254166245	-0.0026282137259841	0.00776136433705688
1570	122.627540588379	-2.87012100219727	5.57823419570923	-0.0256800893694162	-0.00555028254166245	0.00159255252219737	-0.00165419070981443
1571	121.328842163086	-1.89609801769257	5.64316940307617	0.0282158460468054	0.00711201597005129	-0.00977104809135199	0.00321592413820326
1572	122.627540588379	-3.84414386749268	5.57823419570923	0.0123068047687411	0.00776136433705688	-0.0354203209280968	-0.00100484199356288
1573	120.030143737793	-2.22077226638794	5.57823419570923	0.00191722682211548	0.00159255252219737	-0.0555501282215118	0.00743668992072344
1574	121.978187561035	-2.5454466342926	6.16264820098877	0.00256657530553639	0.00581331877037883	-0.0646410062909126	0.00354059832170606
1575	120.030143737793	-2.22077226638794	6.35745286941528	-0.0104203969240189	0.012956153601408	-0.0383423902094364	0.00289124972186983
1576	121.328842163086	-2.22077226638794	5.57823419570923	0.0155535480007529	0.00711201597005129	-0.0224333461374044	0.00289124972186983
1577	122.627540588379	-1.89609801769257	5.31849479675293	-0.00717365415766835	0.0126314787194133	-0.0120437685400248	-0.00327756232582033
1578	121.978187561035	-2.22077226638794	5.44836473464966	-0.00879702530801296	0.00516396993771195	0.0262678004801273	-0.000680167751852423
1579	123.926239013672	-2.87012100219727	5.90290880203247	-0.00230353930965066	0.00386527273803949	0.0360080301761627	-0.00327756232582033
1580	121.978187561035	-2.87012100219727	5.51329946517944	-0.0250307414680719	-0.00457625929266214	0.0350340083241463	-0.00717365415766835
1581	121.328842163086	-2.5454466342926	6.09771347045898	0.0103587592020631	0.00581331877037883	0.0386054255068302	-0.00814767740666866
1582	122.627540588379	-3.19479537010193	6.29251766204834	0.00159255252219737	0.00516396993771195	0.0304885655641556	-0.00230353930965066
1583	118.7314453125	-1.5714236497879	5.64316940307617	-0.00684897974133492	0.00451462110504508	0.0282158460468054	-0.0120437685400248
1584	121.328842163086	-2.5454466342926	5.70810413360596	-0.00977104809135199	-0.00619963090866804	0.0285405199974775	0.0022419011220336
1585	123.276885986328	-2.5454466342926	5.70810413360596	-0.0162645354866982	-0.0139918150380254	0.0136055024340749	-0.000355493422830477
1586	122.627540588379	-1.5714236497879	5.57823419570923	0.00451462110504508	-0.00749832857400179	0.00743668992072344	0.000293855206109583
1587	121.978187561035	-3.19479537010193	6.16264820098877	-0.00782300252467394	-0.00912170019000769	0.00938473641872406	-0.00230353930965066
1588	121.328842163086	-3.19479537010193	6.35745286941528	-0.00782300252467394	-0.0130177913233638	0.000618529506027699	0.00126787810586393
1589	120.679496765137	-2.87012100219727	5.96784353256226	-0.0159398596733809	-0.0172385573387146	-0.00522560812532902	0.000943203864153475
1590	121.978187561035	-2.22077226638794	5.64316940307617	-0.00360223650932312	-0.00912170019000769	-0.0162645354866982	0.00581331877037883
1591	118.7314453125	-2.5454466342926	5.70810413360596	0.00451462110504508	0.00646266713738441	-0.0159398596733809	0.00354059832170606
1592	119.380798339844	-1.89609801769257	5.83797359466553	0.00970941036939621	0.013930176384747	-0.0263294391334057	0.00126787810586393
1593	123.926239013672	-2.87012100219727	6.09771347045898	0.00126787810586393	0.0123068047687411	-0.0260047651827335	0.00516396993771195
1594	121.328842163086	-2.22077226638794	5.83797359466553	0.00483929552137852	0.00581331877037883	-0.00555028254166245	0.00418994715437293
1595	121.978187561035	-2.22077226638794	6.03277826309204	0.00938473641872406	0.00938473641872406	0.00126787810586393	0.00256657530553639
1596	122.627540588379	-1.89609801769257	5.57823419570923	0.0194496400654316	0.0262678004801273	-0.00749832857400179	-0.00555028254166245
1597	120.030143737793	-2.87012100219727	5.51329946517944	0.0162028968334198	0.0155535480007529	-0.0204853005707264	-0.00814767740666866
1598	120.030143737793	-2.5454466342926	5.57823419570923	0.00418994715437293	0.0200989879667759	-0.0230826959013939	0.00451462110504508
1599	121.328842163086	-1.89609801769257	5.57823419570923	0.00321592413820326	0.0126314787194133	-0.0191866029053926	-0.00425158534198999
1600	120.030143737793	-2.5454466342926	5.96784353256226	-0.00197886489331722	0.0136055024340749	-0.0230826959013939	0.00581331877037883
1601	123.276885986328	-2.22077226638794	6.35745286941528	0.00776136433705688	0.00613799272105098	-0.0162645354866982	0.00126787810586393
1602	121.328842163086	-1.24674940109253	5.77303886413574	0.00516396993771195	0.00743668992072344	-0.00977104809135199	-0.0110697457566857
1603	121.978187561035	-2.87012100219727	5.57823419570923	-0.00132951640989631	0.0022419011220336	0.00548864435404539	-0.00295288790948689
1604	123.276885986328	-2.87012100219727	5.83797359466553	0.00159255252219737	-0.00684897974133492	0.0282158460468054	-3.08191010844894e-05
1605	121.978187561035	-2.5454466342926	5.57823419570923	-0.00295288790948689	-0.0110697457566857	0.0337353087961674	0.000293855206109583
1606	121.978187561035	-2.5454466342926	5.96784353256226	0.00386527273803949	-0.00392691092565656	0.0158782228827477	0.00418994715437293
1607	123.276885986328	-2.87012100219727	6.03277826309204	0.00159255252219737	-0.0026282137259841	0.0145795252174139	-0.000355493422830477
1608	118.7314453125	-3.19479537010193	6.29251766204834	-0.0113944197073579	-0.00782300252467394	0.00776136433705688	0.00159255252219737
1609	119.380798339844	-2.22077226638794	6.35745286941528	-0.0143164889886975	-0.00912170019000769	0.00743668992072344	0.00873538758605719
1610	120.679496765137	-1.5714236497879	5.31849479675293	0.0126314787194133	-0.00490093370899558	-3.08191010844894e-05	-0.00295288790948689
1611	121.978187561035	-2.5454466342926	5.38343000411987	0.00418994715437293	-0.00944637414067984	-0.00425158534198999	0.00678734155371785
1612	121.978187561035	-2.87012100219727	5.83797359466553	0.00906006153672934	0.00873538758605719	-0.00912170019000769	0.00126787810586393
1613	121.978187561035	-2.5454466342926	5.70810413360596	0.0149041991680861	0.0022419011220336	-0.00782300252467394	-0.00230353930965066
1614	120.679496765137	-2.87012100219727	5.83797359466553	-3.08191010844894e-05	-0.00749832857400179	0.0022419011220336	0.00451462110504508
1615	123.926239013672	-2.87012100219727	5.96784353256226	-0.0026282137259841	-0.000680167751852423	-0.00457625929266214	-0.00100484199356288
1616	119.380798339844	-2.5454466342926	5.77303886413574	0.00256657530553639	0.00159255252219737	-0.00912170019000769	0.00354059832170606
1617	120.679496765137	-2.5454466342926	5.77303886413574	-0.00230353930965066	0.00678734155371785	-0.0182125810533762	-0.00847235135734081
1618	123.276885986328	-2.5454466342926	6.03277826309204	0.00159255252219737	0.00256657530553639	-0.00717365415766835	-0.00132951640989631
1619	121.978187561035	-1.89609801769257	5.70810413360596	-0.0026282137259841	-0.00165419070981443	0.00906006153672934	0.00386527273803949
1620	122.627540588379	-1.89609801769257	5.70810413360596	0.00711201597005129	-0.00522560812532902	-0.0123684434220195	0.00256657530553639
1621	122.627540588379	-2.5454466342926	6.22758293151855	-3.08191010844894e-05	-0.0250307414680719	-0.0104203969240189	-0.00684897974133492
1622	120.030143737793	-2.87012100219727	6.09771347045898	0.00613799272105098	-0.0188619289547205	-0.00814767740666866	-0.00360223650932312
1623	122.627540588379	-2.87012100219727	6.03277826309204	0.00581331877037883	0.00516396993771195	-0.00912170019000769	0.00386527273803949
1624	120.030143737793	-1.24674940109253	5.38343000411987	-0.00879702530801296	-0.0299008563160896	0.00841071270406246	-0.0100957229733467
1625	118.7314453125	-1.5714236497879	5.70810413360596	-0.00197886489331722	-0.0165892094373703	0.00354059832170606	0.00256657530553639
1626	120.030143737793	-1.5714236497879	5.57823419570923	-0.00555028254166245	0.00678734155371785	0.00159255252219737	0.000293855206109583
1627	120.679496765137	-1.24674940109253	5.44836473464966	-0.0130177913233638	0.00354059832170606	-0.0026282137259841	-0.00522560812532902
1628	121.328842163086	-2.5454466342926	6.09771347045898	-0.0107450718060136	0.00256657530553639	-0.0136671401560307	0.00191722682211548
1629	121.328842163086	-2.5454466342926	6.09771347045898	0.00873538758605719	-0.00879702530801296	-0.0165892094373703	-0.00457625929266214
1630	120.030143737793	-3.19479537010193	5.83797359466553	0.000618529506027699	-0.00847235135734081	-0.0376930385828018	0.0116574559360743
1631	121.328842163086	-2.22077226638794	5.44836473464966	-0.0120437685400248	0.0022419011220336	-0.02697878703475	0.00743668992072344
1632	120.679496765137	-2.5454466342926	5.96784353256226	0.0106834331527352	0.00906006153672934	-0.00619963090866804	0.000293855206109583
1633	118.082099914551	-1.89609801769257	6.03277826309204	-0.00392691092565656	0.00841071270406246	-0.000680167751852423	0.00289124972186983
1634	121.978187561035	-3.19479537010193	6.29251766204834	-0.00100484199356288	0.0142548503354192	0.0230210572481155	0.00711201597005129
1635	121.978187561035	-1.89609801769257	6.22758293151855	0.00354059832170606	0.00548864435404539	0.00711201597005129	-3.08191010844894e-05
1636	120.030143737793	-1.89609801769257	5.57823419570923	0.00711201597005129	0.00646266713738441	0.0132808275520802	-0.00425158534198999
1637	120.679496765137	-2.22077226638794	5.64316940307617	0.0210730116814375	0.00776136433705688	0.00516396993771195	-0.00490093370899558
1638	120.679496765137	-2.5454466342926	5.77303886413574	-0.00132951640989631	0.00321592413820326	0.00646266713738441	0.000618529506027699
1639	123.276885986328	-4.16881799697876	5.83797359466553	0.0220470335334539	-0.0100957229733467	0.00548864435404539	0.0113327819854021
1640	121.978187561035	-2.22077226638794	6.35745286941528	0.0165275707840919	0.0022419011220336	-0.00425158534198999	-0.000355493422830477
1641	116.783401489258	-1.5714236497879	6.22758293151855	0.00483929552137852	0.00548864435404539	-0.0026282137259841	-3.08191010844894e-05
1642	121.978187561035	-2.5454466342926	5.90290880203247	0.00678734155371785	0.00386527273803949	-3.08191010844894e-05	-0.00490093370899558
1643	120.679496765137	-1.24674940109253	5.38343000411987	-0.0110697457566857	-0.00847235135734081	0.0106834331527352	0.0022419011220336
1644	120.030143737793	-1.89609801769257	5.64316940307617	-0.00619963090866804	0.000618529506027699	0.00126787810586393	0.0022419011220336
1645	121.328842163086	-1.24674940109253	6.03277826309204	-0.00652430532500148	-0.000355493422830477	0.00678734155371785	-0.00522560812532902
1646	120.030143737793	-1.89609801769257	6.03277826309204	0.00191722682211548	0.00581331877037883	0.00678734155371785	0.00418994715437293
1647	120.679496765137	-3.19479537010193	5.77303886413574	0.00418994715437293	0.00483929552137852	0.00743668992072344	-3.08191010844894e-05
1648	120.030143737793	-1.24674940109253	6.16264820098877	-0.00522560812532902	0.00678734155371785	0.000618529506027699	-0.00782300252467394
1649	120.679496765137	-2.87012100219727	5.70810413360596	-0.00165419070981443	-0.00327756232582033	0.00711201597005129	0.00386527273803949
1650	121.328842163086	-1.89609801769257	5.83797359466553	0.00191722682211548	-0.000355493422830477	0.00354059832170606	0.00451462110504508
1651	121.328842163086	-2.87012100219727	5.70810413360596	-0.00912170019000769	0.00711201597005129	-0.0136671401560307	-0.00717365415766835
1652	120.030143737793	-1.5714236497879	5.64316940307617	0.0136055024340749	0.00808603875339031	-0.0104203969240189	-0.00392691092565656
1653	122.627540588379	-3.19479537010193	5.77303886413574	0.000618529506027699	0.011982130818069	-0.00847235135734081	0.00159255252219737
1654	121.978187561035	-2.22077226638794	5.83797359466553	0.00906006153672934	-0.00457625929266214	-0.00100484199356288	-0.00132951640989631
1655	121.328842163086	-2.87012100219727	5.83797359466553	0.000943203864153475	-0.0123684434220195	-0.0191866029053926	0.00386527273803949
1656	120.030143737793	-1.5714236497879	5.51329946517944	0.00548864435404539	-0.00360223650932312	-0.00814767740666866	-0.00230353930965066
1657	119.380798339844	-1.24674940109253	5.70810413360596	0.00159255252219737	-0.0211346503347158	-0.00944637414067984	-0.00132951640989631
1658	118.7314453125	-1.24674940109253	5.57823419570923	0.000943203864153475	0.00191722682211548	-0.00555028254166245	0.00256657530553639
1659	119.380798339844	-0.597400724887848	5.77303886413574	0.00451462110504508	-0.00814767740666866	0.00289124972186983	-0.00165419070981443
1660	121.328842163086	-2.5454466342926	6.09771347045898	0.00289124972186983	-0.0026282137259841	-0.00197886489331722	-0.0026282137259841
1661	122.627540588379	-2.22077226638794	6.22758293151855	0.00289124972186983	-0.0107450718060136	-0.000680167751852423	0.00321592413820326
1662	120.030143737793	-0.922075033187866	5.44836473464966	0.0175015944987535	0.00418994715437293	-0.00132951640989631	-0.00814767740666866
1663	120.030143737793	-3.84414386749268	6.09771347045898	-0.00522560812532902	-0.0133424662053585	-0.0126931173726916	-0.00457625929266214
1664	122.627540588379	-3.19479537010193	6.09771347045898	-0.0123684434220195	-0.00749832857400179	0.00191722682211548	-0.00197886489331722
1665	121.978187561035	-2.5454466342926	6.09771347045898	-0.00490093370899558	0.00386527273803949	0.00289124972186983	-0.00684897974133492
1666	120.030143737793	-2.22077226638794	5.90290880203247	-0.00425158534198999	0.00906006153672934	-0.0143164889886975	-0.00230353930965066
1667	120.679496765137	-1.89609801769257	6.03277826309204	0.00548864435404539	0.00906006153672934	-0.0120437685400248	-0.00619963090866804
1668	120.679496765137	-2.5454466342926	6.35745286941528	-0.00230353930965066	0.00776136433705688	-0.00912170019000769	-0.00457625929266214
1669	121.328842163086	-1.5714236497879	5.44836473464966	0.00191722682211548	0.00256657530553639	-0.0133424662053585	0.00581331877037883
1670	120.679496765137	-0.922075033187866	5.38343000411987	0.00678734155371785	0.00516396993771195	0.00126787810586393	-0.00165419070981443
1671	121.328842163086	-3.19479537010193	6.03277826309204	0.011982130818069	0.0142548503354192	-0.00879702530801296	0.00483929552137852
1672	121.978187561035	-3.51946949958801	6.09771347045898	0.0113327819854021	0.00906006153672934	0.00126787810586393	-0.00717365415766835
1673	121.328842163086	-1.5714236497879	5.96784353256226	-0.00165419070981443	0.013930176384747	-0.00457625929266214	-0.00490093370899558
1674	118.082099914551	-1.89609801769257	6.16264820098877	-0.00879702530801296	0.0106834331527352	-0.000355493422830477	0.00159255252219737
1675	120.679496765137	-2.5454466342926	6.03277826309204	-0.0175632312893867	0.0152288740500808	-0.00425158534198999	0.00256657530553639
1676	121.328842163086	-2.5454466342926	5.70810413360596	0.0178262684494257	0.0132808275520802	-0.0133424662053585	-0.00132951640989631
1677	122.627540588379	-2.87012100219727	5.44836473464966	0.0288651939481497	0.0175015944987535	-0.00457625929266214	-0.00555028254166245
1678	121.978187561035	-2.5454466342926	6.09771347045898	0.00873538758605719	0.013930176384747	0.00483929552137852	-0.00360223650932312
1679	120.679496765137	-3.19479537010193	6.22758293151855	0.0123068047687411	0.00418994715437293	0.012956153601408	-0.000355493422830477
1680	120.030143737793	-2.87012100219727	6.09771347045898	-0.00587495695799589	-0.00782300252467394	0.00841071270406246	0.00191722682211548
1681	121.328842163086	-1.89609801769257	6.03277826309204	0.00613799272105098	0.00386527273803949	0.0123068047687411	0.00418994715437293
1682	119.380798339844	-1.89609801769257	5.96784353256226	0.0226963832974434	0.00516396993771195	0.00191722682211548	-0.00230353930965066
1683	119.380798339844	-2.22077226638794	5.90290880203247	-0.023407369852066	-0.000680167751852423	0.0106834331527352	-0.00977104809135199
1684	120.679496765137	-0.922075033187866	5.83797359466553	-0.00295288790948689	-0.00814767740666866	0.0142548503354192	-0.00100484199356288
1685	121.328842163086	-1.5714236497879	5.64316940307617	-0.000680167751852423	-0.0117190945893526	0.00906006153672934	0.00256657530553639
1686	119.380798339844	-0.922075033187866	5.57823419570923	-0.00230353930965066	-0.0175632312893867	0.00646266713738441	0.000943203864153475
1687	120.030143737793	-1.24674940109253	5.96784353256226	-0.00977104809135199	-0.00717365415766835	-0.00100484199356288	0.000943203864153475
1688	121.978187561035	-3.84414386749268	5.57823419570923	-0.00392691092565656	-0.0240567177534103	0.00354059832170606	0.00516396993771195
1689	121.328842163086	-2.87012100219727	6.03277826309204	-0.00360223650932312	-0.0217839982360601	0.00289124972186983	0.00516396993771195
1690	120.030143737793	-1.5714236497879	5.83797359466553	-0.0143164889886975	-0.0139918150380254	-0.000680167751852423	0.0100340843200684
1691	118.082099914551	-1.5714236497879	5.70810413360596	-0.00684897974133492	0.000618529506027699	-0.00749832857400179	-0.00619963090866804
1692	121.328842163086	-2.22077226638794	5.51329946517944	0.0178262684494257	0.011982130818069	-0.0182125810533762	0.00418994715437293
1693	120.030143737793	-1.5714236497879	6.03277826309204	0.00256657530553639	0.0175015944987535	-0.0591215454041958	0.00743668992072344
1694	121.328842163086	-2.22077226638794	5.90290880203247	0.0106834331527352	0.00354059832170606	-0.0704851448535919	0.0123068047687411
1695	121.328842163086	-2.5454466342926	5.77303886413574	0.00354059832170606	0.011982130818069	-0.0467839203774929	0.00321592413820326
1696	120.679496765137	-3.19479537010193	5.83797359466553	0.00581331877037883	0.00289124972186983	-0.0305502042174339	0.00354059832170606
1697	120.030143737793	-1.5714236497879	5.70810413360596	0.00516396993771195	0.00970941036939621	-0.00684897974133492	-0.00522560812532902
1698	120.030143737793	-1.5714236497879	5.70810413360596	-0.00977104809135199	0.00386527273803949	0.00516396993771195	-0.000355493422830477
1699	119.380798339844	-2.5454466342926	5.90290880203247	-0.021459324285388	0.00256657530553639	0.0200989879667759	0.0100340843200684
1700	120.030143737793	-2.5454466342926	6.03277826309204	0.00906006153672934	0.0103587592020631	-0.0146411629393697	0.00776136433705688
1701	120.030143737793	-1.24674940109253	5.38343000411987	-0.00100484199356288	0.00711201597005129	-0.0230826959013939	0.00581331877037883
1702	121.978187561035	-2.5454466342926	5.31849479675293	0.00354059832170606	0.00386527273803949	-0.00327756232582033	-0.00392691092565656
1703	119.380798339844	-1.5714236497879	5.57823419570923	-0.00197886489331722	-0.00457625929266214	0.0265924744307995	0.00159255252219737
1704	121.978187561035	-2.22077226638794	5.64316940307617	-0.0126931173726916	-0.00425158534198999	0.0301638916134834	0.00483929552137852
1705	120.679496765137	-2.87012100219727	6.16264820098877	-0.00132951640989631	-0.0354203209280968	0.031137915328145	0.00256657530553639
1706	120.679496765137	-2.5454466342926	6.16264820098877	0.00289124972186983	-0.00555028254166245	0.0142548503354192	0.00451462110504508
1707	118.7314453125	-1.24674940109253	5.70810413360596	-0.0104203969240189	-0.00197886489331722	0.012956153601408	0.00191722682211548
1708	118.082099914551	-0.922075033187866	5.70810413360596	0.00191722682211548	-0.00230353930965066	0.0168522447347641	-0.000355493422830477
1709	121.978187561035	-2.22077226638794	5.83797359466553	0.0022419011220336	-0.0188619289547205	0.00938473641872406	0.0116574559360743
1710	121.978187561035	-1.89609801769257	5.83797359466553	0.0126314787194133	-0.017887907102704	0.00906006153672934	-0.00360223650932312
1711	121.328842163086	-2.5454466342926	5.77303886413574	0.011982130818069	0.00289124972186983	0.0149041991680861	-3.08191010844894e-05
1712	120.679496765137	-1.89609801769257	6.16264820098877	0.0116574559360743	-0.00132951640989631	0.00516396993771195	-0.00132951640989631
1713	121.978187561035	-3.51946949958801	6.35745286941528	-0.00132951640989631	-0.00782300252467394	0.00289124972186983	-0.00457625929266214
1714	120.030143737793	-1.5714236497879	5.83797359466553	0.0100340843200684	-0.00100484199356288	-0.000355493422830477	0.00418994715437293
1715	120.679496765137	-1.5714236497879	5.77303886413574	-0.00457625929266214	-0.0026282137259841	-0.00392691092565656	-0.00327756232582033
1716	117.432754516602	-1.5714236497879	6.03277826309204	-0.0110697457566857	0.00646266713738441	-0.00587495695799589	0.00191722682211548
1717	120.679496765137	-2.5454466342926	6.09771347045898	0.00841071270406246	0.00678734155371785	-0.00522560812532902	-0.00197886489331722
1718	120.030143737793	-1.5714236497879	6.03277826309204	0.00743668992072344	0.00256657530553639	-0.00749832857400179	-0.000680167751852423
1719	120.679496765137	-1.5714236497879	5.90290880203247	0.00354059832170606	0.000618529506027699	0.0022419011220336	0.0022419011220336
1720	121.328842163086	-2.5454466342926	6.03277826309204	-0.0156151866540313	0.000943203864153475	0.000943203864153475	0.00646266713738441
1721	121.978187561035	-2.87012100219727	6.03277826309204	0.0113327819854021	0.000618529506027699	-0.00295288790948689	-0.00100484199356288
1722	120.030143737793	-2.22077226638794	5.57823419570923	0.00841071270406246	0.00159255252219737	-0.00555028254166245	-0.00457625929266214
1723	121.978187561035	-2.22077226638794	6.03277826309204	-0.0159398596733809	-0.000355493422830477	0.00191722682211548	-0.00295288790948689
1724	119.380798339844	-2.22077226638794	6.16264820098877	-0.00555028254166245	-0.00457625929266214	-0.00230353930965066	-0.00100484199356288
1725	120.679496765137	-2.87012100219727	6.29251766204834	-0.0117190945893526	-0.00490093370899558	0.00873538758605719	0.00451462110504508
1726	122.627540588379	-1.89609801769257	6.48732233047485	0.0022419011220336	0.000943203864153475	-0.00619963090866804	0.00289124972186983
1727	121.328842163086	-1.5714236497879	5.57823419570923	0.00678734155371785	0.00873538758605719	-0.00392691092565656	-0.0100957229733467
1728	120.679496765137	-1.5714236497879	5.96784353256226	-0.00457625929266214	0.00808603875339031	-0.00555028254166245	-0.00230353930965066
1729	120.030143737793	-1.5714236497879	5.90290880203247	-0.0162645354866982	-0.0026282137259841	-0.00555028254166245	0.00646266713738441
1730	120.679496765137	-2.5454466342926	5.57823419570923	0.00646266713738441	-0.00522560812532902	-0.00879702530801296	0.00289124972186983
1731	122.627540588379	-2.22077226638794	5.77303886413574	0.00386527273803949	0.000943203864153475	-0.0230826959013939	0.00483929552137852
1732	120.679496765137	-2.22077226638794	5.96784353256226	0.0103587592020631	0.0149041991680861	-0.0149658378213644	-0.00197886489331722
1733	118.082099914551	-1.5714236497879	6.03277826309204	-0.00847235135734081	0.0103587592020631	-0.0146411629393697	0.00678734155371785
1734	121.328842163086	-1.24674940109253	5.64316940307617	-0.00587495695799589	0.00159255252219737	-0.0120437685400248	0.00418994715437293
1735	123.276885986328	-2.5454466342926	5.57823419570923	0.00483929552137852	0.00970941036939621	0.0022419011220336	-0.00197886489331722
1736	122.627540588379	-1.89609801769257	5.31849479675293	-0.00295288790948689	0.00743668992072344	-0.00977104809135199	0.000618529506027699
1737	121.978187561035	-2.22077226638794	5.70810413360596	-0.0172385573387146	0.00354059832170606	0.000943203864153475	-0.00522560812532902
1738	121.328842163086	-2.87012100219727	5.90290880203247	0.00808603875339031	0.00159255252219737	0.00159255252219737	-0.00490093370899558
1739	121.328842163086	-2.5454466342926	6.16264820098877	0.00516396993771195	-0.00684897974133492	0.00256657530553639	0.00289124972186983
1740	120.030143737793	-1.5714236497879	5.44836473464966	-0.00230353930965066	0.00386527273803949	-0.00100484199356288	-0.000355493422830477
1741	119.380798339844	-1.24674940109253	5.51329946517944	-0.0113944197073579	0.00970941036939621	-0.00587495695799589	-0.0026282137259841
1742	120.030143737793	-1.24674940109253	5.57823419570923	-0.00425158534198999	0.000293855206109583	0.00873538758605719	-0.00360223650932312
1743	121.978187561035	-1.5714236497879	5.64316940307617	-0.00782300252467394	0.00256657530553639	0.00354059832170606	-0.00392691092565656
1744	121.328842163086	-1.24674940109253	5.77303886413574	-0.00165419070981443	-0.00327756232582033	0.00126787810586393	-0.00197886489331722
1745	120.030143737793	-1.5714236497879	6.16264820098877	0.00126787810586393	-0.00457625929266214	-3.08191010844894e-05	0.00256657530553639
1746	120.679496765137	-1.89609801769257	6.03277826309204	0.00970941036939621	0.0113327819854021	-0.0500306636095047	-0.00197886489331722
1747	120.030143737793	-2.87012100219727	5.44836473464966	-0.0139918150380254	0.000293855206109583	-0.0636669844388962	0.000618529506027699
1748	121.978187561035	-1.89609801769257	5.70810413360596	-0.00490093370899558	0.0145795252174139	-0.0786020010709763	-0.00295288790948689
1749	118.082099914551	-1.89609801769257	5.77303886413574	-0.0107450718060136	0.0123068047687411	-0.0587968714535236	0.000618529506027699
1750	118.7314453125	-1.5714236497879	5.64316940307617	-0.00717365415766835	0.00516396993771195	-0.0315242260694504	0.00256657530553639
1751	120.679496765137	-0.922075033187866	5.70810413360596	-0.00197886489331722	0.011982130818069	0.00548864435404539	-3.08191010844894e-05
1752	121.978187561035	-2.22077226638794	5.77303886413574	0.00743668992072344	0.0149041991680861	0.0272418223321438	-0.00392691092565656
1753	120.679496765137	-1.24674940109253	5.44836473464966	0.00516396993771195	0.0162028968334198	0.0321119390428066	0.000943203864153475
1754	122.627540588379	-2.22077226638794	5.96784353256226	0.00516396993771195	0.0126314787194133	0.0337353087961674	-0.00230353930965066
1755	120.679496765137	-2.22077226638794	5.77303886413574	0.00743668992072344	-0.00522560812532902	0.0392547734081745	0.00548864435404539
1756	121.328842163086	-2.22077226638794	5.77303886413574	0.00873538758605719	0.00418994715437293	0.0200989879667759	-0.00619963090866804
1757	120.030143737793	-0.922075033187866	5.83797359466553	-0.00295288790948689	0.0171769186854362	0.0226963832974434	-0.00879702530801296
1758	118.7314453125	-0.922075033187866	6.03277826309204	-0.00425158534198999	0.00516396993771195	0.0162028968334198	0.00646266713738441
1759	119.380798339844	-1.24674940109253	5.83797359466553	-0.0279528107494116	-0.00587495695799589	0.012956153601408	-0.00684897974133492
1760	121.328842163086	-1.5714236497879	5.38343000411987	-0.000355493422830477	-0.0120437685400248	0.01100810803473	0.00126787810586393
1761	122.627540588379	-2.22077226638794	5.44836473464966	0.00451462110504508	0.00386527273803949	-0.00522560812532902	0.00613799272105098
1762	121.978187561035	-2.5454466342926	5.70810413360596	-0.00555028254166245	-0.0165892094373703	-0.000355493422830477	-0.00165419070981443
1763	121.978187561035	-2.5454466342926	5.90290880203247	-0.00132951640989631	-0.00197886489331722	0.00776136433705688	0.00126787810586393
1764	121.328842163086	-2.22077226638794	6.03277826309204	-0.00912170019000769	-0.0256800893694162	0.00711201597005129	0.00516396993771195
1765	120.030143737793	-0.597400724887848	7.00680112838745	0.000943203864153475	-0.0152905117720366	0.0233457311987877	0.00321592413820326
1766	120.679496765137	-2.22077226638794	5.77303886413574	-0.00522560812532902	-0.0243813935667276	0.00451462110504508	0.00646266713738441
1767	120.679496765137	-2.22077226638794	5.83797359466553	-3.08191010844894e-05	0.0022419011220336	0.0178262684494257	-0.0113944197073579
1768	120.679496765137	-1.5714236497879	5.64316940307617	0.0207483377307653	-0.00100484199356288	0.0113327819854021	0.00548864435404539
1769	120.030143737793	-1.5714236497879	5.38343000411987	-0.00490093370899558	0.00711201597005129	0.00483929552137852	0.000293855206109583
1770	121.328842163086	-1.5714236497879	5.44836473464966	0.00808603875339031	-0.00879702530801296	0.00321592413820326	0.00289124972186983
1771	122.627540588379	-2.5454466342926	6.09771347045898	0.013930176384747	0.00970941036939621	-0.000680167751852423	-0.00295288790948689
1772	121.328842163086	-3.19479537010193	6.03277826309204	0.00483929552137852	0.00126787810586393	-0.00100484199356288	0.00256657530553639
1773	121.978187561035	-2.22077226638794	5.51329946517944	0.00873538758605719	0.00548864435404539	-0.00782300252467394	-0.00522560812532902
1774	120.679496765137	-2.22077226638794	5.64316940307617	-0.0117190945893526	0.00808603875339031	-0.0139918150380254	0.00321592413820326
1775	118.082099914551	-1.24674940109253	5.57823419570923	-0.00522560812532902	0.0116574559360743	-0.0221086721867323	0.00711201597005129
1776	119.380798339844	-0.922075033187866	5.64316940307617	-0.00490093370899558	0.0155535480007529	-0.0152905117720366	0.00256657530553639
1777	120.679496765137	-1.24674940109253	5.64316940307617	0.0113327819854021	0.00386527273803949	-0.017887907102704	-0.00100484199356288
1778	122.627540588379	-1.89609801769257	5.64316940307617	0.0123068047687411	0.00711201597005129	-0.00717365415766835	-0.0120437685400248
1779	122.627540588379	-2.22077226638794	5.77303886413574	-0.0120437685400248	0.00126787810586393	-0.00457625929266214	0.00451462110504508
1780	121.978187561035	-2.87012100219727	5.44836473464966	0.00126787810586393	-0.00165419070981443	0.00451462110504508	0.00289124972186983
1781	121.978187561035	-3.51946949958801	6.09771347045898	0.00776136433705688	-0.00295288790948689	0.00256657530553639	-0.00522560812532902
1782	120.030143737793	-2.5454466342926	6.16264820098877	0.0145795252174139	0.00386527273803949	0.00678734155371785	-0.000680167751852423
1783	120.030143737793	-2.87012100219727	6.09771347045898	-0.0136671401560307	0.000943203864153475	-0.000355493422830477	0.00386527273803949
1784	120.030143737793	-0.597400724887848	5.96784353256226	-0.00197886489331722	-0.00295288790948689	0.0171769186854362	0.0022419011220336
1785	121.328842163086	-1.5714236497879	5.83797359466553	0.00321592413820326	-0.00782300252467394	0.0188002903014421	0.00354059832170606
1786	121.328842163086	-2.5454466342926	5.70810413360596	-3.08191010844894e-05	0.00646266713738441	0.000943203864153475	0.00548864435404539
1787	120.679496765137	-1.5714236497879	5.90290880203247	-0.00100484199356288	0.00516396993771195	0.00159255252219737	0.00289124972186983
1788	120.679496765137	-2.22077226638794	5.57823419570923	-0.00230353930965066	-0.00490093370899558	0.00743668992072344	-0.00327756232582033
1789	120.030143737793	-2.87012100219727	5.83797359466553	-0.00847235135734081	-0.00879702530801296	0.00126787810586393	-0.00587495695799589
1790	122.627540588379	-2.87012100219727	6.35745286941528	-0.00230353930965066	-0.00717365415766835	-0.00879702530801296	0.000293855206109583
1791	122.627540588379	-2.5454466342926	6.29251766204834	0.00711201597005129	0.00256657530553639	-0.0328229255974293	-0.00587495695799589
1792	120.030143737793	-1.89609801769257	5.96784353256226	0.0113327819854021	0.00548864435404539	-0.0243813935667276	0.000293855206109583
1793	121.978187561035	-2.87012100219727	6.09771347045898	0.00159255252219737	0.00256657530553639	-0.00814767740666866	-0.000355493422830477
1794	120.679496765137	-1.89609801769257	5.57823419570923	0.000618529506027699	0.00354059832170606	0.00159255252219737	-0.00132951640989631
1795	120.679496765137	-1.5714236497879	5.77303886413574	0.0158782228827477	0.00678734155371785	0.0149041991680861	-0.00165419070981443
1796	120.030143737793	-2.22077226638794	5.77303886413574	0.000618529506027699	-0.000355493422830477	-0.00977104809135199	0.00289124972186983
1797	121.328842163086	-3.51946949958801	6.09771347045898	0.00386527273803949	-0.0120437685400248	-0.0110697457566857	0.00126787810586393
1798	120.679496765137	-1.89609801769257	5.64316940307617	0.00646266713738441	0.00418994715437293	-0.00132951640989631	-0.00132951640989631
1799	122.627540588379	-2.5454466342926	5.70810413360596	-0.0201606266200542	-0.00392691092565656	-0.00879702530801296	0.0022419011220336
1800	119.380798339844	-2.22077226638794	5.70810413360596	-0.00847235135734081	0.00418994715437293	-0.0324982516467571	0.00613799272105098
1801	122.627540588379	-2.5454466342926	5.57823419570923	0.00516396993771195	0.0123068047687411	-0.0623682886362076	0.000943203864153475
1802	123.926239013672	-2.5454466342926	5.64316940307617	-0.00782300252467394	-0.00100484199356288	-0.0383423902094364	-0.00230353930965066
1803	120.679496765137	-1.24674940109253	5.83797359466553	0.00743668992072344	-0.00230353930965066	-0.00749832857400179	-0.00619963090866804
1804	120.679496765137	-1.89609801769257	5.90290880203247	0.00678734155371785	-0.00132951640989631	0.00289124972186983	0.00289124972186983
1805	122.627540588379	-3.51946949958801	5.57823419570923	0.000618529506027699	-0.00977104809135199	0.0171769186854362	0.000293855206109583
1806	121.978187561035	-2.5454466342926	6.03277826309204	0.0246444288641214	-0.00165419070981443	0.0243197549134493	0.00418994715437293
1807	121.978187561035	-2.87012100219727	6.03277826309204	0.000618529506027699	0.000618529506027699	0.0162028968334198	0.000293855206109583
1808	120.679496765137	-2.87012100219727	6.22758293151855	-0.00555028254166245	0.00256657530553639	0.0226963832974434	-0.00555028254166245
1809	119.380798339844	-1.5714236497879	5.96784353256226	-0.0149658378213644	0.00678734155371785	0.0243197549134493	0.00386527273803949
1810	123.276885986328	-1.89609801769257	6.03277826309204	0.013930176384747	0.00581331877037883	0.0103587592020631	0.00191722682211548
1811	121.978187561035	-2.22077226638794	5.44836473464966	0.00191722682211548	0.0113327819854021	0.00970941036939621	-0.0026282137259841
1812	122.627540588379	-3.19479537010193	5.77303886413574	0.0103587592020631	0.0106834331527352	0.00386527273803949	0.00581331877037883
1813	123.276885986328	-2.87012100219727	5.57823419570923	0.00581331877037883	0.00678734155371785	-0.000355493422830477	0.00159255252219737
1814	120.030143737793	-2.5454466342926	5.90290880203247	0.00613799272105098	-0.00100484199356288	0.00354059832170606	0.00873538758605719
1815	120.030143737793	-2.22077226638794	6.22758293151855	0.00646266713738441	0.00289124972186983	-0.0120437685400248	0.00841071270406246
1816	120.030143737793	-3.51946949958801	6.42238759994507	-0.00295288790948689	0.00548864435404539	-0.00165419070981443	-0.000680167751852423
1817	118.7314453125	-2.22077226638794	6.03277826309204	-0.00782300252467394	0.00776136433705688	-0.0208099745213985	-0.00100484199356288
1818	120.679496765137	-2.22077226638794	5.57823419570923	0.00256657530553639	-0.00392691092565656	-0.00684897974133492	0.00354059832170606
1819	121.328842163086	-2.22077226638794	5.18862533569336	-0.000680167751852423	-0.00619963090866804	-0.00165419070981443	-0.000355493422830477
1820	121.978187561035	-3.19479537010193	5.96784353256226	-0.00522560812532902	0.000293855206109583	0.00126787810586393	0.00321592413820326
1821	123.276885986328	-2.5454466342926	5.90290880203247	-0.0120437685400248	0.00386527273803949	-0.00619963090866804	-0.00165419070981443
1822	122.627540588379	-4.16881799697876	6.29251766204834	0.00613799272105098	-0.00912170019000769	-0.00295288790948689	-0.0156151866540313
1823	120.679496765137	-2.22077226638794	6.22758293151855	0.00159255252219737	-0.00782300252467394	0.00548864435404539	-0.00165419070981443
1824	121.328842163086	-2.87012100219727	5.90290880203247	-0.00717365415766835	-0.00749832857400179	0.0152288740500808	0.000618529506027699
1825	120.030143737793	-2.87012100219727	5.64316940307617	-0.00847235135734081	-0.00360223650932312	0.00906006153672934	0.000943203864153475
1826	122.627540588379	-2.87012100219727	5.90290880203247	-0.00814767740666866	0.00906006153672934	0.00906006153672934	-0.000355493422830477
1827	122.627540588379	-2.22077226638794	5.38343000411987	0.0188002903014421	0.00646266713738441	0.00321592413820326	-0.00100484199356288
1828	121.978187561035	-2.87012100219727	5.90290880203247	-0.000680167751852423	0.00516396993771195	0.00451462110504508	-0.00457625929266214
1829	123.276885986328	-2.5454466342926	6.16264820098877	-0.000680167751852423	0.00711201597005129	0.000618529506027699	-3.08191010844894e-05
1830	120.679496765137	-2.5454466342926	5.64316940307617	0.0178262684494257	-0.00782300252467394	-0.0198359526693821	0.00516396993771195
1831	120.679496765137	-2.87012100219727	5.51329946517944	-0.0126931173726916	0.00808603875339031	-0.0471085943281651	0.00321592413820326
1832	122.627540588379	-3.19479537010193	5.83797359466553	0.0103587592020631	0.0106834331527352	-0.0568488240242004	0.000618529506027699
1833	120.030143737793	-2.87012100219727	5.70810413360596	-0.00425158534198999	0.00873538758605719	-0.0549007803201675	-3.08191010844894e-05
1834	118.7314453125	-1.89609801769257	5.70810413360596	0.00256657530553639	0.00483929552137852	-0.0487319678068161	0.00743668992072344
1835	121.328842163086	-1.5714236497879	5.83797359466553	0.00191722682211548	-0.0026282137259841	-0.0617189407348633	0.00191722682211548
1836	121.328842163086	-1.5714236497879	5.25356006622314	0.0132808275520802	0.012956153601408	-0.0542514286935329	-0.00619963090866804
1837	121.978187561035	-1.89609801769257	5.64316940307617	0.00808603875339031	0.01100810803473	-0.0539267547428608	-0.00360223650932312
1838	122.627540588379	-2.87012100219727	6.09771347045898	0.0132808275520802	0.00548864435404539	-0.0292515084147453	-0.00749832857400179
1839	120.679496765137	-3.84414386749268	6.03277826309204	-0.00392691092565656	0.00126787810586393	-0.0172385573387146	-0.00392691092565656
1840	123.276885986328	-2.87012100219727	5.96784353256226	-0.00132951640989631	-0.000680167751852423	-0.00717365415766835	0.00418994715437293
1841	121.328842163086	-1.89609801769257	6.42238759994507	0.00159255252219737	0.00581331877037883	-0.0266541130840778	-0.000355493422830477
1842	118.7314453125	-2.5454466342926	5.70810413360596	-0.0104203969240189	0.00646266713738441	-0.0363943427801132	0.000943203864153475
1843	123.276885986328	-2.87012100219727	5.77303886413574	0.0113327819854021	-0.00360223650932312	-0.00490093370899558	0.00191722682211548
1844	122.627540588379	-1.5714236497879	5.38343000411987	0.000943203864153475	-0.00912170019000769	0.0207483377307653	0.00256657530553639
1845	121.328842163086	-1.5714236497879	5.44836473464966	-3.08191010844894e-05	0.013930176384747	0.036657378077507	0.00418994715437293
1846	120.030143737793	-1.89609801769257	5.90290880203247	-0.00100484199356288	0.0116574559360743	0.0337353087961674	0.00516396993771195
1847	120.030143737793	-2.87012100219727	6.16264820098877	0.00873538758605719	-0.00100484199356288	0.0301638916134834	-0.0026282137259841
1848	120.030143737793	-2.87012100219727	5.77303886413574	-0.00782300252467394	-0.0123684434220195	0.0567871853709221	-0.00100484199356288
1849	121.978187561035	-2.22077226638794	5.31849479675293	0.00711201597005129	-0.0026282137259841	0.0600339286029339	0.00159255252219737
1850	120.030143737793	-2.87012100219727	6.09771347045898	0.0100340843200684	-0.00197886489331722	0.0551638156175613	0.00613799272105098
1851	121.328842163086	-2.5454466342926	6.09771347045898	0.0103587592020631	-0.00295288790948689	0.0473716296255589	0.00321592413820326
1852	121.978187561035	-1.5714236497879	5.90290880203247	0.011982130818069	0.00256657530553639	0.0392547734081745	-0.00879702530801296
1853	121.328842163086	-1.89609801769257	5.77303886413574	0.00646266713738441	0.00483929552137852	0.00451462110504508	0.00191722682211548
1854	123.276885986328	-2.87012100219727	5.96784353256226	0.00354059832170606	-0.0126931173726916	-0.00197886489331722	0.00581331877037883
1855	121.978187561035	-2.5454466342926	5.64316940307617	0.0123068047687411	-0.0169138833880424	-0.000355493422830477	0.00386527273803949
1856	121.328842163086	-3.84414386749268	6.09771347045898	-0.00717365415766835	-0.0230826959013939	0.00581331877037883	0.00548864435404539
1857	122.627540588379	-2.87012100219727	5.70810413360596	0.0197743140161037	0.00548864435404539	0.0243197549134493	-0.00165419070981443
1858	119.380798339844	-2.22077226638794	5.90290880203247	0.00841071270406246	-0.017887907102704	0.0126314787194133	-0.00197886489331722
1859	118.7314453125	-1.5714236497879	5.77303886413574	-0.0146411629393697	-0.00100484199356288	-0.0182125810533762	0.00451462110504508
1860	123.276885986328	-1.24674940109253	5.90290880203247	0.00970941036939621	-0.00652430532500148	-0.0237320438027382	0.00191722682211548
1861	121.978187561035	-2.5454466342926	5.70810413360596	-0.00100484199356288	0.000293855206109583	-0.0240567177534103	-0.00197886489331722
1862	121.978187561035	-2.5454466342926	5.57823419570923	-0.00619963090866804	-0.00360223650932312	-0.0299008563160896	-0.00490093370899558
1863	122.627540588379	-2.22077226638794	5.96784353256226	-0.00230353930965066	0.00289124972186983	-0.0328229255974293	-0.00100484199356288
1864	120.030143737793	-3.19479537010193	5.83797359466553	0.000293855206109583	-0.0107450718060136	-0.0165892094373703	0.00451462110504508
1865	121.978187561035	-2.5454466342926	5.83797359466553	0.00516396993771195	-0.0104203969240189	0.0298392176628113	0.00581331877037883
1866	121.978187561035	-2.5454466342926	6.03277826309204	0.0249691028147936	0.00289124972186983	0.029189869761467	0.00386527273803949
1867	118.7314453125	-2.87012100219727	6.48732233047485	-0.0191866029053926	0.00841071270406246	0.0522417463362217	-0.00197886489331722
1868	121.978187561035	-2.87012100219727	5.70810413360596	0.020423661917448	0.00646266713738441	0.01100810803473	-0.00230353930965066
1869	120.679496765137	-1.5714236497879	5.31849479675293	-0.0136671401560307	0.00678734155371785	-0.00490093370899558	0.00191722682211548
1870	121.328842163086	-1.89609801769257	5.31849479675293	0.00191722682211548	-0.00165419070981443	-0.0279528107494116	0.00418994715437293
1871	122.627540588379	-2.22077226638794	5.96784353256226	0.00159255252219737	0.0145795252174139	0.00906006153672934	-0.00847235135734081
1872	120.679496765137	-2.5454466342926	6.09771347045898	0.00613799272105098	0.01100810803473	0.0220470335334539	0.000293855206109583
1873	123.926239013672	-3.84414386749268	6.42238759994507	0.00711201597005129	0.00451462110504508	0.0525664202868938	-3.08191010844894e-05
1874	121.978187561035	-2.5454466342926	6.03277826309204	0.00516396993771195	0.0194496400654316	0.0382807515561581	-0.00197886489331722
1875	118.7314453125	-1.5714236497879	5.77303886413574	-3.08191010844894e-05	0.0188002903014421	0.0360080301761627	0.00873538758605719
1876	119.380798339844	-1.5714236497879	5.57823419570923	0.00841071270406246	0.0123068047687411	0.0213976856321096	0.00321592413820326
1877	121.978187561035	-2.22077226638794	5.51329946517944	-0.000355493422830477	0.0116574559360743	0.0165275707840919	-0.00749832857400179
1878	122.627540588379	-2.87012100219727	5.57823419570923	0.0152288740500808	0.00776136433705688	0.00776136433705688	0.00256657530553639
1879	121.328842163086	-0.922075033187866	5.96784353256226	-0.00230353930965066	0.0100340843200684	0.00873538758605719	0.0022419011220336
1880	120.030143737793	-1.89609801769257	5.64316940307617	0.00938473641872406	0.0022419011220336	-0.00230353930965066	-0.00327756232582033
1881	120.679496765137	-2.87012100219727	5.70810413360596	-0.0107450718060136	0.00126787810586393	-0.00684897974133492	-0.00652430532500148
1882	121.328842163086	-1.89609801769257	5.96784353256226	0.00191722682211548	0.00711201597005129	-0.0126931173726916	-0.00879702530801296
1883	119.380798339844	-1.89609801769257	5.90290880203247	-0.00619963090866804	-0.00132951640989631	-0.00717365415766835	0.00354059832170606
1884	121.328842163086	-2.5454466342926	6.22758293151855	-0.0139918150380254	-0.0100957229733467	-0.00717365415766835	0.000293855206109583
1885	123.276885986328	-2.22077226638794	5.77303886413574	-0.00587495695799589	-0.00327756232582033	-0.00197886489331722	0.00906006153672934
1886	121.978187561035	-2.22077226638794	5.90290880203247	0.0171769186854362	0.0022419011220336	-0.0149658378213644	0.0022419011220336
1887	121.978187561035	-2.22077226638794	5.51329946517944	0.00516396993771195	0.00808603875339031	-0.0113944197073579	-0.00555028254166245
1888	121.978187561035	-2.22077226638794	5.70810413360596	-0.000680167751852423	-0.00132951640989631	0.00548864435404539	0.0022419011220336
1889	123.276885986328	-3.84414386749268	6.09771347045898	-0.00717365415766835	-0.00197886489331722	0.00743668992072344	-0.00457625929266214
1890	120.679496765137	-1.24674940109253	5.90290880203247	-0.00555028254166245	-0.00360223650932312	-0.0130177913233638	-0.00295288790948689
1891	119.380798339844	-1.24674940109253	5.90290880203247	-0.00457625929266214	0.012956153601408	0.000943203864153475	0.00321592413820326
1892	120.679496765137	-2.5454466342926	6.16264820098877	-0.00132951640989631	0.01847561635077	-0.00522560812532902	-0.00230353930965066
1893	120.679496765137	-1.5714236497879	5.96784353256226	-0.00295288790948689	0.0155535480007529	-0.0026282137259841	0.00256657530553639
1894	120.679496765137	-1.5714236497879	5.64316940307617	-0.0237320438027382	0.0149041991680861	-0.0100957229733467	-0.00165419070981443
1895	120.030143737793	-1.24674940109253	5.25356006622314	-0.0123684434220195	0.00841071270406246	-0.0152905117720366	0.000943203864153475
1896	120.679496765137	-1.24674940109253	5.83797359466553	0.0155535480007529	0.00743668992072344	-0.0149658378213644	0.00126787810586393
1897	120.679496765137	-2.22077226638794	5.64316940307617	0.00938473641872406	0.0022419011220336	-0.0308748781681061	-3.08191010844894e-05
1898	119.380798339844	-1.89609801769257	5.70810413360596	0.01100810803473	0.00354059832170606	-0.043212503194809	-0.00295288790948689
1899	122.627540588379	-2.22077226638794	6.22758293151855	-0.00912170019000769	-0.00749832857400179	-0.0458098985254765	0.00354059832170606
1900	118.7314453125	-2.5454466342926	5.64316940307617	-0.0149658378213644	0.00126787810586393	-0.0448358729481697	-0.000680167751852423
1901	119.380798339844	-0.922075033187866	5.38343000411987	0.011982130818069	-0.0130177913233638	-0.017887907102704	-0.00457625929266214
1902	119.380798339844	-1.24674940109253	5.64316940307617	0.00516396993771195	-0.00749832857400179	0.00451462110504508	-0.000355493422830477
1903	121.978187561035	-2.22077226638794	5.57823419570923	0.00386527273803949	0.00191722682211548	0.0100340843200684	-0.00230353930965066
1904	121.328842163086	-2.5454466342926	5.57823419570923	-0.00555028254166245	-0.0182125810533762	0.0226963832974434	-0.00392691092565656
1905	120.679496765137	-1.89609801769257	5.96784353256226	-0.00814767740666866	-0.017887907102704	0.0249691028147936	0.00743668992072344
1906	120.030143737793	-2.5454466342926	5.64316940307617	0.0213976856321096	-0.00847235135734081	0.0103587592020631	-0.00100484199356288
1907	120.679496765137	-1.5714236497879	5.70810413360596	0.00613799272105098	0.000943203864153475	0.0162028968334198	0.00256657530553639
1908	120.030143737793	-1.5714236497879	5.64316940307617	-0.0110697457566857	-0.00457625929266214	0.0200989879667759	0.00159255252219737
1909	118.082099914551	-0.922075033187866	5.77303886413574	-0.0169138833880424	-0.0126931173726916	-0.00295288790948689	-0.00295288790948689
1910	120.030143737793	-1.24674940109253	5.96784353256226	0.01100810803473	-0.00522560812532902	-0.00425158534198999	0.00191722682211548
1911	121.978187561035	-2.22077226638794	5.77303886413574	-0.00684897974133492	0.00678734155371785	-0.0139918150380254	0.00126787810586393
1912	121.978187561035	-2.22077226638794	6.22758293151855	0.0136055024340749	0.013930176384747	-0.0204853005707264	-0.00717365415766835
1913	120.679496765137	-1.24674940109253	5.70810413360596	-0.00490093370899558	0.00483929552137852	-0.00555028254166245	0.000618529506027699
1914	120.679496765137	-2.5454466342926	5.51329946517944	0.00516396993771195	-0.00100484199356288	-0.000355493422830477	0.00321592413820326
1915	120.030143737793	-1.5714236497879	5.64316940307617	0.0022419011220336	0.00451462110504508	0.00256657530553639	0.00256657530553639
1916	120.030143737793	-1.24674940109253	5.77303886413574	0.0207483377307653	0.013930176384747	-0.00327756232582033	-0.00100484199356288
1917	119.380798339844	-0.597400724887848	5.77303886413574	-3.08191010844894e-05	0.0100340843200684	-0.00522560812532902	-0.00944637414067984
1918	120.679496765137	-2.22077226638794	6.48732233047485	0.012956153601408	0.00613799272105098	-0.0130177913233638	-0.00295288790948689
1919	122.627540588379	-2.22077226638794	6.03277826309204	-0.0162645354866982	0.00191722682211548	-0.0120437685400248	-0.00360223650932312
1920	120.679496765137	-0.922075033187866	5.64316940307617	-0.0104203969240189	-3.08191010844894e-05	-0.0110697457566857	-0.00230353930965066
1921	121.978187561035	-2.22077226638794	5.77303886413574	0.0194496400654316	0.00159255252219737	-0.0100957229733467	0.00386527273803949
1922	120.679496765137	-2.5454466342926	6.09771347045898	-0.0156151866540313	-0.00717365415766835	-0.00392691092565656	-0.00684897974133492
1923	121.328842163086	-3.19479537010193	6.09771347045898	0.000943203864153475	-0.00684897974133492	-0.0130177913233638	-0.00132951640989631
1924	120.030143737793	-1.24674940109253	6.22758293151855	-0.00587495695799589	-0.00555028254166245	-0.0152905117720366	-0.00717365415766835
1925	117.432754516602	-1.24674940109253	5.83797359466553	-0.0217839982360601	-0.00555028254166245	0.00483929552137852	-0.00295288790948689
1926	118.7314453125	-1.24674940109253	5.31849479675293	0.00808603875339031	-0.00360223650932312	0.0142548503354192	0.000618529506027699
1927	121.328842163086	-1.24674940109253	5.70810413360596	-0.00327756232582033	-0.00230353930965066	0.0200989879667759	0.00808603875339031
1928	120.030143737793	-1.24674940109253	5.38343000411987	-0.00847235135734081	-0.00100484199356288	0.01847561635077	-0.00425158534198999
1929	121.978187561035	-2.5454466342926	5.83797359466553	0.00776136433705688	-0.0185372550040483	0.0152288740500808	0.00613799272105098
1930	121.328842163086	-3.19479537010193	6.09771347045898	0.00159255252219737	-0.00879702530801296	0.00743668992072344	-0.00522560812532902
1931	121.978187561035	-2.5454466342926	5.70810413360596	0.0100340843200684	-0.00392691092565656	-0.0152905117720366	0.00386527273803949
1932	121.328842163086	-2.5454466342926	5.70810413360596	0.0106834331527352	0.000618529506027699	-0.0597708933055401	-0.00749832857400179
1933	118.7314453125	-1.89609801769257	5.51329946517944	0.00451462110504508	0.000943203864153475	-0.0636669844388962	0.000293855206109583
1934	118.082099914551	-1.5714236497879	5.57823419570923	-0.00327756232582033	0.00354059832170606	-0.0490566417574883	0.00418994715437293
1935	123.276885986328	-2.87012100219727	6.16264820098877	0.00191722682211548	0.00548864435404539	-0.0389917381107807	-0.00100484199356288
1936	121.328842163086	-2.5454466342926	5.96784353256226	0.0132808275520802	0.00126787810586393	-0.0123684434220195	0.000293855206109583
1937	121.978187561035	-2.5454466342926	6.35745286941528	-0.0026282137259841	0.00678734155371785	0.0158782228827477	0.000618529506027699
1938	121.328842163086	-2.5454466342926	6.22758293151855	0.0132808275520802	0.00581331877037883	0.0321119390428066	0.000618529506027699
1939	120.679496765137	-2.22077226638794	5.44836473464966	-0.0100957229733467	-0.0026282137259841	0.0408781431615353	-3.08191010844894e-05
1940	122.627540588379	-2.87012100219727	5.77303886413574	0.00938473641872406	-3.08191010844894e-05	0.0327612869441509	0.000618529506027699
1941	122.627540588379	-1.5714236497879	5.57823419570923	0.00354059832170606	0.00776136433705688	0.0369820520281792	-0.000355493422830477
1942	119.380798339844	-2.22077226638794	5.77303886413574	-0.00522560812532902	0.011982130818069	0.0353586822748184	-0.00360223650932312
1943	120.030143737793	-1.5714236497879	5.83797359466553	-0.00782300252467394	0.00289124972186983	0.00646266713738441	-0.00490093370899558
1944	120.679496765137	-1.89609801769257	5.83797359466553	0.0220470335334539	-0.00717365415766835	-0.00619963090866804	-0.00490093370899558
1945	120.030143737793	-2.22077226638794	5.38343000411987	-0.00912170019000769	-0.00490093370899558	-0.0428878292441368	0.00418994715437293
1946	123.276885986328	-3.19479537010193	6.16264820098877	0.0171769186854362	-0.00132951640989631	-0.0448358729481697	0.00126787810586393
1947	121.328842163086	-2.87012100219727	5.96784353256226	0.0155535480007529	0.000293855206109583	-0.0169138833880424	-0.00619963090866804
1948	120.679496765137	-2.5454466342926	5.96784353256226	0.00776136433705688	-0.000355493422830477	0.00321592413820326	-0.0026282137259841
1949	120.679496765137	-2.5454466342926	5.90290880203247	-0.00684897974133492	0.00743668992072344	0.00613799272105098	0.00289124972186983
1950	120.030143737793	-2.5454466342926	6.42238759994507	-0.00555028254166245	0.00451462110504508	-3.08191010844894e-05	0.000293855206109583
1951	118.082099914551	-1.5714236497879	5.96784353256226	-0.0133424662053585	0.0136055024340749	0.00841071270406246	0.00581331877037883
1952	123.926239013672	-3.19479537010193	5.64316940307617	0.0171769186854362	0.0275664981454611	0.000618529506027699	-0.00425158534198999
1953	119.380798339844	-1.89609801769257	5.38343000411987	0.00548864435404539	0.0132808275520802	0.0113327819854021	-0.000680167751852423
1954	123.276885986328	-3.19479537010193	5.77303886413574	0.00126787810586393	0.00321592413820326	0.013930176384747	0.00548864435404539
1955	121.978187561035	-2.87012100219727	5.83797359466553	0.00841071270406246	0.0113327819854021	0.0155535480007529	-0.00392691092565656
1956	122.627540588379	-4.16881799697876	5.90290880203247	0.013930176384747	0.0022419011220336	-0.0243813935667276	0.00354059832170606
1957	123.276885986328	-3.19479537010193	5.96784353256226	0.00483929552137852	0.01847561635077	-0.0373683646321297	0.00548864435404539
1958	121.978187561035	-2.22077226638794	5.70810413360596	0.00581331877037883	0.0142548503354192	-0.0276281367987394	-0.00749832857400179
1959	119.380798339844	-3.19479537010193	6.09771347045898	-0.0123684434220195	0.00678734155371785	-0.0100957229733467	0.0106834331527352
1960	121.328842163086	-1.89609801769257	5.77303886413574	0.00646266713738441	0.00970941036939621	-0.00295288790948689	0.00776136433705688
1961	120.030143737793	-1.5714236497879	5.51329946517944	0.0220470335334539	-0.00230353930965066	0.00678734155371785	0.00548864435404539
1962	122.627540588379	-2.5454466342926	5.57823419570923	-0.00587495695799589	-0.021459324285388	0.0220470335334539	-0.00457625929266214
1963	121.328842163086	-1.89609801769257	5.83797359466553	0.00548864435404539	-0.0221086721867323	0.0142548503354192	-0.00782300252467394
1964	121.328842163086	-3.19479537010193	5.70810413360596	0.00386527273803949	-0.0240567177534103	0.0269171483814716	0.00548864435404539
1965	123.926239013672	-3.84414386749268	5.64316940307617	0.00126787810586393	-0.0237320438027382	0.0197743140161037	0.000618529506027699
1966	122.627540588379	-2.5454466342926	5.96784353256226	0.00938473641872406	-0.0152905117720366	0.0230210572481155	0.00191722682211548
1967	119.380798339844	-2.87012100219727	6.09771347045898	-0.0130177913233638	-0.00360223650932312	0.00808603875339031	0.00321592413820326
1968	121.328842163086	-1.5714236497879	6.09771347045898	0.00418994715437293	-0.00100484199356288	-0.00490093370899558	-0.00295288790948689
1969	120.030143737793	-1.24674940109253	5.83797359466553	-0.021459324285388	-0.00165419070981443	0.00191722682211548	0.00191722682211548
1970	121.978187561035	-3.19479537010193	5.77303886413574	0.00256657530553639	0.00191722682211548	-0.0104203969240189	0.00743668992072344
1971	121.328842163086	-2.87012100219727	5.64316940307617	0.0116574559360743	0.00613799272105098	-0.0204853005707264	0.00126787810586393
1972	120.679496765137	-2.22077226638794	5.51329946517944	0.00159255252219737	0.0113327819854021	-0.0253554154187441	0.000618529506027699
1973	122.627540588379	-4.16881799697876	6.09771347045898	-0.00197886489331722	0.00451462110504508	-0.0308748781681061	0.00711201597005129
1974	121.978187561035	-2.87012100219727	6.09771347045898	-0.00327756232582033	0.00808603875339031	-0.0224333461374044	-0.00360223650932312
1975	118.7314453125	-1.24674940109253	5.83797359466553	-0.000680167751852423	0.00646266713738441	-0.0308748781681061	0.00191722682211548
1976	120.030143737793	-1.89609801769257	5.83797359466553	-0.00230353930965066	0.00711201597005129	-0.0195112787187099	-0.00230353930965066
1977	120.679496765137	-1.5714236497879	5.51329946517944	0.0100340843200684	0.0178262684494257	-0.0282774847000837	-0.00587495695799589
1978	120.030143737793	-2.22077226638794	5.18862533569336	0.00321592413820326	0.00678734155371785	-0.017887907102704	-0.00425158534198999
1979	123.276885986328	-2.87012100219727	5.64316940307617	-0.000355493422830477	-0.00230353930965066	-0.00944637414067984	0.00516396993771195
1980	120.030143737793	-2.5454466342926	5.77303886413574	-0.00652430532500148	-0.00327756232582033	-0.0113944197073579	0.000943203864153475
1981	120.679496765137	-3.84414386749268	5.96784353256226	0.0210730116814375	-0.00490093370899558	-0.00749832857400179	0.00646266713738441
1982	120.679496765137	-2.22077226638794	5.83797359466553	-0.00327756232582033	-0.00977104809135199	-0.00457625929266214	-0.00587495695799589
1983	120.030143737793	-2.87012100219727	5.64316940307617	-0.00587495695799589	-0.00327756232582033	-0.0337969474494457	0.00321592413820326
1984	120.679496765137	-3.19479537010193	5.64316940307617	-0.0143164889886975	-0.00977104809135199	-0.0311995539814234	0.00386527273803949
1985	121.328842163086	-2.87012100219727	5.64316940307617	0.00711201597005129	-0.00295288790948689	-0.0130177913233638	0.000943203864153475
1986	121.978187561035	-3.19479537010193	5.44836473464966	0.00776136433705688	0.0022419011220336	-0.00425158534198999	-0.00132951640989631
1987	123.276885986328	-3.19479537010193	5.83797359466553	0.0022419011220336	0.000293855206109583	0.0295145437121391	-0.00100484199356288
1988	122.627540588379	-2.5454466342926	6.35745286941528	0.0282158460468054	0.00418994715437293	0.0334106348454952	-0.00652430532500148
1989	121.328842163086	-3.51946949958801	5.70810413360596	-0.0113944197073579	-0.0139918150380254	0.0509430468082428	0.00678734155371785
1990	120.679496765137	-2.5454466342926	5.44836473464966	-0.000355493422830477	-0.00100484199356288	0.0353586822748184	-0.00100484199356288
1991	121.328842163086	-2.87012100219727	5.70810413360596	0.00808603875339031	-3.08191010844894e-05	0.0145795252174139	0.000943203864153475
1992	119.380798339844	-2.22077226638794	6.22758293151855	-0.00490093370899558	0.00938473641872406	0.029189869761467	-0.00295288790948689
1993	121.978187561035	-2.87012100219727	6.03277826309204	0.00678734155371785	0.00418994715437293	0.020423661917448	-0.00197886489331722
1994	120.030143737793	-1.5714236497879	6.03277826309204	-0.00619963090866804	0.0022419011220336	0.0142548503354192	0.00646266713738441
1995	121.328842163086	-1.5714236497879	5.51329946517944	0.00581331877037883	-0.000680167751852423	0.00126787810586393	-0.00230353930965066
1996	121.328842163086	-1.89609801769257	5.90290880203247	-0.00814767740666866	0.000293855206109583	-0.0130177913233638	0.000618529506027699
1997	120.030143737793	-2.5454466342926	6.09771347045898	0.00743668992072344	-0.00100484199356288	-0.000355493422830477	0.0022419011220336
1998	121.328842163086	-2.5454466342926	5.70810413360596	-0.00490093370899558	-0.00392691092565656	-0.00165419070981443	-0.00425158534198999
1999	120.679496765137	-1.5714236497879	5.90290880203247	0.00321592413820326	-0.00490093370899558	-0.0026282137259841	0.00776136433705688
2000	120.030143737793	-2.5454466342926	6.22758293151855	-0.017887907102704	0.00613799272105098	-0.00847235135734081	0.00743668992072344
[truncated: 6,400 more rows]
