# Supplementary material for: Precise instruction and consideration of the vertical and horizontal force component increases validity and reliability of the 90:20 Isometric Posterior Chain Test
Source: PLoS One. 2024 Oct 28;19(10):e0312843. doi: 10.1371/journal.pone.0312843 (PMC11515970; doi:10.1371/journal.pone.0312843)
Supplement: S1 File — (ZIP) [file pone.0312843.s001.zip › S1_Raw_Data/M1_P18_iso_1.csv]

1	-2.12921404838562	0.892854392528534	-20.5255813598633	-0.00457625929266214	0.00386527273803949	0.0191249661147594	-3.08191010844894e-05
2	-1.47986555099487	-0.730517208576202	-20.0061016082764	0.00159255252219737	-3.08191010844894e-05	0.0194496400654316	0.00191722682211548
3	1.11752903461456	-1.05519151687622	-20.3307762145996	0.0022419011220336	0.00126787810586393	-0.00392691092565656	-0.00295288790948689
4	-0.830516874790192	0.243505731225014	-20.5905151367188	0.00159255252219737	0.00646266713738441	-0.0123684434220195	-0.00197886489331722
5	-0.830516874790192	-0.0811685770750046	-20.6554508209229	0.00678734155371785	0.00678734155371785	-0.0240567177534103	-0.0107450718060136
6	-0.181168273091316	-0.730517208576202	-20.915189743042	-0.000680167751852423	-0.00652430532500148	-0.0100957229733467	0.00191722682211548
7	1.11752903461456	-0.730517208576202	-20.4606456756592	0.00321592413820326	0.00451462110504508	0.0022419011220336	0.01100810803473
8	-0.830516874790192	-0.405842900276184	-20.0710372924805	-0.000355493422830477	0.00516396993771195	-0.0123684434220195	-3.08191010844894e-05
9	-2.77856278419495	-0.0811685770750046	-20.3307762145996	-0.00392691092565656	0.00354059832170606	-0.0159398596733809	-0.00295288790948689
10	1.11752903461456	-1.37986588478088	-20.1359710693359	0.00321592413820326	-0.00230353930965066	-0.00327756232582033	-0.00132951640989631
11	1.11752903461456	-0.730517208576202	-20.6554508209229	0.0022419011220336	0.00321592413820326	0.031137915328145	-0.00392691092565656
12	-0.181168273091316	0.243505731225014	-20.7203845977783	0.00711201597005129	-0.00327756232582033	0.0376313999295235	0.00289124972186983
13	-0.181168273091316	-0.405842900276184	-20.5255813598633	0.00256657530553639	0.00418994715437293	-0.00425158534198999	0.0022419011220336
14	-0.181168273091316	-1.05519151687622	-20.7203845977783	0.00386527273803949	0.00743668992072344	-0.0169138833880424	-0.00197886489331722
15	-0.181168273091316	-0.405842900276184	-20.5905151367188	-0.000355493422830477	0.00906006153672934	-0.0152905117720366	-0.00230353930965066
16	-1.47986555099487	-0.405842900276184	-20.2658405303955	-0.00717365415766835	0.00256657530553639	-0.00977104809135199	0.0022419011220336
17	-0.830516874790192	0.892854392528534	-20.3957118988037	0.000618529506027699	0.00321592413820326	-0.0169138833880424	0.00613799272105098
18	1.11752903461456	-0.730517208576202	-20.7853202819824	0.0100340843200684	0.00808603875339031	-0.0256800893694162	-0.00327756232582033
19	-0.181168273091316	-0.730517208576202	-20.7853202819824	0.00451462110504508	0.00808603875339031	-0.0376930385828018	-0.000680167751852423
20	-0.181168273091316	-0.0811685770750046	-20.5905151367188	0.00548864435404539	-0.00197886489331722	-0.0204853005707264	-0.00425158534198999
21	1.11752903461456	-1.70454013347626	-20.4606456756592	-3.08191010844894e-05	-0.0100957229733467	-0.0191866029053926	0.000618529506027699
22	-1.47986555099487	0.568180024623871	-20.4606456756592	0.00191722682211548	0.00191722682211548	-0.00814767740666866	0.000618529506027699
23	-4.72660875320435	-0.0811685770750046	-20.2658405303955	-0.00717365415766835	0.00321592413820326	-0.0253554154187441	-0.00100484199356288
24	0.468180358409882	-0.405842900276184	-20.3307762145996	-0.000680167751852423	0.00613799272105098	-0.0211346503347158	0.00126787810586393
25	0.468180358409882	-1.05519151687622	-20.8502559661865	0.00354059832170606	0.00289124972186983	-0.0100957229733467	-0.00944637414067984
26	0.468180358409882	-0.405842900276184	-20.6554508209229	0.00321592413820326	0.00256657530553639	-0.0185372550040483	-0.00749832857400179
27	-2.12921404838562	0.243505731225014	-20.6554508209229	0.00159255252219737	-0.00197886489331722	-0.0123684434220195	0.0022419011220336
28	-0.830516874790192	-0.730517208576202	-20.5905151367188	0.00354059832170606	-0.00490093370899558	-0.021459324285388	-0.00230353930965066
29	0.468180358409882	-1.37986588478088	-20.2658405303955	0.00191722682211548	-0.00295288790948689	-0.0467839203774929	0.00451462110504508
30	-4.07726001739502	0.568180024623871	-20.9801254272461	-0.00392691092565656	0.00451462110504508	-0.0805500522255898	-0.00944637414067984
31	-1.47986555099487	0.568180024623871	-20.8502559661865	0.00321592413820326	0.000618529506027699	-0.0591215454041958	-3.08191010844894e-05
32	0.468180358409882	-0.730517208576202	-20.7853202819824	0.00191722682211548	-0.0026282137259841	-0.0266541130840778	0.00354059832170606
33	1.11752903461456	-0.730517208576202	-20.5905151367188	0.00354059832170606	0.00970941036939621	-0.00619963090866804	-0.00879702530801296
34	0.468180358409882	-0.730517208576202	-20.3307762145996	-0.00230353930965066	0.0022419011220336	0.0162028968334198	-0.00392691092565656
35	-0.830516874790192	-1.05519151687622	-20.5255813598633	0.00256657530553639	-0.00165419070981443	0.0304885655641556	0.00256657530553639
36	-0.830516874790192	0.568180024623871	-20.8502559661865	0.000943203864153475	-0.00295288790948689	0.0298392176628113	-0.00684897974133492
37	-2.77856278419495	-1.05519151687622	-20.6554508209229	0.000293855206109583	-0.00327756232582033	0.0356833562254906	0.00159255252219737
38	0.468180358409882	-0.405842900276184	-20.8502559661865	0.00256657530553639	0.000618529506027699	0.0207483377307653	0.00483929552137852
39	-0.830516874790192	0.568180024623871	-20.7203845977783	0.0022419011220336	0.00548864435404539	0.0330859608948231	-0.00749832857400179
40	-0.181168273091316	-1.05519151687622	-20.7853202819824	0.0022419011220336	0.00776136433705688	0.0162028968334198	-0.00392691092565656
41	-0.181168273091316	-0.0811685770750046	-20.20090675354	0.00418994715437293	-0.00230353930965066	0.01100810803473	-0.00619963090866804
42	-0.181168273091316	-1.37986588478088	-20.3957118988037	0.00386527273803949	-0.00944637414067984	0.0181509424000978	-0.00132951640989631
43	-0.181168273091316	-0.0811685770750046	-20.9801254272461	0.000618529506027699	-0.0026282137259841	0.00613799272105098	-0.00717365415766835
44	-2.77856278419495	0.568180024623871	-20.9801254272461	-0.00555028254166245	0.00256657530553639	0.0178262684494257	0.00711201597005129
45	-0.181168273091316	0.568180024623871	-20.7853202819824	-3.08191010844894e-05	0.00256657530553639	0.00873538758605719	-0.00587495695799589
46	-0.830516874790192	0.243505731225014	-20.8502559661865	0.00289124972186983	0.000293855206109583	0.0123068047687411	0.00906006153672934
47	1.11752903461456	-1.05519151687622	-20.6554508209229	0.00581331877037883	0.00483929552137852	0.0171769186854362	0.00873538758605719
48	0.468180358409882	-1.05519151687622	-20.20090675354	0.00289124972186983	-0.000355493422830477	0.0142548503354192	0.00516396993771195
49	-1.47986555099487	-0.730517208576202	-20.915189743042	0.00613799272105098	0.000618529506027699	0.012956153601408	0.00159255252219737
50	0.468180358409882	-0.730517208576202	-20.5905151367188	0.00191722682211548	0.0113327819854021	-0.000355493422830477	-3.08191010844894e-05
51	-2.12921404838562	-0.405842900276184	-20.5255813598633	-0.00587495695799589	0.01100810803473	0.00516396993771195	-0.00555028254166245
52	-0.830516874790192	-0.0811685770750046	-20.5255813598633	0.00613799272105098	0.000943203864153475	0.00646266713738441	0.00646266713738441
53	0.468180358409882	0.243505731225014	-20.8502559661865	0.00321592413820326	0.011982130818069	-0.00717365415766835	-0.000355493422830477
54	-2.12921404838562	0.892854392528534	-20.6554508209229	-0.00392691092565656	0.00191722682211548	-0.00847235135734081	0.0022419011220336
55	1.11752903461456	-0.0811685770750046	-20.4606456756592	-0.00360223650932312	-0.000355493422830477	-0.00295288790948689	-0.00197886489331722
56	1.11752903461456	-2.02921438217163	-20.6554508209229	0.000943203864153475	-0.00847235135734081	-0.00295288790948689	0.000943203864153475
57	-2.12921404838562	0.568180024623871	-20.7853202819824	0.00451462110504508	-0.00392691092565656	-0.000680167751852423	0.01100810803473
58	-1.47986555099487	-0.730517208576202	-20.5255813598633	-0.00555028254166245	0.00159255252219737	0.00159255252219737	0.00938473641872406
59	0.468180358409882	-0.730517208576202	-20.4606456756592	0.0022419011220336	0.00841071270406246	-0.00165419070981443	0.00386527273803949
60	-1.47986555099487	0.892854392528534	-20.6554508209229	-0.00295288790948689	0.000293855206109583	-0.00684897974133492	0.00191722682211548
61	1.11752903461456	-0.0811685770750046	-20.8502559661865	0.0022419011220336	-0.000680167751852423	-0.00587495695799589	-0.00619963090866804
62	-2.12921404838562	-0.0811685770750046	-20.9801254272461	0.00548864435404539	-0.00230353930965066	0.00743668992072344	0.00289124972186983
63	-0.830516874790192	-1.37986588478088	-20.2658405303955	0.00159255252219737	-0.00360223650932312	0.00418994715437293	0.00159255252219737
64	0.468180358409882	-0.730517208576202	-20.3957118988037	0.00126787810586393	0.0022419011220336	0.000293855206109583	-0.000355493422830477
65	-2.12921404838562	0.568180024623871	-20.7203845977783	-0.00392691092565656	0.000618529506027699	-0.00587495695799589	-0.00814767740666866
66	-0.181168273091316	0.568180024623871	-20.5905151367188	0.000943203864153475	0.00581331877037883	-0.00100484199356288	-0.000680167751852423
67	1.11752903461456	-0.730517208576202	-20.5255813598633	0.0103587592020631	0.000618529506027699	-0.00295288790948689	0.00159255252219737
68	0.468180358409882	-1.05519151687622	-20.915189743042	0.00743668992072344	0.0022419011220336	0.00646266713738441	0.000943203864153475
69	-0.830516874790192	0.243505731225014	-20.8502559661865	0.00159255252219737	0.00126787810586393	0.00159255252219737	-0.00327756232582033
70	1.11752903461456	-2.02921438217163	-21.2398643493652	0.000618529506027699	-0.00165419070981443	-0.00392691092565656	0.00386527273803949
71	-0.830516874790192	0.243505731225014	-21.3048000335693	0.00159255252219737	-0.00749832857400179	0.011982130818069	-0.00295288790948689
72	-1.47986555099487	-1.37986588478088	-21.0450592041016	-0.00814767740666866	-0.0026282137259841	0.0116574559360743	0.00256657530553639
73	1.11752903461456	-0.730517208576202	-21.1099948883057	-0.00587495695799589	0.00126787810586393	-0.00522560812532902	-0.00132951640989631
74	-0.181168273091316	-0.0811685770750046	-21.5645389556885	-0.00230353930965066	0.00418994715437293	-0.00555028254166245	-0.00295288790948689
75	-1.47986555099487	0.568180024623871	-20.915189743042	-0.00360223650932312	0.000293855206109583	-0.00944637414067984	-0.00197886489331722
76	-0.181168273091316	-0.0811685770750046	-20.7853202819824	-0.00295288790948689	-0.00425158534198999	-0.00814767740666866	-0.00327756232582033
77	-0.181168273091316	-0.730517208576202	-20.6554508209229	-0.00360223650932312	-0.0113944197073579	0.0116574559360743	0.00386527273803949
78	-0.830516874790192	-0.730517208576202	-20.5255813598633	-0.00230353930965066	0.00256657530553639	-0.00360223650932312	0.00711201597005129
79	-2.77856278419495	0.243505731225014	-20.3957118988037	-0.00847235135734081	0.000943203864153475	-0.00782300252467394	0.00289124972186983
80	0.468180358409882	-0.730517208576202	-20.5255813598633	-0.00814767740666866	0.00354059832170606	-0.00684897974133492	-0.00717365415766835
81	-1.47986555099487	0.243505731225014	-20.915189743042	-0.00360223650932312	0.00548864435404539	-0.00814767740666866	-0.00392691092565656
82	1.11752903461456	-0.405842900276184	-21.4346694946289	-0.00230353930965066	-0.00230353930965066	0.00321592413820326	0.00613799272105098
83	-0.181168273091316	-0.730517208576202	-21.3697338104248	-0.00717365415766835	0.00808603875339031	-0.000680167751852423	-0.00392691092565656
84	0.468180358409882	-2.02921438217163	-20.3957118988037	-0.00132951640989631	-0.00197886489331722	-0.00132951640989631	0.00256657530553639
85	1.11752903461456	-0.730517208576202	-20.9801254272461	-0.00392691092565656	0.00516396993771195	-0.0113944197073579	-0.000680167751852423
86	-2.77856278419495	0.568180024623871	-21.4346694946289	-0.00652430532500148	0.0022419011220336	-0.00652430532500148	0.000618529506027699
87	-0.830516874790192	0.243505731225014	-20.7203845977783	-0.00555028254166245	-0.000355493422830477	0.00256657530553639	0.00581331877037883
88	1.7668776512146	-0.730517208576202	-20.915189743042	-0.00165419070981443	0.00126787810586393	-0.00327756232582033	0.00386527273803949
89	-0.830516874790192	1.21752870082855	-21.1099948883057	-0.00132951640989631	0.000293855206109583	-0.00684897974133492	0.000293855206109583
90	0.468180358409882	-0.730517208576202	-20.3307762145996	-0.00327756232582033	0.00451462110504508	-0.0104203969240189	-0.000680167751852423
91	-0.181168273091316	-1.05519151687622	-20.5905151367188	-0.00684897974133492	-0.00392691092565656	-0.00782300252467394	0.0022419011220336
92	-0.181168273091316	-0.0811685770750046	-20.2658405303955	-3.08191010844894e-05	0.0022419011220336	0.00646266713738441	0.00711201597005129
93	-1.47986555099487	-1.05519151687622	-20.6554508209229	-0.0143164889886975	-0.00295288790948689	-0.00132951640989631	0.00191722682211548
94	-0.830516874790192	-0.730517208576202	-20.7203845977783	-0.00360223650932312	0.00548864435404539	-0.000355493422830477	-0.00425158534198999
95	0.468180358409882	-0.405842900276184	-20.7853202819824	-0.00197886489331722	0.00970941036939621	-0.00230353930965066	-0.000680167751852423
96	0.468180358409882	-0.730517208576202	-20.7853202819824	-0.000355493422830477	0.00548864435404539	-0.00230353930965066	-0.000355493422830477
97	0.468180358409882	-0.730517208576202	-21.2398643493652	-0.00295288790948689	-0.00197886489331722	0.00418994715437293	0.0022419011220336
98	-0.830516874790192	-0.405842900276184	-21.2398643493652	-0.00392691092565656	-0.00684897974133492	-0.000680167751852423	0.00678734155371785
99	0.468180358409882	-0.730517208576202	-21.1099948883057	-0.00360223650932312	0.00711201597005129	-0.00847235135734081	0.00159255252219737
100	-2.12921404838562	-0.0811685770750046	-21.4996032714844	-0.00782300252467394	0.000618529506027699	-0.00490093370899558	0.00386527273803949
101	-0.181168273091316	-0.405842900276184	-20.6554508209229	-0.00425158534198999	0.00678734155371785	-0.00197886489331722	-3.08191010844894e-05
102	0.468180358409882	-0.405842900276184	-20.915189743042	-0.00197886489331722	-0.00912170019000769	-0.000355493422830477	0.011982130818069
103	-0.830516874790192	0.243505731225014	-20.9801254272461	-0.00132951640989631	-0.000355493422830477	-0.00717365415766835	0.00581331877037883
104	-0.181168273091316	0.243505731225014	-20.6554508209229	0.000618529506027699	0.0022419011220336	-0.00457625929266214	0.00548864435404539
105	0.468180358409882	-1.70454013347626	-20.5905151367188	-0.00360223650932312	-0.0104203969240189	-0.00684897974133492	-0.00490093370899558
106	1.7668776512146	-1.05519151687622	-20.3957118988037	-0.000680167751852423	-0.00360223650932312	-0.00132951640989631	0.00321592413820326
107	-3.42791152000427	0.568180024623871	-20.6554508209229	-0.00684897974133492	-0.00295288790948689	0.000618529506027699	0.0165275707840919
108	-0.181168273091316	-0.405842900276184	-20.4606456756592	-0.00490093370899558	0.000618529506027699	0.00159255252219737	0.00970941036939621
109	-0.181168273091316	-1.05519151687622	-20.5255813598633	-0.000355493422830477	0.00451462110504508	-0.00587495695799589	0.00711201597005129
110	-1.47986555099487	0.243505731225014	-20.7853202819824	-0.00295288790948689	0.00451462110504508	-0.00100484199356288	-0.00425158534198999
111	1.11752903461456	-0.730517208576202	-20.0710372924805	-3.08191010844894e-05	-0.00132951640989631	0.00126787810586393	-0.00457625929266214
112	-0.830516874790192	-0.730517208576202	-20.9801254272461	-0.00197886489331722	-0.00717365415766835	0.00776136433705688	-0.00197886489331722
113	-0.830516874790192	0.568180024623871	-20.915189743042	0.00289124972186983	-0.00457625929266214	-0.00165419070981443	0.00256657530553639
114	-1.47986555099487	0.243505731225014	-20.6554508209229	-0.00490093370899558	-0.00392691092565656	-0.00684897974133492	0.00159255252219737
115	-2.77856278419495	0.568180024623871	-20.3957118988037	-0.00912170019000769	-0.000355493422830477	-0.00847235135734081	-0.00652430532500148
116	-0.830516874790192	0.243505731225014	-20.5255813598633	0.000293855206109583	-0.00295288790948689	-0.00230353930965066	-0.00587495695799589
117	-0.181168273091316	0.568180024623871	-20.7203845977783	0.000618529506027699	-0.00197886489331722	-0.0120437685400248	0.00970941036939621
118	-0.181168273091316	-0.730517208576202	-20.5255813598633	-0.000680167751852423	-0.00100484199356288	0.00386527273803949	0.0022419011220336
119	-1.47986555099487	-1.05519151687622	-20.6554508209229	-0.00360223650932312	-0.000355493422830477	-0.0104203969240189	-0.00100484199356288
120	0.468180358409882	-0.730517208576202	-20.8502559661865	-0.00392691092565656	0.0022419011220336	-0.00587495695799589	-0.00587495695799589
121	-1.47986555099487	0.568180024623871	-20.3957118988037	-0.00457625929266214	-0.00230353930965066	-0.000680167751852423	-0.00652430532500148
122	-4.07726001739502	0.568180024623871	-20.3307762145996	-0.00684897974133492	0.00354059832170606	-0.00295288790948689	0.0022419011220336
123	-0.830516874790192	0.243505731225014	-20.2658405303955	-0.00392691092565656	0.00483929552137852	-0.00879702530801296	0.0022419011220336
124	-0.181168273091316	0.568180024623871	-20.5905151367188	0.00613799272105098	0.00159255252219737	-0.00782300252467394	-0.000355493422830477
125	-2.12921404838562	0.243505731225014	-20.8502559661865	0.000943203864153475	0.00256657530553639	-0.00327756232582033	-0.00100484199356288
126	-0.181168273091316	-0.730517208576202	-20.9801254272461	0.000293855206109583	0.00354059832170606	-0.0100957229733467	-0.0120437685400248
127	0.468180358409882	-1.05519151687622	-20.3957118988037	-0.00132951640989631	0.00289124972186983	0.00159255252219737	-0.000355493422830477
128	-2.77856278419495	0.892854392528534	-20.3957118988037	-0.00132951640989631	0.00159255252219737	-0.00132951640989631	-0.00425158534198999
129	-1.47986555099487	-0.405842900276184	-20.5255813598633	-0.00555028254166245	0.00418994715437293	-0.00392691092565656	-0.000680167751852423
130	0.468180358409882	-0.0811685770750046	-21.0450592041016	-0.00230353930965066	-0.00197886489331722	-0.00327756232582033	-0.00555028254166245
131	-1.47986555099487	0.243505731225014	-21.0450592041016	0.00126787810586393	0.00321592413820326	-0.00587495695799589	-0.00230353930965066
132	1.11752903461456	-0.730517208576202	-20.7203845977783	0.0022419011220336	0.00548864435404539	0.00321592413820326	0.000293855206109583
133	0.468180358409882	-0.730517208576202	-20.2658405303955	0.00354059832170606	-0.00100484199356288	-0.00879702530801296	-0.0117190945893526
134	-0.181168273091316	-1.37986588478088	-20.3307762145996	-0.00457625929266214	-0.00360223650932312	-0.00717365415766835	-0.00457625929266214
135	1.7668776512146	0.243505731225014	-20.7203845977783	-0.00522560812532902	0.00776136433705688	-0.00555028254166245	-0.0100957229733467
136	-1.47986555099487	-0.405842900276184	-20.2658405303955	-0.00392691092565656	-0.00230353930965066	0.00256657530553639	-0.00132951640989631
137	-0.181168273091316	-0.730517208576202	-20.1359710693359	-0.000355493422830477	0.00418994715437293	-0.00100484199356288	0.00516396993771195
138	-0.830516874790192	-0.0811685770750046	-20.5255813598633	0.00126787810586393	0.00548864435404539	0.00646266713738441	-0.00197886489331722
139	-1.47986555099487	0.243505731225014	-20.8502559661865	0.00159255252219737	0.00678734155371785	-0.00457625929266214	-0.00295288790948689
140	-1.47986555099487	-1.05519151687622	-20.20090675354	-0.00295288790948689	-0.00165419070981443	0.00159255252219737	-0.00749832857400179
141	0.468180358409882	-2.02921438217163	-20.3957118988037	0.00418994715437293	-0.0110697457566857	0.000293855206109583	0.00451462110504508
142	-0.181168273091316	-0.0811685770750046	-20.3307762145996	0.000943203864153475	0.000293855206109583	0.00126787810586393	0.00451462110504508
143	-2.77856278419495	-0.0811685770750046	-20.2658405303955	-0.00457625929266214	0.00548864435404539	-0.00425158534198999	-0.000355493422830477
144	-1.47986555099487	-0.0811685770750046	-20.9801254272461	0.00321592413820326	0.0100340843200684	-0.00912170019000769	-0.00392691092565656
145	0.468180358409882	-0.0811685770750046	-20.4606456756592	-0.00360223650932312	0.00743668992072344	-0.00522560812532902	-0.0110697457566857
146	-0.830516874790192	-0.730517208576202	-20.5905151367188	0.0022419011220336	-0.00197886489331722	-0.00197886489331722	-0.00165419070981443
147	-0.830516874790192	0.243505731225014	-20.4606456756592	-3.08191010844894e-05	0.00483929552137852	0.000618529506027699	-0.000355493422830477
148	0.468180358409882	-2.02921438217163	-20.0710372924805	0.00418994715437293	-0.00879702530801296	-0.000355493422830477	0.00548864435404539
149	-0.830516874790192	-0.0811685770750046	-20.0061016082764	-0.000680167751852423	0.00483929552137852	-0.0100957229733467	-0.00165419070981443
150	-2.12921404838562	0.568180024623871	-20.7853202819824	-0.00165419070981443	0.00354059832170606	-0.00555028254166245	-0.00684897974133492
151	-1.47986555099487	-0.405842900276184	-20.3957118988037	-0.00522560812532902	-3.08191010844894e-05	-0.00652430532500148	0.00321592413820326
152	-0.830516874790192	0.243505731225014	-20.5905151367188	0.00126787810586393	0.00743668992072344	-0.00165419070981443	-0.000355493422830477
153	1.11752903461456	-0.730517208576202	-20.5255813598633	0.00451462110504508	0.00418994715437293	0.000293855206109583	0.00159255252219737
154	-0.181168273091316	-0.730517208576202	-20.20090675354	0.00613799272105098	0.00873538758605719	0.00354059832170606	-0.000355493422830477
155	1.11752903461456	-1.70454013347626	-19.8762321472168	0.00418994715437293	-0.00847235135734081	-0.0130177913233638	0.000618529506027699
156	-0.181168273091316	-0.730517208576202	-20.2658405303955	0.0162028968334198	-0.00717365415766835	-0.00749832857400179	-0.00295288790948689
157	-0.830516874790192	-0.405842900276184	-20.6554508209229	0.0145795252174139	0.00418994715437293	-0.00100484199356288	-0.00360223650932312
158	-2.77856278419495	-1.05519151687622	-20.6554508209229	-0.00847235135734081	-0.00425158534198999	0.0022419011220336	0.00678734155371785
159	-0.181168273091316	0.243505731225014	-20.7853202819824	0.00321592413820326	-3.08191010844894e-05	-0.0156151866540313	0.00776136433705688
160	1.11752903461456	-0.730517208576202	-20.7203845977783	0.00191722682211548	-0.000355493422830477	-0.00717365415766835	-0.0026282137259841
161	-0.830516874790192	0.243505731225014	-20.2658405303955	0.00354059832170606	0.00321592413820326	-0.00132951640989631	-0.00295288790948689
162	-0.181168273091316	0.243505731225014	-20.0061016082764	0.00321592413820326	-0.00555028254166245	-0.000355493422830477	-0.00197886489331722
163	-0.830516874790192	-1.05519151687622	-20.2658405303955	-0.00165419070981443	-0.00197886489331722	0.00516396993771195	0.00646266713738441
164	-1.47986555099487	0.568180024623871	-20.6554508209229	0.00354059832170606	0.00386527273803949	-0.00230353930965066	-0.00327756232582033
165	-3.42791152000427	1.21752870082855	-20.5255813598633	-0.00522560812532902	0.00451462110504508	0.00354059832170606	-0.00197886489331722
166	-1.47986555099487	0.243505731225014	-20.3957118988037	0.0022419011220336	0.000293855206109583	-0.00230353930965066	-0.00100484199356288
167	-0.181168273091316	0.568180024623871	-20.915189743042	-0.00100484199356288	-0.00425158534198999	-0.00457625929266214	0.00289124972186983
168	1.11752903461456	-0.0811685770750046	-20.0061016082764	-0.000355493422830477	-3.08191010844894e-05	0.00321592413820326	-0.00100484199356288
169	-0.830516874790192	-0.405842900276184	-20.3957118988037	0.00354059832170606	-0.00392691092565656	-0.00619963090866804	0.000943203864153475
170	1.7668776512146	-1.37986588478088	-20.4606456756592	-3.08191010844894e-05	-0.000680167751852423	-0.00132951640989631	-0.00360223650932312
171	-0.181168273091316	-0.0811685770750046	-20.3957118988037	0.00191722682211548	0.00581331877037883	-0.00360223650932312	-0.00197886489331722
172	-4.72660875320435	-0.0811685770750046	-20.4606456756592	-0.00684897974133492	0.0103587592020631	-0.00100484199356288	0.00256657530553639
173	-0.181168273091316	-0.0811685770750046	-20.4606456756592	0.00613799272105098	0.00581331877037883	-0.000680167751852423	0.00191722682211548
174	-0.181168273091316	0.568180024623871	-20.2658405303955	0.00581331877037883	0.0100340843200684	-0.0107450718060136	-0.00197886489331722
175	-0.181168273091316	-0.405842900276184	-20.20090675354	0.000618529506027699	0.00256657530553639	-0.00457625929266214	0.00548864435404539
176	-0.830516874790192	-1.37986588478088	-20.3957118988037	0.0022419011220336	-0.0110697457566857	0.000293855206109583	0.000618529506027699
177	-0.181168273091316	-0.0811685770750046	-20.5905151367188	-0.00327756232582033	-0.00165419070981443	0.00159255252219737	0.00451462110504508
178	-0.181168273091316	-0.730517208576202	-20.3307762145996	0.00191722682211548	0.00938473641872406	-0.00490093370899558	0.00841071270406246
179	-2.77856278419495	-0.730517208576202	-20.20090675354	-0.00749832857400179	0.000293855206109583	-0.0146411629393697	-3.08191010844894e-05
180	-1.47986555099487	-0.0811685770750046	-20.2658405303955	0.00191722682211548	0.00711201597005129	-0.00684897974133492	-0.000355493422830477
181	-1.47986555099487	0.243505731225014	-20.7203845977783	0.00354059832170606	-0.00327756232582033	-0.00392691092565656	-0.000680167751852423
182	-0.830516874790192	-0.405842900276184	-20.8502559661865	0.0022419011220336	-0.00392691092565656	-0.00555028254166245	-3.08191010844894e-05
183	1.11752903461456	-0.730517208576202	-20.3957118988037	0.00711201597005129	-0.00132951640989631	0.00126787810586393	-0.00132951640989631
184	0.468180358409882	-0.730517208576202	-20.8502559661865	0.00483929552137852	-0.000680167751852423	-0.00782300252467394	-0.000680167751852423
185	-2.77856278419495	0.568180024623871	-20.7853202819824	0.00126787810586393	0.00451462110504508	0.00289124972186983	-0.000680167751852423
186	-3.42791152000427	0.243505731225014	-20.5255813598633	-0.00652430532500148	-0.0113944197073579	0.00159255252219737	-0.00392691092565656
187	1.11752903461456	0.243505731225014	-20.4606456756592	0.00354059832170606	-0.00100484199356288	-0.00165419070981443	0.00483929552137852
188	1.11752903461456	-0.730517208576202	-20.915189743042	-3.08191010844894e-05	-0.00555028254166245	-0.00425158534198999	-0.00814767740666866
189	-0.830516874790192	0.568180024623871	-20.7203845977783	0.00191722682211548	0.00289124972186983	-0.00555028254166245	-0.00295288790948689
190	0.468180358409882	-0.405842900276184	-20.4606456756592	0.00678734155371785	-0.000680167751852423	-0.00717365415766835	-0.00295288790948689
191	-0.830516874790192	-2.35388875007629	-20.5255813598633	0.00873538758605719	0.00191722682211548	-0.00425158534198999	-0.0123684434220195
192	-0.181168273091316	-0.405842900276184	-20.2658405303955	0.00646266713738441	-3.08191010844894e-05	0.00451462110504508	0.000293855206109583
193	-0.830516874790192	-0.730517208576202	-19.8112964630127	-0.00555028254166245	-0.000680167751852423	-0.00197886489331722	0.00483929552137852
194	-0.181168273091316	-1.05519151687622	-20.3957118988037	0.00808603875339031	0.000943203864153475	-0.00944637414067984	-0.00327756232582033
195	-0.181168273091316	-0.405842900276184	-20.6554508209229	0.00613799272105098	-0.000355493422830477	-0.00717365415766835	-0.0026282137259841
196	-0.830516874790192	-0.0811685770750046	-20.3957118988037	0.00613799272105098	0.00256657530553639	0.000618529506027699	-0.000355493422830477
197	-1.47986555099487	-0.405842900276184	-20.5255813598633	0.00808603875339031	-0.00555028254166245	-0.000680167751852423	-0.00100484199356288
198	1.11752903461456	-1.37986588478088	-20.2658405303955	0.00711201597005129	-0.000355493422830477	0.000293855206109583	0.00321592413820326
199	-0.181168273091316	0.568180024623871	-20.20090675354	0.00613799272105098	0.00159255252219737	-0.0100957229733467	0.00159255252219737
200	-2.12921404838562	-0.730517208576202	-20.5255813598633	-0.00717365415766835	0.00126787810586393	-0.0152905117720366	-0.00132951640989631
201	-1.47986555099487	0.568180024623871	-20.6554508209229	-0.0026282137259841	-0.00165419070981443	0.00159255252219737	-0.00652430532500148
202	-0.181168273091316	-0.730517208576202	-20.7203845977783	0.00581331877037883	-0.00782300252467394	-0.00977104809135199	0.00970941036939621
203	-0.181168273091316	-0.405842900276184	-20.6554508209229	0.00711201597005129	0.00386527273803949	-0.00360223650932312	0.00256657530553639
204	-0.830516874790192	-1.05519151687622	-20.3307762145996	0.00159255252219737	0.00289124972186983	-0.00392691092565656	-0.00392691092565656
205	2.41622614860535	-1.70454013347626	-20.3307762145996	0.00289124972186983	0.00613799272105098	-0.00555028254166245	-0.00490093370899558
206	-1.47986555099487	0.568180024623871	-20.5255813598633	-0.00100484199356288	0.00321592413820326	-0.00522560812532902	-0.00944637414067984
207	-2.12921404838562	0.243505731225014	-20.8502559661865	-0.00717365415766835	-0.00100484199356288	-0.00295288790948689	0.00483929552137852
208	0.468180358409882	-1.05519151687622	-20.5905151367188	0.000293855206109583	0.00126787810586393	0.00191722682211548	-0.000355493422830477
209	-0.830516874790192	0.892854392528534	-21.0450592041016	0.00289124972186983	0.00289124972186983	-0.00132951640989631	0.000943203864153475
210	-1.47986555099487	-0.405842900276184	-20.3957118988037	-0.00425158534198999	-0.000355493422830477	-0.00490093370899558	0.00126787810586393
211	-0.181168273091316	0.243505731225014	-20.3307762145996	-0.00522560812532902	0.00126787810586393	-0.00295288790948689	-0.00360223650932312
212	-0.830516874790192	-1.05519151687622	-19.9411678314209	0.00289124972186983	-0.00457625929266214	0.000943203864153475	-0.00165419070981443
213	0.468180358409882	-0.730517208576202	-20.2658405303955	-0.00392691092565656	0.00126787810586393	0.00386527273803949	-3.08191010844894e-05
214	-0.181168273091316	-1.05519151687622	-20.3957118988037	-0.00587495695799589	0.00451462110504508	-0.00295288790948689	-0.0026282137259841
215	-1.47986555099487	-0.405842900276184	-20.3957118988037	-0.00847235135734081	0.00451462110504508	-0.00684897974133492	-0.00587495695799589
216	0.468180358409882	-0.405842900276184	-20.2658405303955	-0.00327756232582033	0.00354059832170606	-0.00490093370899558	-0.000355493422830477
217	-0.181168273091316	-0.730517208576202	-20.3957118988037	0.00159255252219737	0.00159255252219737	-0.0110697457566857	-0.00457625929266214
218	-0.181168273091316	0.892854392528534	-20.20090675354	-0.00425158534198999	0.0022419011220336	-0.000355493422830477	0.00418994715437293
219	0.468180358409882	-1.37986588478088	-20.3307762145996	-0.00490093370899558	0.000618529506027699	-0.00360223650932312	0.00613799272105098
220	-1.47986555099487	-0.405842900276184	-20.915189743042	-0.000355493422830477	-0.00360223650932312	-0.00814767740666866	-0.00327756232582033
221	0.468180358409882	-0.730517208576202	-20.2658405303955	-0.00230353930965066	-0.000680167751852423	-0.00782300252467394	-0.00197886489331722
222	-1.47986555099487	-0.405842900276184	-20.5255813598633	-0.00555028254166245	0.00516396993771195	-0.00230353930965066	0.0103587592020631
223	0.468180358409882	-0.0811685770750046	-20.4606456756592	-0.00360223650932312	-0.000355493422830477	0.00126787810586393	-0.00100484199356288
224	-0.181168273091316	0.243505731225014	-20.5905151367188	-0.00197886489331722	0.00191722682211548	-0.0104203969240189	-0.00555028254166245
225	0.468180358409882	-0.405842900276184	-20.3307762145996	-0.00490093370899558	0.00191722682211548	-0.00555028254166245	-0.00522560812532902
226	-0.181168273091316	-1.37986588478088	-20.3307762145996	-0.00684897974133492	0.000943203864153475	-0.00327756232582033	-0.00425158534198999
227	-2.12921404838562	-1.05519151687622	-20.5255813598633	0.00711201597005129	0.00126787810586393	0.00678734155371785	0.0022419011220336
228	1.11752903461456	-0.730517208576202	-20.8502559661865	-0.00425158534198999	0.00938473641872406	0.00126787810586393	0.00873538758605719
229	-2.77856278419495	-0.730517208576202	-20.0061016082764	-0.00327756232582033	0.000943203864153475	-0.00555028254166245	-0.00327756232582033
230	-1.47986555099487	0.568180024623871	-20.3957118988037	0.00451462110504508	0.00354059832170606	-0.00879702530801296	-0.000355493422830477
231	1.11752903461456	-0.730517208576202	-20.1359710693359	-3.08191010844894e-05	0.00354059832170606	-0.00327756232582033	-0.00717365415766835
232	-0.830516874790192	-0.0811685770750046	-20.7853202819824	0.00159255252219737	0.00646266713738441	-0.00749832857400179	-0.00360223650932312
233	-0.830516874790192	-0.405842900276184	-20.915189743042	-0.00100484199356288	-0.00555028254166245	0.00321592413820326	0.00711201597005129
234	-0.830516874790192	-0.405842900276184	-20.6554508209229	0.00354059832170606	-0.00327756232582033	-0.0139918150380254	0.00256657530553639
235	-1.47986555099487	0.243505731225014	-20.4606456756592	0.00646266713738441	0.00646266713738441	-0.0208099745213985	-0.00295288790948689
236	-3.42791152000427	0.568180024623871	-20.2658405303955	-0.00782300252467394	-0.00197886489331722	-0.00197886489331722	0.00386527273803949
237	-0.181168273091316	-0.0811685770750046	-20.20090675354	0.00418994715437293	0.00581331877037883	0.000943203864153475	-0.00165419070981443
238	0.468180358409882	-0.405842900276184	-20.5255813598633	0.000618529506027699	0.00256657530553639	-0.00425158534198999	0.00256657530553639
239	-1.47986555099487	0.243505731225014	-20.3957118988037	0.00289124972186983	0.00678734155371785	-0.0146411629393697	-0.00490093370899558
240	1.7668776512146	-0.405842900276184	-20.8502559661865	0.00418994715437293	-0.00360223650932312	-0.00684897974133492	-0.00749832857400179
241	-1.47986555099487	-0.405842900276184	-20.4606456756592	-0.00100484199356288	-0.0117190945893526	-0.00555028254166245	-0.00327756232582033
242	-0.830516874790192	0.243505731225014	-20.2658405303955	0.00386527273803949	0.000293855206109583	-0.00100484199356288	0.00451462110504508
243	-2.77856278419495	-0.730517208576202	-20.0061016082764	-0.00912170019000769	0.00418994715437293	-3.08191010844894e-05	0.00873538758605719
244	-0.181168273091316	-0.0811685770750046	-20.2658405303955	0.00159255252219737	0.00386527273803949	-0.0113944197073579	0.0022419011220336
245	-0.181168273091316	0.243505731225014	-21.1749286651611	0.00548864435404539	-0.000680167751852423	-0.00912170019000769	0.00483929552137852
246	0.468180358409882	0.568180024623871	-20.915189743042	-0.000680167751852423	-0.00457625929266214	-0.0130177913233638	0.00613799272105098
247	0.468180358409882	-1.37986588478088	-20.4606456756592	0.00906006153672934	0.000293855206109583	-0.0123684434220195	0.00126787810586393
248	-0.830516874790192	-0.730517208576202	-20.5905151367188	0.000618529506027699	-0.00197886489331722	0.000943203864153475	0.00743668992072344
249	1.11752903461456	-1.05519151687622	-20.4606456756592	0.000618529506027699	0.00451462110504508	-0.0149658378213644	0.000943203864153475
250	-2.12921404838562	-0.0811685770750046	-20.3957118988037	-0.000680167751852423	-0.000680167751852423	-0.00944637414067984	0.00289124972186983
251	-0.830516874790192	-0.0811685770750046	-20.5905151367188	0.000618529506027699	0.000618529506027699	-0.00749832857400179	-0.00425158534198999
252	1.11752903461456	-0.730517208576202	-20.5905151367188	0.00743668992072344	-3.08191010844894e-05	-0.0100957229733467	-3.08191010844894e-05
253	1.7668776512146	0.892854392528534	-20.8502559661865	-0.00360223650932312	0.011982130818069	-0.00944637414067984	-0.00100484199356288
254	-0.830516874790192	-0.0811685770750046	-20.7853202819824	0.0022419011220336	0.00159255252219737	-0.0123684434220195	-0.00749832857400179
255	-0.830516874790192	-0.730517208576202	-20.3957118988037	0.00126787810586393	-0.00392691092565656	-0.00977104809135199	-0.00360223650932312
256	-0.830516874790192	0.243505731225014	-20.4606456756592	0.00191722682211548	0.00126787810586393	-0.00684897974133492	0.000618529506027699
257	-2.77856278419495	0.243505731225014	-20.5255813598633	-0.00392691092565656	-0.00197886489331722	-0.00490093370899558	-0.00230353930965066
258	-0.181168273091316	-0.405842900276184	-20.5255813598633	0.0022419011220336	0.00354059832170606	-0.00912170019000769	-0.000355493422830477
259	0.468180358409882	-0.405842900276184	-20.5255813598633	0.00321592413820326	0.0123068047687411	-0.0188619289547205	-0.00814767740666866
260	-2.12921404838562	0.568180024623871	-20.4606456756592	0.00354059832170606	0.00873538758605719	-0.0188619289547205	-0.00197886489331722
261	-0.830516874790192	-1.05519151687622	-19.9411678314209	-0.0026282137259841	0.00613799272105098	-0.0104203969240189	0.00256657530553639
262	1.11752903461456	-1.70454013347626	-20.3957118988037	0.00646266713738441	-3.08191010844894e-05	-0.00587495695799589	0.00126787810586393
263	1.11752903461456	-0.405842900276184	-20.4606456756592	-0.00100484199356288	0.00191722682211548	-0.0185372550040483	0.00743668992072344
264	-2.12921404838562	-0.405842900276184	-20.3957118988037	-0.00847235135734081	0.00483929552137852	-0.00814767740666866	-0.00360223650932312
265	-0.830516874790192	-0.405842900276184	-20.4606456756592	0.00191722682211548	0.0022419011220336	-0.0120437685400248	-0.0104203969240189
266	1.7668776512146	-0.730517208576202	-20.5905151367188	-0.00295288790948689	0.00126787810586393	-0.00100484199356288	0.00451462110504508
267	-0.830516874790192	-1.05519151687622	-20.3307762145996	0.00678734155371785	0.00256657530553639	-0.0156151866540313	0.00354059832170606
268	-1.47986555099487	0.243505731225014	-20.2658405303955	0.00159255252219737	0.00386527273803949	-0.00457625929266214	0.00808603875339031
269	1.7668776512146	-1.70454013347626	-20.3957118988037	-0.000680167751852423	0.00321592413820326	-0.0113944197073579	-3.08191010844894e-05
270	-2.12921404838562	0.568180024623871	-20.5905151367188	0.00191722682211548	0.000618529506027699	-0.0136671401560307	-0.00847235135734081
271	-4.07726001739502	0.243505731225014	-20.4606456756592	-0.0130177913233638	0.00483929552137852	-0.00132951640989631	0.00159255252219737
272	1.7668776512146	-0.730517208576202	-20.1359710693359	0.00581331877037883	0.00191722682211548	-0.00425158534198999	0.00289124972186983
273	-0.181168273091316	-0.405842900276184	-20.1359710693359	0.00191722682211548	-0.00295288790948689	-0.00165419070981443	-0.000680167751852423
274	-0.181168273091316	-0.730517208576202	-20.2658405303955	0.00386527273803949	0.00321592413820326	-0.00555028254166245	0.00808603875339031
275	0.468180358409882	-1.05519151687622	-20.3957118988037	0.00321592413820326	0.00354059832170606	-0.00749832857400179	-0.00360223650932312
276	-1.47986555099487	-0.730517208576202	-20.6554508209229	-0.00295288790948689	-0.00879702530801296	-0.0026282137259841	-0.00197886489331722
277	-0.181168273091316	-0.730517208576202	-20.3957118988037	0.00126787810586393	0.00321592413820326	-0.00327756232582033	0.00354059832170606
278	-2.12921404838562	0.243505731225014	-20.3307762145996	-0.0117190945893526	0.00354059832170606	-0.0110697457566857	0.00191722682211548
279	-2.12921404838562	0.892854392528534	-20.3957118988037	-0.00165419070981443	0.00321592413820326	0.00646266713738441	-0.00230353930965066
280	0.468180358409882	-0.0811685770750046	-20.1359710693359	0.0022419011220336	0.00548864435404539	-0.0117190945893526	-0.000355493422830477
281	1.7668776512146	-0.730517208576202	-20.4606456756592	-0.00619963090866804	-0.00684897974133492	0.00483929552137852	-0.000680167751852423
282	0.468180358409882	0.568180024623871	-20.5905151367188	-0.000680167751852423	0.000293855206109583	-0.00165419070981443	0.00321592413820326
283	-0.181168273091316	-1.37986588478088	-20.5905151367188	0.00126787810586393	0.000293855206109583	0.000943203864153475	-0.00132951640989631
284	1.11752903461456	-0.730517208576202	-20.1359710693359	-0.00360223650932312	0.00354059832170606	0.000293855206109583	0.00483929552137852
285	-1.47986555099487	-0.405842900276184	-19.8762321472168	-0.00782300252467394	0.01100810803473	-0.00165419070981443	-0.00100484199356288
286	0.468180358409882	-0.405842900276184	-19.6164932250977	-0.00619963090866804	0.00613799272105098	0.00581331877037883	0.00321592413820326
287	1.11752903461456	-0.730517208576202	-20.3307762145996	-0.000355493422830477	-0.000355493422830477	0.00646266713738441	-0.000680167751852423
288	-1.47986555099487	0.568180024623871	-20.5255813598633	0.00613799272105098	-3.08191010844894e-05	0.000618529506027699	-0.00132951640989631
289	-1.47986555099487	0.243505731225014	-20.2658405303955	0.00126787810586393	0.00743668992072344	-0.00230353930965066	0.0022419011220336
290	1.7668776512146	-2.35388875007629	-20.0710372924805	-0.00132951640989631	0.00289124972186983	-0.00132951640989631	0.0022419011220336
291	-1.47986555099487	0.892854392528534	-20.2658405303955	0.00159255252219737	-0.00230353930965066	0.00418994715437293	-0.00652430532500148
292	-4.07726001739502	0.568180024623871	-19.9411678314209	-0.00425158534198999	0.00191722682211548	0.00289124972186983	0.00970941036939621
293	-0.830516874790192	0.243505731225014	-20.3957118988037	0.00289124972186983	0.00386527273803949	-0.00555028254166245	0.00321592413820326
294	-3.42791152000427	0.892854392528534	-20.7203845977783	0.00256657530553639	0.00938473641872406	0.00321592413820326	-0.00197886489331722
295	-0.830516874790192	0.243505731225014	-20.7203845977783	-0.00197886489331722	0.000293855206109583	-0.00522560812532902	-0.000680167751852423
296	-0.181168273091316	0.243505731225014	-20.5255813598633	0.012956153601408	0.00548864435404539	0.00516396993771195	-0.00165419070981443
297	-0.181168273091316	-1.37986588478088	-20.3307762145996	-0.00295288790948689	-0.00814767740666866	-0.000355493422830477	0.00418994715437293
298	0.468180358409882	-0.730517208576202	-20.0710372924805	0.00256657530553639	0.000618529506027699	0.0152288740500808	0.00289124972186983
299	-4.07726001739502	0.243505731225014	-20.2658405303955	-0.00847235135734081	0.00776136433705688	0.00321592413820326	0.00613799272105098
300	0.468180358409882	-0.730517208576202	-20.4606456756592	0.00386527273803949	0.00386527273803949	-0.00132951640989631	0.00354059832170606
301	0.468180358409882	-0.405842900276184	-20.5255813598633	-0.00295288790948689	0.00321592413820326	-0.00522560812532902	-0.00425158534198999
302	1.11752903461456	-1.05519151687622	-20.2658405303955	0.00126787810586393	-0.0026282137259841	0.00970941036939621	0.00321592413820326
303	0.468180358409882	-0.730517208576202	-20.3307762145996	-0.00490093370899558	-0.00327756232582033	0.00646266713738441	0.00451462110504508
304	-0.181168273091316	-1.70454013347626	-19.7463626861572	-0.00555028254166245	-0.00132951640989631	0.00159255252219737	0.00418994715437293
305	-1.47986555099487	-0.0811685770750046	-20.20090675354	-0.000680167751852423	0.00483929552137852	0.0022419011220336	-0.00522560812532902
306	-2.12921404838562	0.243505731225014	-20.5905151367188	-0.0133424662053585	-0.00392691092565656	0.00418994715437293	0.00451462110504508
307	0.468180358409882	-0.405842900276184	-20.0061016082764	0.00256657530553639	-0.000355493422830477	0.00581331877037883	0.00678734155371785
308	-0.181168273091316	0.243505731225014	-20.5905151367188	0.00418994715437293	0.00321592413820326	-0.00165419070981443	0.00743668992072344
309	-0.181168273091316	-0.730517208576202	-20.1359710693359	-0.00100484199356288	0.00386527273803949	-0.00295288790948689	0.00581331877037883
310	-0.181168273091316	-0.730517208576202	-19.8112964630127	0.000293855206109583	0.0022419011220336	-0.00295288790948689	-0.00619963090866804
311	1.11752903461456	-1.70454013347626	-19.2268829345703	-3.08191010844894e-05	-0.00912170019000769	0.00451462110504508	-0.00165419070981443
312	-0.830516874790192	0.243505731225014	-19.8762321472168	0.00256657530553639	0.00451462110504508	0.00613799272105098	0.00289124972186983
313	-3.42791152000427	0.243505731225014	-20.4606456756592	-0.00619963090866804	0.00743668992072344	0.00289124972186983	0.00678734155371785
314	-0.830516874790192	0.568180024623871	-19.8112964630127	-0.00652430532500148	0.00808603875339031	0.00646266713738441	-0.00522560812532902
315	-1.47986555099487	0.892854392528534	-20.3957118988037	-0.00555028254166245	0.00516396993771195	-0.00619963090866804	-0.0100957229733467
316	-0.181168273091316	-0.0811685770750046	-20.1359710693359	-0.00717365415766835	-0.00490093370899558	0.00516396993771195	0.00354059832170606
317	0.468180358409882	-1.05519151687622	-19.6814270019531	-3.08191010844894e-05	-0.00814767740666866	0.00841071270406246	0.000943203864153475
318	-0.830516874790192	-0.730517208576202	-20.3307762145996	-0.00165419070981443	-0.00295288790948689	0.00418994715437293	0.00711201597005129
319	1.11752903461456	-0.405842900276184	-20.3307762145996	-0.00100484199356288	-0.00555028254166245	0.000943203864153475	-0.0026282137259841
320	-3.42791152000427	0.243505731225014	-20.3957118988037	-0.0117190945893526	0.00451462110504508	-0.00652430532500148	-0.00684897974133492
321	1.11752903461456	-0.730517208576202	-20.0710372924805	-0.00587495695799589	0.00289124972186983	-0.00100484199356288	-0.00165419070981443
322	-0.181168273091316	0.243505731225014	-20.5905151367188	-0.0026282137259841	-0.00295288790948689	-0.00100484199356288	0.00938473641872406
323	-0.181168273091316	0.568180024623871	-20.1359710693359	-0.000355493422830477	0.00126787810586393	-0.00587495695799589	0.000618529506027699
324	-0.181168273091316	-0.405842900276184	-20.0710372924805	-0.00555028254166245	-0.000680167751852423	-0.00425158534198999	0.00191722682211548
325	-0.181168273091316	-0.730517208576202	-20.3957118988037	-0.00425158534198999	-0.00587495695799589	-0.00944637414067984	0.00159255252219737
326	-1.47986555099487	0.568180024623871	-20.3957118988037	-0.000355493422830477	0.00776136433705688	0.00678734155371785	-0.00587495695799589
327	-2.77856278419495	-0.0811685770750046	-20.0710372924805	-0.00490093370899558	0.000293855206109583	0.00451462110504508	0.0113327819854021
328	1.11752903461456	-0.730517208576202	-19.9411678314209	0.00256657530553639	-0.00165419070981443	-0.00977104809135199	0.00548864435404539
329	-1.47986555099487	0.892854392528534	-20.3307762145996	0.00159255252219737	0.00289124972186983	-0.00295288790948689	-0.00425158534198999
330	-0.181168273091316	-0.405842900276184	-19.8112964630127	-3.08191010844894e-05	0.0022419011220336	-0.00392691092565656	0.000618529506027699
331	0.468180358409882	-0.405842900276184	-20.3957118988037	-0.00490093370899558	-0.00457625929266214	0.00354059832170606	-0.00197886489331722
332	0.468180358409882	-1.05519151687622	-20.0710372924805	0.00646266713738441	0.000943203864153475	-3.08191010844894e-05	-0.00360223650932312
333	-0.830516874790192	-0.730517208576202	-20.0061016082764	0.00321592413820326	-0.0026282137259841	0.0116574559360743	0.00386527273803949
334	-2.12921404838562	-0.730517208576202	-20.2658405303955	-0.00457625929266214	0.00321592413820326	0.000293855206109583	0.00613799272105098
335	0.468180358409882	-0.0811685770750046	-20.1359710693359	0.000293855206109583	-0.00490093370899558	-0.0117190945893526	-0.0123684434220195
336	0.468180358409882	-0.730517208576202	-20.1359710693359	0.0022419011220336	-0.00782300252467394	0.00191722682211548	0.00386527273803949
337	0.468180358409882	-0.0811685770750046	-20.3307762145996	0.000943203864153475	-0.0172385573387146	0.00289124972186983	-0.00392691092565656
338	1.11752903461456	-1.05519151687622	-20.2658405303955	0.00354059832170606	-0.00425158534198999	0.00289124972186983	0.00418994715437293
339	-0.830516874790192	-0.730517208576202	-20.3957118988037	0.00256657530553639	-0.00360223650932312	0.00938473641872406	0.00354059832170606
340	0.468180358409882	-0.405842900276184	-20.0710372924805	-0.00230353930965066	0.00321592413820326	0.00191722682211548	-0.00295288790948689
341	-4.07726001739502	0.568180024623871	-20.1359710693359	-0.0123684434220195	-0.00490093370899558	0.000293855206109583	-0.0026282137259841
342	0.468180358409882	-0.405842900276184	-19.5515575408936	0.000293855206109583	0.00289124972186983	-0.00327756232582033	0.00776136433705688
343	0.468180358409882	-0.405842900276184	-20.3957118988037	-0.00165419070981443	0.000293855206109583	-0.00522560812532902	-0.00132951640989631
344	1.11752903461456	0.243505731225014	-20.8502559661865	-3.08191010844894e-05	0.00516396993771195	-0.000680167751852423	-0.00327756232582033
345	0.468180358409882	-0.730517208576202	-20.4606456756592	-0.00197886489331722	-0.00457625929266214	0.00256657530553639	-0.00360223650932312
346	1.11752903461456	-1.70454013347626	-20.2658405303955	-0.00197886489331722	-0.00555028254166245	-0.000355493422830477	-0.00457625929266214
347	0.468180358409882	-0.405842900276184	-20.1359710693359	-3.08191010844894e-05	0.00451462110504508	0.00289124972186983	-0.000680167751852423
348	-3.42791152000427	0.243505731225014	-20.20090675354	-0.00327756232582033	0.000293855206109583	-0.0026282137259841	0.00289124972186983
349	-0.181168273091316	-0.730517208576202	-20.0061016082764	0.000293855206109583	-0.00782300252467394	-0.00360223650932312	-0.00100484199356288
350	-0.830516874790192	-0.0811685770750046	-20.2658405303955	0.00451462110504508	-0.00360223650932312	-0.0104203969240189	-0.00457625929266214
351	1.11752903461456	-0.730517208576202	-20.2658405303955	0.000618529506027699	0.00191722682211548	-0.0110697457566857	-0.00749832857400179
352	-0.830516874790192	0.243505731225014	-20.20090675354	-0.00327756232582033	-0.00717365415766835	0.00451462110504508	0.00321592413820326
353	-1.47986555099487	-0.730517208576202	-20.2658405303955	0.00191722682211548	-0.00230353930965066	-0.00295288790948689	0.000618529506027699
354	-1.47986555099487	0.243505731225014	-20.20090675354	-0.00522560812532902	0.000943203864153475	-0.00847235135734081	0.00191722682211548
355	-2.12921404838562	0.243505731225014	-20.3307762145996	-0.00555028254166245	0.00678734155371785	-0.00230353930965066	-0.0026282137259841
356	-0.830516874790192	-0.730517208576202	-20.5255813598633	-0.00555028254166245	-0.00392691092565656	0.00516396993771195	0.00354059832170606
357	2.41622614860535	-1.05519151687622	-20.3957118988037	0.000293855206109583	-0.000680167751852423	-0.00100484199356288	0.00483929552137852
358	-1.47986555099487	0.892854392528534	-20.4606456756592	0.000943203864153475	0.00321592413820326	-0.00327756232582033	0.00808603875339031
359	0.468180358409882	-1.05519151687622	-20.0061016082764	-0.0026282137259841	-0.00100484199356288	-0.00197886489331722	0.00289124972186983
360	-0.830516874790192	-1.37986588478088	-20.3957118988037	0.00159255252219737	-0.00814767740666866	0.000293855206109583	-0.00490093370899558
361	1.11752903461456	-1.05519151687622	-20.2658405303955	-0.0026282137259841	0.00126787810586393	0.00159255252219737	-0.00847235135734081
362	-4.07726001739502	0.243505731225014	-20.5255813598633	-0.00814767740666866	-0.0026282137259841	0.011982130818069	0.00256657530553639
363	0.468180358409882	-0.730517208576202	-20.4606456756592	-0.0026282137259841	0.00386527273803949	-0.00652430532500148	0.00354059832170606
364	1.11752903461456	-0.405842900276184	-20.4606456756592	-0.00230353930965066	0.00581331877037883	0.00159255252219737	-0.00522560812532902
365	-0.181168273091316	-0.730517208576202	-20.4606456756592	-0.000355493422830477	0.0022419011220336	-0.00619963090866804	-0.00100484199356288
366	1.11752903461456	-1.05519151687622	-20.20090675354	-0.00327756232582033	0.000943203864153475	0.000293855206109583	0.000618529506027699
367	1.11752903461456	-1.37986588478088	-19.9411678314209	-0.00100484199356288	-0.00749832857400179	0.00548864435404539	-0.00522560812532902
368	-0.830516874790192	-0.405842900276184	-20.3307762145996	0.0022419011220336	0.00548864435404539	0.00938473641872406	0.00743668992072344
369	-2.77856278419495	0.243505731225014	-20.7203845977783	-0.0120437685400248	0.00289124972186983	0.00321592413820326	0.00354059832170606
370	-0.181168273091316	-0.730517208576202	-20.4606456756592	0.00159255252219737	0.00938473641872406	0.00321592413820326	-0.00392691092565656
371	-0.830516874790192	0.568180024623871	-20.5255813598633	-0.00295288790948689	-0.00165419070981443	-0.00684897974133492	-0.00425158534198999
372	1.7668776512146	-0.730517208576202	-20.20090675354	-0.00132951640989631	0.000943203864153475	0.000293855206109583	0.00516396993771195
373	0.468180358409882	-0.730517208576202	-19.8762321472168	0.00548864435404539	0.00581331877037883	0.000618529506027699	0.00386527273803949
374	-0.830516874790192	-1.05519151687622	-19.9411678314209	-0.00490093370899558	-0.0110697457566857	0.00159255252219737	0.00354059832170606
375	-0.830516874790192	0.243505731225014	-20.7203845977783	-0.000355493422830477	0.00581331877037883	-0.00652430532500148	-0.0100957229733467
376	-1.47986555099487	-0.0811685770750046	-20.4606456756592	-0.00457625929266214	-0.00295288790948689	-0.00392691092565656	0.000293855206109583
377	-0.830516874790192	0.243505731225014	-20.20090675354	-0.00295288790948689	0.00548864435404539	0.00743668992072344	0.00191722682211548
378	-0.830516874790192	0.243505731225014	-20.7203845977783	-0.00295288790948689	-0.00295288790948689	0.00776136433705688	-0.00457625929266214
379	0.468180358409882	-0.0811685770750046	-20.20090675354	-0.00295288790948689	0.00126787810586393	0.00906006153672934	-0.00652430532500148
380	-0.830516874790192	-0.405842900276184	-20.1359710693359	0.000618529506027699	-0.00295288790948689	-0.00327756232582033	-0.00652430532500148
381	1.11752903461456	-2.02921438217163	-20.3307762145996	0.000618529506027699	-0.00717365415766835	-0.00360223650932312	-0.00619963090866804
382	0.468180358409882	0.243505731225014	-20.7203845977783	-0.00230353930965066	-0.00425158534198999	-3.08191010844894e-05	-0.00327756232582033
383	-4.07726001739502	0.243505731225014	-20.5255813598633	-0.00327756232582033	0.00191722682211548	0.00386527273803949	0.00418994715437293
384	0.468180358409882	0.243505731225014	-20.5255813598633	0.00191722682211548	0.00483929552137852	-0.00100484199356288	-3.08191010844894e-05
385	-0.830516874790192	0.243505731225014	-20.6554508209229	0.00289124972186983	0.00970941036939621	0.00581331877037883	-0.00684897974133492
386	-0.830516874790192	-0.0811685770750046	-20.2658405303955	0.00256657530553639	-0.00457625929266214	0.000293855206109583	-0.000680167751852423
387	1.11752903461456	-1.37986588478088	-20.2658405303955	-0.000680167751852423	-0.00749832857400179	0.012956153601408	0.00711201597005129
388	-0.830516874790192	-0.405842900276184	-20.6554508209229	0.00906006153672934	0.000618529506027699	-0.00132951640989631	0.00321592413820326
389	0.468180358409882	-0.405842900276184	-20.3307762145996	0.000943203864153475	0.00678734155371785	-0.0104203969240189	-0.00522560812532902
390	-2.12921404838562	0.243505731225014	-20.5905151367188	-0.00522560812532902	0.00159255252219737	-0.00619963090866804	-0.00165419070981443
391	0.468180358409882	-0.0811685770750046	-20.3307762145996	-0.00132951640989631	0.000293855206109583	0.01100810803473	-0.00165419070981443
392	0.468180358409882	-0.405842900276184	-20.4606456756592	-3.08191010844894e-05	-0.00132951640989631	0.00191722682211548	0.00808603875339031
393	-0.830516874790192	0.892854392528534	-20.4606456756592	0.0022419011220336	0.00451462110504508	0.00191722682211548	0.00126787810586393
394	-0.830516874790192	-0.0811685770750046	-20.7853202819824	0.000618529506027699	-0.00230353930965066	-0.0026282137259841	-0.00360223650932312
395	-0.181168273091316	-0.405842900276184	-20.5255813598633	0.00191722682211548	-0.00132951640989631	-0.00490093370899558	-0.00392691092565656
396	-0.830516874790192	0.243505731225014	-20.8502559661865	0.00256657530553639	-0.00360223650932312	-0.000680167751852423	-0.00749832857400179
397	-2.12921404838562	-0.405842900276184	-20.2658405303955	-0.00490093370899558	0.0022419011220336	0.00906006153672934	0.00483929552137852
398	-0.830516874790192	0.243505731225014	-20.0710372924805	-0.000680167751852423	0.000293855206109583	-0.00132951640989631	-0.00749832857400179
399	0.468180358409882	0.243505731225014	-20.4606456756592	0.000943203864153475	-0.000355493422830477	-0.00100484199356288	-0.00197886489331722
400	0.468180358409882	-1.37986588478088	-20.4606456756592	0.00354059832170606	0.00386527273803949	0.000618529506027699	-3.08191010844894e-05
401	0.468180358409882	-0.405842900276184	-20.5255813598633	0.00191722682211548	-0.00652430532500148	0.00354059832170606	-0.0100957229733467
402	1.11752903461456	-1.05519151687622	-20.4606456756592	0.00191722682211548	0.000293855206109583	0.01100810803473	0.00970941036939621
403	-0.830516874790192	-1.05519151687622	-20.2658405303955	0.00646266713738441	0.00581331877037883	0.00678734155371785	0.000943203864153475
404	-2.12921404838562	-0.730517208576202	-19.9411678314209	-0.00587495695799589	0.00678734155371785	-0.00879702530801296	-3.08191010844894e-05
405	0.468180358409882	-0.730517208576202	-19.7463626861572	0.00386527273803949	0.00970941036939621	0.00418994715437293	-0.0026282137259841
406	1.7668776512146	-0.730517208576202	-19.7463626861572	0.00191722682211548	0.00386527273803949	-0.00100484199356288	-0.00132951640989631
407	-0.830516874790192	0.243505731225014	-20.3957118988037	0.00191722682211548	-0.00944637414067984	0.00711201597005129	0.00418994715437293
408	0.468180358409882	-1.05519151687622	-20.3957118988037	0.0022419011220336	-0.0026282137259841	0.00906006153672934	0.00808603875339031
409	-1.47986555099487	-0.405842900276184	-20.0061016082764	-0.00132951640989631	0.00321592413820326	-0.00555028254166245	-0.00197886489331722
410	-2.12921404838562	-0.730517208576202	-20.20090675354	-0.00230353930965066	-3.08191010844894e-05	-0.00327756232582033	-0.00619963090866804
411	-3.42791152000427	0.568180024623871	-20.0061016082764	-0.00977104809135199	-0.00619963090866804	-0.00360223650932312	-0.00132951640989631
412	-1.47986555099487	0.568180024623871	-20.2658405303955	-0.00230353930965066	-0.00100484199356288	0.00321592413820326	0.00256657530553639
413	1.11752903461456	-0.730517208576202	-20.6554508209229	-0.00132951640989631	0.00841071270406246	-0.0026282137259841	-0.00490093370899558
414	0.468180358409882	-0.0811685770750046	-20.3957118988037	-0.000355493422830477	-0.000355493422830477	-0.000680167751852423	-0.000355493422830477
415	0.468180358409882	-2.02921438217163	-20.3307762145996	-0.00230353930965066	-0.00425158534198999	-0.00652430532500148	0.00906006153672934
416	-0.830516874790192	-1.37986588478088	-20.1359710693359	-0.00587495695799589	-0.00295288790948689	-3.08191010844894e-05	-0.00132951640989631
417	-2.12921404838562	0.568180024623871	-20.3957118988037	-0.00425158534198999	-0.00555028254166245	0.00646266713738441	0.00808603875339031
418	-2.12921404838562	-0.405842900276184	-19.7463626861572	-0.0104203969240189	0.0100340843200684	0.000618529506027699	0.00841071270406246
419	1.11752903461456	-0.0811685770750046	-20.5255813598633	-0.00522560812532902	0.00678734155371785	-0.0104203969240189	0.00126787810586393
420	-1.47986555099487	0.568180024623871	-20.8502559661865	-0.00457625929266214	0.00516396993771195	-0.00749832857400179	-0.00782300252467394
421	0.468180358409882	-0.405842900276184	-20.0710372924805	-0.00295288790948689	0.00354059832170606	-0.00197886489331722	0.00613799272105098
422	0.468180358409882	-0.405842900276184	-20.4606456756592	-0.000355493422830477	-0.00847235135734081	0.000943203864153475	0.00646266713738441
423	-1.47986555099487	0.243505731225014	-20.4606456756592	-0.000680167751852423	0.00711201597005129	0.00354059832170606	0.000618529506027699
424	-1.47986555099487	-0.0811685770750046	-20.0710372924805	0.00191722682211548	0.00483929552137852	0.00126787810586393	0.00126787810586393
425	-2.12921404838562	0.243505731225014	-20.5255813598633	-0.00749832857400179	0.00906006153672934	-0.00230353930965066	0.000293855206109583
426	-1.47986555099487	0.892854392528534	-20.5905151367188	0.00386527273803949	0.00646266713738441	0.000293855206109583	-0.000680167751852423
427	-0.181168273091316	-0.405842900276184	-20.2658405303955	0.00613799272105098	-0.00749832857400179	0.000293855206109583	0.00386527273803949
428	-0.181168273091316	-0.0811685770750046	-20.0710372924805	0.00516396993771195	-0.00360223650932312	-0.00100484199356288	0.00354059832170606
429	-0.181168273091316	-0.730517208576202	-20.2658405303955	-0.0026282137259841	-0.00977104809135199	-0.0026282137259841	-0.00912170019000769
430	0.468180358409882	-0.730517208576202	-20.0061016082764	0.00516396993771195	-0.00522560812532902	0.00289124972186983	0.00289124972186983
431	-0.181168273091316	-0.730517208576202	-19.6814270019531	0.00354059832170606	-0.00295288790948689	-0.00619963090866804	-0.00847235135734081
432	-2.12921404838562	-0.405842900276184	-20.20090675354	0.00126787810586393	-0.00392691092565656	0.00418994715437293	0.00613799272105098
433	-0.830516874790192	0.568180024623871	-20.2658405303955	0.00808603875339031	-0.00165419070981443	-0.00295288790948689	0.00289124972186983
434	-0.181168273091316	0.243505731225014	-20.5905151367188	0.00743668992072344	0.0103587592020631	-0.00425158534198999	-0.00717365415766835
435	-0.830516874790192	0.568180024623871	-20.5255813598633	0.00256657530553639	0.00354059832170606	-0.00944637414067984	-0.00360223650932312
436	-0.181168273091316	-2.02921438217163	-19.8112964630127	0.0022419011220336	-0.00327756232582033	-0.00522560812532902	0.000618529506027699
437	0.468180358409882	-1.37986588478088	-19.8112964630127	0.00678734155371785	-0.00587495695799589	0.00776136433705688	0.00418994715437293
438	-1.47986555099487	0.568180024623871	-20.6554508209229	0.00321592413820326	0.000293855206109583	-0.00132951640989631	0.00906006153672934
439	-0.830516874790192	-0.730517208576202	-20.3307762145996	-0.00360223650932312	0.00841071270406246	-0.00847235135734081	0.00386527273803949
440	0.468180358409882	-1.05519151687622	-20.3957118988037	-0.00165419070981443	-0.00100484199356288	-3.08191010844894e-05	-0.00295288790948689
441	-1.47986555099487	0.568180024623871	-20.5255813598633	0.00906006153672934	-0.00425158534198999	-3.08191010844894e-05	-0.0110697457566857
442	1.11752903461456	-1.05519151687622	-19.8762321472168	-0.000355493422830477	0.000293855206109583	0.00873538758605719	0.00646266713738441
443	-0.181168273091316	-1.37986588478088	-19.7463626861572	0.011982130818069	0.00126787810586393	-0.00749832857400179	-3.08191010844894e-05
444	0.468180358409882	-1.70454013347626	-19.9411678314209	0.00418994715437293	-0.00100484199356288	-0.00360223650932312	0.00191722682211548
445	-0.181168273091316	-0.730517208576202	-20.1359710693359	-0.00457625929266214	0.00418994715437293	-0.0117190945893526	0.00451462110504508
446	-1.47986555099487	-0.405842900276184	-20.4606456756592	-0.00360223650932312	-0.00165419070981443	-0.00295288790948689	-0.00522560812532902
447	-0.830516874790192	0.568180024623871	-20.2658405303955	-3.08191010844894e-05	0.00386527273803949	0.00321592413820326	0.00743668992072344
448	1.7668776512146	-0.730517208576202	-20.4606456756592	0.00191722682211548	0.00256657530553639	-0.00814767740666866	0.00613799272105098
449	-1.47986555099487	-0.0811685770750046	-19.7463626861572	0.000293855206109583	0.011982130818069	-0.00360223650932312	-0.00295288790948689
450	-2.12921404838562	-0.405842900276184	-20.0061016082764	-0.00392691092565656	-0.00490093370899558	0.00548864435404539	-0.00100484199356288
451	1.11752903461456	-0.730517208576202	-20.4606456756592	-0.0026282137259841	0.00581331877037883	-0.0110697457566857	-3.08191010844894e-05
452	-1.47986555099487	0.568180024623871	-20.3957118988037	-0.00912170019000769	0.00516396993771195	-0.00555028254166245	0.0022419011220336
453	-3.42791152000427	0.568180024623871	-19.8762321472168	-0.00912170019000769	0.000618529506027699	0.000618529506027699	0.00841071270406246
454	1.11752903461456	-0.730517208576202	-20.0061016082764	-3.08191010844894e-05	0.00841071270406246	-0.0026282137259841	-0.000355493422830477
455	-0.830516874790192	-0.0811685770750046	-20.0710372924805	-0.00619963090866804	0.0022419011220336	-0.00197886489331722	-0.00587495695799589
456	-2.12921404838562	-0.0811685770750046	-20.0061016082764	-0.00295288790948689	0.00711201597005129	0.000618529506027699	0.00289124972186983
457	0.468180358409882	-0.405842900276184	-20.4606456756592	-0.00100484199356288	-0.0026282137259841	0.00678734155371785	0.00548864435404539
458	0.468180358409882	-1.37986588478088	-20.1359710693359	-0.00587495695799589	0.00386527273803949	0.00873538758605719	0.00581331877037883
459	-1.47986555099487	-0.0811685770750046	-20.2658405303955	-0.00555028254166245	0.000293855206109583	-0.00230353930965066	-0.00327756232582033
460	-2.12921404838562	0.243505731225014	-20.2658405303955	-0.0159398596733809	-0.00652430532500148	-0.00392691092565656	-0.00165419070981443
461	1.11752903461456	-0.405842900276184	-19.4866237640381	-3.08191010844894e-05	-0.00230353930965066	0.00159255252219737	-0.00587495695799589
462	-0.830516874790192	-0.0811685770750046	-19.5515575408936	-0.00490093370899558	-0.00197886489331722	-0.00555028254166245	-3.08191010844894e-05
463	0.468180358409882	-0.0811685770750046	-20.3957118988037	-0.00457625929266214	0.00354059832170606	0.00354059832170606	0.00451462110504508
464	-0.181168273091316	-0.405842900276184	-20.4606456756592	-0.00100484199356288	0.00451462110504508	-0.00782300252467394	0.00483929552137852
465	-0.830516874790192	-0.405842900276184	-20.20090675354	-0.00490093370899558	0.00613799272105098	-0.00555028254166245	-0.00555028254166245
466	-2.12921404838562	-0.0811685770750046	-19.8762321472168	-0.00360223650932312	0.00711201597005129	0.00321592413820326	-0.00100484199356288
467	-2.12921404838562	-0.405842900276184	-19.421688079834	-0.00782300252467394	-0.000355493422830477	0.00289124972186983	-0.00230353930965066
468	-0.830516874790192	0.243505731225014	-19.3567523956299	-0.000680167751852423	0.0103587592020631	-0.00360223650932312	0.00354059832170606
469	1.11752903461456	-0.730517208576202	-20.3307762145996	0.0022419011220336	0.000618529506027699	0.00191722682211548	-0.00490093370899558
470	-0.181168273091316	-0.405842900276184	-20.0061016082764	-0.00230353930965066	0.00548864435404539	0.00289124972186983	-0.0026282137259841
471	-0.830516874790192	-0.730517208576202	-20.3957118988037	-0.000355493422830477	-0.00717365415766835	-0.00197886489331722	-0.00749832857400179
472	0.468180358409882	-1.37986588478088	-20.0061016082764	-0.00944637414067984	-0.00457625929266214	0.00386527273803949	-0.0026282137259841
473	-0.830516874790192	-0.405842900276184	-20.0061016082764	0.00321592413820326	0.00743668992072344	-0.00100484199356288	0.00289124972186983
474	-2.12921404838562	-0.730517208576202	-19.6814270019531	-0.0107450718060136	0.00516396993771195	-0.00652430532500148	-0.00100484199356288
475	0.468180358409882	-0.730517208576202	-19.9411678314209	0.00906006153672934	0.00386527273803949	-0.00360223650932312	-0.00749832857400179
476	-0.181168273091316	-0.405842900276184	-20.5255813598633	0.000618529506027699	0.00776136433705688	-3.08191010844894e-05	-0.00555028254166245
477	-0.181168273091316	0.243505731225014	-20.2658405303955	0.0022419011220336	0.00776136433705688	-0.00879702530801296	0.000293855206109583
478	1.7668776512146	-0.405842900276184	-20.3307762145996	-0.00230353930965066	0.00159255252219737	0.00483929552137852	0.00126787810586393
479	-0.181168273091316	-1.05519151687622	-19.9411678314209	0.00581331877037883	0.00354059832170606	-0.00132951640989631	0.00613799272105098
480	-0.830516874790192	-0.405842900276184	-19.6814270019531	0.00386527273803949	0.00289124972186983	-0.0107450718060136	-3.08191010844894e-05
481	-4.07726001739502	0.892854392528534	-19.7463626861572	-0.00847235135734081	-0.000355493422830477	-0.0107450718060136	-3.08191010844894e-05
482	-1.47986555099487	0.568180024623871	-19.8112964630127	0.00386527273803949	0.00289124972186983	-0.00197886489331722	0.000943203864153475
483	1.7668776512146	-0.405842900276184	-19.8762321472168	0.000293855206109583	0.00613799272105098	-0.00944637414067984	0.00906006153672934
484	1.7668776512146	-0.730517208576202	-20.1359710693359	0.00451462110504508	0.00483929552137852	-0.00522560812532902	-0.0104203969240189
485	1.11752903461456	-1.37986588478088	-19.9411678314209	-0.00197886489331722	-0.000680167751852423	-3.08191010844894e-05	-0.00132951640989631
486	-0.830516874790192	-1.05519151687622	-19.9411678314209	0.00613799272105098	-0.00425158534198999	-0.00457625929266214	-3.08191010844894e-05
487	-2.12921404838562	1.21752870082855	-20.0710372924805	0.00386527273803949	-0.00197886489331722	0.00191722682211548	0.000943203864153475
488	-2.77856278419495	-0.405842900276184	-20.0710372924805	-0.00847235135734081	-0.00132951640989631	0.00873538758605719	-0.000355493422830477
489	1.11752903461456	-0.405842900276184	-20.4606456756592	0.00483929552137852	-3.08191010844894e-05	-0.0107450718060136	0.000293855206109583
490	-0.830516874790192	0.892854392528534	-20.4606456756592	0.00126787810586393	0.00126787810586393	-0.00425158534198999	-0.00132951640989631
491	1.11752903461456	-0.730517208576202	-20.0710372924805	0.0022419011220336	-0.00165419070981443	-0.00425158534198999	-0.00717365415766835
492	-0.181168273091316	-0.405842900276184	-20.1359710693359	0.00808603875339031	-0.00425158534198999	-0.00684897974133492	0.00418994715437293
493	-0.830516874790192	0.243505731225014	-20.1359710693359	0.00386527273803949	-0.00295288790948689	-0.00587495695799589	-0.00425158534198999
494	-0.830516874790192	-0.0811685770750046	-20.3957118988037	0.00418994715437293	0.000618529506027699	-0.00230353930965066	-0.00327756232582033
495	-3.42791152000427	0.568180024623871	-20.4606456756592	-0.00392691092565656	0.000618529506027699	-0.00847235135734081	0.00906006153672934
496	0.468180358409882	0.892854392528534	-20.4606456756592	-0.00587495695799589	-0.00425158534198999	-0.00132951640989631	0.00548864435404539
497	-0.181168273091316	-1.05519151687622	-20.0710372924805	0.00321592413820326	-0.00230353930965066	-0.00392691092565656	0.000943203864153475
498	-0.830516874790192	-0.0811685770750046	-20.4606456756592	0.000293855206109583	0.00516396993771195	0.00483929552137852	0.00256657530553639
499	1.11752903461456	-1.05519151687622	-20.0061016082764	0.000618529506027699	0.00418994715437293	-0.0146411629393697	-0.00360223650932312
500	-0.830516874790192	-1.70454013347626	-20.1359710693359	-0.00295288790948689	-0.00132951640989631	-0.00522560812532902	-0.00100484199356288
501	-0.181168273091316	-0.730517208576202	-20.2658405303955	0.000293855206109583	-0.00230353930965066	-0.00652430532500148	-0.00490093370899558
502	-2.12921404838562	-0.405842900276184	-20.1359710693359	-0.00684897974133492	-0.00132951640989631	-0.00457625929266214	0.00776136433705688
503	-0.830516874790192	0.243505731225014	-19.7463626861572	-0.00230353930965066	-0.00100484199356288	-0.00814767740666866	-3.08191010844894e-05
504	-1.47986555099487	0.568180024623871	-20.5255813598633	0.00126787810586393	0.00808603875339031	-0.00652430532500148	-0.00165419070981443
505	-1.47986555099487	0.243505731225014	-20.3957118988037	-0.000680167751852423	0.00159255252219737	-0.00587495695799589	-0.000680167751852423
506	1.7668776512146	-0.0811685770750046	-20.3307762145996	0.00126787810586393	-0.00392691092565656	-0.00847235135734081	-0.00165419070981443
507	0.468180358409882	-2.02921438217163	-20.1359710693359	0.00289124972186983	-0.00879702530801296	0.00321592413820326	0.00159255252219737
508	-1.47986555099487	0.243505731225014	-20.3307762145996	0.000618529506027699	0.00516396993771195	0.000943203864153475	0.00483929552137852
509	-1.47986555099487	-1.05519151687622	-20.4606456756592	-0.00944637414067984	0.00354059832170606	-0.0117190945893526	0.00354059832170606
510	1.7668776512146	-1.05519151687622	-19.9411678314209	0.00451462110504508	0.00386527273803949	-0.00619963090866804	0.00289124972186983
511	-2.12921404838562	0.243505731225014	-20.7203845977783	-0.00392691092565656	0.00613799272105098	-0.000355493422830477	-0.00327756232582033
512	-0.830516874790192	-0.405842900276184	-19.7463626861572	0.000618529506027699	-0.0026282137259841	-0.00749832857400179	-0.00457625929266214
513	1.7668776512146	-1.05519151687622	-20.0710372924805	-0.00132951640989631	-0.00522560812532902	-0.0026282137259841	0.00581331877037883
514	1.11752903461456	-1.70454013347626	-20.20090675354	0.00126787810586393	0.00711201597005129	-0.00522560812532902	0.00126787810586393
515	-0.181168273091316	-0.730517208576202	-20.0061016082764	0.000293855206109583	0.000943203864153475	-0.00717365415766835	0.000293855206109583
516	-4.07726001739502	0.243505731225014	-20.2658405303955	-0.00652430532500148	0.00256657530553639	0.00776136433705688	-0.00100484199356288
517	-2.12921404838562	0.243505731225014	-20.20090675354	0.00418994715437293	0.00613799272105098	0.00711201597005129	0.00191722682211548
518	1.11752903461456	-1.05519151687622	-19.9411678314209	0.00159255252219737	-0.00425158534198999	0.0022419011220336	0.00776136433705688
519	-0.830516874790192	-0.0811685770750046	-20.20090675354	0.00256657530553639	0.01100810803473	-0.00587495695799589	-3.08191010844894e-05
520	-0.830516874790192	-0.730517208576202	-20.3957118988037	-0.00197886489331722	-0.000355493422830477	-0.00490093370899558	-0.00522560812532902
521	-0.830516874790192	-0.405842900276184	-20.6554508209229	0.00256657530553639	-0.0175632312893867	-0.00295288790948689	-0.00132951640989631
522	-2.12921404838562	0.243505731225014	-20.4606456756592	-0.00555028254166245	0.00289124972186983	0.00191722682211548	-0.0026282137259841
523	-3.42791152000427	-1.05519151687622	-20.1359710693359	-0.0162645354866982	-0.00490093370899558	-3.08191010844894e-05	0.000618529506027699
524	1.11752903461456	-1.05519151687622	-20.20090675354	0.00191722682211548	0.00451462110504508	-0.00230353930965066	-3.08191010844894e-05
525	1.11752903461456	-0.0811685770750046	-20.2658405303955	0.00354059832170606	0.00743668992072344	-0.00555028254166245	-0.00977104809135199
526	-0.181168273091316	0.243505731225014	-20.1359710693359	0.000618529506027699	0.00289124972186983	-0.00327756232582033	-3.08191010844894e-05
527	-0.830516874790192	-0.405842900276184	-20.2658405303955	0.00711201597005129	-0.0133424662053585	-0.00197886489331722	0.00548864435404539
528	-0.181168273091316	-1.05519151687622	-20.0710372924805	0.0022419011220336	-0.00717365415766835	0.00613799272105098	-0.00197886489331722
529	-1.47986555099487	0.243505731225014	-20.1359710693359	0.00256657530553639	0.000293855206109583	0.00289124972186983	0.00159255252219737
530	-1.47986555099487	0.243505731225014	-20.2658405303955	-0.00912170019000769	0.00938473641872406	-0.00684897974133492	0.0022419011220336
531	0.468180358409882	-0.0811685770750046	-19.7463626861572	0.000618529506027699	0.00256657530553639	-0.00490093370899558	-0.000680167751852423
532	0.468180358409882	-1.05519151687622	-20.4606456756592	0.00159255252219737	0.00321592413820326	0.00906006153672934	-0.000355493422830477
533	0.468180358409882	0.243505731225014	-20.4606456756592	0.000293855206109583	0.00451462110504508	-0.000355493422830477	0.000618529506027699
534	-1.47986555099487	-0.0811685770750046	-20.5905151367188	-0.0026282137259841	0.00483929552137852	0.00191722682211548	-0.00652430532500148
535	-0.830516874790192	-0.405842900276184	-20.5255813598633	-0.00230353930965066	0.00743668992072344	-0.00652430532500148	0.00256657530553639
536	0.468180358409882	-0.730517208576202	-20.20090675354	-0.00782300252467394	-0.00457625929266214	-0.00490093370899558	-0.00555028254166245
537	-2.77856278419495	-0.0811685770750046	-20.0061016082764	-0.00360223650932312	0.00256657530553639	0.00711201597005129	-0.00132951640989631
538	-1.47986555099487	0.243505731225014	-20.1359710693359	-0.00360223650932312	-3.08191010844894e-05	-0.00295288790948689	-0.0026282137259841
539	1.11752903461456	-0.730517208576202	-20.3957118988037	0.00354059832170606	0.00841071270406246	0.0022419011220336	-0.00652430532500148
540	0.468180358409882	-0.0811685770750046	-20.3307762145996	-0.00132951640989631	-0.000355493422830477	-0.00814767740666866	-0.00230353930965066
541	-1.47986555099487	-0.730517208576202	-19.9411678314209	0.00418994715437293	-0.00717365415766835	0.000618529506027699	-0.00912170019000769
542	1.7668776512146	-2.35388875007629	-19.9411678314209	0.00256657530553639	-0.00717365415766835	-0.00197886489331722	0.00646266713738441
543	0.468180358409882	-0.405842900276184	-19.9411678314209	0.00386527273803949	-0.00230353930965066	0.00289124972186983	0.000618529506027699
544	-2.77856278419495	0.568180024623871	-20.0061016082764	0.000293855206109583	0.00256657530553639	-0.00652430532500148	0.00386527273803949
545	1.7668776512146	0.243505731225014	-20.5255813598633	-0.0026282137259841	0.00159255252219737	0.00126787810586393	-0.00814767740666866
546	0.468180358409882	-0.0811685770750046	-20.7853202819824	0.00159255252219737	0.000618529506027699	-0.00587495695799589	0.00289124972186983
547	0.468180358409882	-0.730517208576202	-20.3307762145996	-0.00100484199356288	0.000943203864153475	0.000943203864153475	-0.000355493422830477
548	-0.830516874790192	-0.0811685770750046	-20.4606456756592	0.000618529506027699	-0.00555028254166245	-0.00165419070981443	0.00289124972186983
549	0.468180358409882	-1.70454013347626	-20.20090675354	0.000293855206109583	-0.0026282137259841	0.00159255252219737	0.00289124972186983
550	-2.12921404838562	-0.730517208576202	-19.8112964630127	-0.00490093370899558	-0.00295288790948689	-0.00847235135734081	-0.00360223650932312
551	-1.47986555099487	-0.0811685770750046	-20.2658405303955	-0.00814767740666866	-0.00360223650932312	-0.00132951640989631	-0.00652430532500148
552	-0.830516874790192	0.568180024623871	-20.3957118988037	0.00191722682211548	0.00516396993771195	0.00159255252219737	-0.000355493422830477
553	-0.181168273091316	0.243505731225014	-20.7853202819824	-0.00457625929266214	0.00126787810586393	-0.0026282137259841	0.000618529506027699
554	0.468180358409882	0.243505731225014	-20.6554508209229	0.00126787810586393	-0.00360223650932312	-0.0026282137259841	-0.000680167751852423
555	-0.830516874790192	-0.0811685770750046	-20.3957118988037	0.0022419011220336	-0.00490093370899558	-0.00197886489331722	-0.00490093370899558
556	-0.830516874790192	-0.730517208576202	-20.0061016082764	0.0022419011220336	-0.00782300252467394	0.000943203864153475	-0.000680167751852423
557	0.468180358409882	-0.730517208576202	-19.8762321472168	0.00256657530553639	-0.000355493422830477	0.00256657530553639	-0.00230353930965066
558	-3.42791152000427	0.243505731225014	-20.6554508209229	-0.00425158534198999	-0.00197886489331722	0.00483929552137852	0.00321592413820326
559	2.41622614860535	-1.05519151687622	-20.3957118988037	-0.000355493422830477	0.0132808275520802	-0.00457625929266214	-0.00230353930965066
560	-0.181168273091316	0.568180024623871	-20.9801254272461	0.00613799272105098	0.000618529506027699	-0.0139918150380254	0.00126787810586393
561	0.468180358409882	-0.730517208576202	-20.7203845977783	-0.00100484199356288	-3.08191010844894e-05	0.00159255252219737	0.00743668992072344
562	-0.830516874790192	-0.0811685770750046	-20.20090675354	0.00159255252219737	-0.00522560812532902	-0.0123684434220195	0.00581331877037883
563	-1.47986555099487	-0.405842900276184	-20.20090675354	0.000943203864153475	-0.00490093370899558	-0.00165419070981443	0.00548864435404539
564	-1.47986555099487	-0.730517208576202	-20.4606456756592	-0.00457625929266214	0.000618529506027699	0.00418994715437293	0.00548864435404539
565	-2.77856278419495	-1.05519151687622	-20.2658405303955	-0.00555028254166245	0.00646266713738441	-0.00717365415766835	0.00548864435404539
566	-2.12921404838562	0.568180024623871	-20.7203845977783	-0.00132951640989631	-0.00392691092565656	-0.00197886489331722	-0.00619963090866804
567	-0.830516874790192	0.243505731225014	-20.6554508209229	0.00159255252219737	0.00126787810586393	-0.00132951640989631	0.00646266713738441
568	1.7668776512146	-0.730517208576202	-20.3307762145996	0.00581331877037883	0.0100340843200684	-0.00912170019000769	0.00483929552137852
569	-0.181168273091316	0.243505731225014	-20.0061016082764	-0.00360223650932312	0.00451462110504508	-0.00327756232582033	0.00256657530553639
570	0.468180358409882	-1.05519151687622	-20.1359710693359	0.00289124972186983	0.00191722682211548	-0.00522560812532902	-0.00555028254166245
571	-0.830516874790192	0.568180024623871	-20.3957118988037	-0.00230353930965066	0.00159255252219737	-0.000355493422830477	-0.00165419070981443
572	-1.47986555099487	-0.0811685770750046	-20.0710372924805	-0.00360223650932312	-0.00490093370899558	-0.00100484199356288	0.00418994715437293
573	-0.830516874790192	-1.05519151687622	-19.9411678314209	0.00516396993771195	0.00776136433705688	0.00289124972186983	0.01100810803473
574	1.11752903461456	-0.730517208576202	-20.0710372924805	-0.00327756232582033	-3.08191010844894e-05	-0.00944637414067984	0.00646266713738441
575	0.468180358409882	-0.405842900276184	-19.8762321472168	0.00581331877037883	0.00451462110504508	-0.0104203969240189	-0.00555028254166245
576	-2.12921404838562	-0.0811685770750046	-20.0710372924805	0.000293855206109583	-0.00490093370899558	0.0022419011220336	0.00256657530553639
577	-0.181168273091316	-0.730517208576202	-20.5255813598633	-0.00100484199356288	-0.00360223650932312	0.000618529506027699	0.00516396993771195
578	0.468180358409882	-0.405842900276184	-20.0710372924805	0.00386527273803949	0.00938473641872406	-0.00197886489331722	-0.00132951640989631
579	-4.07726001739502	-0.0811685770750046	-20.20090675354	-0.0136671401560307	0.00808603875339031	-0.0026282137259841	-0.00587495695799589
580	1.11752903461456	-0.730517208576202	-20.0061016082764	0.00289124972186983	0.0103587592020631	-0.00392691092565656	-3.08191010844894e-05
581	-1.47986555099487	-0.0811685770750046	-19.9411678314209	-0.0026282137259841	-0.00100484199356288	-0.00717365415766835	0.00256657530553639
582	1.7668776512146	-0.405842900276184	-19.8112964630127	-0.00100484199356288	0.00256657530553639	-0.00392691092565656	0.000618529506027699
583	1.11752903461456	0.243505731225014	-20.3957118988037	0.00451462110504508	-0.00132951640989631	-0.0026282137259841	0.000293855206109583
584	-1.47986555099487	-0.405842900276184	-20.3307762145996	-0.00165419070981443	0.000943203864153475	0.000943203864153475	-0.00652430532500148
585	-2.12921404838562	0.243505731225014	-20.2658405303955	0.00516396993771195	0.00321592413820326	-0.0100957229733467	-0.00230353930965066
586	-2.77856278419495	0.243505731225014	-20.1359710693359	-0.00879702530801296	0.00159255252219737	0.00256657530553639	-0.00425158534198999
587	1.11752903461456	-0.0811685770750046	-20.3307762145996	0.00191722682211548	0.00159255252219737	-0.00132951640989631	0.00451462110504508
588	0.468180358409882	-0.730517208576202	-20.0710372924805	0.00451462110504508	0.000618529506027699	-0.00165419070981443	-0.00555028254166245
589	-0.830516874790192	0.243505731225014	-20.4606456756592	-0.00490093370899558	0.01100810803473	-0.00165419070981443	-0.00197886489331722
590	1.7668776512146	-0.405842900276184	-20.3957118988037	0.000943203864153475	0.0022419011220336	-0.00977104809135199	-0.00619963090866804
591	0.468180358409882	-1.70454013347626	-20.0061016082764	-0.00457625929266214	-0.0117190945893526	-0.00165419070981443	-0.00197886489331722
592	-2.12921404838562	0.243505731225014	-19.9411678314209	0.000618529506027699	0.000293855206109583	0.00386527273803949	-0.00457625929266214
593	-3.42791152000427	0.568180024623871	-20.20090675354	-0.00490093370899558	-0.0026282137259841	-0.00555028254166245	-0.000680167751852423
594	-1.47986555099487	0.243505731225014	-19.9411678314209	-0.00132951640989631	0.00873538758605719	-0.00522560812532902	-0.00360223650932312
595	0.468180358409882	0.243505731225014	-20.3957118988037	0.000293855206109583	0.00256657530553639	-0.00425158534198999	-0.0136671401560307
596	0.468180358409882	-0.405842900276184	-20.0710372924805	-0.00197886489331722	-0.00295288790948689	-0.00132951640989631	-0.00360223650932312
597	-0.181168273091316	-0.405842900276184	-20.0710372924805	0.00126787810586393	0.0022419011220336	-0.00977104809135199	0.00516396993771195
598	0.468180358409882	-0.730517208576202	-20.3957118988037	0.0116574559360743	-0.0113944197073579	0.00256657530553639	-0.00100484199356288
599	1.11752903461456	-0.405842900276184	-20.0710372924805	-0.00197886489331722	0.00743668992072344	-0.00490093370899558	0.000293855206109583
600	-2.77856278419495	-1.05519151687622	-19.8762321472168	-0.00555028254166245	0.00483929552137852	-0.00197886489331722	-0.00230353930965066
601	-0.830516874790192	-0.0811685770750046	-19.9411678314209	-0.00782300252467394	0.00386527273803949	0.00516396993771195	0.000618529506027699
602	-0.830516874790192	0.568180024623871	-20.2658405303955	0.0022419011220336	0.00256657530553639	-0.000355493422830477	-0.00100484199356288
603	0.468180358409882	-0.730517208576202	-20.3307762145996	-0.0026282137259841	-0.00295288790948689	-0.00944637414067984	0.00646266713738441
604	0.468180358409882	-1.05519151687622	-20.1359710693359	0.00321592413820326	0.000943203864153475	-0.00100484199356288	-0.00879702530801296
605	0.468180358409882	-2.02921438217163	-19.6164932250977	-0.00684897974133492	-0.00165419070981443	-0.00327756232582033	-0.00230353930965066
606	1.7668776512146	-0.405842900276184	-19.7463626861572	-0.00749832857400179	0.00191722682211548	0.00646266713738441	-0.00490093370899558
607	-2.77856278419495	0.243505731225014	-19.421688079834	-0.00977104809135199	-0.00197886489331722	-0.00619963090866804	-0.00100484199356288
608	-1.47986555099487	0.568180024623871	-19.9411678314209	0.00256657530553639	-0.00295288790948689	0.000618529506027699	-3.08191010844894e-05
609	1.7668776512146	-1.05519151687622	-20.20090675354	-0.0026282137259841	0.00776136433705688	-0.00782300252467394	-0.0026282137259841
610	-0.181168273091316	0.568180024623871	-20.5255813598633	0.0022419011220336	0.0116574559360743	-0.00977104809135199	-0.0149658378213644
611	-0.181168273091316	0.243505731225014	-20.0061016082764	-0.00847235135734081	0.00841071270406246	-0.00295288790948689	-0.00360223650932312
612	0.468180358409882	-2.35388875007629	-20.0061016082764	0.00256657530553639	-0.00652430532500148	-3.08191010844894e-05	-0.0026282137259841
613	-0.181168273091316	-0.0811685770750046	-19.9411678314209	-0.00425158534198999	0.0100340843200684	0.00613799272105098	-0.00490093370899558
614	-2.12921404838562	-0.730517208576202	-20.0061016082764	-0.00879702530801296	0.00548864435404539	0.00906006153672934	0.00256657530553639
615	1.11752903461456	-0.730517208576202	-20.20090675354	-0.0026282137259841	0.00451462110504508	-0.00782300252467394	-0.00457625929266214
616	-0.830516874790192	0.568180024623871	-20.8502559661865	-0.00814767740666866	-0.00132951640989631	0.000943203864153475	-0.00522560812532902
617	1.11752903461456	-0.0811685770750046	-20.4606456756592	0.00256657530553639	0.011982130818069	0.00451462110504508	0.00516396993771195
618	-0.830516874790192	-0.730517208576202	-19.9411678314209	-0.00555028254166245	0.00418994715437293	0.000943203864153475	-0.000355493422830477
619	-0.181168273091316	-0.730517208576202	-20.1359710693359	-0.00392691092565656	-0.00522560812532902	0.00126787810586393	-0.00457625929266214
620	-0.830516874790192	0.568180024623871	-20.0710372924805	-0.000355493422830477	0.00126787810586393	-0.00230353930965066	-0.0026282137259841
621	-1.47986555099487	-0.730517208576202	-19.9411678314209	-0.0146411629393697	-0.00360223650932312	0.00321592413820326	0.00256657530553639
622	0.468180358409882	0.568180024623871	-20.0061016082764	-0.000680167751852423	0.000943203864153475	0.00321592413820326	0.00159255252219737
623	-0.830516874790192	0.243505731225014	-20.0061016082764	-0.00490093370899558	-0.00132951640989631	-0.000680167751852423	0.00256657530553639
624	-0.181168273091316	-0.0811685770750046	-19.8112964630127	-0.00717365415766835	0.000618529506027699	-0.00814767740666866	0.000943203864153475
625	-0.830516874790192	0.568180024623871	-19.4866237640381	-0.00912170019000769	0.00483929552137852	-0.00295288790948689	-0.00327756232582033
626	-0.830516874790192	-0.730517208576202	-20.20090675354	-0.00782300252467394	-0.0126931173726916	-0.000355493422830477	-0.0026282137259841
627	-0.181168273091316	0.243505731225014	-20.0061016082764	-0.00619963090866804	-0.000355493422830477	-0.00100484199356288	0.00970941036939621
628	-2.12921404838562	0.243505731225014	-20.2658405303955	-0.00230353930965066	0.00126787810586393	0.00548864435404539	0.00191722682211548
629	-0.830516874790192	-0.0811685770750046	-20.1359710693359	-0.00555028254166245	0.00516396993771195	0.0022419011220336	0.00386527273803949
630	0.468180358409882	0.243505731225014	-20.7203845977783	-0.00392691092565656	-3.08191010844894e-05	-0.00555028254166245	-0.00944637414067984
631	-1.47986555099487	0.568180024623871	-20.5905151367188	0.00191722682211548	-0.000355493422830477	-0.000680167751852423	-0.00425158534198999
632	-0.830516874790192	-0.0811685770750046	-20.20090675354	0.00873538758605719	-0.00295288790948689	-0.00652430532500148	0.00354059832170606
633	-0.830516874790192	-1.37986588478088	-20.0061016082764	0.00126787810586393	-0.00100484199356288	-0.00879702530801296	-0.00165419070981443
634	-0.830516874790192	0.892854392528534	-20.0061016082764	-0.00457625929266214	-0.00132951640989631	-3.08191010844894e-05	-0.00327756232582033
635	-3.42791152000427	0.243505731225014	-20.20090675354	-0.00619963090866804	0.000943203864153475	-0.00457625929266214	0.00159255252219737
636	0.468180358409882	-0.405842900276184	-19.6814270019531	-0.000680167751852423	-0.00587495695799589	-0.00522560812532902	0.00321592413820326
637	-0.830516874790192	-0.0811685770750046	-20.1359710693359	0.000293855206109583	-0.000355493422830477	-0.000355493422830477	-3.08191010844894e-05
638	-0.181168273091316	0.243505731225014	-20.4606456756592	0.00289124972186983	0.00418994715437293	0.00159255252219737	-0.00295288790948689
639	1.11752903461456	-1.05519151687622	-19.8112964630127	0.00126787810586393	0.00256657530553639	-0.00522560812532902	-0.00327756232582033
640	-0.181168273091316	-1.70454013347626	-19.6814270019531	-0.00165419070981443	-0.00684897974133492	-0.0104203969240189	-0.00165419070981443
641	-0.830516874790192	0.243505731225014	-20.3957118988037	-0.00132951640989631	-0.00522560812532902	0.0113327819854021	-0.000680167751852423
642	-2.12921404838562	-0.730517208576202	-20.20090675354	-0.00879702530801296	0.000293855206109583	0.00386527273803949	0.00743668992072344
643	-0.830516874790192	0.568180024623871	-20.5905151367188	0.00191722682211548	0.00191722682211548	-0.00717365415766835	-0.00100484199356288
644	-0.830516874790192	-0.0811685770750046	-20.5905151367188	0.00451462110504508	0.00321592413820326	-0.00100484199356288	0.00581331877037883
645	-0.181168273091316	0.568180024623871	-20.5255813598633	0.000618529506027699	0.00678734155371785	-0.00782300252467394	-0.00425158534198999
646	-0.830516874790192	0.568180024623871	-20.3307762145996	-0.00132951640989631	-0.00100484199356288	0.00841071270406246	-0.00555028254166245
647	-2.12921404838562	-1.05519151687622	-20.2658405303955	0.00321592413820326	-0.00555028254166245	-0.000355493422830477	0.00159255252219737
648	1.11752903461456	-0.730517208576202	-20.7203845977783	0.00841071270406246	0.0022419011220336	-0.00392691092565656	0.00613799272105098
649	-1.47986555099487	-0.405842900276184	-20.3307762145996	-0.00717365415766835	0.00321592413820326	0.00256657530553639	0.00581331877037883
650	-2.12921404838562	0.243505731225014	-20.3307762145996	-3.08191010844894e-05	0.000293855206109583	-0.00360223650932312	-0.00327756232582033
651	-0.181168273091316	-0.405842900276184	-20.5905151367188	-0.000355493422830477	-0.00197886489331722	-0.00879702530801296	-0.00684897974133492
652	-0.181168273091316	-0.0811685770750046	-20.5255813598633	0.00126787810586393	-0.00165419070981443	0.00321592413820326	-0.000355493422830477
653	-0.181168273091316	-1.05519151687622	-19.8762321472168	0.00743668992072344	-0.00230353930965066	-0.00944637414067984	-3.08191010844894e-05
654	1.11752903461456	-2.02921438217163	-20.3307762145996	0.00516396993771195	-0.00652430532500148	0.00321592413820326	-0.00197886489331722
655	0.468180358409882	-0.0811685770750046	-20.3957118988037	0.000618529506027699	-0.00197886489331722	-0.00555028254166245	-0.00749832857400179
656	-1.47986555099487	-1.05519151687622	-20.1359710693359	-0.00490093370899558	-0.000680167751852423	-0.0123684434220195	-0.000680167751852423
657	-1.47986555099487	0.243505731225014	-20.0710372924805	-0.00132951640989631	-0.00295288790948689	0.00646266713738441	-0.000355493422830477
658	-0.181168273091316	0.243505731225014	-20.5905151367188	-0.00684897974133492	-0.000355493422830477	0.000943203864153475	0.00516396993771195
659	0.468180358409882	-1.05519151687622	-20.1359710693359	-0.00295288790948689	-0.0026282137259841	0.000943203864153475	-0.00230353930965066
660	-1.47986555099487	0.243505731225014	-20.3957118988037	-0.00197886489331722	-0.00165419070981443	0.00256657530553639	-0.0107450718060136
661	-2.12921404838562	-1.05519151687622	-20.7203845977783	-0.00457625929266214	-0.0120437685400248	-3.08191010844894e-05	-0.00132951640989631
662	1.11752903461456	-0.730517208576202	-20.3307762145996	-0.000680167751852423	-0.00652430532500148	0.00451462110504508	0.00354059832170606
663	-2.12921404838562	-0.730517208576202	-20.3307762145996	-0.00425158534198999	-0.000355493422830477	0.0022419011220336	0.00678734155371785
664	-0.830516874790192	-0.405842900276184	-20.0061016082764	-0.00490093370899558	0.00516396993771195	0.0022419011220336	0.00354059832170606
665	-0.181168273091316	0.243505731225014	-20.20090675354	0.00256657530553639	-0.00392691092565656	-0.00457625929266214	-0.00490093370899558
666	-1.47986555099487	0.568180024623871	-20.5255813598633	-0.00165419070981443	0.00548864435404539	-0.00684897974133492	-0.000680167751852423
667	-0.830516874790192	-0.730517208576202	-20.2658405303955	-0.00392691092565656	0.00126787810586393	0.00613799272105098	0.00808603875339031
668	-0.830516874790192	-1.05519151687622	-20.6554508209229	0.000618529506027699	-0.00522560812532902	-0.00100484199356288	0.00386527273803949
669	0.468180358409882	0.243505731225014	-20.5255813598633	-0.00100484199356288	0.00354059832170606	0.00256657530553639	-0.00165419070981443
670	-2.12921404838562	-0.730517208576202	-20.3307762145996	-0.00879702530801296	0.0022419011220336	0.00483929552137852	-0.0026282137259841
671	-0.830516874790192	0.243505731225014	-20.5905151367188	-0.00100484199356288	-0.00619963090866804	-0.00717365415766835	-0.00197886489331722
672	0.468180358409882	-0.405842900276184	-20.5255813598633	-0.00457625929266214	-0.00295288790948689	0.00256657530553639	-0.00295288790948689
673	-1.47986555099487	0.243505731225014	-20.3957118988037	0.000943203864153475	0.00451462110504508	0.000618529506027699	-3.08191010844894e-05
674	-0.181168273091316	0.243505731225014	-20.5905151367188	-0.00132951640989631	0.00808603875339031	-0.0026282137259841	-0.00295288790948689
675	-0.181168273091316	-1.05519151687622	-20.5905151367188	-0.00132951640989631	-0.00684897974133492	0.00256657530553639	-0.00587495695799589
676	-2.12921404838562	0.568180024623871	-20.4606456756592	-0.00165419070981443	0.00646266713738441	0.00289124972186983	-0.00684897974133492
677	-2.77856278419495	0.568180024623871	-20.5255813598633	-0.00295288790948689	0.00451462110504508	0.00159255252219737	0.0106834331527352
678	-1.47986555099487	0.568180024623871	-20.4606456756592	-0.00197886489331722	0.00808603875339031	0.00354059832170606	0.000943203864153475
679	0.468180358409882	-1.05519151687622	-19.9411678314209	-0.000355493422830477	0.00678734155371785	-0.00879702530801296	0.00126787810586393
680	1.11752903461456	0.243505731225014	-20.7203845977783	-0.00165419070981443	0.0022419011220336	-0.00327756232582033	-0.00165419070981443
681	0.468180358409882	-0.405842900276184	-20.4606456756592	0.00191722682211548	-0.0026282137259841	-0.00457625929266214	-0.00717365415766835
682	-0.830516874790192	-1.37986588478088	-20.5255813598633	-0.00457625929266214	-0.00522560812532902	0.00678734155371785	0.00743668992072344
683	1.11752903461456	-0.0811685770750046	-20.5255813598633	0.00483929552137852	-0.0026282137259841	0.000293855206109583	0.00516396993771195
684	-3.42791152000427	-0.405842900276184	-20.20090675354	-0.00912170019000769	0.00808603875339031	0.000618529506027699	-0.00782300252467394
685	0.468180358409882	-0.730517208576202	-19.9411678314209	0.00938473641872406	0.00548864435404539	-0.00814767740666866	-0.00197886489331722
686	1.7668776512146	-0.405842900276184	-20.20090675354	-0.00132951640989631	0.00548864435404539	-0.00360223650932312	0.00289124972186983
687	0.468180358409882	-0.0811685770750046	-20.6554508209229	-0.00360223650932312	0.00678734155371785	0.00418994715437293	0.000293855206109583
688	-0.830516874790192	0.568180024623871	-20.5255813598633	-0.00100484199356288	0.00191722682211548	-3.08191010844894e-05	0.00126787810586393
689	1.11752903461456	-2.35388875007629	-20.3307762145996	-0.00912170019000769	-0.00165419070981443	-0.00490093370899558	-0.00230353930965066
690	-0.830516874790192	0.243505731225014	-20.5255813598633	-0.00425158534198999	-0.00165419070981443	-0.00652430532500148	-0.0136671401560307
691	-2.77856278419495	0.568180024623871	-20.4606456756592	-0.00847235135734081	0.0022419011220336	-0.00684897974133492	-0.00555028254166245
692	0.468180358409882	-0.405842900276184	-20.20090675354	-3.08191010844894e-05	0.00126787810586393	0.00516396993771195	0.00354059832170606
693	0.468180358409882	-0.0811685770750046	-20.5905151367188	0.00354059832170606	0.00159255252219737	0.00776136433705688	-0.00619963090866804
694	0.468180358409882	-0.730517208576202	-20.4606456756592	-0.0026282137259841	0.00970941036939621	-0.0110697457566857	0.00678734155371785
695	-0.830516874790192	-0.405842900276184	-20.3307762145996	-0.00457625929266214	-0.00327756232582033	-0.00490093370899558	-0.00457625929266214
696	-0.830516874790192	-0.405842900276184	-20.7853202819824	-0.00327756232582033	-0.00912170019000769	-0.00652430532500148	0.00516396993771195
697	0.468180358409882	-0.730517208576202	-20.3307762145996	-0.00490093370899558	-0.00100484199356288	-0.00360223650932312	0.00970941036939621
698	-3.42791152000427	0.243505731225014	-20.20090675354	-0.00847235135734081	0.00321592413820326	-0.00197886489331722	0.00289124972186983
699	-1.47986555099487	0.568180024623871	-20.3307762145996	-0.00490093370899558	0.00191722682211548	-0.00457625929266214	-0.00457625929266214
700	-0.181168273091316	0.243505731225014	-20.7853202819824	-0.00425158534198999	0.000943203864153475	-0.0149658378213644	-0.00230353930965066
701	0.468180358409882	-0.730517208576202	-20.3307762145996	-0.00165419070981443	-0.000355493422830477	-0.00457625929266214	-0.00230353930965066
702	-0.181168273091316	-1.37986588478088	-20.3957118988037	-3.08191010844894e-05	-0.00165419070981443	0.00516396993771195	0.00386527273803949
703	-1.47986555099487	-0.0811685770750046	-20.4606456756592	0.000618529506027699	-0.00717365415766835	-0.00847235135734081	0.0022419011220336
704	-0.830516874790192	0.243505731225014	-20.3307762145996	0.00191722682211548	0.00776136433705688	0.00321592413820326	-0.00132951640989631
705	-2.12921404838562	-0.0811685770750046	-20.2658405303955	-0.00847235135734081	0.00256657530553639	-0.00457625929266214	-0.00619963090866804
706	-0.830516874790192	0.243505731225014	-20.4606456756592	0.00451462110504508	0.0022419011220336	-0.00230353930965066	-0.00392691092565656
707	-1.47986555099487	0.243505731225014	-20.9801254272461	0.00386527273803949	-0.00132951640989631	0.00906006153672934	0.00159255252219737
708	-0.181168273091316	-0.405842900276184	-20.3957118988037	-0.000680167751852423	0.00678734155371785	0.00354059832170606	0.00126787810586393
709	-0.830516874790192	-0.0811685770750046	-20.4606456756592	-3.08191010844894e-05	-0.00392691092565656	-0.00490093370899558	-0.00132951640989631
710	0.468180358409882	-1.05519151687622	-20.20090675354	-3.08191010844894e-05	-0.000680167751852423	0.00159255252219737	-0.0104203969240189
711	-0.830516874790192	0.568180024623871	-20.3957118988037	-0.00100484199356288	-0.00132951640989631	-0.00457625929266214	-0.00944637414067984
712	-4.72660875320435	0.243505731225014	-20.3957118988037	-0.0113944197073579	0.00451462110504508	0.000618529506027699	0.00386527273803949
713	-0.830516874790192	0.892854392528534	-20.7203845977783	0.000618529506027699	0.0022419011220336	-0.00360223650932312	-0.00457625929266214
714	-0.830516874790192	0.568180024623871	-20.8502559661865	0.00191722682211548	0.01100810803473	-0.00490093370899558	-0.00165419070981443
715	0.468180358409882	0.243505731225014	-20.6554508209229	-0.00100484199356288	-3.08191010844894e-05	0.000293855206109583	0.00191722682211548
716	0.468180358409882	-0.730517208576202	-20.3957118988037	-0.00295288790948689	-0.00230353930965066	-0.00912170019000769	-0.00197886489331722
717	0.468180358409882	-1.37986588478088	-20.20090675354	-0.00100484199356288	-0.00165419070981443	-0.00295288790948689	0.00548864435404539
718	-0.830516874790192	0.568180024623871	-20.20090675354	0.00841071270406246	0.0136055024340749	-0.00490093370899558	0.000618529506027699
719	-2.77856278419495	0.243505731225014	-20.7203845977783	-0.00457625929266214	0.01100810803473	-0.00879702530801296	-0.000355493422830477
720	1.11752903461456	-1.05519151687622	-20.3957118988037	0.00126787810586393	0.00743668992072344	-3.08191010844894e-05	-0.00100484199356288
721	0.468180358409882	0.243505731225014	-20.6554508209229	0.0022419011220336	0.00841071270406246	-0.0175632312893867	-0.000680167751852423
722	-0.181168273091316	-0.405842900276184	-20.3957118988037	-0.00165419070981443	0.000293855206109583	-0.00360223650932312	0.000618529506027699
723	1.11752903461456	-1.05519151687622	-20.5905151367188	0.00483929552137852	0.000293855206109583	0.00126787810586393	0.00418994715437293
724	1.7668776512146	-1.05519151687622	-20.5255813598633	-0.00197886489331722	-0.00327756232582033	-0.00944637414067984	0.00483929552137852
725	-0.181168273091316	-0.0811685770750046	-20.7203845977783	-0.00197886489331722	0.000943203864153475	-0.0172385573387146	-0.00230353930965066
726	-2.12921404838562	-0.405842900276184	-20.6554508209229	-0.00295288790948689	0.00386527273803949	-0.00782300252467394	0.0022419011220336
727	1.11752903461456	-0.405842900276184	-20.3957118988037	0.00256657530553639	-0.00100484199356288	-0.00295288790948689	-0.000355493422830477
728	-1.47986555099487	0.568180024623871	-20.6554508209229	0.00613799272105098	0.00776136433705688	-0.00457625929266214	0.00776136433705688
729	1.11752903461456	-0.730517208576202	-20.5255813598633	0.000618529506027699	0.00386527273803949	-0.00522560812532902	-0.00100484199356288
730	1.11752903461456	-1.05519151687622	-20.0710372924805	0.000618529506027699	-0.00165419070981443	-0.00457625929266214	-0.000355493422830477
731	0.468180358409882	-1.37986588478088	-20.0061016082764	0.00126787810586393	-0.00814767740666866	-0.00587495695799589	-0.00295288790948689
732	-2.12921404838562	0.568180024623871	-20.5255813598633	0.00126787810586393	-0.00327756232582033	0.00678734155371785	0.00581331877037883
733	-3.42791152000427	0.243505731225014	-20.5905151367188	-0.00555028254166245	-0.00165419070981443	0.0022419011220336	0.00581331877037883
734	-0.830516874790192	0.568180024623871	-20.9801254272461	0.000618529506027699	0.0022419011220336	-0.00814767740666866	-0.000355493422830477
735	1.11752903461456	-0.0811685770750046	-20.8502559661865	-0.00327756232582033	0.00418994715437293	-0.0110697457566857	0.00321592413820326
736	1.11752903461456	-0.730517208576202	-20.3307762145996	0.00841071270406246	-0.00749832857400179	0.00126787810586393	0.00483929552137852
737	-0.830516874790192	0.568180024623871	-20.5255813598633	0.000943203864153475	-0.00619963090866804	0.00418994715437293	0.0022419011220336
738	-0.181168273091316	-2.02921438217163	-20.5255813598633	0.000293855206109583	-0.00132951640989631	-0.00197886489331722	0.000618529506027699
739	1.7668776512146	-1.37986588478088	-20.6554508209229	0.000618529506027699	-3.08191010844894e-05	-0.00197886489331722	0.00289124972186983
740	-4.07726001739502	0.568180024623871	-20.6554508209229	-0.00360223650932312	0.000293855206109583	-0.00782300252467394	-0.00197886489331722
741	1.11752903461456	-0.405842900276184	-20.8502559661865	0.00970941036939621	-0.00295288790948689	-0.00132951640989631	-0.00360223650932312
742	-0.181168273091316	0.243505731225014	-20.7203845977783	-0.00295288790948689	0.00321592413820326	0.000943203864153475	0.00841071270406246
743	-0.181168273091316	0.243505731225014	-20.1359710693359	0.00808603875339031	-0.00100484199356288	0.00711201597005129	0.00548864435404539
744	1.11752903461456	-1.70454013347626	-20.0061016082764	-0.000355493422830477	0.00126787810586393	-0.00944637414067984	-3.08191010844894e-05
745	1.7668776512146	-1.70454013347626	-20.3957118988037	-0.000355493422830477	0.00159255252219737	-0.00197886489331722	-0.00652430532500148
746	1.11752903461456	-0.0811685770750046	-20.4606456756592	0.00354059832170606	0.000293855206109583	0.000943203864153475	-0.000680167751852423
747	-4.07726001739502	0.243505731225014	-20.3307762145996	-0.00652430532500148	-0.00555028254166245	-0.00392691092565656	0.00451462110504508
748	-1.47986555099487	-0.0811685770750046	-20.4606456756592	0.00841071270406246	-0.00165419070981443	-0.00522560812532902	-0.000680167751852423
749	0.468180358409882	-0.405842900276184	-20.3957118988037	-0.000680167751852423	0.00483929552137852	-0.0110697457566857	0.00321592413820326
750	-1.47986555099487	0.243505731225014	-20.0061016082764	0.0022419011220336	0.0022419011220336	-0.00652430532500148	-0.00392691092565656
751	-0.181168273091316	-0.730517208576202	-20.5905151367188	-0.00522560812532902	-0.00360223650932312	-0.00392691092565656	-0.00749832857400179
752	1.11752903461456	-1.05519151687622	-20.3307762145996	-0.00392691092565656	-0.00230353930965066	-0.00230353930965066	0.00743668992072344
753	-0.830516874790192	-0.730517208576202	-20.2658405303955	-0.00360223650932312	-0.00197886489331722	0.00581331877037883	-0.0026282137259841
754	-1.47986555099487	-0.730517208576202	-20.20090675354	-0.00522560812532902	0.00970941036939621	-0.0117190945893526	-0.00360223650932312
755	-0.830516874790192	0.243505731225014	-20.0710372924805	0.00256657530553639	0.00191722682211548	-0.00132951640989631	-0.00587495695799589
756	-1.47986555099487	0.568180024623871	-20.5255813598633	-0.00717365415766835	0.00776136433705688	-0.00814767740666866	-0.00749832857400179
757	0.468180358409882	-0.730517208576202	-20.1359710693359	-0.000355493422830477	-0.00522560812532902	-0.00717365415766835	-0.00392691092565656
758	-2.12921404838562	-0.0811685770750046	-20.5255813598633	0.000618529506027699	-0.0104203969240189	-0.00555028254166245	0.00548864435404539
759	-0.830516874790192	-0.730517208576202	-20.3307762145996	-0.00522560812532902	-0.00197886489331722	-0.00230353930965066	0.00256657530553639
760	-2.12921404838562	0.568180024623871	-20.2658405303955	-0.00392691092565656	-0.00165419070981443	-0.00425158534198999	-0.00392691092565656
761	-2.77856278419495	-0.730517208576202	-20.0061016082764	-0.00360223650932312	0.00581331877037883	0.00126787810586393	-0.0026282137259841
762	0.468180358409882	-0.730517208576202	-20.0710372924805	0.00321592413820326	-0.000680167751852423	-0.00165419070981443	-0.00425158534198999
763	-0.830516874790192	0.568180024623871	-20.5255813598633	0.00451462110504508	-0.000680167751852423	-0.000355493422830477	0.00418994715437293
764	-0.830516874790192	-0.0811685770750046	-20.7203845977783	0.00159255252219737	0.00126787810586393	-0.00100484199356288	-0.00360223650932312
765	-1.47986555099487	-0.730517208576202	-20.5255813598633	0.00126787810586393	-0.00360223650932312	-0.00457625929266214	0.00256657530553639
766	-1.47986555099487	-0.0811685770750046	-20.3307762145996	-0.000680167751852423	-0.00392691092565656	0.00321592413820326	-0.00360223650932312
767	-2.12921404838562	0.892854392528534	-20.5255813598633	0.00451462110504508	-0.00132951640989631	0.00646266713738441	0.00678734155371785
768	-2.12921404838562	-1.05519151687622	-20.2658405303955	0.0022419011220336	0.00256657530553639	0.00191722682211548	0.00743668992072344
769	-2.12921404838562	0.243505731225014	-20.3957118988037	0.00256657530553639	0.00678734155371785	-0.00587495695799589	-0.000680167751852423
770	1.11752903461456	-0.405842900276184	-20.4606456756592	-0.00230353930965066	0.00711201597005129	0.00191722682211548	-0.00132951640989631
771	-0.830516874790192	0.892854392528534	-20.7203845977783	-0.000680167751852423	-0.000680167751852423	-0.00684897974133492	-0.00619963090866804
772	-1.47986555099487	-0.0811685770750046	-20.5255813598633	-0.00132951640989631	-0.00327756232582033	0.00386527273803949	-0.00295288790948689
773	-0.830516874790192	-0.730517208576202	-20.3957118988037	0.00678734155371785	-0.00197886489331722	0.00646266713738441	0.00354059832170606
774	-0.830516874790192	-0.0811685770750046	-20.5255813598633	0.00289124972186983	0.0113327819854021	-0.00879702530801296	-0.00555028254166245
775	-3.42791152000427	0.243505731225014	-20.3307762145996	-0.00879702530801296	-0.00555028254166245	-0.00295288790948689	-0.00230353930965066
776	-0.181168273091316	-0.0811685770750046	-19.9411678314209	-0.00327756232582033	-0.00165419070981443	0.00159255252219737	-0.00457625929266214
777	1.7668776512146	-0.730517208576202	-20.5905151367188	0.0022419011220336	-0.00522560812532902	-0.00295288790948689	0.00678734155371785
778	-1.47986555099487	0.243505731225014	-20.4606456756592	-0.00327756232582033	0.0022419011220336	-0.00230353930965066	-0.00100484199356288
779	1.11752903461456	-0.405842900276184	-20.3307762145996	-0.00132951640989631	0.00548864435404539	0.00289124972186983	-0.00295288790948689
780	1.7668776512146	-1.70454013347626	-20.20090675354	-3.08191010844894e-05	-0.00230353930965066	-0.000355493422830477	-0.00197886489331722
781	-1.47986555099487	0.892854392528534	-20.3957118988037	0.00354059832170606	0.00354059832170606	-0.00392691092565656	0.00548864435404539
782	-2.12921404838562	-0.405842900276184	-19.8762321472168	-0.00684897974133492	0.000943203864153475	0.00386527273803949	0.00613799272105098
783	1.11752903461456	-0.405842900276184	-19.9411678314209	0.00418994715437293	0.00548864435404539	-0.00295288790948689	-0.00132951640989631
784	1.11752903461456	0.892854392528534	-20.6554508209229	0.00256657530553639	0.0113327819854021	-0.00652430532500148	-0.0026282137259841
785	-0.181168273091316	-0.0811685770750046	-20.3307762145996	-0.0026282137259841	0.00451462110504508	0.00159255252219737	-0.00197886489331722
786	1.11752903461456	-1.37986588478088	-20.5255813598633	0.00126787810586393	-0.00360223650932312	0.0022419011220336	-0.00457625929266214
787	0.468180358409882	-1.05519151687622	-20.0061016082764	-0.00230353930965066	-3.08191010844894e-05	0.01100810803473	-0.00132951640989631
788	-1.47986555099487	-0.0811685770750046	-20.1359710693359	0.000618529506027699	0.00126787810586393	0.00354059832170606	-0.0026282137259841
789	-1.47986555099487	-0.405842900276184	-20.3957118988037	-0.00652430532500148	0.00711201597005129	0.00289124972186983	-0.00132951640989631
790	1.11752903461456	-0.730517208576202	-20.3307762145996	0.00451462110504508	0.00613799272105098	-0.0026282137259841	-0.00555028254166245
791	1.7668776512146	-0.730517208576202	-20.5255813598633	-0.00295288790948689	0.00354059832170606	0.000943203864153475	0.00126787810586393
792	-0.181168273091316	0.243505731225014	-20.5255813598633	0.00808603875339031	-0.00295288790948689	-0.00684897974133492	-0.000355493422830477
793	-0.181168273091316	-0.0811685770750046	-20.5255813598633	0.00159255252219737	0.00321592413820326	-0.00132951640989631	0.00289124972186983
794	-0.181168273091316	-0.405842900276184	-20.3307762145996	0.00289124972186983	0.00711201597005129	-0.0123684434220195	-0.00230353930965066
795	-0.181168273091316	-0.730517208576202	-19.6164932250977	-0.00165419070981443	0.00711201597005129	-0.00230353930965066	-0.000680167751852423
796	-1.47986555099487	-0.405842900276184	-20.0061016082764	-0.00457625929266214	-0.00100484199356288	-0.00100484199356288	0.00321592413820326
797	-0.830516874790192	0.243505731225014	-20.2658405303955	0.00483929552137852	-0.00749832857400179	0.00743668992072344	0.00289124972186983
798	0.468180358409882	-0.730517208576202	-20.6554508209229	0.00808603875339031	0.00126787810586393	-0.0026282137259841	-0.00165419070981443
799	-0.181168273091316	-0.730517208576202	-20.3307762145996	0.00581331877037883	0.00808603875339031	-0.00912170019000769	0.00516396993771195
800	-0.830516874790192	-1.70454013347626	-20.0061016082764	-0.00457625929266214	-0.00555028254166245	-3.08191010844894e-05	-0.000355493422830477
801	-0.830516874790192	-0.405842900276184	-20.2658405303955	-0.00165419070981443	-0.00522560812532902	-0.00295288790948689	-0.00944637414067984
802	-2.77856278419495	0.243505731225014	-20.3957118988037	0.00581331877037883	0.00256657530553639	0.00581331877037883	-0.00165419070981443
803	-1.47986555099487	-1.05519151687622	-20.1359710693359	0.00451462110504508	0.00159255252219737	-0.00619963090866804	0.00743668992072344
804	1.11752903461456	-0.730517208576202	-20.5255813598633	0.00191722682211548	0.00581331877037883	0.00191722682211548	-0.00425158534198999
805	-0.181168273091316	-0.405842900276184	-20.5255813598633	-0.00749832857400179	0.00386527273803949	-0.0026282137259841	0.00743668992072344
806	0.468180358409882	-0.730517208576202	-20.2658405303955	-0.00360223650932312	-0.000355493422830477	0.000943203864153475	0.00191722682211548
807	-0.830516874790192	-1.05519151687622	-20.2658405303955	0.00743668992072344	-0.00782300252467394	0.00191722682211548	-0.0026282137259841
808	-0.830516874790192	0.243505731225014	-20.1359710693359	0.00678734155371785	-0.0026282137259841	0.00548864435404539	0.000293855206109583
809	-0.830516874790192	-0.730517208576202	-20.3957118988037	-0.00132951640989631	0.00581331877037883	0.00126787810586393	-0.00132951640989631
810	-2.12921404838562	0.892854392528534	-20.6554508209229	0.00126787810586393	0.00548864435404539	-0.00847235135734081	-0.0123684434220195
811	-1.47986555099487	0.243505731225014	-20.6554508209229	0.0113327819854021	0.00159255252219737	-0.00555028254166245	-0.000680167751852423
812	1.11752903461456	-0.730517208576202	-20.4606456756592	0.00516396993771195	0.0113327819854021	-0.00944637414067984	0.00126787810586393
813	0.468180358409882	-1.05519151687622	-20.20090675354	0.00581331877037883	-0.00132951640989631	-0.00327756232582033	0.00354059832170606
814	0.468180358409882	-2.02921438217163	-19.6814270019531	-0.000355493422830477	-0.00392691092565656	-0.0026282137259841	-0.00100484199356288
815	-0.181168273091316	-0.730517208576202	-19.8112964630127	0.00776136433705688	-0.00587495695799589	-0.00587495695799589	-0.00555028254166245
816	-2.77856278419495	0.568180024623871	-20.4606456756592	-0.00425158534198999	0.00776136433705688	-0.00165419070981443	-0.00197886489331722
817	-0.181168273091316	-0.405842900276184	-20.20090675354	0.000618529506027699	-0.00619963090866804	-0.000355493422830477	0.00321592413820326
818	-0.181168273091316	0.243505731225014	-20.2658405303955	-3.08191010844894e-05	-0.00295288790948689	-0.00360223650932312	0.00873538758605719
819	-1.47986555099487	0.243505731225014	-20.7853202819824	0.0022419011220336	0.00678734155371785	-0.00555028254166245	-0.00652430532500148
820	-0.181168273091316	0.243505731225014	-20.2658405303955	-0.00392691092565656	0.00581331877037883	0.00289124972186983	-0.00490093370899558
821	1.7668776512146	-2.02921438217163	-19.9411678314209	0.000618529506027699	-0.0100957229733467	-0.0104203969240189	-0.00230353930965066
822	0.468180358409882	0.568180024623871	-20.3307762145996	0.00678734155371785	-0.00327756232582033	0.00646266713738441	-0.0026282137259841
823	-2.77856278419495	0.243505731225014	-20.6554508209229	-0.00165419070981443	0.000618529506027699	0.0136055024340749	0.00159255252219737
824	-2.12921404838562	-0.730517208576202	-20.3957118988037	-0.00912170019000769	0.00191722682211548	-0.00717365415766835	0.000293855206109583
825	0.468180358409882	0.243505731225014	-20.2658405303955	-0.00132951640989631	0.00841071270406246	-0.00295288790948689	-0.00100484199356288
826	-0.181168273091316	-0.730517208576202	-20.3957118988037	0.00613799272105098	-0.00100484199356288	-0.00619963090866804	0.00386527273803949
827	-0.830516874790192	0.243505731225014	-19.9411678314209	0.00711201597005129	0.000618529506027699	-0.00457625929266214	0.00581331877037883
828	-1.47986555099487	-0.405842900276184	-20.3957118988037	0.000293855206109583	-0.0117190945893526	0.000943203864153475	0.00126787810586393
829	1.11752903461456	-0.730517208576202	-20.2658405303955	0.0022419011220336	0.00483929552137852	0.00191722682211548	0.000618529506027699
830	-1.47986555099487	0.243505731225014	-20.7853202819824	-0.00132951640989631	0.00354059832170606	-0.00879702530801296	0.0022419011220336
831	-1.47986555099487	0.243505731225014	-20.6554508209229	-0.00652430532500148	-0.00847235135734081	0.000943203864153475	-0.00360223650932312
832	-0.830516874790192	0.243505731225014	-20.4606456756592	0.00678734155371785	0.00354059832170606	-0.00457625929266214	0.00581331877037883
833	-0.830516874790192	-0.730517208576202	-20.5905151367188	0.00256657530553639	-0.000355493422830477	0.00321592413820326	0.00711201597005129
834	-1.47986555099487	0.892854392528534	-20.2658405303955	0.00548864435404539	0.00516396993771195	-0.00652430532500148	-3.08191010844894e-05
835	-1.47986555099487	-1.05519151687622	-20.9801254272461	-0.00522560812532902	-0.00457625929266214	-0.00555028254166245	-0.00425158534198999
836	1.11752903461456	-1.05519151687622	-20.3957118988037	-0.00619963090866804	0.00386527273803949	-0.00652430532500148	0.0022419011220336
837	-0.830516874790192	-0.405842900276184	-20.2658405303955	-0.00555028254166245	0.00289124972186983	0.00191722682211548	0.00289124972186983
838	-1.47986555099487	-0.0811685770750046	-20.3957118988037	0.00841071270406246	0.00548864435404539	-0.00814767740666866	0.0132808275520802
839	1.11752903461456	-0.405842900276184	-20.0710372924805	0.00418994715437293	-0.000355493422830477	-0.00392691092565656	-0.00360223650932312
840	-1.47986555099487	-0.0811685770750046	-20.20090675354	-0.0117190945893526	0.00126787810586393	-0.00587495695799589	-0.00197886489331722
841	0.468180358409882	-1.05519151687622	-20.3957118988037	-0.0026282137259841	-0.00295288790948689	0.00483929552137852	0.000293855206109583
842	-1.47986555099487	-1.05519151687622	-20.915189743042	0.00191722682211548	-0.00782300252467394	-0.000355493422830477	0.00548864435404539
843	-1.47986555099487	0.568180024623871	-20.6554508209229	-0.00360223650932312	0.00548864435404539	0.00289124972186983	0.00581331877037883
844	-2.77856278419495	0.243505731225014	-20.5255813598633	-0.0100957229733467	0.00711201597005129	-0.000355493422830477	0.00191722682211548
845	-2.12921404838562	0.243505731225014	-20.6554508209229	-0.00717365415766835	0.00646266713738441	-0.00457625929266214	-0.00522560812532902
846	-0.181168273091316	-0.730517208576202	-20.20090675354	-0.000355493422830477	-0.00197886489331722	-0.00814767740666866	-0.00132951640989631
847	-1.47986555099487	-0.730517208576202	-20.20090675354	0.00159255252219737	-0.00100484199356288	-0.00425158534198999	-0.00684897974133492
848	-0.830516874790192	0.243505731225014	-20.5905151367188	0.00418994715437293	-0.00132951640989631	0.00516396993771195	0.00256657530553639
849	0.468180358409882	-2.35388875007629	-20.3957118988037	-3.08191010844894e-05	-0.00944637414067984	-0.00392691092565656	-0.00360223650932312
850	-1.47986555099487	0.243505731225014	-20.5255813598633	-0.0026282137259841	-0.00100484199356288	-0.0188619289547205	0.0022419011220336
851	-0.830516874790192	-0.730517208576202	-20.4606456756592	-0.00749832857400179	0.000618529506027699	-0.00717365415766835	-0.00619963090866804
852	-2.77856278419495	0.568180024623871	-20.4606456756592	0.00159255252219737	-0.000680167751852423	-0.00327756232582033	0.00191722682211548
853	-0.830516874790192	0.243505731225014	-20.0061016082764	-0.00490093370899558	-0.00360223650932312	-0.00717365415766835	0.000618529506027699
854	1.11752903461456	-0.730517208576202	-20.5255813598633	-3.08191010844894e-05	0.00743668992072344	-0.00360223650932312	-0.00295288790948689
855	1.11752903461456	-0.730517208576202	-20.3307762145996	-0.00165419070981443	0.00451462110504508	-0.00749832857400179	-0.00392691092565656
856	-0.181168273091316	-0.730517208576202	-20.4606456756592	-0.00360223650932312	-0.0126931173726916	-0.00652430532500148	-0.0026282137259841
857	-1.47986555099487	0.568180024623871	-20.5255813598633	0.000293855206109583	-0.0026282137259841	-0.00197886489331722	-0.00100484199356288
858	-0.181168273091316	-0.730517208576202	-20.2658405303955	-0.00360223650932312	0.00321592413820326	0.00386527273803949	0.00808603875339031
859	-0.830516874790192	-0.0811685770750046	-20.0061016082764	-0.00392691092565656	0.00516396993771195	-0.00425158534198999	0.00483929552137852
860	-0.830516874790192	0.568180024623871	-20.3307762145996	-0.00425158534198999	0.00256657530553639	-0.0104203969240189	-0.0100957229733467
861	-1.47986555099487	0.568180024623871	-20.915189743042	0.000293855206109583	0.00548864435404539	-0.000355493422830477	-0.00230353930965066
862	0.468180358409882	-1.37986588478088	-20.6554508209229	-0.0100957229733467	-0.00457625929266214	-0.00522560812532902	-0.00165419070981443
863	0.468180358409882	-1.37986588478088	-20.6554508209229	-0.00782300252467394	-0.00587495695799589	-0.00652430532500148	-0.00165419070981443
864	-0.181168273091316	-1.37986588478088	-20.2658405303955	-0.00392691092565656	0.00321592413820326	-0.00100484199356288	0.00289124972186983
865	0.468180358409882	-0.730517208576202	-20.0061016082764	-0.00197886489331722	-0.000680167751852423	-0.00879702530801296	-0.00295288790948689
866	-2.77856278419495	0.568180024623871	-20.20090675354	-0.00555028254166245	0.00613799272105098	-0.00912170019000769	-0.0026282137259841
867	0.468180358409882	0.243505731225014	-20.4606456756592	0.000293855206109583	0.00483929552137852	-0.00587495695799589	0.00126787810586393
868	0.468180358409882	-0.730517208576202	-20.7203845977783	0.00841071270406246	0.00516396993771195	-0.00327756232582033	0.00159255252219737
869	-2.12921404838562	0.892854392528534	-20.5905151367188	0.00386527273803949	-0.00132951640989631	-0.00587495695799589	-0.00944637414067984
870	1.7668776512146	-1.05519151687622	-20.3307762145996	0.000293855206109583	0.00678734155371785	-0.0120437685400248	-0.000355493422830477
871	1.7668776512146	-1.05519151687622	-20.3307762145996	-0.00652430532500148	0.00126787810586393	-0.00132951640989631	0.00159255252219737
872	-0.181168273091316	-0.405842900276184	-20.0061016082764	-0.00587495695799589	0.00613799272105098	-0.00230353930965066	0.00191722682211548
873	-2.12921404838562	-0.0811685770750046	-20.5255813598633	-0.00684897974133492	0.0106834331527352	-0.00522560812532902	0.00906006153672934
874	0.468180358409882	0.243505731225014	-20.9801254272461	0.00970941036939621	0.00451462110504508	-0.00522560812532902	0.00743668992072344
875	-0.181168273091316	0.892854392528534	-21.0450592041016	-0.00425158534198999	0.00581331877037883	-0.00587495695799589	-0.00912170019000769
876	-0.181168273091316	0.243505731225014	-20.6554508209229	0.00354059832170606	0.000618529506027699	-0.00327756232582033	0.0022419011220336
877	0.468180358409882	-1.70454013347626	-20.2658405303955	-3.08191010844894e-05	-0.00652430532500148	-0.00165419070981443	0.00841071270406246
878	-0.830516874790192	-0.405842900276184	-20.0061016082764	-0.00100484199356288	-0.00165419070981443	0.00386527273803949	0.000293855206109583
879	-2.77856278419495	0.243505731225014	-20.1359710693359	-0.00197886489331722	0.00354059832170606	-0.00327756232582033	-0.00100484199356288
880	0.468180358409882	-0.730517208576202	-20.5255813598633	-0.00717365415766835	0.000293855206109583	-0.0139918150380254	0.00126787810586393
881	1.11752903461456	-0.0811685770750046	-21.0450592041016	0.00256657530553639	-0.00490093370899558	0.00386527273803949	-0.000680167751852423
882	-0.181168273091316	0.243505731225014	-20.9801254272461	0.00776136433705688	0.0022419011220336	-0.00425158534198999	0.000618529506027699
883	-0.181168273091316	0.243505731225014	-20.8502559661865	-3.08191010844894e-05	-0.00360223650932312	-0.00490093370899558	0.00678734155371785
884	-0.830516874790192	-0.405842900276184	-20.6554508209229	0.000293855206109583	-0.00457625929266214	-0.00522560812532902	-0.00100484199356288
885	-1.47986555099487	-0.405842900276184	-20.4606456756592	-0.00165419070981443	-0.00555028254166245	-0.00295288790948689	-0.00197886489331722
886	-0.181168273091316	-0.730517208576202	-20.4606456756592	-0.00490093370899558	-0.00652430532500148	-0.000680167751852423	-0.00555028254166245
887	-3.42791152000427	0.568180024623871	-20.6554508209229	-0.00782300252467394	0.00126787810586393	-0.00197886489331722	0.00126787810586393
888	1.11752903461456	-0.0811685770750046	-20.7853202819824	0.00159255252219737	0.00678734155371785	0.00191722682211548	-0.00197886489331722
889	0.468180358409882	-1.05519151687622	-20.7853202819824	0.00646266713738441	0.00613799272105098	-0.00327756232582033	-0.00490093370899558
890	0.468180358409882	-0.405842900276184	-20.4606456756592	-0.00360223650932312	0.00354059832170606	-0.0117190945893526	0.000943203864153475
891	-0.830516874790192	-0.405842900276184	-20.3307762145996	-0.00652430532500148	-0.00490093370899558	-0.00717365415766835	0.00289124972186983
892	-1.47986555099487	-0.0811685770750046	-20.5255813598633	0.00808603875339031	-0.000355493422830477	0.000943203864153475	-0.000680167751852423
893	-0.181168273091316	-0.405842900276184	-20.5255813598633	-0.00230353930965066	0.000943203864153475	-0.00230353930965066	-0.00295288790948689
894	-1.47986555099487	-0.730517208576202	-20.3307762145996	-0.0026282137259841	0.00646266713738441	0.00159255252219737	0.00906006153672934
895	0.468180358409882	-1.05519151687622	-20.3307762145996	0.00159255252219737	-0.0026282137259841	-0.00425158534198999	-0.00360223650932312
896	1.11752903461456	-0.405842900276184	-20.5905151367188	-0.0026282137259841	0.00613799272105098	-0.00717365415766835	-0.000355493422830477
897	-0.830516874790192	0.243505731225014	-20.3307762145996	-3.08191010844894e-05	0.00386527273803949	-0.00100484199356288	0.00516396993771195
898	-0.830516874790192	-0.730517208576202	-20.20090675354	-0.0026282137259841	-0.00684897974133492	-0.00327756232582033	0.00159255252219737
899	-0.181168273091316	-1.05519151687622	-20.2658405303955	-0.00555028254166245	0.00321592413820326	-0.00360223650932312	0.000943203864153475
900	-2.12921404838562	-0.0811685770750046	-20.5255813598633	-0.00100484199356288	-3.08191010844894e-05	-0.0107450718060136	-0.00165419070981443
901	-2.12921404838562	-0.730517208576202	-20.7203845977783	-0.00879702530801296	-0.00295288790948689	0.00256657530553639	0.00256657530553639
902	0.468180358409882	-0.730517208576202	-20.3307762145996	0.00191722682211548	-0.00100484199356288	0.00418994715437293	-0.00165419070981443
903	1.11752903461456	-0.730517208576202	-20.7203845977783	-0.00197886489331722	-0.00360223650932312	-0.00327756232582033	0.00289124972186983
904	0.468180358409882	-1.05519151687622	-20.3307762145996	0.00483929552137852	0.00678734155371785	-0.00165419070981443	0.00321592413820326
905	-0.830516874790192	-1.70454013347626	-20.0710372924805	0.000943203864153475	-0.00100484199356288	-0.00425158534198999	-0.0026282137259841
906	0.468180358409882	-1.05519151687622	-20.3307762145996	-0.000355493422830477	-0.00100484199356288	-0.00619963090866804	0.000293855206109583
907	-3.42791152000427	0.892854392528534	-20.6554508209229	-0.00360223650932312	-0.000680167751852423	0.00743668992072344	0.00321592413820326
908	-0.830516874790192	-0.730517208576202	-20.3307762145996	-0.00619963090866804	0.00516396993771195	-0.00327756232582033	0.00516396993771195
909	-0.830516874790192	-0.405842900276184	-20.3307762145996	0.00418994715437293	0.00808603875339031	-0.0159398596733809	-0.000680167751852423
910	-1.47986555099487	0.568180024623871	-20.3957118988037	0.00191722682211548	0.00386527273803949	-0.00912170019000769	-0.000680167751852423
911	0.468180358409882	-1.05519151687622	-20.3957118988037	-0.00782300252467394	0.00354059832170606	0.00159255252219737	-0.00327756232582033
912	1.11752903461456	-1.05519151687622	-20.8502559661865	0.0022419011220336	-0.00522560812532902	0.0022419011220336	0.0123068047687411
913	-1.47986555099487	0.892854392528534	-20.8502559661865	-0.000680167751852423	0.00483929552137852	-0.00165419070981443	0.00613799272105098
914	-3.42791152000427	0.568180024623871	-21.4996032714844	-0.00652430532500148	0.00613799272105098	0.00483929552137852	0.00548864435404539
915	-0.181168273091316	-0.0811685770750046	-20.6554508209229	-0.00522560812532902	0.0022419011220336	-0.00879702530801296	0.000293855206109583
916	-1.47986555099487	0.892854392528534	-20.8502559661865	-0.00782300252467394	-3.08191010844894e-05	0.00581331877037883	-0.00165419070981443
917	-0.830516874790192	0.243505731225014	-20.5905151367188	0.00289124972186983	0.000618529506027699	-0.00392691092565656	0.000293855206109583
918	1.11752903461456	-0.730517208576202	-20.6554508209229	-0.00490093370899558	0.01100810803473	-0.00847235135734081	0.00386527273803949
919	-2.12921404838562	-0.405842900276184	-20.9801254272461	-0.00230353930965066	-3.08191010844894e-05	-0.00327756232582033	-0.00165419070981443
920	0.468180358409882	-0.405842900276184	-20.5255813598633	-0.00230353930965066	0.00646266713738441	0.000943203864153475	-0.00749832857400179
921	-2.12921404838562	0.243505731225014	-20.8502559661865	-0.0113944197073579	0.00354059832170606	-0.00392691092565656	-0.00197886489331722
922	-2.12921404838562	0.892854392528534	-20.2658405303955	-0.00165419070981443	-3.08191010844894e-05	0.0113327819854021	0.000618529506027699
923	-0.830516874790192	-0.405842900276184	-20.0061016082764	-0.000355493422830477	0.00646266713738441	-0.00295288790948689	0.00548864435404539
924	-0.830516874790192	0.243505731225014	-20.5255813598633	-0.00165419070981443	-0.000680167751852423	0.00386527273803949	-0.000680167751852423
925	-1.47986555099487	0.568180024623871	-20.9801254272461	0.00256657530553639	0.013930176384747	-0.00522560812532902	-0.00197886489331722
926	-1.47986555099487	-1.05519151687622	-20.5255813598633	-0.00717365415766835	-0.0104203969240189	-0.00165419070981443	0.00159255252219737
927	1.7668776512146	-1.05519151687622	-20.3307762145996	0.00386527273803949	-0.00100484199356288	0.00516396993771195	0.00516396993771195
928	-3.42791152000427	0.243505731225014	-20.7203845977783	-0.00490093370899558	-0.00295288790948689	0.00159255252219737	-0.00100484199356288
929	-0.830516874790192	0.243505731225014	-20.4606456756592	-0.00457625929266214	0.00613799272105098	-0.00327756232582033	0.00321592413820326
930	1.7668776512146	-1.05519151687622	-20.5905151367188	-0.000680167751852423	0.00256657530553639	-0.00490093370899558	-0.00587495695799589
931	-0.830516874790192	0.568180024623871	-21.1099948883057	-0.000355493422830477	0.0022419011220336	-0.0123684434220195	0.000618529506027699
932	1.11752903461456	-1.05519151687622	-20.2658405303955	-0.00100484199356288	-0.00522560812532902	0.00451462110504508	0.00516396993771195
933	1.7668776512146	-2.02921438217163	-20.3957118988037	0.00613799272105098	-0.0113944197073579	0.000943203864153475	0.00483929552137852
934	0.468180358409882	-0.405842900276184	-19.9411678314209	-0.00555028254166245	-0.00100484199356288	-0.00230353930965066	-3.08191010844894e-05
935	-1.47986555099487	-1.05519151687622	-20.20090675354	-0.0113944197073579	0.00613799272105098	-3.08191010844894e-05	0.0022419011220336
936	-0.181168273091316	-0.730517208576202	-20.0061016082764	-0.00100484199356288	-0.00295288790948689	-0.00782300252467394	0.00321592413820326
937	-0.181168273091316	-0.405842900276184	-20.7203845977783	-0.000355493422830477	-0.00100484199356288	0.00516396993771195	0.00581331877037883
938	-0.830516874790192	0.243505731225014	-20.915189743042	-0.00490093370899558	-0.00197886489331722	-0.00425158534198999	0.00126787810586393
939	1.11752903461456	-0.730517208576202	-20.2658405303955	0.00191722682211548	0.00516396993771195	-3.08191010844894e-05	0.000293855206109583
940	-1.47986555099487	-1.05519151687622	-20.5905151367188	-0.00425158534198999	-0.00847235135734081	-0.0110697457566857	-0.00782300252467394
941	-0.830516874790192	-0.730517208576202	-20.0710372924805	0.000293855206109583	-0.0026282137259841	-0.00132951640989631	-0.00522560812532902
942	-1.47986555099487	-0.730517208576202	-20.20090675354	-0.00295288790948689	-0.00522560812532902	-3.08191010844894e-05	0.00418994715437293
943	-0.181168273091316	0.243505731225014	-20.7203845977783	-3.08191010844894e-05	0.00126787810586393	-0.00587495695799589	0.00938473641872406
944	0.468180358409882	0.243505731225014	-20.7853202819824	0.00256657530553639	-0.00197886489331722	-0.00749832857400179	0.00451462110504508
945	1.11752903461456	-0.405842900276184	-20.6554508209229	-0.000680167751852423	0.00451462110504508	0.00321592413820326	-0.00814767740666866
946	0.468180358409882	-1.37986588478088	-20.0061016082764	-0.0026282137259841	-0.00100484199356288	-0.00197886489331722	-0.00360223650932312
947	-0.181168273091316	-1.37986588478088	-20.20090675354	0.000943203864153475	-0.00749832857400179	-0.00490093370899558	0.00711201597005129
948	1.11752903461456	-0.730517208576202	-20.1359710693359	-0.00230353930965066	-0.000680167751852423	-0.0026282137259841	-0.00522560812532902
949	-2.12921404838562	-0.405842900276184	-19.9411678314209	-0.00457625929266214	0.000618529506027699	0.00289124972186983	0.000943203864153475
950	-0.830516874790192	0.243505731225014	-20.6554508209229	-0.00555028254166245	0.00646266713738441	-0.0156151866540313	0.00841071270406246
951	-0.181168273091316	-0.730517208576202	-20.6554508209229	0.0022419011220336	0.00743668992072344	-0.0104203969240189	0.000618529506027699
952	-0.830516874790192	0.243505731225014	-20.7853202819824	0.000618529506027699	0.000618529506027699	-0.00100484199356288	0.00321592413820326
953	-0.181168273091316	0.243505731225014	-20.5255813598633	0.00321592413820326	0.00159255252219737	-0.0026282137259841	0.00418994715437293
954	-0.181168273091316	-1.05519151687622	-20.0710372924805	0.00354059832170606	-0.00197886489331722	-3.08191010844894e-05	-0.00197886489331722
955	-0.830516874790192	-0.405842900276184	-19.9411678314209	-0.00165419070981443	0.00906006153672934	-0.00457625929266214	0.00126787810586393
956	-2.77856278419495	0.568180024623871	-20.4606456756592	-0.000680167751852423	-0.00360223650932312	-0.00132951640989631	0.00354059832170606
957	-2.12921404838562	0.568180024623871	-20.7203845977783	-0.00197886489331722	0.00159255252219737	-0.00295288790948689	0.00289124972186983
958	1.11752903461456	-0.730517208576202	-20.4606456756592	0.00581331877037883	0.0022419011220336	-0.00717365415766835	0.000943203864153475
959	1.11752903461456	-0.0811685770750046	-20.5905151367188	-0.000680167751852423	0.00418994715437293	-0.00814767740666866	-0.00327756232582033
960	0.468180358409882	0.243505731225014	-20.5255813598633	0.0022419011220336	0.00613799272105098	-0.00555028254166245	-0.00425158534198999
961	-1.47986555099487	-1.05519151687622	-20.2658405303955	-0.00457625929266214	-0.00197886489331722	-0.00587495695799589	-0.00295288790948689
962	-0.181168273091316	-0.730517208576202	-20.0710372924805	-3.08191010844894e-05	-0.00165419070981443	-0.00100484199356288	0.00841071270406246
963	-0.830516874790192	-0.405842900276184	-20.5255813598633	-0.00587495695799589	0.00354059832170606	-0.00360223650932312	-0.00230353930965066
964	-3.42791152000427	-0.730517208576202	-20.2658405303955	-0.00977104809135199	0.00354059832170606	0.00126787810586393	-0.00100484199356288
965	0.468180358409882	-0.0811685770750046	-20.5905151367188	-0.00165419070981443	0.00516396993771195	-0.00847235135734081	-0.00847235135734081
966	-0.181168273091316	0.243505731225014	-20.7853202819824	-0.00490093370899558	0.00289124972186983	-0.00425158534198999	-0.00555028254166245
967	1.11752903461456	-1.05519151687622	-20.0710372924805	-0.00360223650932312	-0.00327756232582033	0.00191722682211548	0.00321592413820326
968	-0.830516874790192	-0.405842900276184	-20.20090675354	-0.00457625929266214	0.00354059832170606	0.000943203864153475	0.000293855206109583
969	-1.47986555099487	0.243505731225014	-20.7203845977783	-0.00522560812532902	-0.00360223650932312	-0.00295288790948689	-0.00197886489331722
970	-0.830516874790192	-0.0811685770750046	-20.2658405303955	-0.00360223650932312	-3.08191010844894e-05	0.00386527273803949	0.000943203864153475
971	-1.47986555099487	0.243505731225014	-20.3957118988037	-0.0126931173726916	-0.00360223650932312	-0.00100484199356288	0.000293855206109583
972	0.468180358409882	-0.730517208576202	-20.2658405303955	-0.00490093370899558	0.00321592413820326	-0.000355493422830477	-0.00100484199356288
973	1.11752903461456	-0.405842900276184	-20.4606456756592	-0.00197886489331722	0.00646266713738441	-0.00490093370899558	0.00418994715437293
974	0.468180358409882	-0.0811685770750046	-20.5905151367188	-0.00132951640989631	0.00256657530553639	0.00126787810586393	0.00126787810586393
975	-0.181168273091316	-0.0811685770750046	-20.5905151367188	-0.00619963090866804	0.00386527273803949	0.00159255252219737	-0.00425158534198999
976	0.468180358409882	-1.05519151687622	-20.3307762145996	-0.00392691092565656	0.00159255252219737	-0.00684897974133492	-0.00230353930965066
977	1.11752903461456	-0.730517208576202	-20.3957118988037	-0.00814767740666866	0.00354059832170606	0.00776136433705688	0.00321592413820326
978	-3.42791152000427	0.243505731225014	-20.5905151367188	-0.00814767740666866	0.00970941036939621	-0.00165419070981443	0.00743668992072344
979	0.468180358409882	-0.730517208576202	-20.3307762145996	-0.00392691092565656	0.00906006153672934	-0.0026282137259841	-0.000680167751852423
980	-0.830516874790192	-0.730517208576202	-20.5255813598633	0.00418994715437293	-0.00132951640989631	-0.00392691092565656	-0.00684897974133492
981	0.468180358409882	-0.730517208576202	-20.3957118988037	-0.000355493422830477	0.00354059832170606	-3.08191010844894e-05	-0.00457625929266214
982	-1.47986555099487	-0.405842900276184	-20.5905151367188	-0.00360223650932312	-0.00977104809135199	-0.00847235135734081	0.000618529506027699
983	-0.830516874790192	-0.0811685770750046	-20.5905151367188	-0.00295288790948689	-0.00197886489331722	0.0022419011220336	-0.0026282137259841
984	-2.12921404838562	0.568180024623871	-20.6554508209229	-0.000355493422830477	0.00418994715437293	0.0022419011220336	0.00321592413820326
985	-2.77856278419495	-0.405842900276184	-20.5255813598633	-0.00100484199356288	0.00516396993771195	-0.00457625929266214	-3.08191010844894e-05
986	2.41622614860535	-0.730517208576202	-20.0710372924805	0.00451462110504508	0.00451462110504508	-0.0026282137259841	-0.00652430532500148
987	-2.12921404838562	-0.0811685770750046	-20.4606456756592	-0.00814767740666866	-0.00100484199356288	0.00126787810586393	0.0022419011220336
988	0.468180358409882	-0.405842900276184	-20.2658405303955	0.000943203864153475	0.00289124972186983	-0.00717365415766835	-0.000680167751852423
989	0.468180358409882	-1.37986588478088	-20.3957118988037	-0.00165419070981443	-0.00652430532500148	-0.0026282137259841	-0.00165419070981443
990	-1.47986555099487	-0.0811685770750046	-20.0061016082764	0.00256657530553639	0.000943203864153475	-0.00652430532500148	-0.00619963090866804
991	-0.181168273091316	-0.730517208576202	-20.1359710693359	-0.00132951640989631	-0.0026282137259841	-0.00230353930965066	0.00256657530553639
992	-3.42791152000427	-0.0811685770750046	-20.20090675354	-0.0123684434220195	-0.00587495695799589	0.00483929552137852	-0.00165419070981443
993	-0.181168273091316	0.243505731225014	-20.0061016082764	0.00483929552137852	0.00386527273803949	0.000943203864153475	0.00548864435404539
994	1.11752903461456	-1.05519151687622	-20.20090675354	-0.0026282137259841	0.00873538758605719	-0.00879702530801296	-0.00457625929266214
995	-0.181168273091316	-0.405842900276184	-20.3307762145996	-0.00197886489331722	0.0106834331527352	-0.00197886489331722	-0.00425158534198999
996	-0.830516874790192	-1.05519151687622	-20.3307762145996	0.000293855206109583	-0.0113944197073579	-0.00522560812532902	-0.00197886489331722
997	-1.47986555099487	-0.730517208576202	-20.5905151367188	-0.00782300252467394	-0.00555028254166245	0.00354059832170606	0.00159255252219737
998	-0.181168273091316	-0.730517208576202	-20.5255813598633	0.00289124972186983	-0.000680167751852423	0.00613799272105098	-0.00457625929266214
999	-3.42791152000427	-0.405842900276184	-20.1359710693359	-0.00782300252467394	0.00776136433705688	-0.00392691092565656	-0.00360223650932312
1000	-1.47986555099487	-0.0811685770750046	-20.20090675354	0.00451462110504508	0.00386527273803949	-0.00879702530801296	-0.00425158534198999
1001	-1.47986555099487	0.243505731225014	-20.7853202819824	-3.08191010844894e-05	0.00289124972186983	-0.00392691092565656	-0.00490093370899558
1002	0.468180358409882	-0.0811685770750046	-20.3957118988037	0.000618529506027699	0.00711201597005129	0.00256657530553639	0.000293855206109583
1003	0.468180358409882	-1.37986588478088	-20.3307762145996	0.00321592413820326	-0.000680167751852423	-0.00522560812532902	-0.00295288790948689
1004	1.11752903461456	-1.37986588478088	-20.7203845977783	-0.00165419070981443	0.00289124972186983	-0.00327756232582033	-0.00847235135734081
1005	-1.47986555099487	0.568180024623871	-20.20090675354	-0.00230353930965066	0.00776136433705688	0.000943203864153475	-0.00457625929266214
1006	-4.07726001739502	0.243505731225014	-20.20090675354	-0.0110697457566857	-0.000355493422830477	-0.00847235135734081	-3.08191010844894e-05
1007	0.468180358409882	-0.730517208576202	-20.4606456756592	-0.00197886489331722	0.00126787810586393	0.00418994715437293	-0.00295288790948689
1008	-2.12921404838562	0.243505731225014	-21.2398643493652	0.000293855206109583	0.00906006153672934	0.0022419011220336	0.00289124972186983
1009	-0.830516874790192	0.243505731225014	-20.8502559661865	0.000293855206109583	0.00418994715437293	-0.00977104809135199	0.00483929552137852
1010	-0.181168273091316	-1.05519151687622	-20.3307762145996	0.0022419011220336	0.0022419011220336	-0.00425158534198999	-0.00977104809135199
1011	-1.47986555099487	-0.730517208576202	-20.1359710693359	-0.000355493422830477	-0.00814767740666866	-0.00717365415766835	-0.0026282137259841
1012	-0.181168273091316	-1.05519151687622	-20.0710372924805	-0.00360223650932312	-0.0026282137259841	0.0022419011220336	0.000618529506027699
1013	-4.72660875320435	0.892854392528534	-20.3307762145996	-0.00295288790948689	-0.000355493422830477	0.000943203864153475	0.000618529506027699
1014	-0.830516874790192	0.892854392528534	-20.5255813598633	-0.00197886489331722	0.00386527273803949	-0.00165419070981443	0.00418994715437293
1015	-0.830516874790192	0.243505731225014	-20.8502559661865	-0.00197886489331722	0.00126787810586393	-0.0133424662053585	-0.00197886489331722
1016	-2.12921404838562	0.568180024623871	-20.8502559661865	0.00191722682211548	-0.000355493422830477	-0.00197886489331722	-0.00392691092565656
1017	-0.181168273091316	-0.0811685770750046	-20.4606456756592	0.00354059832170606	-0.00782300252467394	-3.08191010844894e-05	0.00386527273803949
1018	1.11752903461456	-2.02921438217163	-20.4606456756592	0.000618529506027699	-0.00230353930965066	-0.00197886489331722	0.00191722682211548
1019	-0.181168273091316	-0.0811685770750046	-20.0061016082764	-0.00230353930965066	0.00159255252219737	-0.00100484199356288	-0.0026282137259841
1020	-4.07726001739502	0.243505731225014	-20.3307762145996	-0.0104203969240189	0.00548864435404539	-0.000680167751852423	-0.00457625929266214
1021	1.11752903461456	-1.05519151687622	-20.3957118988037	-0.00132951640989631	-0.00197886489331722	-0.00132951640989631	-0.00425158534198999
1022	0.468180358409882	0.568180024623871	-20.8502559661865	-0.00165419070981443	-0.00392691092565656	-0.000355493422830477	0.00678734155371785
1023	1.7668776512146	0.243505731225014	-20.5905151367188	-0.00197886489331722	-0.0026282137259841	0.00321592413820326	-0.00100484199356288
1024	1.11752903461456	-1.37986588478088	-20.2658405303955	0.00321592413820326	0.000943203864153475	-0.00555028254166245	-0.00457625929266214
1025	0.468180358409882	-0.730517208576202	-20.1359710693359	-0.00100484199356288	-0.00230353930965066	-0.000355493422830477	-0.00132951640989631
1026	-0.181168273091316	-1.05519151687622	-19.8112964630127	-0.00100484199356288	-0.0026282137259841	-0.00717365415766835	-0.00327756232582033
1027	-2.77856278419495	0.243505731225014	-20.5255813598633	-0.00619963090866804	-0.00360223650932312	-0.00230353930965066	0.01100810803473
1028	-0.181168273091316	0.568180024623871	-20.7203845977783	0.00711201597005129	-0.00360223650932312	-0.000680167751852423	0.0113327819854021
1029	-0.181168273091316	-0.730517208576202	-20.7853202819824	-0.00165419070981443	0.00126787810586393	-0.0117190945893526	-0.00457625929266214
1030	-0.830516874790192	-0.0811685770750046	-20.7853202819824	0.000618529506027699	0.00126787810586393	-0.00555028254166245	0.00159255252219737
1031	-0.181168273091316	-1.37986588478088	-20.3957118988037	0.00159255252219737	-0.00912170019000769	-0.0120437685400248	-0.00490093370899558
1032	-0.181168273091316	-1.05519151687622	-20.5255813598633	-0.00295288790948689	-0.00197886489331722	0.00418994715437293	0.00548864435404539
1033	-0.830516874790192	0.243505731225014	-20.6554508209229	0.00159255252219737	-0.00360223650932312	0.00321592413820326	0.00548864435404539
1034	-4.07726001739502	0.892854392528534	-20.915189743042	-0.00912170019000769	0.00516396993771195	-0.00522560812532902	-3.08191010844894e-05
1035	1.11752903461456	0.568180024623871	-20.8502559661865	0.0022419011220336	0.00678734155371785	-0.0100957229733467	-0.000355493422830477
1036	1.11752903461456	-0.730517208576202	-20.7853202819824	-0.00100484199356288	0.00256657530553639	-0.0136671401560307	-0.00619963090866804
1037	-0.830516874790192	0.568180024623871	-20.5905151367188	-0.00132951640989631	-0.000355493422830477	0.00743668992072344	0.00126787810586393
1038	1.11752903461456	-0.730517208576202	-20.5905151367188	0.00581331877037883	-0.00132951640989631	-0.00360223650932312	-0.00652430532500148
1039	1.11752903461456	-1.05519151687622	-20.1359710693359	-0.00132951640989631	0.00126787810586393	-0.00652430532500148	0.0103587592020631
1040	-0.830516874790192	0.892854392528534	-20.8502559661865	-0.00652430532500148	0.00126787810586393	-0.00197886489331722	-0.00360223650932312
1041	-2.77856278419495	-0.730517208576202	-20.5905151367188	-0.00555028254166245	0.00289124972186983	-0.0026282137259841	-0.000680167751852423
1042	-0.181168273091316	-0.0811685770750046	-20.8502559661865	0.0022419011220336	0.000293855206109583	0.00321592413820326	0.00159255252219737
1043	-0.830516874790192	0.568180024623871	-21.0450592041016	0.00354059832170606	-0.000680167751852423	-0.00165419070981443	-0.00132951640989631
1044	-0.830516874790192	0.568180024623871	-20.6554508209229	0.00613799272105098	0.00451462110504508	-0.00749832857400179	0.00354059832170606
1045	-1.47986555099487	-0.0811685770750046	-20.4606456756592	0.00126787810586393	-0.00230353930965066	-0.00100484199356288	-0.00360223650932312
1046	-0.830516874790192	-0.0811685770750046	-20.6554508209229	0.00613799272105098	-0.000680167751852423	-0.00619963090866804	-0.00555028254166245
1047	-2.12921404838562	-0.405842900276184	-20.915189743042	-0.00132951640989631	-0.00295288790948689	0.00159255252219737	0.00126787810586393
1048	-2.12921404838562	-0.405842900276184	-20.7853202819824	-0.00327756232582033	0.00354059832170606	0.00191722682211548	0.000943203864153475
1049	-0.830516874790192	0.568180024623871	-20.915189743042	0.00646266713738441	-0.00100484199356288	-0.000680167751852423	-0.00457625929266214
1050	1.7668776512146	-0.730517208576202	-20.7203845977783	0.00354059832170606	-0.000355493422830477	-0.00814767740666866	0.00126787810586393
1051	-0.181168273091316	0.568180024623871	-20.5905151367188	0.00451462110504508	-0.000355493422830477	-0.0026282137259841	0.00126787810586393
1052	-0.830516874790192	-1.37986588478088	-20.2658405303955	-0.00100484199356288	-0.00555028254166245	0.00743668992072344	0.000943203864153475
1053	1.11752903461456	-1.37986588478088	-20.5255813598633	0.00516396993771195	-0.00749832857400179	-0.00100484199356288	-0.00327756232582033
1054	-0.181168273091316	-1.05519151687622	-20.4606456756592	0.000293855206109583	-0.00197886489331722	-0.00295288790948689	0.0022419011220336
1055	-3.42791152000427	0.568180024623871	-20.6554508209229	-0.00555028254166245	-0.000355493422830477	0.0106834331527352	0.00386527273803949
1056	-0.830516874790192	0.568180024623871	-20.7203845977783	0.00418994715437293	-0.00165419070981443	0.00191722682211548	-0.00327756232582033
1057	1.11752903461456	-1.05519151687622	-20.7853202819824	0.000943203864153475	-0.00132951640989631	0.00418994715437293	0.00386527273803949
1058	-0.830516874790192	0.568180024623871	-20.5255813598633	0.00191722682211548	0.00256657530553639	0.00321592413820326	0.000618529506027699
1059	-0.830516874790192	-0.405842900276184	-20.4606456756592	-0.00392691092565656	0.000943203864153475	-0.00295288790948689	-0.0026282137259841
1060	0.468180358409882	-1.37986588478088	-20.5255813598633	-0.00327756232582033	0.00126787810586393	-0.000680167751852423	-0.000680167751852423
1061	-2.12921404838562	0.243505731225014	-20.5905151367188	0.000943203864153475	0.0022419011220336	0.0022419011220336	-0.00425158534198999
1062	-1.47986555099487	-1.05519151687622	-20.3307762145996	-0.00652430532500148	0.00321592413820326	-0.00912170019000769	0.00808603875339031
1063	0.468180358409882	-0.730517208576202	-20.2658405303955	0.00646266713738441	0.00386527273803949	0.00418994715437293	0.00646266713738441
1064	-0.830516874790192	0.568180024623871	-20.7853202819824	0.00613799272105098	-0.00100484199356288	-0.00944637414067984	0.00581331877037883
1065	-0.181168273091316	-0.0811685770750046	-20.6554508209229	0.000943203864153475	0.0022419011220336	-3.08191010844894e-05	0.000618529506027699
1066	0.468180358409882	-0.730517208576202	-20.9801254272461	0.0022419011220336	-0.0026282137259841	0.00126787810586393	-0.00490093370899558
1067	1.11752903461456	-1.70454013347626	-20.5905151367188	-0.00197886489331722	-0.00165419070981443	0.00386527273803949	-0.00165419070981443
1068	-0.830516874790192	-0.0811685770750046	-20.7853202819824	-0.00100484199356288	0.0022419011220336	-0.00977104809135199	0.00906006153672934
1069	-2.12921404838562	0.568180024623871	-20.7853202819824	-0.00457625929266214	0.00678734155371785	-0.00132951640989631	-0.000355493422830477
1070	0.468180358409882	-0.405842900276184	-20.3957118988037	0.00126787810586393	-0.000355493422830477	-0.00425158534198999	-0.00295288790948689
1071	1.11752903461456	-0.730517208576202	-20.3957118988037	0.0100340843200684	0.00678734155371785	-0.00847235135734081	-0.00100484199356288
1072	-0.830516874790192	0.892854392528534	-20.8502559661865	0.00451462110504508	-0.00230353930965066	0.00159255252219737	0.00418994715437293
1073	-0.830516874790192	-0.0811685770750046	-20.915189743042	0.00483929552137852	-0.00717365415766835	-0.0026282137259841	0.00711201597005129
1074	1.11752903461456	-0.405842900276184	-20.6554508209229	-0.00132951640989631	0.00321592413820326	-0.00749832857400179	0.00776136433705688
1075	-0.181168273091316	-0.405842900276184	-20.2658405303955	-0.00100484199356288	0.00743668992072344	0.00906006153672934	0.00354059832170606
1076	-2.12921404838562	-0.730517208576202	-20.1359710693359	0.000293855206109583	0.0103587592020631	0.000618529506027699	0.00256657530553639
1077	-0.181168273091316	0.243505731225014	-20.2658405303955	0.00678734155371785	0.00581331877037883	0.00386527273803949	0.00678734155371785
1078	0.468180358409882	-0.405842900276184	-20.3307762145996	0.00808603875339031	0.00678734155371785	-0.00555028254166245	0.00386527273803949
1079	-0.830516874790192	-0.730517208576202	-20.3957118988037	0.00159255252219737	0.00191722682211548	-0.00392691092565656	0.000293855206109583
1080	-0.181168273091316	-0.405842900276184	-20.5905151367188	-0.000355493422830477	-0.00327756232582033	0.000943203864153475	0.00841071270406246
1081	0.468180358409882	-0.0811685770750046	-20.6554508209229	0.00548864435404539	0.0022419011220336	-0.0107450718060136	-0.00782300252467394
1082	-2.12921404838562	0.243505731225014	-20.4606456756592	0.00516396993771195	-0.00197886489331722	0.000943203864153475	0.00483929552137852
1083	-0.830516874790192	-0.405842900276184	-20.2658405303955	-0.00132951640989631	-0.0026282137259841	-0.00230353930965066	-0.00457625929266214
1084	0.468180358409882	-0.405842900276184	-20.0061016082764	0.00613799272105098	0.00159255252219737	-0.00100484199356288	-0.00197886489331722
1085	0.468180358409882	-0.405842900276184	-20.7853202819824	0.000293855206109583	0.0022419011220336	-0.00587495695799589	-0.00977104809135199
1086	2.41622614860535	-0.730517208576202	-20.6554508209229	-0.00392691092565656	-0.0026282137259841	-0.00555028254166245	-0.000680167751852423
1087	-0.181168273091316	-1.05519151687622	-20.3307762145996	0.00126787810586393	-0.00295288790948689	-0.0026282137259841	-0.00360223650932312
1088	0.468180358409882	-1.05519151687622	-20.20090675354	0.000943203864153475	0.00613799272105098	0.000293855206109583	0.00418994715437293
1089	-1.47986555099487	-0.0811685770750046	-20.4606456756592	-0.00230353930965066	0.0113327819854021	-0.00392691092565656	-0.00295288790948689
1090	-0.181168273091316	-0.405842900276184	-20.0061016082764	-0.00457625929266214	-0.00165419070981443	-0.00327756232582033	-0.0026282137259841
1091	-0.830516874790192	0.243505731225014	-20.0061016082764	-0.0026282137259841	0.0106834331527352	-0.00717365415766835	0.00289124972186983
1092	1.11752903461456	-0.730517208576202	-20.7203845977783	-0.0026282137259841	0.00289124972186983	0.00191722682211548	0.00289124972186983
1093	-0.181168273091316	-0.405842900276184	-20.6554508209229	-3.08191010844894e-05	0.00711201597005129	0.00678734155371785	0.00354059832170606
1094	0.468180358409882	-0.730517208576202	-20.8502559661865	0.00191722682211548	0.00126787810586393	-0.0152905117720366	-0.00230353930965066
1095	-0.830516874790192	0.568180024623871	-20.3307762145996	-0.00327756232582033	-0.00197886489331722	0.00743668992072344	-0.00814767740666866
1096	-2.12921404838562	0.892854392528534	-20.5905151367188	-0.00522560812532902	0.00483929552137852	-0.00749832857400179	-0.00165419070981443
1097	-2.12921404838562	-0.0811685770750046	-20.3957118988037	-0.00360223650932312	0.00159255252219737	0.00711201597005129	-0.00165419070981443
1098	1.7668776512146	-0.730517208576202	-20.7203845977783	0.0022419011220336	0.000618529506027699	0.00483929552137852	-0.00230353930965066
1099	-1.47986555099487	0.892854392528534	-20.915189743042	-0.00165419070981443	0.00321592413820326	-0.00944637414067984	0.00321592413820326
1100	-0.181168273091316	-1.05519151687622	-20.3307762145996	-0.00100484199356288	0.00386527273803949	-0.00782300252467394	-0.00360223650932312
1101	-0.830516874790192	-1.05519151687622	-20.5255813598633	0.000618529506027699	-0.0130177913233638	0.00548864435404539	-0.00230353930965066
1102	-1.47986555099487	0.568180024623871	-20.4606456756592	0.00548864435404539	0.00289124972186983	-0.00457625929266214	0.00418994715437293
1103	-3.42791152000427	0.243505731225014	-20.20090675354	-0.00717365415766835	0.00386527273803949	-0.00230353930965066	0.00418994715437293
1104	-1.47986555099487	0.243505731225014	-20.3957118988037	-0.00197886489331722	0.00386527273803949	-0.00360223650932312	0.00191722682211548
1105	-0.830516874790192	0.243505731225014	-20.8502559661865	-0.00230353930965066	0.00386527273803949	-0.00230353930965066	-0.00295288790948689
1106	1.11752903461456	-0.730517208576202	-20.5905151367188	-0.000680167751852423	0.0022419011220336	-0.0110697457566857	-0.00165419070981443
1107	-0.181168273091316	-0.405842900276184	-20.2658405303955	0.00613799272105098	-0.00425158534198999	-3.08191010844894e-05	0.000618529506027699
1108	-2.12921404838562	-0.730517208576202	-20.4606456756592	-0.00360223650932312	0.000943203864153475	0.000293855206109583	-0.00230353930965066
1109	-0.181168273091316	-0.0811685770750046	-20.2658405303955	-0.00230353930965066	0.00451462110504508	-0.00717365415766835	-0.00360223650932312
1110	-2.12921404838562	-0.730517208576202	-20.0710372924805	-0.00944637414067984	0.0022419011220336	-0.00457625929266214	0.000293855206109583
1111	-1.47986555099487	0.243505731225014	-20.7203845977783	0.00126787810586393	0.00613799272105098	-0.00165419070981443	-0.00490093370899558
1112	-0.181168273091316	-0.730517208576202	-20.4606456756592	0.00613799272105098	0.0022419011220336	-0.00100484199356288	0.000618529506027699
1113	-0.181168273091316	-0.730517208576202	-20.5905151367188	0.00548864435404539	0.000618529506027699	0.00191722682211548	-0.00230353930965066
1114	-0.181168273091316	-1.05519151687622	-20.3307762145996	0.00126787810586393	0.00678734155371785	0.00126787810586393	0.00126787810586393
1115	1.11752903461456	-2.02921438217163	-20.20090675354	0.000293855206109583	-0.00100484199356288	-0.00555028254166245	0.000293855206109583
1116	1.11752903461456	-0.730517208576202	-20.0710372924805	-0.000680167751852423	0.00841071270406246	0.00191722682211548	-0.0100957229733467
1117	-2.77856278419495	-0.405842900276184	-20.0710372924805	0.000943203864153475	-0.00165419070981443	0.000943203864153475	0.00938473641872406
1118	-0.830516874790192	0.243505731225014	-20.7203845977783	-0.00165419070981443	0.00256657530553639	-0.00717365415766835	0.00159255252219737
1119	-0.181168273091316	-0.405842900276184	-20.4606456756592	0.000943203864153475	0.013930176384747	-0.0126931173726916	-0.00132951640989631
1120	-1.47986555099487	0.243505731225014	-20.5255813598633	0.000293855206109583	0.00451462110504508	-0.00197886489331722	-0.00555028254166245
1121	1.11752903461456	-1.05519151687622	-20.20090675354	-0.00100484199356288	0.00711201597005129	-0.00197886489331722	-0.00295288790948689
1122	1.7668776512146	-0.730517208576202	-20.2658405303955	0.00483929552137852	-0.000355493422830477	-0.00360223650932312	-0.00490093370899558
1123	-2.12921404838562	0.568180024623871	-20.3307762145996	0.00581331877037883	0.00581331877037883	0.000943203864153475	0.00386527273803949
1124	-3.42791152000427	-0.0811685770750046	-20.7203845977783	-0.00165419070981443	0.0116574559360743	-0.0026282137259841	-0.00100484199356288
1125	-0.181168273091316	-0.405842900276184	-20.4606456756592	-0.00197886489331722	0.00418994715437293	-0.00457625929266214	-0.00749832857400179
1126	1.11752903461456	-1.05519151687622	-20.5255813598633	-0.00230353930965066	0.00711201597005129	-0.00652430532500148	0.000618529506027699
1127	-0.830516874790192	-0.0811685770750046	-20.7203845977783	-0.00230353930965066	0.00938473641872406	-0.00295288790948689	0.00321592413820326
1128	-0.181168273091316	-0.405842900276184	-20.0710372924805	-0.00165419070981443	0.00516396993771195	-0.00100484199356288	-0.00360223650932312
1129	-1.47986555099487	-0.730517208576202	-19.6164932250977	0.00191722682211548	0.00354059832170606	0.00126787810586393	0.00159255252219737
1130	-0.830516874790192	0.243505731225014	-20.4606456756592	-0.00522560812532902	0.0123068047687411	-0.00490093370899558	0.00548864435404539
1131	-2.12921404838562	-0.405842900276184	-20.7203845977783	-0.00684897974133492	-0.000680167751852423	0.00451462110504508	-3.08191010844894e-05
1132	-1.47986555099487	0.243505731225014	-20.7203845977783	0.0022419011220336	0.000293855206109583	0.00970941036939621	-0.00100484199356288
1133	-0.181168273091316	-0.0811685770750046	-20.3957118988037	0.0100340843200684	-0.00295288790948689	0.0022419011220336	0.00516396993771195
1134	0.468180358409882	-0.0811685770750046	-20.3957118988037	0.0022419011220336	-0.00100484199356288	-0.00847235135734081	-0.00100484199356288
1135	0.468180358409882	-0.730517208576202	-19.9411678314209	0.000943203864153475	0.00191722682211548	-0.00100484199356288	-0.00100484199356288
1136	1.7668776512146	-2.35388875007629	-19.9411678314209	-3.08191010844894e-05	-0.00230353930965066	-0.000680167751852423	-0.00977104809135199
1137	-1.47986555099487	-0.730517208576202	-20.3957118988037	0.00321592413820326	-0.00230353930965066	0.00191722682211548	0.00418994715437293
1138	-3.42791152000427	0.243505731225014	-20.3957118988037	-0.00652430532500148	-0.00230353930965066	0.00159255252219737	0.0022419011220336
1139	0.468180358409882	-0.405842900276184	-20.4606456756592	-0.00295288790948689	0.00321592413820326	-0.00392691092565656	-0.000355493422830477
1140	-1.47986555099487	0.568180024623871	-20.5905151367188	-0.00132951640989631	0.00289124972186983	-0.00749832857400179	-0.00100484199356288
1141	-0.830516874790192	0.568180024623871	-20.4606456756592	0.000943203864153475	0.00321592413820326	-0.0169138833880424	-0.00197886489331722
1142	0.468180358409882	-0.0811685770750046	-20.3307762145996	0.000943203864153475	-0.00100484199356288	-0.00100484199356288	0.0022419011220336
1143	-0.830516874790192	-0.405842900276184	-20.7203845977783	-3.08191010844894e-05	-0.0136671401560307	-0.00457625929266214	0.00256657530553639
1144	-1.47986555099487	0.568180024623871	-20.4606456756592	0.000618529506027699	0.0022419011220336	-0.000355493422830477	0.00321592413820326
1145	-3.42791152000427	0.243505731225014	-20.5905151367188	-0.00944637414067984	-0.00230353930965066	0.00256657530553639	-0.00132951640989631
1146	-1.47986555099487	0.243505731225014	-20.5255813598633	-0.0026282137259841	-0.00717365415766835	0.00159255252219737	-3.08191010844894e-05
1147	0.468180358409882	-0.730517208576202	-20.2658405303955	0.00613799272105098	0.00938473641872406	0.00711201597005129	-0.000355493422830477
1148	-0.830516874790192	0.243505731225014	-20.5255813598633	-0.00230353930965066	0.000293855206109583	0.00451462110504508	0.00743668992072344
1149	-0.181168273091316	-0.0811685770750046	-19.9411678314209	0.00256657530553639	0.00126787810586393	-0.00360223650932312	0.000293855206109583
1150	1.11752903461456	-2.35388875007629	-20.3307762145996	-0.000680167751852423	-0.00360223650932312	-0.00782300252467394	0.00159255252219737
1151	-0.181168273091316	0.568180024623871	-20.7203845977783	-0.00327756232582033	-0.00360223650932312	0.00126787810586393	-0.0026282137259841
1152	-3.42791152000427	0.243505731225014	-20.4606456756592	-0.00425158534198999	0.000618529506027699	-0.00392691092565656	-0.000355493422830477
1153	-0.830516874790192	-1.37986588478088	-20.4606456756592	0.00321592413820326	0.00159255252219737	-0.00132951640989631	0.0106834331527352
1154	-0.181168273091316	-0.405842900276184	-20.4606456756592	-0.00295288790948689	0.00418994715437293	-0.00490093370899558	-0.00132951640989631
1155	-0.181168273091316	1.21752870082855	-20.20090675354	-0.00197886489331722	0.00126787810586393	-0.00392691092565656	-0.00814767740666866
1156	-0.830516874790192	0.243505731225014	-20.4606456756592	-0.00165419070981443	-0.00132951640989631	-0.00360223650932312	-0.00587495695799589
1157	1.11752903461456	-2.02921438217163	-20.9801254272461	0.00159255252219737	-0.0117190945893526	0.00289124972186983	-0.00100484199356288
1158	-0.181168273091316	-0.0811685770750046	-20.6554508209229	0.000943203864153475	-0.00100484199356288	0.00646266713738441	0.000943203864153475
1159	-2.77856278419495	0.243505731225014	-20.6554508209229	-0.00912170019000769	0.00483929552137852	-0.00100484199356288	0.00581331877037883
1160	-0.181168273091316	0.243505731225014	-20.7203845977783	-0.000680167751852423	0.00256657530553639	-0.00879702530801296	-0.00230353930965066
1161	0.468180358409882	-0.405842900276184	-20.7853202819824	0.00159255252219737	0.00646266713738441	0.00191722682211548	-0.000680167751852423
1162	-0.830516874790192	0.568180024623871	-20.3957118988037	0.000293855206109583	-0.00197886489331722	-0.00555028254166245	0.00516396993771195
1163	-0.830516874790192	-0.0811685770750046	-20.7203845977783	0.000293855206109583	0.00386527273803949	0.00873538758605719	0.00159255252219737
1164	-0.181168273091316	-1.05519151687622	-20.5905151367188	0.000293855206109583	0.00321592413820326	-0.00587495695799589	-3.08191010844894e-05
1165	-0.830516874790192	0.243505731225014	-20.5255813598633	-0.00100484199356288	0.00418994715437293	-0.00782300252467394	-0.00230353930965066
1166	-3.42791152000427	0.243505731225014	-20.3957118988037	-0.00652430532500148	0.00289124972186983	-0.00879702530801296	-0.00295288790948689
1167	0.468180358409882	-0.405842900276184	-20.3307762145996	-0.000355493422830477	-0.00749832857400179	-3.08191010844894e-05	-0.00230353930965066
1168	1.11752903461456	-0.730517208576202	-20.3957118988037	0.00548864435404539	0.00126787810586393	-0.00879702530801296	0.000943203864153475
1169	-0.830516874790192	0.568180024623871	-21.0450592041016	0.00548864435404539	0.00646266713738441	-0.00100484199356288	-0.00555028254166245
1170	-0.830516874790192	0.243505731225014	-20.915189743042	-0.00392691092565656	0.00678734155371785	-0.00425158534198999	-0.00555028254166245
1171	0.468180358409882	-2.02921438217163	-20.5255813598633	-0.00100484199356288	-0.00847235135734081	-0.00522560812532902	-0.00522560812532902
1172	-0.181168273091316	-1.05519151687622	-20.5905151367188	0.00354059832170606	-3.08191010844894e-05	0.00906006153672934	-0.00327756232582033
1173	-1.47986555099487	0.243505731225014	-20.6554508209229	-0.00847235135734081	-0.00132951640989631	0.00191722682211548	0.00516396993771195
1174	-0.181168273091316	-0.0811685770750046	-20.3957118988037	0.00159255252219737	0.00418994715437293	-0.00619963090866804	-0.00847235135734081
1175	0.468180358409882	-0.0811685770750046	-20.7203845977783	-0.00132951640989631	0.00289124972186983	0.00191722682211548	-0.00490093370899558
1176	1.11752903461456	-0.0811685770750046	-20.5255813598633	0.000293855206109583	-0.00392691092565656	-0.00100484199356288	-0.000355493422830477
1177	-0.830516874790192	-0.730517208576202	-20.3957118988037	0.00386527273803949	-0.00879702530801296	-0.00619963090866804	0.00906006153672934
1178	-0.830516874790192	-1.37986588478088	-20.915189743042	0.00321592413820326	-0.00782300252467394	0.0022419011220336	0.0022419011220336
1179	0.468180358409882	-1.05519151687622	-20.5255813598633	0.00159255252219737	0.000618529506027699	-0.0113944197073579	-0.00879702530801296
1180	-1.47986555099487	-0.730517208576202	-20.3307762145996	-0.00490093370899558	0.00418994715437293	-0.00619963090866804	-0.00132951640989631
1181	-2.12921404838562	0.243505731225014	-20.1359710693359	-0.00327756232582033	-0.00295288790948689	-0.00132951640989631	-0.00717365415766835
1182	-0.181168273091316	-0.730517208576202	-20.7853202819824	0.000618529506027699	0.000293855206109583	0.00159255252219737	0.00159255252219737
1183	-0.181168273091316	-0.730517208576202	-20.915189743042	0.000943203864153475	-0.00587495695799589	0.00418994715437293	0.00613799272105098
1184	1.11752903461456	-0.405842900276184	-20.7853202819824	0.000943203864153475	0.00516396993771195	-0.00165419070981443	-0.000355493422830477
1185	0.468180358409882	-1.70454013347626	-20.5255813598633	-0.00165419070981443	-0.00392691092565656	-0.00619963090866804	-0.000355493422830477
1186	1.7668776512146	-1.05519151687622	-20.3957118988037	-0.00230353930965066	0.00386527273803949	-0.00327756232582033	-0.00684897974133492
1187	-2.77856278419495	0.568180024623871	-21.1749286651611	-0.00490093370899558	0.00354059832170606	0.00646266713738441	-0.00165419070981443
1188	-2.77856278419495	0.568180024623871	-21.5645389556885	-0.000680167751852423	0.00451462110504508	-0.00327756232582033	0.000943203864153475
1189	1.11752903461456	-0.730517208576202	-20.7203845977783	0.00191722682211548	0.00938473641872406	-0.0126931173726916	0.0022419011220336
1190	0.468180358409882	-0.405842900276184	-20.8502559661865	-3.08191010844894e-05	0.00191722682211548	-0.00522560812532902	-0.00587495695799589
1191	-0.830516874790192	0.243505731225014	-20.7203845977783	-3.08191010844894e-05	0.00159255252219737	0.000293855206109583	-0.00944637414067984
1192	-0.830516874790192	-1.05519151687622	-20.8502559661865	0.00451462110504508	-0.00197886489331722	0.00289124972186983	-0.00165419070981443
1193	-1.47986555099487	-0.405842900276184	-20.2658405303955	0.00256657530553639	0.0022419011220336	0.00191722682211548	0.00711201597005129
1194	-2.77856278419495	-0.405842900276184	-20.20090675354	-0.00327756232582033	0.00418994715437293	0.00581331877037883	-0.00360223650932312
1195	-0.830516874790192	-0.0811685770750046	-20.6554508209229	-0.00230353930965066	0.00646266713738441	-0.0143164889886975	-0.00587495695799589
1196	-0.830516874790192	0.892854392528534	-20.8502559661865	0.00191722682211548	0.00841071270406246	0.00126787810586393	-0.00100484199356288
1197	1.11752903461456	-0.405842900276184	-20.9801254272461	0.00354059832170606	0.000943203864153475	0.00418994715437293	0.00483929552137852
1198	2.41622614860535	-0.405842900276184	-20.5255813598633	0.0022419011220336	0.00418994715437293	-0.00360223650932312	-0.000680167751852423
1199	0.468180358409882	-0.405842900276184	-20.7853202819824	0.00321592413820326	-0.000680167751852423	-0.00295288790948689	0.00191722682211548
1200	-1.47986555099487	0.243505731225014	-20.3957118988037	-0.00327756232582033	0.00256657530553639	-0.00879702530801296	-0.00230353930965066
1201	-0.830516874790192	-0.0811685770750046	-21.3697338104248	-0.00555028254166245	0.000943203864153475	-0.00230353930965066	0.00354059832170606
1202	-2.77856278419495	0.568180024623871	-20.9801254272461	-0.00425158534198999	-0.000680167751852423	-0.00619963090866804	-0.00230353930965066
1203	-1.47986555099487	0.243505731225014	-20.915189743042	-0.00100484199356288	-0.0026282137259841	0.00451462110504508	0.00841071270406246
1204	-0.830516874790192	-0.405842900276184	-20.5255813598633	0.00613799272105098	-3.08191010844894e-05	-0.00652430532500148	0.00256657530553639
1205	-0.830516874790192	0.568180024623871	-20.4606456756592	-3.08191010844894e-05	0.00256657530553639	-0.00717365415766835	-0.00132951640989631
1206	-0.830516874790192	-1.05519151687622	-21.1749286651611	-0.00782300252467394	-0.00814767740666866	-0.00230353930965066	-0.00165419070981443
1207	-0.181168273091316	0.568180024623871	-21.4346694946289	-0.00197886489331722	-0.00749832857400179	0.00938473641872406	0.00321592413820326
1208	-0.181168273091316	-0.405842900276184	-21.4996032714844	-0.000355493422830477	0.00386527273803949	-0.000680167751852423	0.00743668992072344
1209	-3.42791152000427	0.568180024623871	-21.694408416748	-0.000355493422830477	0.00451462110504508	-0.00392691092565656	0.0022419011220336
1210	1.11752903461456	0.568180024623871	-20.915189743042	-0.00360223650932312	0.00581331877037883	-0.0113944197073579	-0.0110697457566857
1211	0.468180358409882	-0.730517208576202	-20.7853202819824	0.00321592413820326	0.00159255252219737	-0.00230353930965066	-0.00652430532500148
1212	-0.181168273091316	-0.730517208576202	-20.3957118988037	0.00191722682211548	-0.000680167751852423	-0.000680167751852423	0.00191722682211548
1213	0.468180358409882	-1.70454013347626	-21.0450592041016	0.0136055024340749	-0.00944637414067984	0.00386527273803949	0.00354059832170606
1214	0.468180358409882	-0.405842900276184	-21.4346694946289	0.0022419011220336	-0.00295288790948689	-0.00490093370899558	0.000293855206109583
1215	-2.12921404838562	-0.405842900276184	-21.3697338104248	-0.00490093370899558	-0.000680167751852423	-0.00490093370899558	-0.000355493422830477
1216	-0.181168273091316	-0.730517208576202	-20.5255813598633	-0.00197886489331722	0.00256657530553639	-0.000355493422830477	-0.00295288790948689
1217	-0.830516874790192	0.568180024623871	-21.6294727325439	0.00613799272105098	-0.00619963090866804	0.00321592413820326	0.0022419011220336
1218	0.468180358409882	-0.405842900276184	-21.3048000335693	0.00581331877037883	-0.00360223650932312	-0.00490093370899558	0.00516396993771195
1219	-0.830516874790192	0.568180024623871	-21.0450592041016	0.00646266713738441	0.000293855206109583	-0.00230353930965066	-0.00392691092565656
1220	0.468180358409882	-1.37986588478088	-21.2398643493652	-0.00652430532500148	-0.00652430532500148	-0.0107450718060136	-0.0026282137259841
1221	-1.47986555099487	-0.0811685770750046	-21.4996032714844	-0.00100484199356288	-0.00522560812532902	-0.00944637414067984	-3.08191010844894e-05
1222	-0.830516874790192	-0.730517208576202	-20.6554508209229	-0.00425158534198999	-0.00327756232582033	0.000618529506027699	0.000943203864153475
1223	-0.181168273091316	-0.0811685770750046	-20.6554508209229	-0.00619963090866804	-0.00230353930965066	-0.00879702530801296	0.00321592413820326
1224	0.468180358409882	-0.730517208576202	-20.7853202819824	-0.000680167751852423	-0.000680167751852423	-0.00814767740666866	0.000293855206109583
1225	1.11752903461456	-0.730517208576202	-20.7203845977783	0.00386527273803949	0.00289124972186983	-0.0139918150380254	-0.00522560812532902
1226	0.468180358409882	-0.405842900276184	-20.20090675354	0.00289124972186983	-0.00132951640989631	-0.00197886489331722	-3.08191010844894e-05
1227	-1.47986555099487	-2.02921438217163	-20.4606456756592	0.00808603875339031	-0.00684897974133492	0.00776136433705688	0.00191722682211548
1228	-0.181168273091316	0.243505731225014	-20.915189743042	0.00613799272105098	0.00289124972186983	-0.00555028254166245	0.00776136433705688
1229	-0.830516874790192	-0.0811685770750046	-20.5905151367188	-0.00100484199356288	0.00354059832170606	0.000618529506027699	-0.00165419070981443
1230	-0.830516874790192	-0.405842900276184	-20.5255813598633	-0.00197886489331722	0.00256657530553639	-0.00425158534198999	0.00159255252219737
1231	1.11752903461456	0.243505731225014	-20.7203845977783	0.00256657530553639	-0.00132951640989631	0.000943203864153475	-0.00327756232582033
1232	-1.47986555099487	0.892854392528534	-20.6554508209229	0.00321592413820326	0.00256657530553639	-0.00132951640989631	0.00548864435404539
1233	-0.830516874790192	-0.0811685770750046	-21.2398643493652	0.00256657530553639	-0.000680167751852423	-0.000355493422830477	0.00386527273803949
1234	-0.181168273091316	-1.05519151687622	-20.8502559661865	0.00191722682211548	-0.00782300252467394	-0.00749832857400179	-0.00392691092565656
1235	0.468180358409882	0.568180024623871	-20.915189743042	0.000293855206109583	0.00418994715437293	-0.00847235135734081	-0.00555028254166245
1236	-3.42791152000427	0.568180024623871	-20.7853202819824	-0.00847235135734081	-3.08191010844894e-05	-0.00814767740666866	-0.000680167751852423
1237	-0.830516874790192	-1.05519151687622	-20.5905151367188	0.00678734155371785	-0.00295288790948689	-0.00555028254166245	0.00418994715437293
1238	-0.830516874790192	0.892854392528534	-20.3307762145996	0.000293855206109583	0.00159255252219737	-0.000355493422830477	0.00418994715437293
1239	-0.830516874790192	-0.730517208576202	-20.0710372924805	0.00548864435404539	0.00418994715437293	-0.00132951640989631	-0.00132951640989631
1240	-1.47986555099487	-0.0811685770750046	-20.7853202819824	-0.000355493422830477	0.00711201597005129	-0.00912170019000769	-0.0026282137259841
1241	1.11752903461456	-2.02921438217163	-20.5905151367188	-0.00197886489331722	-0.00847235135734081	0.00613799272105098	0.000618529506027699
1242	-1.47986555099487	0.243505731225014	-20.915189743042	0.00386527273803949	0.00386527273803949	0.00483929552137852	0.00516396993771195
1243	-3.42791152000427	0.568180024623871	-20.7853202819824	-0.00392691092565656	-0.00197886489331722	0.0022419011220336	0.00938473641872406
1244	-1.47986555099487	0.568180024623871	-20.4606456756592	0.00191722682211548	0.0100340843200684	-0.00457625929266214	0.00159255252219737
1245	-0.830516874790192	0.243505731225014	-20.5255813598633	0.00548864435404539	0.00354059832170606	-0.00684897974133492	-0.00652430532500148
1246	-0.181168273091316	0.568180024623871	-20.7853202819824	-0.00360223650932312	-0.000680167751852423	-0.00100484199356288	0.00386527273803949
1247	-0.830516874790192	0.243505731225014	-21.8892135620117	0.00483929552137852	0.00483929552137852	0.00613799272105098	0.00191722682211548
1248	1.11752903461456	-2.35388875007629	-20.6554508209229	0.00386527273803949	-0.00230353930965066	-0.00879702530801296	0.00516396993771195
1249	-0.830516874790192	0.243505731225014	-20.7853202819824	0.00418994715437293	0.00678734155371785	-0.00879702530801296	-0.00197886489331722
1250	-1.47986555099487	-0.730517208576202	-20.5905151367188	-0.00132951640989631	0.0123068047687411	-0.00555028254166245	-0.00619963090866804
1251	-1.47986555099487	-0.0811685770750046	-20.20090675354	-0.00652430532500148	0.00970941036939621	-0.00587495695799589	-0.0026282137259841
1252	0.468180358409882	-0.730517208576202	-20.1359710693359	0.00906006153672934	-0.00100484199356288	0.00256657530553639	0.00354059832170606
1253	0.468180358409882	-0.730517208576202	-20.5905151367188	0.00126787810586393	0.00386527273803949	-0.00360223650932312	0.0022419011220336
1254	1.11752903461456	-1.05519151687622	-20.3957118988037	0.00516396993771195	0.00191722682211548	-0.00814767740666866	-0.00457625929266214
1255	1.11752903461456	-2.02921438217163	-20.2658405303955	0.00418994715437293	-0.00295288790948689	-0.0026282137259841	-0.00425158534198999
1256	-0.830516874790192	0.243505731225014	-20.3957118988037	-0.00295288790948689	0.000293855206109583	-0.00327756232582033	0.00126787810586393
1257	-1.47986555099487	-0.0811685770750046	-20.3957118988037	-3.08191010844894e-05	-0.00100484199356288	-3.08191010844894e-05	-3.08191010844894e-05
1258	-0.830516874790192	-0.730517208576202	-19.9411678314209	-0.00295288790948689	0.00808603875339031	-0.00749832857400179	0.000293855206109583
1259	-1.47986555099487	0.568180024623871	-20.4606456756592	0.00159255252219737	0.0103587592020631	0.000618529506027699	0.000618529506027699
1260	1.7668776512146	-1.05519151687622	-20.9801254272461	0.00289124972186983	0.00159255252219737	-0.0120437685400248	-0.00652430532500148
1261	-1.47986555099487	0.243505731225014	-20.20090675354	-0.00295288790948689	-0.00847235135734081	-0.00132951640989631	-0.00425158534198999
1262	0.468180358409882	-2.02921438217163	-20.0710372924805	0.00646266713738441	-0.00165419070981443	-0.00490093370899558	0.00289124972186983
1263	0.468180358409882	-0.405842900276184	-20.2658405303955	0.00418994715437293	-3.08191010844894e-05	-0.00197886489331722	0.0022419011220336
1264	-1.47986555099487	-0.0811685770750046	-20.3957118988037	-0.000680167751852423	0.00873538758605719	-0.00522560812532902	-0.00165419070981443
1265	-2.12921404838562	-0.0811685770750046	-20.2658405303955	-0.000680167751852423	0.00743668992072344	-0.00879702530801296	-0.00360223650932312
1266	1.7668776512146	0.243505731225014	-20.7203845977783	-0.00425158534198999	0.00418994715437293	-0.00619963090866804	0.0022419011220336
1267	0.468180358409882	-0.0811685770750046	-20.7203845977783	-0.00100484199356288	0.00159255252219737	-0.00230353930965066	-0.00360223650932312
1268	-1.47986555099487	0.568180024623871	-20.3307762145996	-0.000680167751852423	0.00354059832170606	0.00191722682211548	0.00386527273803949
1269	-0.181168273091316	-0.730517208576202	-20.5255813598633	-0.00327756232582033	-0.00782300252467394	-0.00457625929266214	0.00418994715437293
1270	0.468180358409882	-0.405842900276184	-20.20090675354	-0.00132951640989631	0.00386527273803949	0.00321592413820326	-0.00749832857400179
1271	-2.12921404838562	-0.405842900276184	-19.9411678314209	-0.00684897974133492	0.00256657530553639	-0.0165892094373703	-0.00457625929266214
1272	-0.830516874790192	0.568180024623871	-20.5255813598633	-0.00717365415766835	-0.000355493422830477	-0.00684897974133492	0.00483929552137852
1273	-0.830516874790192	0.892854392528534	-20.7203845977783	-0.0026282137259841	-0.000355493422830477	-0.00490093370899558	-0.00555028254166245
1274	-0.181168273091316	0.568180024623871	-20.7203845977783	-0.00457625929266214	0.000618529506027699	-0.000355493422830477	0.00613799272105098
1275	1.7668776512146	-0.730517208576202	-20.3307762145996	-0.00230353930965066	0.00743668992072344	-0.00717365415766835	-0.00977104809135199
1276	0.468180358409882	-1.37986588478088	-19.9411678314209	-0.000680167751852423	-0.0104203969240189	0.00321592413820326	-0.00360223650932312
1277	-2.12921404838562	0.243505731225014	-20.0061016082764	-0.00425158534198999	-0.00782300252467394	0.00646266713738441	-0.00132951640989631
1278	-0.181168273091316	-0.730517208576202	-19.8112964630127	-0.00684897974133492	0.0022419011220336	0.00451462110504508	-0.00295288790948689
1279	-0.181168273091316	-0.405842900276184	-20.1359710693359	-0.00944637414067984	-0.00327756232582033	-0.00360223650932312	-0.00490093370899558
1280	-1.47986555099487	-0.730517208576202	-20.20090675354	-0.00782300252467394	0.000293855206109583	-0.00619963090866804	-0.00457625929266214
1281	-0.181168273091316	0.243505731225014	-20.4606456756592	0.000293855206109583	-0.0026282137259841	-0.00749832857400179	-0.000680167751852423
1282	-0.830516874790192	0.568180024623871	-20.0061016082764	-0.00490093370899558	-3.08191010844894e-05	0.00418994715437293	-3.08191010844894e-05
1283	1.11752903461456	-2.02921438217163	-20.1359710693359	-3.08191010844894e-05	-0.00295288790948689	-0.0026282137259841	-3.08191010844894e-05
1284	1.11752903461456	-0.730517208576202	-20.1359710693359	-0.0100957229733467	0.00126787810586393	0.00126787810586393	0.00386527273803949
1285	-2.12921404838562	0.243505731225014	-20.4606456756592	-0.00587495695799589	0.00386527273803949	-0.00230353930965066	-0.00847235135734081
1286	-2.12921404838562	0.243505731225014	-20.3307762145996	-0.00392691092565656	-0.00717365415766835	0.00126787810586393	-0.00717365415766835
1287	1.11752903461456	-0.405842900276184	-19.8112964630127	-0.00327756232582033	-0.000680167751852423	0.0103587592020631	0.00289124972186983
1288	-0.181168273091316	-0.405842900276184	-19.8112964630127	-0.00132951640989631	0.00516396993771195	-0.00360223650932312	-0.00717365415766835
1289	-0.830516874790192	-0.0811685770750046	-20.1359710693359	-0.00587495695799589	0.0116574559360743	-0.00197886489331722	0.00354059832170606
1290	1.11752903461456	-1.70454013347626	-20.1359710693359	-0.00295288790948689	-0.00100484199356288	-0.0104203969240189	-0.00295288790948689
1291	-1.47986555099487	-0.405842900276184	-19.8762321472168	0.00191722682211548	0.0022419011220336	0.00354059832170606	-0.00295288790948689
1292	-2.12921404838562	-0.730517208576202	-20.3957118988037	-0.00847235135734081	0.00451462110504508	0.000943203864153475	0.00841071270406246
1293	1.11752903461456	-1.05519151687622	-20.1359710693359	-0.00717365415766835	-0.00197886489331722	-0.00587495695799589	0.00256657530553639
1294	-0.830516874790192	0.568180024623871	-20.5905151367188	-0.000355493422830477	0.00256657530553639	0.00256657530553639	-0.00555028254166245
1295	-0.830516874790192	0.243505731225014	-20.7203845977783	-0.00230353930965066	-0.00100484199356288	-0.00652430532500148	-0.0026282137259841
1296	0.468180358409882	0.243505731225014	-20.3307762145996	-0.00100484199356288	-0.00490093370899558	-0.00847235135734081	-0.000355493422830477
1297	-0.830516874790192	-0.405842900276184	-20.2658405303955	0.00256657530553639	-0.00652430532500148	0.0103587592020631	-0.000355493422830477
1298	0.468180358409882	-0.730517208576202	-20.0710372924805	-0.0026282137259841	0.00126787810586393	0.00126787810586393	0.00613799272105098
1299	-1.47986555099487	0.243505731225014	-20.3307762145996	-0.00425158534198999	0.00516396993771195	0.00126787810586393	-0.00132951640989631
1300	-0.830516874790192	-0.405842900276184	-20.5905151367188	-0.00749832857400179	0.000618529506027699	-0.00425158534198999	0.00483929552137852
1301	0.468180358409882	-1.37986588478088	-20.0710372924805	0.00191722682211548	-3.08191010844894e-05	-0.00684897974133492	-0.000355493422830477
1302	-0.181168273091316	-0.730517208576202	-20.5255813598633	0.000293855206109583	-0.00295288790948689	-0.00165419070981443	0.00548864435404539
1303	0.468180358409882	-0.0811685770750046	-20.0061016082764	-0.000680167751852423	0.00451462110504508	-0.00652430532500148	-0.00132951640989631
1304	0.468180358409882	-2.02921438217163	-19.8112964630127	-0.00360223650932312	0.000943203864153475	-0.00425158534198999	0.00418994715437293
1305	-0.181168273091316	-0.730517208576202	-20.3957118988037	-0.00295288790948689	0.00126787810586393	0.00159255252219737	-0.00100484199356288
1306	-1.47986555099487	0.568180024623871	-20.5905151367188	-0.00230353930965066	0.000293855206109583	-0.00717365415766835	0.00256657530553639
1307	-0.830516874790192	-0.730517208576202	-20.2658405303955	-0.00652430532500148	0.00711201597005129	0.00256657530553639	0.00516396993771195
1308	-1.47986555099487	0.243505731225014	-20.5905151367188	0.00289124972186983	0.00289124972186983	-0.00295288790948689	0.00808603875339031
1309	-0.830516874790192	0.568180024623871	-20.7853202819824	-0.000355493422830477	0.0142548503354192	0.00613799272105098	-3.08191010844894e-05
1310	1.11752903461456	-1.05519151687622	-20.20090675354	-0.00425158534198999	0.0126314787194133	-0.00879702530801296	-0.00327756232582033
1311	1.11752903461456	-1.70454013347626	-20.7203845977783	0.00256657530553639	0.00289124972186983	-0.00490093370899558	0.000618529506027699
1312	-2.12921404838562	0.243505731225014	-20.8502559661865	-0.00295288790948689	-0.00230353930965066	0.00386527273803949	0.0100340843200684
1313	-1.47986555099487	-0.0811685770750046	-20.5255813598633	-0.00522560812532902	0.0103587592020631	-0.00295288790948689	0.00256657530553639
1314	-3.42791152000427	0.243505731225014	-20.5905151367188	-0.00717365415766835	0.00776136433705688	-0.00392691092565656	-0.00197886489331722
1315	-0.181168273091316	0.243505731225014	-20.3307762145996	-0.000355493422830477	0.00516396993771195	-0.000680167751852423	-0.00392691092565656
1316	-1.47986555099487	0.568180024623871	-20.7203845977783	0.00386527273803949	0.00548864435404539	-0.00132951640989631	0.00256657530553639
1317	1.11752903461456	-1.05519151687622	-19.6814270019531	-0.00132951640989631	0.00581331877037883	-0.00327756232582033	0.00906006153672934
1318	-0.181168273091316	-0.730517208576202	-20.5905151367188	0.00321592413820326	-0.00360223650932312	-0.00555028254166245	-0.00490093370899558
1319	1.11752903461456	-1.37986588478088	-20.20090675354	0.000293855206109583	0.000293855206109583	-0.00230353930965066	0.00321592413820326
1320	-0.830516874790192	0.568180024623871	-20.3307762145996	-0.00295288790948689	0.00646266713738441	-0.00457625929266214	-0.00782300252467394
1321	-1.47986555099487	-0.405842900276184	-20.2658405303955	-0.00977104809135199	-0.00100484199356288	-0.0026282137259841	-0.00555028254166245
1322	-1.47986555099487	0.243505731225014	-20.4606456756592	-0.000355493422830477	-0.0110697457566857	0.00126787810586393	0.00808603875339031
1323	-1.47986555099487	0.243505731225014	-20.3957118988037	0.00159255252219737	0.00451462110504508	-0.00392691092565656	0.000943203864153475
1324	-0.830516874790192	-0.0811685770750046	-20.7203845977783	-0.00457625929266214	0.00418994715437293	0.000293855206109583	-0.0026282137259841
1325	-0.830516874790192	-0.0811685770750046	-20.7853202819824	-0.00684897974133492	0.000943203864153475	-0.00392691092565656	0.000943203864153475
1326	-0.830516874790192	-0.730517208576202	-20.7853202819824	0.00451462110504508	-0.00944637414067984	-0.00295288790948689	-0.0117190945893526
1327	-0.830516874790192	-0.730517208576202	-20.5905151367188	-0.00944637414067984	-0.00132951640989631	0.00646266713738441	0.0022419011220336
1328	-2.77856278419495	-0.730517208576202	-20.2658405303955	-0.0026282137259841	0.00386527273803949	0.00191722682211548	0.00321592413820326
1329	-0.181168273091316	0.568180024623871	-20.7203845977783	-0.000355493422830477	0.00289124972186983	-0.00749832857400179	-0.00295288790948689
1330	1.11752903461456	-0.730517208576202	-20.8502559661865	-0.00100484199356288	-0.00100484199356288	-0.0117190945893526	0.00289124972186983
1331	0.468180358409882	-0.0811685770750046	-20.3957118988037	0.00321592413820326	-0.000680167751852423	-0.00782300252467394	-0.00847235135734081
1332	0.468180358409882	-1.37986588478088	-20.7203845977783	-0.000680167751852423	-0.00425158534198999	0.00548864435404539	0.00451462110504508
1333	-0.181168273091316	-1.70454013347626	-20.3307762145996	0.00418994715437293	-0.00977104809135199	-0.00165419070981443	0.00159255252219737
1334	1.7668776512146	-1.05519151687622	-20.3307762145996	0.0022419011220336	0.00321592413820326	-0.00522560812532902	-0.00619963090866804
1335	-2.12921404838562	-0.405842900276184	-20.3307762145996	-0.0126931173726916	-0.000355493422830477	-0.00652430532500148	-0.00749832857400179
1336	-0.830516874790192	-0.730517208576202	-20.20090675354	-0.00425158534198999	-0.00295288790948689	-0.00197886489331722	-0.00425158534198999
1337	-0.830516874790192	0.568180024623871	-20.915189743042	-0.00230353930965066	-0.00327756232582033	0.00483929552137852	0.00256657530553639
1338	0.468180358409882	-0.405842900276184	-20.8502559661865	0.00970941036939621	-0.00522560812532902	-0.00490093370899558	-0.00230353930965066
1339	-0.830516874790192	-0.0811685770750046	-20.5255813598633	0.00646266713738441	0.00289124972186983	-0.00197886489331722	-0.000680167751852423
1340	1.7668776512146	-2.02921438217163	-20.6554508209229	0.00126787810586393	-0.00684897974133492	-0.00749832857400179	-0.00295288790948689
1341	-0.830516874790192	0.892854392528534	-20.4606456756592	-0.00684897974133492	-0.00230353930965066	-0.00327756232582033	-0.00587495695799589
1342	-1.47986555099487	-0.730517208576202	-20.20090675354	-0.00749832857400179	-0.00425158534198999	0.00613799272105098	0.00613799272105098
1343	1.11752903461456	-0.730517208576202	-20.1359710693359	0.00256657530553639	-0.00100484199356288	-0.00652430532500148	0.00451462110504508
1344	0.468180358409882	-0.0811685770750046	-20.6554508209229	0.000943203864153475	0.00743668992072344	-0.00619963090866804	-3.08191010844894e-05
1345	0.468180358409882	-0.405842900276184	-20.3957118988037	0.00613799272105098	0.00354059832170606	-0.00165419070981443	-0.00847235135734081
1346	0.468180358409882	-0.730517208576202	-20.3307762145996	0.00321592413820326	-0.0100957229733467	-0.00490093370899558	-0.00587495695799589
1347	-0.830516874790192	-1.05519151687622	-20.3307762145996	0.00678734155371785	-0.00490093370899558	0.000293855206109583	0.00613799272105098
1348	-1.47986555099487	0.243505731225014	-20.3307762145996	0.00191722682211548	0.00483929552137852	-0.000355493422830477	0.000943203864153475
1349	-1.47986555099487	-0.730517208576202	-20.0061016082764	-0.000355493422830477	0.00906006153672934	-0.00425158534198999	-0.00132951640989631
1350	-0.181168273091316	0.892854392528534	-20.3307762145996	0.00126787810586393	-0.000680167751852423	-0.00100484199356288	-0.00490093370899558
1351	-0.181168273091316	-0.730517208576202	-20.6554508209229	0.00743668992072344	-0.0026282137259841	-0.00555028254166245	-0.00977104809135199
1352	-0.830516874790192	0.243505731225014	-20.915189743042	0.00483929552137852	-0.00132951640989631	0.000943203864153475	0.00711201597005129
1353	-0.830516874790192	-0.0811685770750046	-20.8502559661865	0.00646266713738441	0.00646266713738441	0.00483929552137852	0.0022419011220336
1354	-2.12921404838562	-0.405842900276184	-20.7203845977783	0.00938473641872406	-0.00327756232582033	0.00418994715437293	-0.00814767740666866
1355	-1.47986555099487	0.568180024623871	-20.5255813598633	0.00126787810586393	0.00256657530553639	0.00483929552137852	-0.00327756232582033
1356	-3.42791152000427	-0.0811685770750046	-20.3957118988037	-0.00392691092565656	-0.00132951640989631	-0.00619963090866804	0.00126787810586393
1357	0.468180358409882	-0.730517208576202	-20.5905151367188	0.00548864435404539	0.000943203864153475	0.00841071270406246	0.0116574559360743
1358	-0.181168273091316	0.243505731225014	-20.7853202819824	0.0123068047687411	-0.000680167751852423	0.00126787810586393	0.00548864435404539
1359	-0.181168273091316	-0.0811685770750046	-20.5255813598633	0.00711201597005129	0.000618529506027699	-0.00717365415766835	0.00646266713738441
1360	-1.47986555099487	-0.0811685770750046	-20.2658405303955	0.0022419011220336	-3.08191010844894e-05	-0.00295288790948689	-0.00230353930965066
1361	1.11752903461456	-1.70454013347626	-20.3957118988037	0.000943203864153475	-0.00522560812532902	-0.00295288790948689	-0.00165419070981443
1362	-0.830516874790192	0.243505731225014	-20.4606456756592	-0.00847235135734081	-0.00197886489331722	0.00516396993771195	0.00776136433705688
1363	-3.42791152000427	-0.405842900276184	-20.5255813598633	-0.00749832857400179	-0.00230353930965066	-0.000355493422830477	0.01100810803473
1364	1.11752903461456	-0.730517208576202	-20.7203845977783	0.000618529506027699	-0.00197886489331722	-0.00555028254166245	0.00289124972186983
1365	0.468180358409882	-0.405842900276184	-20.7853202819824	-0.00522560812532902	0.00548864435404539	-0.00392691092565656	0.000618529506027699
1366	-0.181168273091316	-0.0811685770750046	-20.5255813598633	-0.00165419070981443	-0.00197886489331722	-0.00619963090866804	0.00289124972186983
1367	-0.181168273091316	-0.0811685770750046	-20.5905151367188	0.00256657530553639	-0.00327756232582033	0.00256657530553639	0.00613799272105098
1368	1.11752903461456	-1.70454013347626	-21.0450592041016	-0.000680167751852423	-0.0107450718060136	-0.00132951640989631	0.00776136433705688
1369	-0.181168273091316	0.568180024623871	-21.3048000335693	0.000943203864153475	0.00938473641872406	-0.00782300252467394	-3.08191010844894e-05
1370	-3.42791152000427	0.568180024623871	-20.9801254272461	-0.0113944197073579	-0.000355493422830477	-3.08191010844894e-05	0.00159255252219737
1371	0.468180358409882	0.243505731225014	-20.5905151367188	-0.00782300252467394	0.00548864435404539	0.00354059832170606	0.000943203864153475
1372	1.11752903461456	-0.730517208576202	-20.8502559661865	-0.000355493422830477	-0.00684897974133492	-0.00944637414067984	-0.00100484199356288
1373	1.11752903461456	-0.730517208576202	-20.1359710693359	-0.00230353930965066	-0.00295288790948689	-0.00555028254166245	-0.00392691092565656
1374	-0.181168273091316	-1.05519151687622	-20.2658405303955	-3.08191010844894e-05	0.00418994715437293	-0.00814767740666866	-0.000680167751852423
1375	0.468180358409882	-1.37986588478088	-20.2658405303955	-0.00392691092565656	-0.00165419070981443	-0.0110697457566857	0.00841071270406246
1376	-2.12921404838562	-0.0811685770750046	-20.7853202819824	-0.00165419070981443	-0.0026282137259841	-0.00847235135734081	-0.00555028254166245
1377	-2.77856278419495	-0.0811685770750046	-20.915189743042	-0.00652430532500148	-0.00132951640989631	0.00321592413820326	0.000943203864153475
1378	-0.830516874790192	-0.730517208576202	-20.4606456756592	-3.08191010844894e-05	-0.00490093370899558	-0.000680167751852423	0.00321592413820326
1379	-0.830516874790192	0.892854392528534	-20.9801254272461	-0.00165419070981443	0.00483929552137852	-0.00327756232582033	-0.00165419070981443
1380	-0.181168273091316	0.568180024623871	-20.6554508209229	-0.00100484199356288	0.000618529506027699	-0.00392691092565656	-0.00197886489331722
1381	1.11752903461456	-1.70454013347626	-20.2658405303955	-0.0026282137259841	-0.00490093370899558	0.0022419011220336	-0.00295288790948689
1382	1.7668776512146	-1.05519151687622	-20.7853202819824	0.00191722682211548	-0.00197886489331722	0.00191722682211548	-0.00165419070981443
1383	-2.12921404838562	0.568180024623871	-20.7853202819824	0.00191722682211548	0.00256657530553639	-0.00912170019000769	0.00483929552137852
1384	-2.77856278419495	0.243505731225014	-20.7203845977783	-0.00360223650932312	0.00613799272105098	-0.00684897974133492	0.00451462110504508
1385	-0.830516874790192	-0.0811685770750046	-20.6554508209229	-0.000355493422830477	0.000943203864153475	-0.000680167751852423	-0.00392691092565656
1386	-0.830516874790192	0.243505731225014	-20.5255813598633	-0.00360223650932312	-0.000355493422830477	-0.00717365415766835	-0.00912170019000769
1387	-0.830516874790192	-0.0811685770750046	-20.5905151367188	-0.00197886489331722	0.000293855206109583	0.00386527273803949	0.00159255252219737
1388	0.468180358409882	-0.405842900276184	-20.3957118988037	0.00321592413820326	-0.00360223650932312	0.00386527273803949	0.00126787810586393
1389	-0.181168273091316	-1.70454013347626	-20.6554508209229	0.0103587592020631	0.00613799272105098	-0.000680167751852423	-0.00457625929266214
1390	-2.12921404838562	0.568180024623871	-20.915189743042	-0.00652430532500148	0.00159255252219737	-0.00197886489331722	0.000943203864153475
1391	-2.12921404838562	-0.405842900276184	-20.8502559661865	-0.0100957229733467	-0.00230353930965066	-0.00392691092565656	-0.00490093370899558
1392	-0.830516874790192	0.243505731225014	-21.4996032714844	-0.00197886489331722	-0.00360223650932312	0.00289124972186983	-0.00132951640989631
1393	0.468180358409882	0.568180024623871	-20.7853202819824	0.00126787810586393	0.000618529506027699	-0.00132951640989631	-0.00295288790948689
1394	0.468180358409882	-0.405842900276184	-20.5255813598633	-0.00392691092565656	0.000943203864153475	-0.00684897974133492	-0.00879702530801296
1395	1.11752903461456	-1.37986588478088	-20.5905151367188	0.00126787810586393	-0.00360223650932312	-0.0100957229733467	-0.00327756232582033
1396	-0.830516874790192	-0.405842900276184	-20.6554508209229	-0.000680167751852423	0.00256657530553639	-0.00132951640989631	-0.00814767740666866
1397	0.468180358409882	-0.405842900276184	-20.4606456756592	-0.000680167751852423	0.00451462110504508	-0.00327756232582033	0.000943203864153475
1398	-2.77856278419495	-0.730517208576202	-20.1359710693359	-0.0110697457566857	0.00776136433705688	0.00483929552137852	0.0149041991680861
1399	-0.830516874790192	0.243505731225014	-20.20090675354	-0.000680167751852423	0.00548864435404539	-0.00879702530801296	0.00646266713738441
1400	0.468180358409882	0.568180024623871	-20.5255813598633	-0.00132951640989631	-0.0026282137259841	-0.00619963090866804	-0.00814767740666866
1401	-0.830516874790192	-0.0811685770750046	-20.5255813598633	0.00256657530553639	-0.000680167751852423	-0.00684897974133492	0.00354059832170606
1402	1.11752903461456	-1.37986588478088	-20.7203845977783	-0.00165419070981443	-0.00327756232582033	-0.00165419070981443	0.00354059832170606
1403	0.468180358409882	-1.05519151687622	-20.4606456756592	0.000943203864153475	-0.00165419070981443	-0.00490093370899558	0.00841071270406246
1404	-0.181168273091316	-0.730517208576202	-20.20090675354	0.000943203864153475	-0.00392691092565656	-0.0126931173726916	0.00516396993771195
1405	-0.181168273091316	-0.730517208576202	-20.3957118988037	-0.00717365415766835	0.00256657530553639	-0.00652430532500148	-0.00327756232582033
1406	-1.47986555099487	0.892854392528534	-20.3957118988037	-0.0026282137259841	-0.00490093370899558	-0.0156151866540313	-0.00457625929266214
1407	-0.830516874790192	0.243505731225014	-20.4606456756592	0.00256657530553639	0.00191722682211548	-0.00132951640989631	0.00548864435404539
1408	1.11752903461456	-0.730517208576202	-20.20090675354	0.00613799272105098	-0.00100484199356288	-0.00457625929266214	0.00808603875339031
1409	-0.181168273091316	-0.405842900276184	-20.915189743042	0.000943203864153475	-0.0026282137259841	-0.00457625929266214	-0.00490093370899558
1410	-0.181168273091316	-1.05519151687622	-20.2658405303955	-0.00100484199356288	-0.00230353930965066	-0.00457625929266214	-0.00132951640989631
1411	-2.12921404838562	0.568180024623871	-20.5905151367188	-0.00944637414067984	0.00581331877037883	-0.00587495695799589	0.00126787810586393
1412	-2.12921404838562	-0.0811685770750046	-20.2658405303955	-0.00619963090866804	0.00354059832170606	0.000293855206109583	0.00256657530553639
1413	-0.181168273091316	-0.730517208576202	-19.8112964630127	0.00126787810586393	0.00451462110504508	0.00256657530553639	0.00159255252219737
1414	1.11752903461456	-0.405842900276184	-20.5255813598633	0.00126787810586393	0.00776136433705688	-0.00457625929266214	0.00321592413820326
1415	0.468180358409882	-0.0811685770750046	-20.4606456756592	-0.00197886489331722	0.00678734155371785	-0.00132951640989631	-0.00165419070981443
1416	-0.181168273091316	-2.02921438217163	-20.0061016082764	0.0022419011220336	-0.00814767740666866	-0.00619963090866804	0.00126787810586393
1417	-0.181168273091316	-0.405842900276184	-20.5905151367188	-0.000355493422830477	0.00126787810586393	0.00418994715437293	-0.00100484199356288
1418	-0.830516874790192	-0.405842900276184	-20.3307762145996	-0.00132951640989631	0.00646266713738441	0.000293855206109583	0.00256657530553639
1419	-2.77856278419495	0.243505731225014	-20.3957118988037	-0.00977104809135199	0.00613799272105098	0.000618529506027699	0.00516396993771195
1420	-0.830516874790192	-0.0811685770750046	-20.4606456756592	0.00581331877037883	0.00483929552137852	-0.00652430532500148	0.00354059832170606
1421	-0.830516874790192	-0.405842900276184	-20.6554508209229	-0.00327756232582033	-0.00327756232582033	-0.00555028254166245	-0.00619963090866804
1422	-0.830516874790192	-0.0811685770750046	-20.5905151367188	0.000618529506027699	-3.08191010844894e-05	0.000293855206109583	0.00776136433705688
1423	-0.830516874790192	-1.05519151687622	-20.4606456756592	0.00548864435404539	-0.00782300252467394	0.00678734155371785	0.000943203864153475
1424	-0.830516874790192	0.243505731225014	-20.6554508209229	-0.00749832857400179	0.0100340843200684	-0.00360223650932312	0.0022419011220336
1425	-2.12921404838562	0.243505731225014	-20.5255813598633	-0.000680167751852423	0.00906006153672934	-0.00717365415766835	0.00483929552137852
1426	-0.830516874790192	-1.37986588478088	-20.0061016082764	-0.00457625929266214	0.00548864435404539	-0.00165419070981443	-0.00165419070981443
1427	1.11752903461456	-1.05519151687622	-20.20090675354	0.00548864435404539	0.000943203864153475	-0.00197886489331722	0.00321592413820326
1428	-0.181168273091316	0.568180024623871	-21.0450592041016	0.00711201597005129	0.00418994715437293	0.00354059832170606	-0.000680167751852423
1429	1.11752903461456	-1.05519151687622	-20.5255813598633	-0.00197886489331722	0.00451462110504508	-0.000680167751852423	-0.00327756232582033
1430	-1.47986555099487	-1.05519151687622	-20.5255813598633	0.0022419011220336	-0.00165419070981443	-0.00944637414067984	0.0022419011220336
1431	0.468180358409882	-1.05519151687622	-20.4606456756592	-0.00197886489331722	0.00126787810586393	-0.00360223650932312	0.00191722682211548
1432	-0.181168273091316	-0.405842900276184	-20.3957118988037	-0.00295288790948689	-0.00197886489331722	-0.00230353930965066	0.000943203864153475
1433	-3.42791152000427	0.568180024623871	-20.1359710693359	-0.00230353930965066	0.00646266713738441	0.00516396993771195	0.00159255252219737
1434	-0.181168273091316	0.568180024623871	-20.9801254272461	0.00451462110504508	0.00743668992072344	-0.00749832857400179	-0.00165419070981443
1435	-2.12921404838562	0.568180024623871	-20.9801254272461	-0.00490093370899558	-0.000680167751852423	-0.0026282137259841	0.00548864435404539
1436	-0.181168273091316	0.243505731225014	-20.5255813598633	0.000293855206109583	-0.00230353930965066	0.000293855206109583	0.000293855206109583
1437	1.7668776512146	-2.02921438217163	-20.2658405303955	0.00256657530553639	-0.00814767740666866	0.00354059832170606	-0.00197886489331722
1438	-0.830516874790192	0.243505731225014	-20.6554508209229	-0.0026282137259841	-0.0110697457566857	0.00418994715437293	0.00159255252219737
1439	-0.830516874790192	-0.0811685770750046	-20.3307762145996	-0.00457625929266214	0.00354059832170606	-0.00100484199356288	-0.00197886489331722
1440	-0.181168273091316	-0.405842900276184	-20.3957118988037	-0.00912170019000769	-0.00132951640989631	-0.0100957229733467	-0.00619963090866804
1441	-1.47986555099487	0.892854392528534	-20.9801254272461	0.0022419011220336	-0.00100484199356288	-0.00165419070981443	-0.00327756232582033
1442	0.468180358409882	-0.0811685770750046	-20.7853202819824	-0.00165419070981443	0.00646266713738441	-0.00197886489331722	0.0022419011220336
1443	1.7668776512146	-1.37986588478088	-20.20090675354	-0.00295288790948689	-3.08191010844894e-05	0.00354059832170606	0.00548864435404539
1444	-0.181168273091316	-2.35388875007629	-20.5905151367188	0.00678734155371785	0.00483929552137852	-0.0130177913233638	-0.00295288790948689
1445	-0.181168273091316	-0.730517208576202	-20.0061016082764	-0.000355493422830477	0.00386527273803949	-0.000680167751852423	-0.00132951640989631
1446	-1.47986555099487	0.568180024623871	-20.20090675354	-0.00132951640989631	0.00613799272105098	0.000943203864153475	-0.0026282137259841
1447	-1.47986555099487	0.243505731225014	-20.7203845977783	-0.00165419070981443	0.00451462110504508	0.00289124972186983	-0.00425158534198999
1448	0.468180358409882	-0.730517208576202	-20.3307762145996	-0.00100484199356288	0.00386527273803949	0.00646266713738441	0.000943203864153475
1449	0.468180358409882	0.243505731225014	-20.6554508209229	0.00516396993771195	0.00743668992072344	-0.00392691092565656	-0.00425158534198999
1450	0.468180358409882	-0.405842900276184	-20.0061016082764	-0.00360223650932312	-0.000680167751852423	-0.00879702530801296	-0.00912170019000769
1451	-1.47986555099487	-0.730517208576202	-20.2658405303955	0.00386527273803949	-0.00977104809135199	-0.0026282137259841	0.00159255252219737
1452	-0.181168273091316	0.243505731225014	-19.9411678314209	0.000293855206109583	-0.00132951640989631	-0.00197886489331722	-0.00197886489331722
1453	-1.47986555099487	-0.405842900276184	-20.20090675354	-0.00684897974133492	0.000943203864153475	-3.08191010844894e-05	0.00159255252219737
1454	-1.47986555099487	-0.730517208576202	-20.5255813598633	-0.00425158534198999	0.00678734155371785	-0.00100484199356288	0.0103587592020631
1455	1.7668776512146	-0.730517208576202	-20.3957118988037	0.00483929552137852	0.00354059832170606	-0.00587495695799589	-0.000355493422830477
1456	-0.830516874790192	-0.0811685770750046	-20.5905151367188	-3.08191010844894e-05	0.00581331877037883	0.00581331877037883	-0.00165419070981443
1457	-1.47986555099487	0.568180024623871	-20.3307762145996	0.00613799272105098	-0.00327756232582033	-0.000355493422830477	0.00646266713738441
1458	1.7668776512146	-2.02921438217163	-20.20090675354	0.00289124972186983	-0.00522560812532902	0.00354059832170606	0.00289124972186983
1459	-2.12921404838562	0.568180024623871	-20.5905151367188	0.00873538758605719	0.00289124972186983	0.00646266713738441	0.00126787810586393
1460	-2.12921404838562	0.243505731225014	-20.8502559661865	-0.00360223650932312	-3.08191010844894e-05	-0.0123684434220195	-0.00490093370899558
1461	-0.830516874790192	-0.730517208576202	-20.6554508209229	-0.00619963090866804	0.00354059832170606	-0.0026282137259841	-0.00555028254166245
1462	1.7668776512146	-0.0811685770750046	-20.6554508209229	-0.000355493422830477	-0.00197886489331722	0.00711201597005129	-0.00165419070981443
1463	-0.181168273091316	0.243505731225014	-20.8502559661865	0.00321592413820326	0.00191722682211548	-0.000680167751852423	0.00321592413820326
1464	-1.47986555099487	0.568180024623871	-20.7853202819824	0.00191722682211548	0.00516396993771195	-0.00295288790948689	-0.0026282137259841
1465	-0.830516874790192	-1.05519151687622	-20.5255813598633	-0.00327756232582033	-0.00100484199356288	-0.00327756232582033	-0.00295288790948689
1466	-0.181168273091316	-1.37986588478088	-20.3307762145996	-0.00327756232582033	-0.0107450718060136	-0.00457625929266214	-0.00327756232582033
1467	-1.47986555099487	0.243505731225014	-20.6554508209229	0.00256657530553639	-0.00197886489331722	-0.000680167751852423	0.00743668992072344
1468	-0.830516874790192	-0.730517208576202	-20.7853202819824	-0.0113944197073579	0.00159255252219737	0.000618529506027699	0.00646266713738441
1469	0.468180358409882	-0.730517208576202	-20.5255813598633	-0.000355493422830477	0.00548864435404539	0.000618529506027699	-0.00360223650932312
1470	-0.830516874790192	0.568180024623871	-20.915189743042	-0.00295288790948689	0.00808603875339031	0.00126787810586393	0.000293855206109583
1471	0.468180358409882	-0.730517208576202	-20.2658405303955	-0.00327756232582033	-0.000355493422830477	-0.00197886489331722	0.000943203864153475
1472	1.11752903461456	-1.70454013347626	-20.6554508209229	0.00256657530553639	-0.00717365415766835	0.000943203864153475	0.00191722682211548
1473	-1.47986555099487	-0.0811685770750046	-20.8502559661865	-0.00132951640989631	-0.00132951640989631	0.00516396993771195	0.00159255252219737
1474	-2.12921404838562	0.892854392528534	-20.7203845977783	-0.00165419070981443	0.00451462110504508	-0.00295288790948689	-0.00100484199356288
1475	-3.42791152000427	0.243505731225014	-20.5255813598633	-0.00392691092565656	0.0100340843200684	-0.00879702530801296	-0.00457625929266214
1476	-0.830516874790192	0.243505731225014	-20.5255813598633	-0.0026282137259841	0.00321592413820326	0.00191722682211548	0.00126787810586393
1477	-0.181168273091316	-0.730517208576202	-20.3957118988037	0.00289124972186983	0.01100810803473	-0.00555028254166245	-0.00912170019000769
1478	-0.181168273091316	-0.0811685770750046	-20.1359710693359	-0.00230353930965066	0.00126787810586393	-0.00165419070981443	-0.00490093370899558
1479	0.468180358409882	-0.405842900276184	-20.9801254272461	0.000293855206109583	-0.00165419070981443	0.00256657530553639	-0.00392691092565656
1480	0.468180358409882	-1.37986588478088	-20.4606456756592	-0.00619963090866804	0.00646266713738441	-0.00295288790948689	0.000943203864153475
1481	-1.47986555099487	0.243505731225014	-20.5255813598633	-0.00619963090866804	0.00289124972186983	-0.00295288790948689	-0.00360223650932312
1482	-3.42791152000427	0.568180024623871	-20.5905151367188	-0.00522560812532902	-0.00847235135734081	0.00256657530553639	0.00256657530553639
1483	-1.47986555099487	0.568180024623871	-20.5255813598633	-0.00327756232582033	-0.00197886489331722	0.00646266713738441	0.000618529506027699
1484	0.468180358409882	0.243505731225014	-20.5255813598633	0.000618529506027699	0.00386527273803949	-0.0104203969240189	-0.00360223650932312
1485	-0.830516874790192	0.892854392528534	-20.7203845977783	0.00776136433705688	0.00289124972186983	-0.00230353930965066	-0.0149658378213644
1486	-1.47986555099487	-0.405842900276184	-20.7203845977783	-0.00587495695799589	-0.0117190945893526	-0.00100484199356288	-0.00392691092565656
1487	1.7668776512146	-1.37986588478088	-20.5905151367188	-0.0026282137259841	0.000943203864153475	-0.000680167751852423	-0.0026282137259841
1488	-2.77856278419495	0.568180024623871	-20.5255813598633	-0.00684897974133492	0.00483929552137852	0.00289124972186983	0.000618529506027699
1489	-1.47986555099487	-0.405842900276184	-20.7203845977783	-0.00944637414067984	0.00873538758605719	0.00289124972186983	-3.08191010844894e-05
1490	2.41622614860535	-1.05519151687622	-20.3307762145996	0.00418994715437293	0.0022419011220336	-0.00814767740666866	-3.08191010844894e-05
1491	-0.830516874790192	1.21752870082855	-20.7853202819824	-0.00132951640989631	0.000293855206109583	-0.00295288790948689	-0.00717365415766835
1492	-0.830516874790192	0.568180024623871	-20.6554508209229	-0.000680167751852423	-0.00522560812532902	0.000618529506027699	-3.08191010844894e-05
1493	1.11752903461456	-1.70454013347626	-20.8502559661865	-0.00295288790948689	-0.0133424662053585	0.000943203864153475	0.00354059832170606
1494	0.468180358409882	-1.37986588478088	-20.5255813598633	-3.08191010844894e-05	-0.00295288790948689	0.00743668992072344	0.000943203864153475
1495	0.468180358409882	-0.405842900276184	-21.2398643493652	-0.0026282137259841	0.00289124972186983	-0.00457625929266214	-0.0026282137259841
1496	-0.181168273091316	-1.05519151687622	-20.5255813598633	-0.0117190945893526	-0.00165419070981443	-0.00230353930965066	-0.0026282137259841
1497	-0.830516874790192	0.892854392528534	-20.2658405303955	0.00516396993771195	-0.00490093370899558	0.00256657530553639	-0.00522560812532902
1498	-0.181168273091316	0.243505731225014	-21.1099948883057	-0.00782300252467394	-0.00197886489331722	-0.00814767740666866	0.00191722682211548
1499	1.7668776512146	-0.730517208576202	-20.5905151367188	0.000293855206109583	0.00386527273803949	0.000943203864153475	0.00354059832170606
1500	-0.181168273091316	-0.0811685770750046	-20.8502559661865	0.00159255252219737	-0.00782300252467394	-0.00522560812532902	-0.00132951640989631
1501	0.468180358409882	-1.70454013347626	-20.5905151367188	-0.00360223650932312	-0.00749832857400179	0.000618529506027699	0.0022419011220336
1502	1.11752903461456	-0.730517208576202	-20.4606456756592	0.000943203864153475	-0.00457625929266214	-0.000680167751852423	0.00646266713738441
1503	-2.12921404838562	-0.405842900276184	-20.4606456756592	-0.00425158534198999	-0.00587495695799589	0.00354059832170606	0.00743668992072344
1504	1.11752903461456	-0.730517208576202	-20.2658405303955	-0.0026282137259841	0.00126787810586393	-0.00782300252467394	0.0116574559360743
1505	1.7668776512146	-1.05519151687622	-20.915189743042	-0.000680167751852423	0.00483929552137852	0.000618529506027699	-0.00392691092565656
1506	-0.830516874790192	0.892854392528534	-20.7203845977783	-0.00360223650932312	-0.00587495695799589	-0.00100484199356288	-0.00327756232582033
1507	-2.12921404838562	-0.405842900276184	-20.7853202819824	0.00126787810586393	-0.00522560812532902	-0.00230353930965066	0.00321592413820326
1508	1.11752903461456	-1.37986588478088	-20.5255813598633	-3.08191010844894e-05	0.00451462110504508	0.00743668992072344	0.00678734155371785
1509	0.468180358409882	1.54220294952393	-20.6554508209229	-0.00490093370899558	0.00289124972186983	-0.00100484199356288	0.00354059832170606
1510	-5.37595748901367	0.568180024623871	-20.2658405303955	-0.00749832857400179	0.00256657530553639	-0.00749832857400179	-0.000355493422830477
1511	0.468180358409882	-0.730517208576202	-20.5905151367188	-0.00100484199356288	-0.00230353930965066	0.000618529506027699	0.00191722682211548
1512	-0.830516874790192	0.243505731225014	-20.8502559661865	0.000943203864153475	-0.00230353930965066	0.00646266713738441	-0.00100484199356288
1513	-2.12921404838562	0.568180024623871	-20.4606456756592	-3.08191010844894e-05	-0.00684897974133492	-0.00197886489331722	0.00418994715437293
1514	1.7668776512146	-1.37986588478088	-20.20090675354	-0.00100484199356288	0.00159255252219737	0.00516396993771195	-0.00197886489331722
1515	0.468180358409882	-1.70454013347626	-20.4606456756592	0.00126787810586393	-0.00652430532500148	-0.00977104809135199	-0.00814767740666866
1516	-0.830516874790192	-0.730517208576202	-19.9411678314209	-0.00782300252467394	0.000618529506027699	-3.08191010844894e-05	0.000618529506027699
1517	-3.42791152000427	0.243505731225014	-20.3307762145996	-0.00327756232582033	0.00191722682211548	-3.08191010844894e-05	0.0106834331527352
1518	-1.47986555099487	0.568180024623871	-20.7203845977783	0.000293855206109583	0.000943203864153475	0.00483929552137852	-0.00132951640989631
1519	0.468180358409882	-0.405842900276184	-20.5255813598633	-0.00165419070981443	0.00354059832170606	-0.0123684434220195	-0.00197886489331722
1520	-1.47986555099487	0.568180024623871	-20.4606456756592	0.00289124972186983	0.00483929552137852	-0.00100484199356288	-0.00717365415766835
1521	-1.47986555099487	-0.405842900276184	-20.4606456756592	-0.00100484199356288	0.0022419011220336	0.000618529506027699	0.0022419011220336
1522	-0.830516874790192	-0.730517208576202	-20.4606456756592	0.00321592413820326	-0.00684897974133492	-0.00619963090866804	0.00743668992072344
1523	-1.47986555099487	-0.0811685770750046	-20.2658405303955	-0.00132951640989631	0.00581331877037883	-0.0026282137259841	-0.00100484199356288
1524	-3.42791152000427	0.568180024623871	-20.5905151367188	-0.0107450718060136	0.00354059832170606	0.00321592413820326	0.00646266713738441
1525	1.11752903461456	-0.730517208576202	-20.3307762145996	0.00516396993771195	0.00126787810586393	-0.00912170019000769	-0.00165419070981443
1526	-1.47986555099487	0.243505731225014	-20.6554508209229	-0.00132951640989631	-0.00392691092565656	-0.00684897974133492	-0.00522560812532902
1527	0.468180358409882	-0.405842900276184	-20.9801254272461	0.00191722682211548	-0.00132951640989631	0.000293855206109583	-0.00360223650932312
1528	0.468180358409882	-2.02921438217163	-20.4606456756592	-0.000355493422830477	-0.00879702530801296	0.00483929552137852	0.00126787810586393
1529	-0.181168273091316	-1.05519151687622	-20.2658405303955	0.00191722682211548	0.000293855206109583	-0.00230353930965066	-0.00100484199356288
1530	-1.47986555099487	0.568180024623871	-20.5905151367188	0.000293855206109583	0.00548864435404539	-0.000680167751852423	-0.00392691092565656
1531	-1.47986555099487	0.243505731225014	-20.7853202819824	-0.00944637414067984	0.00483929552137852	-0.00619963090866804	-3.08191010844894e-05
1532	1.11752903461456	-0.405842900276184	-20.3957118988037	0.000943203864153475	-0.00165419070981443	0.000618529506027699	0.000293855206109583
1533	0.468180358409882	-0.730517208576202	-20.8502559661865	-0.000355493422830477	0.00126787810586393	0.00678734155371785	0.00711201597005129
1534	1.11752903461456	-1.37986588478088	-20.5905151367188	-0.00197886489331722	0.00159255252219737	-0.00652430532500148	-0.00327756232582033
1535	0.468180358409882	-1.37986588478088	-20.5255813598633	0.00418994715437293	0.000293855206109583	-0.00619963090866804	-0.00749832857400179
1536	-0.830516874790192	-1.37986588478088	-20.0710372924805	-0.00327756232582033	-0.00490093370899558	-0.00457625929266214	0.00126787810586393
1537	-0.830516874790192	0.243505731225014	-20.915189743042	0.00126787810586393	-0.0026282137259841	0.00256657530553639	0.00581331877037883
1538	-2.77856278419495	-0.405842900276184	-20.6554508209229	-0.00782300252467394	-0.00132951640989631	-0.00555028254166245	-0.00457625929266214
1539	-0.181168273091316	0.243505731225014	-20.4606456756592	-3.08191010844894e-05	0.00386527273803949	0.00451462110504508	0.00126787810586393
1540	1.11752903461456	-0.730517208576202	-20.5905151367188	-0.00165419070981443	0.00289124972186983	-0.0136671401560307	0.00386527273803949
1541	-1.47986555099487	0.568180024623871	-20.3957118988037	-0.00230353930965066	0.00159255252219737	-0.00392691092565656	-0.00197886489331722
1542	-1.47986555099487	-0.405842900276184	-20.0710372924805	0.00321592413820326	-0.00457625929266214	0.00711201597005129	0.00743668992072344
1543	0.468180358409882	-1.70454013347626	-20.20090675354	0.00126787810586393	-0.00457625929266214	0.00613799272105098	0.00743668992072344
1544	0.468180358409882	-0.730517208576202	-20.3307762145996	-0.00132951640989631	0.00743668992072344	-0.00165419070981443	-0.00360223650932312
1545	-2.12921404838562	-1.05519151687622	-20.2658405303955	-0.00522560812532902	0.00191722682211548	0.000293855206109583	-0.00652430532500148
1546	-0.830516874790192	0.243505731225014	-20.20090675354	0.00646266713738441	0.000943203864153475	-0.00847235135734081	0.00191722682211548
1547	-1.47986555099487	0.892854392528534	-20.7853202819824	0.000618529506027699	0.00256657530553639	0.0022419011220336	-0.00749832857400179
1548	0.468180358409882	-0.730517208576202	-20.1359710693359	-0.00132951640989631	-0.00392691092565656	-0.00490093370899558	0.00483929552137852
1549	0.468180358409882	-0.405842900276184	-20.1359710693359	-0.000680167751852423	-0.00392691092565656	-0.00619963090866804	-0.00230353930965066
1550	-2.12921404838562	-0.405842900276184	-20.4606456756592	0.00256657530553639	-0.00457625929266214	-3.08191010844894e-05	-0.00717365415766835
1551	-0.181168273091316	-0.730517208576202	-20.4606456756592	-0.00197886489331722	-0.00197886489331722	-0.00230353930965066	-0.0100957229733467
1552	-4.07726001739502	0.243505731225014	-20.9801254272461	-0.00814767740666866	0.000293855206109583	-0.00132951640989631	0.000943203864153475
1553	-2.12921404838562	0.568180024623871	-20.7853202819824	-0.00132951640989631	0.00451462110504508	0.000618529506027699	-0.00132951640989631
1554	-0.181168273091316	0.568180024623871	-20.8502559661865	-0.00457625929266214	0.00873538758605719	-0.00327756232582033	0.00159255252219737
1555	-0.181168273091316	-0.0811685770750046	-20.7203845977783	0.000293855206109583	0.00289124972186983	-0.000355493422830477	-0.0126931173726916
1556	0.468180358409882	-0.0811685770750046	-20.3957118988037	0.00126787810586393	0.000618529506027699	-0.00717365415766835	-0.00230353930965066
1557	-0.830516874790192	-1.37986588478088	-20.3957118988037	0.00289124972186983	-0.00847235135734081	0.00581331877037883	0.00483929552137852
1558	-0.181168273091316	0.243505731225014	-20.7203845977783	0.00126787810586393	0.000293855206109583	0.00483929552137852	0.00289124972186983
1559	-0.830516874790192	0.243505731225014	-20.2658405303955	-0.00944637414067984	0.0100340843200684	0.00191722682211548	-0.00132951640989631
1560	-2.12921404838562	0.243505731225014	-20.3307762145996	-0.00197886489331722	0.0100340843200684	-0.0123684434220195	-0.0026282137259841
1561	1.7668776512146	-0.730517208576202	-20.1359710693359	0.00191722682211548	0.00126787810586393	0.000618529506027699	-0.00327756232582033
1562	0.468180358409882	-0.405842900276184	-20.0710372924805	0.00386527273803949	0.000943203864153475	-0.000680167751852423	-0.00197886489331722
1563	-0.181168273091316	-0.405842900276184	-20.5255813598633	-3.08191010844894e-05	-0.00392691092565656	-0.00490093370899558	0.00159255252219737
1564	-0.830516874790192	-1.37986588478088	-20.915189743042	-0.00360223650932312	-0.00782300252467394	0.00256657530553639	0.000618529506027699
1565	-0.830516874790192	0.568180024623871	-20.915189743042	0.000943203864153475	0.00548864435404539	-0.00197886489331722	0.0022419011220336
1566	-2.77856278419495	-0.0811685770750046	-20.3957118988037	-0.00522560812532902	-0.00327756232582033	-0.00197886489331722	0.000943203864153475
1567	-0.830516874790192	-0.730517208576202	-20.3957118988037	-0.00197886489331722	0.00548864435404539	0.00548864435404539	0.00126787810586393
1568	-0.830516874790192	0.892854392528534	-20.6554508209229	-0.000680167751852423	0.00678734155371785	0.00711201597005129	-0.00490093370899558
1569	0.468180358409882	-1.05519151687622	-20.5255813598633	0.00126787810586393	0.00938473641872406	-0.0123684434220195	0.00906006153672934
1570	1.11752903461456	-1.05519151687622	-20.4606456756592	0.0022419011220336	0.00418994715437293	-0.0123684434220195	-0.00425158534198999
1571	-1.47986555099487	-0.405842900276184	-20.4606456756592	0.00126787810586393	-0.00295288790948689	-0.00165419070981443	-0.00197886489331722
1572	-1.47986555099487	0.243505731225014	-20.5255813598633	-0.00295288790948689	0.00873538758605719	-0.000680167751852423	-0.00100484199356288
1573	-4.07726001739502	-0.730517208576202	-20.1359710693359	-0.00457625929266214	0.0022419011220336	0.000293855206109583	0.00613799272105098
1574	-2.12921404838562	-0.730517208576202	-20.0710372924805	-0.00197886489331722	0.00711201597005129	0.00321592413820326	-0.00132951640989631
1575	-0.830516874790192	0.243505731225014	-20.3957118988037	0.00451462110504508	0.011982130818069	-0.00360223650932312	-0.00684897974133492
1576	-0.830516874790192	0.243505731225014	-20.7203845977783	0.000618529506027699	0.00711201597005129	-0.00944637414067984	-0.00522560812532902
1577	-0.181168273091316	-0.730517208576202	-20.5905151367188	-0.00197886489331722	0.000943203864153475	0.00256657530553639	0.00126787810586393
1578	-1.47986555099487	-1.37986588478088	-20.7203845977783	0.000943203864153475	-3.08191010844894e-05	-0.0123684434220195	-0.00132951640989631
1579	-0.181168273091316	-0.0811685770750046	-20.7203845977783	-0.00457625929266214	0.00938473641872406	-0.00392691092565656	-0.0026282137259841
1580	-0.830516874790192	-1.05519151687622	-20.0710372924805	-0.00587495695799589	0.00289124972186983	-0.00684897974133492	0.00126787810586393
1581	-2.12921404838562	0.243505731225014	-20.0710372924805	-0.00132951640989631	0.00808603875339031	-0.00522560812532902	-0.00327756232582033
1582	-0.830516874790192	0.243505731225014	-20.7853202819824	-0.00197886489331722	-0.0026282137259841	0.00159255252219737	-0.00197886489331722
1583	-0.830516874790192	-0.730517208576202	-20.6554508209229	-0.00197886489331722	0.00613799272105098	-0.00555028254166245	0.000293855206109583
1584	0.468180358409882	-0.730517208576202	-20.20090675354	-0.00425158534198999	0.00938473641872406	-0.00587495695799589	-0.00165419070981443
1585	-0.181168273091316	-2.35388875007629	-20.3307762145996	0.00386527273803949	0.00354059832170606	-0.00392691092565656	-0.00717365415766835
1586	-1.47986555099487	-0.0811685770750046	-19.9411678314209	0.00386527273803949	0.00711201597005129	-0.00425158534198999	-0.00295288790948689
1587	-1.47986555099487	0.568180024623871	-20.0710372924805	-0.00619963090866804	0.00516396993771195	-0.00392691092565656	0.00841071270406246
1588	-0.830516874790192	-0.730517208576202	-20.1359710693359	0.000943203864153475	0.00256657530553639	-0.00100484199356288	-0.00197886489331722
1589	-0.830516874790192	0.568180024623871	-20.7203845977783	0.00321592413820326	0.00970941036939621	-0.00944637414067984	-0.00295288790948689
1590	1.11752903461456	0.568180024623871	-20.7203845977783	-3.08191010844894e-05	0.00646266713738441	-0.0139918150380254	-0.0120437685400248
1591	1.11752903461456	-0.730517208576202	-20.4606456756592	-0.000355493422830477	0.00808603875339031	-0.0026282137259841	-0.00944637414067984
1592	0.468180358409882	-1.70454013347626	-20.5255813598633	0.00191722682211548	-0.00522560812532902	0.00191722682211548	0.000293855206109583
1593	1.7668776512146	-0.730517208576202	-20.3307762145996	0.00191722682211548	0.00938473641872406	-0.00619963090866804	0.000618529506027699
1594	-1.47986555099487	-0.730517208576202	-20.5255813598633	-0.00425158534198999	0.0145795252174139	-0.00587495695799589	-0.00360223650932312
1595	-0.830516874790192	-0.730517208576202	-20.3957118988037	-0.000355493422830477	0.00776136433705688	0.000618529506027699	0.000293855206109583
1596	0.468180358409882	-0.405842900276184	-20.6554508209229	0.0022419011220336	0.00386527273803949	-0.00684897974133492	-0.00684897974133492
1597	-1.47986555099487	0.568180024623871	-21.1099948883057	-3.08191010844894e-05	-0.0026282137259841	0.00808603875339031	-0.00197886489331722
1598	-0.181168273091316	-0.730517208576202	-20.1359710693359	0.00159255252219737	-0.00230353930965066	0.0022419011220336	0.00548864435404539
1599	-0.830516874790192	-1.05519151687622	-20.20090675354	-0.00295288790948689	-0.000355493422830477	-0.00587495695799589	0.00483929552137852
1600	-1.47986555099487	0.243505731225014	-20.4606456756592	0.00191722682211548	0.00354059832170606	-0.00132951640989631	0.000618529506027699
1601	-0.830516874790192	-0.730517208576202	-20.2658405303955	0.000618529506027699	0.00256657530553639	-0.00749832857400179	-0.00490093370899558
1602	-0.830516874790192	-0.405842900276184	-20.3957118988037	-0.0104203969240189	-0.00652430532500148	-3.08191010844894e-05	0.00386527273803949
1603	1.11752903461456	0.243505731225014	-20.5255813598633	0.00613799272105098	-0.00165419070981443	-0.00165419070981443	-0.00717365415766835
1604	-0.830516874790192	-0.0811685770750046	-20.7853202819824	-0.00197886489331722	0.00126787810586393	-0.00587495695799589	-0.00197886489331722
1605	0.468180358409882	-0.405842900276184	-20.3307762145996	0.00841071270406246	0.00321592413820326	-0.00100484199356288	-0.00457625929266214
1606	0.468180358409882	-1.05519151687622	-20.2658405303955	0.0022419011220336	-0.00360223650932312	-0.00230353930965066	-0.0117190945893526
1607	0.468180358409882	-1.37986588478088	-20.4606456756592	0.000943203864153475	-0.00814767740666866	0.00678734155371785	-0.00230353930965066
1608	-0.830516874790192	0.243505731225014	-20.8502559661865	-0.00100484199356288	0.00711201597005129	-0.000355493422830477	0.0103587592020631
1609	-0.830516874790192	-0.405842900276184	-20.5905151367188	-0.00717365415766835	0.00711201597005129	-0.00295288790948689	-0.00360223650932312
1610	0.468180358409882	-1.05519151687622	-20.4606456756592	-0.00522560812532902	0.00483929552137852	-0.00587495695799589	-0.00132951640989631
1611	2.41622614860535	-0.405842900276184	-20.6554508209229	0.00289124972186983	0.00711201597005129	-0.00782300252467394	0.00256657530553639
1612	-0.830516874790192	0.892854392528534	-20.3307762145996	0.00159255252219737	-0.00619963090866804	0.00256657530553639	-0.00327756232582033
1613	-0.830516874790192	-0.730517208576202	-20.3957118988037	0.00126787810586393	-0.00879702530801296	-0.00457625929266214	0.00289124972186983
1614	0.468180358409882	-0.0811685770750046	-20.6554508209229	0.00451462110504508	0.00548864435404539	-0.00555028254166245	0.00451462110504508
1615	-2.77856278419495	0.568180024623871	-20.5905151367188	-0.00295288790948689	0.00873538758605719	0.00386527273803949	-0.00944637414067984
1616	-1.47986555099487	-0.730517208576202	-20.5905151367188	-0.00392691092565656	0.00776136433705688	-0.00619963090866804	-0.00197886489331722
1617	-1.47986555099487	0.568180024623871	-20.8502559661865	-0.000680167751852423	-0.00457625929266214	0.00711201597005129	0.00354059832170606
1618	-0.181168273091316	-0.405842900276184	-20.8502559661865	0.0022419011220336	-0.000680167751852423	0.00256657530553639	-0.00327756232582033
1619	0.468180358409882	-0.730517208576202	-20.2658405303955	-3.08191010844894e-05	0.00418994715437293	-0.00684897974133492	-0.00230353930965066
1620	0.468180358409882	-1.70454013347626	-20.5905151367188	0.000293855206109583	-0.00295288790948689	-0.00327756232582033	-0.00132951640989631
1621	-1.47986555099487	0.568180024623871	-21.6294727325439	0.00256657530553639	-0.00327756232582033	0.00191722682211548	-0.00392691092565656
1622	-2.77856278419495	0.568180024623871	-21.4346694946289	-0.00814767740666866	-0.00619963090866804	-0.00132951640989631	0.000618529506027699
1623	-2.12921404838562	-1.05519151687622	-21.2398643493652	-0.00490093370899558	0.000293855206109583	0.00126787810586393	-0.00132951640989631
1624	1.11752903461456	-0.0811685770750046	-21.1749286651611	0.00321592413820326	0.00386527273803949	0.00808603875339031	-0.00587495695799589
1625	0.468180358409882	-0.730517208576202	-21.2398643493652	0.00613799272105098	0.00418994715437293	-0.00977104809135199	-0.00814767740666866
1626	1.11752903461456	-0.730517208576202	-20.5905151367188	0.00354059832170606	0.00159255252219737	-0.000680167751852423	-0.000680167751852423
1627	-0.181168273091316	-0.405842900276184	-21.5645389556885	-3.08191010844894e-05	-0.0159398596733809	0.0103587592020631	0.00289124972186983
1628	-2.12921404838562	-0.0811685770750046	-21.6294727325439	0.0022419011220336	-0.00100484199356288	-0.00392691092565656	0.00386527273803949
1629	-0.181168273091316	-0.730517208576202	-20.5255813598633	-0.000680167751852423	-0.000680167751852423	-0.00197886489331722	0.00678734155371785
1630	-2.12921404838562	0.568180024623871	-21.4346694946289	-0.00490093370899558	0.00354059832170606	-0.00814767740666866	0.00678734155371785
1631	-0.830516874790192	0.243505731225014	-21.1099948883057	-0.000680167751852423	0.000943203864153475	-0.00619963090866804	-0.00165419070981443
1632	0.468180358409882	-0.730517208576202	-21.5645389556885	-0.00132951640989631	-0.00684897974133492	-0.000355493422830477	0.00289124972186983
1633	1.11752903461456	-0.730517208576202	-21.4346694946289	0.0022419011220336	0.0100340843200684	-0.000355493422830477	0.000293855206109583
1634	-0.830516874790192	-1.70454013347626	-21.3048000335693	-0.00230353930965066	-0.00425158534198999	-0.0110697457566857	-0.00327756232582033
1635	-0.830516874790192	-0.0811685770750046	-21.6294727325439	0.000618529506027699	-0.00587495695799589	-0.00587495695799589	-0.0107450718060136
1636	0.468180358409882	0.243505731225014	-21.3697338104248	-3.08191010844894e-05	-0.00100484199356288	-0.0162645354866982	-0.00392691092565656
1637	-0.830516874790192	-1.05519151687622	-21.0450592041016	-0.00652430532500148	-0.00230353930965066	0.00289124972186983	0.00613799272105098
1638	-0.181168273091316	0.568180024623871	-21.3048000335693	0.00289124972186983	-0.000680167751852423	-3.08191010844894e-05	0.0022419011220336
1639	-0.830516874790192	-0.0811685770750046	-20.9801254272461	0.00126787810586393	0.00451462110504508	-0.00490093370899558	0.0022419011220336
1640	-0.181168273091316	0.243505731225014	-20.915189743042	0.00256657530553639	-0.000355493422830477	-0.0104203969240189	0.00711201597005129
1641	1.11752903461456	-2.35388875007629	-20.5255813598633	0.00159255252219737	-0.0104203969240189	0.00289124972186983	-0.00392691092565656
1642	0.468180358409882	-0.730517208576202	-20.6554508209229	-0.00197886489331722	-0.000680167751852423	0.00581331877037883	0.00256657530553639
1643	-2.77856278419495	0.243505731225014	-20.6554508209229	-0.00327756232582033	-0.000355493422830477	0.000293855206109583	0.00906006153672934
1644	-1.47986555099487	0.243505731225014	-20.3957118988037	0.000943203864153475	0.00743668992072344	-0.00327756232582033	-3.08191010844894e-05
1645	-0.181168273091316	0.243505731225014	-21.7593441009521	0.0022419011220336	0.00581331877037883	-0.00490093370899558	-0.00100484199356288
1646	0.468180358409882	-0.0811685770750046	-21.7593441009521	-0.000680167751852423	-0.00100484199356288	-0.0113944197073579	-0.000680167751852423
1647	-0.181168273091316	-0.730517208576202	-21.3048000335693	0.000943203864153475	-0.00555028254166245	0.00808603875339031	-0.00814767740666866
1648	-1.47986555099487	-1.05519151687622	-21.4346694946289	0.00289124972186983	0.0022419011220336	-0.00295288790948689	0.00289124972186983
1649	1.11752903461456	-0.730517208576202	-21.4346694946289	-0.00100484199356288	0.00483929552137852	-0.0026282137259841	0.00451462110504508
1650	-0.830516874790192	-0.0811685770750046	-21.0450592041016	-0.00555028254166245	0.00386527273803949	-0.00425158534198999	-0.00230353930965066
1651	-0.830516874790192	0.243505731225014	-21.2398643493652	0.00354059832170606	0.00126787810586393	-0.00977104809135199	-0.00847235135734081
1652	-0.830516874790192	0.243505731225014	-21.1099948883057	-0.000680167751852423	0.000293855206109583	-0.00392691092565656	-0.000355493422830477
1653	-0.830516874790192	0.892854392528534	-21.7593441009521	0.00256657530553639	0.00483929552137852	-0.00522560812532902	-3.08191010844894e-05
1654	-1.47986555099487	-0.0811685770750046	-20.7853202819824	0.000943203864153475	0.00548864435404539	-0.00522560812532902	0.00289124972186983
1655	-0.181168273091316	-0.730517208576202	-20.7853202819824	-0.00165419070981443	-0.00295288790948689	-0.00684897974133492	-0.00295288790948689
1656	0.468180358409882	-0.405842900276184	-20.3307762145996	0.00289124972186983	-0.00684897974133492	-0.00652430532500148	-0.00132951640989631
1657	-2.77856278419495	-0.730517208576202	-20.20090675354	-0.0100957229733467	-0.00327756232582033	-0.00197886489331722	0.00581331877037883
1658	-0.830516874790192	0.568180024623871	-20.7853202819824	-0.00230353930965066	-0.00392691092565656	-0.00684897974133492	-0.000355493422830477
1659	0.468180358409882	-0.730517208576202	-20.7853202819824	0.0022419011220336	-0.00425158534198999	-0.00587495695799589	-0.000680167751852423
1660	-0.181168273091316	-0.730517208576202	-20.7853202819824	-0.00165419070981443	0.00516396993771195	-0.0104203969240189	0.000618529506027699
1661	0.468180358409882	0.243505731225014	-20.5255813598633	0.00354059832170606	-0.00457625929266214	-0.0175632312893867	-0.00197886489331722
1662	-1.47986555099487	-0.730517208576202	-20.5905151367188	-3.08191010844894e-05	-0.0113944197073579	-0.000355493422830477	-0.00132951640989631
1663	-0.181168273091316	-0.730517208576202	-20.2658405303955	-0.0026282137259841	0.00548864435404539	-0.00619963090866804	-0.00619963090866804
1664	-0.181168273091316	-0.730517208576202	-20.2658405303955	-0.00490093370899558	0.00841071270406246	-0.00652430532500148	-0.00197886489331722
1665	-0.181168273091316	-0.0811685770750046	-20.7203845977783	-0.00490093370899558	0.00159255252219737	-0.00555028254166245	-0.00490093370899558
1666	0.468180358409882	-0.405842900276184	-20.6554508209229	0.00191722682211548	-3.08191010844894e-05	0.00256657530553639	-0.00295288790948689
1667	-0.830516874790192	0.243505731225014	-20.7853202819824	-0.000680167751852423	-0.0026282137259841	-0.00652430532500148	0.000293855206109583
1668	-0.830516874790192	0.568180024623871	-20.4606456756592	0.00191722682211548	0.00613799272105098	0.00581331877037883	0.000943203864153475
1669	0.468180358409882	-2.02921438217163	-20.0710372924805	0.0022419011220336	0.00159255252219737	-0.00197886489331722	0.00191722682211548
1670	-0.830516874790192	0.243505731225014	-20.20090675354	-3.08191010844894e-05	0.00776136433705688	-0.00457625929266214	-0.000355493422830477
1671	-3.42791152000427	-0.0811685770750046	-20.4606456756592	-0.00295288790948689	0.00516396993771195	-0.000680167751852423	-0.00392691092565656
1672	-0.181168273091316	-0.730517208576202	-20.6554508209229	-3.08191010844894e-05	-0.00165419070981443	0.00906006153672934	0.00646266713738441
1673	1.11752903461456	-0.405842900276184	-20.3957118988037	0.00386527273803949	0.00548864435404539	-0.00847235135734081	0.00289124972186983
1674	1.11752903461456	-0.405842900276184	-20.5255813598633	0.00289124972186983	0.00906006153672934	0.00581331877037883	0.00159255252219737
1675	1.11752903461456	-1.05519151687622	-20.1359710693359	-0.00295288790948689	0.00289124972186983	-0.0026282137259841	0.0022419011220336
1676	-0.181168273091316	-0.730517208576202	-20.20090675354	0.000943203864153475	-0.00425158534198999	-0.00977104809135199	0.00321592413820326
1677	-0.181168273091316	-0.0811685770750046	-20.1359710693359	-0.00230353930965066	0.000618529506027699	0.00581331877037883	0.00841071270406246
1678	-4.07726001739502	0.568180024623871	-20.5255813598633	-0.00327756232582033	-0.00619963090866804	0.00483929552137852	0.00970941036939621
1679	-1.47986555099487	-0.730517208576202	-20.3957118988037	-0.00327756232582033	-0.000680167751852423	-0.00490093370899558	0.000618529506027699
1680	-0.830516874790192	0.568180024623871	-20.915189743042	0.00354059832170606	-0.00619963090866804	-0.00587495695799589	0.00386527273803949
1681	0.468180358409882	-0.730517208576202	-20.2658405303955	0.00321592413820326	-0.00619963090866804	-0.00717365415766835	-0.00392691092565656
1682	1.11752903461456	0.243505731225014	-20.5255813598633	0.00451462110504508	-0.0110697457566857	-0.00132951640989631	0.00321592413820326
1683	-2.12921404838562	-0.730517208576202	-20.3307762145996	0.000293855206109583	-0.0169138833880424	-0.00652430532500148	0.0100340843200684
1684	-1.47986555099487	-0.0811685770750046	-20.3957118988037	-0.00132951640989631	0.00451462110504508	-0.0113944197073579	0.00613799272105098
1685	-1.47986555099487	-0.0811685770750046	-20.9801254272461	-0.00425158534198999	0.00548864435404539	-0.00814767740666866	0.00841071270406246
1686	-3.42791152000427	0.568180024623871	-20.8502559661865	0.00159255252219737	0.000618529506027699	-0.00360223650932312	0.00126787810586393
1687	-0.181168273091316	-0.405842900276184	-20.5905151367188	-0.000680167751852423	0.00159255252219737	0.0022419011220336	0.0022419011220336
1688	1.11752903461456	-0.730517208576202	-20.4606456756592	0.0022419011220336	-0.00100484199356288	-0.00360223650932312	0.00321592413820326
1689	-0.830516874790192	0.243505731225014	-20.2658405303955	-3.08191010844894e-05	0.00191722682211548	-0.00587495695799589	0.00451462110504508
1690	1.11752903461456	-2.02921438217163	-20.1359710693359	-0.00360223650932312	-0.00230353930965066	-0.00879702530801296	0.000943203864153475
1691	0.468180358409882	-0.405842900276184	-20.7203845977783	0.00646266713738441	-0.00230353930965066	-0.00749832857400179	0.00418994715437293
1692	-1.47986555099487	0.892854392528534	-20.3307762145996	0.0022419011220336	0.00289124972186983	0.00289124972186983	0.00646266713738441
1693	-2.12921404838562	0.243505731225014	-20.2658405303955	-0.00230353930965066	0.00354059832170606	0.00289124972186983	0.00808603875339031
1694	-0.830516874790192	0.243505731225014	-20.5255813598633	0.000943203864153475	0.00743668992072344	-0.00717365415766835	-0.00295288790948689
1695	-0.830516874790192	0.568180024623871	-20.2658405303955	-3.08191010844894e-05	0.00451462110504508	-0.00327756232582033	0.00191722682211548
1696	0.468180358409882	-1.05519151687622	-19.7463626861572	0.00483929552137852	-0.000680167751852423	-0.00977104809135199	0.00126787810586393
1697	-0.181168273091316	-1.70454013347626	-20.3307762145996	0.00289124972186983	-0.00457625929266214	-0.00360223650932312	0.00256657530553639
1698	-1.47986555099487	-0.405842900276184	-20.4606456756592	0.000618529506027699	0.000943203864153475	-0.00392691092565656	0.00386527273803949
1699	-0.830516874790192	-0.0811685770750046	-20.2658405303955	0.00289124972186983	0.00386527273803949	-0.00457625929266214	-0.00100484199356288
1700	-1.47986555099487	-0.730517208576202	-20.0710372924805	-0.00587495695799589	0.00354059832170606	-0.00652430532500148	-0.00977104809135199
1701	-1.47986555099487	0.568180024623871	-20.2658405303955	-0.00132951640989631	0.000293855206109583	-0.00619963090866804	-0.00425158534198999
1702	-0.830516874790192	-0.730517208576202	-19.8762321472168	0.00386527273803949	-0.00197886489331722	-0.00782300252467394	0.00126787810586393
1703	1.11752903461456	-0.730517208576202	-19.9411678314209	-0.00165419070981443	-0.00230353930965066	-3.08191010844894e-05	0.00483929552137852
1704	0.468180358409882	-1.37986588478088	-20.1359710693359	0.00159255252219737	0.00613799272105098	-0.0100957229733467	-0.00132951640989631
1705	1.11752903461456	-1.70454013347626	-20.0061016082764	-0.00392691092565656	0.000618529506027699	-0.00392691092565656	-0.00457625929266214
1706	1.11752903461456	-0.405842900276184	-20.3957118988037	0.00126787810586393	0.00451462110504508	-0.0104203969240189	-0.0120437685400248
1707	-3.42791152000427	0.243505731225014	-20.3307762145996	-0.0110697457566857	-0.000355493422830477	0.00451462110504508	0.00321592413820326
1708	-0.181168273091316	0.568180024623871	-20.0710372924805	0.00126787810586393	-3.08191010844894e-05	0.000618529506027699	0.00321592413820326
1709	1.7668776512146	-0.730517208576202	-20.2658405303955	0.00256657530553639	0.00743668992072344	-0.00912170019000769	-0.00587495695799589
1710	-0.830516874790192	-0.0811685770750046	-20.5905151367188	-3.08191010844894e-05	0.00418994715437293	-0.00684897974133492	-0.00132951640989631
1711	1.11752903461456	-1.37986588478088	-20.5255813598633	-0.00132951640989631	-0.00100484199356288	-0.0110697457566857	-0.00782300252467394
1712	-0.181168273091316	-1.37986588478088	-20.3957118988037	0.000618529506027699	0.00191722682211548	0.000293855206109583	0.000618529506027699
1713	0.468180358409882	-0.730517208576202	-20.3307762145996	0.000618529506027699	-0.00457625929266214	-0.00100484199356288	0.00418994715437293
1714	-1.47986555099487	-0.730517208576202	-20.1359710693359	-0.00782300252467394	0.00548864435404539	-0.00522560812532902	-0.00100484199356288
1715	1.11752903461456	-0.405842900276184	-19.8762321472168	-0.0026282137259841	0.00191722682211548	-0.00814767740666866	-0.00132951640989631
1716	-0.830516874790192	0.243505731225014	-20.7203845977783	0.00159255252219737	-0.00425158534198999	-0.00717365415766835	0.000943203864153475
1717	-0.181168273091316	-0.0811685770750046	-20.7853202819824	0.00126787810586393	-0.00879702530801296	-0.00555028254166245	0.00808603875339031
1718	0.468180358409882	-1.05519151687622	-20.2658405303955	-0.00165419070981443	-0.00944637414067984	0.00191722682211548	-0.00360223650932312
1719	-0.181168273091316	-0.730517208576202	-20.5255813598633	0.0022419011220336	0.000618529506027699	-0.00165419070981443	0.00191722682211548
1720	-1.47986555099487	0.243505731225014	-20.3957118988037	-0.00490093370899558	0.00159255252219737	-0.00555028254166245	-0.00197886489331722
1721	-2.12921404838562	-1.05519151687622	-20.20090675354	-0.00912170019000769	0.000943203864153475	0.000943203864153475	-0.00165419070981443
1722	-0.181168273091316	0.892854392528534	-20.3957118988037	0.00321592413820326	0.000293855206109583	0.00646266713738441	0.00386527273803949
1723	0.468180358409882	0.243505731225014	-20.7853202819824	-0.00457625929266214	0.00451462110504508	-0.00814767740666866	0.00516396993771195
1724	-0.181168273091316	-0.730517208576202	-20.20090675354	0.000943203864153475	-0.00490093370899558	-0.00165419070981443	-0.00230353930965066
1725	1.11752903461456	-1.37986588478088	-20.2658405303955	-0.00360223650932312	0.00321592413820326	-0.00132951640989631	0.000618529506027699
1726	0.468180358409882	-1.70454013347626	-20.3957118988037	0.0022419011220336	-0.00619963090866804	0.00451462110504508	0.000293855206109583
1727	-0.830516874790192	0.568180024623871	-20.1359710693359	-0.000680167751852423	0.00191722682211548	0.00548864435404539	0.000618529506027699
1728	-4.72660875320435	0.243505731225014	-20.20090675354	-0.0117190945893526	0.00516396993771195	0.00191722682211548	0.00711201597005129
1729	1.7668776512146	-1.05519151687622	-20.2658405303955	-0.00392691092565656	0.0103587592020631	-0.00132951640989631	0.00159255252219737
1730	-0.830516874790192	1.21752870082855	-20.7203845977783	-0.00165419070981443	0.00841071270406246	-0.00457625929266214	-0.0104203969240189
1731	0.468180358409882	0.243505731225014	-20.7853202819824	0.00321592413820326	0.00711201597005129	-3.08191010844894e-05	0.00548864435404539
1732	-0.181168273091316	-0.405842900276184	-20.4606456756592	0.00386527273803949	0.00126787810586393	0.00159255252219737	0.00776136433705688
1733	-2.12921404838562	-0.0811685770750046	-20.3307762145996	0.00516396993771195	-0.00652430532500148	0.00841071270406246	-0.00360223650932312
1734	-1.47986555099487	0.243505731225014	-20.2658405303955	0.00418994715437293	0.0132808275520802	-0.000680167751852423	0.00743668992072344
1735	-1.47986555099487	-0.405842900276184	-20.20090675354	-0.0139918150380254	0.00483929552137852	-0.00327756232582033	0.00289124972186983
1736	-0.181168273091316	-0.405842900276184	-20.3957118988037	0.00548864435404539	-3.08191010844894e-05	0.000943203864153475	-0.00684897974133492
1737	-0.181168273091316	0.243505731225014	-20.4606456756592	0.00126787810586393	0.00159255252219737	0.00516396993771195	0.00581331877037883
1738	-0.181168273091316	0.243505731225014	-20.7203845977783	0.00451462110504508	-3.08191010844894e-05	0.00581331877037883	0.00451462110504508
1739	1.7668776512146	-0.730517208576202	-20.20090675354	-0.000355493422830477	0.000943203864153475	-0.00165419070981443	-0.000680167751852423
1740	0.468180358409882	-1.70454013347626	-19.9411678314209	0.00711201597005129	0.000618529506027699	-0.00165419070981443	-0.000355493422830477
1741	-0.181168273091316	-0.0811685770750046	-20.1359710693359	0.00451462110504508	0.00354059832170606	-0.0026282137259841	0.00386527273803949
1742	-3.42791152000427	0.243505731225014	-20.3307762145996	-0.00230353930965066	-0.00165419070981443	-0.00392691092565656	0.00126787810586393
1743	-0.181168273091316	-1.05519151687622	-20.3957118988037	0.00321592413820326	-0.00230353930965066	0.00841071270406246	0.000293855206109583
1744	1.11752903461456	-1.05519151687622	-20.8502559661865	0.000293855206109583	0.0145795252174139	-0.00165419070981443	0.00386527273803949
1745	-1.47986555099487	-0.730517208576202	-20.5905151367188	0.00548864435404539	-0.00132951640989631	-0.00360223650932312	-0.00619963090866804
1746	-0.830516874790192	0.243505731225014	-20.6554508209229	0.00256657530553639	-0.00360223650932312	-0.00522560812532902	-3.08191010844894e-05
1747	1.11752903461456	-2.02921438217163	-20.20090675354	0.00970941036939621	-0.0117190945893526	-0.00165419070981443	0.00386527273803949
1748	-0.181168273091316	-0.0811685770750046	-20.1359710693359	0.00743668992072344	-0.00392691092565656	0.00418994715437293	0.00418994715437293
1749	-2.12921404838562	-0.0811685770750046	-20.6554508209229	-0.00132951640989631	0.00256657530553639	0.00126787810586393	0.00678734155371785
1750	-1.47986555099487	-0.0811685770750046	-20.4606456756592	-0.00230353930965066	0.00191722682211548	-0.00490093370899558	0.00126787810586393
1751	-0.181168273091316	0.568180024623871	-20.5905151367188	-3.08191010844894e-05	0.000293855206109583	0.0022419011220336	-0.0113944197073579
1752	-1.47986555099487	0.243505731225014	-20.6554508209229	-0.000355493422830477	0.0022419011220336	0.000293855206109583	0.00354059832170606
1753	-0.830516874790192	0.243505731225014	-20.2658405303955	-0.00360223650932312	-0.00490093370899558	0.00126787810586393	0.00354059832170606
1754	-2.12921404838562	-0.730517208576202	-20.0710372924805	-0.0026282137259841	0.00451462110504508	-0.00327756232582033	-0.0120437685400248
1755	-1.47986555099487	0.243505731225014	-20.8502559661865	-3.08191010844894e-05	0.000618529506027699	-0.0104203969240189	0.00386527273803949
1756	-2.12921404838562	0.568180024623871	-20.8502559661865	0.0022419011220336	0.000943203864153475	0.000943203864153475	-0.00457625929266214
1757	-1.47986555099487	-0.0811685770750046	-20.3957118988037	0.00126787810586393	-0.00555028254166245	0.0126314787194133	0.00256657530553639
1758	0.468180358409882	-0.730517208576202	-20.3307762145996	0.00711201597005129	-0.00327756232582033	-0.00587495695799589	0.000943203864153475
1759	-0.181168273091316	0.243505731225014	-20.6554508209229	0.00256657530553639	-0.00197886489331722	-0.0136671401560307	-3.08191010844894e-05
1760	-0.830516874790192	0.892854392528534	-20.5255813598633	-3.08191010844894e-05	0.000618529506027699	-3.08191010844894e-05	-0.00684897974133492
1761	-0.181168273091316	-2.02921438217163	-20.5255813598633	0.00483929552137852	-0.00652430532500148	-0.0104203969240189	0.00126787810586393
1762	1.11752903461456	-0.730517208576202	-20.6554508209229	0.00289124972186983	-0.00295288790948689	0.00321592413820326	0.00159255252219737
1763	-0.830516874790192	0.243505731225014	-20.7853202819824	0.00191722682211548	-0.00327756232582033	-0.000355493422830477	0.0022419011220336
1764	-1.47986555099487	0.243505731225014	-20.7203845977783	0.000943203864153475	0.00808603875339031	-0.0136671401560307	0.0022419011220336
1765	1.11752903461456	-0.730517208576202	-20.915189743042	0.00126787810586393	0.00483929552137852	-0.00457625929266214	-0.00522560812532902
1766	-0.181168273091316	-0.0811685770750046	-20.5255813598633	0.000618529506027699	-0.00425158534198999	-0.00230353930965066	-0.00165419070981443
1767	-0.830516874790192	0.243505731225014	-20.5255813598633	-0.00132951640989631	-0.00587495695799589	-0.0104203969240189	0.00159255252219737
1768	1.11752903461456	-1.05519151687622	-21.0450592041016	0.00678734155371785	-0.00847235135734081	0.013930176384747	0.00191722682211548
1769	-0.830516874790192	0.243505731225014	-20.5905151367188	0.000618529506027699	0.0022419011220336	0.000943203864153475	0.00354059832170606
1770	-2.12921404838562	-0.730517208576202	-20.5905151367188	-0.00977104809135199	0.00159255252219737	-0.0113944197073579	-0.00360223650932312
1771	-1.47986555099487	0.243505731225014	-20.7853202819824	-0.00132951640989631	-0.00425158534198999	0.00808603875339031	0.000293855206109583
1772	0.468180358409882	-0.405842900276184	-20.2658405303955	0.0022419011220336	-0.000680167751852423	0.00841071270406246	0.000618529506027699
1773	0.468180358409882	-0.730517208576202	-20.3957118988037	0.000293855206109583	0.000293855206109583	-0.000680167751852423	0.00289124972186983
1774	0.468180358409882	-0.730517208576202	-20.7853202819824	0.00451462110504508	0.00256657530553639	-0.00327756232582033	-0.0026282137259841
1775	0.468180358409882	-1.37986588478088	-20.6554508209229	0.00159255252219737	-0.000355493422830477	-0.00619963090866804	-0.00360223650932312
1776	-0.830516874790192	-0.0811685770750046	-20.4606456756592	0.00354059832170606	-0.00522560812532902	0.000943203864153475	-0.00847235135734081
1777	-0.830516874790192	0.568180024623871	-20.7853202819824	-0.00230353930965066	-0.00555028254166245	-0.00327756232582033	0.00256657530553639
1778	-2.12921404838562	-0.730517208576202	-20.2658405303955	-0.00587495695799589	0.0022419011220336	-0.00165419070981443	-0.00132951640989631
1779	-0.181168273091316	0.568180024623871	-20.20090675354	0.00451462110504508	0.00711201597005129	-0.0130177913233638	-0.00327756232582033
1780	-0.181168273091316	0.243505731225014	-20.915189743042	-0.00230353930965066	0.00289124972186983	-0.00879702530801296	-0.00490093370899558
1781	0.468180358409882	-0.405842900276184	-20.9801254272461	-0.00587495695799589	-0.000355493422830477	0.000618529506027699	-0.00555028254166245
1782	-0.830516874790192	-0.405842900276184	-20.5905151367188	-0.00165419070981443	-0.00327756232582033	-0.0107450718060136	0.00354059832170606
1783	-0.830516874790192	-0.730517208576202	-20.7853202819824	-0.00327756232582033	-0.0113944197073579	-0.000680167751852423	0.000943203864153475
1784	-1.47986555099487	-0.730517208576202	-20.5905151367188	-0.00360223650932312	0.00354059832170606	-0.00230353930965066	0.00354059832170606
1785	-3.42791152000427	-0.0811685770750046	-20.1359710693359	-0.00977104809135199	0.00808603875339031	-0.00977104809135199	-0.00619963090866804
1786	-2.12921404838562	0.243505731225014	-21.4996032714844	-0.00132951640989631	0.00516396993771195	-0.00197886489331722	-0.00749832857400179
1787	-1.47986555099487	0.243505731225014	-21.8892135620117	-0.00425158534198999	0.00321592413820326	-0.00327756232582033	0.000943203864153475
1788	1.11752903461456	-1.05519151687622	-21.4346694946289	-0.00522560812532902	-0.00132951640989631	-0.00327756232582033	0.0145795252174139
1789	-0.181168273091316	-0.0811685770750046	-20.915189743042	-0.00295288790948689	0.00548864435404539	-0.00522560812532902	-0.00295288790948689
1790	0.468180358409882	-2.02921438217163	-20.6554508209229	-0.00490093370899558	-0.00327756232582033	-0.00165419070981443	-0.00555028254166245
1791	-1.47986555099487	0.243505731225014	-20.6554508209229	-0.00230353930965066	0.00126787810586393	0.00126787810586393	0.0022419011220336
1792	-0.830516874790192	-0.730517208576202	-20.0061016082764	-0.0113944197073579	0.00841071270406246	-0.00197886489331722	0.00191722682211548
1793	-0.830516874790192	-0.730517208576202	-20.5905151367188	-0.00132951640989631	0.00483929552137852	0.00581331877037883	0.00483929552137852
1794	1.11752903461456	-1.05519151687622	-20.7853202819824	-0.00100484199356288	0.00808603875339031	-0.00522560812532902	-0.00457625929266214
1795	0.468180358409882	-0.0811685770750046	-20.4606456756592	-0.00230353930965066	0.000293855206109583	-0.00392691092565656	-0.00100484199356288
1796	-0.830516874790192	0.243505731225014	-20.3957118988037	-0.00425158534198999	-0.00327756232582033	-0.00165419070981443	-0.00327756232582033
1797	1.11752903461456	-2.35388875007629	-20.3957118988037	-0.00490093370899558	-0.0104203969240189	0.000293855206109583	0.00126787810586393
1798	-0.830516874790192	-0.0811685770750046	-19.9411678314209	0.000943203864153475	0.00191722682211548	-0.00360223650932312	0.00386527273803949
1799	-2.12921404838562	0.243505731225014	-20.3957118988037	-0.00814767740666866	0.00386527273803949	-0.00392691092565656	0.00289124972186983
1800	0.468180358409882	-0.405842900276184	-20.7853202819824	-0.00392691092565656	0.00970941036939621	-0.00782300252467394	-0.00490093370899558
1801	-0.181168273091316	0.568180024623871	-21.0450592041016	0.00256657530553639	-0.00100484199356288	-0.0026282137259841	0.00191722682211548
1802	-0.181168273091316	-0.730517208576202	-20.7203845977783	-0.00132951640989631	0.000618529506027699	0.0022419011220336	-0.00457625929266214
1803	1.7668776512146	-0.405842900276184	-20.7853202819824	0.00191722682211548	-0.00587495695799589	-0.0104203969240189	0.00516396993771195
1804	-0.830516874790192	-0.730517208576202	-20.5905151367188	-0.00392691092565656	-0.0133424662053585	0.000293855206109583	-0.00327756232582033
1805	-1.47986555099487	0.568180024623871	-20.3957118988037	-3.08191010844894e-05	0.00483929552137852	0.000943203864153475	-0.00100484199356288
1806	-3.42791152000427	0.568180024623871	-20.8502559661865	-0.00717365415766835	-0.00100484199356288	-0.00197886489331722	0.00289124972186983
1807	-0.181168273091316	-0.0811685770750046	-20.7203845977783	-0.00425158534198999	0.00289124972186983	-0.00327756232582033	-0.0113944197073579
1808	0.468180358409882	-1.05519151687622	-20.5255813598633	-0.00197886489331722	0.00191722682211548	-0.00132951640989631	-0.000355493422830477
1809	-0.830516874790192	0.243505731225014	-21.0450592041016	-0.00197886489331722	0.00646266713738441	-0.0026282137259841	-0.00522560812532902
1810	0.468180358409882	-0.405842900276184	-20.2658405303955	-0.000680167751852423	0.00516396993771195	-0.00100484199356288	-0.00847235135734081
1811	1.11752903461456	-1.70454013347626	-19.9411678314209	0.00191722682211548	-0.00684897974133492	0.00451462110504508	-0.0026282137259841
1812	1.7668776512146	-0.730517208576202	-20.20090675354	-0.00100484199356288	0.00548864435404539	-0.00457625929266214	-0.0026282137259841
1813	-0.830516874790192	-0.405842900276184	-20.4606456756592	-0.00392691092565656	-3.08191010844894e-05	0.00483929552137852	-0.00392691092565656
1814	-0.181168273091316	-0.730517208576202	-20.5255813598633	-0.00327756232582033	-3.08191010844894e-05	0.00159255252219737	0.00483929552137852
1815	-0.181168273091316	0.568180024623871	-20.7853202819824	-0.00295288790948689	-0.000355493422830477	-0.0026282137259841	-0.00490093370899558
1816	-1.47986555099487	1.21752870082855	-20.7853202819824	-3.08191010844894e-05	-0.0026282137259841	-0.00360223650932312	-0.00717365415766835
1817	0.468180358409882	-0.730517208576202	-19.9411678314209	-3.08191010844894e-05	0.00159255252219737	-0.00197886489331722	-0.000680167751852423
1818	-0.181168273091316	-1.37986588478088	-20.2658405303955	-0.00295288790948689	-0.00457625929266214	-3.08191010844894e-05	0.000293855206109583
1819	-0.830516874790192	0.243505731225014	-20.915189743042	-0.00197886489331722	-0.00652430532500148	0.00321592413820326	-0.00165419070981443
1820	-0.830516874790192	-0.405842900276184	-20.3957118988037	-0.00100484199356288	0.00516396993771195	-0.00392691092565656	-0.00619963090866804
1821	-0.181168273091316	-0.405842900276184	-20.6554508209229	-0.00814767740666866	0.00159255252219737	-0.00230353930965066	-0.00100484199356288
1822	-0.830516874790192	0.892854392528534	-20.7203845977783	-0.00132951640989631	0.000618529506027699	-0.00749832857400179	-0.00132951640989631
1823	-1.47986555099487	0.243505731225014	-20.5905151367188	0.00289124972186983	0.00256657530553639	-3.08191010844894e-05	-0.00230353930965066
1824	-0.830516874790192	0.243505731225014	-20.0061016082764	0.00191722682211548	0.00418994715437293	0.00873538758605719	0.000293855206109583
1825	-0.181168273091316	-0.405842900276184	-20.6554508209229	0.00289124972186983	0.000293855206109583	-0.00425158534198999	-0.00587495695799589
1826	-2.12921404838562	-0.0811685770750046	-20.5905151367188	-0.00100484199356288	-0.00587495695799589	-0.00100484199356288	-0.00457625929266214
1827	0.468180358409882	-0.0811685770750046	-20.3957118988037	0.000943203864153475	0.00451462110504508	0.00126787810586393	0.00808603875339031
1828	-3.42791152000427	0.892854392528534	-20.2658405303955	-0.00522560812532902	0.00289124972186983	0.00613799272105098	-0.0026282137259841
1829	-0.181168273091316	-0.0811685770750046	-20.3307762145996	0.00126787810586393	0.0116574559360743	0.00256657530553639	-0.00717365415766835
1830	-0.830516874790192	0.243505731225014	-20.4606456756592	0.00581331877037883	0.00483929552137852	-0.00555028254166245	-0.00619963090866804
1831	1.11752903461456	-0.0811685770750046	-20.2658405303955	-3.08191010844894e-05	-0.00197886489331722	-3.08191010844894e-05	-0.0026282137259841
1832	-0.181168273091316	-1.37986588478088	-20.5255813598633	-0.00197886489331722	-0.00327756232582033	-0.00327756232582033	0.00289124972186983
1833	-0.830516874790192	-0.405842900276184	-20.6554508209229	-0.00132951640989631	0.00321592413820326	-0.00230353930965066	0.00126787810586393
1834	-2.12921404838562	0.568180024623871	-20.5255813598633	-3.08191010844894e-05	0.00256657530553639	0.00321592413820326	-3.08191010844894e-05
1835	-4.07726001739502	0.243505731225014	-20.915189743042	-0.00457625929266214	-3.08191010844894e-05	-0.00425158534198999	-0.00522560812532902
1836	1.11752903461456	-0.405842900276184	-20.1359710693359	0.0022419011220336	-0.00100484199356288	0.0022419011220336	-0.00295288790948689
1837	0.468180358409882	-0.0811685770750046	-20.1359710693359	-0.000355493422830477	0.00613799272105098	0.0022419011220336	0.00581331877037883
1838	-1.47986555099487	0.243505731225014	-20.5905151367188	-0.00490093370899558	0.00548864435404539	0.00126787810586393	0.00776136433705688
1839	1.11752903461456	-1.37986588478088	-20.3307762145996	-3.08191010844894e-05	0.00483929552137852	0.00808603875339031	0.00354059832170606
1840	-0.181168273091316	-0.730517208576202	-20.6554508209229	-0.00132951640989631	0.00483929552137852	-0.00522560812532902	-0.00652430532500148
1841	-0.830516874790192	0.243505731225014	-20.20090675354	-0.00295288790948689	0.000943203864153475	-0.00717365415766835	0.00289124972186983
1842	-1.47986555099487	-1.05519151687622	-20.0710372924805	-0.00555028254166245	0.00126787810586393	-0.00425158534198999	0.0106834331527352
1843	0.468180358409882	-0.730517208576202	-19.6814270019531	-0.00100484199356288	0.00191722682211548	0.000618529506027699	0.000618529506027699
1844	-0.181168273091316	-1.05519151687622	-20.20090675354	-0.000680167751852423	0.00808603875339031	-0.00977104809135199	0.00191722682211548
1845	1.7668776512146	-0.730517208576202	-20.6554508209229	0.000943203864153475	0.00613799272105098	-0.00555028254166245	-0.00197886489331722
1846	-0.830516874790192	-1.05519151687622	-20.3307762145996	0.000618529506027699	-0.00295288790948689	-0.00490093370899558	0.000618529506027699
1847	-1.47986555099487	-0.730517208576202	-20.3957118988037	0.00159255252219737	-0.00522560812532902	-0.00782300252467394	0.00256657530553639
1848	-0.830516874790192	-0.730517208576202	-20.20090675354	-0.00132951640989631	-0.00814767740666866	0.00289124972186983	0.00451462110504508
1849	-3.42791152000427	0.243505731225014	-20.2658405303955	-0.00977104809135199	0.00581331877037883	0.00289124972186983	0.00354059832170606
1850	1.11752903461456	-0.405842900276184	-20.1359710693359	-0.000355493422830477	0.0113327819854021	-0.00912170019000769	0.00126787810586393
1851	-0.830516874790192	0.243505731225014	-20.5905151367188	-0.00717365415766835	0.00126787810586393	-0.00879702530801296	-0.00392691092565656
1852	-1.47986555099487	0.243505731225014	-20.4606456756592	0.00386527273803949	0.00321592413820326	-3.08191010844894e-05	-0.00100484199356288
1853	-0.830516874790192	-0.405842900276184	-20.3307762145996	-0.00132951640989631	0.00354059832170606	-0.00392691092565656	0.00516396993771195
1854	-0.181168273091316	-0.730517208576202	-20.1359710693359	-0.000680167751852423	-0.00555028254166245	-0.00457625929266214	0.00581331877037883
1855	-0.830516874790192	0.568180024623871	-20.7853202819824	0.000618529506027699	0.00581331877037883	-0.00425158534198999	-0.000355493422830477
1856	-3.42791152000427	0.568180024623871	-20.5255813598633	-0.00977104809135199	-0.00392691092565656	-0.0026282137259841	-3.08191010844894e-05
1857	0.468180358409882	-0.405842900276184	-20.20090675354	0.00256657530553639	-0.00197886489331722	0.00126787810586393	-0.00165419070981443
1858	-0.830516874790192	-0.0811685770750046	-20.5255813598633	0.000618529506027699	-0.00230353930965066	0.000293855206109583	0.00613799272105098
1859	1.11752903461456	-0.405842900276184	-20.6554508209229	0.000618529506027699	0.0103587592020631	-0.0107450718060136	0.00321592413820326
1860	-0.830516874790192	0.892854392528534	-20.5255813598633	0.00159255252219737	-0.00165419070981443	0.000618529506027699	-0.00814767740666866
1861	-0.181168273091316	-1.70454013347626	-20.2658405303955	-0.00230353930965066	-0.0100957229733467	-3.08191010844894e-05	-0.00100484199356288
1862	1.11752903461456	-0.0811685770750046	-20.3307762145996	0.0022419011220336	-0.00230353930965066	-3.08191010844894e-05	-0.00295288790948689
1863	-3.42791152000427	0.892854392528534	-20.3307762145996	-0.00977104809135199	0.000943203864153475	-0.00749832857400179	0.00321592413820326
1864	-2.12921404838562	0.568180024623871	-20.5255813598633	0.000293855206109583	0.00451462110504508	-0.00392691092565656	-3.08191010844894e-05
1865	-0.181168273091316	0.568180024623871	-20.915189743042	-0.00197886489331722	0.00581331877037883	-0.0110697457566857	-0.00879702530801296
1866	-0.830516874790192	-0.730517208576202	-20.3957118988037	0.00451462110504508	0.00126787810586393	0.00191722682211548	-0.000680167751852423
1867	0.468180358409882	-1.05519151687622	-20.4606456756592	-3.08191010844894e-05	-0.00230353930965066	0.000293855206109583	0.00289124972186983
1868	-0.830516874790192	-0.730517208576202	-20.7203845977783	0.00289124972186983	0.00191722682211548	-3.08191010844894e-05	0.000293855206109583
1869	1.11752903461456	-0.405842900276184	-20.20090675354	-0.00327756232582033	0.000943203864153475	-0.00197886489331722	-0.00165419070981443
1870	-2.77856278419495	-0.730517208576202	-20.6554508209229	-0.00619963090866804	0.00743668992072344	-0.00425158534198999	0.00451462110504508
1871	1.11752903461456	-0.405842900276184	-20.7203845977783	-0.00555028254166245	0.000293855206109583	-0.00295288790948689	-0.000680167751852423
1872	0.468180358409882	-0.730517208576202	-20.5905151367188	-0.00132951640989631	0.00613799272105098	0.000618529506027699	0.00126787810586393
1873	-0.181168273091316	-0.405842900276184	-20.2658405303955	0.000618529506027699	-3.08191010844894e-05	0.000293855206109583	0.00906006153672934
1874	1.7668776512146	-1.05519151687622	-20.1359710693359	0.00289124972186983	-0.00100484199356288	-0.00100484199356288	0.00938473641872406
1875	-0.830516874790192	-1.37986588478088	-19.9411678314209	0.00418994715437293	-0.0026282137259841	-0.00522560812532902	-0.00879702530801296
1876	0.468180358409882	-0.405842900276184	-19.6814270019531	-0.00457625929266214	0.00678734155371785	-0.0026282137259841	0.00191722682211548
1877	-3.42791152000427	0.243505731225014	-20.6554508209229	-0.00749832857400179	-0.00522560812532902	0.00126787810586393	0.00776136433705688
1878	1.11752903461456	-0.405842900276184	-20.4606456756592	0.000293855206109583	0.00386527273803949	0.00386527273803949	0.00354059832170606
1879	-0.181168273091316	0.568180024623871	-20.5905151367188	0.000943203864153475	-0.00100484199356288	-0.00652430532500148	-0.00230353930965066
1880	1.11752903461456	-0.730517208576202	-20.3957118988037	0.00418994715437293	0.00159255252219737	-0.00360223650932312	-0.00457625929266214
1881	-0.830516874790192	0.568180024623871	-20.4606456756592	-0.00684897974133492	-0.00132951640989631	0.00418994715437293	-0.0026282137259841
1882	-1.47986555099487	-1.05519151687622	-20.3957118988037	-0.000355493422830477	-0.00749832857400179	-0.00165419070981443	0.00321592413820326
1883	-0.830516874790192	0.243505731225014	-20.7853202819824	-0.000680167751852423	-0.00165419070981443	-0.00749832857400179	0.00418994715437293
1884	-4.07726001739502	0.892854392528534	-20.6554508209229	-0.00782300252467394	0.00354059832170606	-0.00197886489331722	0.00321592413820326
1885	-2.12921404838562	0.243505731225014	-20.8502559661865	0.0022419011220336	0.00646266713738441	-0.00814767740666866	-0.000355493422830477
1886	-0.181168273091316	0.243505731225014	-20.9801254272461	0.00354059832170606	0.00516396993771195	-0.00457625929266214	-3.08191010844894e-05
1887	0.468180358409882	-0.405842900276184	-20.5905151367188	0.00126787810586393	-0.0026282137259841	-0.00230353930965066	-0.00392691092565656
1888	-1.47986555099487	-0.0811685770750046	-20.20090675354	0.00256657530553639	-0.00555028254166245	0.000618529506027699	-0.00652430532500148
1889	1.11752903461456	-1.70454013347626	-20.20090675354	0.00321592413820326	-0.00587495695799589	-0.00165419070981443	-0.00100484199356288
1890	-1.47986555099487	0.568180024623871	-20.7853202819824	-0.00100484199356288	-0.00100484199356288	-0.00230353930965066	0.00126787810586393
1891	-2.12921404838562	-0.730517208576202	-20.3307762145996	-0.00847235135734081	-0.00295288790948689	0.00126787810586393	-0.00749832857400179
1892	-0.830516874790192	0.243505731225014	-20.5905151367188	-0.000355493422830477	0.00321592413820326	0.00483929552137852	-0.00100484199356288
1893	-0.830516874790192	0.568180024623871	-20.6554508209229	0.000618529506027699	0.00516396993771195	-0.00295288790948689	-0.00230353930965066
1894	-1.47986555099487	0.892854392528534	-20.2658405303955	-0.00392691092565656	0.00289124972186983	-0.0026282137259841	-0.00100484199356288
1895	0.468180358409882	-0.405842900276184	-20.3957118988037	0.00743668992072344	-0.000680167751852423	-0.00879702530801296	-0.0104203969240189
1896	0.468180358409882	-1.37986588478088	-20.8502559661865	0.00386527273803949	-0.0123684434220195	-0.00490093370899558	-0.00619963090866804
1897	0.468180358409882	-0.730517208576202	-20.2658405303955	0.00516396993771195	-0.00360223650932312	-0.00165419070981443	-0.00100484199356288
1898	-3.42791152000427	0.243505731225014	-20.6554508209229	-0.0130177913233638	0.00743668992072344	-0.00392691092565656	0.000618529506027699
1899	-0.181168273091316	-0.405842900276184	-20.1359710693359	0.00126787810586393	-3.08191010844894e-05	0.00646266713738441	-3.08191010844894e-05
1900	0.468180358409882	-0.730517208576202	-20.8502559661865	-0.00197886489331722	0.00386527273803949	-0.0107450718060136	-0.0026282137259841
1901	-0.830516874790192	-0.405842900276184	-20.3957118988037	0.000618529506027699	0.00646266713738441	0.00386527273803949	-0.000355493422830477
1902	0.468180358409882	-0.730517208576202	-20.3957118988037	0.000943203864153475	-0.000680167751852423	-0.00327756232582033	0.000293855206109583
1903	1.11752903461456	-2.02921438217163	-20.3957118988037	0.0022419011220336	-0.00100484199356288	-0.00749832857400179	0.00256657530553639
1904	0.468180358409882	-0.730517208576202	-20.2658405303955	-0.0026282137259841	0.00483929552137852	0.000618529506027699	0.00841071270406246
1905	-2.12921404838562	-0.730517208576202	-20.7203845977783	-0.00619963090866804	0.00256657530553639	-0.0104203969240189	0.00354059832170606
1906	0.468180358409882	-0.730517208576202	-20.20090675354	-3.08191010844894e-05	0.00159255252219737	-0.0117190945893526	-0.0026282137259841
1907	-2.12921404838562	0.243505731225014	-20.5255813598633	0.00418994715437293	0.00711201597005129	0.00451462110504508	-0.000680167751852423
1908	0.468180358409882	-0.730517208576202	-20.0710372924805	0.000943203864153475	0.000618529506027699	-0.00522560812532902	0.0022419011220336
1909	-0.830516874790192	-0.730517208576202	-20.3957118988037	-0.00100484199356288	0.00418994715437293	-0.0130177913233638	0.00548864435404539
1910	0.468180358409882	-1.37986588478088	-20.7853202819824	-0.000680167751852423	-0.00100484199356288	-0.00912170019000769	-0.00587495695799589
1911	-2.12921404838562	0.243505731225014	-20.5905151367188	0.000293855206109583	-0.00132951640989631	0.000943203864153475	-0.00457625929266214
1912	-4.07726001739502	-0.0811685770750046	-20.3957118988037	-0.00944637414067984	-0.00165419070981443	0.0022419011220336	-0.00197886489331722
1913	-1.47986555099487	-0.730517208576202	-20.2658405303955	0.000943203864153475	-0.00100484199356288	-0.000355493422830477	0.000943203864153475
1914	-1.47986555099487	-0.405842900276184	-20.0710372924805	0.000293855206109583	0.00289124972186983	0.00354059832170606	-0.00230353930965066
1915	-0.830516874790192	0.243505731225014	-20.5255813598633	0.00256657530553639	0.00581331877037883	-0.00782300252467394	0.00159255252219737
1916	-0.830516874790192	0.568180024623871	-20.915189743042	0.0022419011220336	0.0022419011220336	-0.0143164889886975	-0.00912170019000769
1917	1.11752903461456	-2.35388875007629	-20.915189743042	0.000293855206109583	-0.00749832857400179	0.00678734155371785	-0.00197886489331722
1918	-0.181168273091316	-0.730517208576202	-20.5255813598633	-0.00327756232582033	0.00613799272105098	-0.00457625929266214	0.00841071270406246
1919	-3.42791152000427	0.243505731225014	-20.4606456756592	-0.00360223650932312	0.00256657530553639	-0.000680167751852423	-0.00392691092565656
1920	-2.12921404838562	0.243505731225014	-20.5905151367188	0.000943203864153475	0.00418994715437293	-0.00392691092565656	-0.00392691092565656
1921	-0.181168273091316	-1.05519151687622	-20.3307762145996	0.00256657530553639	0.00256657530553639	-0.0120437685400248	-0.00360223650932312
1922	-1.47986555099487	0.243505731225014	-20.9801254272461	0.000293855206109583	-0.00230353930965066	0.00906006153672934	0.00191722682211548
1923	-0.830516874790192	-0.0811685770750046	-20.915189743042	-0.000355493422830477	-0.00360223650932312	0.00289124972186983	0.00386527273803949
1924	-0.830516874790192	-1.05519151687622	-20.7853202819824	-0.00425158534198999	-0.00457625929266214	-0.00555028254166245	0.00191722682211548
1925	-1.47986555099487	0.243505731225014	-20.8502559661865	0.00126787810586393	0.00321592413820326	-0.00977104809135199	-0.00684897974133492
1926	-2.12921404838562	-0.405842900276184	-20.7853202819824	-0.00749832857400179	0.00321592413820326	-0.00425158534198999	0.00418994715437293
1927	1.11752903461456	-0.730517208576202	-20.2658405303955	-0.000355493422830477	-0.00360223650932312	0.00191722682211548	0.00483929552137852
1928	-0.830516874790192	0.243505731225014	-20.8502559661865	0.00386527273803949	-0.00360223650932312	-0.000355493422830477	0.00646266713738441
1929	-0.181168273091316	-0.405842900276184	-20.7203845977783	-0.00132951640989631	0.00711201597005129	-0.00425158534198999	0.0022419011220336
1930	1.11752903461456	-1.05519151687622	-20.7853202819824	0.00159255252219737	0.00126787810586393	-0.00392691092565656	-0.000680167751852423
1931	-1.47986555099487	-0.730517208576202	-20.4606456756592	0.00548864435404539	-3.08191010844894e-05	-0.00587495695799589	-0.00522560812532902
1932	-0.830516874790192	-0.730517208576202	-20.5255813598633	-0.00490093370899558	-0.00425158534198999	0.00159255252219737	0.00841071270406246
1933	-0.830516874790192	-0.730517208576202	-20.0710372924805	-0.00522560812532902	0.00321592413820326	-0.00360223650932312	0.01100810803473
1934	0.468180358409882	-0.730517208576202	-20.0710372924805	0.0022419011220336	0.0149041991680861	0.00354059832170606	0.00126787810586393
1935	0.468180358409882	-1.05519151687622	-20.5905151367188	-0.00295288790948689	0.00386527273803949	-0.0113944197073579	0.00256657530553639
1936	-0.181168273091316	-1.05519151687622	-20.5255813598633	0.00354059832170606	-0.00457625929266214	-0.0110697457566857	0.00191722682211548
1937	-1.47986555099487	-0.0811685770750046	-20.5905151367188	-0.00619963090866804	-0.00490093370899558	0.0116574559360743	0.000293855206109583
1938	0.468180358409882	-2.02921438217163	-20.2658405303955	0.00354059832170606	-0.0026282137259841	0.000943203864153475	0.00743668992072344
1939	-0.830516874790192	-0.0811685770750046	-20.5255813598633	-0.0026282137259841	0.00970941036939621	-0.00132951640989631	0.0152288740500808
1940	-2.77856278419495	-0.405842900276184	-20.0710372924805	-0.00717365415766835	0.000293855206109583	-0.000680167751852423	-0.00230353930965066
1941	-1.47986555099487	0.243505731225014	-20.2658405303955	-0.000355493422830477	0.00451462110504508	-0.00879702530801296	-0.00327756232582033
1942	-0.181168273091316	-0.0811685770750046	-20.8502559661865	0.000293855206109583	0.000293855206109583	-0.00879702530801296	0.00646266713738441
1943	-0.181168273091316	-0.0811685770750046	-20.3307762145996	-3.08191010844894e-05	0.00321592413820326	0.00548864435404539	-0.00879702530801296
1944	0.468180358409882	-1.05519151687622	-20.3307762145996	-0.00132951640989631	0.00483929552137852	-0.00132951640989631	-0.00295288790948689
1945	-0.181168273091316	-2.02921438217163	-20.20090675354	0.000943203864153475	-0.00490093370899558	-0.00490093370899558	0.000943203864153475
1946	-2.12921404838562	0.892854392528534	-20.3957118988037	0.00159255252219737	0.00548864435404539	-0.00425158534198999	-0.00522560812532902
1947	-2.77856278419495	0.243505731225014	-20.2658405303955	-0.00977104809135199	-0.000680167751852423	0.00289124972186983	0.00548864435404539
1948	1.11752903461456	-0.730517208576202	-20.20090675354	-0.0026282137259841	0.000943203864153475	-0.00360223650932312	0.00418994715437293
1949	-1.47986555099487	0.892854392528534	-20.8502559661865	0.00289124972186983	0.0136055024340749	-0.00490093370899558	-0.00619963090866804
1950	-0.830516874790192	0.568180024623871	-20.9801254272461	-0.000355493422830477	0.00678734155371785	-0.00425158534198999	0.00126787810586393
1951	1.11752903461456	-0.730517208576202	-20.5255813598633	0.00191722682211548	0.00548864435404539	-0.00749832857400179	-0.00230353930965066
1952	1.11752903461456	-1.05519151687622	-20.7853202819824	-0.00360223650932312	-0.00749832857400179	0.00418994715437293	0.0022419011220336
1953	-0.830516874790192	0.243505731225014	-20.3307762145996	-0.00327756232582033	0.000293855206109583	0.00159255252219737	-0.00132951640989631
1954	-2.12921404838562	0.568180024623871	-20.7203845977783	-0.00555028254166245	-0.000355493422830477	-0.00944637414067984	0.00678734155371785
1955	-0.830516874790192	0.568180024623871	-20.915189743042	-0.00230353930965066	-0.000355493422830477	0.00256657530553639	-0.00230353930965066
1956	-0.830516874790192	-0.405842900276184	-20.6554508209229	0.00321592413820326	0.00159255252219737	-0.00457625929266214	-0.00295288790948689
1957	-1.47986555099487	-0.405842900276184	-20.7853202819824	-0.00360223650932312	-0.000355493422830477	0.00516396993771195	0.00451462110504508
1958	-1.47986555099487	0.568180024623871	-20.7203845977783	0.000618529506027699	0.00516396993771195	0.000943203864153475	0.00159255252219737
1959	1.11752903461456	-2.02921438217163	-20.20090675354	0.00191722682211548	-0.000680167751852423	-0.0113944197073579	-0.00132951640989631
1960	0.468180358409882	-0.0811685770750046	-20.5255813598633	-0.00684897974133492	0.00191722682211548	-0.000355493422830477	-0.00684897974133492
1961	-3.42791152000427	-0.0811685770750046	-20.5905151367188	-0.00749832857400179	0.00159255252219737	0.00159255252219737	-0.00132951640989631
1962	-0.181168273091316	-1.05519151687622	-20.7203845977783	-0.000680167751852423	-0.000680167751852423	0.000293855206109583	0.00289124972186983
1963	0.468180358409882	-0.730517208576202	-20.7203845977783	0.00256657530553639	0.000943203864153475	-0.00555028254166245	-0.00165419070981443
1964	1.11752903461456	-0.0811685770750046	-21.7593441009521	-3.08191010844894e-05	0.0103587592020631	-0.0152905117720366	-0.0026282137259841
1965	-0.181168273091316	-0.730517208576202	-21.1099948883057	-0.00230353930965066	-0.00100484199356288	-0.00100484199356288	-0.00879702530801296
1966	1.11752903461456	-2.35388875007629	-21.0450592041016	0.00581331877037883	0.00321592413820326	-0.00944637414067984	-0.00392691092565656
1967	-1.47986555099487	0.568180024623871	-21.3697338104248	-0.00295288790948689	-0.00165419070981443	0.00581331877037883	0.00581331877037883
1968	-2.77856278419495	0.568180024623871	-21.6294727325439	-0.00197886489331722	0.000293855206109583	-0.000355493422830477	0.00321592413820326
1969	-0.181168273091316	-0.405842900276184	-21.3697338104248	-0.00587495695799589	0.00906006153672934	-0.00457625929266214	-0.0026282137259841
1970	1.11752903461456	-0.0811685770750046	-21.3697338104248	0.00126787810586393	0.00581331877037883	-0.00425158534198999	-0.00490093370899558
1971	-0.830516874790192	0.243505731225014	-20.7853202819824	0.00581331877037883	0.00646266713738441	-0.0113944197073579	-0.00425158534198999
1972	-0.181168273091316	-0.0811685770750046	-20.6554508209229	-0.00295288790948689	-0.00132951640989631	0.0106834331527352	0.00191722682211548
1973	-0.830516874790192	-0.730517208576202	-20.20090675354	0.0022419011220336	-0.00879702530801296	-0.00327756232582033	0.00386527273803949
1974	-1.47986555099487	0.243505731225014	-20.7203845977783	-0.000680167751852423	0.00743668992072344	-0.00717365415766835	0.00191722682211548
1975	-3.42791152000427	0.243505731225014	-20.5905151367188	-0.0100957229733467	0.00711201597005129	-0.00230353930965066	0.00483929552137852
1976	-1.47986555099487	0.568180024623871	-20.7203845977783	0.00191722682211548	-0.000680167751852423	-0.00782300252467394	-0.0026282137259841
1977	1.11752903461456	-0.730517208576202	-20.3307762145996	-0.00100484199356288	0.0022419011220336	0.00256657530553639	-3.08191010844894e-05
1978	-0.830516874790192	0.568180024623871	-20.6554508209229	0.00743668992072344	0.00354059832170606	-0.000355493422830477	-3.08191010844894e-05
1979	-0.830516874790192	-1.05519151687622	-20.0710372924805	-0.000355493422830477	0.00418994715437293	-0.00717365415766835	0.00483929552137852
1980	-0.830516874790192	-1.05519151687622	-20.0061016082764	-0.000355493422830477	-0.0120437685400248	-0.0026282137259841	0.00289124972186983
1981	0.468180358409882	-0.405842900276184	-20.6554508209229	0.00191722682211548	-0.00555028254166245	-0.00425158534198999	-0.0117190945893526
1982	-4.07726001739502	0.243505731225014	-20.7853202819824	-0.00847235135734081	-0.00132951640989631	0.00808603875339031	-0.00165419070981443
1983	-2.12921404838562	0.243505731225014	-20.7853202819824	0.00159255252219737	-0.00295288790948689	0.00321592413820326	0.00743668992072344
1984	-0.181168273091316	0.243505731225014	-20.8502559661865	0.00354059832170606	0.00516396993771195	-0.00652430532500148	-3.08191010844894e-05
1985	-1.47986555099487	0.243505731225014	-20.7853202819824	-3.08191010844894e-05	-0.00165419070981443	-0.00165419070981443	-0.00522560812532902
1986	-0.830516874790192	-0.0811685770750046	-20.3957118988037	0.00256657530553639	-3.08191010844894e-05	-0.00717365415766835	-0.00425158534198999
1987	-0.181168273091316	-2.02921438217163	-20.5255813598633	-0.000355493422830477	-0.00360223650932312	-0.00197886489331722	-0.00879702530801296
1988	-1.47986555099487	0.568180024623871	-20.7203845977783	0.000293855206109583	0.000618529506027699	-0.00132951640989631	-0.00652430532500148
1989	-1.47986555099487	-0.405842900276184	-20.6554508209229	-0.0110697457566857	0.00516396993771195	-0.0162645354866982	0.000943203864153475
1990	0.468180358409882	-0.730517208576202	-20.5905151367188	-0.00295288790948689	0.00483929552137852	-0.0100957229733467	-0.0110697457566857
1991	-0.830516874790192	0.243505731225014	-20.2658405303955	0.00548864435404539	-0.00327756232582033	-0.0146411629393697	-0.000355493422830477
1992	1.11752903461456	-0.730517208576202	-20.3957118988037	-0.000355493422830477	-0.000680167751852423	-0.00847235135734081	0.00126787810586393
1993	1.11752903461456	-0.730517208576202	-20.3957118988037	-0.00327756232582033	0.00516396993771195	-0.00619963090866804	0.00191722682211548
1994	-0.181168273091316	-2.02921438217163	-20.7203845977783	-0.0026282137259841	-0.00652430532500148	-0.00490093370899558	0.00256657530553639
1995	1.11752903461456	-1.05519151687622	-20.5905151367188	-0.00652430532500148	0.00483929552137852	-0.0113944197073579	0.00159255252219737
1996	-2.77856278419495	0.892854392528534	-20.8502559661865	-0.00555028254166245	-0.00360223650932312	-0.00132951640989631	-0.0104203969240189
1997	-0.181168273091316	0.243505731225014	-20.4606456756592	-0.00165419070981443	-0.00814767740666866	-0.00879702530801296	0.0022419011220336
1998	0.468180358409882	-0.730517208576202	-20.3307762145996	0.000293855206109583	-0.00230353930965066	-0.00100484199356288	0.00873538758605719
1999	-1.47986555099487	0.568180024623871	-20.2658405303955	0.00289124972186983	0.00418994715437293	-0.00847235135734081	-0.000355493422830477
2000	0.468180358409882	-1.05519151687622	-20.20090675354	-0.00944637414067984	0.000293855206109583	-0.00230353930965066	-0.00100484199356288
[truncated: 5,560 more rows]
