# Supplementary material for: Precise instruction and consideration of the vertical and horizontal force component increases validity and reliability of the 90:20 Isometric Posterior Chain Test
Source: PLoS One. 2024 Oct 28;19(10):e0312843. doi: 10.1371/journal.pone.0312843 (PMC11515970; doi:10.1371/journal.pone.0312843)
Supplement: S1 File — (ZIP) [file pone.0312843.s001.zip › S1_Raw_Data/M1_P18_iso_2.csv]

1	-0.181168273091316	0.568180024623871	-20.4606456756592	-0.00197886489331722	0.00646266713738441	-0.00327756232582033	-0.00197886489331722
2	1.11752903461456	-0.730517208576202	-19.7463626861572	0.00289124972186983	-0.00555028254166245	-0.0100957229733467	-0.00425158534198999
3	-0.181168273091316	0.243505731225014	-20.20090675354	0.00191722682211548	-0.00230353930965066	0.00321592413820326	0.00159255252219737
4	-0.830516874790192	-1.37986588478088	-20.4606456756592	0.00321592413820326	-0.00197886489331722	0.00386527273803949	-0.00360223650932312
5	1.7668776512146	-0.730517208576202	-20.3307762145996	0.00386527273803949	0.00321592413820326	0.000943203864153475	0.00354059832170606
6	-2.12921404838562	0.568180024623871	-20.4606456756592	0.00451462110504508	0.00386527273803949	-0.00165419070981443	-0.0123684434220195
7	-2.77856278419495	0.568180024623871	-20.2658405303955	-0.00522560812532902	0.00808603875339031	0.0022419011220336	-0.00555028254166245
8	0.468180358409882	0.568180024623871	-20.2658405303955	-3.08191010844894e-05	0.000618529506027699	0.000293855206109583	0.00711201597005129
9	-0.830516874790192	0.892854392528534	-20.6554508209229	0.00159255252219737	0.00126787810586393	-0.000680167751852423	-0.0026282137259841
10	-0.181168273091316	0.568180024623871	-20.3307762145996	0.00483929552137852	-0.000680167751852423	-0.00230353930965066	0.0116574559360743
11	1.7668776512146	-1.05519151687622	-20.20090675354	0.00289124972186983	0.00418994715437293	-0.00749832857400179	-0.00360223650932312
12	0.468180358409882	-1.05519151687622	-20.1359710693359	-0.00522560812532902	-0.00587495695799589	-0.00425158534198999	0.00289124972186983
13	1.11752903461456	0.243505731225014	-20.20090675354	-0.00132951640989631	-0.00230353930965066	0.00256657530553639	-0.00490093370899558
14	-2.12921404838562	-0.0811685770750046	-20.20090675354	-0.00360223650932312	0.00126787810586393	-0.00457625929266214	0.000293855206109583
15	-0.181168273091316	-0.730517208576202	-19.7463626861572	-0.00230353930965066	0.00678734155371785	0.0022419011220336	0.000618529506027699
16	-0.181168273091316	-0.0811685770750046	-20.20090675354	-0.00197886489331722	0.00841071270406246	-0.00879702530801296	-0.00132951640989631
17	-0.181168273091316	0.568180024623871	-20.6554508209229	-0.00977104809135199	0.0132808275520802	-0.00652430532500148	-0.00327756232582033
18	-0.181168273091316	0.243505731225014	-20.4606456756592	-0.00360223650932312	0.000943203864153475	0.00126787810586393	0.00386527273803949
19	0.468180358409882	-0.405842900276184	-20.1359710693359	-0.000355493422830477	-0.0026282137259841	-0.000355493422830477	0.000618529506027699
20	-0.181168273091316	-0.730517208576202	-20.2658405303955	0.00646266713738441	0.00516396993771195	0.00451462110504508	-0.00327756232582033
21	1.7668776512146	-0.730517208576202	-20.1359710693359	-0.0026282137259841	0.00321592413820326	-0.00490093370899558	-0.00295288790948689
22	-0.830516874790192	-0.405842900276184	-19.8112964630127	-0.00749832857400179	0.00483929552137852	-0.00814767740666866	-0.00555028254166245
23	-0.830516874790192	0.892854392528534	-20.7203845977783	-0.00490093370899558	-0.00100484199356288	-0.00457625929266214	-0.00230353930965066
24	-0.181168273091316	0.243505731225014	-20.6554508209229	0.000293855206109583	0.00321592413820326	0.000618529506027699	0.00516396993771195
25	2.41622614860535	-0.730517208576202	-20.4606456756592	0.000618529506027699	0.00418994715437293	0.000943203864153475	-0.000680167751852423
26	1.11752903461456	-0.405842900276184	-20.3307762145996	0.000618529506027699	0.00483929552137852	-0.0117190945893526	-0.00717365415766835
27	-0.181168273091316	-0.730517208576202	-20.2658405303955	0.00418994715437293	-0.00392691092565656	0.00451462110504508	-0.00457625929266214
28	0.468180358409882	-0.0811685770750046	-20.20090675354	0.00159255252219737	-3.08191010844894e-05	0.00646266713738441	-0.00327756232582033
29	-0.181168273091316	0.892854392528534	-20.4606456756592	0.0155535480007529	0.000618529506027699	0.00256657530553639	0.000943203864153475
30	-1.47986555099487	-0.405842900276184	-20.3957118988037	-0.00912170019000769	-0.00392691092565656	-0.00490093370899558	0.00548864435404539
31	1.11752903461456	-0.730517208576202	-20.2658405303955	0.00776136433705688	0.00159255252219737	-0.00425158534198999	-0.0026282137259841
32	-0.830516874790192	0.892854392528534	-20.915189743042	0.00191722682211548	-0.00392691092565656	-0.00717365415766835	0.00159255252219737
33	1.11752903461456	-0.405842900276184	-20.2658405303955	0.00126787810586393	-0.00230353930965066	-0.0117190945893526	0.00256657530553639
34	1.11752903461456	-0.405842900276184	-20.2658405303955	0.00678734155371785	-0.00100484199356288	0.00386527273803949	0.000943203864153475
35	-0.181168273091316	-1.70454013347626	-20.0061016082764	-0.00132951640989631	-0.0107450718060136	-0.0026282137259841	-0.00100484199356288
36	1.11752903461456	-0.730517208576202	-20.3307762145996	-3.08191010844894e-05	0.00581331877037883	-0.0123684434220195	-0.00587495695799589
37	-0.830516874790192	-0.0811685770750046	-20.5255813598633	-0.00684897974133492	0.00159255252219737	-3.08191010844894e-05	-0.00619963090866804
38	-0.830516874790192	0.243505731225014	-20.5905151367188	-0.0143164889886975	-0.000355493422830477	-0.00814767740666866	-0.00100484199356288
39	3.06557488441467	-0.405842900276184	-20.4606456756592	0.00191722682211548	-0.00425158534198999	-0.00490093370899558	0.00126787810586393
40	1.7668776512146	0.243505731225014	-20.4606456756592	-0.00295288790948689	0.00613799272105098	-0.00587495695799589	0.00451462110504508
41	-0.181168273091316	-0.730517208576202	-20.0061016082764	-0.00165419070981443	0.00386527273803949	-0.00879702530801296	0.00646266713738441
42	-0.830516874790192	0.568180024623871	-20.5255813598633	-0.00457625929266214	0.00386527273803949	0.00483929552137852	-0.00327756232582033
43	1.7668776512146	-1.70454013347626	-20.4606456756592	-0.00555028254166245	-0.00847235135734081	-0.00360223650932312	0.0022419011220336
44	1.11752903461456	-1.05519151687622	-20.3957118988037	-0.00360223650932312	0.00841071270406246	0.00289124972186983	0.000943203864153475
45	-0.830516874790192	0.243505731225014	-20.4606456756592	-0.00587495695799589	0.00711201597005129	-0.00555028254166245	0.00581331877037883
46	-1.47986555099487	-0.405842900276184	-20.0710372924805	-0.00782300252467394	0.00938473641872406	-0.00490093370899558	-0.00100484199356288
47	2.41622614860535	-0.730517208576202	-20.0710372924805	-0.00555028254166245	0.00776136433705688	-0.00392691092565656	0.000293855206109583
48	1.11752903461456	-0.730517208576202	-20.3307762145996	-0.00652430532500148	0.00256657530553639	-0.00295288790948689	0.00256657530553639
49	1.7668776512146	-0.730517208576202	-20.5255813598633	0.00191722682211548	-0.00327756232582033	0.0113327819854021	-0.00425158534198999
50	1.7668776512146	-1.05519151687622	-20.1359710693359	0.00841071270406246	0.00613799272105098	-0.00100484199356288	0.00581331877037883
51	0.468180358409882	-0.0811685770750046	-20.5905151367188	0.000618529506027699	0.00256657530553639	-0.00295288790948689	-0.00944637414067984
52	-0.181168273091316	-0.730517208576202	-20.2658405303955	-0.00197886489331722	0.000943203864153475	-0.00587495695799589	-0.00360223650932312
53	-1.47986555099487	0.243505731225014	-20.0710372924805	-0.0104203969240189	0.00548864435404539	-3.08191010844894e-05	0.00483929552137852
54	0.468180358409882	-0.0811685770750046	-19.8762321472168	-0.00100484199356288	0.000293855206109583	-3.08191010844894e-05	0.00321592413820326
55	-0.830516874790192	0.568180024623871	-20.5255813598633	-0.0026282137259841	0.00321592413820326	-0.00490093370899558	0.00808603875339031
56	-0.181168273091316	-0.730517208576202	-20.6554508209229	0.00581331877037883	0.00516396993771195	-0.000680167751852423	-0.00230353930965066
57	1.11752903461456	-0.405842900276184	-20.3957118988037	-0.00100484199356288	-0.00165419070981443	-0.00522560812532902	-0.00522560812532902
58	1.7668776512146	-1.05519151687622	-20.20090675354	0.00126787810586393	-0.00782300252467394	-0.00555028254166245	-0.00197886489331722
59	2.41622614860535	-1.37986588478088	-20.2658405303955	-0.00392691092565656	-0.0130177913233638	0.0113327819854021	-0.00197886489331722
60	1.11752903461456	-0.405842900276184	-20.1359710693359	-3.08191010844894e-05	0.00256657530553639	-0.00230353930965066	0.0100340843200684
61	-0.830516874790192	-0.405842900276184	-20.0061016082764	-0.00652430532500148	0.000943203864153475	-0.00847235135734081	0.000943203864153475
62	-2.12921404838562	0.892854392528534	-20.6554508209229	-0.00847235135734081	0.00289124972186983	-0.00197886489331722	-0.00360223650932312
63	1.7668776512146	-0.405842900276184	-20.4606456756592	-0.00295288790948689	-0.00425158534198999	-0.00749832857400179	-0.00360223650932312
64	2.41622614860535	0.568180024623871	-20.7853202819824	0.00516396993771195	-0.00457625929266214	-0.00587495695799589	0.00354059832170606
65	1.7668776512146	-0.0811685770750046	-20.5255813598633	-0.00230353930965066	0.00289124972186983	0.00159255252219737	-0.00522560812532902
66	0.468180358409882	-0.405842900276184	-20.3957118988037	0.00841071270406246	0.00418994715437293	-0.00879702530801296	-0.00230353930965066
67	0.468180358409882	-0.405842900276184	-20.4606456756592	0.000618529506027699	-0.00490093370899558	-0.00100484199356288	-0.00619963090866804
68	-0.181168273091316	1.21752870082855	-20.4606456756592	-0.00100484199356288	0.000943203864153475	-0.00652430532500148	0.00159255252219737
69	-0.830516874790192	0.243505731225014	-20.2658405303955	-0.00230353930965066	-0.00165419070981443	0.00354059832170606	0.00418994715437293
70	-0.181168273091316	-1.05519151687622	-20.3307762145996	0.00159255252219737	0.00321592413820326	0.00418994715437293	0.0022419011220336
71	-0.181168273091316	0.568180024623871	-20.5905151367188	-0.00652430532500148	0.00354059832170606	0.00159255252219737	0.00581331877037883
72	1.11752903461456	-0.405842900276184	-20.5905151367188	0.00386527273803949	-0.00230353930965066	-0.00360223650932312	-0.00295288790948689
73	1.7668776512146	-0.405842900276184	-20.1359710693359	-0.00327756232582033	-0.00132951640989631	-0.000680167751852423	-0.000680167751852423
74	1.11752903461456	-1.37986588478088	-20.0710372924805	0.000943203864153475	-0.00749832857400179	-0.000680167751852423	-3.08191010844894e-05
75	1.11752903461456	-0.0811685770750046	-20.6554508209229	-0.00132951640989631	0.000618529506027699	-0.000680167751852423	0.00321592413820326
76	-0.830516874790192	0.568180024623871	-20.5905151367188	0.00613799272105098	-0.00132951640989631	-0.00587495695799589	0.000943203864153475
77	-2.12921404838562	-0.405842900276184	-20.5905151367188	-0.0133424662053585	0.00581331877037883	-0.00587495695799589	-0.00847235135734081
78	1.11752903461456	-0.730517208576202	-20.3307762145996	0.000943203864153475	0.000943203864153475	-0.00684897974133492	0.00711201597005129
79	1.11752903461456	-0.0811685770750046	-20.3307762145996	-0.000355493422830477	-0.00132951640989631	0.00386527273803949	0.000618529506027699
80	1.7668776512146	-0.405842900276184	-20.0710372924805	-0.00165419070981443	0.00873538758605719	-0.00100484199356288	0.00126787810586393
81	0.468180358409882	0.243505731225014	-20.3957118988037	0.00159255252219737	0.00289124972186983	-0.00879702530801296	0.00126787810586393
82	0.468180358409882	-0.730517208576202	-20.7853202819824	0.000293855206109583	-0.00165419070981443	-0.00619963090866804	-0.00230353930965066
83	1.11752903461456	-1.05519151687622	-20.0061016082764	-0.00132951640989631	-0.00619963090866804	0.00418994715437293	0.00159255252219737
84	-0.181168273091316	0.568180024623871	-20.5255813598633	0.00483929552137852	-0.00360223650932312	0.00289124972186983	0.00516396993771195
85	-1.47986555099487	0.243505731225014	-20.2658405303955	0.00386527273803949	0.00938473641872406	0.00678734155371785	0.000293855206109583
86	0.468180358409882	-0.730517208576202	-20.20090675354	0.00256657530553639	0.00321592413820326	-0.00425158534198999	0.00321592413820326
87	0.468180358409882	0.243505731225014	-20.3957118988037	-0.0104203969240189	0.00841071270406246	-0.0113944197073579	-0.00197886489331722
88	1.7668776512146	0.243505731225014	-20.8502559661865	-0.00327756232582033	0.00354059832170606	0.000618529506027699	0.00354059832170606
89	1.7668776512146	-1.05519151687622	-20.3957118988037	-0.00165419070981443	-0.00652430532500148	0.000293855206109583	0.00711201597005129
90	1.7668776512146	-1.70454013347626	-20.4606456756592	-0.00555028254166245	-0.00360223650932312	-0.00327756232582033	-0.00392691092565656
91	-0.181168273091316	0.568180024623871	-20.5905151367188	0.00386527273803949	-0.00490093370899558	-0.00295288790948689	-0.00392691092565656
92	2.41622614860535	-0.730517208576202	-20.3957118988037	-0.00392691092565656	0.00516396993771195	-0.0026282137259841	-3.08191010844894e-05
93	-0.830516874790192	-0.405842900276184	-20.2658405303955	-0.00814767740666866	-0.00360223650932312	0.00321592413820326	-3.08191010844894e-05
94	-1.47986555099487	-0.0811685770750046	-20.2658405303955	-0.00425158534198999	0.00321592413820326	-0.00360223650932312	0.00613799272105098
95	3.06557488441467	-0.730517208576202	-21.0450592041016	0.00191722682211548	0.00581331877037883	0.00321592413820326	0.00256657530553639
96	-0.830516874790192	1.21752870082855	-20.7853202819824	-0.00230353930965066	0.00483929552137852	-0.0159398596733809	-0.00490093370899558
97	-0.181168273091316	0.243505731225014	-20.2658405303955	0.00289124972186983	0.00776136433705688	-0.00392691092565656	-0.00912170019000769
98	1.7668776512146	-1.37986588478088	-20.1359710693359	-0.00782300252467394	-3.08191010844894e-05	-0.00165419070981443	0.000618529506027699
99	1.7668776512146	-1.05519151687622	-19.9411678314209	-0.00327756232582033	-3.08191010844894e-05	0.000293855206109583	0.000618529506027699
100	-0.830516874790192	-0.405842900276184	-20.0061016082764	-0.00132951640989631	0.00743668992072344	0.00289124972186983	-3.08191010844894e-05
101	-2.77856278419495	0.243505731225014	-20.7203845977783	0.000618529506027699	0.00646266713738441	-0.00749832857400179	-0.00619963090866804
102	1.11752903461456	-0.405842900276184	-20.6554508209229	-0.00425158534198999	0.00711201597005129	-0.00392691092565656	-0.00165419070981443
103	1.11752903461456	-0.730517208576202	-20.5255813598633	-0.00165419070981443	0.00289124972186983	-0.00425158534198999	-0.000355493422830477
104	-0.830516874790192	0.243505731225014	-20.7853202819824	-0.000355493422830477	0.00808603875339031	-0.0113944197073579	0.00516396993771195
105	0.468180358409882	-0.405842900276184	-20.1359710693359	-0.00879702530801296	0.0126314787194133	-0.00100484199356288	-0.00197886489331722
106	1.7668776512146	-2.35388875007629	-19.9411678314209	0.00126787810586393	-0.00327756232582033	-0.0113944197073579	-0.00197886489331722
107	1.11752903461456	-0.730517208576202	-20.6554508209229	0.00191722682211548	0.00289124972186983	-0.00717365415766835	0.0022419011220336
108	0.468180358409882	-0.730517208576202	-20.5905151367188	-0.00490093370899558	0.00191722682211548	0.0022419011220336	0.00321592413820326
109	-0.830516874790192	-0.730517208576202	-20.2658405303955	-0.00619963090866804	0.00321592413820326	-0.0026282137259841	0.0116574559360743
110	2.41622614860535	-0.0811685770750046	-20.2658405303955	-0.000680167751852423	0.0100340843200684	0.0022419011220336	0.000293855206109583
111	0.468180358409882	0.243505731225014	-20.4606456756592	0.000943203864153475	0.00970941036939621	-0.0126931173726916	-0.00197886489331722
112	1.7668776512146	-0.730517208576202	-20.0710372924805	0.0022419011220336	0.00516396993771195	-0.00327756232582033	-0.00327756232582033
113	0.468180358409882	-0.730517208576202	-20.3307762145996	0.00191722682211548	-3.08191010844894e-05	0.00418994715437293	0.00256657530553639
114	-0.181168273091316	-1.05519151687622	-20.7853202819824	0.000943203864153475	-0.00555028254166245	-0.000680167751852423	-0.00230353930965066
115	1.7668776512146	-0.730517208576202	-20.6554508209229	-0.00100484199356288	0.00256657530553639	-0.00230353930965066	0.000618529506027699
116	-0.830516874790192	0.243505731225014	-20.5255813598633	-0.00100484199356288	0.00678734155371785	-0.00100484199356288	0.00256657530553639
117	-1.47986555099487	0.892854392528534	-20.5905151367188	-0.00457625929266214	-0.00490093370899558	-0.00879702530801296	-0.00360223650932312
118	-0.181168273091316	-0.405842900276184	-20.0061016082764	-0.00425158534198999	-0.000355493422830477	-0.00197886489331722	-0.00360223650932312
119	-0.181168273091316	-0.405842900276184	-20.20090675354	0.000618529506027699	-0.00100484199356288	-0.000680167751852423	-0.00132951640989631
120	0.468180358409882	0.243505731225014	-20.7853202819824	-0.000355493422830477	-0.000680167751852423	-0.0026282137259841	0.00126787810586393
121	0.468180358409882	0.892854392528534	-20.3307762145996	0.00289124972186983	-0.00522560812532902	-0.0104203969240189	0.000618529506027699
122	1.7668776512146	-2.02921438217163	-20.0061016082764	-0.00392691092565656	-0.00717365415766835	0.000618529506027699	0.00191722682211548
123	0.468180358409882	0.243505731225014	-20.4606456756592	0.000943203864153475	-0.00230353930965066	-0.00100484199356288	0.000293855206109583
124	-2.77856278419495	0.892854392528534	-20.3307762145996	-0.00522560812532902	-0.00295288790948689	0.00289124972186983	0.00516396993771195
125	-1.47986555099487	-0.730517208576202	-19.8762321472168	-0.00392691092565656	-0.00100484199356288	0.00354059832170606	-0.00619963090866804
126	2.41622614860535	-0.405842900276184	-20.4606456756592	0.00159255252219737	0.000943203864153475	-0.0104203969240189	0.00548864435404539
127	1.7668776512146	-0.0811685770750046	-20.6554508209229	-0.00197886489331722	-0.00165419070981443	-0.00522560812532902	0.00126787810586393
128	1.11752903461456	-0.730517208576202	-20.5905151367188	0.00159255252219737	-3.08191010844894e-05	-0.00327756232582033	-0.000355493422830477
129	1.7668776512146	-1.37986588478088	-20.2658405303955	0.00418994715437293	-0.00360223650932312	0.000293855206109583	-0.000680167751852423
130	0.468180358409882	-0.730517208576202	-20.1359710693359	-0.000355493422830477	0.000293855206109583	0.00159255252219737	0.000293855206109583
131	0.468180358409882	0.568180024623871	-20.2658405303955	-0.000680167751852423	0.00516396993771195	-0.0152905117720366	-0.000680167751852423
132	-1.47986555099487	-0.405842900276184	-20.20090675354	-0.0120437685400248	0.00191722682211548	-0.000355493422830477	-0.00327756232582033
133	-1.47986555099487	-0.405842900276184	-20.2658405303955	-0.0026282137259841	0.00159255252219737	-0.00327756232582033	-0.00230353930965066
134	0.468180358409882	0.243505731225014	-20.6554508209229	-0.00230353930965066	-0.0026282137259841	0.00256657530553639	0.00191722682211548
135	1.11752903461456	-0.0811685770750046	-20.4606456756592	0.000618529506027699	0.000943203864153475	0.000618529506027699	-0.00555028254166245
136	0.468180358409882	0.243505731225014	-20.1359710693359	-0.0026282137259841	0.00256657530553639	-3.08191010844894e-05	0.000943203864153475
137	0.468180358409882	-0.405842900276184	-20.3307762145996	0.00256657530553639	-0.00912170019000769	-0.00392691092565656	0.00159255252219737
138	-0.181168273091316	-0.0811685770750046	-20.1359710693359	-0.00392691092565656	-0.0026282137259841	0.0022419011220336	-0.00327756232582033
139	-0.181168273091316	0.568180024623871	-20.3957118988037	-0.000680167751852423	0.00289124972186983	-0.000355493422830477	0.00808603875339031
140	-2.77856278419495	0.568180024623871	-20.6554508209229	-0.00912170019000769	0.0022419011220336	0.0022419011220336	0.00646266713738441
141	-0.181168273091316	0.568180024623871	-20.3957118988037	0.000293855206109583	0.00386527273803949	-0.0133424662053585	0.000618529506027699
142	1.7668776512146	-0.730517208576202	-20.1359710693359	0.000293855206109583	0.000943203864153475	-0.00944637414067984	0.00321592413820326
143	0.468180358409882	0.243505731225014	-20.4606456756592	0.00191722682211548	0.00159255252219737	0.00386527273803949	-0.00230353930965066
144	1.11752903461456	0.243505731225014	-19.9411678314209	0.000618529506027699	-0.00425158534198999	-0.00230353930965066	0.00776136433705688
145	-0.181168273091316	-1.05519151687622	-20.20090675354	0.00321592413820326	-0.00392691092565656	-0.00327756232582033	-0.00619963090866804
146	0.468180358409882	-1.05519151687622	-20.1359710693359	-0.00132951640989631	0.00159255252219737	-0.00295288790948689	-0.00132951640989631
147	2.41622614860535	-0.730517208576202	-20.3307762145996	0.00483929552137852	0.00289124972186983	-3.08191010844894e-05	-0.00457625929266214
148	-0.181168273091316	-0.730517208576202	-20.2658405303955	-0.00684897974133492	0.00321592413820326	0.000943203864153475	-0.00327756232582033
149	0.468180358409882	-0.0811685770750046	-20.3307762145996	-0.000355493422830477	-0.00165419070981443	0.000618529506027699	-3.08191010844894e-05
150	-0.181168273091316	0.892854392528534	-20.5255813598633	0.000618529506027699	0.000943203864153475	-0.00100484199356288	0.00451462110504508
151	0.468180358409882	-0.730517208576202	-20.1359710693359	0.00191722682211548	0.0103587592020631	-0.0110697457566857	0.00321592413820326
152	0.468180358409882	0.568180024623871	-20.5905151367188	0.000943203864153475	-0.00230353930965066	-0.0162645354866982	-0.00555028254166245
153	-0.181168273091316	-1.05519151687622	-20.4606456756592	-0.00165419070981443	-0.00814767740666866	0.000618529506027699	-0.00165419070981443
154	-0.830516874790192	-0.0811685770750046	-20.5905151367188	0.00289124972186983	-0.0100957229733467	0.00289124972186983	0.00418994715437293
155	-0.181168273091316	-0.405842900276184	-20.3307762145996	-0.00100484199356288	0.00548864435404539	-0.00392691092565656	0.00191722682211548
156	-0.181168273091316	-0.730517208576202	-20.5255813598633	-0.0104203969240189	-0.00360223650932312	-0.00684897974133492	-0.0026282137259841
157	0.468180358409882	0.892854392528534	-20.20090675354	0.0022419011220336	0.00418994715437293	-0.00749832857400179	-0.00847235135734081
158	0.468180358409882	0.892854392528534	-20.5255813598633	-0.00230353930965066	0.00678734155371785	-0.00392691092565656	-0.00360223650932312
159	0.468180358409882	0.568180024623871	-20.8502559661865	0.00191722682211548	0.000943203864153475	-0.00522560812532902	-0.00327756232582033
160	-0.181168273091316	0.568180024623871	-20.5255813598633	0.000293855206109583	-0.00555028254166245	-0.000680167751852423	-0.000680167751852423
161	1.7668776512146	-1.70454013347626	-20.20090675354	0.000293855206109583	-0.00165419070981443	-0.0100957229733467	0.00548864435404539
162	2.41622614860535	-0.405842900276184	-20.4606456756592	0.00159255252219737	0.00613799272105098	0.00126787810586393	-0.00587495695799589
163	-0.830516874790192	0.892854392528534	-20.5905151367188	-0.00100484199356288	-3.08191010844894e-05	0.00159255252219737	0.00386527273803949
164	0.468180358409882	-0.405842900276184	-20.1359710693359	-0.00814767740666866	-0.00360223650932312	-0.0026282137259841	0.0022419011220336
165	0.468180358409882	0.243505731225014	-20.915189743042	0.000618529506027699	0.00418994715437293	0.00126787810586393	0.00451462110504508
166	-0.181168273091316	-0.0811685770750046	-20.6554508209229	-0.00295288790948689	0.00516396993771195	-0.00555028254166245	0.00191722682211548
167	1.11752903461456	-0.730517208576202	-20.2658405303955	0.0022419011220336	0.00386527273803949	-0.00684897974133492	-0.00425158534198999
168	-0.181168273091316	-1.05519151687622	-20.0061016082764	0.000293855206109583	-0.00847235135734081	-0.00165419070981443	-0.00165419070981443
169	-0.830516874790192	-1.05519151687622	-20.20090675354	0.00159255252219737	-0.00847235135734081	0.000943203864153475	0.00906006153672934
170	-0.181168273091316	0.568180024623871	-20.0710372924805	0.000618529506027699	0.00646266713738441	-0.00490093370899558	-0.00230353930965066
171	0.468180358409882	-0.405842900276184	-20.3307762145996	-0.00944637414067984	0.00386527273803949	-0.00165419070981443	-0.00425158534198999
172	-0.830516874790192	0.243505731225014	-20.5255813598633	-0.00165419070981443	0.00613799272105098	-0.00977104809135199	-0.00197886489331722
173	-0.181168273091316	0.243505731225014	-20.6554508209229	-0.00230353930965066	-0.0107450718060136	-0.00165419070981443	0.000293855206109583
174	0.468180358409882	0.568180024623871	-20.8502559661865	0.000293855206109583	-0.00457625929266214	-0.00749832857400179	-0.00327756232582033
175	0.468180358409882	-0.0811685770750046	-20.20090675354	-0.00360223650932312	-0.00360223650932312	0.00289124972186983	0.0022419011220336
176	3.06557488441467	-1.70454013347626	-20.20090675354	-0.00230353930965066	-0.00684897974133492	-0.00197886489331722	-0.00555028254166245
177	1.11752903461456	-1.05519151687622	-20.3307762145996	-3.08191010844894e-05	-0.0100957229733467	-0.00490093370899558	-0.0110697457566857
178	-0.830516874790192	0.568180024623871	-20.5255813598633	0.00289124972186983	0.00191722682211548	0.00321592413820326	-0.00197886489331722
179	-3.42791152000427	-0.0811685770750046	-20.7853202819824	-0.00717365415766835	-0.000355493422830477	-0.00490093370899558	0.00418994715437293
180	0.468180358409882	-0.730517208576202	-20.5255813598633	-0.00295288790948689	0.00354059832170606	0.00126787810586393	0.00776136433705688
181	1.11752903461456	-1.05519151687622	-20.20090675354	-0.00327756232582033	0.000943203864153475	-0.00749832857400179	0.000943203864153475
182	1.11752903461456	0.243505731225014	-20.7203845977783	0.00289124972186983	0.00354059832170606	-0.0107450718060136	0.00159255252219737
183	1.11752903461456	-0.405842900276184	-20.0061016082764	0.00289124972186983	-0.00425158534198999	0.00126787810586393	0.00289124972186983
184	1.7668776512146	-1.70454013347626	-20.0710372924805	-0.00230353930965066	-0.00425158534198999	0.00191722682211548	0.00126787810586393
185	0.468180358409882	-0.730517208576202	-20.6554508209229	0.00256657530553639	-0.0026282137259841	-0.000680167751852423	0.000293855206109583
186	-0.181168273091316	0.568180024623871	-20.3307762145996	-0.00132951640989631	0.0136055024340749	-0.00717365415766835	0.000293855206109583
187	-1.47986555099487	0.568180024623871	-20.5905151367188	-0.00327756232582033	-0.00165419070981443	-0.00490093370899558	0.00256657530553639
188	0.468180358409882	1.21752870082855	-20.4606456756592	-0.00197886489331722	-0.000680167751852423	-0.00197886489331722	-0.00165419070981443
189	0.468180358409882	0.568180024623871	-20.5905151367188	-0.00165419070981443	0.00483929552137852	0.000618529506027699	0.000618529506027699
190	2.41622614860535	-0.0811685770750046	-20.5255813598633	-0.00230353930965066	0.00386527273803949	-0.00847235135734081	0.00321592413820326
191	1.7668776512146	-0.405842900276184	-20.3957118988037	-0.00392691092565656	-0.00132951640989631	-0.0104203969240189	-0.00360223650932312
192	-0.181168273091316	-1.05519151687622	-20.5905151367188	0.00483929552137852	-0.00587495695799589	-0.00619963090866804	-0.00132951640989631
193	0.468180358409882	-0.405842900276184	-20.7853202819824	0.00191722682211548	-0.000680167751852423	-0.000680167751852423	0.0116574559360743
194	1.11752903461456	-0.0811685770750046	-20.5255813598633	-0.00132951640989631	-0.00360223650932312	-0.00197886489331722	0.00711201597005129
195	-2.77856278419495	0.568180024623871	-20.3957118988037	-0.00587495695799589	0.00743668992072344	-0.00490093370899558	0.0116574559360743
196	0.468180358409882	-0.730517208576202	-20.3957118988037	0.000293855206109583	0.00354059832170606	0.000618529506027699	-0.00197886489331722
197	1.7668776512146	-0.0811685770750046	-20.5255813598633	0.000943203864153475	0.00354059832170606	-0.00912170019000769	-0.00490093370899558
198	1.11752903461456	-0.730517208576202	-20.7203845977783	0.000618529506027699	-0.00392691092565656	-0.000680167751852423	0.00516396993771195
199	2.41622614860535	-1.05519151687622	-20.5905151367188	-0.00230353930965066	0.00516396993771195	0.00418994715437293	-0.00100484199356288
200	1.11752903461456	-1.37986588478088	-20.0061016082764	0.0022419011220336	-0.00425158534198999	0.00354059832170606	0.00841071270406246
201	1.7668776512146	-1.37986588478088	-20.1359710693359	0.000293855206109583	-0.00132951640989631	-0.00782300252467394	-0.00132951640989631
202	-0.181168273091316	0.892854392528534	-20.20090675354	0.00711201597005129	0.00711201597005129	-0.00749832857400179	-0.00100484199356288
203	-1.47986555099487	-1.05519151687622	-20.4606456756592	-0.00847235135734081	0.00581331877037883	0.000293855206109583	0.00159255252219737
204	2.41622614860535	-0.405842900276184	-20.6554508209229	-0.00132951640989631	0.00354059832170606	0.000293855206109583	0.00191722682211548
205	1.7668776512146	-0.0811685770750046	-20.8502559661865	-0.000355493422830477	-0.00230353930965066	-0.00295288790948689	-0.00717365415766835
206	-0.181168273091316	0.892854392528534	-20.5905151367188	0.00191722682211548	-0.00165419070981443	-0.00587495695799589	-0.00360223650932312
207	-0.830516874790192	-0.0811685770750046	-20.4606456756592	0.000618529506027699	0.00126787810586393	-0.00749832857400179	-0.00230353930965066
208	-0.830516874790192	-0.405842900276184	-20.3307762145996	0.0022419011220336	-0.0113944197073579	0.00159255252219737	-3.08191010844894e-05
209	-0.830516874790192	-0.0811685770750046	-20.4606456756592	0.00256657530553639	-0.00555028254166245	-0.00425158534198999	0.00126787810586393
210	1.11752903461456	-0.730517208576202	-20.5905151367188	-0.000355493422830477	0.00256657530553639	0.000943203864153475	0.00613799272105098
211	-2.77856278419495	0.568180024623871	-20.4606456756592	-0.00782300252467394	0.00256657530553639	-0.00327756232582033	0.000618529506027699
212	1.7668776512146	0.243505731225014	-20.5905151367188	0.0022419011220336	-0.000680167751852423	-0.0100957229733467	-0.00392691092565656
213	1.11752903461456	0.568180024623871	-20.8502559661865	0.00321592413820326	-0.00197886489331722	0.00354059832170606	0.00743668992072344
214	1.11752903461456	-0.405842900276184	-20.5255813598633	0.000943203864153475	-0.00522560812532902	0.00191722682211548	0.00321592413820326
215	-0.181168273091316	0.243505731225014	-20.1359710693359	-0.000355493422830477	-0.00912170019000769	-0.00295288790948689	0.0106834331527352
216	-0.830516874790192	-1.70454013347626	-20.3957118988037	-0.00230353930965066	0.0022419011220336	-0.00197886489331722	-0.00457625929266214
217	1.7668776512146	-0.730517208576202	-20.2658405303955	0.00451462110504508	-0.00425158534198999	-3.08191010844894e-05	0.00159255252219737
218	2.41622614860535	-0.730517208576202	-20.0710372924805	-3.08191010844894e-05	0.00191722682211548	0.00289124972186983	-0.00555028254166245
219	-0.830516874790192	-0.0811685770750046	-20.3307762145996	-0.0113944197073579	0.00711201597005129	0.0022419011220336	0.00159255252219737
220	0.468180358409882	-0.730517208576202	-20.1359710693359	-0.00100484199356288	0.00418994715437293	0.000618529506027699	0.00841071270406246
221	0.468180358409882	-0.405842900276184	-20.2658405303955	-0.000680167751852423	0.0022419011220336	0.00126787810586393	-0.00555028254166245
222	0.468180358409882	0.568180024623871	-20.5255813598633	0.00256657530553639	0.00776136433705688	-0.0104203969240189	-0.00230353930965066
223	2.41622614860535	-1.05519151687622	-20.3957118988037	0.00418994715437293	-0.00619963090866804	0.00808603875339031	0.00159255252219737
224	-0.181168273091316	-0.405842900276184	-20.20090675354	-0.00360223650932312	-0.00717365415766835	-0.00522560812532902	0.00386527273803949
225	1.11752903461456	-1.05519151687622	-20.3307762145996	0.00321592413820326	0.00906006153672934	0.00354059832170606	0.00646266713738441
226	-0.830516874790192	0.243505731225014	-20.4606456756592	-0.00587495695799589	0.00548864435404539	-0.0133424662053585	-0.00555028254166245
227	-2.77856278419495	0.243505731225014	-20.2658405303955	-0.00555028254166245	0.00613799272105098	-0.00327756232582033	-0.0110697457566857
228	-0.830516874790192	0.892854392528534	-20.2658405303955	0.00516396993771195	0.00646266713738441	0.000943203864153475	-0.00360223650932312
229	2.41622614860535	-0.405842900276184	-20.7203845977783	-0.00360223650932312	-0.000680167751852423	-0.00490093370899558	0.00289124972186983
230	1.7668776512146	-0.405842900276184	-20.3957118988037	-0.00230353930965066	-3.08191010844894e-05	0.00159255252219737	-0.00912170019000769
231	-0.181168273091316	-0.405842900276184	-20.5255813598633	-0.000355493422830477	0.00841071270406246	-0.0026282137259841	-0.00555028254166245
232	2.41622614860535	-1.70454013347626	-20.20090675354	0.00418994715437293	-0.00652430532500148	-0.000680167751852423	0.0022419011220336
233	1.11752903461456	-0.405842900276184	-20.20090675354	-0.00100484199356288	-0.00522560812532902	0.00386527273803949	-3.08191010844894e-05
234	-0.830516874790192	-0.405842900276184	-20.20090675354	-0.00392691092565656	0.00159255252219737	0.00354059832170606	0.00289124972186983
235	-0.830516874790192	-0.0811685770750046	-20.3307762145996	-0.00457625929266214	-0.00100484199356288	0.000618529506027699	0.00970941036939621
236	-0.830516874790192	0.892854392528534	-20.5255813598633	0.00516396993771195	0.0100340843200684	-0.0026282137259841	-0.00230353930965066
237	1.11752903461456	-0.730517208576202	-20.6554508209229	-0.00132951640989631	0.00321592413820326	-0.00555028254166245	-0.00165419070981443
238	1.7668776512146	-0.730517208576202	-20.3957118988037	-0.000355493422830477	0.00126787810586393	-0.00522560812532902	0.00126787810586393
239	1.7668776512146	-1.37986588478088	-20.5905151367188	-0.00360223650932312	-0.00392691092565656	0.00841071270406246	0.00516396993771195
240	1.11752903461456	-1.37986588478088	-20.5255813598633	-3.08191010844894e-05	-0.00457625929266214	-0.00100484199356288	0.000293855206109583
241	1.11752903461456	-0.730517208576202	-20.0061016082764	0.000943203864153475	0.01100810803473	-0.00230353930965066	-0.0133424662053585
242	-2.77856278419495	0.568180024623871	-20.3307762145996	-0.00360223650932312	-0.00132951640989631	-0.00230353930965066	-0.00587495695799589
243	-0.181168273091316	0.243505731225014	-20.5905151367188	0.00483929552137852	0.00483929552137852	0.00256657530553639	-0.000355493422830477
244	0.468180358409882	-0.730517208576202	-20.4606456756592	-0.00555028254166245	0.00354059832170606	-0.00230353930965066	-0.00132951640989631
245	-0.181168273091316	-0.0811685770750046	-20.3957118988037	0.00451462110504508	0.00776136433705688	-0.000355493422830477	0.00418994715437293
246	2.41622614860535	-0.730517208576202	-20.20090675354	0.00289124972186983	-0.00100484199356288	-0.0107450718060136	-0.00587495695799589
247	1.11752903461456	-1.05519151687622	-20.1359710693359	-3.08191010844894e-05	-0.0117190945893526	-0.00555028254166245	-0.00912170019000769
248	-0.830516874790192	-1.05519151687622	-19.8112964630127	-0.00295288790948689	0.000618529506027699	-0.0026282137259841	0.00191722682211548
249	0.468180358409882	0.568180024623871	-20.7203845977783	0.00159255252219737	-0.000355493422830477	0.00613799272105098	0.00678734155371785
250	-0.830516874790192	-0.0811685770750046	-20.3957118988037	-0.00912170019000769	0.00159255252219737	0.00321592413820326	0.00191722682211548
251	0.468180358409882	0.243505731225014	-20.0710372924805	0.00743668992072344	0.00776136433705688	0.00126787810586393	-0.00457625929266214
252	-0.181168273091316	0.243505731225014	-20.5255813598633	0.000943203864153475	0.00451462110504508	-0.00717365415766835	-0.00684897974133492
253	-0.830516874790192	0.568180024623871	-20.5255813598633	0.00191722682211548	0.000618529506027699	0.00678734155371785	-0.00490093370899558
254	1.11752903461456	-1.05519151687622	-19.8112964630127	-0.00392691092565656	0.00289124972186983	-3.08191010844894e-05	0.00386527273803949
255	1.7668776512146	-0.405842900276184	-20.6554508209229	-3.08191010844894e-05	-0.00619963090866804	-0.00132951640989631	-0.00230353930965066
256	-0.830516874790192	-0.0811685770750046	-20.5905151367188	0.00386527273803949	0.00678734155371785	-0.00425158534198999	0.00418994715437293
257	-0.830516874790192	0.243505731225014	-20.4606456756592	-0.0026282137259841	0.0100340843200684	-0.0123684434220195	-0.00555028254166245
258	-2.12921404838562	0.892854392528534	-20.3307762145996	-0.00619963090866804	-3.08191010844894e-05	-3.08191010844894e-05	-0.00749832857400179
259	-0.181168273091316	0.892854392528534	-20.5905151367188	-0.00425158534198999	-0.00132951640989631	0.00938473641872406	0.00386527273803949
260	-0.181168273091316	0.243505731225014	-20.4606456756592	0.0022419011220336	0.00321592413820326	-0.0104203969240189	0.012956153601408
261	1.11752903461456	-0.405842900276184	-20.2658405303955	0.00256657530553639	0.00711201597005129	0.000943203864153475	-0.0120437685400248
262	0.468180358409882	-0.730517208576202	-20.2658405303955	-0.00230353930965066	-0.000680167751852423	-0.00360223650932312	0.00321592413820326
263	2.41622614860535	-0.730517208576202	-20.5905151367188	-0.00327756232582033	-0.0146411629393697	-0.00327756232582033	-0.00165419070981443
264	-0.181168273091316	0.568180024623871	-20.3957118988037	0.000293855206109583	0.00548864435404539	-0.00555028254166245	-0.00555028254166245
265	0.468180358409882	-0.0811685770750046	-20.3957118988037	-0.00522560812532902	0.00646266713738441	-0.00392691092565656	0.00678734155371785
266	-1.47986555099487	0.568180024623871	-20.3307762145996	-0.00457625929266214	0.00386527273803949	0.00354059832170606	-0.00230353930965066
267	0.468180358409882	0.892854392528534	-20.1359710693359	-0.00100484199356288	0.00516396993771195	0.000618529506027699	-0.00425158534198999
268	-0.181168273091316	0.568180024623871	-20.9801254272461	0.00418994715437293	-0.00425158534198999	0.000618529506027699	0.000618529506027699
269	-0.181168273091316	0.243505731225014	-20.9801254272461	0.00321592413820326	-0.0026282137259841	0.0113327819854021	-0.000355493422830477
270	-0.830516874790192	0.243505731225014	-20.915189743042	-0.00165419070981443	0.0022419011220336	0.00743668992072344	0.00191722682211548
271	1.7668776512146	-2.02921438217163	-20.5905151367188	0.00354059832170606	-0.00327756232582033	-0.00847235135734081	-0.00587495695799589
272	-0.181168273091316	0.243505731225014	-20.6554508209229	-0.00425158534198999	0.00354059832170606	-0.00327756232582033	-0.00360223650932312
273	-0.181168273091316	-0.405842900276184	-20.6554508209229	-0.00360223650932312	0.00354059832170606	0.000618529506027699	0.00418994715437293
274	-2.77856278419495	0.243505731225014	-20.1359710693359	-0.00717365415766835	0.00126787810586393	0.00354059832170606	0.00191722682211548
275	1.11752903461456	-0.0811685770750046	-20.4606456756592	0.000618529506027699	-0.000680167751852423	-3.08191010844894e-05	-0.00197886489331722
276	-0.181168273091316	0.892854392528534	-20.6554508209229	-3.08191010844894e-05	-0.0026282137259841	-0.0026282137259841	-0.00327756232582033
277	-0.181168273091316	0.568180024623871	-20.915189743042	-0.000355493422830477	0.00873538758605719	-0.00360223650932312	0.00451462110504508
278	-0.830516874790192	0.892854392528534	-20.5255813598633	-0.00100484199356288	-0.00684897974133492	0.00483929552137852	0.00483929552137852
279	-0.181168273091316	-0.730517208576202	-20.2658405303955	0.00646266713738441	-0.00490093370899558	0.00678734155371785	0.00354059832170606
280	1.11752903461456	-0.730517208576202	-20.3307762145996	-0.00327756232582033	0.00548864435404539	0.000618529506027699	0.000618529506027699
281	1.7668776512146	-0.730517208576202	-20.1359710693359	-0.000355493422830477	0.00646266713738441	-0.00165419070981443	-0.00197886489331722
282	-2.77856278419495	0.243505731225014	-20.6554508209229	-0.0110697457566857	0.00548864435404539	-0.00619963090866804	0.00386527273803949
283	1.11752903461456	-0.730517208576202	-20.3957118988037	0.0022419011220336	-0.00100484199356288	0.00191722682211548	-0.00100484199356288
284	0.468180358409882	0.243505731225014	-20.7203845977783	-0.00197886489331722	-0.00165419070981443	-0.000680167751852423	0.00354059832170606
285	2.41622614860535	-0.730517208576202	-20.3957118988037	-0.000680167751852423	0.000943203864153475	-0.00782300252467394	0.00126787810586393
286	1.11752903461456	-0.405842900276184	-20.3307762145996	0.00256657530553639	0.0106834331527352	-0.0117190945893526	-0.00879702530801296
287	0.468180358409882	-0.730517208576202	-20.20090675354	-0.00360223650932312	-0.00555028254166245	-0.00165419070981443	-0.00490093370899558
288	1.7668776512146	0.243505731225014	-20.5905151367188	0.00159255252219737	-0.00555028254166245	-0.00717365415766835	0.00613799272105098
289	-0.181168273091316	0.243505731225014	-20.9801254272461	-0.00100484199356288	-0.000680167751852423	-0.0026282137259841	-0.00100484199356288
290	-1.47986555099487	-0.405842900276184	-20.5905151367188	-0.00392691092565656	0.00873538758605719	-0.00814767740666866	0.00418994715437293
291	0.468180358409882	-0.405842900276184	-20.20090675354	0.00386527273803949	0.00808603875339031	-0.0113944197073579	-0.00587495695799589
292	0.468180358409882	0.892854392528534	-20.8502559661865	0.000943203864153475	0.00483929552137852	-0.0107450718060136	-0.00327756232582033
293	1.7668776512146	-0.730517208576202	-20.3957118988037	-0.00230353930965066	0.00516396993771195	-0.00425158534198999	0.000943203864153475
294	1.11752903461456	-0.0811685770750046	-20.6554508209229	-3.08191010844894e-05	0.00386527273803949	0.0022419011220336	0.00646266713738441
295	0.468180358409882	-1.70454013347626	-20.6554508209229	-0.00360223650932312	-0.00652430532500148	-0.00522560812532902	0.000293855206109583
296	1.11752903461456	-1.05519151687622	-20.5255813598633	-0.00132951640989631	0.00483929552137852	-0.0107450718060136	-0.00295288790948689
297	0.468180358409882	-1.37986588478088	-20.7853202819824	-0.00132951640989631	-3.08191010844894e-05	-0.00977104809135199	-0.00295288790948689
298	-1.47986555099487	-0.405842900276184	-20.7853202819824	-0.00132951640989631	-0.00619963090866804	-0.00555028254166245	0.0022419011220336
299	1.7668776512146	-1.05519151687622	-20.5905151367188	-0.00100484199356288	0.00386527273803949	-0.00717365415766835	-0.00230353930965066
300	1.11752903461456	-0.0811685770750046	-20.20090675354	0.00289124972186983	0.00678734155371785	-0.00392691092565656	-0.00749832857400179
301	-0.830516874790192	0.568180024623871	-20.7203845977783	0.00418994715437293	0.00386527273803949	0.00159255252219737	0.00289124972186983
302	3.06557488441467	-0.730517208576202	-20.7203845977783	-0.00327756232582033	0.0022419011220336	-0.00717365415766835	-0.00522560812532902
303	-0.181168273091316	-0.730517208576202	-20.3307762145996	0.00711201597005129	0.00159255252219737	-0.00587495695799589	-0.00327756232582033
304	0.468180358409882	-0.730517208576202	-20.1359710693359	-0.00717365415766835	-0.000680167751852423	0.00646266713738441	-0.00165419070981443
305	-0.830516874790192	0.568180024623871	-20.5905151367188	-0.00555028254166245	-3.08191010844894e-05	-0.00392691092565656	-0.00230353930965066
306	-0.830516874790192	-0.405842900276184	-19.9411678314209	-0.00230353930965066	0.00548864435404539	-0.00522560812532902	0.00613799272105098
307	1.11752903461456	-0.730517208576202	-20.1359710693359	0.0022419011220336	0.00321592413820326	-0.00100484199356288	-0.00295288790948689
308	1.11752903461456	-0.730517208576202	-20.7203845977783	0.00354059832170606	-0.0026282137259841	-0.00360223650932312	0.000293855206109583
309	1.7668776512146	-0.405842900276184	-20.7853202819824	0.00159255252219737	0.00516396993771195	-0.00230353930965066	0.00808603875339031
310	2.41622614860535	-0.405842900276184	-20.5255813598633	-0.0026282137259841	0.000293855206109583	-0.0113944197073579	0.00646266713738441
311	0.468180358409882	-0.730517208576202	-20.6554508209229	0.00256657530553639	-0.0146411629393697	0.00126787810586393	-0.00360223650932312
312	1.7668776512146	-1.05519151687622	-20.5255813598633	0.00126787810586393	0.00159255252219737	-3.08191010844894e-05	-0.00522560812532902
313	-0.181168273091316	0.892854392528534	-20.2658405303955	-0.000355493422830477	-0.00684897974133492	-0.00522560812532902	-0.000680167751852423
314	-2.12921404838562	-0.0811685770750046	-20.3957118988037	-0.00944637414067984	-0.00619963090866804	0.00646266713738441	-3.08191010844894e-05
315	1.7668776512146	0.243505731225014	-20.5905151367188	-0.00522560812532902	-0.000680167751852423	-0.00132951640989631	0.00906006153672934
316	1.11752903461456	0.568180024623871	-20.7853202819824	0.00711201597005129	-0.000680167751852423	-0.0026282137259841	-0.00425158534198999
317	-0.830516874790192	0.892854392528534	-20.7203845977783	0.000943203864153475	0.00711201597005129	-0.00230353930965066	0.00191722682211548
318	-0.181168273091316	0.243505731225014	-19.9411678314209	0.00678734155371785	0.00159255252219737	-0.00100484199356288	0.00191722682211548
319	0.468180358409882	-1.05519151687622	-19.9411678314209	-0.00619963090866804	-0.00814767740666866	0.00126787810586393	0.00354059832170606
320	2.41622614860535	-0.405842900276184	-20.5255813598633	-0.000355493422830477	0.00256657530553639	-0.00132951640989631	0.000618529506027699
321	1.11752903461456	-1.05519151687622	-20.3957118988037	-0.00132951640989631	0.00289124972186983	-0.00652430532500148	0.00256657530553639
322	-3.42791152000427	0.568180024623871	-20.8502559661865	-0.00977104809135199	0.00516396993771195	0.000618529506027699	-0.00457625929266214
323	0.468180358409882	-0.730517208576202	-20.3957118988037	0.00451462110504508	0.00321592413820326	-0.00587495695799589	0.00418994715437293
324	1.7668776512146	-1.05519151687622	-20.5905151367188	-0.00327756232582033	0.00483929552137852	-0.00230353930965066	-0.00100484199356288
325	1.11752903461456	0.243505731225014	-20.8502559661865	0.000618529506027699	0.00126787810586393	-0.00490093370899558	-0.00684897974133492
326	-0.181168273091316	0.568180024623871	-20.7203845977783	0.00289124972186983	0.00548864435404539	-0.00197886489331722	-0.000355493422830477
327	-0.181168273091316	-0.730517208576202	-20.915189743042	0.00159255252219737	-0.00132951640989631	0.00126787810586393	0.000618529506027699
328	-0.830516874790192	0.568180024623871	-20.7203845977783	0.00289124972186983	-0.00327756232582033	-0.00847235135734081	-0.00132951640989631
329	-2.12921404838562	0.243505731225014	-20.6554508209229	-0.00392691092565656	-0.00360223650932312	0.00516396993771195	0.00256657530553639
330	-2.12921404838562	0.568180024623871	-20.4606456756592	-0.00847235135734081	0.00418994715437293	-0.00490093370899558	0.000293855206109583
331	0.468180358409882	0.243505731225014	-20.20090675354	0.0022419011220336	0.0022419011220336	-0.00327756232582033	-0.00360223650932312
332	1.11752903461456	-0.730517208576202	-20.1359710693359	-0.00197886489331722	0.00581331877037883	-0.00295288790948689	-0.00295288790948689
333	-0.181168273091316	0.568180024623871	-20.915189743042	0.00873538758605719	-0.00197886489331722	-0.00197886489331722	-0.00132951640989631
334	0.468180358409882	0.568180024623871	-20.8502559661865	-0.0026282137259841	-0.00392691092565656	0.00289124972186983	0.00613799272105098
335	2.41622614860535	-2.35388875007629	-20.5905151367188	-0.000355493422830477	-0.0100957229733467	-0.00132951640989631	0.00386527273803949
336	1.11752903461456	-0.0811685770750046	-20.8502559661865	0.00354059832170606	-0.00684897974133492	-0.00912170019000769	-0.0107450718060136
337	-0.830516874790192	0.243505731225014	-20.7203845977783	-0.00165419070981443	-0.00522560812532902	-3.08191010844894e-05	-0.00587495695799589
338	-1.47986555099487	-0.0811685770750046	-20.1359710693359	-0.000680167751852423	-0.00230353930965066	-0.00230353930965066	0.00354059832170606
339	-0.181168273091316	0.568180024623871	-20.5905151367188	-0.00132951640989631	-0.00587495695799589	0.0103587592020631	-0.00749832857400179
340	1.11752903461456	-0.0811685770750046	-20.5255813598633	-0.00165419070981443	-0.000680167751852423	-0.00295288790948689	0.00256657530553639
341	1.7668776512146	-0.730517208576202	-20.5255813598633	0.000293855206109583	0.000618529506027699	-0.00587495695799589	-0.00132951640989631
342	0.468180358409882	0.568180024623871	-20.5255813598633	0.00646266713738441	-0.00295288790948689	0.0022419011220336	-0.00457625929266214
343	1.11752903461456	-1.70454013347626	-20.2658405303955	0.00191722682211548	-0.0100957229733467	-3.08191010844894e-05	0.000293855206109583
344	0.468180358409882	-0.0811685770750046	-20.5255813598633	0.00289124972186983	0.00418994715437293	0.00289124972186983	0.00321592413820326
345	0.468180358409882	-0.405842900276184	-20.2658405303955	-0.00100484199356288	0.00418994715437293	0.00516396993771195	-0.00490093370899558
346	-2.12921404838562	0.243505731225014	-20.7853202819824	-0.00847235135734081	0.0106834331527352	-0.00782300252467394	-0.00490093370899558
347	-0.181168273091316	0.568180024623871	-20.9801254272461	0.00159255252219737	0.00841071270406246	0.00159255252219737	-0.000680167751852423
348	1.11752903461456	0.243505731225014	-20.9801254272461	0.00386527273803949	-0.000355493422830477	-0.00100484199356288	-0.00652430532500148
349	-0.181168273091316	0.568180024623871	-21.0450592041016	-0.00360223650932312	0.00386527273803949	0.00581331877037883	-3.08191010844894e-05
350	0.468180358409882	-0.730517208576202	-20.5255813598633	0.00126787810586393	0.000943203864153475	-0.00652430532500148	-0.00587495695799589
351	1.11752903461456	-1.37986588478088	-20.0061016082764	0.00159255252219737	0.000943203864153475	-0.0126931173726916	-0.00944637414067984
352	-0.181168273091316	-0.0811685770750046	-20.3957118988037	-0.000680167751852423	-0.00392691092565656	-0.0136671401560307	-0.00457625929266214
353	1.11752903461456	-0.405842900276184	-20.3957118988037	0.0022419011220336	0.00256657530553639	-0.00814767740666866	-0.00814767740666866
354	-2.77856278419495	0.568180024623871	-20.6554508209229	-0.00847235135734081	0.00548864435404539	-0.00360223650932312	0.00516396993771195
355	0.468180358409882	-0.730517208576202	-20.2658405303955	0.000618529506027699	0.00159255252219737	-0.00912170019000769	-0.00197886489331722
356	2.41622614860535	-0.0811685770750046	-20.4606456756592	0.000943203864153475	-0.0026282137259841	-0.0117190945893526	-0.00327756232582033
357	1.11752903461456	-0.730517208576202	-20.20090675354	0.00483929552137852	0.00451462110504508	-0.00684897974133492	-0.00717365415766835
358	1.7668776512146	-0.730517208576202	-20.2658405303955	0.00581331877037883	-0.00197886489331722	0.000618529506027699	0.00354059832170606
359	0.468180358409882	-0.730517208576202	-20.4606456756592	0.00126787810586393	-0.00782300252467394	-0.00490093370899558	-0.0026282137259841
360	1.7668776512146	-1.70454013347626	-20.3307762145996	-0.00360223650932312	-0.00327756232582033	-0.0117190945893526	0.000618529506027699
361	-0.830516874790192	0.243505731225014	-20.3957118988037	0.00191722682211548	0.0022419011220336	-0.00425158534198999	0.0022419011220336
362	-1.47986555099487	-0.0811685770750046	-20.3957118988037	-0.00522560812532902	0.00808603875339031	-0.00814767740666866	-0.0026282137259841
363	-0.181168273091316	-0.0811685770750046	-20.0061016082764	0.000293855206109583	0.00354059832170606	-0.00619963090866804	-0.00295288790948689
364	-0.181168273091316	0.243505731225014	-20.2658405303955	0.00256657530553639	0.0100340843200684	-0.00100484199356288	-0.00165419070981443
365	1.11752903461456	-0.730517208576202	-20.6554508209229	-0.00425158534198999	0.00548864435404539	-0.00684897974133492	0.0022419011220336
366	1.7668776512146	-0.405842900276184	-20.5905151367188	0.0022419011220336	0.00386527273803949	-0.00295288790948689	0.00354059832170606
367	0.468180358409882	-1.05519151687622	-20.3957118988037	0.00354059832170606	0.0022419011220336	-0.0026282137259841	-0.00555028254166245
368	1.7668776512146	-1.70454013347626	-20.3957118988037	0.00354059832170606	-0.00555028254166245	0.00321592413820326	0.00516396993771195
369	1.7668776512146	-0.730517208576202	-20.2658405303955	0.000618529506027699	0.0100340843200684	0.00581331877037883	0.00743668992072344
370	-0.181168273091316	0.243505731225014	-19.9411678314209	-0.00717365415766835	0.00808603875339031	0.00938473641872406	0.00386527273803949
371	-1.47986555099487	0.568180024623871	-20.6554508209229	-0.000355493422830477	0.00613799272105098	-0.00360223650932312	-0.00100484199356288
372	3.06557488441467	-0.0811685770750046	-20.9801254272461	0.00516396993771195	0.013930176384747	0.000618529506027699	-0.00587495695799589
373	1.7668776512146	-0.0811685770750046	-20.8502559661865	0.00321592413820326	0.00548864435404539	0.00678734155371785	-0.00295288790948689
374	2.41622614860535	-0.730517208576202	-20.8502559661865	0.00126787810586393	0.00808603875339031	0.00776136433705688	0.00386527273803949
375	0.468180358409882	-0.405842900276184	-20.3957118988037	-0.00132951640989631	0.00548864435404539	0.0022419011220336	-0.00132951640989631
376	0.468180358409882	-1.05519151687622	-20.1359710693359	0.00191722682211548	0.000943203864153475	-0.00392691092565656	-0.00100484199356288
377	-0.181168273091316	-0.730517208576202	-19.9411678314209	-0.000355493422830477	0.00191722682211548	-0.00587495695799589	0.000293855206109583
378	-0.830516874790192	-0.730517208576202	-20.3307762145996	-0.00944637414067984	0.00516396993771195	0.000293855206109583	0.000293855206109583
379	1.7668776512146	-0.730517208576202	-20.4606456756592	0.00808603875339031	-0.00360223650932312	-0.000355493422830477	-3.08191010844894e-05
380	1.7668776512146	0.243505731225014	-20.6554508209229	-0.00132951640989631	0.00386527273803949	0.000943203864153475	0.00970941036939621
381	0.468180358409882	0.568180024623871	-20.7203845977783	-0.000355493422830477	0.00841071270406246	-0.0026282137259841	-0.00295288790948689
382	2.41622614860535	-0.730517208576202	-20.2658405303955	0.000943203864153475	0.00808603875339031	0.00126787810586393	-3.08191010844894e-05
383	1.11752903461456	-1.37986588478088	-20.20090675354	-3.08191010844894e-05	-0.00587495695799589	-0.00360223650932312	-0.00197886489331722
384	1.11752903461456	-0.405842900276184	-19.9411678314209	0.00743668992072344	0.00516396993771195	0.0022419011220336	-0.00360223650932312
385	-2.12921404838562	0.243505731225014	-20.5255813598633	-0.00717365415766835	0.00906006153672934	0.00711201597005129	-3.08191010844894e-05
386	-2.77856278419495	-0.0811685770750046	-20.4606456756592	-0.00457625929266214	0.00938473641872406	-0.00392691092565656	-0.000355493422830477
387	1.7668776512146	-0.405842900276184	-20.2658405303955	0.00159255252219737	0.00906006153672934	-0.00230353930965066	-0.00652430532500148
388	1.7668776512146	-0.730517208576202	-20.4606456756592	0.00159255252219737	-0.00230353930965066	-0.00100484199356288	-0.0026282137259841
389	-0.181168273091316	-0.730517208576202	-20.20090675354	0.00548864435404539	0.0022419011220336	0.00289124972186983	0.00256657530553639
390	1.11752903461456	0.568180024623871	-20.1359710693359	0.00321592413820326	-3.08191010844894e-05	0.00191722682211548	0.000618529506027699
391	1.11752903461456	-0.730517208576202	-20.4606456756592	-0.00295288790948689	-0.00425158534198999	0.00289124972186983	0.000293855206109583
392	0.468180358409882	-0.730517208576202	-20.3957118988037	0.00256657530553639	0.00354059832170606	-0.00197886489331722	-0.00327756232582033
393	-2.77856278419495	0.892854392528534	-20.4606456756592	-0.00327756232582033	0.000293855206109583	-0.00555028254166245	0.00516396993771195
394	-0.181168273091316	-1.05519151687622	-20.6554508209229	-0.00100484199356288	-0.00847235135734081	-0.00165419070981443	0.00386527273803949
395	-0.181168273091316	0.892854392528534	-20.7853202819824	-0.00165419070981443	0.000618529506027699	0.00321592413820326	-0.00295288790948689
396	-0.830516874790192	0.243505731225014	-20.7853202819824	0.0022419011220336	0.00970941036939621	-0.00814767740666866	-0.00197886489331722
397	0.468180358409882	-0.730517208576202	-20.2658405303955	0.00289124972186983	0.00191722682211548	-0.0104203969240189	0.00159255252219737
398	1.11752903461456	-0.405842900276184	-20.7203845977783	0.0022419011220336	-0.00295288790948689	0.00516396993771195	0.00451462110504508
399	0.468180358409882	-1.05519151687622	-20.5255813598633	0.00613799272105098	-0.00619963090866804	0.000618529506027699	0.00289124972186983
400	1.11752903461456	0.243505731225014	-20.7853202819824	-0.00392691092565656	0.000618529506027699	0.00841071270406246	-0.00457625929266214
401	-0.181168273091316	-0.0811685770750046	-20.5255813598633	-0.00652430532500148	0.00321592413820326	-0.00587495695799589	0.000618529506027699
402	-0.830516874790192	-0.405842900276184	-20.0710372924805	-0.00100484199356288	0.00289124972186983	-0.000355493422830477	-0.00619963090866804
403	-0.181168273091316	-0.0811685770750046	-20.2658405303955	-0.000355493422830477	-0.00132951640989631	0.00354059832170606	0.00354059832170606
404	1.11752903461456	-0.0811685770750046	-20.4606456756592	0.00841071270406246	0.0022419011220336	-0.00132951640989631	0.00126787810586393
405	-0.181168273091316	0.243505731225014	-20.6554508209229	0.0022419011220336	-3.08191010844894e-05	0.00516396993771195	-0.0026282137259841
406	-0.181168273091316	-0.0811685770750046	-20.6554508209229	0.00483929552137852	0.00516396993771195	-0.00490093370899558	-0.00327756232582033
407	-0.181168273091316	-0.0811685770750046	-20.3307762145996	0.00126787810586393	-0.000355493422830477	-0.00132951640989631	-0.00587495695799589
408	-0.181168273091316	0.243505731225014	-20.3957118988037	-0.00165419070981443	0.00191722682211548	0.0022419011220336	0.000618529506027699
409	-1.47986555099487	0.568180024623871	-20.5255813598633	-0.00132951640989631	0.0022419011220336	-0.00847235135734081	0.00776136433705688
410	-1.47986555099487	0.243505731225014	-20.5905151367188	-0.00327756232582033	-0.00360223650932312	-0.0026282137259841	-0.00132951640989631
411	3.06557488441467	-0.730517208576202	-20.7203845977783	-0.00360223650932312	-0.00230353930965066	-0.00847235135734081	0.000293855206109583
412	0.468180358409882	0.243505731225014	-21.2398643493652	0.00613799272105098	-0.00522560812532902	-0.00587495695799589	-0.00392691092565656
413	1.7668776512146	-0.730517208576202	-20.3307762145996	-0.00100484199356288	-0.00165419070981443	0.00159255252219737	-0.00392691092565656
414	0.468180358409882	-0.405842900276184	-20.7203845977783	0.00613799272105098	-0.0026282137259841	0.00483929552137852	0.00191722682211548
415	1.11752903461456	-1.70454013347626	-20.1359710693359	0.000293855206109583	-0.00165419070981443	0.00191722682211548	0.00126787810586393
416	-0.830516874790192	0.568180024623871	-20.0061016082764	0.00354059832170606	0.000943203864153475	-0.00392691092565656	0.0022419011220336
417	-1.47986555099487	0.568180024623871	-20.5905151367188	-0.000680167751852423	0.00548864435404539	0.00289124972186983	-0.00327756232582033
418	-2.77856278419495	0.243505731225014	-20.915189743042	-0.00749832857400179	-0.00392691092565656	-0.00522560812532902	0.00743668992072344
419	0.468180358409882	-0.0811685770750046	-20.8502559661865	0.00159255252219737	0.00873538758605719	-0.00490093370899558	0.00646266713738441
420	-0.830516874790192	0.243505731225014	-20.7853202819824	-0.00230353930965066	0.00191722682211548	0.00354059832170606	-0.00392691092565656
421	1.7668776512146	-0.405842900276184	-20.4606456756592	0.00256657530553639	0.0103587592020631	-0.00587495695799589	0.00483929552137852
422	1.11752903461456	-0.0811685770750046	-20.0710372924805	0.00386527273803949	-0.00425158534198999	-0.00977104809135199	-0.00230353930965066
423	0.468180358409882	-0.405842900276184	-20.2658405303955	-0.000355493422830477	-0.00490093370899558	-0.00230353930965066	-0.000355493422830477
424	0.468180358409882	0.243505731225014	-20.6554508209229	0.00743668992072344	0.00321592413820326	-0.00132951640989631	0.00581331877037883
425	-0.181168273091316	-0.405842900276184	-20.3307762145996	-0.00912170019000769	0.0022419011220336	0.000943203864153475	0.00191722682211548
426	-0.181168273091316	-0.0811685770750046	-20.3957118988037	-0.00327756232582033	0.0100340843200684	0.000618529506027699	0.000943203864153475
427	1.11752903461456	-0.730517208576202	-20.1359710693359	0.000618529506027699	0.00743668992072344	-0.00717365415766835	0.00289124972186983
428	2.41622614860535	-1.05519151687622	-20.3307762145996	-0.000355493422830477	0.000293855206109583	-0.000680167751852423	0.00613799272105098
429	-0.181168273091316	0.892854392528534	-20.3307762145996	0.00418994715437293	0.00678734155371785	-0.00360223650932312	0.00191722682211548
430	-0.830516874790192	-0.405842900276184	-20.7203845977783	-3.08191010844894e-05	-0.00100484199356288	0.00451462110504508	-3.08191010844894e-05
431	1.11752903461456	-1.37986588478088	-20.7203845977783	-0.00230353930965066	-0.0026282137259841	-0.00100484199356288	-0.0026282137259841
432	-1.47986555099487	0.568180024623871	-20.5905151367188	0.000618529506027699	0.00516396993771195	-3.08191010844894e-05	0.000618529506027699
433	-0.830516874790192	-0.730517208576202	-20.4606456756592	-0.00879702530801296	0.00191722682211548	0.000618529506027699	0.00451462110504508
434	-0.830516874790192	0.243505731225014	-20.5255813598633	0.00516396993771195	-3.08191010844894e-05	0.00126787810586393	-0.00132951640989631
435	1.7668776512146	-1.05519151687622	-20.3307762145996	-3.08191010844894e-05	0.000943203864153475	-0.00457625929266214	-0.00165419070981443
436	1.7668776512146	0.243505731225014	-20.7203845977783	-0.0026282137259841	0.00678734155371785	-0.0143164889886975	-0.00132951640989631
437	-0.181168273091316	0.243505731225014	-20.9801254272461	0.00289124972186983	-0.00197886489331722	0.00256657530553639	-0.00944637414067984
438	-0.181168273091316	-0.0811685770750046	-20.7853202819824	0.00256657530553639	-0.00944637414067984	-0.000680167751852423	-0.00490093370899558
439	-0.181168273091316	-1.05519151687622	-20.9801254272461	0.00776136433705688	-0.0133424662053585	0.000618529506027699	0.000618529506027699
440	-0.830516874790192	0.892854392528534	-20.7853202819824	-0.00327756232582033	0.00483929552137852	-0.00100484199356288	-0.00360223650932312
441	-1.47986555099487	-0.730517208576202	-20.2658405303955	-0.00944637414067984	0.00516396993771195	-0.00327756232582033	-0.00197886489331722
442	-0.830516874790192	-0.0811685770750046	-20.2658405303955	-0.00295288790948689	-0.00100484199356288	-0.00295288790948689	-0.00555028254166245
443	2.41622614860535	-0.405842900276184	-20.7853202819824	-0.000680167751852423	0.000943203864153475	0.00289124972186983	-0.00392691092565656
444	1.7668776512146	-0.405842900276184	-20.7853202819824	0.00256657530553639	-0.00197886489331722	-0.00619963090866804	0.00711201597005129
445	0.468180358409882	0.243505731225014	-20.8502559661865	0.00386527273803949	0.00678734155371785	0.00354059832170606	-0.00132951640989631
446	1.7668776512146	-1.05519151687622	-20.5255813598633	0.00289124972186983	-0.00392691092565656	-0.0100957229733467	-0.00197886489331722
447	1.7668776512146	-1.37986588478088	-20.20090675354	0.00256657530553639	-0.00490093370899558	-0.0130177913233638	-0.00847235135734081
448	-0.181168273091316	-0.730517208576202	-20.1359710693359	-0.00360223650932312	0.00646266713738441	0.00678734155371785	-0.000680167751852423
449	-2.77856278419495	0.243505731225014	-20.2658405303955	-0.00425158534198999	0.00159255252219737	0.00743668992072344	0.00386527273803949
450	-2.12921404838562	0.243505731225014	-20.7203845977783	-0.00425158534198999	-0.00197886489331722	-0.00652430532500148	-0.000680167751852423
451	1.7668776512146	-0.730517208576202	-20.3957118988037	0.00678734155371785	0.00256657530553639	-0.00749832857400179	-0.00587495695799589
452	0.468180358409882	0.243505731225014	-20.7203845977783	0.00191722682211548	0.00516396993771195	-0.00944637414067984	0.00289124972186983
453	-0.181168273091316	0.243505731225014	-20.915189743042	0.000293855206109583	0.000943203864153475	-0.0136671401560307	-0.00684897974133492
454	-0.181168273091316	0.243505731225014	-20.4606456756592	0.00256657530553639	-0.00132951640989631	0.000293855206109583	0.00159255252219737
455	1.11752903461456	-2.02921438217163	-19.7463626861572	0.000618529506027699	-0.00684897974133492	-0.00197886489331722	-0.00100484199356288
456	1.7668776512146	-1.05519151687622	-20.3957118988037	0.00191722682211548	0.00191722682211548	-0.00684897974133492	-0.00100484199356288
457	-2.12921404838562	0.892854392528534	-20.8502559661865	-0.00684897974133492	-0.00457625929266214	-0.00360223650932312	-0.0126931173726916
458	-1.47986555099487	0.243505731225014	-20.7853202819824	-0.00652430532500148	0.00289124972186983	-0.00100484199356288	-0.00197886489331722
459	0.468180358409882	0.243505731225014	-20.915189743042	0.00451462110504508	-0.00490093370899558	-0.00230353930965066	0.000943203864153475
460	0.468180358409882	0.243505731225014	-21.0450592041016	0.00354059832170606	0.00256657530553639	0.00289124972186983	0.00321592413820326
461	2.41622614860535	0.243505731225014	-20.5905151367188	0.00581331877037883	0.00483929552137852	-0.00425158534198999	-0.00425158534198999
462	1.11752903461456	-0.730517208576202	-20.5255813598633	0.000618529506027699	-0.000680167751852423	-0.00100484199356288	-0.00100484199356288
463	-0.181168273091316	-0.730517208576202	-20.7853202819824	-0.00522560812532902	-0.0104203969240189	0.000293855206109583	-0.00555028254166245
464	2.41622614860535	-0.730517208576202	-20.3957118988037	0.00483929552137852	-0.00457625929266214	-0.0156151866540313	-0.00295288790948689
465	-2.77856278419495	0.892854392528534	-20.5905151367188	-0.00327756232582033	-0.00619963090866804	-0.000355493422830477	-0.00522560812532902
466	-2.77856278419495	0.568180024623871	-20.2658405303955	-0.00782300252467394	0.00841071270406246	-0.00100484199356288	-0.00132951640989631
467	0.468180358409882	0.568180024623871	-20.7203845977783	0.00289124972186983	-0.000680167751852423	-0.00522560812532902	-0.00295288790948689
468	1.11752903461456	0.243505731225014	-20.7203845977783	-0.000680167751852423	-0.00100484199356288	0.00289124972186983	-0.00457625929266214
469	2.41622614860535	-0.730517208576202	-20.3957118988037	0.00776136433705688	0.00256657530553639	0.00191722682211548	0.00126787810586393
470	1.11752903461456	0.243505731225014	-20.6554508209229	0.00289124972186983	0.00256657530553639	-0.00230353930965066	0.00256657530553639
471	1.11752903461456	-1.70454013347626	-20.3957118988037	-0.00132951640989631	-0.00684897974133492	-0.00717365415766835	0.00289124972186983
472	1.11752903461456	-0.405842900276184	-20.1359710693359	0.00776136433705688	0.00516396993771195	-0.0104203969240189	-0.0107450718060136
473	-1.47986555099487	-0.730517208576202	-20.3957118988037	-0.00977104809135199	0.000618529506027699	0.00126787810586393	-0.0026282137259841
474	-0.181168273091316	0.568180024623871	-20.5905151367188	0.00516396993771195	-0.00392691092565656	0.00483929552137852	0.00548864435404539
475	1.7668776512146	-0.730517208576202	-20.5255813598633	0.00743668992072344	0.00613799272105098	-0.00197886489331722	-0.00717365415766835
476	-0.181168273091316	0.568180024623871	-20.9801254272461	-0.00360223650932312	0.0106834331527352	-0.0026282137259841	-0.00132951640989631
477	-0.181168273091316	0.243505731225014	-20.5905151367188	0.00418994715437293	-0.000355493422830477	-0.00457625929266214	-3.08191010844894e-05
478	1.11752903461456	-1.37986588478088	-20.5905151367188	-3.08191010844894e-05	-0.0146411629393697	0.00483929552137852	0.00256657530553639
479	0.468180358409882	-0.730517208576202	-20.5255813598633	0.00321592413820326	0.00321592413820326	-0.000355493422830477	0.00711201597005129
480	-0.830516874790192	0.568180024623871	-20.5255813598633	0.00191722682211548	-0.00132951640989631	-0.000680167751852423	-0.000355493422830477
481	-3.42791152000427	0.568180024623871	-20.5905151367188	-0.00425158534198999	0.01100810803473	-0.00360223650932312	0.000943203864153475
482	0.468180358409882	-0.0811685770750046	-20.7203845977783	0.00159255252219737	-0.00197886489331722	-0.00782300252467394	-0.00782300252467394
483	0.468180358409882	-0.0811685770750046	-20.7203845977783	0.000943203864153475	0.00126787810586393	-0.00652430532500148	-0.00392691092565656
484	1.11752903461456	0.568180024623871	-20.6554508209229	0.00938473641872406	-0.00684897974133492	-0.00197886489331722	0.00776136433705688
485	-0.830516874790192	0.892854392528534	-20.5905151367188	0.0022419011220336	0.00126787810586393	0.00970941036939621	-3.08191010844894e-05
486	-0.181168273091316	-0.730517208576202	-20.5255813598633	0.00516396993771195	0.00354059832170606	-0.00230353930965066	0.00321592413820326
487	-0.830516874790192	0.243505731225014	-20.4606456756592	0.000293855206109583	0.00451462110504508	-0.00847235135734081	-0.00425158534198999
488	-0.830516874790192	0.243505731225014	-20.6554508209229	-0.00587495695799589	0.0022419011220336	-0.00717365415766835	-0.0026282137259841
489	-0.830516874790192	-0.730517208576202	-20.5905151367188	-0.00684897974133492	0.00776136433705688	0.000943203864153475	0.00678734155371785
490	-0.181168273091316	0.568180024623871	-20.5905151367188	0.0022419011220336	0.00970941036939621	0.00256657530553639	-0.00782300252467394
491	0.468180358409882	-0.730517208576202	-20.9801254272461	0.00776136433705688	0.00289124972186983	-0.000680167751852423	-0.00392691092565656
492	1.11752903461456	0.243505731225014	-20.7203845977783	-0.00327756232582033	0.00906006153672934	-0.00749832857400179	-0.00684897974133492
493	1.7668776512146	-0.0811685770750046	-20.3957118988037	-0.00360223650932312	-0.00197886489331722	-0.00619963090866804	-0.00555028254166245
494	-0.830516874790192	-1.05519151687622	-20.5255813598633	0.000618529506027699	-0.00814767740666866	0.00418994715437293	0.00191722682211548
495	1.7668776512146	-0.730517208576202	-20.4606456756592	0.00581331877037883	0.00451462110504508	-0.000355493422830477	0.000943203864153475
496	-0.830516874790192	-0.405842900276184	-20.5905151367188	-0.00327756232582033	0.00873538758605719	-0.0026282137259841	0.000618529506027699
497	-2.12921404838562	0.243505731225014	-20.4606456756592	-0.00425158534198999	-0.00197886489331722	-0.00717365415766835	0.00191722682211548
498	1.11752903461456	0.243505731225014	-20.3307762145996	-0.0026282137259841	-0.00782300252467394	-0.00392691092565656	0.00386527273803949
499	1.11752903461456	0.568180024623871	-20.5905151367188	0.0022419011220336	0.00613799272105098	-0.00425158534198999	0.00613799272105098
500	1.11752903461456	-0.730517208576202	-19.9411678314209	0.00126787810586393	-0.00327756232582033	0.00191722682211548	0.0022419011220336
501	0.468180358409882	-0.730517208576202	-20.3307762145996	-0.00944637414067984	0.0022419011220336	-0.00847235135734081	-0.00490093370899558
502	0.468180358409882	-0.730517208576202	-20.6554508209229	-0.00392691092565656	-0.00717365415766835	-0.00652430532500148	-0.00490093370899558
503	1.11752903461456	-0.730517208576202	-20.2658405303955	-0.00360223650932312	-0.00197886489331722	-0.00197886489331722	-0.00197886489331722
504	-2.12921404838562	0.892854392528534	-20.5255813598633	-0.00749832857400179	0.00191722682211548	0.00808603875339031	0.00191722682211548
505	0.468180358409882	-0.405842900276184	-20.0061016082764	-0.00360223650932312	0.00354059832170606	-0.00197886489331722	0.0022419011220336
506	2.41622614860535	-0.0811685770750046	-20.20090675354	-0.00230353930965066	-0.00132951640989631	-0.00132951640989631	0.00906006153672934
507	1.11752903461456	0.243505731225014	-20.7203845977783	-0.00684897974133492	-0.00132951640989631	-0.0126931173726916	-0.00165419070981443
508	2.41622614860535	-0.405842900276184	-20.7203845977783	-0.00814767740666866	-0.00425158534198999	-0.00100484199356288	-0.00814767740666866
509	3.06557488441467	-0.730517208576202	-20.2658405303955	0.00678734155371785	-0.0026282137259841	0.00321592413820326	0.00289124972186983
510	-0.181168273091316	-1.37986588478088	-20.2658405303955	-0.00165419070981443	-0.00944637414067984	-0.00652430532500148	0.00451462110504508
511	-0.181168273091316	0.568180024623871	-20.3957118988037	-0.00230353930965066	0.00841071270406246	-0.00295288790948689	0.00126787810586393
512	-0.181168273091316	-0.405842900276184	-20.1359710693359	-0.0146411629393697	0.00873538758605719	-0.00684897974133492	-0.00230353930965066
513	-2.12921404838562	-0.405842900276184	-20.0061016082764	-0.00295288790948689	0.000293855206109583	0.000293855206109583	0.000293855206109583
514	-0.830516874790192	0.892854392528534	-20.7203845977783	-0.00230353930965066	0.00159255252219737	-0.00360223650932312	0.00516396993771195
515	-0.181168273091316	-0.730517208576202	-20.6554508209229	-0.00197886489331722	-0.000355493422830477	-0.00490093370899558	-0.000355493422830477
516	1.7668776512146	-0.405842900276184	-20.3307762145996	-3.08191010844894e-05	0.013930176384747	-0.00327756232582033	-0.0100957229733467
517	1.7668776512146	-1.05519151687622	-20.3307762145996	0.000293855206109583	-0.00392691092565656	-0.0182125810533762	-0.00619963090866804
518	1.7668776512146	-1.70454013347626	-20.5255813598633	-0.00749832857400179	-0.00425158534198999	-0.00360223650932312	-0.00392691092565656
519	1.11752903461456	-0.730517208576202	-20.20090675354	-0.000680167751852423	0.00646266713738441	0.0022419011220336	0.00289124972186983
520	-0.830516874790192	-0.405842900276184	-20.2658405303955	-0.00457625929266214	0.000943203864153475	-0.00360223650932312	0.0022419011220336
521	0.468180358409882	0.892854392528534	-20.6554508209229	-0.00230353930965066	0.00289124972186983	-0.000355493422830477	-0.00814767740666866
522	1.11752903461456	-0.730517208576202	-20.7203845977783	0.000943203864153475	0.00289124972186983	-0.0146411629393697	-0.00522560812532902
523	0.468180358409882	-0.0811685770750046	-20.7203845977783	-0.00912170019000769	0.00289124972186983	-0.00912170019000769	-0.00295288790948689
524	1.11752903461456	-0.405842900276184	-20.6554508209229	-0.00782300252467394	-0.000680167751852423	-0.00392691092565656	0.00483929552137852
525	-0.830516874790192	-0.730517208576202	-20.1359710693359	0.000943203864153475	-0.00360223650932312	0.000618529506027699	0.00256657530553639
526	-0.830516874790192	-0.405842900276184	-20.0710372924805	-0.000680167751852423	0.00483929552137852	-0.0123684434220195	-0.00197886489331722
527	0.468180358409882	-0.405842900276184	-20.2658405303955	-0.00619963090866804	0.00126787810586393	-0.00782300252467394	-0.00717365415766835
528	-2.77856278419495	-0.730517208576202	-20.2658405303955	-0.0100957229733467	-0.00392691092565656	-0.0136671401560307	-0.00619963090866804
529	0.468180358409882	0.568180024623871	-20.5255813598633	-0.00749832857400179	0.00386527273803949	0.00548864435404539	0.00613799272105098
530	-0.830516874790192	0.568180024623871	-20.915189743042	0.0100340843200684	0.00581331877037883	-0.00587495695799589	-0.00587495695799589
531	3.06557488441467	-1.05519151687622	-20.4606456756592	0.000618529506027699	0.00483929552137852	-0.00782300252467394	-0.00522560812532902
532	1.11752903461456	0.243505731225014	-20.20090675354	0.00191722682211548	0.00191722682211548	-0.00684897974133492	-0.00457625929266214
533	0.468180358409882	-0.730517208576202	-20.5255813598633	-0.000355493422830477	-0.00749832857400179	-0.000355493422830477	0.000618529506027699
534	3.06557488441467	-1.05519151687622	-20.3957118988037	-0.00100484199356288	-0.00652430532500148	-0.000355493422830477	-0.000680167751852423
535	-0.830516874790192	0.892854392528534	-20.5905151367188	0.00354059832170606	0.00354059832170606	0.000943203864153475	-0.00587495695799589
536	-2.77856278419495	-0.405842900276184	-20.20090675354	-0.00879702530801296	0.00321592413820326	-0.00327756232582033	-0.00132951640989631
537	2.41622614860535	-0.730517208576202	-20.2658405303955	-0.00197886489331722	-0.0026282137259841	-0.0107450718060136	-0.00197886489331722
538	2.41622614860535	-0.405842900276184	-20.1359710693359	0.00126787810586393	-0.00619963090866804	-0.00295288790948689	-3.08191010844894e-05
539	1.11752903461456	-0.730517208576202	-20.3957118988037	-0.00165419070981443	-0.000680167751852423	0.00516396993771195	0.00256657530553639
540	0.468180358409882	-0.730517208576202	-20.6554508209229	0.01100810803473	-3.08191010844894e-05	-0.00619963090866804	0.00418994715437293
541	-0.181168273091316	-0.405842900276184	-20.6554508209229	-0.0113944197073579	-3.08191010844894e-05	-0.00814767740666866	0.00159255252219737
542	1.11752903461456	-1.37986588478088	-20.20090675354	-0.00522560812532902	0.00191722682211548	-0.00814767740666866	0.00126787810586393
543	0.468180358409882	0.892854392528534	-20.6554508209229	-0.00684897974133492	0.000618529506027699	-0.000355493422830477	-0.00425158534198999
544	-2.77856278419495	-0.0811685770750046	-20.6554508209229	-0.00132951640989631	-0.0113944197073579	0.00191722682211548	0.00483929552137852
545	3.06557488441467	-1.05519151687622	-20.3307762145996	0.00256657530553639	0.0022419011220336	-0.00555028254166245	0.00548864435404539
546	1.11752903461456	-0.405842900276184	-20.7203845977783	0.00321592413820326	0.00289124972186983	-0.0104203969240189	-0.00652430532500148
547	1.11752903461456	-0.405842900276184	-20.4606456756592	-0.00555028254166245	0.00841071270406246	-0.0120437685400248	-0.00392691092565656
548	3.06557488441467	-0.730517208576202	-20.6554508209229	-0.00197886489331722	-0.000680167751852423	-0.00295288790948689	0.00613799272105098
549	1.11752903461456	-1.70454013347626	-20.5255813598633	0.00386527273803949	-0.0117190945893526	0.000618529506027699	0.00906006153672934
550	-0.830516874790192	0.892854392528534	-20.7203845977783	0.000943203864153475	0.00191722682211548	-3.08191010844894e-05	0.00711201597005129
551	0.468180358409882	-1.05519151687622	-20.0710372924805	-0.00360223650932312	0.00451462110504508	-0.0130177913233638	-0.0026282137259841
552	-1.47986555099487	0.568180024623871	-20.0710372924805	-0.00327756232582033	0.00581331877037883	-0.00392691092565656	-0.00490093370899558
553	-0.830516874790192	0.568180024623871	-20.5255813598633	-0.00230353930965066	-0.000355493422830477	0.0022419011220336	0.000943203864153475
554	1.7668776512146	-0.730517208576202	-20.6554508209229	-0.00327756232582033	0.00126787810586393	-0.00522560812532902	0.00808603875339031
555	-0.181168273091316	0.568180024623871	-20.7203845977783	0.00483929552137852	-0.00295288790948689	-0.00425158534198999	0.00386527273803949
556	1.11752903461456	0.243505731225014	-20.3307762145996	-0.000680167751852423	0.00970941036939621	-0.00814767740666866	-0.000355493422830477
557	0.468180358409882	-1.70454013347626	-20.0710372924805	0.00159255252219737	-0.00360223650932312	-0.00360223650932312	-0.00555028254166245
558	1.7668776512146	-0.730517208576202	-20.0061016082764	-0.00197886489331722	0.00256657530553639	0.0022419011220336	0.00711201597005129
559	-0.830516874790192	-0.405842900276184	-20.0710372924805	-0.00555028254166245	0.0022419011220336	0.000293855206109583	0.00873538758605719
560	-2.12921404838562	0.892854392528534	-20.7853202819824	-0.00490093370899558	0.00613799272105098	0.00354059832170606	-0.00327756232582033
561	0.468180358409882	0.568180024623871	-20.9801254272461	0.00776136433705688	0.0106834331527352	-0.0117190945893526	-0.000680167751852423
562	1.7668776512146	-0.730517208576202	-20.5255813598633	-0.00360223650932312	0.00451462110504508	-0.00425158534198999	-0.00619963090866804
563	1.11752903461456	0.568180024623871	-20.5905151367188	-0.00392691092565656	0.00548864435404539	-0.00132951640989631	-0.00230353930965066
564	-0.830516874790192	-0.405842900276184	-20.3957118988037	0.00126787810586393	0.00126787810586393	0.00256657530553639	0.00776136433705688
565	2.41622614860535	-2.02921438217163	-20.20090675354	0.00159255252219737	0.00159255252219737	-0.00587495695799589	0.00678734155371785
566	1.11752903461456	0.243505731225014	-20.5905151367188	0.000293855206109583	-0.000355493422830477	-0.00425158534198999	-0.00457625929266214
567	-0.181168273091316	-0.730517208576202	-20.3307762145996	-0.0143164889886975	0.00613799272105098	0.00126787810586393	0.00711201597005129
568	0.468180358409882	-0.405842900276184	-20.3957118988037	-0.00165419070981443	-0.00555028254166245	0.00386527273803949	0.00841071270406246
569	-0.181168273091316	0.568180024623871	-20.3307762145996	0.00678734155371785	-0.00230353930965066	-0.000355493422830477	0.00938473641872406
570	-0.181168273091316	0.243505731225014	-20.7853202819824	0.00743668992072344	-0.000355493422830477	-0.00619963090866804	0.00256657530553639
571	1.11752903461456	-0.405842900276184	-20.0061016082764	0.00678734155371785	0.00418994715437293	-0.00522560812532902	-0.00814767740666866
572	-0.181168273091316	0.243505731225014	-20.3957118988037	-3.08191010844894e-05	-0.00197886489331722	-0.00879702530801296	-0.00327756232582033
573	1.7668776512146	-1.70454013347626	-20.5255813598633	0.000293855206109583	-0.00879702530801296	-0.00295288790948689	0.00321592413820326
574	0.468180358409882	-0.405842900276184	-20.5905151367188	0.00159255252219737	-0.00749832857400179	-0.00717365415766835	0.0123068047687411
575	-1.47986555099487	-0.405842900276184	-20.8502559661865	-0.00944637414067984	0.00386527273803949	0.0022419011220336	0.00418994715437293
576	0.468180358409882	0.243505731225014	-20.7203845977783	-0.00197886489331722	0.00581331877037883	0.000293855206109583	-0.00132951640989631
577	1.11752903461456	-0.405842900276184	-20.1359710693359	-0.00490093370899558	-0.000680167751852423	-0.0026282137259841	-0.00457625929266214
578	1.11752903461456	-1.05519151687622	-20.3307762145996	0.000293855206109583	-0.00684897974133492	0.000943203864153475	0.00646266713738441
579	3.06557488441467	-0.730517208576202	-20.3957118988037	-0.0123684434220195	-3.08191010844894e-05	0.00256657530553639	0.00386527273803949
580	1.7668776512146	-1.05519151687622	-20.3307762145996	-0.00197886489331722	-0.00165419070981443	-0.00327756232582033	0.00483929552137852
581	-0.830516874790192	-0.730517208576202	-20.4606456756592	-0.00230353930965066	-0.0133424662053585	0.00516396993771195	-0.00197886489331722
582	-0.181168273091316	0.243505731225014	-20.5255813598633	0.000618529506027699	-0.0026282137259841	-0.00912170019000769	-0.00457625929266214
583	-1.47986555099487	-0.405842900276184	-20.3307762145996	-0.00782300252467394	0.00256657530553639	0.00906006153672934	0.000293855206109583
584	0.468180358409882	0.568180024623871	-20.5255813598633	0.00678734155371785	0.00581331877037883	0.00841071270406246	0.00873538758605719
585	-0.181168273091316	0.243505731225014	-20.4606456756592	0.00841071270406246	0.00581331877037883	-0.00327756232582033	0.000943203864153475
586	-0.181168273091316	-0.0811685770750046	-20.6554508209229	0.00126787810586393	0.00808603875339031	-0.000355493422830477	-3.08191010844894e-05
587	0.468180358409882	-0.0811685770750046	-20.5255813598633	-0.00197886489331722	0.00873538758605719	-0.0133424662053585	-0.00100484199356288
588	-0.830516874790192	-0.0811685770750046	-20.7853202819824	-0.00165419070981443	-0.000680167751852423	0.00321592413820326	0.00321592413820326
589	0.468180358409882	-0.730517208576202	-20.3307762145996	-0.00457625929266214	-0.00295288790948689	0.00126787810586393	0.00548864435404539
590	-0.181168273091316	-0.405842900276184	-19.8762321472168	0.00906006153672934	0.00516396993771195	-0.00977104809135199	0.00191722682211548
591	-2.12921404838562	0.568180024623871	-19.9411678314209	-0.00165419070981443	0.00159255252219737	-0.00230353930965066	-0.00295288790948689
592	-0.830516874790192	0.243505731225014	-20.4606456756592	-0.00652430532500148	0.00646266713738441	-0.0100957229733467	-0.00944637414067984
593	1.7668776512146	0.243505731225014	-20.8502559661865	-3.08191010844894e-05	-0.00522560812532902	-0.0104203969240189	-0.00360223650932312
594	1.7668776512146	-0.0811685770750046	-20.7203845977783	-0.000355493422830477	0.00289124972186983	-0.0107450718060136	0.00321592413820326
595	0.468180358409882	-0.0811685770750046	-20.5255813598633	-0.00295288790948689	-0.00587495695799589	-0.0182125810533762	0.00126787810586393
596	1.11752903461456	-1.05519151687622	-20.5905151367188	-3.08191010844894e-05	-0.00944637414067984	-0.0162645354866982	-0.00425158534198999
597	0.468180358409882	-1.05519151687622	-20.20090675354	-0.0104203969240189	0.00808603875339031	-0.0188619289547205	-0.0107450718060136
598	0.468180358409882	-0.405842900276184	-20.4606456756592	-0.00490093370899558	-0.000680167751852423	-0.0152905117720366	-0.00132951640989631
599	-0.830516874790192	-0.730517208576202	-20.7853202819824	-0.00717365415766835	-0.00425158534198999	0.00126787810586393	0.00321592413820326
600	1.11752903461456	-0.730517208576202	-20.3957118988037	0.00581331877037883	0.00516396993771195	0.000618529506027699	-0.00295288790948689
601	1.11752903461456	0.243505731225014	-20.7203845977783	-0.00132951640989631	0.000293855206109583	-0.00684897974133492	-0.00295288790948689
602	0.468180358409882	0.243505731225014	-20.915189743042	0.0022419011220336	0.00289124972186983	-0.00490093370899558	-0.0133424662053585
603	1.7668776512146	-1.05519151687622	-20.3307762145996	-0.000355493422830477	-0.00360223650932312	0.00808603875339031	-0.00814767740666866
604	1.7668776512146	-0.730517208576202	-20.20090675354	-3.08191010844894e-05	-0.00814767740666866	0.0132808275520802	0.000618529506027699
605	1.7668776512146	-0.405842900276184	-20.3957118988037	0.00483929552137852	0.000293855206109583	0.0207483377307653	-0.00197886489331722
606	0.468180358409882	-0.405842900276184	-20.2658405303955	-0.00165419070981443	-0.000355493422830477	0.0022419011220336	-0.0104203969240189
607	-0.181168273091316	-0.0811685770750046	-20.4606456756592	-0.00295288790948689	-0.00165419070981443	0.000618529506027699	-0.00360223650932312
608	1.11752903461456	0.243505731225014	-20.3307762145996	0.000943203864153475	0.00386527273803949	0.00256657530553639	-0.00717365415766835
609	-0.181168273091316	0.243505731225014	-20.6554508209229	-0.00100484199356288	0.00159255252219737	0.0113327819854021	0.00159255252219737
610	1.7668776512146	-0.405842900276184	-20.1359710693359	0.00126787810586393	0.00256657530553639	0.0022419011220336	-0.00132951640989631
611	-0.830516874790192	-0.405842900276184	-20.3957118988037	0.00256657530553639	0.00159255252219737	0.00256657530553639	-0.00977104809135199
612	0.468180358409882	-1.70454013347626	-20.3957118988037	-0.00457625929266214	0.00256657530553639	-0.00132951640989631	-0.00782300252467394
613	-0.181168273091316	0.243505731225014	-20.6554508209229	-0.00100484199356288	0.000293855206109583	-0.00652430532500148	-0.00230353930965066
614	-0.181168273091316	-0.730517208576202	-20.3307762145996	-0.0110697457566857	-0.00490093370899558	0.00354059832170606	0.00386527273803949
615	0.468180358409882	0.568180024623871	-20.7203845977783	-0.00360223650932312	0.00256657530553639	-0.00619963090866804	0.00646266713738441
616	-0.181168273091316	0.892854392528534	-20.7853202819824	0.00321592413820326	-0.00522560812532902	0.00289124972186983	-0.00847235135734081
617	-0.830516874790192	-0.0811685770750046	-20.20090675354	0.00126787810586393	0.000943203864153475	-0.00360223650932312	-0.00360223650932312
618	1.11752903461456	-0.730517208576202	-20.3307762145996	0.00711201597005129	-0.00587495695799589	0.00191722682211548	0.00418994715437293
619	0.468180358409882	-0.405842900276184	-20.6554508209229	0.00483929552137852	-0.00587495695799589	0.00451462110504508	0.00126787810586393
620	-0.181168273091316	-0.0811685770750046	-20.7203845977783	0.000293855206109583	-3.08191010844894e-05	0.00873538758605719	0.000293855206109583
621	1.7668776512146	-0.730517208576202	-20.3307762145996	-0.00197886489331722	0.000618529506027699	-0.00555028254166245	0.000293855206109583
622	-3.42791152000427	0.243505731225014	-20.3957118988037	-0.00782300252467394	0.00289124972186983	-0.00165419070981443	-0.00295288790948689
623	-0.181168273091316	0.243505731225014	-20.4606456756592	0.00321592413820326	-0.00360223650932312	-0.00132951640989631	-0.00165419070981443
624	0.468180358409882	-0.730517208576202	-20.5905151367188	0.00159255252219737	0.000293855206109583	0.0022419011220336	-0.00425158534198999
625	1.11752903461456	-0.405842900276184	-21.0450592041016	0.000943203864153475	0.00159255252219737	-0.0113944197073579	0.00321592413820326
626	0.468180358409882	0.568180024623871	-20.915189743042	0.00191722682211548	0.000293855206109583	-0.00717365415766835	0.000943203864153475
627	-0.181168273091316	-0.730517208576202	-20.4606456756592	0.00678734155371785	-0.000680167751852423	-0.00360223650932312	-0.0113944197073579
628	-0.181168273091316	0.243505731225014	-20.5255813598633	-0.00230353930965066	-0.00100484199356288	-0.0100957229733467	0.0022419011220336
629	1.7668776512146	-0.730517208576202	-19.9411678314209	0.00418994715437293	0.0022419011220336	0.000293855206109583	-0.000680167751852423
630	-1.47986555099487	-0.405842900276184	-20.0710372924805	0.00354059832170606	0.00483929552137852	0.00256657530553639	-0.00522560812532902
631	-0.181168273091316	0.892854392528534	-20.7853202819824	0.00289124972186983	0.00808603875339031	-0.00197886489331722	-0.00912170019000769
632	3.06557488441467	-1.05519151687622	-20.915189743042	-0.000355493422830477	0.0022419011220336	-0.00490093370899558	0.00191722682211548
633	1.7668776512146	-0.405842900276184	-21.0450592041016	-0.00100484199356288	-0.00392691092565656	-0.00295288790948689	-0.00619963090866804
634	1.11752903461456	-0.405842900276184	-20.4606456756592	-0.00425158534198999	0.00321592413820326	0.00191722682211548	0.00418994715437293
635	2.41622614860535	-1.70454013347626	-20.7203845977783	0.00126787810586393	-0.00327756232582033	-3.08191010844894e-05	0.00483929552137852
636	-0.830516874790192	0.568180024623871	-20.2658405303955	0.000618529506027699	0.00289124972186983	0.00418994715437293	-0.00912170019000769
637	-2.12921404838562	0.243505731225014	-20.3307762145996	-0.00100484199356288	0.00289124972186983	-0.00782300252467394	-0.0026282137259841
638	-0.830516874790192	0.243505731225014	-20.5905151367188	-0.000680167751852423	-0.00295288790948689	-0.00165419070981443	-0.000680167751852423
639	0.468180358409882	0.568180024623871	-20.915189743042	-0.000355493422830477	0.00451462110504508	0.00646266713738441	0.00581331877037883
640	1.11752903461456	-0.0811685770750046	-21.0450592041016	-0.000680167751852423	0.01100810803473	-0.00684897974133492	-0.00295288790948689
641	1.11752903461456	-0.730517208576202	-20.5255813598633	-0.00295288790948689	0.00289124972186983	-0.00814767740666866	-0.0100957229733467
642	-0.830516874790192	-0.405842900276184	-20.6554508209229	-0.00652430532500148	-0.00230353930965066	-0.00360223650932312	-0.00327756232582033
643	1.7668776512146	-1.70454013347626	-20.20090675354	-0.00295288790948689	0.000293855206109583	-0.00847235135734081	-0.00392691092565656
644	-0.830516874790192	0.892854392528534	-20.6554508209229	-0.00230353930965066	0.00451462110504508	-0.00132951640989631	0.00646266713738441
645	-0.830516874790192	-0.730517208576202	-20.4606456756592	-0.00425158534198999	0.00289124972186983	0.000618529506027699	0.00191722682211548
646	1.11752903461456	-1.05519151687622	-20.3307762145996	0.00321592413820326	0.00451462110504508	-0.0100957229733467	-0.00230353930965066
647	1.7668776512146	-0.405842900276184	-20.3307762145996	-0.000680167751852423	0.00418994715437293	-0.00425158534198999	-0.00977104809135199
648	1.11752903461456	-0.405842900276184	-20.7203845977783	0.00581331877037883	0.000943203864153475	-0.00847235135734081	-0.00165419070981443
649	1.7668776512146	-0.405842900276184	-20.0710372924805	0.00191722682211548	-0.000680167751852423	-0.00165419070981443	0.00321592413820326
650	0.468180358409882	-0.405842900276184	-20.6554508209229	0.00159255252219737	0.00191722682211548	-0.000355493422830477	-0.00230353930965066
651	1.11752903461456	-1.05519151687622	-20.6554508209229	-3.08191010844894e-05	-0.0026282137259841	0.00354059832170606	-0.00587495695799589
652	1.11752903461456	-0.405842900276184	-20.3957118988037	-0.00555028254166245	0.00126787810586393	-0.00684897974133492	-0.00327756232582033
653	-2.12921404838562	-0.405842900276184	-20.2658405303955	-0.00522560812532902	0.00581331877037883	-0.00392691092565656	-0.00197886489331722
654	-0.181168273091316	0.568180024623871	-20.3307762145996	-0.00197886489331722	-0.00944637414067984	-0.00197886489331722	0.00581331877037883
655	1.7668776512146	-0.730517208576202	-20.20090675354	0.000293855206109583	0.00548864435404539	-0.0136671401560307	0.00451462110504508
656	1.11752903461456	-0.405842900276184	-20.7203845977783	-0.00457625929266214	-0.00392691092565656	-0.0273034609854221	-0.00392691092565656
657	-0.181168273091316	0.243505731225014	-20.915189743042	0.00126787810586393	-0.00490093370899558	-0.0302255302667618	-0.00392691092565656
658	0.468180358409882	-1.05519151687622	-20.6554508209229	-0.00197886489331722	-0.0152905117720366	-0.0139918150380254	-0.000355493422830477
659	0.468180358409882	-0.0811685770750046	-20.5905151367188	-0.00392691092565656	0.000293855206109583	-0.00457625929266214	0.00256657530553639
660	1.7668776512146	-1.05519151687622	-20.20090675354	-0.00457625929266214	0.00159255252219737	-0.0146411629393697	0.00548864435404539
661	-2.12921404838562	-0.405842900276184	-20.2658405303955	-0.00814767740666866	0.000293855206109583	-0.00392691092565656	-0.00587495695799589
662	0.468180358409882	0.243505731225014	-20.4606456756592	-0.00392691092565656	0.00191722682211548	0.00743668992072344	-0.00490093370899558
663	3.06557488441467	-0.730517208576202	-20.8502559661865	0.000943203864153475	-0.00360223650932312	0.0022419011220336	-0.00522560812532902
664	-0.181168273091316	1.54220294952393	-21.1099948883057	0.00548864435404539	0.000943203864153475	0.01100810803473	0.00581331877037883
665	0.468180358409882	-0.0811685770750046	-20.2658405303955	0.00386527273803949	0.00289124972186983	0.01100810803473	0.000618529506027699
666	1.7668776512146	-1.70454013347626	-20.2658405303955	0.00321592413820326	-0.00360223650932312	0.00321592413820326	-0.00295288790948689
667	-0.181168273091316	-0.405842900276184	-20.3307762145996	-0.0026282137259841	0.00808603875339031	0.0132808275520802	0.000293855206109583
668	-2.12921404838562	-0.730517208576202	-20.1359710693359	-0.00295288790948689	0.00613799272105098	-0.000355493422830477	-0.00132951640989631
669	-2.77856278419495	0.568180024623871	-20.6554508209229	-0.00749832857400179	-0.00327756232582033	0.00970941036939621	-0.00327756232582033
670	-0.181168273091316	0.243505731225014	-20.7853202819824	0.000943203864153475	0.00711201597005129	0.0132808275520802	-0.00100484199356288
671	1.7668776512146	-0.405842900276184	-20.8502559661865	0.00646266713738441	0.00289124972186983	-0.0120437685400248	-0.00684897974133492
672	-0.181168273091316	0.243505731225014	-20.915189743042	-0.00847235135734081	-0.00100484199356288	-0.00295288790948689	-0.00457625929266214
673	1.7668776512146	-1.05519151687622	-20.4606456756592	-0.00555028254166245	-0.00490093370899558	-0.00165419070981443	0.00321592413820326
674	1.11752903461456	-1.05519151687622	-20.5255813598633	-0.00717365415766835	-0.0123684434220195	0.00159255252219737	0.00451462110504508
675	0.468180358409882	-0.0811685770750046	-20.0061016082764	-0.000355493422830477	0.00483929552137852	0.000943203864153475	0.00581331877037883
676	-0.181168273091316	-0.0811685770750046	-20.3307762145996	-0.00944637414067984	0.00354059832170606	-0.0026282137259841	0.00418994715437293
677	1.11752903461456	-0.405842900276184	-20.4606456756592	0.00354059832170606	0.000293855206109583	-0.00327756232582033	-0.00295288790948689
678	1.7668776512146	-0.405842900276184	-20.6554508209229	-0.00295288790948689	0.00159255252219737	0.00321592413820326	-0.00457625929266214
679	1.11752903461456	-0.730517208576202	-20.4606456756592	0.0022419011220336	0.00289124972186983	0.00808603875339031	-0.00392691092565656
680	1.7668776512146	-0.730517208576202	-20.3307762145996	0.0022419011220336	-0.00100484199356288	0.00548864435404539	0.00256657530553639
681	-0.181168273091316	0.243505731225014	-20.0710372924805	0.00191722682211548	0.00613799272105098	-0.00522560812532902	-0.000680167751852423
682	1.11752903461456	-1.70454013347626	-20.2658405303955	-0.00132951640989631	-0.00100484199356288	-0.00684897974133492	-3.08191010844894e-05
683	-0.830516874790192	-0.405842900276184	-20.2658405303955	-0.00197886489331722	0.00321592413820326	0.00256657530553639	-0.00490093370899558
684	-1.47986555099487	-0.405842900276184	-20.4606456756592	-0.00944637414067984	-0.00100484199356288	0.00126787810586393	0.00159255252219737
685	-1.47986555099487	0.243505731225014	-20.5255813598633	0.000943203864153475	0.00256657530553639	-0.00522560812532902	-0.00230353930965066
686	0.468180358409882	0.243505731225014	-20.5905151367188	0.00483929552137852	0.00289124972186983	-0.00814767740666866	-3.08191010844894e-05
687	0.468180358409882	0.568180024623871	-20.6554508209229	0.00191722682211548	0.00938473641872406	-0.00879702530801296	-0.00392691092565656
688	1.11752903461456	0.243505731225014	-20.3957118988037	-0.00490093370899558	-0.00197886489331722	-0.0143164889886975	0.00159255252219737
689	0.468180358409882	-0.405842900276184	-20.5905151367188	-0.000680167751852423	-0.00912170019000769	-0.0175632312893867	0.00159255252219737
690	1.11752903461456	-1.05519151687622	-20.2658405303955	-0.00165419070981443	0.00354059832170606	-0.017887907102704	0.00256657530553639
691	-0.830516874790192	0.243505731225014	-20.5905151367188	0.00613799272105098	0.01100810803473	-0.0318489037454128	-0.00132951640989631
692	-0.830516874790192	-0.0811685770750046	-20.3307762145996	-0.00587495695799589	0.00548864435404539	-0.0159398596733809	-0.00100484199356288
693	-0.181168273091316	0.568180024623871	-20.2658405303955	-0.00684897974133492	0.000293855206109583	-0.0191866029053926	-3.08191010844894e-05
694	-0.181168273091316	0.243505731225014	-20.6554508209229	0.00451462110504508	-0.00132951640989631	0.0100340843200684	0.00646266713738441
695	-0.830516874790192	0.892854392528534	-20.8502559661865	0.00159255252219737	0.00483929552137852	0.00354059832170606	0.00354059832170606
696	1.11752903461456	-0.730517208576202	-20.6554508209229	0.00613799272105098	0.00451462110504508	0.000293855206109583	-0.00165419070981443
697	1.7668776512146	-2.02921438217163	-20.7203845977783	-0.000680167751852423	-0.00555028254166245	0.00418994715437293	-0.00782300252467394
698	1.11752903461456	-1.05519151687622	-20.6554508209229	-0.000680167751852423	-0.00197886489331722	0.0106834331527352	0.000618529506027699
699	1.7668776512146	-0.730517208576202	-20.4606456756592	-0.00132951640989631	-0.00619963090866804	0.00613799272105098	0.000943203864153475
700	-2.12921404838562	0.243505731225014	-20.2658405303955	-0.00392691092565656	0.00678734155371785	0.0113327819854021	0.00548864435404539
701	-0.830516874790192	0.568180024623871	-20.3957118988037	0.00548864435404539	0.00191722682211548	0.00256657530553639	-3.08191010844894e-05
702	1.7668776512146	-0.730517208576202	-20.7853202819824	-0.000355493422830477	0.00321592413820326	-0.00132951640989631	-0.00587495695799589
703	-0.830516874790192	0.243505731225014	-21.0450592041016	-0.00165419070981443	-0.00392691092565656	-0.00100484199356288	-0.00522560812532902
704	1.11752903461456	-0.730517208576202	-20.5255813598633	0.00711201597005129	-0.00425158534198999	0.0103587592020631	0.00321592413820326
705	2.41622614860535	-1.05519151687622	-20.7853202819824	-0.000355493422830477	-0.00100484199356288	0.00938473641872406	-0.00327756232582033
706	0.468180358409882	0.892854392528534	-20.7203845977783	0.0022419011220336	0.00256657530553639	-0.00977104809135199	-0.00944637414067984
707	-1.47986555099487	0.568180024623871	-20.3307762145996	0.00191722682211548	-0.00425158534198999	-0.00555028254166245	-0.00944637414067984
708	-2.77856278419495	0.568180024623871	-20.8502559661865	-0.0126931173726916	0.00191722682211548	-0.00490093370899558	0.00776136433705688
709	1.7668776512146	-0.405842900276184	-20.3957118988037	-3.08191010844894e-05	-0.00230353930965066	-0.000680167751852423	0.00678734155371785
710	1.11752903461456	-0.405842900276184	-20.3957118988037	0.00711201597005129	0.00191722682211548	-0.00522560812532902	0.00451462110504508
711	-0.830516874790192	0.243505731225014	-20.5905151367188	0.00191722682211548	0.00906006153672934	-0.00977104809135199	-0.00132951640989631
712	1.11752903461456	-0.730517208576202	-20.20090675354	-0.00100484199356288	-0.000355493422830477	-0.00490093370899558	-0.000680167751852423
713	0.468180358409882	-1.05519151687622	-20.20090675354	-0.00132951640989631	-0.00912170019000769	-0.00847235135734081	0.000618529506027699
714	0.468180358409882	-0.730517208576202	-20.2658405303955	-3.08191010844894e-05	-0.00295288790948689	0.00906006153672934	0.00354059832170606
715	-3.42791152000427	0.892854392528534	-20.8502559661865	-0.0104203969240189	0.00256657530553639	0.00159255252219737	0.00289124972186983
716	-0.181168273091316	0.243505731225014	-20.6554508209229	-0.00295288790948689	0.00516396993771195	-0.00684897974133492	0.00613799272105098
717	2.41622614860535	-0.405842900276184	-20.5255813598633	0.00516396993771195	0.00451462110504508	-0.00684897974133492	-0.00847235135734081
718	1.7668776512146	-0.730517208576202	-20.7203845977783	-0.00749832857400179	-0.00132951640989631	-0.00879702530801296	0.00548864435404539
719	1.7668776512146	-1.05519151687622	-20.3307762145996	0.00256657530553639	-0.00587495695799589	-0.00132951640989631	0.00516396993771195
720	-0.181168273091316	0.568180024623871	-20.5905151367188	0.00516396993771195	0.00159255252219737	-3.08191010844894e-05	0.00159255252219737
721	0.468180358409882	-1.05519151687622	-21.6294727325439	-0.0026282137259841	0.000293855206109583	-0.00327756232582033	0.00126787810586393
722	1.7668776512146	-0.730517208576202	-20.6554508209229	0.000618529506027699	0.00418994715437293	-0.0113944197073579	-0.00555028254166245
723	-2.77856278419495	0.892854392528534	-20.7853202819824	-0.0107450718060136	-0.00132951640989631	0.00159255252219737	0.00743668992072344
724	-1.47986555099487	-0.405842900276184	-20.3307762145996	0.00646266713738441	-0.0026282137259841	-0.00879702530801296	0.00191722682211548
725	1.7668776512146	-0.405842900276184	-20.5255813598633	0.00321592413820326	0.00646266713738441	-0.000680167751852423	-0.00522560812532902
726	1.7668776512146	-0.730517208576202	-20.7203845977783	0.00613799272105098	0.00938473641872406	-0.00360223650932312	0.00256657530553639
727	2.41622614860535	-0.405842900276184	-20.6554508209229	-0.00652430532500148	-0.000355493422830477	-0.00847235135734081	-0.00749832857400179
728	1.7668776512146	-1.05519151687622	-20.7203845977783	-0.0110697457566857	-0.00619963090866804	0.00289124972186983	-0.00100484199356288
729	1.11752903461456	-1.05519151687622	-20.5255813598633	-0.00132951640989631	-0.00717365415766835	0.00808603875339031	0.00970941036939621
730	-0.181168273091316	-0.0811685770750046	-20.7203845977783	0.000943203864153475	-0.00327756232582033	-0.000680167751852423	0.00516396993771195
731	-2.12921404838562	-0.405842900276184	-20.3957118988037	-0.00360223650932312	0.00678734155371785	-0.00619963090866804	-0.00197886489331722
732	-0.830516874790192	0.243505731225014	-20.2658405303955	0.00126787810586393	0.00711201597005129	-0.00619963090866804	-0.00457625929266214
733	1.7668776512146	0.243505731225014	-20.5255813598633	-3.08191010844894e-05	0.00451462110504508	-0.00100484199356288	0.00159255252219737
734	1.11752903461456	-0.405842900276184	-20.6554508209229	0.00808603875339031	-0.00392691092565656	0.00159255252219737	0.00906006153672934
735	-0.181168273091316	0.243505731225014	-20.7853202819824	-0.000680167751852423	0.00451462110504508	0.00548864435404539	0.00548864435404539
736	0.468180358409882	-1.05519151687622	-20.7203845977783	0.00418994715437293	-0.00749832857400179	-0.00717365415766835	-0.00132951640989631
737	1.7668776512146	-0.730517208576202	-20.5255813598633	-0.00490093370899558	0.00126787810586393	-0.00165419070981443	-0.00490093370899558
738	1.11752903461456	-0.730517208576202	-20.20090675354	-0.00360223650932312	0.000293855206109583	-0.00457625929266214	0.00906006153672934
739	-0.830516874790192	-0.730517208576202	-20.3957118988037	-0.00977104809135199	-0.00749832857400179	-0.00360223650932312	0.00711201597005129
740	1.7668776512146	-0.730517208576202	-20.7203845977783	0.00191722682211548	0.00256657530553639	0.00159255252219737	0.00613799272105098
741	0.468180358409882	0.243505731225014	-21.1099948883057	-3.08191010844894e-05	0.00418994715437293	-0.00295288790948689	0.00418994715437293
742	1.11752903461456	0.892854392528534	-20.6554508209229	-0.00230353930965066	0.00354059832170606	-0.00490093370899558	0.00126787810586393
743	-0.181168273091316	-0.405842900276184	-20.3307762145996	-0.00457625929266214	-0.00619963090866804	-0.00684897974133492	0.000618529506027699
744	1.11752903461456	-1.05519151687622	-20.5905151367188	-0.00425158534198999	-0.0136671401560307	-0.00490093370899558	0.00159255252219737
745	-0.181168273091316	-0.405842900276184	-20.1359710693359	-0.00165419070981443	0.011982130818069	0.000293855206109583	-0.00425158534198999
746	0.468180358409882	-0.730517208576202	-20.4606456756592	-0.00392691092565656	0.0100340843200684	0.00776136433705688	0.000293855206109583
747	-1.47986555099487	0.568180024623871	-20.4606456756592	-0.0104203969240189	0.00386527273803949	-0.0104203969240189	0.00386527273803949
748	-0.830516874790192	1.21752870082855	-20.915189743042	-0.00490093370899558	-0.000355493422830477	0.000943203864153475	0.000618529506027699
749	1.11752903461456	-0.405842900276184	-20.7853202819824	0.00289124972186983	0.00418994715437293	-0.00587495695799589	-0.0026282137259841
750	0.468180358409882	-1.05519151687622	-20.5255813598633	0.00581331877037883	-0.00197886489331722	0.00191722682211548	-3.08191010844894e-05
751	-0.181168273091316	0.243505731225014	-20.5255813598633	0.00418994715437293	-0.00749832857400179	-0.00360223650932312	0.00126787810586393
752	1.11752903461456	-1.70454013347626	-20.4606456756592	0.000943203864153475	-0.00490093370899558	-0.00847235135734081	-0.00230353930965066
753	-0.181168273091316	0.243505731225014	-20.8502559661865	-0.00425158534198999	0.00289124972186983	-0.00392691092565656	-0.00555028254166245
754	-0.830516874790192	-0.405842900276184	-20.6554508209229	0.000293855206109583	0.000943203864153475	0.00646266713738441	0.00354059832170606
755	0.468180358409882	-0.0811685770750046	-20.7853202819824	0.00418994715437293	0.00321592413820326	-0.00165419070981443	0.00321592413820326
756	1.11752903461456	0.568180024623871	-20.7203845977783	-0.00717365415766835	0.00386527273803949	-0.00977104809135199	-0.00684897974133492
757	-0.830516874790192	0.243505731225014	-20.8502559661865	-0.00425158534198999	0.00418994715437293	-0.00522560812532902	0.00354059832170606
758	1.11752903461456	-0.0811685770750046	-20.20090675354	-0.00490093370899558	0.00321592413820326	-0.00425158534198999	-3.08191010844894e-05
759	-0.181168273091316	0.243505731225014	-20.915189743042	0.00126787810586393	-0.00522560812532902	0.00159255252219737	0.00289124972186983
760	1.11752903461456	-1.70454013347626	-20.5905151367188	0.00678734155371785	-0.0133424662053585	0.00516396993771195	0.000293855206109583
761	2.41622614860535	-0.405842900276184	-20.4606456756592	0.000293855206109583	0.00321592413820326	-0.00295288790948689	0.000293855206109583
762	-3.42791152000427	0.568180024623871	-20.7203845977783	-0.00684897974133492	0.00126787810586393	-0.00912170019000769	-0.00555028254166245
763	0.468180358409882	0.243505731225014	-20.6554508209229	-0.00782300252467394	0.00548864435404539	0.00938473641872406	-0.00132951640989631
764	2.41622614860535	-1.05519151687622	-20.2658405303955	0.00581331877037883	0.00451462110504508	-0.00490093370899558	0.00386527273803949
765	1.11752903461456	-0.730517208576202	-20.8502559661865	0.00191722682211548	0.01100810803473	0.0022419011220336	-0.00197886489331722
766	-0.181168273091316	0.243505731225014	-20.7203845977783	0.000293855206109583	0.00808603875339031	-0.00749832857400179	-0.00360223650932312
767	-0.181168273091316	-0.405842900276184	-20.915189743042	-0.00490093370899558	-0.00392691092565656	-0.00295288790948689	0.00126787810586393
768	0.468180358409882	-0.0811685770750046	-20.7203845977783	0.00354059832170606	0.00354059832170606	0.00354059832170606	-0.000680167751852423
769	1.7668776512146	-0.730517208576202	-20.7853202819824	-0.00522560812532902	-0.00197886489331722	-0.00522560812532902	0.00418994715437293
770	-1.47986555099487	-0.405842900276184	-20.3307762145996	0.00354059832170606	0.00483929552137852	0.0116574559360743	0.00321592413820326
771	-0.181168273091316	0.568180024623871	-20.3307762145996	0.00418994715437293	0.000618529506027699	-0.0130177913233638	-0.00555028254166245
772	2.41622614860535	-0.730517208576202	-20.7853202819824	-0.00132951640989631	0.00386527273803949	-0.00490093370899558	-3.08191010844894e-05
773	1.11752903461456	-0.0811685770750046	-21.0450592041016	-0.00457625929266214	-0.000680167751852423	-3.08191010844894e-05	-0.00360223650932312
774	1.11752903461456	-1.05519151687622	-20.3957118988037	0.00126787810586393	-0.00717365415766835	0.00516396993771195	-3.08191010844894e-05
775	2.41622614860535	-1.37986588478088	-20.5905151367188	0.00451462110504508	-0.0110697457566857	-0.00165419070981443	0.000943203864153475
776	1.11752903461456	-0.730517208576202	-20.6554508209229	-0.00295288790948689	-0.00944637414067984	0.00483929552137852	0.00581331877037883
777	0.468180358409882	0.243505731225014	-20.20090675354	0.000618529506027699	0.00451462110504508	-0.0110697457566857	0.00451462110504508
778	-0.830516874790192	0.243505731225014	-20.5255813598633	-0.00879702530801296	0.00354059832170606	0.00483929552137852	0.0022419011220336
779	1.11752903461456	-0.730517208576202	-20.5905151367188	0.000943203864153475	0.00191722682211548	-0.00327756232582033	-0.00197886489331722
780	2.41622614860535	-0.405842900276184	-20.3957118988037	-0.0026282137259841	-0.00165419070981443	-0.00360223650932312	0.00483929552137852
781	-0.181168273091316	0.243505731225014	-20.7853202819824	-0.00132951640989631	0.00483929552137852	-0.00717365415766835	-0.000355493422830477
782	1.7668776512146	-0.405842900276184	-20.2658405303955	-0.00555028254166245	0.0103587592020631	-0.0107450718060136	0.00191722682211548
783	2.41622614860535	-1.37986588478088	-20.0061016082764	-3.08191010844894e-05	-0.00457625929266214	-0.00392691092565656	0.00321592413820326
784	-0.181168273091316	0.243505731225014	-20.20090675354	-3.08191010844894e-05	0.00126787810586393	0.000943203864153475	0.0022419011220336
785	1.11752903461456	-0.405842900276184	-20.3307762145996	-0.00782300252467394	-0.00230353930965066	0.00678734155371785	0.00354059832170606
786	-0.181168273091316	-0.730517208576202	-20.7203845977783	-0.00522560812532902	-3.08191010844894e-05	-0.0159398596733809	0.00743668992072344
787	1.11752903461456	-0.0811685770750046	-20.6554508209229	0.000618529506027699	-0.0026282137259841	-0.00555028254166245	0.00126787810586393
788	1.11752903461456	-0.405842900276184	-20.3957118988037	0.000943203864153475	0.000618529506027699	0.00386527273803949	-0.000680167751852423
789	2.41622614860535	-0.730517208576202	-20.3957118988037	-0.00197886489331722	0.000293855206109583	-0.00327756232582033	0.00613799272105098
790	-0.181168273091316	0.243505731225014	-20.20090675354	0.000943203864153475	0.000293855206109583	0.00613799272105098	0.00191722682211548
791	1.11752903461456	-0.730517208576202	-20.915189743042	-0.00100484199356288	-0.00490093370899558	-0.0107450718060136	-0.00230353930965066
792	1.7668776512146	-1.05519151687622	-20.6554508209229	-0.00295288790948689	-0.00392691092565656	0.0022419011220336	-0.00490093370899558
793	0.468180358409882	-0.730517208576202	-20.6554508209229	-0.00197886489331722	0.00191722682211548	0.000943203864153475	0.000293855206109583
794	-3.42791152000427	0.243505731225014	-20.6554508209229	-0.0100957229733467	-0.00392691092565656	-0.00392691092565656	0.0132808275520802
795	1.11752903461456	-0.730517208576202	-20.3957118988037	0.00483929552137852	0.00548864435404539	0.00126787810586393	0.00321592413820326
796	1.11752903461456	-0.405842900276184	-20.2658405303955	-0.00392691092565656	0.00256657530553639	0.000618529506027699	0.00191722682211548
797	2.41622614860535	-0.405842900276184	-20.7203845977783	-0.00100484199356288	0.00808603875339031	-0.0117190945893526	0.00321592413820326
798	1.11752903461456	-0.405842900276184	-20.5255813598633	0.00386527273803949	-0.00197886489331722	0.00289124972186983	-0.00717365415766835
799	2.41622614860535	-2.02921438217163	-20.3307762145996	-0.00425158534198999	0.000293855206109583	-0.00295288790948689	0.00646266713738441
800	1.11752903461456	-0.0811685770750046	-20.6554508209229	0.00516396993771195	-0.00327756232582033	0.00841071270406246	0.00126787810586393
801	-0.181168273091316	0.243505731225014	-20.5255813598633	-0.00879702530801296	0.0113327819854021	-0.00360223650932312	0.000618529506027699
802	-2.77856278419495	-0.405842900276184	-19.9411678314209	-0.00652430532500148	0.00256657530553639	-0.00912170019000769	0.00548864435404539
803	2.41622614860535	-0.730517208576202	-19.9411678314209	-0.000355493422830477	-0.00100484199356288	-0.00100484199356288	0.00451462110504508
804	-0.181168273091316	0.568180024623871	-20.8502559661865	-0.00684897974133492	0.00613799272105098	0.00191722682211548	0.00776136433705688
805	-0.181168273091316	0.892854392528534	-20.7203845977783	0.00678734155371785	0.00191722682211548	0.00841071270406246	0.00418994715437293
806	1.7668776512146	-1.05519151687622	-20.5905151367188	0.00743668992072344	0.0113327819854021	0.00256657530553639	0.00354059832170606
807	0.468180358409882	-1.70454013347626	-20.2658405303955	-0.0026282137259841	0.00451462110504508	-0.000680167751852423	-0.00522560812532902
808	1.7668776512146	-1.37986588478088	-20.1359710693359	-0.00749832857400179	-0.00360223650932312	-0.00230353930965066	0.00386527273803949
809	-0.830516874790192	0.243505731225014	-20.3307762145996	0.000618529506027699	0.00776136433705688	0.00483929552137852	0.0022419011220336
810	-2.77856278419495	0.568180024623871	-20.915189743042	-0.00749832857400179	0.00808603875339031	0.000943203864153475	0.00451462110504508
811	1.7668776512146	-0.730517208576202	-20.3307762145996	0.000293855206109583	0.00516396993771195	-0.00295288790948689	0.00289124972186983
812	0.468180358409882	0.892854392528534	-20.8502559661865	-0.00619963090866804	0.00873538758605719	-0.00912170019000769	-0.00814767740666866
813	1.11752903461456	-0.0811685770750046	-20.6554508209229	0.00386527273803949	0.00321592413820326	0.00289124972186983	-0.00425158534198999
814	1.11752903461456	-0.0811685770750046	-20.7203845977783	0.00678734155371785	-0.00360223650932312	0.00159255252219737	0.00906006153672934
815	0.468180358409882	-0.405842900276184	-20.6554508209229	0.00191722682211548	-0.00327756232582033	0.011982130818069	0.00483929552137852
816	0.468180358409882	-0.730517208576202	-20.20090675354	-0.00100484199356288	0.00613799272105098	-0.00814767740666866	-0.000680167751852423
817	1.11752903461456	-1.05519151687622	-20.3957118988037	-0.00197886489331722	0.00548864435404539	-0.00555028254166245	-0.00295288790948689
818	-0.830516874790192	-0.405842900276184	-20.6554508209229	-0.0133424662053585	0.00191722682211548	0.000943203864153475	-0.000680167751852423
819	0.468180358409882	-1.05519151687622	-20.5905151367188	-0.00555028254166245	0.00191722682211548	-0.00847235135734081	0.00321592413820326
820	-0.181168273091316	0.568180024623871	-20.9801254272461	0.000618529506027699	0.00126787810586393	-0.0188619289547205	0.000943203864153475
821	1.7668776512146	-0.405842900276184	-20.7203845977783	0.00159255252219737	0.00646266713738441	-0.0318489037454128	-0.00392691092565656
822	0.468180358409882	0.243505731225014	-20.2658405303955	-0.000355493422830477	-0.00425158534198999	-0.0328229255974293	-0.00684897974133492
823	-0.181168273091316	-0.730517208576202	-20.3957118988037	-0.00327756232582033	-0.00360223650932312	-0.0263294391334057	-0.00425158534198999
824	1.11752903461456	-0.730517208576202	-20.4606456756592	0.00191722682211548	0.00516396993771195	-0.0201606266200542	0.000293855206109583
825	-0.830516874790192	0.568180024623871	-20.5905151367188	-0.00490093370899558	0.00191722682211548	-0.0227580219507217	0.00159255252219737
826	-2.77856278419495	0.243505731225014	-20.7853202819824	-0.00619963090866804	0.0136055024340749	-0.0247060675173998	-0.00197886489331722
827	0.468180358409882	0.243505731225014	-20.2658405303955	0.000618529506027699	0.0106834331527352	-0.0107450718060136	-0.00295288790948689
828	1.11752903461456	0.568180024623871	-20.8502559661865	-0.0026282137259841	0.00548864435404539	-0.00100484199356288	-0.00392691092565656
829	-0.830516874790192	0.892854392528534	-20.7203845977783	0.00126787810586393	0.00256657530553639	0.00289124972186983	0.00354059832170606
830	0.468180358409882	-1.37986588478088	-20.6554508209229	0.00354059832170606	0.000943203864153475	0.00970941036939621	0.00126787810586393
831	0.468180358409882	-0.405842900276184	-20.7203845977783	0.000943203864153475	-0.00814767740666866	0.00256657530553639	-0.00327756232582033
832	1.7668776512146	-0.0811685770750046	-20.8502559661865	-0.00100484199356288	0.000618529506027699	0.0132808275520802	-0.00977104809135199
833	-2.12921404838562	0.568180024623871	-20.6554508209229	-0.00652430532500148	0.00126787810586393	0.0136055024340749	-0.00327756232582033
834	0.468180358409882	-0.405842900276184	-20.6554508209229	-0.00392691092565656	-0.0026282137259841	0.0162028968334198	0.00776136433705688
835	0.468180358409882	1.21752870082855	-20.5905151367188	0.00841071270406246	-0.00295288790948689	0.0252937767654657	-0.00425158534198999
836	0.468180358409882	-0.0811685770750046	-20.915189743042	-0.00100484199356288	0.00191722682211548	0.00289124972186983	0.00126787810586393
837	1.11752903461456	-1.05519151687622	-20.5255813598633	0.000293855206109583	-0.00652430532500148	-0.00165419070981443	-0.00652430532500148
838	0.468180358409882	-0.730517208576202	-20.5255813598633	0.00354059832170606	-0.00230353930965066	0.00191722682211548	-0.00587495695799589
839	0.468180358409882	-1.05519151687622	-20.7203845977783	-0.00684897974133492	-0.0104203969240189	0.00289124972186983	0.00256657530553639
840	-0.830516874790192	0.568180024623871	-20.7853202819824	0.00581331877037883	0.00743668992072344	-0.00555028254166245	0.00126787810586393
841	-0.830516874790192	-0.405842900276184	-20.3307762145996	-0.00100484199356288	0.00418994715437293	-0.00360223650932312	0.00256657530553639
842	-2.12921404838562	0.568180024623871	-20.5255813598633	-0.00457625929266214	0.00191722682211548	-0.00100484199356288	0.00126787810586393
843	-0.181168273091316	1.21752870082855	-20.9801254272461	0.000293855206109583	0.000293855206109583	0.00256657530553639	0.00126787810586393
844	2.41622614860535	-0.405842900276184	-20.7853202819824	-0.00490093370899558	0.0022419011220336	0.00646266713738441	0.0103587592020631
845	2.41622614860535	-1.05519151687622	-20.7203845977783	0.00418994715437293	0.0022419011220336	-0.00490093370899558	-0.00360223650932312
846	-0.181168273091316	0.243505731225014	-20.915189743042	0.000618529506027699	0.000293855206109583	-0.000355493422830477	0.00386527273803949
847	-0.830516874790192	-0.730517208576202	-20.5905151367188	0.00289124972186983	-0.00360223650932312	-0.00652430532500148	-0.00100484199356288
848	1.7668776512146	-0.730517208576202	-20.20090675354	-0.00555028254166245	-0.00457625929266214	0.00711201597005129	-0.00457625929266214
849	-0.181168273091316	-0.405842900276184	-20.5905151367188	-0.00879702530801296	0.00678734155371785	0.0022419011220336	0.00646266713738441
850	-0.181168273091316	-0.0811685770750046	-20.7203845977783	0.00451462110504508	-0.00652430532500148	-0.00457625929266214	0.00516396993771195
851	-0.181168273091316	0.243505731225014	-20.915189743042	0.000943203864153475	0.00159255252219737	-0.00230353930965066	-0.00555028254166245
852	1.11752903461456	-0.405842900276184	-20.8502559661865	-0.00197886489331722	-3.08191010844894e-05	-0.0113944197073579	-0.00295288790948689
853	0.468180358409882	0.243505731225014	-20.6554508209229	-0.00132951640989631	-0.00132951640989631	-0.00587495695799589	-0.00230353930965066
854	1.11752903461456	-1.37986588478088	-20.2658405303955	-0.00165419070981443	-0.00684897974133492	0.00483929552137852	0.00321592413820326
855	0.468180358409882	-0.405842900276184	-20.5255813598633	0.00516396993771195	-0.00327756232582033	-0.00555028254166245	0.000943203864153475
856	-0.830516874790192	0.892854392528534	-20.8502559661865	0.000293855206109583	0.00386527273803949	-0.0107450718060136	-0.00490093370899558
857	-2.77856278419495	0.892854392528534	-20.7853202819824	-0.00197886489331722	0.00483929552137852	-0.00652430532500148	-0.000680167751852423
858	-0.181168273091316	0.243505731225014	-20.7853202819824	-0.000355493422830477	-0.0026282137259841	-0.00392691092565656	-0.000355493422830477
859	1.11752903461456	0.243505731225014	-20.8502559661865	-0.000355493422830477	0.00126787810586393	0.00646266713738441	0.00581331877037883
860	1.11752903461456	-0.405842900276184	-20.8502559661865	0.00711201597005129	0.00743668992072344	-0.00847235135734081	0.000618529506027699
861	1.11752903461456	-1.05519151687622	-20.1359710693359	-0.00327756232582033	0.00126787810586393	-3.08191010844894e-05	-0.00684897974133492
862	0.468180358409882	-1.05519151687622	-20.9801254272461	-0.00295288790948689	-0.00684897974133492	-0.00197886489331722	-0.00944637414067984
863	-0.181168273091316	-0.730517208576202	-20.9801254272461	-0.00100484199356288	-0.00425158534198999	-0.00879702530801296	0.00711201597005129
864	-1.47986555099487	0.568180024623871	-20.7853202819824	-3.08191010844894e-05	0.00646266713738441	-0.00360223650932312	0.00256657530553639
865	-0.830516874790192	-0.405842900276184	-20.5255813598633	0.000618529506027699	0.01100810803473	-0.0165892094373703	-0.0026282137259841
866	1.7668776512146	-0.405842900276184	-21.2398643493652	0.00743668992072344	0.0165275707840919	-0.0224333461374044	0.00256657530553639
867	3.06557488441467	-0.0811685770750046	-21.1099948883057	0.00354059832170606	0.00711201597005129	-0.0247060675173998	0.00483929552137852
868	1.11752903461456	-0.405842900276184	-21.4996032714844	0.00321592413820326	0.00483929552137852	-0.0143164889886975	-0.00457625929266214
869	-1.47986555099487	-1.05519151687622	-20.5255813598633	0.0022419011220336	-0.00295288790948689	-0.00197886489331722	0.00678734155371785
870	0.468180358409882	-0.730517208576202	-20.8502559661865	-0.00197886489331722	-0.0104203969240189	-0.00555028254166245	0.00581331877037883
871	1.11752903461456	-0.405842900276184	-20.5255813598633	0.00159255252219737	0.00418994715437293	-0.000680167751852423	-0.00295288790948689
872	-0.830516874790192	0.243505731225014	-21.3697338104248	-3.08191010844894e-05	0.00516396993771195	0.00743668992072344	0.00191722682211548
873	-0.830516874790192	0.243505731225014	-20.5255813598633	-0.00717365415766835	-0.00522560812532902	0.0103587592020631	0.00516396993771195
874	0.468180358409882	-0.0811685770750046	-20.3307762145996	-0.00360223650932312	0.00548864435404539	0.0178262684494257	0.00548864435404539
875	1.7668776512146	-0.405842900276184	-20.8502559661865	0.00483929552137852	-0.00425158534198999	0.00841071270406246	0.000943203864153475
876	0.468180358409882	-0.0811685770750046	-21.1099948883057	0.00646266713738441	0.00483929552137852	0.0155535480007529	-0.00360223650932312
877	-0.181168273091316	0.243505731225014	-20.7853202819824	-0.00619963090866804	-0.00555028254166245	0.00418994715437293	0.00126787810586393
878	-0.181168273091316	-1.05519151687622	-20.7203845977783	0.000943203864153475	-0.0100957229733467	-0.00555028254166245	0.00678734155371785
879	1.11752903461456	-0.0811685770750046	-20.6554508209229	0.000943203864153475	-0.00197886489331722	0.011982130818069	0.00191722682211548
880	0.468180358409882	-0.405842900276184	-20.0061016082764	-0.000680167751852423	0.00256657530553639	0.00354059832170606	0.00256657530553639
881	-1.47986555099487	-0.405842900276184	-20.5905151367188	-0.00619963090866804	-0.000355493422830477	0.00354059832170606	-0.000680167751852423
882	-0.181168273091316	0.568180024623871	-21.0450592041016	0.00159255252219737	0.00418994715437293	-0.00327756232582033	-0.00360223650932312
883	1.11752903461456	-0.730517208576202	-20.7853202819824	0.000943203864153475	0.000943203864153475	-0.00814767740666866	-0.00587495695799589
884	1.11752903461456	0.568180024623871	-20.915189743042	0.000293855206109583	0.00516396993771195	-0.00814767740666866	0.00646266713738441
885	-0.181168273091316	0.568180024623871	-20.5255813598633	-0.00100484199356288	-0.00100484199356288	-0.00392691092565656	0.00678734155371785
886	0.468180358409882	-1.70454013347626	-20.0710372924805	0.00159255252219737	-0.0110697457566857	-0.0169138833880424	-0.00522560812532902
887	1.11752903461456	-0.730517208576202	-21.2398643493652	-0.00100484199356288	-0.00360223650932312	-0.00327756232582033	-3.08191010844894e-05
888	-0.830516874790192	0.892854392528534	-20.7853202819824	-0.00425158534198999	0.00321592413820326	0.00321592413820326	-0.00295288790948689
889	-4.07726001739502	0.243505731225014	-20.915189743042	-0.00749832857400179	0.00159255252219737	-0.000355493422830477	0.00678734155371785
890	1.11752903461456	-0.405842900276184	-20.6554508209229	0.00191722682211548	0.0022419011220336	0.00321592413820326	0.000943203864153475
891	-0.181168273091316	0.243505731225014	-20.6554508209229	0.000618529506027699	0.00321592413820326	-0.00360223650932312	0.0022419011220336
892	-0.181168273091316	0.892854392528534	-20.5905151367188	-0.00555028254166245	0.00451462110504508	-0.00165419070981443	0.000293855206109583
893	1.7668776512146	-0.730517208576202	-20.3957118988037	-0.000355493422830477	-3.08191010844894e-05	0.0022419011220336	-3.08191010844894e-05
894	-0.830516874790192	-0.730517208576202	-20.7203845977783	-0.00522560812532902	-0.00879702530801296	0.020423661917448	0.00321592413820326
895	2.41622614860535	-1.05519151687622	-20.5905151367188	0.000293855206109583	-3.08191010844894e-05	0.00289124972186983	0.0132808275520802
896	-0.830516874790192	-0.730517208576202	-20.915189743042	-0.00847235135734081	-0.00392691092565656	0.00873538758605719	-0.00165419070981443
897	-1.47986555099487	0.568180024623871	-20.7203845977783	-0.0113944197073579	0.000943203864153475	-0.00457625929266214	0.00289124972186983
898	1.11752903461456	0.568180024623871	-20.7203845977783	0.00289124972186983	0.00516396993771195	-0.0026282137259841	-0.00457625929266214
899	1.7668776512146	0.568180024623871	-20.7853202819824	-0.00717365415766835	0.000618529506027699	0.00191722682211548	0.00841071270406246
900	1.11752903461456	-0.405842900276184	-20.5905151367188	0.00581331877037883	0.00256657530553639	-0.00165419070981443	0.00159255252219737
901	1.11752903461456	-0.0811685770750046	-20.7203845977783	0.00256657530553639	-0.000355493422830477	0.000293855206109583	-0.00392691092565656
902	-0.181168273091316	-0.730517208576202	-21.0450592041016	-0.00490093370899558	0.00386527273803949	-0.00457625929266214	-0.00392691092565656
903	1.7668776512146	-1.05519151687622	-20.2658405303955	0.00354059832170606	-3.08191010844894e-05	-0.0026282137259841	-0.00327756232582033
904	-0.830516874790192	0.243505731225014	-20.4606456756592	-0.0149658378213644	0.00159255252219737	0.00159255252219737	0.000293855206109583
905	-0.830516874790192	0.243505731225014	-20.5905151367188	-0.0026282137259841	0.00906006153672934	-0.00327756232582033	0.0022419011220336
906	-0.181168273091316	0.243505731225014	-20.6554508209229	0.00289124972186983	0.00126787810586393	0.00548864435404539	-0.00717365415766835
907	0.468180358409882	0.243505731225014	-21.1099948883057	-3.08191010844894e-05	0.00516396993771195	-0.0126931173726916	-3.08191010844894e-05
908	-0.830516874790192	0.243505731225014	-20.7203845977783	-3.08191010844894e-05	0.00321592413820326	0.00321592413820326	-3.08191010844894e-05
909	1.11752903461456	-1.37986588478088	-20.7853202819824	-0.00165419070981443	-0.00165419070981443	0.000618529506027699	0.00808603875339031
910	1.11752903461456	-1.05519151687622	-20.5255813598633	0.00418994715437293	-0.00684897974133492	-0.00100484199356288	0.00191722682211548
911	-1.47986555099487	0.568180024623871	-20.6554508209229	0.00191722682211548	0.00451462110504508	0.000943203864153475	0.00159255252219737
912	-2.77856278419495	0.568180024623871	-20.4606456756592	-0.00717365415766835	0.00613799272105098	-0.00132951640989631	0.00354059832170606
913	1.11752903461456	-0.405842900276184	-20.5255813598633	-0.00197886489331722	-0.00197886489331722	0.00483929552137852	0.00256657530553639
914	0.468180358409882	0.243505731225014	-20.915189743042	0.00159255252219737	0.00289124972186983	-0.0107450718060136	0.01100810803473
915	2.41622614860535	-1.05519151687622	-20.7203845977783	-0.00132951640989631	-0.00490093370899558	-0.00392691092565656	0.00126787810586393
916	2.41622614860535	-0.0811685770750046	-20.6554508209229	0.00191722682211548	-0.00197886489331722	-0.00555028254166245	-0.00490093370899558
917	1.7668776512146	-1.05519151687622	-20.5255813598633	0.0022419011220336	-0.00295288790948689	-0.00587495695799589	0.000943203864153475
918	2.41622614860535	-0.0811685770750046	-20.5255813598633	-0.0026282137259841	-0.00425158534198999	0.0022419011220336	0.00191722682211548
919	-0.181168273091316	-0.405842900276184	-20.5255813598633	-0.00522560812532902	0.00321592413820326	0.000293855206109583	0.0116574559360743
920	-0.830516874790192	-0.405842900276184	-20.3957118988037	-0.00165419070981443	0.00841071270406246	-0.00490093370899558	0.00354059832170606
921	0.468180358409882	0.243505731225014	-20.5905151367188	-0.00132951640989631	0.00581331877037883	-0.00717365415766835	-0.00392691092565656
922	1.11752903461456	-0.405842900276184	-20.5255813598633	0.00321592413820326	0.00418994715437293	-0.00879702530801296	-0.00490093370899558
923	1.7668776512146	-0.730517208576202	-20.5905151367188	-0.00100484199356288	-0.00197886489331722	-0.0110697457566857	-0.0026282137259841
924	1.11752903461456	-0.405842900276184	-20.6554508209229	0.00159255252219737	-0.00652430532500148	0.000293855206109583	-0.000355493422830477
925	0.468180358409882	-0.730517208576202	-20.5255813598633	0.00289124972186983	-0.00782300252467394	-0.00847235135734081	0.0113327819854021
926	1.11752903461456	0.243505731225014	-20.915189743042	0.000618529506027699	0.00354059832170606	-0.000355493422830477	-0.00619963090866804
927	-2.12921404838562	1.21752870082855	-20.915189743042	-0.0107450718060136	0.00516396993771195	-0.00230353930965066	-0.00327756232582033
928	-1.47986555099487	0.243505731225014	-20.5905151367188	-0.00912170019000769	0.000293855206109583	0.00548864435404539	0.00711201597005129
929	3.06557488441467	-0.730517208576202	-20.5905151367188	0.00386527273803949	-0.000355493422830477	0.00191722682211548	0.00678734155371785
930	-0.181168273091316	0.243505731225014	-20.7203845977783	0.0022419011220336	-3.08191010844894e-05	-0.00457625929266214	0.00776136433705688
931	1.7668776512146	0.568180024623871	-20.3957118988037	0.00516396993771195	0.00418994715437293	-0.00749832857400179	0.00451462110504508
932	1.7668776512146	-0.730517208576202	-20.8502559661865	-0.00782300252467394	0.00126787810586393	0.00581331877037883	-0.0026282137259841
933	2.41622614860535	-1.70454013347626	-20.4606456756592	0.00418994715437293	-0.0100957229733467	-0.00652430532500148	0.000618529506027699
934	-0.830516874790192	0.243505731225014	-20.5255813598633	-0.00230353930965066	-0.000355493422830477	-0.000680167751852423	0.00386527273803949
935	-1.47986555099487	-1.05519151687622	-20.5255813598633	-0.00490093370899558	0.00386527273803949	-0.00100484199356288	0.00418994715437293
936	0.468180358409882	-0.0811685770750046	-20.5255813598633	-0.00652430532500148	0.0116574559360743	-0.00490093370899558	0.00354059832170606
937	1.11752903461456	-0.730517208576202	-20.3957118988037	-0.00295288790948689	-0.00295288790948689	-0.00814767740666866	-0.00360223650932312
938	1.11752903461456	-0.730517208576202	-20.7203845977783	-0.00360223650932312	0.00548864435404539	-0.00522560812532902	-0.0026282137259841
939	0.468180358409882	-0.405842900276184	-20.7203845977783	-0.00327756232582033	0.000618529506027699	-0.00165419070981443	0.00126787810586393
940	2.41622614860535	-1.37986588478088	-20.5905151367188	0.00386527273803949	-0.00230353930965066	0.000943203864153475	0.00548864435404539
941	-0.181168273091316	-0.405842900276184	-20.915189743042	0.00126787810586393	0.00581331877037883	-0.00749832857400179	-0.00782300252467394
942	1.7668776512146	-0.730517208576202	-20.1359710693359	-0.00912170019000769	0.012956153601408	-0.00132951640989631	0.00289124972186983
943	-1.47986555099487	-0.405842900276184	-20.0710372924805	-0.00230353930965066	0.00289124972186983	-0.000680167751852423	-3.08191010844894e-05
944	0.468180358409882	-0.0811685770750046	-19.9411678314209	-0.00619963090866804	0.00938473641872406	0.00289124972186983	0.00841071270406246
945	-1.47986555099487	0.243505731225014	-20.5905151367188	0.00386527273803949	0.00483929552137852	-0.00197886489331722	0.00581331877037883
946	1.11752903461456	0.568180024623871	-20.8502559661865	0.000618529506027699	0.0142548503354192	-0.00749832857400179	-0.00457625929266214
947	0.468180358409882	0.243505731225014	-21.0450592041016	0.000618529506027699	0.00483929552137852	-0.00425158534198999	-0.00360223650932312
948	1.7668776512146	-0.730517208576202	-20.3307762145996	-0.00522560812532902	0.000293855206109583	-0.00684897974133492	0.00159255252219737
949	2.41622614860535	-1.70454013347626	-20.3957118988037	0.00386527273803949	-0.00782300252467394	0.000293855206109583	-0.00652430532500148
950	-0.181168273091316	0.568180024623871	-21.3048000335693	-0.00165419070981443	0.0022419011220336	-0.00717365415766835	0.00418994715437293
951	-0.830516874790192	-0.730517208576202	-20.5255813598633	-0.0026282137259841	0.00354059832170606	-0.00912170019000769	-3.08191010844894e-05
952	0.468180358409882	-0.405842900276184	-20.7853202819824	-0.00100484199356288	0.00516396993771195	-0.0113944197073579	-0.00100484199356288
953	1.11752903461456	-0.730517208576202	-20.6554508209229	0.00191722682211548	0.00581331877037883	0.00516396993771195	0.000293855206109583
954	0.468180358409882	0.568180024623871	-21.1099948883057	0.0022419011220336	0.00191722682211548	-0.000680167751852423	0.00418994715437293
955	0.468180358409882	0.568180024623871	-20.5255813598633	0.00386527273803949	0.00126787810586393	0.00159255252219737	0.00289124972186983
956	1.7668776512146	-1.37986588478088	-20.3307762145996	0.00159255252219737	-0.00425158534198999	-0.000680167751852423	-0.000355493422830477
957	1.7668776512146	-1.70454013347626	-20.3307762145996	-0.00717365415766835	0.00354059832170606	-0.00490093370899558	-0.00295288790948689
958	1.11752903461456	-0.0811685770750046	-20.7853202819824	-0.00619963090866804	0.000618529506027699	-0.00230353930965066	-0.00814767740666866
959	-0.830516874790192	-0.405842900276184	-20.5905151367188	-0.00327756232582033	0.00646266713738441	0.000293855206109583	0.0145795252174139
960	-0.181168273091316	-0.0811685770750046	-20.4606456756592	-0.00587495695799589	0.00711201597005129	0.00289124972186983	0.00581331877037883
961	-0.181168273091316	0.892854392528534	-20.7853202819824	0.00354059832170606	0.00711201597005129	-0.00977104809135199	0.00256657530553639
962	1.7668776512146	-0.730517208576202	-20.6554508209229	-0.000355493422830477	0.00841071270406246	-3.08191010844894e-05	-0.0100957229733467
963	-0.181168273091316	0.243505731225014	-20.4606456756592	-0.000680167751852423	0.000293855206109583	0.000618529506027699	-0.00327756232582033
964	1.7668776512146	-1.05519151687622	-20.2658405303955	0.00613799272105098	-0.00490093370899558	0.00678734155371785	-0.00360223650932312
965	1.7668776512146	-0.0811685770750046	-20.9801254272461	0.000618529506027699	-0.00295288790948689	0.000618529506027699	-0.00100484199356288
966	-0.181168273091316	0.243505731225014	-20.7203845977783	-3.08191010844894e-05	0.00613799272105098	-0.00717365415766835	-0.00847235135734081
967	-1.47986555099487	0.243505731225014	-20.4606456756592	-0.00977104809135199	0.0103587592020631	-0.00327756232582033	0.00289124972186983
968	1.11752903461456	-0.730517208576202	-20.3307762145996	-3.08191010844894e-05	0.000618529506027699	-0.00360223650932312	0.00516396993771195
969	2.41622614860535	-0.405842900276184	-20.0061016082764	0.00386527273803949	-0.00392691092565656	0.00711201597005129	0.00159255252219737
970	-0.181168273091316	0.892854392528534	-20.5255813598633	0.00483929552137852	0.00970941036939621	-0.00749832857400179	0.00581331877037883
971	2.41622614860535	-0.730517208576202	-20.7203845977783	0.0123068047687411	0.00191722682211548	-0.00165419070981443	0.000943203864153475
972	1.11752903461456	-1.70454013347626	-20.5905151367188	-3.08191010844894e-05	-0.00782300252467394	-0.00425158534198999	-0.00197886489331722
973	-0.181168273091316	-0.730517208576202	-20.1359710693359	-0.00132951640989631	-0.00295288790948689	-0.00295288790948689	0.0100340843200684
974	-0.181168273091316	0.243505731225014	-20.915189743042	-0.00295288790948689	-0.00197886489331722	0.00418994715437293	0.0123068047687411
975	-2.12921404838562	0.892854392528534	-20.5255813598633	-0.00782300252467394	0.00613799272105098	0.00516396993771195	0.00613799272105098
976	1.7668776512146	-1.05519151687622	-20.0061016082764	0.00289124972186983	0.00646266713738441	-0.0107450718060136	0.000618529506027699
977	1.11752903461456	-1.05519151687622	-20.8502559661865	-0.00327756232582033	0.00711201597005129	-0.00132951640989631	-0.00749832857400179
978	1.11752903461456	-0.405842900276184	-21.0450592041016	0.00386527273803949	0.000618529506027699	-0.00230353930965066	-0.00230353930965066
979	1.11752903461456	-1.05519151687622	-20.5905151367188	0.00711201597005129	-0.00165419070981443	0.0022419011220336	0.00938473641872406
980	1.7668776512146	-1.37986588478088	-20.5905151367188	0.00711201597005129	-0.00360223650932312	0.0022419011220336	0.00776136433705688
981	-0.181168273091316	-1.05519151687622	-20.3957118988037	-0.00360223650932312	-0.000355493422830477	-0.00814767740666866	0.000293855206109583
982	0.468180358409882	0.243505731225014	-20.3307762145996	-0.00457625929266214	0.00548864435404539	-0.00197886489331722	-0.00490093370899558
983	-2.12921404838562	0.243505731225014	-20.5905151367188	-0.0139918150380254	0.00159255252219737	0.00289124972186983	-0.00295288790948689
984	-0.830516874790192	-0.405842900276184	-20.5255813598633	-0.00100484199356288	-0.000680167751852423	-0.00457625929266214	0.00613799272105098
985	2.41622614860535	-0.730517208576202	-20.4606456756592	-0.00165419070981443	0.00711201597005129	-0.00197886489331722	0.00873538758605719
986	1.7668776512146	-0.0811685770750046	-20.4606456756592	0.00159255252219737	0.00646266713738441	-0.00847235135734081	-0.00522560812532902
987	-0.181168273091316	-0.730517208576202	-20.5255813598633	0.00126787810586393	0.00451462110504508	0.00256657530553639	-0.000355493422830477
988	0.468180358409882	-0.405842900276184	-20.5255813598633	-0.00165419070981443	-0.00717365415766835	0.00159255252219737	0.00711201597005129
989	1.11752903461456	-0.405842900276184	-20.4606456756592	0.0022419011220336	0.000618529506027699	0.011982130818069	0.0132808275520802
990	-0.830516874790192	-0.405842900276184	-20.5905151367188	0.0022419011220336	0.00646266713738441	-0.00100484199356288	0.0126314787194133
991	-1.47986555099487	0.892854392528534	-20.8502559661865	-0.00490093370899558	0.00678734155371785	-0.00782300252467394	-0.00197886489331722
992	-0.830516874790192	0.568180024623871	-20.7853202819824	-0.00425158534198999	0.00581331877037883	-0.00912170019000769	0.00256657530553639
993	2.41622614860535	-1.05519151687622	-20.3957118988037	0.000943203864153475	-0.00132951640989631	-0.00814767740666866	0.00289124972186983
994	0.468180358409882	0.568180024623871	-20.7853202819824	-0.00425158534198999	-0.00295288790948689	0.00191722682211548	0.000293855206109583
995	0.468180358409882	0.892854392528534	-20.3307762145996	-0.00132951640989631	0.01100810803473	0.00711201597005129	0.00289124972186983
996	0.468180358409882	-1.05519151687622	-20.5905151367188	0.0022419011220336	-0.00684897974133492	-0.00717365415766835	-0.00652430532500148
997	0.468180358409882	-0.730517208576202	-20.5905151367188	-0.00425158534198999	0.000943203864153475	0.00386527273803949	0.00451462110504508
998	-1.47986555099487	-0.0811685770750046	-20.5905151367188	-0.00684897974133492	0.00289124972186983	-0.0100957229733467	-0.000680167751852423
999	-1.47986555099487	0.243505731225014	-20.5905151367188	-0.00879702530801296	-3.08191010844894e-05	-0.00782300252467394	0.00418994715437293
1000	-0.181168273091316	1.21752870082855	-20.8502559661865	0.00289124972186983	0.00711201597005129	-0.00295288790948689	-0.00100484199356288
1001	1.7668776512146	-1.05519151687622	-20.0710372924805	0.00159255252219737	-0.000355493422830477	-0.0133424662053585	-0.00392691092565656
1002	0.468180358409882	0.243505731225014	-20.5255813598633	-0.00814767740666866	0.00191722682211548	-0.00555028254166245	-0.00814767740666866
1003	-0.181168273091316	0.243505731225014	-20.5255813598633	-0.00327756232582033	0.00289124972186983	-0.00360223650932312	0.0022419011220336
1004	2.41622614860535	-1.37986588478088	-20.3307762145996	0.00256657530553639	-0.00619963090866804	0.00191722682211548	-0.000680167751852423
1005	-0.181168273091316	0.243505731225014	-20.6554508209229	0.00354059832170606	0.00581331877037883	-0.00879702530801296	0.00256657530553639
1006	-0.830516874790192	0.568180024623871	-20.7853202819824	-0.00327756232582033	0.00256657530553639	-0.00327756232582033	-0.00392691092565656
1007	-1.47986555099487	0.243505731225014	-21.3048000335693	-0.00944637414067984	0.00776136433705688	-0.00587495695799589	0.00516396993771195
1008	-0.830516874790192	0.568180024623871	-21.3048000335693	-0.00132951640989631	0.00126787810586393	-0.00522560812532902	0.00289124972186983
1009	-0.830516874790192	0.568180024623871	-21.2398643493652	0.00581331877037883	0.00126787810586393	0.000943203864153475	-0.00165419070981443
1010	2.41622614860535	-0.730517208576202	-20.7853202819824	0.00581331877037883	0.00678734155371785	-0.00295288790948689	-0.0026282137259841
1011	0.468180358409882	-0.0811685770750046	-20.5905151367188	0.0191249661147594	0.00354059832170606	-0.00392691092565656	-0.00555028254166245
1012	1.7668776512146	-0.730517208576202	-20.7853202819824	-0.0026282137259841	-0.00132951640989631	-0.00230353930965066	-0.00360223650932312
1013	0.468180358409882	0.568180024623871	-20.5255813598633	-0.000680167751852423	0.00191722682211548	-0.00392691092565656	0.00191722682211548
1014	-1.47986555099487	-0.0811685770750046	-20.3307762145996	-0.000680167751852423	0.000618529506027699	0.00873538758605719	0.000943203864153475
1015	-2.12921404838562	0.243505731225014	-20.5255813598633	-0.00392691092565656	0.0022419011220336	-0.00717365415766835	0.00873538758605719
1016	1.11752903461456	0.243505731225014	-20.7203845977783	0.000943203864153475	0.00386527273803949	-0.00749832857400179	0.000618529506027699
1017	0.468180358409882	0.568180024623871	-21.2398643493652	0.00354059832170606	0.00159255252219737	-0.00100484199356288	0.00126787810586393
1018	0.468180358409882	-0.0811685770750046	-20.7203845977783	-0.00490093370899558	0.00159255252219737	-0.00619963090866804	-0.00197886489331722
1019	-0.181168273091316	-0.0811685770750046	-20.7203845977783	0.00321592413820326	-0.00197886489331722	0.00321592413820326	0.000943203864153475
1020	1.7668776512146	-1.70454013347626	-20.0061016082764	-0.00100484199356288	-0.0026282137259841	0.0022419011220336	0.00191722682211548
1021	-0.181168273091316	0.243505731225014	-20.6554508209229	0.00126787810586393	0.00646266713738441	-0.0104203969240189	-0.000355493422830477
1022	-0.830516874790192	-0.0811685770750046	-20.3957118988037	-0.0143164889886975	0.00418994715437293	-0.00684897974133492	-0.00555028254166245
1023	-2.12921404838562	0.892854392528534	-20.6554508209229	-0.00165419070981443	0.00289124972186983	0.00354059832170606	0.00548864435404539
1024	3.06557488441467	-0.730517208576202	-20.3307762145996	-0.00100484199356288	-0.00132951640989631	-0.00879702530801296	0.000943203864153475
1025	1.11752903461456	-0.405842900276184	-20.9801254272461	0.000943203864153475	0.00159255252219737	0.00970941036939621	-0.0026282137259841
1026	0.468180358409882	0.892854392528534	-20.6554508209229	-0.00295288790948689	0.00516396993771195	-0.00165419070981443	-0.0136671401560307
1027	-0.181168273091316	0.243505731225014	-20.3307762145996	0.0022419011220336	0.00451462110504508	-0.0100957229733467	0.0116574559360743
1028	-1.47986555099487	-0.405842900276184	-20.915189743042	-0.0026282137259841	-0.00457625929266214	0.00289124972186983	-0.00684897974133492
1029	1.7668776512146	-0.405842900276184	-20.4606456756592	-0.0026282137259841	-3.08191010844894e-05	0.00256657530553639	0.000618529506027699
1030	-0.830516874790192	-0.405842900276184	-20.5905151367188	-0.00619963090866804	0.00126787810586393	-3.08191010844894e-05	0.00581331877037883
1031	-0.830516874790192	0.243505731225014	-20.7203845977783	-0.00555028254166245	0.00581331877037883	-0.00555028254166245	0.000943203864153475
1032	1.7668776512146	-0.730517208576202	-20.5255813598633	-0.00165419070981443	0.00354059832170606	-0.000355493422830477	-0.000355493422830477
1033	-0.181168273091316	0.892854392528534	-20.7203845977783	-0.00165419070981443	0.00354059832170606	-0.000355493422830477	-0.00457625929266214
1034	1.11752903461456	-0.730517208576202	-20.3957118988037	-3.08191010844894e-05	-3.08191010844894e-05	0.00808603875339031	0.00938473641872406
1035	1.11752903461456	-1.37986588478088	-20.3957118988037	0.00483929552137852	0.00613799272105098	-0.00100484199356288	0.00191722682211548
1036	0.468180358409882	-0.730517208576202	-20.7853202819824	0.00256657530553639	-0.00360223650932312	-0.00490093370899558	-0.00425158534198999
1037	-0.830516874790192	0.892854392528534	-20.8502559661865	-0.00522560812532902	0.00548864435404539	-0.00230353930965066	-0.000355493422830477
1038	-0.181168273091316	-0.405842900276184	-20.7203845977783	-0.00619963090866804	0.0022419011220336	0.000618529506027699	-0.00360223650932312
1039	1.11752903461456	-0.405842900276184	-20.3957118988037	-0.00230353930965066	0.00191722682211548	0.00354059832170606	0.00321592413820326
1040	0.468180358409882	-0.405842900276184	-20.20090675354	0.00418994715437293	0.00451462110504508	-0.00165419070981443	0.00386527273803949
1041	0.468180358409882	0.243505731225014	-21.3048000335693	-0.00132951640989631	0.00548864435404539	-0.00814767740666866	0.00159255252219737
1042	1.7668776512146	-0.0811685770750046	-20.7203845977783	-0.00230353930965066	-0.00230353930965066	0.000293855206109583	-0.00879702530801296
1043	1.7668776512146	-1.05519151687622	-20.4606456756592	0.00126787810586393	0.0022419011220336	0.00159255252219737	0.000293855206109583
1044	0.468180358409882	-1.37986588478088	-20.5905151367188	0.00711201597005129	-0.00425158534198999	0.00321592413820326	-0.00555028254166245
1045	2.41622614860535	-0.405842900276184	-20.3957118988037	0.00159255252219737	-0.00100484199356288	-0.00555028254166245	-0.00295288790948689
1046	-2.12921404838562	-0.405842900276184	-19.8112964630127	-0.00425158534198999	0.00548864435404539	-0.00555028254166245	-0.00782300252467394
1047	-0.181168273091316	-0.730517208576202	-20.20090675354	-0.0026282137259841	0.0022419011220336	0.00321592413820326	-0.00977104809135199
1048	1.11752903461456	-0.405842900276184	-20.5255813598633	0.00451462110504508	0.00289124972186983	0.00970941036939621	-0.00652430532500148
1049	3.06557488441467	-0.730517208576202	-20.5255813598633	0.0022419011220336	0.000943203864153475	-0.00425158534198999	0.00321592413820326
1050	1.11752903461456	0.892854392528534	-20.6554508209229	0.00451462110504508	0.000943203864153475	0.000618529506027699	-0.00490093370899558
1051	1.11752903461456	-1.05519151687622	-20.20090675354	0.00841071270406246	0.000943203864153475	-0.00425158534198999	-0.00327756232582033
1052	1.11752903461456	-0.405842900276184	-20.0061016082764	0.00256657530553639	-0.00587495695799589	-0.00912170019000769	-0.00684897974133492
1053	1.11752903461456	-0.405842900276184	-20.0710372924805	-0.00295288790948689	0.0100340843200684	-0.00197886489331722	-0.00100484199356288
1054	-2.12921404838562	0.243505731225014	-20.8502559661865	-0.0104203969240189	-0.00165419070981443	-0.0156151866540313	0.00159255252219737
1055	1.7668776512146	-0.730517208576202	-20.6554508209229	0.000293855206109583	0.000293855206109583	-0.0286021586507559	-0.0026282137259841
1056	1.11752903461456	-0.0811685770750046	-20.7853202819824	0.00289124972186983	0.00776136433705688	-0.0276281367987394	-0.00165419070981443
1057	1.7668776512146	-0.730517208576202	-20.3957118988037	0.00256657530553639	0.00289124972186983	-0.028926832601428	-0.00782300252467394
1058	2.41622614860535	-0.405842900276184	-20.3307762145996	0.000943203864153475	0.00354059832170606	-0.00522560812532902	-0.00457625929266214
1059	1.11752903461456	-1.37986588478088	-20.20090675354	0.00159255252219737	-0.00749832857400179	-0.00100484199356288	0.00743668992072344
1060	-0.181168273091316	0.243505731225014	-20.6554508209229	0.00646266713738441	0.00191722682211548	-0.000355493422830477	-3.08191010844894e-05
1061	-0.181168273091316	-0.730517208576202	-20.7203845977783	-0.00814767740666866	0.00159255252219737	0.00126787810586393	-0.00327756232582033
1062	-2.77856278419495	0.892854392528534	-20.7853202819824	-0.00327756232582033	0.00354059832170606	0.00289124972186983	0.000618529506027699
1063	2.41622614860535	-0.405842900276184	-20.6554508209229	-0.00457625929266214	0.000293855206109583	0.00483929552137852	0.00289124972186983
1064	-1.47986555099487	0.892854392528534	-20.9801254272461	0.0022419011220336	0.0022419011220336	0.0132808275520802	-3.08191010844894e-05
1065	-0.181168273091316	-0.0811685770750046	-20.4606456756592	0.00841071270406246	0.00256657530553639	0.0123068047687411	-0.00197886489331722
1066	1.7668776512146	-1.05519151687622	-20.0710372924805	0.000293855206109583	0.00256657530553639	0.0022419011220336	0.00289124972186983
1067	1.11752903461456	-1.37986588478088	-20.2658405303955	0.00451462110504508	-0.00165419070981443	-0.00132951640989631	-0.00327756232582033
1068	0.468180358409882	-0.405842900276184	-20.7203845977783	-0.00522560812532902	0.000943203864153475	0.00808603875339031	-0.000355493422830477
1069	-0.830516874790192	0.243505731225014	-20.7853202819824	-0.00295288790948689	0.00256657530553639	0.013930176384747	0.00581331877037883
1070	-0.181168273091316	0.568180024623871	-20.7203845977783	-0.00230353930965066	0.00289124972186983	0.00970941036939621	-0.00230353930965066
1071	1.11752903461456	-0.730517208576202	-20.4606456756592	-0.00230353930965066	0.00483929552137852	-0.000355493422830477	0.00289124972186983
1072	-0.181168273091316	0.568180024623871	-20.915189743042	0.00613799272105098	0.00191722682211548	-0.00165419070981443	0.0022419011220336
1073	1.7668776512146	-0.405842900276184	-20.6554508209229	-0.00230353930965066	0.00483929552137852	0.00256657530553639	0.00581331877037883
1074	1.11752903461456	0.243505731225014	-20.7853202819824	-0.00295288790948689	-0.00392691092565656	0.00776136433705688	0.00483929552137852
1075	-0.181168273091316	-1.05519151687622	-20.7853202819824	0.00191722682211548	-0.00425158534198999	0.0113327819854021	0.00191722682211548
1076	-0.181168273091316	0.568180024623871	-20.20090675354	0.00386527273803949	0.00386527273803949	-0.000680167751852423	-0.00522560812532902
1077	-0.830516874790192	-0.405842900276184	-20.20090675354	-0.00879702530801296	-0.00295288790948689	-0.00230353930965066	0.000618529506027699
1078	-0.181168273091316	0.892854392528534	-20.20090675354	0.000943203864153475	0.00386527273803949	0.000618529506027699	-0.00490093370899558
1079	0.468180358409882	0.243505731225014	-20.7203845977783	-0.00522560812532902	0.0022419011220336	0.00126787810586393	0.00548864435404539
1080	2.41622614860535	-1.05519151687622	-20.915189743042	-0.00295288790948689	0.00191722682211548	-0.000680167751852423	0.000293855206109583
1081	-0.181168273091316	-0.730517208576202	-20.3957118988037	0.00418994715437293	0.00418994715437293	-0.000680167751852423	-0.00327756232582033
1082	0.468180358409882	-0.730517208576202	-20.4606456756592	-0.0113944197073579	-0.00490093370899558	0.012956153601408	-0.00912170019000769
1083	0.468180358409882	-0.730517208576202	-20.4606456756592	-0.00587495695799589	-0.00522560812532902	-0.00132951640989631	-0.000680167751852423
1084	0.468180358409882	-0.730517208576202	-20.2658405303955	-0.0026282137259841	-0.00165419070981443	0.00938473641872406	0.0022419011220336
1085	-3.42791152000427	0.568180024623871	-20.0710372924805	-0.00782300252467394	0.00581331877037883	-0.00230353930965066	0.0022419011220336
1086	-0.181168273091316	0.568180024623871	-20.915189743042	-0.00100484199356288	0.00289124972186983	-0.000680167751852423	-0.000355493422830477
1087	-0.830516874790192	0.568180024623871	-20.9801254272461	-0.00100484199356288	-0.000355493422830477	-0.0100957229733467	-0.0104203969240189
1088	0.468180358409882	0.892854392528534	-21.0450592041016	0.000943203864153475	0.00711201597005129	-0.00522560812532902	0.00289124972186983
1089	1.11752903461456	-0.0811685770750046	-20.5905151367188	-0.00360223650932312	0.00289124972186983	-0.0026282137259841	-0.00392691092565656
1090	1.7668776512146	-2.02921438217163	-20.5905151367188	-0.00392691092565656	-0.00782300252467394	0.0113327819854021	-0.00100484199356288
1091	0.468180358409882	-0.0811685770750046	-20.4606456756592	0.00126787810586393	-0.00230353930965066	-0.00230353930965066	-0.00522560812532902
1092	-0.181168273091316	-0.405842900276184	-20.5255813598633	-0.00944637414067984	0.00159255252219737	-0.00295288790948689	-0.00879702530801296
1093	-1.47986555099487	0.568180024623871	-20.7853202819824	-0.00425158534198999	0.00126787810586393	-0.00717365415766835	0.00321592413820326
1094	3.714923620224	-0.405842900276184	-20.3957118988037	-3.08191010844894e-05	-0.00132951640989631	-0.00360223650932312	-0.00165419070981443
1095	1.11752903461456	0.568180024623871	-20.8502559661865	0.0022419011220336	0.00191722682211548	0.00386527273803949	0.00191722682211548
1096	-0.181168273091316	0.243505731225014	-20.7203845977783	-0.00360223650932312	0.00354059832170606	-0.00619963090866804	-0.00197886489331722
1097	-0.181168273091316	-0.405842900276184	-20.2658405303955	0.00191722682211548	0.000293855206109583	-0.00457625929266214	-0.00944637414067984
1098	-0.181168273091316	-0.405842900276184	-20.20090675354	-0.00327756232582033	0.000618529506027699	-0.000680167751852423	0.000293855206109583
1099	0.468180358409882	-0.0811685770750046	-20.9801254272461	-3.08191010844894e-05	0.0022419011220336	-0.00652430532500148	0.000618529506027699
1100	-1.47986555099487	-1.05519151687622	-20.5905151367188	-0.00132951640989631	0.000943203864153475	0.00743668992072344	-0.000680167751852423
1101	-0.830516874790192	0.568180024623871	-20.8502559661865	0.00321592413820326	0.00873538758605719	-0.000680167751852423	0.00191722682211548
1102	3.714923620224	-1.05519151687622	-20.7203845977783	-0.00360223650932312	0.00646266713738441	-0.00360223650932312	-0.00425158534198999
1103	0.468180358409882	1.21752870082855	-20.7203845977783	0.00191722682211548	0.00126787810586393	-0.0100957229733467	-0.000355493422830477
1104	1.11752903461456	-0.730517208576202	-19.9411678314209	0.000293855206109583	0.00354059832170606	0.00516396993771195	0.00321592413820326
1105	1.11752903461456	-1.70454013347626	-20.2658405303955	0.00321592413820326	-0.00814767740666866	-0.000680167751852423	0.00386527273803949
1106	1.11752903461456	0.568180024623871	-20.7203845977783	-0.00230353930965066	0.00289124972186983	-0.000680167751852423	-0.00392691092565656
1107	-0.830516874790192	0.243505731225014	-20.3957118988037	0.000943203864153475	0.00191722682211548	-0.00327756232582033	-0.00490093370899558
1108	1.11752903461456	-0.0811685770750046	-20.4606456756592	-0.00230353930965066	0.000943203864153475	0.00159255252219737	-0.00522560812532902
1109	1.7668776512146	-0.0811685770750046	-20.20090675354	0.0022419011220336	-0.00100484199356288	0.00516396993771195	-0.00100484199356288
1110	0.468180358409882	0.568180024623871	-20.7203845977783	0.00516396993771195	-0.000680167751852423	-0.00165419070981443	0.0022419011220336
1111	1.11752903461456	-0.730517208576202	-20.6554508209229	0.00743668992072344	0.00256657530553639	-0.00360223650932312	0.000618529506027699
1112	1.11752903461456	-0.730517208576202	-20.7203845977783	-0.00425158534198999	0.000293855206109583	-0.00425158534198999	-0.00944637414067984
1113	-0.181168273091316	-0.405842900276184	-20.4606456756592	-0.00684897974133492	-0.00360223650932312	0.00191722682211548	0.000293855206109583
1114	1.7668776512146	-1.05519151687622	-20.2658405303955	-0.000355493422830477	-0.00490093370899558	0.00418994715437293	0.00289124972186983
1115	-1.47986555099487	-1.05519151687622	-20.3957118988037	-0.00392691092565656	0.00516396993771195	0.00548864435404539	0.000293855206109583
1116	0.468180358409882	0.243505731225014	-20.2658405303955	-0.000680167751852423	-0.00132951640989631	-0.00879702530801296	0.00743668992072344
1117	0.468180358409882	0.892854392528534	-20.2658405303955	0.00743668992072344	0.00354059832170606	-0.00490093370899558	-0.00879702530801296
1118	1.11752903461456	0.568180024623871	-20.9801254272461	-0.00132951640989631	-3.08191010844894e-05	-0.00132951640989631	-0.0100957229733467
1119	1.7668776512146	-0.730517208576202	-20.6554508209229	-0.00522560812532902	-0.0026282137259841	-0.00197886489331722	0.0103587592020631
1120	1.11752903461456	-1.05519151687622	-20.6554508209229	0.00418994715437293	-0.00457625929266214	0.0106834331527352	-0.00230353930965066
1121	-0.181168273091316	-0.0811685770750046	-20.7203845977783	-0.000680167751852423	0.000943203864153475	0.00321592413820326	0.00159255252219737
1122	1.11752903461456	-0.0811685770750046	-20.2658405303955	-0.00814767740666866	0.00191722682211548	-0.0104203969240189	-0.00295288790948689
1123	-0.181168273091316	-0.0811685770750046	-19.9411678314209	-0.0113944197073579	0.00548864435404539	0.000293855206109583	-0.00555028254166245
1124	-0.830516874790192	0.892854392528534	-20.3307762145996	-0.0026282137259841	0.00191722682211548	-0.00295288790948689	0.00321592413820326
1125	2.41622614860535	-0.405842900276184	-20.4606456756592	0.00646266713738441	0.00386527273803949	-0.00230353930965066	-0.00360223650932312
1126	1.7668776512146	-0.405842900276184	-20.6554508209229	0.000618529506027699	0.0022419011220336	-0.0100957229733467	-0.00197886489331722
1127	1.11752903461456	-0.730517208576202	-20.3307762145996	-0.00327756232582033	0.00354059832170606	-0.00652430532500148	-0.00295288790948689
1128	2.41622614860535	-2.02921438217163	-20.2658405303955	0.00451462110504508	-0.00619963090866804	-0.00587495695799589	-0.00717365415766835
1129	-0.181168273091316	-0.0811685770750046	-20.3307762145996	0.00289124972186983	-0.00132951640989631	0.00581331877037883	0.000618529506027699
1130	-0.830516874790192	0.243505731225014	-20.3307762145996	-0.00165419070981443	0.000618529506027699	-0.0026282137259841	0.00646266713738441
1131	-0.830516874790192	-0.405842900276184	-20.7203845977783	-0.000680167751852423	0.00451462110504508	0.000618529506027699	-0.00165419070981443
1132	-0.181168273091316	-0.0811685770750046	-20.8502559661865	0.00483929552137852	0.00451462110504508	-0.0026282137259841	-0.00555028254166245
1133	3.06557488441467	-0.730517208576202	-20.915189743042	0.00451462110504508	0.00548864435404539	-0.000355493422830477	-0.00295288790948689
1134	-0.830516874790192	1.21752870082855	-20.5905151367188	0.00159255252219737	-0.000680167751852423	-0.0026282137259841	0.00386527273803949
1135	1.11752903461456	-0.730517208576202	-19.9411678314209	0.00256657530553639	-0.00230353930965066	0.00613799272105098	0.00451462110504508
1136	1.7668776512146	-1.37986588478088	-20.3307762145996	0.00321592413820326	-0.00522560812532902	-0.00100484199356288	-0.00425158534198999
1137	1.7668776512146	-0.0811685770750046	-20.3307762145996	-0.00392691092565656	0.000943203864153475	-0.00457625929266214	-0.00587495695799589
1138	-0.181168273091316	-0.730517208576202	-20.2658405303955	-0.0136671401560307	0.0022419011220336	-0.00392691092565656	-0.00100484199356288
1139	-0.830516874790192	-0.0811685770750046	-20.3957118988037	0.00289124972186983	-0.00165419070981443	-0.00392691092565656	0.00548864435404539
1140	-0.181168273091316	0.243505731225014	-20.5255813598633	0.00321592413820326	-0.00132951640989631	-0.00360223650932312	-0.00295288790948689
1141	2.41622614860535	0.243505731225014	-20.4606456756592	0.00581331877037883	0.00191722682211548	-0.00814767740666866	-0.00425158534198999
1142	-0.181168273091316	0.892854392528534	-20.2658405303955	-0.0026282137259841	0.000293855206109583	-0.00749832857400179	-0.0104203969240189
1143	0.468180358409882	-1.05519151687622	-20.1359710693359	0.00581331877037883	-0.00392691092565656	-0.000680167751852423	-3.08191010844894e-05
1144	0.468180358409882	-0.730517208576202	-20.7203845977783	0.000293855206109583	-0.00522560812532902	-0.000680167751852423	0.00354059832170606
1145	0.468180358409882	0.892854392528534	-20.7853202819824	0.00613799272105098	0.000943203864153475	0.00159255252219737	0.000943203864153475
1146	-2.77856278419495	0.568180024623871	-20.4606456756592	-0.00782300252467394	0.00321592413820326	-0.00782300252467394	-0.00360223650932312
1147	0.468180358409882	0.243505731225014	-20.3307762145996	0.00289124972186983	0.00321592413820326	-0.00425158534198999	0.00256657530553639
1148	-0.181168273091316	1.21752870082855	-20.7203845977783	-0.00490093370899558	0.00354059832170606	-0.00879702530801296	0.00126787810586393
1149	-0.181168273091316	0.568180024623871	-20.6554508209229	0.00743668992072344	0.000943203864153475	-0.0224333461374044	0.00321592413820326
1150	2.41622614860535	-1.05519151687622	-20.5905151367188	0.00646266713738441	-0.00230353930965066	-0.0260047651827335	0.00126787810586393
1151	0.468180358409882	-0.405842900276184	-20.915189743042	0.0022419011220336	-0.00522560812532902	-0.0198359526693821	-0.00165419070981443
1152	-0.181168273091316	-0.730517208576202	-20.915189743042	-0.00392691092565656	-0.00425158534198999	-0.0331475995481014	0.00126787810586393
1153	1.11752903461456	-0.0811685770750046	-20.6554508209229	-0.00392691092565656	0.00418994715437293	-0.00814767740666866	0.00126787810586393
1154	-3.42791152000427	0.243505731225014	-20.7203845977783	-0.0100957229733467	0.000618529506027699	0.00126787810586393	0.00548864435404539
1155	1.11752903461456	0.568180024623871	-20.5255813598633	0.00126787810586393	0.00256657530553639	0.00613799272105098	0.00126787810586393
1156	-0.181168273091316	-0.405842900276184	-20.5255813598633	-0.00327756232582033	0.00548864435404539	0.00516396993771195	-0.00457625929266214
1157	0.468180358409882	-1.05519151687622	-20.7203845977783	-3.08191010844894e-05	0.000618529506027699	0.012956153601408	-0.00522560812532902
1158	-0.181168273091316	-0.730517208576202	-20.6554508209229	0.00451462110504508	-0.00100484199356288	0.00516396993771195	-0.00197886489331722
1159	-0.181168273091316	-0.730517208576202	-20.7203845977783	0.00159255252219737	-0.00717365415766835	0.0194496400654316	0.00516396993771195
1160	1.11752903461456	0.243505731225014	-20.5905151367188	0.00386527273803949	-0.00360223650932312	0.00906006153672934	0.00386527273803949
1161	1.7668776512146	-1.05519151687622	-20.3307762145996	-0.00132951640989631	-0.000355493422830477	0.0022419011220336	-0.00684897974133492
1162	-2.77856278419495	0.892854392528534	-20.5255813598633	-0.0107450718060136	0.0022419011220336	0.00516396993771195	-0.00912170019000769
1163	-0.181168273091316	0.243505731225014	-20.5905151367188	-0.0130177913233638	0.00126787810586393	-0.00165419070981443	-0.00425158534198999
1164	1.7668776512146	-0.730517208576202	-21.1099948883057	-0.00360223650932312	0.00354059832170606	-0.000680167751852423	-0.00587495695799589
1165	-0.181168273091316	0.892854392528534	-20.8502559661865	0.00126787810586393	0.000293855206109583	0.00418994715437293	0.00159255252219737
1166	-0.181168273091316	0.568180024623871	-20.6554508209229	0.00354059832170606	0.000943203864153475	-0.00100484199356288	-3.08191010844894e-05
1167	-0.181168273091316	-0.405842900276184	-20.7203845977783	0.00938473641872406	-0.00327756232582033	-0.00522560812532902	0.000943203864153475
1168	-0.830516874790192	-0.0811685770750046	-20.4606456756592	-0.00197886489331722	0.00289124972186983	0.000293855206109583	-0.00230353930965066
1169	0.468180358409882	-0.730517208576202	-20.3957118988037	-0.00425158534198999	-0.000680167751852423	0.00418994715437293	0.00418994715437293
1170	-1.47986555099487	-0.0811685770750046	-20.6554508209229	0.0116574559360743	0.00126787810586393	-0.00295288790948689	0.00841071270406246
1171	-0.830516874790192	0.892854392528534	-20.8502559661865	-0.0026282137259841	0.00516396993771195	-0.00879702530801296	0.00126787810586393
1172	1.7668776512146	-0.405842900276184	-20.7853202819824	-0.00360223650932312	0.00126787810586393	-0.0110697457566857	-0.000680167751852423
1173	-0.181168273091316	-0.405842900276184	-20.5905151367188	-3.08191010844894e-05	-0.00165419070981443	-0.00360223650932312	-0.00912170019000769
1174	1.11752903461456	-0.730517208576202	-20.4606456756592	-0.00619963090866804	0.000618529506027699	-0.00197886489331722	0.00906006153672934
1175	1.11752903461456	-1.05519151687622	-20.5905151367188	0.00581331877037883	-0.00782300252467394	-0.00749832857400179	-0.00197886489331722
1176	-0.181168273091316	0.568180024623871	-20.9801254272461	-0.00392691092565656	0.00548864435404539	-0.00490093370899558	-0.00814767740666866
1177	-2.77856278419495	0.243505731225014	-20.7853202819824	-0.00230353930965066	-3.08191010844894e-05	-0.0149658378213644	0.00873538758605719
1178	-2.12921404838562	0.892854392528534	-20.7853202819824	-0.00165419070981443	0.000618529506027699	-0.00165419070981443	0.00386527273803949
1179	0.468180358409882	0.892854392528534	-21.5645389556885	0.01100810803473	-0.00132951640989631	0.00776136433705688	0.00581331877037883
1180	2.41622614860535	-0.405842900276184	-21.4346694946289	0.00613799272105098	-3.08191010844894e-05	-0.00619963090866804	-0.00360223650932312
1181	-0.181168273091316	0.243505731225014	-21.2398643493652	0.00354059832170606	-0.00230353930965066	-0.000680167751852423	-0.000355493422830477
1182	1.11752903461456	-1.05519151687622	-21.5645389556885	0.00483929552137852	0.00321592413820326	-0.00360223650932312	0.00256657530553639
1183	1.11752903461456	-0.0811685770750046	-21.7593441009521	0.0123068047687411	-0.0026282137259841	-0.00717365415766835	-0.000355493422830477
1184	1.11752903461456	-0.730517208576202	-20.6554508209229	0.0123068047687411	0.00191722682211548	0.00970941036939621	0.00451462110504508
1185	-0.181168273091316	-1.05519151687622	-20.3957118988037	-0.0026282137259841	-0.000680167751852423	0.00418994715437293	0.00289124972186983
1186	1.11752903461456	-0.405842900276184	-20.7853202819824	0.00191722682211548	0.0022419011220336	-0.00425158534198999	0.00386527273803949
1187	1.11752903461456	-0.405842900276184	-21.4346694946289	0.00646266713738441	0.00678734155371785	-0.00457625929266214	0.000943203864153475
1188	1.7668776512146	-0.730517208576202	-21.4996032714844	-0.0026282137259841	-3.08191010844894e-05	-0.00619963090866804	0.00256657530553639
1189	2.41622614860535	-0.730517208576202	-21.4996032714844	0.000943203864153475	-0.00132951640989631	-0.00327756232582033	0.00516396993771195
1190	-0.181168273091316	0.243505731225014	-21.5645389556885	0.00808603875339031	-0.00295288790948689	0.00321592413820326	0.00548864435404539
1191	1.7668776512146	-1.37986588478088	-20.4606456756592	0.00321592413820326	0.000943203864153475	-0.00847235135734081	0.000618529506027699
1192	1.7668776512146	-1.05519151687622	-20.4606456756592	0.000618529506027699	0.0022419011220336	-0.00944637414067984	-3.08191010844894e-05
1193	-2.77856278419495	0.243505731225014	-20.4606456756592	-0.00977104809135199	-0.00230353930965066	-0.00944637414067984	0.0022419011220336
1194	1.7668776512146	-1.05519151687622	-20.3307762145996	-0.0026282137259841	0.00808603875339031	-0.0169138833880424	0.00386527273803949
1195	1.7668776512146	-0.730517208576202	-20.7853202819824	0.00516396993771195	0.00159255252219737	-0.021459324285388	-0.00327756232582033
1196	0.468180358409882	0.892854392528534	-21.9541473388672	0.00386527273803949	0.00191722682211548	-0.0195112787187099	0.00873538758605719
1197	0.468180358409882	0.568180024623871	-21.6294727325439	-3.08191010844894e-05	-3.08191010844894e-05	-0.0107450718060136	-0.000355493422830477
1198	0.468180358409882	-0.0811685770750046	-21.4346694946289	-3.08191010844894e-05	-0.00360223650932312	-0.00230353930965066	-0.00230353930965066
1199	1.7668776512146	-1.37986588478088	-21.1749286651611	-0.00100484199356288	-0.00360223650932312	0.00711201597005129	0.00418994715437293
1200	1.7668776512146	-0.405842900276184	-21.0450592041016	0.00191722682211548	0.00548864435404539	0.0155535480007529	-0.00360223650932312
1201	-3.42791152000427	1.21752870082855	-21.694408416748	-0.00392691092565656	0.00516396993771195	-0.00100484199356288	-0.00555028254166245
1202	1.11752903461456	-0.405842900276184	-21.3048000335693	-0.000355493422830477	0.00354059832170606	0.0142548503354192	-0.00490093370899558
1203	2.41622614860535	-0.0811685770750046	-21.7593441009521	-0.00132951640989631	0.000943203864153475	0.0217223595827818	0.00126787810586393
1204	-0.181168273091316	0.568180024623871	-21.3697338104248	-0.00197886489331722	0.00191722682211548	0.012956153601408	-0.00165419070981443
1205	1.11752903461456	-0.405842900276184	-21.1099948883057	0.000293855206109583	-0.00132951640989631	-0.00295288790948689	0.0022419011220336
1206	1.7668776512146	-1.70454013347626	-20.9801254272461	0.00126787810586393	-0.00944637414067984	0.00289124972186983	0.00191722682211548
1207	1.11752903461456	-1.70454013347626	-21.2398643493652	-0.00132951640989631	0.000293855206109583	0.00159255252219737	-0.00619963090866804
1208	1.11752903461456	-0.730517208576202	-21.2398643493652	-0.00165419070981443	0.000618529506027699	0.00191722682211548	-0.00100484199356288
1209	-3.42791152000427	0.568180024623871	-21.6294727325439	-0.00587495695799589	0.00581331877037883	0.0100340843200684	0.00581331877037883
1210	1.11752903461456	0.243505731225014	-21.5645389556885	-0.00132951640989631	-0.000355493422830477	0.00386527273803949	0.00613799272105098
1211	2.41622614860535	-0.730517208576202	-21.7593441009521	-0.00814767740666866	0.0022419011220336	-3.08191010844894e-05	-0.00814767740666866
1212	1.11752903461456	0.892854392528534	-21.5645389556885	-0.00555028254166245	0.00126787810586393	-0.00295288790948689	-0.00457625929266214
1213	1.7668776512146	0.243505731225014	-21.4346694946289	-0.0026282137259841	0.000943203864153475	0.0022419011220336	0.0022419011220336
1214	1.11752903461456	-0.730517208576202	-21.6294727325439	-0.00132951640989631	-0.00360223650932312	0.0103587592020631	0.0113327819854021
1215	1.7668776512146	-0.730517208576202	-21.6294727325439	-0.000355493422830477	-0.00230353930965066	0.000618529506027699	-0.00457625929266214
1216	-0.181168273091316	-0.730517208576202	-21.3048000335693	-3.08191010844894e-05	0.000293855206109583	-0.00132951640989631	0.0158782228827477
1217	-1.47986555099487	-0.405842900276184	-21.6294727325439	-0.0117190945893526	0.000293855206109583	-0.00165419070981443	-0.00652430532500148
1218	1.11752903461456	-0.0811685770750046	-21.3697338104248	-0.00360223650932312	-0.000680167751852423	-0.00165419070981443	0.00191722682211548
1219	1.11752903461456	-0.730517208576202	-21.0450592041016	-0.00619963090866804	0.000943203864153475	-0.00425158534198999	0.00613799272105098
1220	-0.181168273091316	0.243505731225014	-21.8242778778076	0.0106834331527352	-0.00132951640989631	-0.0146411629393697	0.00126787810586393
1221	1.7668776512146	-0.405842900276184	-21.5645389556885	-0.00327756232582033	0.00191722682211548	-0.00684897974133492	0.000293855206109583
1222	0.468180358409882	-0.730517208576202	-21.4346694946289	-0.00490093370899558	-0.00457625929266214	-0.0126931173726916	0.00354059832170606
1223	1.11752903461456	-0.405842900276184	-21.5645389556885	0.000293855206109583	0.00256657530553639	-0.00295288790948689	-0.00555028254166245
1224	-2.77856278419495	0.568180024623871	-21.6294727325439	-0.00847235135734081	0.000618529506027699	0.00711201597005129	0.0236704051494598
1225	-2.12921404838562	0.568180024623871	-21.4346694946289	-0.0100957229733467	-0.00100484199356288	0.000618529506027699	0.00613799272105098
1226	-0.181168273091316	0.568180024623871	-21.4346694946289	0.00646266713738441	0.00159255252219737	0.000618529506027699	0.00451462110504508
1227	-0.181168273091316	0.243505731225014	-21.4996032714844	-0.0026282137259841	-0.00132951640989631	-0.00587495695799589	0.00418994715437293
1228	1.11752903461456	0.243505731225014	-21.7593441009521	-0.00619963090866804	0.00483929552137852	0.00191722682211548	-0.00879702530801296
1229	-0.830516874790192	0.568180024623871	-21.6294727325439	0.00386527273803949	0.00159255252219737	-0.000355493422830477	0.00646266713738441
1230	1.7668776512146	-2.02921438217163	-21.1749286651611	-0.0026282137259841	-0.00425158534198999	0.00581331877037883	-0.00392691092565656
1231	1.11752903461456	0.568180024623871	-20.5255813598633	-0.00327756232582033	0.000293855206109583	0.00289124972186983	0.00386527273803949
1232	-0.830516874790192	0.892854392528534	-21.3048000335693	-0.00165419070981443	0.0022419011220336	0.000293855206109583	-0.00197886489331722
1233	-0.830516874790192	-1.37986588478088	-21.3697338104248	-0.00782300252467394	0.00159255252219737	-0.00100484199356288	-0.00295288790948689
1234	0.468180358409882	0.568180024623871	-21.5645389556885	-0.00879702530801296	-0.000680167751852423	0.00548864435404539	0.0103587592020631
1235	-0.830516874790192	0.568180024623871	-21.8892135620117	0.000293855206109583	0.000943203864153475	0.00191722682211548	0.00873538758605719
1236	-0.181168273091316	-0.730517208576202	-21.4346694946289	-0.00132951640989631	0.00289124972186983	-0.0026282137259841	0.00483929552137852
1237	1.11752903461456	-0.730517208576202	-21.2398643493652	-0.00327756232582033	0.000943203864153475	-0.00327756232582033	0.00159255252219737
1238	-0.830516874790192	-1.70454013347626	-20.9801254272461	0.00613799272105098	-0.00295288790948689	-0.00295288790948689	0.00841071270406246
1239	-0.181168273091316	-0.0811685770750046	-21.694408416748	-0.00100484199356288	0.00256657530553639	0.00126787810586393	0.0106834331527352
1240	-0.181168273091316	-0.0811685770750046	-22.0190830230713	-0.00132951640989631	-0.00100484199356288	-0.00295288790948689	0.00743668992072344
1241	-1.47986555099487	-1.05519151687622	-21.2398643493652	-0.00392691092565656	0.00256657530553639	-0.00230353930965066	0.00418994715437293
1242	0.468180358409882	0.568180024623871	-21.6294727325439	-0.00555028254166245	-3.08191010844894e-05	-0.00230353930965066	0.00711201597005129
1243	-0.181168273091316	0.568180024623871	-21.3697338104248	0.000943203864153475	0.00126787810586393	-0.00912170019000769	0.00321592413820326
1244	2.41622614860535	-0.0811685770750046	-20.5255813598633	-0.0026282137259841	0.00256657530553639	0.0116574559360743	-0.00100484199356288
1245	1.11752903461456	0.243505731225014	-20.5905151367188	0.00256657530553639	0.000618529506027699	0.00159255252219737	0.0132808275520802
1246	0.468180358409882	-0.405842900276184	-21.6294727325439	0.00289124972186983	-0.00587495695799589	-0.00814767740666866	0.00646266713738441
1247	-0.181168273091316	0.568180024623871	-21.5645389556885	-0.00295288790948689	-0.000355493422830477	-0.00197886489331722	0.00289124972186983
1248	-0.181168273091316	0.243505731225014	-21.7593441009521	0.00191722682211548	-0.00132951640989631	-0.0026282137259841	0.00678734155371785
1249	-1.47986555099487	-0.405842900276184	-21.2398643493652	-0.00977104809135199	0.00126787810586393	0.0106834331527352	0.00938473641872406
1250	-0.830516874790192	-0.0811685770750046	-21.0450592041016	-0.00132951640989631	0.00159255252219737	0.00159255252219737	0.0191249661147594
1251	1.11752903461456	-0.0811685770750046	-21.5645389556885	0.00516396993771195	-0.00197886489331722	-0.00392691092565656	-0.00717365415766835
1252	1.7668776512146	-0.405842900276184	-21.4996032714844	-0.0026282137259841	0.000943203864153475	-0.0146411629393697	0.00159255252219737
1253	0.468180358409882	-0.405842900276184	-21.3697338104248	0.000943203864153475	0.00418994715437293	-0.00295288790948689	0.00613799272105098
1254	1.7668776512146	-1.70454013347626	-21.4346694946289	-0.000680167751852423	-0.00684897974133492	0.00808603875339031	0.00581331877037883
1255	-0.181168273091316	0.243505731225014	-21.4996032714844	0.0022419011220336	0.00581331877037883	-0.00295288790948689	-0.00197886489331722
1256	-0.830516874790192	0.243505731225014	-21.3697338104248	0.0132808275520802	0.00418994715437293	-0.00392691092565656	0.00516396993771195
1257	-2.77856278419495	0.892854392528534	-21.3048000335693	-0.00782300252467394	-0.000355493422830477	0.000943203864153475	0.00256657530553639
1258	-0.830516874790192	0.568180024623871	-21.4346694946289	-0.00165419070981443	0.00159255252219737	0.00451462110504508	0.00289124972186983
1259	1.7668776512146	-0.405842900276184	-21.0450592041016	-0.00555028254166245	0.00159255252219737	-0.00327756232582033	0.00126787810586393
1260	1.11752903461456	-0.405842900276184	-20.7203845977783	0.000618529506027699	0.00256657530553639	-0.0026282137259841	0.00451462110504508
1261	-0.181168273091316	-0.0811685770750046	-20.7203845977783	0.00191722682211548	-0.0026282137259841	-0.00555028254166245	0.00126787810586393
1262	3.06557488441467	-1.70454013347626	-20.4606456756592	-0.00457625929266214	-0.00847235135734081	-0.00230353930965066	0.00159255252219737
1263	-0.181168273091316	0.243505731225014	-21.3697338104248	-0.00327756232582033	0.01100810803473	-0.00619963090866804	0.00386527273803949
1264	-1.47986555099487	-0.405842900276184	-20.9801254272461	-0.00197886489331722	-0.00652430532500148	0.00191722682211548	0.0113327819854021
1265	-0.181168273091316	-0.730517208576202	-21.3697338104248	0.00321592413820326	0.00418994715437293	-0.00392691092565656	0.00938473641872406
1266	1.11752903461456	-0.0811685770750046	-21.5645389556885	0.00159255252219737	-0.00100484199356288	-0.00782300252467394	0.00126787810586393
1267	1.7668776512146	-1.05519151687622	-21.6294727325439	-0.00230353930965066	0.00548864435404539	-0.0110697457566857	0.0022419011220336
1268	1.7668776512146	-0.730517208576202	-21.3697338104248	-0.0026282137259841	-0.000355493422830477	-0.00295288790948689	-0.00555028254166245
1269	0.468180358409882	-1.37986588478088	-21.1749286651611	0.000943203864153475	-0.00327756232582033	-3.08191010844894e-05	0.00354059832170606
1270	0.468180358409882	-0.730517208576202	-20.6554508209229	0.00191722682211548	-0.00230353930965066	0.0022419011220336	0.0142548503354192
1271	0.468180358409882	-0.405842900276184	-20.6554508209229	-0.00230353930965066	0.0022419011220336	0.000618529506027699	-0.00749832857400179
1272	-2.12921404838562	-0.405842900276184	-21.3697338104248	-0.00814767740666866	-0.00197886489331722	-0.00132951640989631	0.00451462110504508
1273	-0.830516874790192	0.892854392528534	-21.6294727325439	-0.0149658378213644	0.00126787810586393	0.00191722682211548	-0.00165419070981443
1274	1.11752903461456	-0.405842900276184	-21.3048000335693	0.00776136433705688	0.00386527273803949	-0.00132951640989631	0.00808603875339031
1275	1.11752903461456	-0.405842900276184	-21.4346694946289	-0.000355493422830477	0.00678734155371785	-0.00392691092565656	0.00743668992072344
1276	1.11752903461456	-1.05519151687622	-20.5255813598633	0.00711201597005129	-0.00132951640989631	-0.000680167751852423	-0.00132951640989631
1277	1.11752903461456	0.243505731225014	-21.4996032714844	0.00289124972186983	-0.00230353930965066	-0.00165419070981443	-0.0263294391334057
1278	1.7668776512146	-1.37986588478088	-21.4346694946289	-0.00619963090866804	0.000618529506027699	-0.00814767740666866	0.00548864435404539
1279	1.11752903461456	-0.405842900276184	-20.7203845977783	0.000943203864153475	-0.00197886489331722	0.00289124972186983	0.000618529506027699
1280	-2.77856278419495	0.568180024623871	-20.8502559661865	-0.00684897974133492	0.000943203864153475	-0.00165419070981443	0.0123068047687411
1281	0.468180358409882	0.243505731225014	-20.7203845977783	0.00289124972186983	0.000943203864153475	-0.00425158534198999	0.0022419011220336
1282	2.41622614860535	-0.730517208576202	-20.3957118988037	-0.00132951640989631	0.00321592413820326	-0.00360223650932312	0.00548864435404539
1283	0.468180358409882	-0.405842900276184	-21.4346694946289	0.000943203864153475	0.0022419011220336	-0.00619963090866804	0.000293855206109583
1284	1.7668776512146	0.243505731225014	-20.8502559661865	0.00354059832170606	0.000943203864153475	-0.00457625929266214	0.00678734155371785
1285	-0.830516874790192	-1.37986588478088	-20.5905151367188	0.000618529506027699	-0.00100484199356288	-0.00457625929266214	-0.00165419070981443
1286	1.11752903461456	-1.37986588478088	-20.5255813598633	-0.000680167751852423	-0.00814767740666866	-0.0026282137259841	-0.00165419070981443
1287	1.11752903461456	-0.405842900276184	-20.3957118988037	0.00354059832170606	-3.08191010844894e-05	-0.00587495695799589	0.000293855206109583
1288	-2.77856278419495	0.568180024623871	-20.6554508209229	-0.00749832857400179	0.00321592413820326	0.000943203864153475	0.00581331877037883
1289	-1.47986555099487	0.568180024623871	-20.3957118988037	-0.00652430532500148	-3.08191010844894e-05	0.00873538758605719	-0.00652430532500148
1290	1.7668776512146	-0.405842900276184	-20.5255813598633	0.00581331877037883	0.000293855206109583	0.00516396993771195	0.0100340843200684
1291	-0.181168273091316	0.892854392528534	-21.1099948883057	0.00386527273803949	-0.00230353930965066	-0.00425158534198999	-0.00587495695799589
1292	-0.181168273091316	0.243505731225014	-20.915189743042	-0.00197886489331722	-0.0026282137259841	-0.00652430532500148	-0.00100484199356288
1293	1.11752903461456	-1.05519151687622	-20.7853202819824	-0.00132951640989631	-0.000680167751852423	-0.00717365415766835	-0.00555028254166245
1294	-1.47986555099487	-0.405842900276184	-21.3697338104248	-0.00197886489331722	-0.00490093370899558	0.00613799272105098	-0.0120437685400248
1295	2.41622614860535	-0.730517208576202	-21.1749286651611	0.00938473641872406	0.00321592413820326	-0.00684897974133492	0.00776136433705688
1296	-0.181168273091316	-1.05519151687622	-20.9801254272461	-0.00165419070981443	-0.00100484199356288	-0.00879702530801296	-0.00392691092565656
1297	1.7668776512146	-0.405842900276184	-21.3697338104248	-0.0104203969240189	0.000618529506027699	-0.00457625929266214	-0.00360223650932312
1298	3.06557488441467	-0.730517208576202	-20.7203845977783	0.000293855206109583	0.00678734155371785	-0.00782300252467394	-0.00555028254166245
1299	-0.181168273091316	-0.0811685770750046	-20.8502559661865	0.00548864435404539	0.00159255252219737	-0.00749832857400179	-0.0208099745213985
1300	0.468180358409882	0.243505731225014	-20.6554508209229	0.00126787810586393	0.00191722682211548	0.00808603875339031	0.00451462110504508
1301	2.41622614860535	-1.37986588478088	-20.5905151367188	0.00386527273803949	-0.00619963090866804	-0.00717365415766835	-0.00295288790948689
1302	-0.830516874790192	-0.405842900276184	-20.3957118988037	0.000943203864153475	-0.00197886489331722	-0.00652430532500148	-0.00782300252467394
1303	1.7668776512146	-0.0811685770750046	-20.4606456756592	-0.000355493422830477	0.00256657530553639	-0.00360223650932312	-0.00457625929266214
1304	-0.830516874790192	0.568180024623871	-20.8502559661865	-0.00879702530801296	0.00191722682211548	0.000293855206109583	-0.00879702530801296
1305	-0.830516874790192	0.892854392528534	-20.9801254272461	-0.00165419070981443	0.00289124972186983	-0.00100484199356288	-0.00100484199356288
1306	-0.181168273091316	0.243505731225014	-20.7203845977783	0.00646266713738441	0.000618529506027699	-0.0133424662053585	0.00321592413820326
1307	-0.181168273091316	0.243505731225014	-20.9801254272461	-0.00749832857400179	-0.000680167751852423	-3.08191010844894e-05	-0.00100484199356288
1308	0.468180358409882	0.892854392528534	-20.5905151367188	0.00289124972186983	0.00386527273803949	-0.00490093370899558	0.0022419011220336
1309	1.11752903461456	-1.37986588478088	-19.9411678314209	-0.000355493422830477	-0.000355493422830477	-0.00165419070981443	0.00873538758605719
1310	1.11752903461456	-1.37986588478088	-20.2658405303955	0.00321592413820326	-0.00132951640989631	-0.00587495695799589	-0.0143164889886975
1311	-0.181168273091316	0.892854392528534	-20.7203845977783	0.000618529506027699	0.00483929552137852	-0.00814767740666866	-3.08191010844894e-05
1312	-1.47986555099487	0.568180024623871	-20.5905151367188	-0.00977104809135199	0.00256657530553639	-0.00425158534198999	-0.00165419070981443
1313	-0.181168273091316	-0.0811685770750046	-20.20090675354	-0.00814767740666866	0.00418994715437293	0.00159255252219737	-0.0162645354866982
1314	-0.181168273091316	0.568180024623871	-20.3957118988037	-0.00457625929266214	0.00126787810586393	-0.00100484199356288	0.049319677054882
1315	1.7668776512146	0.243505731225014	-20.7203845977783	0.00386527273803949	0.00451462110504508	0.00386527273803949	0.0295145437121391
1316	0.468180358409882	-0.0811685770750046	-20.6554508209229	0.0126314787194133	0.00386527273803949	-0.0107450718060136	-0.00555028254166245
1317	1.11752903461456	-1.37986588478088	-20.6554508209229	-0.000680167751852423	-0.00327756232582033	-0.00457625929266214	-0.00457625929266214
1318	-0.181168273091316	-1.37986588478088	-20.5255813598633	-3.08191010844894e-05	-0.00684897974133492	-0.00100484199356288	0.00646266713738441
1319	-0.830516874790192	0.892854392528534	-21.4996032714844	0.000618529506027699	0.00191722682211548	0.00386527273803949	0.0116574559360743
1320	-0.830516874790192	-0.0811685770750046	-21.4346694946289	-0.00652430532500148	0.00451462110504508	0.0113327819854021	0.00613799272105098
1321	0.468180358409882	-1.05519151687622	-20.9801254272461	-0.00782300252467394	0.00483929552137852	-0.0100957229733467	-0.0123684434220195
1322	0.468180358409882	0.243505731225014	-21.4996032714844	-0.00327756232582033	-0.00100484199356288	-0.00392691092565656	-0.0133424662053585
1323	-0.181168273091316	0.243505731225014	-21.0450592041016	0.00418994715437293	-3.08191010844894e-05	-0.0143164889886975	0.00776136433705688
1324	0.468180358409882	-0.730517208576202	-21.4346694946289	-3.08191010844894e-05	-0.000680167751852423	-0.00100484199356288	-0.00522560812532902
1325	0.468180358409882	0.243505731225014	-21.5645389556885	0.00386527273803949	0.00386527273803949	-0.00132951640989631	-0.00684897974133492
1326	0.468180358409882	-0.730517208576202	-20.7853202819824	0.0116574559360743	-0.0117190945893526	-0.00619963090866804	-0.0113944197073579
1327	1.11752903461456	0.568180024623871	-20.6554508209229	-0.00197886489331722	0.00126787810586393	-0.00197886489331722	-0.00457625929266214
1328	-0.830516874790192	-0.405842900276184	-21.1099948883057	-0.00684897974133492	-0.000680167751852423	0.000943203864153475	-0.00587495695799589
1329	1.11752903461456	-1.05519151687622	-20.6554508209229	-0.00555028254166245	0.00581331877037883	-0.00522560812532902	0.0200989879667759
1330	-0.830516874790192	0.892854392528534	-20.915189743042	0.00808603875339031	0.000943203864153475	0.00289124972186983	-0.000355493422830477
1331	1.7668776512146	-0.405842900276184	-20.7203845977783	0.000618529506027699	-0.000355493422830477	-0.00587495695799589	-0.0159398596733809
1332	1.7668776512146	-0.730517208576202	-20.6554508209229	-0.00230353930965066	0.00354059832170606	-0.00230353930965066	-0.00132951640989631
1333	1.7668776512146	-0.730517208576202	-20.3957118988037	0.000293855206109583	-0.000355493422830477	-0.00392691092565656	-0.0172385573387146
1334	1.11752903461456	-1.37986588478088	-20.4606456756592	0.0103587592020631	-0.00684897974133492	0.000618529506027699	-0.00684897974133492
1335	-0.181168273091316	0.568180024623871	-20.7853202819824	0.00613799272105098	0.00256657530553639	-3.08191010844894e-05	0.0113327819854021
1336	-0.830516874790192	0.243505731225014	-21.0450592041016	-0.00295288790948689	0.00548864435404539	-0.00749832857400179	-0.0133424662053585
1337	-1.47986555099487	0.243505731225014	-21.3697338104248	0.00191722682211548	0.00386527273803949	-0.00879702530801296	-0.00944637414067984
1338	0.468180358409882	0.568180024623871	-21.4996032714844	-0.00165419070981443	-3.08191010844894e-05	0.00646266713738441	-0.00717365415766835
1339	0.468180358409882	0.568180024623871	-20.9801254272461	-0.00977104809135199	-0.00100484199356288	-0.00132951640989631	0.0106834331527352
1340	2.41622614860535	-0.730517208576202	-20.3957118988037	-0.0026282137259841	-0.00100484199356288	0.00418994715437293	-0.00749832857400179
1341	-0.181168273091316	-0.730517208576202	-20.5255813598633	-3.08191010844894e-05	-0.00652430532500148	-0.00717365415766835	-0.0266541130840778
1342	0.468180358409882	-1.05519151687622	-20.7853202819824	-0.00165419070981443	-0.00684897974133492	-0.00782300252467394	-0.00619963090866804
1343	-0.181168273091316	0.243505731225014	-20.8502559661865	0.00126787810586393	0.00321592413820326	0.00613799272105098	-0.0100957229733467
1344	0.468180358409882	-0.0811685770750046	-20.3957118988037	-0.00327756232582033	0.00159255252219737	-0.00717365415766835	0.00516396993771195
1345	-0.181168273091316	-0.405842900276184	-20.4606456756592	0.00386527273803949	0.00613799272105098	-0.00295288790948689	-0.00457625929266214
1346	1.11752903461456	-0.730517208576202	-20.3957118988037	0.00354059832170606	0.00581331877037883	-0.00457625929266214	0.00289124972186983
1347	1.11752903461456	-0.405842900276184	-21.3048000335693	0.000943203864153475	0.00354059832170606	-0.000680167751852423	-0.0169138833880424
1348	1.7668776512146	-0.730517208576202	-21.4346694946289	-0.0026282137259841	0.00256657530553639	-0.0110697457566857	-0.00912170019000769
1349	-0.830516874790192	-0.0811685770750046	-21.694408416748	0.00289124972186983	-0.00327756232582033	0.00646266713738441	0.000293855206109583
1350	1.11752903461456	-1.70454013347626	-21.3048000335693	0.0103587592020631	-0.00197886489331722	-0.000680167751852423	0.000293855206109583
1351	-0.181168273091316	0.568180024623871	-21.5645389556885	0.00289124972186983	0.01100810803473	-0.00912170019000769	-0.00782300252467394
1352	0.468180358409882	-0.0811685770750046	-21.2398643493652	-0.00132951640989631	0.000943203864153475	-0.00944637414067984	-0.00717365415766835
1353	-2.12921404838562	0.243505731225014	-20.8502559661865	-0.00360223650932312	-0.00132951640989631	0.00191722682211548	-0.00230353930965066
1354	1.7668776512146	-0.405842900276184	-21.3048000335693	-0.00392691092565656	-0.00360223650932312	-0.00392691092565656	-0.0026282137259841
1355	-0.830516874790192	0.568180024623871	-21.9541473388672	0.00418994715437293	0.00776136433705688	0.00191722682211548	-0.000355493422830477
1356	-0.830516874790192	-0.0811685770750046	-21.694408416748	-0.00132951640989631	0.00711201597005129	-0.0104203969240189	-0.0120437685400248
1357	-0.181168273091316	-0.0811685770750046	-21.5645389556885	-0.00522560812532902	0.00321592413820326	-0.00165419070981443	-0.00684897974133492
1358	-0.830516874790192	-0.405842900276184	-21.6294727325439	-0.0156151866540313	-0.00522560812532902	-0.00619963090866804	-0.00197886489331722
1359	0.468180358409882	-0.0811685770750046	-21.3048000335693	0.000943203864153475	-3.08191010844894e-05	-0.00132951640989631	-0.00197886489331722
1360	0.468180358409882	-0.730517208576202	-20.2658405303955	-0.00197886489331722	0.00841071270406246	0.00256657530553639	-0.00944637414067984
1361	-1.47986555099487	0.568180024623871	-20.915189743042	-0.00619963090866804	0.00418994715437293	-0.00782300252467394	-0.00490093370899558
1362	1.7668776512146	-0.730517208576202	-20.5255813598633	0.000293855206109583	0.00321592413820326	-0.00977104809135199	-0.0120437685400248
1363	1.11752903461456	0.892854392528534	-21.8892135620117	-0.00619963090866804	-0.00132951640989631	-0.00197886489331722	-0.0143164889886975
1364	-0.181168273091316	0.243505731225014	-21.3697338104248	0.0103587592020631	0.00451462110504508	0.00289124972186983	0.00354059832170606
1365	1.7668776512146	-1.05519151687622	-21.1749286651611	0.00808603875339031	0.00548864435404539	-0.000680167751852423	-0.00652430532500148
1366	1.11752903461456	-1.70454013347626	-20.915189743042	-0.000680167751852423	-0.00360223650932312	-0.00749832857400179	-0.00814767740666866
1367	0.468180358409882	0.243505731225014	-21.2398643493652	-0.000680167751852423	0.00191722682211548	-0.0026282137259841	-0.00977104809135199
1368	-1.47986555099487	-0.0811685770750046	-21.9541473388672	-0.00814767740666866	0.00613799272105098	-0.00782300252467394	-0.00132951640989631
1369	-0.830516874790192	-0.405842900276184	-21.694408416748	-0.00425158534198999	0.00159255252219737	-0.00165419070981443	-3.08191010844894e-05
1370	1.7668776512146	-0.730517208576202	-21.2398643493652	0.00808603875339031	0.00451462110504508	-0.00490093370899558	-0.00490093370899558
1371	-0.181168273091316	0.568180024623871	-21.8242778778076	0.00321592413820326	0.00354059832170606	-0.00522560812532902	-0.00392691092565656
1372	1.11752903461456	-0.405842900276184	-20.3307762145996	0.00159255252219737	0.00354059832170606	-0.00782300252467394	-0.00457625929266214
1373	-0.181168273091316	-0.0811685770750046	-20.4606456756592	-0.00230353930965066	0.0022419011220336	-0.00717365415766835	-0.00165419070981443
1374	0.468180358409882	-1.70454013347626	-21.4996032714844	0.00970941036939621	-0.00814767740666866	-0.00132951640989631	-0.00392691092565656
1375	1.11752903461456	-0.0811685770750046	-21.5645389556885	0.00841071270406246	-0.0026282137259841	-0.00684897974133492	-0.00587495695799589
1376	-0.830516874790192	0.243505731225014	-21.5645389556885	-0.00197886489331722	0.00386527273803949	-0.0113944197073579	0.00321592413820326
1377	-2.12921404838562	0.243505731225014	-21.4996032714844	-0.00555028254166245	0.0022419011220336	-0.00879702530801296	-0.00652430532500148
1378	-0.181168273091316	0.568180024623871	-21.6294727325439	-0.00522560812532902	0.00711201597005129	-0.00490093370899558	-0.00619963090866804
1379	0.468180358409882	0.568180024623871	-21.6294727325439	0.000943203864153475	-3.08191010844894e-05	-0.0130177913233638	-0.000680167751852423
1380	0.468180358409882	-0.0811685770750046	-21.7593441009521	-0.00132951640989631	0.00126787810586393	-0.0026282137259841	-0.0026282137259841
1381	-0.830516874790192	-0.0811685770750046	-21.7593441009521	-0.00165419070981443	0.00289124972186983	-0.00977104809135199	-0.00490093370899558
1382	1.7668776512146	-2.35388875007629	-21.694408416748	-0.00132951640989631	-0.00652430532500148	-0.00392691092565656	-0.00490093370899558
1383	1.11752903461456	-0.405842900276184	-21.6294727325439	0.0022419011220336	0.00321592413820326	-0.00944637414067984	-0.00879702530801296
1384	-0.830516874790192	0.243505731225014	-21.7593441009521	0.00678734155371785	0.000293855206109583	-0.00425158534198999	0.00548864435404539
1385	-2.12921404838562	0.243505731225014	-21.3697338104248	-0.00522560812532902	-0.00652430532500148	0.00289124972186983	0.00191722682211548
1386	-0.181168273091316	0.568180024623871	-21.3048000335693	0.000943203864153475	0.00483929552137852	-0.00879702530801296	0.00483929552137852
1387	0.468180358409882	0.568180024623871	-21.8892135620117	0.000943203864153475	0.00451462110504508	-0.0152905117720366	-0.0130177913233638
1388	-0.181168273091316	0.568180024623871	-21.7593441009521	-0.00457625929266214	0.00191722682211548	-0.00684897974133492	-0.00717365415766835
1389	1.7668776512146	-0.405842900276184	-21.4996032714844	0.0022419011220336	-0.00587495695799589	-0.00749832857400179	0.00126787810586393
1390	-0.181168273091316	-0.730517208576202	-21.4996032714844	0.00548864435404539	-0.00977104809135199	-0.00555028254166245	-0.00132951640989631
1391	1.11752903461456	0.243505731225014	-21.4996032714844	-3.08191010844894e-05	0.00646266713738441	-0.00457625929266214	-0.00619963090866804
1392	0.468180358409882	-0.0811685770750046	-20.20090675354	-0.00197886489331722	-0.00100484199356288	-0.00425158534198999	0.000618529506027699
1393	-2.12921404838562	0.568180024623871	-21.4346694946289	-0.00652430532500148	-0.0026282137259841	-0.00165419070981443	-0.0026282137259841
1394	0.468180358409882	0.568180024623871	-21.4346694946289	0.00386527273803949	-0.00522560812532902	-0.00522560812532902	-0.00327756232582033
1395	1.11752903461456	-0.0811685770750046	-21.5645389556885	-0.00165419070981443	-0.0113944197073579	-0.000355493422830477	-0.00587495695799589
1396	0.468180358409882	0.568180024623871	-21.8242778778076	-3.08191010844894e-05	0.00386527273803949	-0.00457625929266214	0.000618529506027699
1397	-0.181168273091316	0.892854392528534	-21.4996032714844	0.00548864435404539	-0.00100484199356288	-0.00425158534198999	-0.00879702530801296
1398	-0.181168273091316	-0.405842900276184	-21.4346694946289	-0.00230353930965066	-0.00782300252467394	-0.0123684434220195	-0.00522560812532902
1399	1.11752903461456	-0.730517208576202	-21.3048000335693	-0.000680167751852423	-0.00197886489331722	0.00418994715437293	0.00159255252219737
1400	0.468180358409882	-0.730517208576202	-21.3697338104248	-0.00132951640989631	0.00581331877037883	-0.00652430532500148	-0.00490093370899558
1401	-2.77856278419495	0.568180024623871	-20.7853202819824	-0.00619963090866804	0.00289124972186983	-0.00944637414067984	-0.00522560812532902
1402	1.11752903461456	-0.405842900276184	-20.7203845977783	-0.00100484199356288	0.00581331877037883	-0.00392691092565656	-0.0123684434220195
1403	1.11752903461456	-0.405842900276184	-20.7203845977783	0.00386527273803949	0.00159255252219737	-0.00619963090866804	-0.00847235135734081
1404	1.7668776512146	0.243505731225014	-20.7853202819824	0.00256657530553639	0.000293855206109583	-0.00879702530801296	-0.00555028254166245
1405	-0.181168273091316	0.568180024623871	-20.5255813598633	0.00256657530553639	-0.00295288790948689	-3.08191010844894e-05	-0.0110697457566857
1406	-0.830516874790192	-1.05519151687622	-20.5255813598633	-0.000680167751852423	-0.00100484199356288	-0.00392691092565656	0.000293855206109583
1407	0.468180358409882	0.243505731225014	-20.915189743042	-0.00230353930965066	0.000293855206109583	-0.00425158534198999	-0.00717365415766835
1408	1.11752903461456	-0.0811685770750046	-20.915189743042	-3.08191010844894e-05	-0.00100484199356288	-0.00879702530801296	-0.00749832857400179
1409	-0.830516874790192	-0.730517208576202	-20.5905151367188	-0.00327756232582033	-0.0026282137259841	-0.00522560812532902	0.00808603875339031
1410	0.468180358409882	0.568180024623871	-20.4606456756592	0.00808603875339031	-0.00132951640989631	-0.00132951640989631	0.00159255252219737
1411	1.7668776512146	0.243505731225014	-20.5255813598633	-0.000355493422830477	0.00483929552137852	0.00159255252219737	-0.00425158534198999
1412	2.41622614860535	-0.730517208576202	-20.3307762145996	-3.08191010844894e-05	0.00451462110504508	-0.00587495695799589	-0.00619963090866804
1413	0.468180358409882	-0.0811685770750046	-21.4996032714844	0.000293855206109583	-0.00295288790948689	-0.00717365415766835	-0.00814767740666866
1414	1.11752903461456	-2.35388875007629	-20.7203845977783	-0.000680167751852423	-0.0156151866540313	-0.00327756232582033	0.00418994715437293
1415	1.7668776512146	-1.05519151687622	-20.7203845977783	0.00321592413820326	-0.00684897974133492	-0.00295288790948689	-0.00555028254166245
1416	0.468180358409882	-0.0811685770750046	-20.7853202819824	-0.00132951640989631	0.000943203864153475	-0.00327756232582033	-0.0143164889886975
1417	-2.12921404838562	0.568180024623871	-20.7853202819824	-0.00944637414067984	-0.000680167751852423	-0.00879702530801296	-0.00490093370899558
1418	2.41622614860535	-1.05519151687622	-20.6554508209229	-0.00717365415766835	-0.00847235135734081	-0.00717365415766835	-0.00912170019000769
1419	1.7668776512146	-0.0811685770750046	-20.1359710693359	0.0022419011220336	-0.00782300252467394	-0.00684897974133492	0.00191722682211548
1420	-0.830516874790192	-0.405842900276184	-20.5255813598633	0.00418994715437293	-0.00587495695799589	-0.00132951640989631	-0.0026282137259841
1421	-0.181168273091316	0.568180024623871	-20.6554508209229	-0.00132951640989631	0.00321592413820326	-0.00392691092565656	-0.00490093370899558
1422	1.11752903461456	-1.70454013347626	-20.5255813598633	-0.00165419070981443	-0.0133424662053585	-0.000680167751852423	-0.0126931173726916
1423	1.7668776512146	-1.05519151687622	-20.1359710693359	0.00289124972186983	-0.00522560812532902	-0.00132951640989631	-0.00912170019000769
1424	-0.181168273091316	0.243505731225014	-20.4606456756592	-0.00684897974133492	-0.00165419070981443	0.00743668992072344	0.00126787810586393
1425	-2.77856278419495	0.568180024623871	-20.0710372924805	-0.00457625929266214	0.000293855206109583	-0.000355493422830477	-0.000680167751852423
1426	0.468180358409882	0.568180024623871	-20.3957118988037	-0.00230353930965066	0.00126787810586393	-0.00749832857400179	-0.00977104809135199
1427	-0.830516874790192	0.243505731225014	-21.1099948883057	-0.000680167751852423	-0.00100484199356288	-0.00360223650932312	-0.0159398596733809
1428	1.11752903461456	-0.405842900276184	-21.1099948883057	-0.00295288790948689	-0.00100484199356288	-0.00749832857400179	-0.0123684434220195
1429	1.7668776512146	-0.405842900276184	-20.2658405303955	-0.00132951640989631	-0.0026282137259841	-0.00132951640989631	-0.00684897974133492
1430	-0.181168273091316	-0.405842900276184	-20.5255813598633	0.000293855206109583	-0.0139918150380254	-3.08191010844894e-05	-0.00749832857400179
1431	0.468180358409882	-1.37986588478088	-19.8762321472168	0.00289124972186983	0.00289124972186983	-0.00522560812532902	-0.0130177913233638
1432	-0.181168273091316	0.243505731225014	-19.7463626861572	-0.0120437685400248	-0.00555028254166245	-0.0165892094373703	-0.00587495695799589
1433	-2.77856278419495	1.21752870082855	-20.7203845977783	-0.00425158534198999	-0.00100484199356288	-0.0130177913233638	-0.0117190945893526
1434	-0.181168273091316	0.243505731225014	-20.8502559661865	0.00289124972186983	-0.00619963090866804	-0.00392691092565656	0.0022419011220336
1435	3.06557488441467	-1.05519151687622	-20.7853202819824	0.00711201597005129	-0.00295288790948689	-0.0182125810533762	-0.000355493422830477
1436	1.7668776512146	0.243505731225014	-20.5255813598633	-0.00197886489331722	0.00256657530553639	-0.00522560812532902	-0.00652430532500148
1437	-0.181168273091316	-0.405842900276184	-20.1359710693359	-0.000355493422830477	-0.00165419070981443	-0.0107450718060136	-0.0120437685400248
1438	1.7668776512146	-1.37986588478088	-19.9411678314209	-0.00847235135734081	-0.00230353930965066	0.00354059832170606	-0.00944637414067984
1439	1.7668776512146	-1.05519151687622	-20.2658405303955	-0.00197886489331722	-0.00879702530801296	-3.08191010844894e-05	-0.0026282137259841
1440	1.11752903461456	0.243505731225014	-20.2658405303955	0.00191722682211548	0.00159255252219737	-0.000680167751852423	-0.00197886489331722
1441	-0.830516874790192	-0.730517208576202	-20.0061016082764	-0.0123684434220195	0.00321592413820326	-0.00197886489331722	-0.00944637414067984
1442	-0.181168273091316	0.892854392528534	-20.3957118988037	-0.00165419070981443	0.00191722682211548	-0.00425158534198999	-0.00490093370899558
1443	1.7668776512146	-0.730517208576202	-20.2658405303955	0.00581331877037883	-0.00360223650932312	-0.00587495695799589	-0.00392691092565656
1444	0.468180358409882	0.243505731225014	-20.2658405303955	0.00418994715437293	-0.00425158534198999	-0.0026282137259841	-0.00392691092565656
1445	-0.181168273091316	0.243505731225014	-20.3307762145996	0.00841071270406246	-0.00652430532500148	0.000618529506027699	-0.00295288790948689
1446	0.468180358409882	-0.405842900276184	-20.5905151367188	0.00418994715437293	-0.00490093370899558	-0.00977104809135199	-0.00879702530801296
1447	-0.181168273091316	0.568180024623871	-20.5905151367188	0.000293855206109583	0.0022419011220336	-0.00555028254166245	-0.0139918150380254
1448	1.11752903461456	-0.730517208576202	-20.3307762145996	-0.00879702530801296	-0.00360223650932312	-0.0133424662053585	-0.00684897974133492
1449	-0.181168273091316	-0.730517208576202	-20.20090675354	-0.0100957229733467	-0.00327756232582033	-0.00327756232582033	0.000293855206109583
1450	-0.830516874790192	0.892854392528534	-20.3307762145996	-0.000680167751852423	-0.00295288790948689	-0.00457625929266214	-0.00555028254166245
1451	1.11752903461456	-0.730517208576202	-20.20090675354	0.000943203864153475	0.00386527273803949	0.000293855206109583	-0.00652430532500148
1452	0.468180358409882	0.568180024623871	-20.8502559661865	0.00743668992072344	-0.00425158534198999	-0.00100484199356288	-0.00912170019000769
1453	1.11752903461456	-0.730517208576202	-20.3307762145996	-0.000680167751852423	0.00776136433705688	-0.00392691092565656	-0.0110697457566857
1454	-0.181168273091316	-1.05519151687622	-20.4606456756592	-0.000355493422830477	-0.0133424662053585	-0.00165419070981443	-0.000355493422830477
1455	-0.181168273091316	-1.05519151687622	-19.9411678314209	-3.08191010844894e-05	-0.0237320438027382	-0.00132951640989631	-0.00295288790948689
1456	0.468180358409882	-0.405842900276184	-19.9411678314209	0.000293855206109583	0.00613799272105098	0.000618529506027699	-0.00165419070981443
1457	-0.830516874790192	-0.730517208576202	-19.5515575408936	-0.00749832857400179	0.00126787810586393	-0.0152905117720366	-0.00425158534198999
1458	1.11752903461456	-0.730517208576202	-20.0061016082764	0.00386527273803949	-0.0146411629393697	-0.00100484199356288	-0.00944637414067984
1459	-0.830516874790192	0.243505731225014	-20.2658405303955	-0.00782300252467394	-0.00295288790948689	0.00483929552137852	0.00191722682211548
1460	0.468180358409882	0.568180024623871	-20.915189743042	0.00191722682211548	-0.00457625929266214	-0.00782300252467394	0.00256657530553639
1461	1.11752903461456	-0.0811685770750046	-20.3307762145996	0.00548864435404539	0.00451462110504508	-0.0026282137259841	-0.0110697457566857
1462	-0.181168273091316	-0.405842900276184	-20.3957118988037	-0.000355493422830477	-0.00197886489331722	-0.0130177913233638	-0.00814767740666866
1463	0.468180358409882	-0.0811685770750046	-20.1359710693359	-0.00230353930965066	-0.00295288790948689	-0.00392691092565656	-0.00490093370899558
1464	-0.181168273091316	-0.0811685770750046	-20.0061016082764	-0.00425158534198999	-0.00555028254166245	0.00159255252219737	0.000943203864153475
1465	-0.181168273091316	-0.730517208576202	-20.3307762145996	-0.0026282137259841	-0.0191866029053926	-0.00230353930965066	-0.00327756232582033
1466	1.7668776512146	-0.405842900276184	-20.6554508209229	-0.00165419070981443	0.00841071270406246	-0.00197886489331722	-0.00392691092565656
1467	1.11752903461456	-0.405842900276184	-20.5255813598633	-0.00132951640989631	0.0103587592020631	-0.00587495695799589	-0.00295288790948689
1468	1.11752903461456	-0.730517208576202	-20.20090675354	0.00646266713738441	0.0100340843200684	-0.00555028254166245	-0.00230353930965066
1469	0.468180358409882	-0.0811685770750046	-20.3307762145996	0.00354059832170606	-0.0123684434220195	-0.00295288790948689	-0.00490093370899558
1470	1.7668776512146	-1.70454013347626	-19.9411678314209	0.00483929552137852	-0.00457625929266214	-0.00360223650932312	-0.00132951640989631
1471	1.7668776512146	0.243505731225014	-20.4606456756592	0.00126787810586393	0.00678734155371785	-0.00392691092565656	-0.000680167751852423
1472	-0.830516874790192	-0.405842900276184	-20.5905151367188	-0.00782300252467394	-0.00392691092565656	-0.0100957229733467	0.00126787810586393
1473	0.468180358409882	-0.730517208576202	-20.3957118988037	-0.00587495695799589	-3.08191010844894e-05	-0.00360223650932312	-0.000680167751852423
1474	0.468180358409882	0.568180024623871	-20.5905151367188	0.00678734155371785	-0.00100484199356288	-0.000355493422830477	-3.08191010844894e-05
1475	0.468180358409882	0.892854392528534	-20.6554508209229	-0.00490093370899558	0.00289124972186983	-0.00782300252467394	-0.00652430532500148
1476	1.11752903461456	-0.730517208576202	-20.0710372924805	0.0113327819854021	-0.00782300252467394	-0.00652430532500148	-3.08191010844894e-05
1477	1.7668776512146	-1.05519151687622	-20.0061016082764	0.000943203864153475	-0.0104203969240189	-0.00490093370899558	-0.00392691092565656
1478	1.11752903461456	-1.70454013347626	-20.4606456756592	-0.00197886489331722	-0.00490093370899558	-0.00457625929266214	0.000293855206109583
1479	1.7668776512146	-0.730517208576202	-20.2658405303955	-0.00132951640989631	-0.0026282137259841	-0.000355493422830477	0.00386527273803949
1480	0.468180358409882	0.243505731225014	-20.7853202819824	-0.000355493422830477	0.00808603875339031	-0.00295288790948689	-0.00132951640989631
1481	0.468180358409882	0.243505731225014	-20.5905151367188	-0.00522560812532902	-0.00360223650932312	-0.00652430532500148	-0.00360223650932312
1482	1.7668776512146	-0.0811685770750046	-20.20090675354	0.00548864435404539	0.00418994715437293	-0.0185372550040483	-0.00132951640989631
1483	-1.47986555099487	0.243505731225014	-20.3307762145996	-0.00197886489331722	-0.00165419070981443	-0.0279528107494116	-0.00879702530801296
1484	-0.181168273091316	0.568180024623871	-20.2658405303955	-0.00132951640989631	0.000293855206109583	-0.017887907102704	-0.00295288790948689
1485	1.7668776512146	-0.730517208576202	-20.3307762145996	-0.00230353930965066	-0.000355493422830477	-0.0185372550040483	-0.00360223650932312
1486	-0.181168273091316	-0.730517208576202	-20.3307762145996	0.00321592413820326	0.00386527273803949	-0.0104203969240189	-0.000680167751852423
1487	-1.47986555099487	0.243505731225014	-20.5255813598633	-0.00230353930965066	0.00321592413820326	-0.0113944197073579	-0.00977104809135199
1488	1.7668776512146	-0.405842900276184	-20.5255813598633	0.0558131635189056	0.00418994715437293	-0.00684897974133492	-0.00457625929266214
1489	-1.47986555099487	-0.405842900276184	-20.2658405303955	0.000293855206109583	-0.00230353930965066	0.0126314787194133	-0.0026282137259841
1490	1.11752903461456	0.243505731225014	-20.6554508209229	0.00256657530553639	-0.000680167751852423	0.00354059832170606	0.00418994715437293
1491	2.41622614860535	-0.0811685770750046	-20.7853202819824	-0.00360223650932312	0.00516396993771195	0.00613799272105098	-0.000355493422830477
1492	-0.181168273091316	0.892854392528534	-20.7203845977783	-0.00684897974133492	0.00483929552137852	0.0100340843200684	-0.00717365415766835
1493	1.7668776512146	-0.730517208576202	-20.20090675354	0.00581331877037883	-0.00295288790948689	0.00613799272105098	-3.08191010844894e-05
1494	2.41622614860535	-0.730517208576202	-20.6554508209229	-0.00360223650932312	-0.00457625929266214	0.00873538758605719	0.000943203864153475
1495	-0.830516874790192	0.568180024623871	-20.0710372924805	-0.000355493422830477	-0.0120437685400248	0.00613799272105098	0.000618529506027699
1496	-2.12921404838562	0.568180024623871	-19.8762321472168	-0.0143164889886975	0.00386527273803949	-0.00749832857400179	-0.00230353930965066
1497	-1.47986555099487	0.568180024623871	-20.6554508209229	-0.00197886489331722	0.00678734155371785	-0.00360223650932312	-0.00327756232582033
1498	-0.181168273091316	0.892854392528534	-20.5255813598633	-0.00230353930965066	-0.0143164889886975	0.00418994715437293	-0.00360223650932312
1499	1.7668776512146	-1.05519151687622	-20.7853202819824	-0.00749832857400179	-0.00749832857400179	0.00873538758605719	0.00613799272105098
1500	1.11752903461456	-0.405842900276184	-20.3957118988037	-0.0026282137259841	0.00906006153672934	0.00581331877037883	0.00126787810586393
1501	-0.181168273091316	0.568180024623871	-20.5905151367188	-0.00360223650932312	-0.00977104809135199	0.00581331877037883	-0.00619963090866804
1502	2.41622614860535	-1.05519151687622	-20.3307762145996	0.00256657530553639	-0.00555028254166245	-0.00295288790948689	-0.00490093370899558
1503	0.468180358409882	0.243505731225014	-20.1359710693359	-3.08191010844894e-05	0.00743668992072344	0.00743668992072344	-0.00392691092565656
1504	-0.181168273091316	-0.405842900276184	-20.8502559661865	-0.0139918150380254	-0.00652430532500148	0.00938473641872406	0.00191722682211548
1505	-1.47986555099487	0.243505731225014	-20.9801254272461	-0.00295288790948689	-0.00197886489331722	0.00678734155371785	0.00321592413820326
1506	-0.830516874790192	1.21752870082855	-20.7853202819824	0.000943203864153475	0.00613799272105098	0.00159255252219737	-0.00814767740666866
1507	0.468180358409882	0.568180024623871	-20.915189743042	-0.00295288790948689	0.0113327819854021	-0.00425158534198999	-0.00555028254166245
1508	1.11752903461456	0.243505731225014	-21.4346694946289	0.00126787810586393	-0.00327756232582033	-0.00360223650932312	-0.00717365415766835
1509	1.11752903461456	-0.730517208576202	-20.9801254272461	-0.00425158534198999	-0.00327756232582033	0.00613799272105098	0.00678734155371785
1510	0.468180358409882	-1.05519151687622	-20.7203845977783	0.00418994715437293	-0.00230353930965066	-0.0026282137259841	-0.00132951640989631
1511	1.7668776512146	-0.405842900276184	-20.7203845977783	-0.00132951640989631	0.00451462110504508	-0.00197886489331722	-0.00165419070981443
1512	-0.181168273091316	-0.730517208576202	-20.5905151367188	-0.0133424662053585	0.00808603875339031	-0.00295288790948689	-0.00327756232582033
1513	-1.47986555099487	0.243505731225014	-20.6554508209229	-0.00100484199356288	-0.0169138833880424	-0.00425158534198999	0.0022419011220336
1514	1.11752903461456	-0.405842900276184	-20.5905151367188	-0.00165419070981443	0.00743668992072344	0.0100340843200684	0.00191722682211548
1515	1.11752903461456	-0.405842900276184	-20.7203845977783	0.0106834331527352	0.00386527273803949	-0.00490093370899558	0.00289124972186983
1516	1.7668776512146	0.243505731225014	-20.7203845977783	-3.08191010844894e-05	0.00678734155371785	-0.00327756232582033	-0.00425158534198999
1517	1.7668776512146	-0.0811685770750046	-20.7853202819824	-0.00912170019000769	0.00386527273803949	0.00386527273803949	-0.0026282137259841
1518	0.468180358409882	-2.02921438217163	-20.7203845977783	-0.00944637414067984	-0.00782300252467394	-0.00879702530801296	-0.00197886489331722
1519	1.11752903461456	-0.405842900276184	-20.5905151367188	-3.08191010844894e-05	0.00711201597005129	-3.08191010844894e-05	0.00938473641872406
1520	-1.47986555099487	0.243505731225014	-20.3957118988037	0.000293855206109583	0.00613799272105098	0.00191722682211548	0.00256657530553639
1521	-0.181168273091316	-0.405842900276184	-20.3957118988037	-0.00782300252467394	0.00873538758605719	-0.00814767740666866	0.00516396993771195
1522	1.11752903461456	-0.405842900276184	-20.3957118988037	0.00354059832170606	0.00548864435404539	-3.08191010844894e-05	0.000943203864153475
1523	-0.181168273091316	0.892854392528534	-20.9801254272461	0.0175015944987535	0.0022419011220336	-0.0126931173726916	-0.00392691092565656
1524	1.7668776512146	-1.05519151687622	-20.7853202819824	-0.00749832857400179	0.00548864435404539	-3.08191010844894e-05	0.00776136433705688
1525	2.41622614860535	-0.730517208576202	-20.6554508209229	0.00159255252219737	0.00159255252219737	-0.00230353930965066	-0.00165419070981443
1526	1.11752903461456	-2.02921438217163	-20.3957118988037	-0.00587495695799589	-0.00555028254166245	-0.00230353930965066	-0.00295288790948689
1527	2.41622614860535	-0.730517208576202	-20.20090675354	-0.00295288790948689	0.00581331877037883	-0.00360223650932312	-0.0026282137259841
1528	1.7668776512146	-0.730517208576202	-20.3957118988037	0.00126787810586393	0.00516396993771195	-0.00977104809135199	0.00516396993771195
1529	-1.47986555099487	0.568180024623871	-20.4606456756592	-0.00587495695799589	0.0132808275520802	0.00613799272105098	0.00126787810586393
1530	3.06557488441467	0.568180024623871	-20.9801254272461	0.00776136433705688	0.00126787810586393	0.00321592413820326	0.00483929552137852
1531	1.11752903461456	-0.405842900276184	-20.915189743042	0.000293855206109583	0.0100340843200684	0.000618529506027699	0.00613799272105098
1532	0.468180358409882	-0.730517208576202	-20.5255813598633	-0.00197886489331722	-0.00684897974133492	-0.00295288790948689	0.000293855206109583
1533	0.468180358409882	0.243505731225014	-20.7203845977783	-0.00165419070981443	-3.08191010844894e-05	-0.00132951640989631	-0.00165419070981443
1534	-0.181168273091316	-1.70454013347626	-20.3957118988037	-0.00360223650932312	-0.00392691092565656	-0.00197886489331722	0.00159255252219737
1535	1.7668776512146	-1.05519151687622	-19.8762321472168	0.00451462110504508	0.000293855206109583	0.00126787810586393	0.00581331877037883
1536	1.11752903461456	-0.405842900276184	-20.3957118988037	0.000618529506027699	0.00321592413820326	-0.0146411629393697	0.00354059832170606
1537	-0.181168273091316	-0.0811685770750046	-20.5905151367188	-0.0156151866540313	0.0106834331527352	-0.00392691092565656	0.000943203864153475
1538	1.7668776512146	-0.405842900276184	-20.7203845977783	0.00743668992072344	0.00126787810586393	-0.00814767740666866	0.00451462110504508
1539	-0.181168273091316	0.243505731225014	-21.1099948883057	-0.00132951640989631	-0.00132951640989631	0.000943203864153475	0.00354059832170606
1540	1.11752903461456	0.568180024623871	-20.8502559661865	-0.00165419070981443	0.00743668992072344	0.0022419011220336	0.000618529506027699
1541	2.41622614860535	-0.730517208576202	-20.2658405303955	0.00678734155371785	0.00808603875339031	-0.0117190945893526	0.00548864435404539
1542	-0.181168273091316	-1.37986588478088	-20.20090675354	0.00256657530553639	-0.0100957229733467	-0.000355493422830477	-0.00684897974133492
1543	1.11752903461456	0.243505731225014	-20.6554508209229	-0.00490093370899558	0.00191722682211548	-0.00360223650932312	-0.00392691092565656
1544	-0.181168273091316	0.568180024623871	-20.7853202819824	0.000943203864153475	0.000943203864153475	0.0126314787194133	0.00451462110504508
1545	-2.12921404838562	0.892854392528534	-20.3957118988037	-0.00587495695799589	0.00386527273803949	-0.00295288790948689	0.0022419011220336
1546	-0.830516874790192	-0.730517208576202	-20.20090675354	0.0022419011220336	0.00516396993771195	-0.000680167751852423	0.000943203864153475
1547	0.468180358409882	0.243505731225014	-20.0710372924805	-0.0026282137259841	0.00711201597005129	-0.00457625929266214	0.000943203864153475
1548	-0.181168273091316	0.243505731225014	-20.3307762145996	-0.00132951640989631	0.00418994715437293	0.00126787810586393	0.000293855206109583
1549	-0.181168273091316	-0.0811685770750046	-20.3957118988037	-0.00684897974133492	-0.00230353930965066	0.00321592413820326	0.0106834331527352
1550	1.11752903461456	-1.70454013347626	-20.6554508209229	0.00354059832170606	-0.00132951640989631	-0.00295288790948689	0.00548864435404539
1551	-1.47986555099487	0.568180024623871	-20.8502559661865	-0.00327756232582033	0.00906006153672934	0.00191722682211548	0.00289124972186983
1552	-1.47986555099487	0.243505731225014	-20.4606456756592	-0.00295288790948689	-0.00132951640989631	-0.00230353930965066	-0.000355493422830477
1553	-0.181168273091316	-0.405842900276184	-20.4606456756592	-0.00327756232582033	-0.00360223650932312	0.000618529506027699	0.000618529506027699
1554	-0.181168273091316	0.568180024623871	-20.6554508209229	-0.00100484199356288	0.0330859608948231	0.00451462110504508	0.00516396993771195
1555	-0.181168273091316	-0.0811685770750046	-20.6554508209229	0.000943203864153475	-0.00490093370899558	-0.00360223650932312	0.00841071270406246
1556	-0.181168273091316	0.243505731225014	-20.6554508209229	0.00354059832170606	0.0022419011220336	-0.00327756232582033	-0.00360223650932312
1557	-0.181168273091316	-0.0811685770750046	-20.4606456756592	-0.00782300252467394	0.00581331877037883	-0.00165419070981443	-0.000355493422830477
1558	1.11752903461456	-1.05519151687622	-20.7203845977783	0.000943203864153475	-0.0201606266200542	-0.00360223650932312	-0.00100484199356288
1559	-0.181168273091316	0.568180024623871	-20.5905151367188	-0.00100484199356288	0.000618529506027699	0.00289124972186983	0.00938473641872406
1560	-0.830516874790192	-0.730517208576202	-20.0061016082764	-0.00912170019000769	0.00516396993771195	0.00418994715437293	0.00808603875339031
1561	-0.181168273091316	0.243505731225014	-20.20090675354	-0.00360223650932312	0.00678734155371785	-0.00132951640989631	0.00159255252219737
1562	-0.181168273091316	0.568180024623871	-20.0710372924805	-0.00295288790948689	0.00938473641872406	-0.00944637414067984	0.00191722682211548
1563	1.11752903461456	-0.730517208576202	-20.6554508209229	-0.0026282137259841	0.00321592413820326	-0.00132951640989631	0.00191722682211548
1564	0.468180358409882	-0.730517208576202	-20.6554508209229	0.00548864435404539	0.00386527273803949	0.00743668992072344	0.00354059832170606
1565	0.468180358409882	-0.0811685770750046	-20.4606456756592	0.000293855206109583	0.00126787810586393	0.00646266713738441	0.000618529506027699
1566	0.468180358409882	-1.05519151687622	-20.4606456756592	0.000618529506027699	-0.00295288790948689	-0.0149658378213644	-0.00392691092565656
1567	-0.181168273091316	0.892854392528534	-20.3307762145996	-0.00587495695799589	-0.00100484199356288	-0.00230353930965066	-0.00587495695799589
1568	-2.12921404838562	-0.405842900276184	-20.20090675354	-0.00749832857400179	0.00191722682211548	0.00548864435404539	0.0149041991680861
1569	1.11752903461456	-0.730517208576202	-20.3307762145996	-0.00555028254166245	0.0100340843200684	0.00483929552137852	0.0113327819854021
1570	-0.181168273091316	0.892854392528534	-20.7203845977783	0.0022419011220336	0.00711201597005129	0.00873538758605719	0.00938473641872406
1571	1.11752903461456	-0.0811685770750046	-20.5255813598633	-0.00457625929266214	0.00613799272105098	-0.00132951640989631	0.000293855206109583
1572	1.11752903461456	-0.0811685770750046	-20.5255813598633	-0.00197886489331722	0.00776136433705688	-0.00360223650932312	-0.000680167751852423
1573	1.11752903461456	-1.05519151687622	-20.1359710693359	-0.00100484199356288	-0.00165419070981443	-0.00749832857400179	0.00483929552137852
1574	1.7668776512146	-1.37986588478088	-20.0710372924805	-0.000680167751852423	-0.00327756232582033	0.00581331877037883	0.00418994715437293
1575	-0.181168273091316	0.243505731225014	-20.2658405303955	0.00873538758605719	0.00581331877037883	0.00548864435404539	0.0106834331527352
1576	-2.12921404838562	0.892854392528534	-20.7853202819824	-0.0117190945893526	0.00841071270406246	-0.00197886489331722	0.00126787810586393
1577	-0.830516874790192	0.892854392528534	-20.5905151367188	-0.00782300252467394	0.00451462110504508	-0.00977104809135199	0.00841071270406246
1578	1.11752903461456	0.243505731225014	-20.5255813598633	-0.000680167751852423	0.00289124972186983	-0.000680167751852423	-3.08191010844894e-05
1579	2.41622614860535	-0.405842900276184	-20.2658405303955	-0.00165419070981443	-0.00132951640989631	0.00191722682211548	0.00548864435404539
1580	-0.181168273091316	-0.730517208576202	-19.8112964630127	0.00613799272105098	0.00808603875339031	-0.00132951640989631	0.00873538758605719
1581	-0.830516874790192	-0.0811685770750046	-19.9411678314209	-0.00717365415766835	0.00613799272105098	-3.08191010844894e-05	0.00613799272105098
1582	-0.181168273091316	-1.70454013347626	-20.0061016082764	-0.00327756232582033	-0.00197886489331722	0.00256657530553639	0.00711201597005129
1583	0.468180358409882	0.892854392528534	-20.6554508209229	-3.08191010844894e-05	0.00354059832170606	0.000943203864153475	0.00386527273803949
1584	-0.830516874790192	-0.405842900276184	-20.2658405303955	-0.00749832857400179	0.00289124972186983	0.00743668992072344	-0.0026282137259841
1585	-0.181168273091316	-0.730517208576202	-20.3307762145996	-0.00165419070981443	0.00841071270406246	0.00386527273803949	0.00776136433705688
1586	1.7668776512146	-0.405842900276184	-20.2658405303955	-0.00327756232582033	0.01100810803473	-0.00814767740666866	0.00646266713738441
1587	1.7668776512146	-0.0811685770750046	-20.3307762145996	-0.00132951640989631	0.00289124972186983	0.00386527273803949	0.000293855206109583
1588	1.11752903461456	-0.730517208576202	-19.8762321472168	-0.00619963090866804	-3.08191010844894e-05	-0.00100484199356288	0.00938473641872406
1589	1.11752903461456	-0.0811685770750046	-20.6554508209229	-0.000355493422830477	-0.00197886489331722	0.0113327819854021	0.00743668992072344
1590	1.11752903461456	-1.05519151687622	-20.3957118988037	0.00159255252219737	-0.00100484199356288	0.00191722682211548	0.0100340843200684
1591	0.468180358409882	-0.0811685770750046	-20.5255813598633	0.00451462110504508	0.0123068047687411	-0.00619963090866804	-0.00555028254166245
1592	-0.830516874790192	-0.730517208576202	-20.2658405303955	-0.0113944197073579	0.00613799272105098	-0.00749832857400179	-0.00425158534198999
1593	-2.12921404838562	0.568180024623871	-20.2658405303955	-0.0120437685400248	0.00418994715437293	-0.0026282137259841	0.00646266713738441
1594	1.7668776512146	-0.730517208576202	-19.8112964630127	-0.00197886489331722	0.00906006153672934	0.000293855206109583	0.00354059832170606
1595	0.468180358409882	-0.405842900276184	-20.2658405303955	0.00256657530553639	0.00256657530553639	-0.00197886489331722	0.00418994715437293
1596	1.11752903461456	-0.730517208576202	-20.3957118988037	0.0022419011220336	0.00451462110504508	0.0022419011220336	-0.00457625929266214
1597	2.41622614860535	-1.37986588478088	-20.3957118988037	0.00418994715437293	-0.000355493422830477	0.00126787810586393	-3.08191010844894e-05
1598	1.7668776512146	-0.730517208576202	-20.3957118988037	-0.00425158534198999	-0.00230353930965066	0.000943203864153475	0.00678734155371785
1599	1.7668776512146	-0.405842900276184	-20.4606456756592	0.00321592413820326	0.00516396993771195	0.00418994715437293	0.00613799272105098
1600	-2.12921404838562	0.568180024623871	-20.3307762145996	-0.00912170019000769	0.00841071270406246	0.00418994715437293	0.00646266713738441
1601	0.468180358409882	-0.405842900276184	-20.0061016082764	0.0022419011220336	0.00873538758605719	-0.00132951640989631	0.00938473641872406
1602	1.11752903461456	-1.05519151687622	-20.2658405303955	0.00711201597005129	0.0100340843200684	0.0022419011220336	0.00386527273803949
1603	0.468180358409882	-0.0811685770750046	-21.2398643493652	-0.00327756232582033	0.00808603875339031	-0.00165419070981443	0.00776136433705688
1604	0.468180358409882	0.892854392528534	-20.8502559661865	-0.00295288790948689	0.00354059832170606	0.00256657530553639	0.00548864435404539
1605	1.11752903461456	-0.0811685770750046	-20.20090675354	0.00516396993771195	0.00970941036939621	-0.00392691092565656	0.011982130818069
1606	-0.830516874790192	-1.70454013347626	-20.20090675354	0.00451462110504508	-0.00295288790948689	-0.0026282137259841	0.00808603875339031
1607	-0.181168273091316	0.892854392528534	-20.3307762145996	0.00386527273803949	0.00743668992072344	0.00418994715437293	0.000943203864153475
1608	-0.181168273091316	0.568180024623871	-20.3957118988037	-0.00392691092565656	0.00516396993771195	-0.00684897974133492	0.0100340843200684
1609	-0.830516874790192	-0.405842900276184	-20.5905151367188	-0.00587495695799589	-0.00230353930965066	0.00159255252219737	0.00776136433705688
1610	0.468180358409882	-1.05519151687622	-20.3957118988037	-0.00165419070981443	0.0022419011220336	0.00613799272105098	0.0152288740500808
1611	1.11752903461456	0.568180024623871	-20.3957118988037	0.00418994715437293	0.00289124972186983	-0.00977104809135199	0.00354059832170606
1612	-0.181168273091316	1.21752870082855	-20.3307762145996	0.000293855206109583	-0.00165419070981443	-0.00490093370899558	-0.00197886489331722
1613	0.468180358409882	-0.730517208576202	-19.9411678314209	-0.00360223650932312	-0.00100484199356288	-0.000680167751852423	0.00386527273803949
1614	0.468180358409882	-1.05519151687622	-20.20090675354	0.00581331877037883	-0.00425158534198999	0.00646266713738441	0.00711201597005129
1615	-0.181168273091316	-0.405842900276184	-20.6554508209229	0.00613799272105098	-0.0026282137259841	0.00581331877037883	0.00743668992072344
1616	1.11752903461456	-0.405842900276184	-20.7203845977783	-0.00425158534198999	0.0113327819854021	-0.00132951640989631	0.00418994715437293
1617	-0.181168273091316	-0.730517208576202	-20.5905151367188	-0.00230353930965066	0.00711201597005129	-0.00587495695799589	0.00289124972186983
1618	1.11752903461456	-0.730517208576202	-20.5255813598633	0.00548864435404539	0.00386527273803949	-0.00392691092565656	0.00483929552137852
1619	-0.181168273091316	0.568180024623871	-20.7203845977783	0.00418994715437293	0.00126787810586393	-0.000680167751852423	0.00646266713738441
1620	-0.181168273091316	0.243505731225014	-20.4606456756592	-3.08191010844894e-05	0.00418994715437293	0.00159255252219737	0.00159255252219737
1621	1.11752903461456	-0.730517208576202	-20.2658405303955	0.00711201597005129	0.0103587592020631	-0.00490093370899558	0.000943203864153475
1622	-0.181168273091316	-1.05519151687622	-20.8502559661865	-0.00197886489331722	-0.0026282137259841	-0.00197886489331722	-0.00652430532500148
1623	-0.830516874790192	-0.0811685770750046	-20.5905151367188	-0.00165419070981443	0.00191722682211548	0.00548864435404539	-0.00100484199356288
1624	-0.181168273091316	-0.730517208576202	-20.5905151367188	-0.00165419070981443	-0.0026282137259841	0.0132808275520802	0.00354059832170606
1625	0.468180358409882	-0.730517208576202	-20.6554508209229	-0.000355493422830477	0.000293855206109583	0.00354059832170606	0.00873538758605719
1626	1.11752903461456	-0.0811685770750046	-20.0710372924805	0.00678734155371785	0.0022419011220336	-0.00814767740666866	-0.00197886489331722
1627	1.11752903461456	-0.730517208576202	-20.20090675354	-0.00490093370899558	0.00483929552137852	-0.00555028254166245	0.00418994715437293
1628	1.7668776512146	0.243505731225014	-20.6554508209229	0.00483929552137852	-0.00327756232582033	-0.00490093370899558	0.000943203864153475
1629	0.468180358409882	0.892854392528534	-20.7203845977783	0.000293855206109583	0.00191722682211548	0.00386527273803949	0.00418994715437293
1630	1.11752903461456	-1.70454013347626	-20.5255813598633	-0.00327756232582033	-0.00327756232582033	-0.00295288790948689	-0.00197886489331722
1631	0.468180358409882	-0.730517208576202	-20.4606456756592	0.00873538758605719	0.00613799272105098	-0.0100957229733467	0.00256657530553639
1632	-2.12921404838562	0.568180024623871	-20.6554508209229	-0.00717365415766835	0.00743668992072344	-0.00717365415766835	0.00386527273803949
1633	-0.830516874790192	-0.405842900276184	-20.1359710693359	-0.00652430532500148	-0.00327756232582033	-0.0113944197073579	0.00289124972186983
1634	-0.830516874790192	0.892854392528534	-20.6554508209229	-0.00132951640989631	-0.00490093370899558	0.00386527273803949	0.000943203864153475
1635	0.468180358409882	0.892854392528534	-20.8502559661865	-0.000355493422830477	0.0100340843200684	-3.08191010844894e-05	0.0022419011220336
1636	1.7668776512146	-1.05519151687622	-20.2658405303955	-0.00230353930965066	0.01100810803473	-0.0139918150380254	0.00191722682211548
1637	0.468180358409882	-1.05519151687622	-20.5255813598633	-0.00652430532500148	0.00613799272105098	0.00159255252219737	-0.00782300252467394
1638	-0.181168273091316	-1.70454013347626	-20.3307762145996	-3.08191010844894e-05	-0.00425158534198999	-0.00684897974133492	-0.000355493422830477
1639	0.468180358409882	0.243505731225014	-20.4606456756592	-0.00165419070981443	0.00581331877037883	-0.00847235135734081	-0.00490093370899558
1640	-2.12921404838562	0.568180024623871	-20.6554508209229	-0.00684897974133492	0.00743668992072344	-0.0117190945893526	-0.00165419070981443
1641	0.468180358409882	-0.730517208576202	-20.5905151367188	-0.000355493422830477	0.0145795252174139	-0.00847235135734081	0.000943203864153475
1642	1.11752903461456	-0.0811685770750046	-20.915189743042	0.00548864435404539	-0.000355493422830477	0.00191722682211548	-0.00295288790948689
1643	-0.830516874790192	1.21752870082855	-21.0450592041016	0.000293855206109583	0.00386527273803949	0.000943203864153475	-0.0026282137259841
1644	1.11752903461456	-0.730517208576202	-20.3957118988037	-0.000355493422830477	-0.00327756232582033	0.00711201597005129	0.0175015944987535
1645	3.06557488441467	-1.37986588478088	-20.3307762145996	0.0100340843200684	0.000943203864153475	0.0103587592020631	0.00354059832170606
1646	2.41622614860535	-1.70454013347626	-20.3307762145996	0.00321592413820326	-0.00814767740666866	-0.00132951640989631	-0.00132951640989631
1647	-0.181168273091316	-0.405842900276184	-20.5905151367188	0.00159255252219737	0.00418994715437293	0.00126787810586393	-0.00360223650932312
1648	-1.47986555099487	0.568180024623871	-20.915189743042	-0.00912170019000769	-0.00360223650932312	-0.000680167751852423	-0.00652430532500148
1649	0.468180358409882	-0.730517208576202	-20.5905151367188	-0.00522560812532902	-0.00425158534198999	-0.00165419070981443	0.00776136433705688
1650	-0.181168273091316	0.243505731225014	-20.7203845977783	0.00483929552137852	0.00646266713738441	-0.00165419070981443	0.00126787810586393
1651	1.11752903461456	0.243505731225014	-20.5905151367188	0.00126787810586393	-0.00230353930965066	-0.0156151866540313	0.000293855206109583
1652	0.468180358409882	0.568180024623871	-20.5905151367188	-0.00490093370899558	0.0022419011220336	-0.00912170019000769	-0.00132951640989631
1653	1.7668776512146	-1.05519151687622	-20.20090675354	-0.00912170019000769	-0.00425158534198999	-0.00197886489331722	0.000293855206109583
1654	0.468180358409882	-0.405842900276184	-20.5905151367188	0.000618529506027699	-0.00782300252467394	-0.00165419070981443	0.00289124972186983
1655	-0.181168273091316	0.568180024623871	-20.6554508209229	0.00126787810586393	-0.00100484199356288	-0.00392691092565656	0.0106834331527352
1656	-0.181168273091316	0.568180024623871	-20.7203845977783	-0.00652430532500148	-0.00230353930965066	-0.0104203969240189	0.00581331877037883
1657	-1.47986555099487	0.892854392528534	-20.6554508209229	-0.00295288790948689	-0.00230353930965066	-0.0026282137259841	-0.000355493422830477
1658	-0.830516874790192	0.892854392528534	-20.1359710693359	0.00126787810586393	-0.00425158534198999	-0.00100484199356288	-3.08191010844894e-05
1659	0.468180358409882	0.568180024623871	-20.6554508209229	0.00646266713738441	-0.0026282137259841	-0.00197886489331722	0.00321592413820326
1660	1.11752903461456	-0.0811685770750046	-20.3957118988037	0.00354059832170606	0.00159255252219737	-0.00327756232582033	0.00548864435404539
1661	-0.830516874790192	-0.0811685770750046	-20.5905151367188	-0.00782300252467394	-0.00132951640989631	-0.00814767740666866	0.00126787810586393
1662	2.41622614860535	-1.05519151687622	-20.8502559661865	-0.00360223650932312	-0.0185372550040483	-0.00327756232582033	-0.00717365415766835
1663	0.468180358409882	0.568180024623871	-20.7203845977783	-0.00165419070981443	-0.00652430532500148	0.00483929552137852	0.00321592413820326
1664	0.468180358409882	-1.05519151687622	-20.2658405303955	-0.00587495695799589	-0.00522560812532902	-0.00847235135734081	0.0113327819854021
1665	-0.181168273091316	-0.405842900276184	-20.0710372924805	-0.00814767740666866	0.00386527273803949	-0.00327756232582033	-0.00100484199356288
1666	1.11752903461456	-0.730517208576202	-20.4606456756592	-0.00100484199356288	0.00159255252219737	-0.0123684434220195	0.00483929552137852
1667	1.7668776512146	-0.730517208576202	-20.5905151367188	-0.00392691092565656	0.00289124972186983	-0.0117190945893526	0.00191722682211548
1668	-0.181168273091316	1.21752870082855	-20.6554508209229	-0.00457625929266214	-0.00132951640989631	0.000293855206109583	-0.00652430532500148
1669	1.11752903461456	-0.405842900276184	-20.6554508209229	0.00191722682211548	-0.00717365415766835	-0.00230353930965066	0.00418994715437293
1670	1.11752903461456	-1.70454013347626	-20.5255813598633	-0.00132951640989631	-0.00912170019000769	0.000618529506027699	0.00159255252219737
1671	-0.181168273091316	0.892854392528534	-20.20090675354	-0.00392691092565656	0.00516396993771195	-0.0159398596733809	-0.00197886489331722
1672	-1.47986555099487	0.243505731225014	-20.5255813598633	-0.00327756232582033	-0.00165419070981443	-0.000355493422830477	-0.00100484199356288
1673	1.11752903461456	-0.405842900276184	-20.3957118988037	-0.00879702530801296	0.00126787810586393	-0.00360223650932312	0.00256657530553639
1674	1.7668776512146	-0.405842900276184	-20.4606456756592	0.000943203864153475	-0.00457625929266214	-0.00425158534198999	0.000618529506027699
1675	-0.181168273091316	0.892854392528534	-20.7203845977783	-0.00425158534198999	0.00126787810586393	-0.00717365415766835	0.0022419011220336
1676	-0.830516874790192	0.568180024623871	-20.4606456756592	0.00354059832170606	-0.00749832857400179	-0.00165419070981443	-0.0026282137259841
1677	-0.181168273091316	0.243505731225014	-20.20090675354	0.00613799272105098	-0.00944637414067984	-0.00132951640989631	0.000943203864153475
1678	0.468180358409882	-0.405842900276184	-20.20090675354	0.00126787810586393	-0.0143164889886975	-0.00782300252467394	-0.00132951640989631
1679	1.11752903461456	0.243505731225014	-20.9801254272461	-0.000355493422830477	-0.00295288790948689	-0.00717365415766835	0.00159255252219737
1680	-0.181168273091316	-0.405842900276184	-20.3307762145996	-0.00197886489331722	0.00581331877037883	-0.00132951640989631	0.00126787810586393
1681	-2.12921404838562	0.568180024623871	-20.5255813598633	0.000943203864153475	0.00776136433705688	-0.0126931173726916	0.00126787810586393
1682	1.11752903461456	-0.0811685770750046	-20.20090675354	-0.00522560812532902	-0.00879702530801296	-0.0172385573387146	-0.00977104809135199
1683	-0.830516874790192	0.243505731225014	-20.3957118988037	0.00289124972186983	-0.0201606266200542	-0.0185372550040483	-0.00619963090866804
1684	0.468180358409882	0.243505731225014	-19.8112964630127	0.000618529506027699	-0.00490093370899558	-0.0110697457566857	0.00289124972186983
1685	-0.181168273091316	-0.405842900276184	-20.1359710693359	0.000293855206109583	0.000943203864153475	-0.00782300252467394	-0.00327756232582033
1686	-0.830516874790192	-1.37986588478088	-20.2658405303955	-0.00652430532500148	0.000943203864153475	-0.0152905117720366	-0.00132951640989631
1687	0.468180358409882	0.243505731225014	-20.4606456756592	-0.00100484199356288	-0.000355493422830477	-0.00619963090866804	-0.0100957229733467
1688	-1.47986555099487	0.568180024623871	-20.4606456756592	-0.0133424662053585	0.000618529506027699	-0.00360223650932312	0.000618529506027699
1689	-0.830516874790192	-1.05519151687622	-20.1359710693359	-0.00652430532500148	-0.00782300252467394	0.0142548503354192	-0.000355493422830477
1690	-0.181168273091316	0.892854392528534	-20.20090675354	0.00418994715437293	0.00256657530553639	0.0126314787194133	-0.0110697457566857
1691	-0.830516874790192	0.568180024623871	-20.7203845977783	0.00483929552137852	0.00841071270406246	0.0113327819854021	-0.00587495695799589
1692	2.41622614860535	-0.405842900276184	-20.9801254272461	-0.00392691092565656	0.00386527273803949	0.00970941036939621	0.000293855206109583
1693	0.468180358409882	0.568180024623871	-20.4606456756592	-0.0026282137259841	-0.00295288790948689	0.00678734155371785	-0.00587495695799589
1694	2.41622614860535	-2.02921438217163	-20.20090675354	-3.08191010844894e-05	-0.0159398596733809	0.00613799272105098	0.00451462110504508
1695	2.41622614860535	-1.05519151687622	-20.4606456756592	-0.00327756232582033	-0.00782300252467394	0.00418994715437293	-0.00197886489331722
1696	0.468180358409882	0.568180024623871	-20.2658405303955	0.00548864435404539	0.012956153601408	0.000943203864153475	-0.00652430532500148
1697	-2.77856278419495	0.568180024623871	-20.3307762145996	-0.00360223650932312	0.00516396993771195	-0.00100484199356288	0.00354059832170606
1698	2.41622614860535	-0.0811685770750046	-20.7203845977783	-0.000680167751852423	-0.0117190945893526	0.00678734155371785	-0.00782300252467394
1699	1.7668776512146	-0.730517208576202	-20.5905151367188	0.00126787810586393	-0.00522560812532902	-0.00847235135734081	0.00581331877037883
1700	-0.181168273091316	0.568180024623871	-20.5255813598633	-0.00684897974133492	0.00808603875339031	0.00451462110504508	-0.00619963090866804
1701	1.11752903461456	-0.0811685770750046	-20.5905151367188	0.00191722682211548	0.0022419011220336	-0.00619963090866804	-0.00360223650932312
1702	1.7668776512146	-2.02921438217163	-20.0710372924805	-0.00132951640989631	-0.00295288790948689	0.000618529506027699	-0.0104203969240189
1703	2.41622614860535	-1.05519151687622	-20.20090675354	0.000293855206109583	0.00159255252219737	-0.00295288790948689	-0.00490093370899558
1704	0.468180358409882	1.21752870082855	-20.6554508209229	0.0100340843200684	-0.000680167751852423	0.00581331877037883	0.00483929552137852
1705	-2.77856278419495	0.568180024623871	-20.915189743042	-0.00977104809135199	-0.00132951640989631	0.011982130818069	-0.000680167751852423
1706	0.468180358409882	0.568180024623871	-20.5905151367188	-0.00944637414067984	0.00451462110504508	-0.00490093370899558	-0.00100484199356288
1707	-0.830516874790192	0.892854392528534	-20.5905151367188	-0.00100484199356288	-0.00425158534198999	-0.0130177913233638	-0.00782300252467394
1708	1.11752903461456	-0.730517208576202	-20.3957118988037	-0.00100484199356288	0.00321592413820326	0.00159255252219737	0.000293855206109583
1709	1.11752903461456	-1.05519151687622	-19.8112964630127	-0.00425158534198999	0.000618529506027699	-0.00327756232582033	0.00289124972186983
1710	-0.181168273091316	0.243505731225014	-20.3957118988037	0.00613799272105098	-0.00977104809135199	0.00613799272105098	-0.00555028254166245
1711	0.468180358409882	-0.0811685770750046	-20.2658405303955	0.000618529506027699	0.0022419011220336	-0.00392691092565656	0.000943203864153475
1712	1.11752903461456	-0.730517208576202	-20.3307762145996	-0.00392691092565656	0.000943203864153475	-0.00522560812532902	0.00256657530553639
1713	-2.77856278419495	0.568180024623871	-20.4606456756592	-0.0139918150380254	0.00159255252219737	-0.00360223650932312	-0.000680167751852423
1714	0.468180358409882	-0.730517208576202	-20.20090675354	-0.00100484199356288	0.00321592413820326	-0.00165419070981443	0.00386527273803949
1715	1.11752903461456	-0.405842900276184	-20.0061016082764	0.00159255252219737	-0.00490093370899558	0.00321592413820326	-0.00392691092565656
1716	1.11752903461456	-0.405842900276184	-20.7853202819824	0.00321592413820326	0.0142548503354192	0.00256657530553639	-0.00165419070981443
1717	3.06557488441467	-0.730517208576202	-20.5905151367188	-0.000355493422830477	0.000943203864153475	-0.00619963090866804	-0.00587495695799589
1718	2.41622614860535	-0.730517208576202	-20.2658405303955	0.00354059832170606	-0.00327756232582033	-3.08191010844894e-05	-0.00912170019000769
1719	1.7668776512146	-1.70454013347626	-20.2658405303955	0.00159255252219737	-0.00619963090866804	0.00516396993771195	0.0136055024340749
1720	0.468180358409882	0.568180024623871	-20.5905151367188	0.00970941036939621	0.00678734155371785	0.00289124972186983	-0.00327756232582033
1721	-0.181168273091316	-0.405842900276184	-20.0710372924805	-0.00392691092565656	-0.00425158534198999	-3.08191010844894e-05	-0.00327756232582033
1722	-1.47986555099487	-1.05519151687622	-20.0710372924805	0.00159255252219737	0.0103587592020631	-0.00814767740666866	-0.00652430532500148
1723	2.41622614860535	-0.730517208576202	-20.3957118988037	0.00418994715437293	-0.00295288790948689	-0.000355493422830477	-0.0026282137259841
1724	-0.830516874790192	0.892854392528534	-21.2398643493652	0.00321592413820326	0.00613799272105098	-0.00587495695799589	0.00354059832170606
1725	-0.181168273091316	0.243505731225014	-20.7203845977783	0.00776136433705688	-0.00197886489331722	0.0022419011220336	0.00256657530553639
1726	1.11752903461456	-0.0811685770750046	-20.6554508209229	-0.00230353930965066	0.00418994715437293	-0.00425158534198999	-0.00197886489331722
1727	-0.181168273091316	-0.730517208576202	-20.1359710693359	0.00418994715437293	-0.00425158534198999	-0.00879702530801296	0.00321592413820326
1728	0.468180358409882	-0.405842900276184	-20.1359710693359	-3.08191010844894e-05	-0.000355493422830477	-0.00165419070981443	0.00126787810586393
1729	-2.12921404838562	0.243505731225014	-20.4606456756592	-0.00132951640989631	-3.08191010844894e-05	-0.00684897974133492	0.00289124972186983
1730	-0.830516874790192	-0.0811685770750046	-20.6554508209229	-0.00490093370899558	0.00256657530553639	0.00289124972186983	0.00354059832170606
1731	2.41622614860535	-0.730517208576202	-20.3307762145996	0.00841071270406246	0.000943203864153475	-0.0104203969240189	0.00256657530553639
1732	1.11752903461456	-0.730517208576202	-20.7203845977783	0.00191722682211548	0.00418994715437293	-0.00912170019000769	-0.00490093370899558
1733	-0.830516874790192	0.243505731225014	-20.3957118988037	-0.00360223650932312	0.00386527273803949	0.000293855206109583	0.000943203864153475
1734	0.468180358409882	-0.0811685770750046	-20.0710372924805	0.00126787810586393	-0.0201606266200542	-0.00100484199356288	0.00581331877037883
1735	1.7668776512146	-2.02921438217163	-20.20090675354	0.00548864435404539	0.00548864435404539	-0.00165419070981443	-0.00619963090866804
1736	1.11752903461456	-0.405842900276184	-20.20090675354	-0.000355493422830477	0.00776136433705688	-0.0110697457566857	-0.00165419070981443
1737	1.11752903461456	-0.730517208576202	-20.20090675354	-0.00555028254166245	-0.000680167751852423	-0.00165419070981443	-0.000680167751852423
1738	-1.47986555099487	-0.0811685770750046	-20.3307762145996	-0.00782300252467394	0.00646266713738441	-0.00100484199356288	-0.00749832857400179
1739	-0.181168273091316	-0.0811685770750046	-20.1359710693359	-0.00360223650932312	-0.00425158534198999	0.00289124972186983	0.00906006153672934
1740	0.468180358409882	0.243505731225014	-20.3957118988037	-0.00230353930965066	0.00581331877037883	-0.00392691092565656	0.00159255252219737
1741	0.468180358409882	-0.405842900276184	-20.2658405303955	0.000943203864153475	0.00516396993771195	-0.00879702530801296	0.00289124972186983
1742	-0.181168273091316	-0.405842900276184	-20.9801254272461	0.0145795252174139	0.00418994715437293	-0.0136671401560307	-0.00717365415766835
1743	0.468180358409882	-1.37986588478088	-20.4606456756592	0.00256657530553639	-0.00717365415766835	-0.00197886489331722	-0.00912170019000769
1744	1.11752903461456	-0.0811685770750046	-20.5905151367188	-0.0026282137259841	-0.00684897974133492	-0.00295288790948689	0.00808603875339031
1745	-0.181168273091316	0.568180024623871	-20.4606456756592	0.000618529506027699	0.00126787810586393	-0.0152905117720366	0.00483929552137852
1746	-0.181168273091316	-0.0811685770750046	-20.6554508209229	-0.00749832857400179	-0.023407369852066	-0.000355493422830477	-0.00295288790948689
1747	0.468180358409882	-0.405842900276184	-20.0710372924805	0.0022419011220336	-0.00165419070981443	-0.000355493422830477	-3.08191010844894e-05
1748	1.7668776512146	-0.730517208576202	-20.6554508209229	-0.00197886489331722	-0.00132951640989631	-0.00879702530801296	-3.08191010844894e-05
1749	0.468180358409882	0.892854392528534	-20.915189743042	-0.00132951640989631	-0.0113944197073579	0.00354059832170606	0.00483929552137852
1750	0.468180358409882	-1.05519151687622	-20.1359710693359	0.01100810803473	-0.00100484199356288	-0.00425158534198999	0.00256657530553639
1751	2.41622614860535	-2.02921438217163	-20.5905151367188	0.00191722682211548	-0.00295288790948689	0.00256657530553639	0.00516396993771195
1752	0.468180358409882	-0.405842900276184	-20.3957118988037	-0.00165419070981443	0.00743668992072344	-0.00619963090866804	-0.0026282137259841
1753	-0.181168273091316	0.243505731225014	-20.3307762145996	-0.00977104809135199	0.00191722682211548	-0.00327756232582033	0.000618529506027699
1754	-0.830516874790192	0.568180024623871	-20.3957118988037	-0.0172385573387146	-0.00457625929266214	-0.00165419070981443	0.00841071270406246
1755	1.11752903461456	0.243505731225014	-20.8502559661865	0.00743668992072344	0.00159255252219737	-0.00490093370899558	0.00418994715437293
1756	1.11752903461456	-0.730517208576202	-20.7853202819824	0.00613799272105098	0.00938473641872406	-0.00684897974133492	-0.00555028254166245
1757	1.11752903461456	-1.05519151687622	-20.6554508209229	0.00743668992072344	-0.0117190945893526	-0.00814767740666866	-0.00425158534198999
1758	1.11752903461456	-1.37986588478088	-20.2658405303955	-0.0026282137259841	-0.0243813935667276	-0.00165419070981443	-0.000680167751852423
1759	-0.181168273091316	-0.730517208576202	-20.0061016082764	-0.00392691092565656	0.0168522447347641	0.00418994715437293	0.00191722682211548
1760	1.7668776512146	1.21752870082855	-20.20090675354	0.00646266713738441	0.00354059832170606	0.00678734155371785	0.000618529506027699
1761	-1.47986555099487	-0.405842900276184	-20.3957118988037	-0.00879702530801296	0.00711201597005129	-0.0162645354866982	0.000943203864153475
1762	1.11752903461456	-0.0811685770750046	-20.5905151367188	-0.00360223650932312	0.00678734155371785	-0.00749832857400179	0.00126787810586393
1763	1.7668776512146	0.243505731225014	-20.4606456756592	-0.00555028254166245	0.000618529506027699	0.00159255252219737	-0.00490093370899558
1764	0.468180358409882	-0.730517208576202	-20.5255813598633	-0.00457625929266214	0.00159255252219737	0.00418994715437293	0.00418994715437293
1765	1.7668776512146	-0.405842900276184	-20.20090675354	-0.00360223650932312	0.00711201597005129	-0.00327756232582033	0.00354059832170606
1766	1.11752903461456	-1.37986588478088	-19.8762321472168	-0.0100957229733467	0.00451462110504508	-0.00392691092565656	-0.00327756232582033
1767	1.7668776512146	-1.05519151687622	-20.20090675354	-0.00782300252467394	0.00711201597005129	-0.00230353930965066	-0.00782300252467394
1768	0.468180358409882	-0.405842900276184	-20.2658405303955	0.000618529506027699	0.00873538758605719	0.00711201597005129	0.000293855206109583
1769	-2.77856278419495	0.892854392528534	-20.4606456756592	-0.00555028254166245	-0.00944637414067984	0.00126787810586393	0.00354059832170606
1770	-0.181168273091316	-0.405842900276184	-19.9411678314209	0.00354059832170606	0.000943203864153475	0.00646266713738441	-0.00197886489331722
1771	2.41622614860535	-0.730517208576202	-20.2658405303955	-0.00327756232582033	0.00938473641872406	-0.00619963090866804	0.00159255252219737
1772	-0.181168273091316	0.892854392528534	-20.3957118988037	0.00386527273803949	0.00516396993771195	0.00191722682211548	-0.00165419070981443
1773	1.7668776512146	-0.730517208576202	-20.0061016082764	0.00354059832170606	-0.00457625929266214	-0.00522560812532902	-0.00327756232582033
1774	0.468180358409882	0.568180024623871	-20.6554508209229	-0.00360223650932312	-3.08191010844894e-05	0.000618529506027699	0.00126787810586393
1775	-0.181168273091316	0.243505731225014	-20.6554508209229	-0.00327756232582033	-0.00944637414067984	-0.00327756232582033	0.00678734155371785
1776	-0.830516874790192	-1.05519151687622	-20.2658405303955	-0.00230353930965066	-0.0149658378213644	-0.00490093370899558	-0.0026282137259841
1777	-2.12921404838562	-0.730517208576202	-20.20090675354	-0.00587495695799589	0.00841071270406246	-0.00847235135734081	-0.00360223650932312
1778	-0.830516874790192	0.568180024623871	-20.3957118988037	-0.0110697457566857	0.0022419011220336	0.000618529506027699	0.00516396993771195
1779	-0.830516874790192	0.243505731225014	-20.20090675354	0.00483929552137852	-3.08191010844894e-05	0.000293855206109583	0.00970941036939621
1780	1.11752903461456	-0.730517208576202	-20.5255813598633	-0.00327756232582033	0.00386527273803949	-0.00522560812532902	0.000293855206109583
1781	-0.830516874790192	0.568180024623871	-20.3307762145996	0.00743668992072344	0.00808603875339031	-0.00782300252467394	-0.000680167751852423
1782	0.468180358409882	0.243505731225014	-20.4606456756592	-0.00230353930965066	-3.08191010844894e-05	-0.00749832857400179	0.00191722682211548
1783	-1.47986555099487	-1.37986588478088	-20.0061016082764	0.00126787810586393	-0.0156151866540313	-0.00392691092565656	-0.000355493422830477
1784	1.11752903461456	-0.730517208576202	-19.9411678314209	-0.00652430532500148	0.000293855206109583	-3.08191010844894e-05	0.0113327819854021
1785	-0.181168273091316	-1.05519151687622	-19.7463626861572	-0.000355493422830477	0.00613799272105098	-0.000355493422830477	0.00776136433705688
1786	-0.181168273091316	-0.405842900276184	-19.8112964630127	-0.00425158534198999	0.00743668992072344	0.000943203864153475	-0.00132951640989631
1787	1.11752903461456	-0.405842900276184	-20.1359710693359	0.00418994715437293	0.0100340843200684	-0.00814767740666866	-0.00392691092565656
1788	-0.181168273091316	0.243505731225014	-20.5905151367188	-0.00230353930965066	0.012956153601408	-0.00360223650932312	-0.000680167751852423
1789	1.7668776512146	0.243505731225014	-20.3307762145996	-0.000355493422830477	0.00646266713738441	0.00386527273803949	0.00646266713738441
1790	0.468180358409882	-1.37986588478088	-19.8112964630127	0.00548864435404539	-0.00392691092565656	0.0022419011220336	0.00321592413820326
1791	-0.181168273091316	-1.37986588478088	-19.9411678314209	0.0022419011220336	-0.0026282137259841	0.00548864435404539	-0.000355493422830477
1792	-1.47986555099487	0.568180024623871	-19.9411678314209	-0.00717365415766835	0.00841071270406246	-0.00100484199356288	-0.00295288790948689
1793	-0.830516874790192	-0.730517208576202	-20.0710372924805	-0.0107450718060136	-0.0237320438027382	-0.00230353930965066	-0.00197886489331722
1794	-2.12921404838562	0.243505731225014	-20.4606456756592	-0.0110697457566857	-0.0136671401560307	0.00776136433705688	-0.00165419070981443
1795	-0.181168273091316	0.892854392528534	-20.3307762145996	-0.00132951640989631	-0.00490093370899558	-0.00230353930965066	0.000293855206109583
1796	0.468180358409882	0.568180024623871	-20.4606456756592	0.000293855206109583	0.00646266713738441	-0.00619963090866804	-0.00490093370899558
1797	-0.181168273091316	0.568180024623871	-20.20090675354	0.00159255252219737	-0.00490093370899558	-0.00912170019000769	-0.0107450718060136
1798	-0.181168273091316	0.568180024623871	-19.421688079834	0.000293855206109583	-0.0104203969240189	-0.00555028254166245	-0.00717365415766835
1799	1.11752903461456	-1.05519151687622	-20.20090675354	-0.00814767740666866	-0.00197886489331722	-0.00587495695799589	0.00970941036939621
1800	1.7668776512146	-0.405842900276184	-20.2658405303955	0.000618529506027699	-0.00327756232582033	-0.00230353930965066	-0.00522560812532902
1801	-1.47986555099487	0.568180024623871	-20.2658405303955	-0.00132951640989631	0.01100810803473	0.00613799272105098	-0.00425158534198999
1802	-0.181168273091316	0.243505731225014	-20.2658405303955	-0.0104203969240189	0.00581331877037883	-0.00782300252467394	0.000293855206109583
1803	0.468180358409882	0.892854392528534	-20.20090675354	-0.00230353930965066	0.00613799272105098	-0.00555028254166245	-0.0130177913233638
1804	1.7668776512146	-0.0811685770750046	-19.8112964630127	-0.00490093370899558	0.0106834331527352	-0.00295288790948689	0.00613799272105098
1805	2.41622614860535	-0.405842900276184	-19.8112964630127	0.00743668992072344	0.00126787810586393	-0.000680167751852423	-0.00230353930965066
1806	0.468180358409882	-0.730517208576202	-20.0710372924805	-0.00132951640989631	0.0022419011220336	-0.00295288790948689	-0.00100484199356288
1807	-0.830516874790192	-1.37986588478088	-20.5255813598633	0.000293855206109583	-0.00425158534198999	-0.00295288790948689	-0.00230353930965066
1808	-0.181168273091316	-0.0811685770750046	-20.6554508209229	0.0022419011220336	-0.000355493422830477	-0.00132951640989631	-0.00522560812532902
1809	-0.830516874790192	-0.730517208576202	-20.0061016082764	-0.00749832857400179	0.000943203864153475	0.00451462110504508	0.0022419011220336
1810	-2.12921404838562	0.568180024623871	-20.1359710693359	0.00126787810586393	0.0022419011220336	-0.000355493422830477	-0.00360223650932312
1811	-0.181168273091316	-0.0811685770750046	-19.8762321472168	0.00776136433705688	-0.00100484199356288	0.00483929552137852	-0.00847235135734081
1812	-0.181168273091316	0.243505731225014	-20.6554508209229	-0.00619963090866804	-0.00652430532500148	-0.00717365415766835	-0.00457625929266214
1813	1.7668776512146	-0.730517208576202	-19.6814270019531	0.00581331877037883	-0.00295288790948689	-0.00490093370899558	0.00354059832170606
1814	0.468180358409882	-0.0811685770750046	-19.8762321472168	-3.08191010844894e-05	-0.00490093370899558	0.00711201597005129	-0.00165419070981443
1815	-0.181168273091316	-0.730517208576202	-19.8112964630127	0.00548864435404539	-0.0104203969240189	0.000618529506027699	-0.00100484199356288
1816	1.11752903461456	-0.0811685770750046	-19.9411678314209	0.00159255252219737	0.00776136433705688	-0.00230353930965066	-0.00782300252467394
1817	-0.181168273091316	-0.0811685770750046	-19.8112964630127	-0.00165419070981443	0.00321592413820326	-0.00197886489331722	-0.00360223650932312
1818	-2.12921404838562	0.243505731225014	-19.8112964630127	-0.0117190945893526	0.000618529506027699	0.00386527273803949	0.00159255252219737
1819	-0.181168273091316	0.568180024623871	-20.3957118988037	-0.00522560812532902	0.00483929552137852	-3.08191010844894e-05	0.00970941036939621
1820	1.11752903461456	0.568180024623871	-20.5905151367188	-0.00360223650932312	0.00418994715437293	-0.00555028254166245	0.00191722682211548
1821	2.41622614860535	-0.730517208576202	-20.0061016082764	0.00678734155371785	0.00548864435404539	-0.00100484199356288	0.00289124972186983
1822	0.468180358409882	0.568180024623871	-20.0710372924805	-0.00522560812532902	0.00451462110504508	-0.00425158534198999	-0.00425158534198999
1823	-0.181168273091316	-0.405842900276184	-19.6814270019531	-0.00944637414067984	-0.00457625929266214	0.0022419011220336	0.0022419011220336
1824	-0.830516874790192	0.568180024623871	-19.421688079834	-0.00587495695799589	0.0022419011220336	0.00451462110504508	0.00386527273803949
1825	-0.830516874790192	-0.0811685770750046	-19.8112964630127	0.00418994715437293	0.0116574559360743	-0.00555028254166245	-0.00100484199356288
1826	-2.77856278419495	0.568180024623871	-20.0061016082764	-0.00425158534198999	0.01100810803473	-0.00425158534198999	-0.000355493422830477
1827	1.11752903461456	-0.730517208576202	-19.9411678314209	-0.00749832857400179	0.01100810803473	-0.000680167751852423	0.000618529506027699
1828	1.7668776512146	-0.730517208576202	-20.1359710693359	-0.00490093370899558	-0.00132951640989631	0.000618529506027699	-0.00425158534198999
1829	0.468180358409882	0.568180024623871	-19.9411678314209	0.000293855206109583	0.00256657530553639	-0.00295288790948689	0.00418994715437293
1830	2.41622614860535	-1.05519151687622	-19.2918186187744	0.0113327819854021	-3.08191010844894e-05	0.00191722682211548	0.00516396993771195
1831	1.11752903461456	-1.37986588478088	-19.6164932250977	0.00841071270406246	-0.00457625929266214	0.000618529506027699	-0.00879702530801296
1832	-1.47986555099487	0.243505731225014	-20.0061016082764	-0.0026282137259841	0.00386527273803949	-0.00912170019000769	0.00159255252219737
1833	1.11752903461456	-0.405842900276184	-19.6164932250977	-0.00425158534198999	-0.00425158534198999	0.000618529506027699	-3.08191010844894e-05
1834	-1.47986555099487	0.243505731225014	-20.0710372924805	-0.0107450718060136	-0.00100484199356288	0.00354059832170606	0.00483929552137852
1835	1.11752903461456	0.243505731225014	-19.6814270019531	-0.00392691092565656	0.00516396993771195	0.00743668992072344	0.00451462110504508
1836	-0.181168273091316	0.243505731225014	-19.6164932250977	-0.00100484199356288	0.00776136433705688	-0.0133424662053585	-0.00100484199356288
1837	0.468180358409882	0.568180024623871	-19.9411678314209	-0.00652430532500148	0.00711201597005129	-0.0247060675173998	-0.00522560812532902
1838	0.468180358409882	-0.730517208576202	-19.5515575408936	-0.00717365415766835	-0.000680167751852423	-0.0263294391334057	0.000618529506027699
1839	1.7668776512146	-1.70454013347626	-19.6164932250977	-0.00490093370899558	-0.0026282137259841	-0.0146411629393697	0.00581331877037883
1840	-0.181168273091316	-0.405842900276184	-20.2658405303955	0.000618529506027699	-0.00132951640989631	-0.00912170019000769	0.00126787810586393
1841	1.7668776512146	-0.405842900276184	-19.8762321472168	-0.00165419070981443	0.0022419011220336	-0.00555028254166245	-0.000680167751852423
1842	-0.830516874790192	-0.0811685770750046	-19.8762321472168	-0.00749832857400179	0.00126787810586393	0.00191722682211548	-0.00132951640989631
1843	-0.830516874790192	0.568180024623871	-19.7463626861572	0.000618529506027699	0.00321592413820326	0.000618529506027699	0.00354059832170606
1844	2.41622614860535	-1.05519151687622	-20.1359710693359	-0.00165419070981443	0.00776136433705688	0.0145795252174139	0.00418994715437293
1845	1.11752903461456	-0.405842900276184	-20.3957118988037	0.000293855206109583	0.0126314787194133	0.00386527273803949	0.00256657530553639
1846	1.7668776512146	-0.405842900276184	-20.20090675354	0.00548864435404539	0.00711201597005129	0.012956153601408	0.00906006153672934
1847	1.11752903461456	-1.37986588478088	-19.9411678314209	-0.00587495695799589	0.00678734155371785	0.011982130818069	0.00581331877037883
1848	-0.830516874790192	-1.70454013347626	-19.5515575408936	0.000293855206109583	-0.00652430532500148	0.011982130818069	-0.00392691092565656
1849	-0.181168273091316	-0.0811685770750046	-20.0061016082764	-0.00360223650932312	0.0022419011220336	0.0155535480007529	0.00906006153672934
1850	-0.181168273091316	-0.730517208576202	-20.20090675354	0.000618529506027699	0.00483929552137852	0.0123068047687411	0.0022419011220336
1851	-1.47986555099487	1.21752870082855	-20.6554508209229	-0.00360223650932312	0.00841071270406246	0.00906006153672934	0.0022419011220336
1852	1.7668776512146	-0.730517208576202	-20.3307762145996	0.00256657530553639	0.00548864435404539	0.0022419011220336	0.00354059832170606
1853	0.468180358409882	0.243505731225014	-20.5905151367188	-0.00295288790948689	-0.00295288790948689	-0.00522560812532902	0.00516396993771195
1854	1.7668776512146	-0.730517208576202	-20.0710372924805	0.00386527273803949	0.0113327819854021	0.0103587592020631	0.00483929552137852
1855	0.468180358409882	-1.05519151687622	-19.8112964630127	-0.00295288790948689	0.00386527273803949	-0.000355493422830477	0.00516396993771195
1856	1.7668776512146	-1.70454013347626	-20.0710372924805	0.00743668992072344	-3.08191010844894e-05	0.000618529506027699	0.000293855206109583
1857	1.7668776512146	-1.05519151687622	-20.3307762145996	0.00126787810586393	0.01100810803473	-0.00619963090866804	-0.00490093370899558
1858	1.11752903461456	-0.405842900276184	-20.0710372924805	-0.00684897974133492	0.000618529506027699	0.00678734155371785	0.0022419011220336
1859	-2.77856278419495	0.892854392528534	-20.2658405303955	-0.0113944197073579	-0.00132951640989631	0.0100340843200684	0.00191722682211548
1860	1.11752903461456	-0.730517208576202	-19.5515575408936	0.00256657530553639	0.00906006153672934	0.00711201597005129	0.00613799272105098
1861	-0.181168273091316	0.892854392528534	-20.2658405303955	0.00841071270406246	0.00743668992072344	-0.00717365415766835	0.00678734155371785
1862	1.11752903461456	-0.405842900276184	-20.1359710693359	-0.00684897974133492	0.0100340843200684	0.000293855206109583	-0.00717365415766835
1863	-0.830516874790192	-0.0811685770750046	-20.5255813598633	0.00321592413820326	0.00678734155371785	-3.08191010844894e-05	0.000943203864153475
1864	0.468180358409882	-1.05519151687622	-20.5905151367188	-0.000680167751852423	-0.00197886489331722	0.0106834331527352	0.00873538758605719
1865	0.468180358409882	-0.730517208576202	-20.3307762145996	0.0106834331527352	0.000293855206109583	0.000293855206109583	0.00321592413820326
1866	-0.830516874790192	-0.730517208576202	-20.0710372924805	0.00386527273803949	0.00970941036939621	-0.00360223650932312	0.00321592413820326
1867	-2.77856278419495	0.243505731225014	-20.20090675354	0.00613799272105098	0.0126314787194133	-0.00944637414067984	-0.00425158534198999
1868	-0.181168273091316	0.568180024623871	-20.20090675354	-0.00490093370899558	0.00678734155371785	0.000618529506027699	0.00289124972186983
1869	1.11752903461456	-0.730517208576202	-20.6554508209229	0.00483929552137852	-3.08191010844894e-05	0.00321592413820326	0.000943203864153475
1870	0.468180358409882	-0.405842900276184	-20.7203845977783	0.00581331877037883	0.00743668992072344	-0.00457625929266214	0.00321592413820326
1871	0.468180358409882	0.568180024623871	-20.6554508209229	0.00159255252219737	0.00321592413820326	-0.00717365415766835	0.0022419011220336
1872	1.7668776512146	-1.70454013347626	-20.2658405303955	0.00613799272105098	-0.00230353930965066	-0.0149658378213644	0.00256657530553639
1873	1.11752903461456	-0.405842900276184	-20.4606456756592	0.000293855206109583	-0.00619963090866804	-0.00360223650932312	-0.00327756232582033
1874	-0.181168273091316	0.243505731225014	-20.2658405303955	-0.00197886489331722	-0.00327756232582033	0.00613799272105098	0.0100340843200684
1875	-2.12921404838562	0.568180024623871	-20.1359710693359	-0.00392691092565656	0.00386527273803949	-0.00782300252467394	0.00256657530553639
1876	-0.830516874790192	-0.405842900276184	-20.20090675354	-0.00327756232582033	0.00548864435404539	-0.00944637414067984	-0.00490093370899558
1877	-0.181168273091316	-0.0811685770750046	-20.3957118988037	-0.00100484199356288	0.00256657530553639	-0.00912170019000769	0.000618529506027699
1878	1.11752903461456	1.21752870082855	-20.915189743042	0.00256657530553639	0.00418994715437293	-0.00100484199356288	0.00191722682211548
1879	1.11752903461456	-0.405842900276184	-20.3957118988037	-0.00100484199356288	0.00289124972186983	0.000293855206109583	0.00548864435404539
1880	0.468180358409882	-1.70454013347626	-20.3957118988037	0.00289124972186983	0.00776136433705688	-0.000355493422830477	0.00418994715437293
1881	1.7668776512146	-0.730517208576202	-20.5255813598633	0.00938473641872406	-0.000680167751852423	-0.00295288790948689	-3.08191010844894e-05
1882	0.468180358409882	0.892854392528534	-20.6554508209229	-0.00165419070981443	0.0162028968334198	0.000293855206109583	-0.00132951640989631
1883	-1.47986555099487	-1.05519151687622	-20.5905151367188	-0.0110697457566857	0.00483929552137852	-0.00522560812532902	0.000943203864153475
1884	-1.47986555099487	0.892854392528534	-20.5905151367188	0.00418994715437293	0.00321592413820326	0.00191722682211548	0.00159255252219737
1885	-0.181168273091316	0.243505731225014	-20.5255813598633	0.00191722682211548	0.00678734155371785	0.00256657530553639	0.00256657530553639
1886	0.468180358409882	0.243505731225014	-20.6554508209229	0.00289124972186983	0.0103587592020631	-0.0120437685400248	-0.00425158534198999
1887	-0.181168273091316	0.243505731225014	-20.7203845977783	-0.00490093370899558	0.00354059832170606	-0.00912170019000769	-0.00619963090866804
1888	1.7668776512146	-1.05519151687622	-20.3957118988037	0.00256657530553639	-0.00197886489331722	-0.00490093370899558	0.00159255252219737
1889	2.41622614860535	-2.02921438217163	-20.3307762145996	0.00159255252219737	-0.0104203969240189	-0.00490093370899558	0.00256657530553639
1890	0.468180358409882	0.243505731225014	-20.6554508209229	0.00483929552137852	0.000293855206109583	-0.00425158534198999	0.000618529506027699
1891	-0.830516874790192	-0.405842900276184	-20.2658405303955	-0.00522560812532902	0.00126787810586393	-0.00132951640989631	0.00321592413820326
1892	-0.830516874790192	0.243505731225014	-20.5255813598633	-0.00457625929266214	0.000943203864153475	-0.0113944197073579	0.00321592413820326
1893	1.11752903461456	0.243505731225014	-20.2658405303955	0.00191722682211548	-0.00100484199356288	-0.00522560812532902	-0.00327756232582033
1894	1.11752903461456	-0.730517208576202	-20.4606456756592	0.0022419011220336	0.00126787810586393	0.00516396993771195	0.00451462110504508
1895	1.11752903461456	-0.405842900276184	-20.3957118988037	0.00418994715437293	0.00451462110504508	0.00386527273803949	0.00126787810586393
1896	-0.181168273091316	-0.0811685770750046	-20.7853202819824	-3.08191010844894e-05	0.00126787810586393	-0.00944637414067984	-0.000680167751852423
1897	-0.830516874790192	-0.405842900276184	-20.6554508209229	-0.00100484199356288	0.00256657530553639	-0.00165419070981443	-0.0104203969240189
1898	1.7668776512146	-0.730517208576202	-20.5255813598633	0.000618529506027699	0.00159255252219737	-0.00132951640989631	0.00451462110504508
1899	-0.830516874790192	-0.405842900276184	-20.4606456756592	-0.00100484199356288	0.00354059832170606	0.00354059832170606	0.00289124972186983
1900	-0.181168273091316	0.243505731225014	-20.2658405303955	-0.0146411629393697	0.00581331877037883	-0.00847235135734081	-0.00197886489331722
1901	0.468180358409882	-0.730517208576202	-20.0710372924805	0.000293855206109583	0.00581331877037883	-0.0113944197073579	-0.00847235135734081
1902	-0.830516874790192	0.568180024623871	-20.8502559661865	-0.00197886489331722	0.01100810803473	-0.0217839982360601	-0.0026282137259841
1903	1.7668776512146	-0.405842900276184	-20.6554508209229	-0.00327756232582033	-0.00392691092565656	-0.0152905117720366	-0.00327756232582033
1904	1.7668776512146	-1.37986588478088	-20.7203845977783	-0.00587495695799589	-0.00619963090866804	-3.08191010844894e-05	0.00159255252219737
1905	1.11752903461456	-1.37986588478088	-20.5255813598633	0.00548864435404539	0.00386527273803949	-3.08191010844894e-05	0.0022419011220336
1906	1.7668776512146	-0.730517208576202	-20.4606456756592	0.00191722682211548	0.01100810803473	-0.0146411629393697	-0.00555028254166245
1907	-0.830516874790192	-0.405842900276184	-20.2658405303955	-0.0159398596733809	0.0022419011220336	-0.00197886489331722	0.00289124972186983
1908	1.7668776512146	-0.0811685770750046	-20.3957118988037	-0.0026282137259841	-0.00100484199356288	-0.00490093370899558	-0.00392691092565656
1909	0.468180358409882	0.243505731225014	-20.6554508209229	-0.00197886489331722	-0.00100484199356288	0.00418994715437293	0.00126787810586393
1910	1.11752903461456	-0.730517208576202	-20.6554508209229	0.00873538758605719	0.00191722682211548	0.00841071270406246	0.00808603875339031
1911	1.7668776512146	-0.405842900276184	-20.3307762145996	0.00289124972186983	0.00841071270406246	-0.00327756232582033	-0.00522560812532902
1912	2.41622614860535	-0.730517208576202	-20.4606456756592	-0.0026282137259841	-0.000355493422830477	-0.00100484199356288	-0.00912170019000769
1913	0.468180358409882	-1.05519151687622	-20.0710372924805	0.00386527273803949	-0.000355493422830477	0.00159255252219737	-0.00165419070981443
1914	0.468180358409882	-0.405842900276184	-19.8112964630127	-0.00100484199356288	-0.00230353930965066	-0.0026282137259841	0.00126787810586393
1915	-2.12921404838562	-0.405842900276184	-20.7203845977783	-0.00717365415766835	0.000943203864153475	0.00289124972186983	0.00646266713738441
1916	0.468180358409882	-0.730517208576202	-20.7203845977783	0.0103587592020631	0.00321592413820326	-0.00555028254166245	-0.00879702530801296
1917	2.41622614860535	-0.730517208576202	-20.5905151367188	0.00646266713738441	-0.00165419070981443	-0.00360223650932312	-0.0026282137259841
1918	0.468180358409882	-0.405842900276184	-20.5255813598633	-0.00230353930965066	-0.00392691092565656	0.000293855206109583	-0.00555028254166245
1919	-0.830516874790192	0.243505731225014	-20.3307762145996	-0.000355493422830477	-0.00392691092565656	0.00646266713738441	0.00613799272105098
1920	2.41622614860535	-1.70454013347626	-20.0710372924805	0.0022419011220336	-0.00425158534198999	0.000943203864153475	0.00289124972186983
1921	-0.181168273091316	-0.0811685770750046	-20.0061016082764	0.00516396993771195	0.000618529506027699	-0.0026282137259841	-0.00230353930965066
1922	1.11752903461456	-0.405842900276184	-20.0710372924805	-0.00197886489331722	-0.00100484199356288	-0.00522560812532902	-0.00392691092565656
1923	-2.12921404838562	0.568180024623871	-20.2658405303955	-0.00944637414067984	0.00126787810586393	0.00256657530553639	0.00808603875339031
1924	-0.181168273091316	0.892854392528534	-20.2658405303955	-0.00555028254166245	0.000618529506027699	0.0113327819854021	0.00970941036939621
1925	0.468180358409882	-0.0811685770750046	-20.1359710693359	0.00126787810586393	0.00841071270406246	0.0113327819854021	-0.00100484199356288
1926	-0.830516874790192	-1.05519151687622	-20.2658405303955	0.0103587592020631	0.00970941036939621	-0.0100957229733467	-0.00360223650932312
1927	0.468180358409882	0.243505731225014	-20.3307762145996	0.00548864435404539	0.00386527273803949	-0.00360223650932312	-0.00360223650932312
1928	-0.181168273091316	-0.405842900276184	-20.5255813598633	-3.08191010844894e-05	-0.00522560812532902	-0.00912170019000769	-0.00230353930965066
1929	1.11752903461456	-1.05519151687622	-20.3957118988037	0.00191722682211548	-0.00327756232582033	0.00418994715437293	0.00159255252219737
1930	-0.181168273091316	0.243505731225014	-20.3957118988037	-0.00197886489331722	-0.00717365415766835	-0.00132951640989631	0.00548864435404539
1931	-0.830516874790192	0.568180024623871	-20.5905151367188	-0.0100957229733467	0.012956153601408	-0.00684897974133492	0.00159255252219737
1932	0.468180358409882	-0.405842900276184	-20.1359710693359	-0.00165419070981443	0.00191722682211548	-0.00360223650932312	-0.00847235135734081
1933	0.468180358409882	0.568180024623871	-20.3307762145996	-0.00100484199356288	0.000293855206109583	-0.00749832857400179	0.00191722682211548
1934	0.468180358409882	0.568180024623871	-20.5905151367188	0.00256657530553639	-0.00619963090866804	0.000618529506027699	-3.08191010844894e-05
1935	0.468180358409882	-0.405842900276184	-20.2658405303955	-0.00100484199356288	0.000943203864153475	0.00418994715437293	0.00126787810586393
1936	1.7668776512146	-1.05519151687622	-20.5255813598633	-3.08191010844894e-05	-0.00165419070981443	-0.00749832857400179	-0.00165419070981443
1937	1.7668776512146	-2.02921438217163	-20.5905151367188	0.00289124972186983	-0.0026282137259841	-0.00360223650932312	-0.00100484199356288
1938	-0.181168273091316	0.568180024623871	-20.2658405303955	-0.00522560812532902	-0.00749832857400179	-0.0120437685400248	-0.00392691092565656
1939	-2.77856278419495	0.243505731225014	-20.20090675354	-0.00717365415766835	-0.00165419070981443	0.00256657530553639	0.00776136433705688
1940	-0.181168273091316	-0.730517208576202	-19.9411678314209	-0.00457625929266214	-0.00522560812532902	-0.00457625929266214	0.000943203864153475
1941	-0.181168273091316	0.243505731225014	-20.5905151367188	-0.00295288790948689	0.00451462110504508	-0.00912170019000769	-0.000680167751852423
1942	0.468180358409882	0.243505731225014	-20.7203845977783	-0.00197886489331722	0.00808603875339031	-0.00522560812532902	-0.0113944197073579
1943	1.7668776512146	-0.0811685770750046	-20.3957118988037	0.000943203864153475	0.00938473641872406	-0.0026282137259841	-0.00327756232582033
1944	1.11752903461456	-0.730517208576202	-20.20090675354	-0.00360223650932312	-0.00360223650932312	-0.00749832857400179	-0.000680167751852423
1945	1.7668776512146	-2.35388875007629	-20.1359710693359	-0.00814767740666866	-0.00619963090866804	-0.00522560812532902	0.00159255252219737
1946	1.11752903461456	-0.0811685770750046	-19.6164932250977	-0.00555028254166245	0.00613799272105098	-0.00327756232582033	-0.00684897974133492
1947	-2.12921404838562	-0.0811685770750046	-19.8762321472168	-0.0126931173726916	-0.000680167751852423	0.00256657530553639	-0.00684897974133492
1948	0.468180358409882	0.243505731225014	-20.6554508209229	-0.00490093370899558	0.00418994715437293	-0.00555028254166245	-0.00197886489331722
1949	1.7668776512146	0.568180024623871	-20.7203845977783	-0.0026282137259841	-0.00392691092565656	0.00678734155371785	0.00548864435404539
1950	0.468180358409882	-0.405842900276184	-20.5255813598633	-3.08191010844894e-05	0.00581331877037883	-0.00457625929266214	-3.08191010844894e-05
1951	2.41622614860535	-0.405842900276184	-20.4606456756592	-0.00749832857400179	0.00678734155371785	-0.00327756232582033	0.00289124972186983
1952	1.11752903461456	-0.730517208576202	-20.0710372924805	-0.00295288790948689	0.00289124972186983	-0.00847235135734081	-0.00977104809135199
1953	1.11752903461456	-2.02921438217163	-20.1359710693359	-0.00522560812532902	-0.00684897974133492	-0.0130177913233638	-3.08191010844894e-05
1954	0.468180358409882	0.243505731225014	-20.6554508209229	0.00418994715437293	0.00483929552137852	-0.00100484199356288	0.000943203864153475
1955	-2.77856278419495	0.568180024623871	-20.4606456756592	-0.00197886489331722	0.000943203864153475	-0.00100484199356288	0.00418994715437293
1956	-1.47986555099487	-0.730517208576202	-20.0710372924805	-0.00587495695799589	0.00483929552137852	-0.0143164889886975	0.0022419011220336
1957	-0.830516874790192	-1.05519151687622	-20.4606456756592	0.00256657530553639	0.00256657530553639	-0.0188619289547205	-0.00457625929266214
1958	1.11752903461456	0.568180024623871	-20.6554508209229	-0.00165419070981443	0.00386527273803949	-0.0240567177534103	-0.00132951640989631
1959	-0.181168273091316	0.243505731225014	-19.9411678314209	0.00516396993771195	-0.00392691092565656	-0.0198359526693821	0.0103587592020631
1960	1.11752903461456	-0.730517208576202	-20.0061016082764	0.00191722682211548	0.000618529506027699	-0.0100957229733467	-0.00587495695799589
1961	-0.830516874790192	-0.730517208576202	-20.3957118988037	0.00581331877037883	0.000943203864153475	-0.0217839982360601	-0.00327756232582033
1962	-0.181168273091316	-0.405842900276184	-20.4606456756592	-0.00360223650932312	0.00289124972186983	-0.0386670641601086	0.000618529506027699
1963	-0.830516874790192	-0.405842900276184	-20.0710372924805	-0.00782300252467394	0.00386527273803949	-0.0282774847000837	-0.00879702530801296
1964	-1.47986555099487	-0.730517208576202	-19.8112964630127	-0.00912170019000769	-0.0026282137259841	-0.0276281367987394	0.00873538758605719
1965	3.06557488441467	-0.405842900276184	-19.9411678314209	0.00483929552137852	-0.0026282137259841	-0.028926832601428	-0.00522560812532902
1966	1.11752903461456	-0.0811685770750046	-19.9411678314209	0.00516396993771195	0.00516396993771195	-0.0295761823654175	-0.00197886489331722
1967	-0.181168273091316	-0.730517208576202	-20.1359710693359	-0.00230353930965066	-0.00360223650932312	-0.00977104809135199	0.000943203864153475
1968	0.468180358409882	0.243505731225014	-20.6554508209229	0.00548864435404539	0.00386527273803949	-3.08191010844894e-05	0.00354059832170606
1969	1.7668776512146	-1.37986588478088	-20.3957118988037	0.00354059832170606	-0.00879702530801296	0.0226963832974434	0.00289124972186983
1970	0.468180358409882	0.243505731225014	-20.3957118988037	-0.000355493422830477	0.00483929552137852	0.0217223595827818	-3.08191010844894e-05
1971	0.468180358409882	-0.405842900276184	-19.8762321472168	0.00126787810586393	0.00289124972186983	0.0243197549134493	0.00451462110504508
1972	-2.12921404838562	0.243505731225014	-19.6814270019531	-0.00555028254166245	-0.00490093370899558	0.029189869761467	-0.00555028254166245
1973	1.7668776512146	-1.05519151687622	-19.8762321472168	-0.00230353930965066	-3.08191010844894e-05	0.031137915328145	0.00451462110504508
1974	0.468180358409882	0.892854392528534	-20.7203845977783	-0.00132951640989631	-0.00814767740666866	0.0295145437121391	-0.00197886489331722
1975	0.468180358409882	0.568180024623871	-20.7203845977783	0.00776136433705688	-0.00100484199356288	0.0223717093467712	0.00776136433705688
1976	1.7668776512146	0.243505731225014	-20.5255813598633	0.00354059832170606	0.00906006153672934	0.013930176384747	-0.00295288790948689
1977	-0.181168273091316	-0.730517208576202	-20.4606456756592	0.00354059832170606	-0.00782300252467394	0.00581331877037883	-0.0117190945893526
1978	-0.181168273091316	0.243505731225014	-20.2658405303955	0.000943203864153475	-0.000355493422830477	0.0158782228827477	-0.000355493422830477
1979	1.7668776512146	-0.730517208576202	-20.0061016082764	0.00808603875339031	-0.00425158534198999	0.00808603875339031	0.00613799272105098
1980	-1.47986555099487	-0.0811685770750046	-20.3957118988037	-0.00717365415766835	0.00581331877037883	0.0132808275520802	-0.000680167751852423
1981	-0.181168273091316	-0.0811685770750046	-20.915189743042	0.000293855206109583	0.0113327819854021	0.00970941036939621	0.00289124972186983
1982	2.41622614860535	0.568180024623871	-20.915189743042	0.00256657530553639	0.00678734155371785	0.00289124972186983	0.00126787810586393
1983	-1.47986555099487	0.243505731225014	-20.3957118988037	0.00191722682211548	0.00938473641872406	0.0116574559360743	-0.000355493422830477
1984	0.468180358409882	-1.05519151687622	-20.0710372924805	0.00159255252219737	0.00126787810586393	0.00159255252219737	-0.00814767740666866
1985	1.7668776512146	-2.02921438217163	-19.7463626861572	0.00418994715437293	-0.00782300252467394	0.00418994715437293	0.000293855206109583
1986	1.11752903461456	-1.05519151687622	-20.20090675354	0.00386527273803949	0.00289124972186983	-0.00230353930965066	-0.0026282137259841
1987	-0.181168273091316	-0.0811685770750046	-20.5255813598633	0.00126787810586393	0.0106834331527352	0.000293855206109583	-0.00457625929266214
1988	-2.77856278419495	0.892854392528534	-20.5255813598633	-0.00652430532500148	-0.00457625929266214	-0.00100484199356288	-0.0110697457566857
1989	1.11752903461456	-0.0811685770750046	-20.3307762145996	-0.00100484199356288	-0.00100484199356288	0.00873538758605719	-0.00165419070981443
1990	0.468180358409882	0.243505731225014	-20.7203845977783	0.00126787810586393	0.000943203864153475	-0.00977104809135199	-0.00197886489331722
1991	-0.181168273091316	-0.0811685770750046	-20.20090675354	-0.0026282137259841	-0.00132951640989631	-0.00457625929266214	0.000618529506027699
1992	-0.181168273091316	0.243505731225014	-20.20090675354	0.00354059832170606	0.00581331877037883	-0.0100957229733467	-0.00555028254166245
1993	1.7668776512146	-1.70454013347626	-20.20090675354	-0.00295288790948689	0.00126787810586393	-0.0026282137259841	-0.0026282137259841
1994	0.468180358409882	-0.405842900276184	-20.7203845977783	0.000293855206109583	-0.00879702530801296	-0.00165419070981443	0.00776136433705688
1995	-0.830516874790192	0.243505731225014	-20.6554508209229	-0.00230353930965066	0.00159255252219737	-0.00717365415766835	0.00191722682211548
1996	-2.12921404838562	0.568180024623871	-20.7203845977783	-0.00749832857400179	-0.00295288790948689	-0.0107450718060136	0.00354059832170606
1997	0.468180358409882	0.568180024623871	-20.20090675354	-0.000680167751852423	0.00581331877037883	0.000293855206109583	0.00451462110504508
1998	0.468180358409882	0.243505731225014	-20.4606456756592	-0.000680167751852423	-0.00425158534198999	-3.08191010844894e-05	-0.00132951640989631
1999	1.11752903461456	-0.730517208576202	-20.4606456756592	0.00516396993771195	0.00191722682211548	0.00711201597005129	0.00256657530553639
2000	0.468180358409882	0.243505731225014	-20.3957118988037	0.00483929552137852	0.000943203864153475	0.01100810803473	0.0022419011220336
[truncated: 4,780 more rows]
