# Supplementary material for: Precise instruction and consideration of the vertical and horizontal force component increases validity and reliability of the 90:20 Isometric Posterior Chain Test
Source: PLoS One. 2024 Oct 28;19(10):e0312843. doi: 10.1371/journal.pone.0312843 (PMC11515970; doi:10.1371/journal.pone.0312843)
Supplement: S1 File — (ZIP) [file pone.0312843.s001.zip › S1_Raw_Data/M1_P18_iso_3.csv]

1	-0.181168273091316	-0.0811685770750046	-20.3957118988037	-0.00360223650932312	0.00548864435404539	-0.00684897974133492	-0.00490093370899558
2	0.468180358409882	-0.730517208576202	-20.2658405303955	-0.0026282137259841	-0.0139918150380254	-0.00619963090866804	0.00646266713738441
3	0.468180358409882	-1.05519151687622	-19.9411678314209	0.000943203864153475	0.00126787810586393	-0.000355493422830477	0.00386527273803949
4	-0.181168273091316	0.243505731225014	-20.0061016082764	0.00873538758605719	0.00126787810586393	-0.00490093370899558	-0.00327756232582033
5	-2.12921404838562	0.892854392528534	-19.9411678314209	0.00678734155371785	0.00678734155371785	-0.0149658378213644	0.000293855206109583
6	-0.181168273091316	-0.405842900276184	-20.0710372924805	-0.00295288790948689	0.00191722682211548	-0.0139918150380254	-0.00490093370899558
7	-0.181168273091316	-0.0811685770750046	-20.20090675354	0.00289124972186983	0.00191722682211548	-0.00717365415766835	0.00386527273803949
8	0.468180358409882	-0.730517208576202	-20.7203845977783	0.00126787810586393	-3.08191010844894e-05	-0.0026282137259841	0.00289124972186983
9	-0.830516874790192	0.568180024623871	-20.3957118988037	0.00418994715437293	0.00289124972186983	-0.00230353930965066	0.00743668992072344
10	-0.181168273091316	0.568180024623871	-20.1359710693359	-0.00717365415766835	0.00743668992072344	-0.00944637414067984	-0.00912170019000769
11	0.468180358409882	-1.70454013347626	-19.8112964630127	-0.000355493422830477	-0.00684897974133492	0.0136055024340749	-0.000355493422830477
12	-0.830516874790192	-1.37986588478088	-19.8762321472168	-0.00100484199356288	-3.08191010844894e-05	0.00841071270406246	0.00354059832170606
13	-0.830516874790192	0.568180024623871	-20.3957118988037	0.00354059832170606	-0.000355493422830477	0.0145795252174139	-0.00132951640989631
14	-0.830516874790192	-0.0811685770750046	-20.3957118988037	-0.00457625929266214	-0.000680167751852423	0.011982130818069	0.00256657530553639
15	-1.47986555099487	-0.405842900276184	-20.0061016082764	0.000618529506027699	-0.000680167751852423	0.0155535480007529	0.00354059832170606
16	-1.47986555099487	0.568180024623871	-20.2658405303955	-0.00295288790948689	0.00938473641872406	0.00938473641872406	0.00613799272105098
17	1.11752903461456	0.892854392528534	-19.8112964630127	0.00191722682211548	-0.00879702530801296	-0.00165419070981443	0.00808603875339031
18	1.11752903461456	-0.405842900276184	-19.6164932250977	-0.00555028254166245	0.00126787810586393	-0.0026282137259841	-0.00360223650932312
19	1.11752903461456	-0.730517208576202	-19.4866237640381	0.00451462110504508	0.0022419011220336	0.00613799272105098	0.00289124972186983
20	1.7668776512146	-0.730517208576202	-20.20090675354	0.00256657530553639	0.00418994715437293	0.00354059832170606	0.00581331877037883
21	1.11752903461456	-1.37986588478088	-20.3957118988037	0.000293855206109583	-0.00457625929266214	0.00321592413820326	-0.00392691092565656
22	2.41622614860535	-1.05519151687622	-20.1359710693359	-0.00847235135734081	-0.00327756232582033	0.0022419011220336	0.00678734155371785
23	0.468180358409882	-0.730517208576202	-20.0710372924805	-0.00197886489331722	0.0022419011220336	0.00906006153672934	-0.00327756232582033
24	-2.77856278419495	-0.0811685770750046	-20.0710372924805	-0.000355493422830477	0.00354059832170606	0.00126787810586393	0.00581331877037883
25	0.468180358409882	-0.405842900276184	-19.8112964630127	-0.00295288790948689	0.00386527273803949	-0.0113944197073579	-0.00522560812532902
26	0.468180358409882	-0.405842900276184	-20.1359710693359	0.00386527273803949	0.0106834331527352	-0.00749832857400179	0.00418994715437293
27	-0.181168273091316	-0.0811685770750046	-20.5255813598633	-0.00555028254166245	-0.00879702530801296	-0.00522560812532902	0.00776136433705688
28	2.41622614860535	-1.05519151687622	-20.20090675354	0.00906006153672934	0.00289124972186983	-0.00555028254166245	0.00711201597005129
29	1.11752903461456	0.243505731225014	-20.2658405303955	0.00451462110504508	0.000618529506027699	-0.0159398596733809	-0.00295288790948689
30	-0.181168273091316	-0.730517208576202	-20.20090675354	-0.000680167751852423	-0.00295288790948689	-0.00619963090866804	0.00678734155371785
31	-0.181168273091316	-0.730517208576202	-20.0710372924805	0.000618529506027699	-0.00522560812532902	-0.00295288790948689	-0.0113944197073579
32	-0.830516874790192	-0.0811685770750046	-19.8112964630127	-0.00425158534198999	-0.00197886489331722	-0.00132951640989631	0.00613799272105098
33	-0.830516874790192	0.243505731225014	-20.4606456756592	0.0181509424000978	-0.00295288790948689	0.00613799272105098	0.00354059832170606
34	-2.12921404838562	-0.405842900276184	-20.20090675354	-0.00100484199356288	-0.00295288790948689	0.011982130818069	0.00711201597005129
35	-0.830516874790192	0.243505731225014	-20.0710372924805	-0.00230353930965066	0.00451462110504508	0.00451462110504508	0.0022419011220336
36	0.468180358409882	0.243505731225014	-20.2658405303955	-0.00100484199356288	0.0022419011220336	0.0132808275520802	0.000618529506027699
37	1.11752903461456	0.568180024623871	-20.8502559661865	-0.00684897974133492	-0.00100484199356288	0.00191722682211548	0.00678734155371785
38	1.11752903461456	-0.730517208576202	-20.1359710693359	0.00256657530553639	0.00191722682211548	-3.08191010844894e-05	0.00548864435404539
39	1.7668776512146	-0.405842900276184	-20.1359710693359	0.000618529506027699	-0.00197886489331722	0.00483929552137852	-0.00749832857400179
40	1.11752903461456	-1.70454013347626	-20.3957118988037	-0.00360223650932312	0.00321592413820326	-0.00522560812532902	-0.000680167751852423
41	1.7668776512146	-1.05519151687622	-20.6554508209229	0.000293855206109583	-0.00944637414067984	0.00159255252219737	0.0100340843200684
42	0.468180358409882	-0.0811685770750046	-20.3957118988037	-0.000355493422830477	-0.00457625929266214	0.00938473641872406	0.00354059832170606
43	-0.181168273091316	-1.05519151687622	-20.0061016082764	-0.00295288790948689	0.00289124972186983	0.0022419011220336	0.000293855206109583
44	-3.42791152000427	0.568180024623871	-20.2658405303955	-0.00392691092565656	0.00581331877037883	0.00289124972186983	0.00873538758605719
45	1.11752903461456	-0.405842900276184	-19.6814270019531	-0.00100484199356288	0.00548864435404539	-0.00977104809135199	-0.000680167751852423
46	1.11752903461456	-0.0811685770750046	-20.20090675354	-0.00197886489331722	-0.00327756232582033	-0.00457625929266214	-0.00327756232582033
47	-0.830516874790192	0.243505731225014	-20.2658405303955	-0.00132951640989631	0.00613799272105098	0.00159255252219737	-0.0026282137259841
48	1.11752903461456	-1.05519151687622	-19.5515575408936	-0.00100484199356288	0.0022419011220336	0.00841071270406246	0.00776136433705688
49	1.7668776512146	-1.37986588478088	-19.4866237640381	0.00678734155371785	0.00191722682211548	-0.00717365415766835	-0.000355493422830477
50	1.7668776512146	-0.730517208576202	-19.9411678314209	0.0022419011220336	-0.000680167751852423	-0.0026282137259841	0.0103587592020631
51	0.468180358409882	-0.0811685770750046	-19.6164932250977	-0.00360223650932312	0.00191722682211548	-0.00717365415766835	0.00483929552137852
52	0.468180358409882	0.243505731225014	-19.5515575408936	-0.00879702530801296	-3.08191010844894e-05	0.00354059832170606	0.00126787810586393
53	-2.12921404838562	-0.405842900276184	-19.4866237640381	-0.00717365415766835	-0.00197886489331722	-0.00425158534198999	0.00711201597005129
54	1.11752903461456	-0.405842900276184	-19.6814270019531	-0.00522560812532902	0.00516396993771195	-0.00197886489331722	0.0022419011220336
55	-0.830516874790192	0.892854392528534	-20.0061016082764	0.00418994715437293	-0.000355493422830477	-0.00749832857400179	0.00418994715437293
56	1.11752903461456	-0.730517208576202	-19.2918186187744	-0.00295288790948689	0.00289124972186983	-0.00425158534198999	0.00159255252219737
57	1.11752903461456	-0.730517208576202	-18.9022083282471	0.000293855206109583	-0.00619963090866804	-0.00749832857400179	0.00581331877037883
58	-0.181168273091316	0.243505731225014	-19.6164932250977	0.000618529506027699	-0.00392691092565656	0.0022419011220336	0.00646266713738441
59	1.11752903461456	-2.02921438217163	-19.1619491577148	0.00548864435404539	-0.00555028254166245	-0.00652430532500148	0.00354059832170606
60	0.468180358409882	-1.70454013347626	-20.20090675354	0.00159255252219737	-0.00847235135734081	-0.0100957229733467	-0.00457625929266214
61	0.468180358409882	-0.730517208576202	-20.0061016082764	-0.000680167751852423	0.00483929552137852	0.00418994715437293	0.0022419011220336
62	-0.181168273091316	-1.05519151687622	-19.6814270019531	-0.000355493422830477	-0.0026282137259841	-0.00425158534198999	0.0106834331527352
63	-2.77856278419495	0.892854392528534	-20.0710372924805	-0.00425158534198999	-0.00100484199356288	-0.00847235135734081	0.0132808275520802
64	-0.181168273091316	0.243505731225014	-19.7463626861572	-0.00100484199356288	0.0113327819854021	-0.000355493422830477	-0.00132951640989631
65	1.11752903461456	-0.730517208576202	-19.2918186187744	-0.00132951640989631	0.00483929552137852	-0.00847235135734081	0.00126787810586393
66	-1.47986555099487	0.892854392528534	-19.8762321472168	0.00289124972186983	0.00256657530553639	-0.00619963090866804	0.00126787810586393
67	2.41622614860535	-0.0811685770750046	-19.8112964630127	-0.00100484199356288	0.000618529506027699	-0.0126931173726916	0.01100810803473
68	-0.830516874790192	0.243505731225014	-19.8112964630127	0.00483929552137852	0.00354059832170606	0.0022419011220336	0.00906006153672934
69	1.11752903461456	-2.02921438217163	-19.9411678314209	-0.00100484199356288	0.00321592413820326	-0.00327756232582033	0.00418994715437293
70	1.11752903461456	-1.05519151687622	-19.5515575408936	0.00126787810586393	0.00678734155371785	-0.00814767740666866	0.00159255252219737
71	0.468180358409882	-0.0811685770750046	-19.4866237640381	-0.00295288790948689	-0.00197886489331722	-0.00360223650932312	0.00386527273803949
72	-1.47986555099487	-0.405842900276184	-19.1619491577148	-0.00684897974133492	-0.00749832857400179	-0.00684897974133492	0.00841071270406246
73	1.11752903461456	-1.05519151687622	-19.5515575408936	0.00321592413820326	-0.00652430532500148	0.00906006153672934	0.011982130818069
74	-1.47986555099487	0.568180024623871	-20.0710372924805	0.00841071270406246	0.00678734155371785	0.000618529506027699	-0.00100484199356288
75	0.468180358409882	0.243505731225014	-20.0710372924805	0.00159255252219737	0.000943203864153475	-0.0188619289547205	-0.000680167751852423
76	0.468180358409882	-0.405842900276184	-19.7463626861572	-0.00100484199356288	-0.00457625929266214	-0.00197886489331722	-0.00425158534198999
77	1.11752903461456	-1.37986588478088	-19.3567523956299	0.000618529506027699	-0.000680167751852423	-0.00360223650932312	0.00808603875339031
78	0.468180358409882	-1.05519151687622	-19.7463626861572	0.000293855206109583	-0.000355493422830477	-0.00490093370899558	0.0100340843200684
79	-0.181168273091316	-0.405842900276184	-19.8762321472168	0.00354059832170606	0.00386527273803949	-0.00392691092565656	0.000293855206109583
80	1.11752903461456	-0.730517208576202	-19.6164932250977	-0.00360223650932312	0.000618529506027699	-0.021459324285388	-0.00717365415766835
81	-0.181168273091316	-0.405842900276184	-19.6814270019531	-0.00230353930965066	0.00321592413820326	-0.0302255302667618	-0.00165419070981443
82	-3.42791152000427	-0.405842900276184	-19.6164932250977	-0.00587495695799589	-0.000680167751852423	-0.00847235135734081	0.00516396993771195
83	-0.181168273091316	0.243505731225014	-19.8112964630127	-0.00295288790948689	0.00191722682211548	-0.0123684434220195	0.00386527273803949
84	1.11752903461456	0.568180024623871	-19.8112964630127	0.00581331877037883	0.00873538758605719	-0.0175632312893867	0.00191722682211548
85	1.11752903461456	-0.730517208576202	-19.421688079834	0.00289124972186983	0.00776136433705688	-0.0159398596733809	-0.00132951640989631
86	-0.181168273091316	0.243505731225014	-19.6814270019531	-0.00197886489331722	0.00646266713738441	-0.0113944197073579	-0.00490093370899558
87	0.468180358409882	-0.730517208576202	-19.7463626861572	0.00126787810586393	0.00159255252219737	0.000943203864153475	0.00646266713738441
88	-0.181168273091316	-0.730517208576202	-19.8762321472168	0.0106834331527352	-0.00555028254166245	0.00191722682211548	0.00289124972186983
89	-0.830516874790192	-1.37986588478088	-19.6164932250977	-0.00327756232582033	0.00191722682211548	0.00613799272105098	-0.00392691092565656
90	1.11752903461456	-0.730517208576202	-19.3567523956299	-0.00392691092565656	-0.00100484199356288	0.0106834331527352	0.00483929552137852
91	-0.830516874790192	-0.730517208576202	-19.421688079834	-0.00457625929266214	0.0126314787194133	0.0207483377307653	0.00483929552137852
92	-0.830516874790192	-0.730517208576202	-19.2268829345703	-0.00230353930965066	-0.00782300252467394	0.0275664981454611	0.00418994715437293
93	-0.181168273091316	-0.730517208576202	-19.4866237640381	0.00191722682211548	0.00256657530553639	0.0226963832974434	0.00873538758605719
94	-0.181168273091316	0.243505731225014	-19.9411678314209	0.0100340843200684	-0.00132951640989631	0.0210730116814375	0.00159255252219737
95	0.468180358409882	-0.405842900276184	-19.8762321472168	-0.00684897974133492	0.00126787810586393	-0.00522560812532902	-0.00392691092565656
96	1.11752903461456	0.243505731225014	-19.7463626861572	0.00613799272105098	0.00159255252219737	-0.00425158534198999	-3.08191010844894e-05
97	1.7668776512146	-0.730517208576202	-19.5515575408936	-0.00944637414067984	-0.00132951640989631	0.00451462110504508	0.00451462110504508
98	-0.830516874790192	-1.05519151687622	-19.5515575408936	0.00354059832170606	-0.0117190945893526	0.00159255252219737	-0.00425158534198999
99	-0.181168273091316	-0.0811685770750046	-19.6814270019531	0.00191722682211548	0.00743668992072344	0.00191722682211548	0.00451462110504508
100	-0.830516874790192	0.892854392528534	-19.6164932250977	-0.00360223650932312	0.00191722682211548	-0.0133424662053585	-0.0026282137259841
101	-3.42791152000427	-1.05519151687622	-19.6164932250977	-0.00587495695799589	-0.00977104809135199	-0.0104203969240189	-0.000680167751852423
102	-1.47986555099487	0.568180024623871	-19.7463626861572	-0.00749832857400179	-0.00425158534198999	0.00548864435404539	-0.00100484199356288
103	-0.830516874790192	0.568180024623871	-19.8762321472168	-0.00197886489331722	0.00386527273803949	0.00743668992072344	0.00646266713738441
104	2.41622614860535	-0.730517208576202	-19.8112964630127	0.00289124972186983	0.011982130818069	0.00191722682211548	-3.08191010844894e-05
105	-0.181168273091316	-0.0811685770750046	-20.0061016082764	0.000293855206109583	-3.08191010844894e-05	-0.00587495695799589	-0.00490093370899558
106	-0.830516874790192	0.243505731225014	-20.1359710693359	-0.00879702530801296	0.00159255252219737	-0.00619963090866804	0.00126787810586393
107	1.7668776512146	-1.70454013347626	-19.5515575408936	-0.00360223650932312	-0.0123684434220195	-0.00132951640989631	0.00613799272105098
108	-0.830516874790192	-0.730517208576202	-19.9411678314209	0.0022419011220336	-0.00490093370899558	-0.0143164889886975	-0.000355493422830477
109	-0.181168273091316	0.568180024623871	-20.2658405303955	0.00581331877037883	0.00613799272105098	-0.00652430532500148	-0.00165419070981443
110	-1.47986555099487	0.568180024623871	-19.4866237640381	0.0022419011220336	0.00743668992072344	-0.0243813935667276	-0.0152905117720366
111	-2.77856278419495	-0.0811685770750046	-19.3567523956299	-0.0123684434220195	0.00646266713738441	-0.0195112787187099	-0.00522560812532902
112	-1.47986555099487	0.568180024623871	-19.4866237640381	-0.00327756232582033	0.000943203864153475	-0.0107450718060136	-0.000355493422830477
113	-0.830516874790192	0.568180024623871	-19.8112964630127	0.00191722682211548	0.00386527273803949	-0.00847235135734081	0.00321592413820326
114	-0.181168273091316	-0.730517208576202	-20.1359710693359	0.00906006153672934	0.00386527273803949	-0.0120437685400248	0.00159255252219737
115	1.7668776512146	-0.730517208576202	-19.8112964630127	-0.00230353930965066	-3.08191010844894e-05	-0.0152905117720366	-0.00360223650932312
116	0.468180358409882	0.243505731225014	-19.8112964630127	-0.00490093370899558	0.00548864435404539	-0.00165419070981443	-0.00457625929266214
117	-0.181168273091316	-0.730517208576202	-19.421688079834	-0.00132951640989631	-0.00327756232582033	0.00906006153672934	0.00646266713738441
118	1.11752903461456	-1.37986588478088	-19.6164932250977	-0.00522560812532902	-0.017887907102704	0.012956153601408	-0.00100484199356288
119	-0.830516874790192	0.568180024623871	-18.8372745513916	-0.00197886489331722	0.00321592413820326	0.01100810803473	0.00970941036939621
120	-2.12921404838562	0.568180024623871	-19.4866237640381	-0.00327756232582033	0.00289124972186983	0.0116574559360743	-0.0113944197073579
121	-2.77856278419495	0.243505731225014	-19.3567523956299	-0.0107450718060136	-0.000355493422830477	-0.00230353930965066	0.00321592413820326
122	-0.181168273091316	0.243505731225014	-19.8112964630127	-0.00100484199356288	0.00289124972186983	0.00841071270406246	0.00354059832170606
123	-0.181168273091316	0.892854392528534	-19.8112964630127	0.00159255252219737	-0.00522560812532902	0.00970941036939621	-3.08191010844894e-05
124	0.468180358409882	-0.730517208576202	-19.2918186187744	0.00386527273803949	0.00418994715437293	0.0022419011220336	-0.00425158534198999
125	1.11752903461456	0.568180024623871	-19.1619491577148	0.00418994715437293	0.00451462110504508	0.00613799272105098	-0.00555028254166245
126	1.11752903461456	0.243505731225014	-19.0970134735107	-0.000355493422830477	0.00159255252219737	0.00354059832170606	-0.0026282137259841
127	-0.830516874790192	-1.05519151687622	-19.7463626861572	-0.000680167751852423	-0.00684897974133492	0.00321592413820326	-0.00327756232582033
128	1.11752903461456	-1.37986588478088	-19.8762321472168	0.00321592413820326	-0.0110697457566857	0.00906006153672934	-0.00717365415766835
129	-2.12921404838562	0.892854392528534	-19.9411678314209	-0.00197886489331722	0.00516396993771195	-0.0026282137259841	-0.00490093370899558
130	-1.47986555099487	0.243505731225014	-19.2268829345703	-0.00814767740666866	0.000943203864153475	0.000943203864153475	-0.00879702530801296
131	-2.77856278419495	0.568180024623871	-19.3567523956299	-0.0123684434220195	0.00256657530553639	-0.00295288790948689	-0.00425158534198999
132	-0.830516874790192	0.243505731225014	-19.5515575408936	-0.0026282137259841	0.00321592413820326	-0.0026282137259841	-0.00490093370899558
133	-0.181168273091316	-0.0811685770750046	-19.8112964630127	-0.00100484199356288	-0.00749832857400179	-0.00717365415766835	0.00321592413820326
134	0.468180358409882	-0.405842900276184	-19.9411678314209	0.00289124972186983	0.00841071270406246	-0.0113944197073579	-0.00457625929266214
135	-0.181168273091316	-0.0811685770750046	-19.8112964630127	-0.00295288790948689	0.000293855206109583	-0.0195112787187099	0.00256657530553639
136	1.11752903461456	-1.37986588478088	-19.5515575408936	-0.00360223650932312	0.00321592413820326	-0.0185372550040483	-0.0110697457566857
137	-0.830516874790192	-0.730517208576202	-19.2918186187744	-0.00230353930965066	-0.00555028254166245	-0.00100484199356288	0.0132808275520802
138	2.41622614860535	-1.05519151687622	-18.9671440124512	-0.00490093370899558	-0.00295288790948689	-0.0026282137259841	0.000293855206109583
139	-1.47986555099487	0.568180024623871	-19.0320796966553	0.000943203864153475	0.00808603875339031	0.00126787810586393	-0.00165419070981443
140	-2.77856278419495	0.892854392528534	-19.8762321472168	-0.00295288790948689	0.000943203864153475	-0.00652430532500148	-0.00814767740666866
141	-0.181168273091316	0.243505731225014	-19.9411678314209	-0.00132951640989631	0.00516396993771195	0.000618529506027699	-0.00132951640989631
142	-0.830516874790192	0.568180024623871	-19.421688079834	0.00321592413820326	0.00386527273803949	0.00483929552137852	-0.00132951640989631
143	1.11752903461456	-0.405842900276184	-19.5515575408936	0.00289124972186983	-0.00295288790948689	-0.00392691092565656	0.00808603875339031
144	1.11752903461456	-0.405842900276184	-19.0970134735107	-0.00425158534198999	0.00289124972186983	0.00711201597005129	0.00191722682211548
145	-0.830516874790192	0.568180024623871	-19.0970134735107	-0.00490093370899558	0.00776136433705688	-0.00879702530801296	-0.00749832857400179
146	1.7668776512146	-2.35388875007629	-18.707405090332	-0.0026282137259841	-0.00977104809135199	-0.00749832857400179	0.000293855206109583
147	-0.830516874790192	-0.405842900276184	-19.4866237640381	0.00516396993771195	-0.00457625929266214	0.00451462110504508	0.00646266713738441
148	1.11752903461456	-0.730517208576202	-19.0320796966553	-0.00327756232582033	-0.00197886489331722	0.000943203864153475	0.00126787810586393
149	0.468180358409882	-0.730517208576202	-19.2918186187744	-0.0026282137259841	0.0116574559360743	-0.00100484199356288	0.00841071270406246
150	-2.12921404838562	0.568180024623871	-19.8112964630127	0.00354059832170606	0.00743668992072344	-0.00587495695799589	0.00613799272105098
151	-0.181168273091316	0.243505731225014	-19.7463626861572	-0.000355493422830477	0.00191722682211548	-0.0104203969240189	0.000293855206109583
152	1.11752903461456	0.243505731225014	-19.4866237640381	0.00159255252219737	-0.00684897974133492	0.000943203864153475	0.00126787810586393
153	0.468180358409882	-0.405842900276184	-19.6814270019531	0.000618529506027699	-0.00295288790948689	-0.0136671401560307	-0.00100484199356288
154	0.468180358409882	-0.730517208576202	-20.20090675354	0.000618529506027699	0.00516396993771195	-0.0113944197073579	0.00354059832170606
155	0.468180358409882	0.243505731225014	-20.4606456756592	-0.00522560812532902	0.000618529506027699	-0.00392691092565656	-0.00749832857400179
156	0.468180358409882	-1.70454013347626	-19.3567523956299	-0.00197886489331722	-0.00717365415766835	-0.0201606266200542	0.00548864435404539
157	-0.830516874790192	-0.0811685770750046	-19.8762321472168	0.00386527273803949	-0.00295288790948689	0.00418994715437293	0.00613799272105098
158	1.7668776512146	-0.0811685770750046	-19.3567523956299	0.00159255252219737	-0.00522560812532902	-0.00132951640989631	0.0022419011220336
159	-0.830516874790192	-0.730517208576202	-19.7463626861572	-0.00230353930965066	-0.0026282137259841	-0.00619963090866804	0.000943203864153475
160	-1.47986555099487	0.568180024623871	-20.3307762145996	-0.0026282137259841	0.00354059832170606	-0.00197886489331722	-0.0107450718060136
161	-0.830516874790192	0.568180024623871	-20.3957118988037	-0.000680167751852423	-0.00100484199356288	0.00711201597005129	-0.00230353930965066
162	0.468180358409882	0.568180024623871	-20.20090675354	-0.000355493422830477	-3.08191010844894e-05	0.0155535480007529	0.00256657530553639
163	1.11752903461456	-0.730517208576202	-19.7463626861572	-0.00197886489331722	-0.000680167751852423	0.00711201597005129	0.000943203864153475
164	1.11752903461456	-1.05519151687622	-19.3567523956299	0.0022419011220336	0.00191722682211548	-0.00782300252467394	-0.000680167751852423
165	-0.830516874790192	-0.730517208576202	-19.6814270019531	0.0103587592020631	0.000293855206109583	-0.00684897974133492	-0.00749832857400179
166	-0.181168273091316	-1.37986588478088	-19.3567523956299	0.000293855206109583	-0.00749832857400179	0.00256657530553639	0.00159255252219737
167	1.11752903461456	-0.730517208576202	-19.9411678314209	0.00191722682211548	-0.00165419070981443	-0.0026282137259841	0.000943203864153475
168	-2.77856278419495	-0.0811685770750046	-20.1359710693359	-0.0026282137259841	0.00646266713738441	-0.000680167751852423	-0.00197886489331722
169	-0.830516874790192	-0.730517208576202	-20.3307762145996	-0.00392691092565656	0.000618529506027699	-0.00522560812532902	0.00256657530553639
170	1.11752903461456	-0.730517208576202	-20.3307762145996	-0.00327756232582033	0.00483929552137852	-0.00100484199356288	-0.00717365415766835
171	0.468180358409882	-0.405842900276184	-20.3957118988037	-0.000680167751852423	0.00289124972186983	0.0022419011220336	-0.00100484199356288
172	2.41622614860535	-0.730517208576202	-19.9411678314209	-0.000355493422830477	-0.00197886489331722	-0.00165419070981443	0.000943203864153475
173	-0.830516874790192	-0.0811685770750046	-19.5515575408936	0.00354059832170606	0.00289124972186983	0.0113327819854021	-0.00490093370899558
174	-0.181168273091316	-0.405842900276184	-19.8762321472168	-0.00295288790948689	0.00159255252219737	-0.00165419070981443	0.00256657530553639
175	1.11752903461456	-2.02921438217163	-19.6814270019531	0.00646266713738441	-0.00392691092565656	-0.000680167751852423	-0.00230353930965066
176	-0.181168273091316	0.243505731225014	-20.3307762145996	-0.00522560812532902	-0.00360223650932312	-0.00165419070981443	-0.00717365415766835
177	0.468180358409882	0.243505731225014	-19.7463626861572	-0.00360223650932312	-0.00360223650932312	0.00646266713738441	0.00321592413820326
178	-2.12921404838562	-0.405842900276184	-19.9411678314209	-0.0026282137259841	-0.00490093370899558	0.00418994715437293	-3.08191010844894e-05
179	-0.181168273091316	-0.730517208576202	-19.8112964630127	0.000618529506027699	0.00451462110504508	0.000618529506027699	-0.00197886489331722
180	2.41622614860535	-0.730517208576202	-20.0710372924805	0.00126787810586393	0.00841071270406246	-0.00717365415766835	-0.00782300252467394
181	1.11752903461456	0.243505731225014	-20.7203845977783	0.000618529506027699	0.00711201597005129	-0.00165419070981443	-0.00652430532500148
182	0.468180358409882	-0.730517208576202	-20.4606456756592	-0.00749832857400179	0.00289124972186983	-0.00100484199356288	0.00321592413820326
183	2.41622614860535	-1.05519151687622	-20.0061016082764	-0.000355493422830477	0.00581331877037883	-0.00587495695799589	-0.00619963090866804
184	-0.181168273091316	-1.05519151687622	-20.0061016082764	0.00743668992072344	0.000293855206109583	-0.00132951640989631	0.000943203864153475
185	-0.181168273091316	-0.0811685770750046	-20.0710372924805	0.0123068047687411	-0.00132951640989631	-0.00392691092565656	-3.08191010844894e-05
186	1.11752903461456	-0.405842900276184	-20.1359710693359	-0.00165419070981443	0.00289124972186983	-0.0123684434220195	0.00126787810586393
187	-0.181168273091316	-0.405842900276184	-20.3307762145996	-0.0117190945893526	0.00516396993771195	0.00256657530553639	0.00743668992072344
188	-2.12921404838562	-0.0811685770750046	-20.5255813598633	-0.00100484199356288	0.00321592413820326	-0.00295288790948689	0.00159255252219737
189	-0.181168273091316	0.568180024623871	-20.4606456756592	-0.00165419070981443	-0.00197886489331722	-0.0117190945893526	-0.00814767740666866
190	0.468180358409882	-1.05519151687622	-20.5255813598633	0.00191722682211548	0.0106834331527352	-0.0136671401560307	-0.00392691092565656
191	1.11752903461456	-0.405842900276184	-20.3957118988037	0.00516396993771195	0.00159255252219737	-0.0208099745213985	0.0022419011220336
192	-0.830516874790192	0.892854392528534	-19.9411678314209	-0.00295288790948689	-0.000355493422830477	-0.0191866029053926	0.00548864435404539
193	-0.181168273091316	-0.730517208576202	-20.20090675354	-0.00457625929266214	-0.00944637414067984	-0.0156151866540313	0.00289124972186983
194	1.7668776512146	-1.70454013347626	-20.2658405303955	0.00776136433705688	-0.00295288790948689	-0.0243813935667276	0.00289124972186983
195	-0.830516874790192	-0.405842900276184	-20.20090675354	0.00354059832170606	0.0106834331527352	-0.0208099745213985	-0.00197886489331722
196	-2.12921404838562	0.568180024623871	-20.20090675354	-0.00652430532500148	0.00256657530553639	-0.0188619289547205	-0.00295288790948689
197	-2.12921404838562	-0.0811685770750046	-20.3957118988037	-0.0117190945893526	-0.000680167751852423	-0.00490093370899558	0.00386527273803949
198	-0.830516874790192	0.568180024623871	-20.3957118988037	-0.00197886489331722	-0.00327756232582033	-0.00360223650932312	0.000943203864153475
199	1.7668776512146	-0.730517208576202	-20.0710372924805	0.00159255252219737	0.00678734155371785	-0.00295288790948689	0.000618529506027699
200	1.11752903461456	-0.405842900276184	-20.3307762145996	0.00613799272105098	0.00418994715437293	0.00321592413820326	-0.00619963090866804
201	1.11752903461456	-0.730517208576202	-20.1359710693359	-3.08191010844894e-05	0.00386527273803949	0.00841071270406246	0.000943203864153475
202	1.7668776512146	-0.730517208576202	-20.20090675354	-0.00457625929266214	-3.08191010844894e-05	0.0207483377307653	-0.00425158534198999
203	1.11752903461456	-2.02921438217163	-20.0710372924805	0.000943203864153475	-0.00392691092565656	0.0171769186854362	0.00256657530553639
204	-0.181168273091316	-0.0811685770750046	-20.3307762145996	0.00483929552137852	0.00159255252219737	0.00483929552137852	0.000293855206109583
205	-0.830516874790192	-0.405842900276184	-20.3307762145996	0.00321592413820326	0.00873538758605719	0.0100340843200684	-0.00944637414067984
206	-2.77856278419495	-0.0811685770750046	-19.8762321472168	-0.0107450718060136	0.00808603875339031	-0.00717365415766835	-0.00230353930965066
207	-0.830516874790192	-0.730517208576202	-20.2658405303955	-0.00944637414067984	0.00126787810586393	0.00938473641872406	-3.08191010844894e-05
208	0.468180358409882	0.892854392528534	-20.7203845977783	0.00386527273803949	-0.00132951640989631	-3.08191010844894e-05	0.0022419011220336
209	-0.830516874790192	0.243505731225014	-20.8502559661865	-0.00717365415766835	0.00581331877037883	-0.00100484199356288	0.0022419011220336
210	-0.830516874790192	0.568180024623871	-20.3307762145996	0.00256657530553639	0.00483929552137852	-0.00555028254166245	-0.00165419070981443
211	-0.830516874790192	-0.0811685770750046	-20.2658405303955	-0.00230353930965066	0.00711201597005129	0.000943203864153475	-0.000355493422830477
212	-0.181168273091316	-1.05519151687622	-20.0061016082764	-0.00392691092565656	0.000943203864153475	-0.00587495695799589	0.00159255252219737
213	1.11752903461456	-1.37986588478088	-19.9411678314209	0.00711201597005129	-0.00782300252467394	0.00289124972186983	0.00581331877037883
214	-0.181168273091316	-0.405842900276184	-19.9411678314209	0.00581331877037883	0.00743668992072344	-0.00100484199356288	0.00289124972186983
215	-2.77856278419495	-0.0811685770750046	-20.4606456756592	-0.00327756232582033	0.00678734155371785	-0.00360223650932312	-0.00457625929266214
216	-1.47986555099487	-0.405842900276184	-20.3307762145996	-0.0130177913233638	-0.00132951640989631	-0.00684897974133492	0.000293855206109583
217	1.11752903461456	-0.730517208576202	-20.0710372924805	-0.00197886489331722	-0.00197886489331722	-0.0026282137259841	0.00289124972186983
218	-0.181168273091316	0.568180024623871	-20.3307762145996	0.000293855206109583	0.00159255252219737	-0.00230353930965066	0.00451462110504508
219	-0.830516874790192	-0.0811685770750046	-20.3307762145996	-0.00132951640989631	0.00678734155371785	-0.000355493422830477	-0.00327756232582033
220	2.41622614860535	-0.730517208576202	-19.8112964630127	0.0100340843200684	0.00776136433705688	-0.0110697457566857	-0.00100484199356288
221	1.11752903461456	-0.730517208576202	-20.3307762145996	-0.00360223650932312	-0.00457625929266214	-0.00360223650932312	-0.00717365415766835
222	1.11752903461456	-1.70454013347626	-20.0710372924805	0.00126787810586393	-0.00847235135734081	0.000293855206109583	0.00678734155371785
223	-0.830516874790192	-0.0811685770750046	-20.1359710693359	0.00548864435404539	0.00646266713738441	0.00159255252219737	0.00386527273803949
224	-0.830516874790192	0.568180024623871	-20.5255813598633	0.00354059832170606	0.00646266713738441	-0.00132951640989631	0.00418994715437293
225	-0.830516874790192	-0.730517208576202	-20.3307762145996	-0.00555028254166245	0.00386527273803949	-0.0117190945893526	-0.00619963090866804
226	-0.181168273091316	0.243505731225014	-20.0061016082764	-0.00717365415766835	0.0022419011220336	-0.00684897974133492	-0.000680167751852423
227	-0.830516874790192	0.892854392528534	-20.2658405303955	-0.00295288790948689	-0.00165419070981443	-0.00230353930965066	-0.00457625929266214
228	1.7668776512146	-0.405842900276184	-20.7203845977783	-0.00100484199356288	-0.00327756232582033	-0.00100484199356288	-0.00392691092565656
229	-0.830516874790192	0.568180024623871	-20.6554508209229	-0.00100484199356288	0.00613799272105098	-0.00360223650932312	-0.00684897974133492
230	-0.181168273091316	0.243505731225014	-20.4606456756592	0.00159255252219737	0.00256657530553639	-0.00847235135734081	0.00256657530553639
231	-0.181168273091316	-0.730517208576202	-20.3307762145996	-0.00555028254166245	-0.00717365415766835	0.00451462110504508	-0.00879702530801296
232	1.11752903461456	-0.405842900276184	-20.1359710693359	-3.08191010844894e-05	-0.00165419070981443	0.000293855206109583	0.00159255252219737
233	1.7668776512146	-0.405842900276184	-19.9411678314209	-0.00230353930965066	0.00256657530553639	-0.00100484199356288	-0.000355493422830477
234	-2.77856278419495	0.892854392528534	-20.4606456756592	-0.00295288790948689	-0.00295288790948689	-0.00555028254166245	-0.00490093370899558
235	-1.47986555099487	-0.0811685770750046	-20.2658405303955	-0.00457625929266214	0.00321592413820326	-0.00587495695799589	-0.00587495695799589
236	1.7668776512146	-0.730517208576202	-20.3957118988037	-0.00327756232582033	-0.000680167751852423	-0.00879702530801296	0.0022419011220336
237	0.468180358409882	-0.0811685770750046	-20.3957118988037	0.0022419011220336	-0.0026282137259841	-0.000680167751852423	0.00516396993771195
238	0.468180358409882	-0.0811685770750046	-20.2658405303955	0.00191722682211548	0.00386527273803949	-0.00197886489331722	-0.000355493422830477
239	-0.830516874790192	-0.0811685770750046	-20.0061016082764	0.00191722682211548	-0.000355493422830477	-0.0110697457566857	-0.00392691092565656
240	-0.181168273091316	-0.405842900276184	-20.3307762145996	0.0022419011220336	0.00159255252219737	-0.000355493422830477	-0.0026282137259841
241	1.11752903461456	-1.37986588478088	-20.1359710693359	0.00321592413820326	-0.00684897974133492	-0.00425158534198999	-0.00392691092565656
242	-0.181168273091316	0.568180024623871	-20.1359710693359	-0.00230353930965066	0.00418994715437293	0.000293855206109583	-0.00360223650932312
243	-1.47986555099487	0.243505731225014	-20.2658405303955	-0.00100484199356288	0.0022419011220336	0.00159255252219737	0.00354059832170606
244	-2.12921404838562	0.892854392528534	-20.3307762145996	-0.00490093370899558	0.0022419011220336	-0.00360223650932312	0.00418994715437293
245	0.468180358409882	-0.0811685770750046	-19.8762321472168	0.00841071270406246	0.00321592413820326	0.00483929552137852	-0.00165419070981443
246	-1.47986555099487	0.892854392528534	-20.1359710693359	0.000293855206109583	0.00873538758605719	-0.00132951640989631	-0.0113944197073579
247	-0.181168273091316	0.568180024623871	-20.5905151367188	0.000618529506027699	0.00678734155371785	0.00418994715437293	-0.00100484199356288
248	1.7668776512146	-0.730517208576202	-20.2658405303955	0.00354059832170606	-0.0026282137259841	0.00191722682211548	0.00483929552137852
249	1.7668776512146	-0.730517208576202	-20.0710372924805	0.00711201597005129	0.00126787810586393	-0.0113944197073579	0.000943203864153475
250	0.468180358409882	-1.70454013347626	-19.9411678314209	0.0022419011220336	0.00451462110504508	-0.0162645354866982	-0.00619963090866804
251	1.11752903461456	-0.730517208576202	-20.0710372924805	-0.00165419070981443	-0.000355493422830477	-0.0250307414680719	-0.00457625929266214
252	0.468180358409882	-1.05519151687622	-19.8762321472168	-0.00619963090866804	-0.00100484199356288	-0.0126931173726916	0.00906006153672934
253	-2.12921404838562	-0.405842900276184	-19.6814270019531	-0.00457625929266214	-0.00230353930965066	-0.0133424662053585	-3.08191010844894e-05
254	-0.830516874790192	0.243505731225014	-20.3307762145996	-0.00457625929266214	0.0100340843200684	-0.0204853005707264	0.00321592413820326
255	1.7668776512146	-0.730517208576202	-19.8112964630127	-0.00197886489331722	0.00743668992072344	-0.0156151866540313	-0.00717365415766835
256	1.11752903461456	-0.730517208576202	-20.3957118988037	-0.00295288790948689	-0.0026282137259841	-0.00652430532500148	-0.00360223650932312
257	0.468180358409882	-0.0811685770750046	-20.20090675354	0.00256657530553639	0.00451462110504508	-0.00749832857400179	0.00743668992072344
258	1.11752903461456	-0.0811685770750046	-19.5515575408936	-0.00327756232582033	0.00548864435404539	0.000293855206109583	0.00321592413820326
259	-0.830516874790192	-0.730517208576202	-19.9411678314209	0.00581331877037883	-0.00619963090866804	-0.00295288790948689	-0.00295288790948689
260	0.468180358409882	-0.730517208576202	-20.1359710693359	0.00678734155371785	-0.00295288790948689	0.0022419011220336	-0.0026282137259841
261	-1.47986555099487	-0.0811685770750046	-20.3307762145996	-0.00295288790948689	-0.00197886489331722	0.0132808275520802	-0.00457625929266214
262	-0.830516874790192	0.243505731225014	-20.4606456756592	-0.000355493422830477	0.00321592413820326	0.00711201597005129	0.00126787810586393
263	-2.77856278419495	1.21752870082855	-20.6554508209229	-0.0100957229733467	0.00451462110504508	0.0100340843200684	0.00646266713738441
264	1.11752903461456	-0.405842900276184	-20.1359710693359	-0.00132951640989631	-0.00230353930965066	0.00321592413820326	-0.00295288790948689
265	2.41622614860535	-0.730517208576202	-20.0061016082764	-0.00132951640989631	0.00289124972186983	0.00613799272105098	-0.00587495695799589
266	-0.830516874790192	0.892854392528534	-20.4606456756592	0.00418994715437293	-0.000680167751852423	-0.00100484199356288	0.000943203864153475
267	-0.830516874790192	-0.0811685770750046	-20.2658405303955	0.00516396993771195	0.0022419011220336	0.00808603875339031	-0.0026282137259841
268	0.468180358409882	-1.05519151687622	-20.1359710693359	0.0230210572481155	-0.00522560812532902	0.0103587592020631	0.00191722682211548
269	1.7668776512146	-1.70454013347626	-20.20090675354	-0.00230353930965066	-0.00132951640989631	-0.00100484199356288	-0.00879702530801296
270	2.41622614860535	-0.730517208576202	-20.0710372924805	-0.00490093370899558	0.00711201597005129	-0.00814767740666866	-0.00457625929266214
271	-0.830516874790192	-0.405842900276184	-19.5515575408936	-0.00197886489331722	-0.00425158534198999	0.000943203864153475	-0.00295288790948689
272	-2.12921404838562	-1.05519151687622	-19.7463626861572	-0.0133424662053585	-0.00230353930965066	-0.00230353930965066	0.00743668992072344
273	-0.830516874790192	-0.0811685770750046	-19.8112964630127	0.00191722682211548	0.000943203864153475	0.00516396993771195	0.00711201597005129
274	-0.181168273091316	0.892854392528534	-20.0710372924805	-0.000680167751852423	0.00321592413820326	-0.00230353930965066	-0.00295288790948689
275	1.11752903461456	-0.730517208576202	-19.8762321472168	0.00126787810586393	0.00451462110504508	-0.0104203969240189	-0.00392691092565656
276	1.11752903461456	-0.405842900276184	-19.7463626861572	-0.00100484199356288	-3.08191010844894e-05	-0.00619963090866804	-0.0149658378213644
277	-0.830516874790192	-0.0811685770750046	-20.2658405303955	-0.00490093370899558	-0.000355493422830477	-0.000680167751852423	0.00321592413820326
278	2.41622614860535	-1.70454013347626	-20.2658405303955	-0.000355493422830477	-0.00749832857400179	0.00418994715437293	0.00678734155371785
279	-0.181168273091316	-0.0811685770750046	-20.0061016082764	0.000618529506027699	-0.00230353930965066	0.00321592413820326	-0.0026282137259841
280	-0.830516874790192	0.243505731225014	-20.3957118988037	-3.08191010844894e-05	-3.08191010844894e-05	0.00191722682211548	-0.00327756232582033
281	-2.12921404838562	0.243505731225014	-20.7203845977783	-0.00457625929266214	0.00808603875339031	-0.00425158534198999	-0.000680167751852423
282	-2.77856278419495	0.892854392528534	-20.3957118988037	-0.00425158534198999	-0.00392691092565656	-0.00360223650932312	0.00191722682211548
283	-0.830516874790192	0.243505731225014	-19.8112964630127	-0.000355493422830477	0.000618529506027699	-0.00100484199356288	0.00321592413820326
284	1.11752903461456	-1.05519151687622	-19.6814270019531	0.00354059832170606	0.00711201597005129	-0.017887907102704	-0.00457625929266214
285	1.11752903461456	-0.730517208576202	-19.6164932250977	0.00256657530553639	-0.000680167751852423	-0.0152905117720366	-0.00619963090866804
286	-0.181168273091316	0.568180024623871	-19.6814270019531	0.0103587592020631	0.00646266713738441	-0.0191866029053926	0.00126787810586393
287	0.468180358409882	-0.405842900276184	-19.9411678314209	0.00613799272105098	0.00483929552137852	-0.0110697457566857	-0.00295288790948689
288	-0.830516874790192	-1.37986588478088	-19.7463626861572	-0.00132951640989631	-0.00619963090866804	-0.00457625929266214	0.00191722682211548
289	1.7668776512146	-1.37986588478088	-19.6164932250977	0.00289124972186983	-0.000355493422830477	-0.0104203969240189	0.00126787810586393
290	1.11752903461456	-0.405842900276184	-20.1359710693359	-0.00327756232582033	0.00938473641872406	-0.00814767740666866	-0.00425158534198999
291	-0.181168273091316	-0.730517208576202	-19.421688079834	0.00354059832170606	0.00646266713738441	-0.0100957229733467	-0.00230353930965066
292	-2.77856278419495	0.568180024623871	-19.421688079834	-0.00684897974133492	0.00321592413820326	0.0022419011220336	0.00354059832170606
293	-0.830516874790192	0.243505731225014	-19.4866237640381	0.0022419011220336	-0.000680167751852423	0.0165275707840919	0.000618529506027699
294	1.7668776512146	-0.730517208576202	-19.421688079834	0.00938473641872406	0.00548864435404539	0.0220470335334539	0.000293855206109583
295	-0.830516874790192	1.21752870082855	-20.0710372924805	0.00321592413820326	0.00678734155371785	0.0200989879667759	0.00321592413820326
296	-0.181168273091316	0.243505731225014	-19.5515575408936	-0.0026282137259841	-0.00295288790948689	0.00808603875339031	-0.0120437685400248
297	-0.830516874790192	-0.405842900276184	-19.8112964630127	-0.00100484199356288	-0.0100957229733467	0.0171769186854362	-0.0026282137259841
298	1.11752903461456	-2.02921438217163	-19.9411678314209	0.00516396993771195	-0.00977104809135199	0.0226963832974434	0.00776136433705688
299	2.41622614860535	-1.37986588478088	-20.0061016082764	0.000618529506027699	-3.08191010844894e-05	0.00126787810586393	0.000943203864153475
300	-0.830516874790192	0.243505731225014	-20.20090675354	-0.00132951640989631	-0.00230353930965066	0.00548864435404539	-0.00360223650932312
301	-2.77856278419495	0.243505731225014	-19.8112964630127	-0.00749832857400179	-3.08191010844894e-05	-0.00360223650932312	-0.000355493422830477
302	-0.181168273091316	0.568180024623871	-19.9411678314209	-0.00717365415766835	0.00386527273803949	-0.00132951640989631	0.00126787810586393
303	-0.181168273091316	0.892854392528534	-19.9411678314209	0.000618529506027699	0.00126787810586393	0.00646266713738441	0.00418994715437293
304	1.11752903461456	-0.405842900276184	-19.6814270019531	0.000618529506027699	-0.00100484199356288	0.00743668992072344	-0.00717365415766835
305	1.11752903461456	-0.730517208576202	-19.1619491577148	-0.00652430532500148	0.0116574559360743	-0.00977104809135199	-0.00782300252467394
306	-0.830516874790192	0.243505731225014	-19.5515575408936	-0.00165419070981443	0.000618529506027699	-0.00360223650932312	-0.00295288790948689
307	1.7668776512146	-1.70454013347626	-19.0320796966553	-0.00749832857400179	-0.00587495695799589	-0.000355493422830477	0.00516396993771195
308	-0.830516874790192	-0.0811685770750046	-19.4866237640381	0.00906006153672934	-0.00717365415766835	0.00776136433705688	0.0022419011220336
309	-0.830516874790192	-0.730517208576202	-19.6164932250977	-0.00230353930965066	0.00289124972186983	0.00743668992072344	-0.00100484199356288
310	-1.47986555099487	-0.405842900276184	-19.4866237640381	-0.0026282137259841	0.00483929552137852	-0.00100484199356288	-0.00814767740666866
311	-3.42791152000427	0.568180024623871	-19.6814270019531	-0.00944637414067984	0.00516396993771195	0.00646266713738441	0.00126787810586393
312	-0.830516874790192	-0.0811685770750046	-19.5515575408936	-0.00132951640989631	-0.0143164889886975	-0.00619963090866804	0.00776136433705688
313	0.468180358409882	0.568180024623871	-19.6814270019531	0.00321592413820326	-0.000355493422830477	0.00678734155371785	0.000293855206109583
314	1.7668776512146	-0.405842900276184	-19.6814270019531	-0.00522560812532902	0.00354059832170606	-0.00847235135734081	0.000943203864153475
315	-0.181168273091316	0.243505731225014	-19.9411678314209	0.00451462110504508	-0.00197886489331722	-0.0104203969240189	-0.00197886489331722
316	-0.830516874790192	0.243505731225014	-20.20090675354	0.00159255252219737	-0.00360223650932312	-0.00587495695799589	-0.00587495695799589
317	-0.830516874790192	-1.05519151687622	-19.8112964630127	-0.00684897974133492	-0.0146411629393697	-0.000355493422830477	0.00906006153672934
318	1.7668776512146	-1.05519151687622	-19.5515575408936	0.00289124972186983	-0.00587495695799589	0.00321592413820326	0.00386527273803949
319	-0.181168273091316	-0.730517208576202	-19.3567523956299	0.00354059832170606	-0.00197886489331722	-0.00619963090866804	-0.00749832857400179
320	-2.77856278419495	0.568180024623871	-19.4866237640381	-0.0104203969240189	0.00548864435404539	-0.00847235135734081	-0.000680167751852423
321	-2.12921404838562	0.243505731225014	-19.8762321472168	0.000293855206109583	0.00613799272105098	0.000943203864153475	-0.0110697457566857
322	-0.830516874790192	0.568180024623871	-19.2918186187744	0.00548864435404539	-0.00814767740666866	0.00289124972186983	0.00776136433705688
323	-0.181168273091316	0.243505731225014	-19.6814270019531	0.00386527273803949	-0.00360223650932312	0.00321592413820326	-0.000355493422830477
324	1.11752903461456	-0.0811685770750046	-19.7463626861572	0.000293855206109583	0.00126787810586393	-0.0120437685400248	-0.00230353930965066
325	-0.181168273091316	-0.730517208576202	-19.4866237640381	-0.00132951640989631	0.00483929552137852	-0.0263294391334057	0.0022419011220336
326	-0.181168273091316	-0.730517208576202	-19.0320796966553	-0.00100484199356288	-0.00360223650932312	-0.0126931173726916	-0.00392691092565656
327	-0.181168273091316	-2.02921438217163	-18.7723388671875	0.000293855206109583	-0.00522560812532902	-0.0175632312893867	0.0103587592020631
328	-0.181168273091316	0.568180024623871	-19.9411678314209	-0.0026282137259841	0.00418994715437293	-0.0146411629393697	-0.000355493422830477
329	-0.830516874790192	0.892854392528534	-19.6814270019531	0.00159255252219737	0.00289124972186983	-0.0162645354866982	-0.00295288790948689
330	-3.42791152000427	-0.730517208576202	-19.421688079834	-0.00360223650932312	0.00289124972186983	-0.0126931173726916	-0.00490093370899558
331	0.468180358409882	0.243505731225014	-19.8112964630127	-3.08191010844894e-05	0.00548864435404539	-0.0169138833880424	0.00386527273803949
332	-0.181168273091316	0.243505731225014	-19.8112964630127	-3.08191010844894e-05	0.00289124972186983	-0.00652430532500148	0.00613799272105098
333	1.7668776512146	-0.0811685770750046	-19.7463626861572	-0.00197886489331722	-0.00684897974133492	-0.00847235135734081	0.00289124972186983
334	1.11752903461456	-0.405842900276184	-19.2918186187744	-0.00295288790948689	0.00548864435404539	0.0100340843200684	-0.00587495695799589
335	-1.47986555099487	0.243505731225014	-19.7463626861572	-0.00165419070981443	0.00418994715437293	0.0197743140161037	0.000618529506027699
336	-0.181168273091316	-1.05519151687622	-19.7463626861572	0.00126787810586393	-0.00425158534198999	0.00354059832170606	-0.00490093370899558
337	-0.830516874790192	0.243505731225014	-20.4606456756592	-0.00457625929266214	0.000618529506027699	0.00289124972186983	-0.00230353930965066
338	1.11752903461456	-0.730517208576202	-19.8762321472168	0.000943203864153475	-0.00587495695799589	0.00451462110504508	0.00841071270406246
339	-1.47986555099487	-0.405842900276184	-19.4866237640381	0.0168522447347641	0.00516396993771195	0.000293855206109583	0.00451462110504508
340	-1.47986555099487	0.243505731225014	-19.6164932250977	-0.00717365415766835	0.0126314787194133	-0.00555028254166245	-0.00555028254166245
341	0.468180358409882	0.243505731225014	-19.7463626861572	-0.00132951640989631	-0.00360223650932312	-0.00360223650932312	-0.00100484199356288
342	-0.181168273091316	0.892854392528534	-20.1359710693359	-0.00295288790948689	-0.00555028254166245	-0.00197886489331722	0.0022419011220336
343	-0.830516874790192	-0.0811685770750046	-19.4866237640381	0.0126314787194133	-0.00132951640989631	0.00386527273803949	0.00646266713738441
344	1.7668776512146	-0.730517208576202	-19.6814270019531	0.0226963832974434	-0.00490093370899558	0.00581331877037883	-0.00360223650932312
345	-0.181168273091316	-1.05519151687622	-19.5515575408936	-3.08191010844894e-05	-0.0026282137259841	-0.00197886489331722	-0.00295288790948689
346	0.468180358409882	-0.405842900276184	-19.8112964630127	0.00354059832170606	0.00191722682211548	-0.00295288790948689	-0.00230353930965066
347	2.41622614860535	-0.405842900276184	-19.2268829345703	-0.00457625929266214	0.00483929552137852	0.00256657530553639	0.00483929552137852
348	-3.42791152000427	0.568180024623871	-19.8112964630127	-0.00360223650932312	0.00841071270406246	0.00289124972186983	-0.00132951640989631
349	-1.47986555099487	0.243505731225014	-19.9411678314209	-0.00912170019000769	0.0106834331527352	-0.0026282137259841	-0.00165419070981443
350	-1.47986555099487	0.568180024623871	-19.6814270019531	-0.00230353930965066	0.00711201597005129	-0.0182125810533762	-0.00457625929266214
351	-0.830516874790192	0.568180024623871	-19.8762321472168	-0.00587495695799589	0.0188002903014421	-0.00457625929266214	0.000618529506027699
352	-0.181168273091316	0.243505731225014	-20.3307762145996	-0.0120437685400248	-0.00522560812532902	-0.00977104809135199	0.00483929552137852
353	0.468180358409882	-0.405842900276184	-19.421688079834	0.00581331877037883	0.00256657530553639	0.00451462110504508	-0.000680167751852423
354	1.7668776512146	-1.37986588478088	-19.3567523956299	-3.08191010844894e-05	-0.00197886489331722	-0.0130177913233638	-0.00555028254166245
355	-0.830516874790192	-1.05519151687622	-19.9411678314209	-0.00197886489331722	-3.08191010844894e-05	-0.0201606266200542	-0.00230353930965066
356	-0.830516874790192	0.243505731225014	-19.8112964630127	-0.0113944197073579	0.00289124972186983	-0.00522560812532902	-0.00197886489331722
357	-0.830516874790192	0.568180024623871	-19.3567523956299	-0.0100957229733467	-0.0026282137259841	-0.000355493422830477	0.0145795252174139
358	-1.47986555099487	-0.405842900276184	-19.1619491577148	-0.00360223650932312	0.00191722682211548	0.0136055024340749	-0.00295288790948689
359	0.468180358409882	-0.730517208576202	-19.421688079834	0.00126787810586393	0.00613799272105098	0.0103587592020631	0.00516396993771195
360	1.11752903461456	0.243505731225014	-19.5515575408936	-0.00425158534198999	-0.000355493422830477	0.00678734155371785	0.00808603875339031
361	-0.181168273091316	1.21752870082855	-20.0061016082764	-0.00847235135734081	0.00256657530553639	0.0132808275520802	0.00126787810586393
362	-0.181168273091316	-0.0811685770750046	-20.1359710693359	0.00256657530553639	0.000618529506027699	0.00646266713738441	-0.000355493422830477
363	0.468180358409882	0.243505731225014	-19.9411678314209	0.00354059832170606	-0.00490093370899558	0.00159255252219737	-0.00327756232582033
364	1.11752903461456	-2.02921438217163	-19.6164932250977	0.000618529506027699	-0.0026282137259841	0.00516396993771195	0.00613799272105098
365	1.11752903461456	-0.405842900276184	-19.5515575408936	-0.000680167751852423	-0.0026282137259841	-0.00555028254166245	-0.00457625929266214
366	1.7668776512146	0.568180024623871	-19.7463626861572	-0.00490093370899558	0.00354059832170606	-0.00132951640989631	-0.00457625929266214
367	-0.181168273091316	-0.0811685770750046	-19.2268829345703	-0.00392691092565656	-0.00230353930965066	0.00386527273803949	-0.00132951640989631
368	-2.77856278419495	0.568180024623871	-19.8762321472168	-0.00522560812532902	0.00256657530553639	0.00646266713738441	0.00646266713738441
369	-0.181168273091316	0.568180024623871	-19.9411678314209	-3.08191010844894e-05	-0.00132951640989631	-0.0104203969240189	-0.000680167751852423
370	0.468180358409882	0.243505731225014	-20.0061016082764	0.00159255252219737	0.00646266713738441	-0.0107450718060136	0.000943203864153475
371	0.468180358409882	0.892854392528534	-20.0710372924805	0.000943203864153475	0.00386527273803949	-0.00230353930965066	-0.0123684434220195
372	-0.830516874790192	0.243505731225014	-19.6814270019531	-0.00425158534198999	-0.00944637414067984	0.000943203864153475	0.00776136433705688
373	2.41622614860535	-1.05519151687622	-19.2918186187744	-0.000355493422830477	-0.00327756232582033	0.00451462110504508	0.000618529506027699
374	0.468180358409882	-0.730517208576202	-19.6164932250977	-0.00100484199356288	-0.00522560812532902	-0.00230353930965066	-0.0104203969240189
375	1.11752903461456	-0.730517208576202	-19.8762321472168	-0.0146411629393697	-0.00230353930965066	-0.00814767740666866	-0.00295288790948689
376	-0.830516874790192	-0.0811685770750046	-19.3567523956299	0.00581331877037883	-0.00100484199356288	-0.000680167751852423	-0.00230353930965066
377	-2.77856278419495	0.568180024623871	-19.3567523956299	-0.00684897974133492	-0.00425158534198999	0.00483929552137852	0.00776136433705688
378	0.468180358409882	-1.05519151687622	-19.6164932250977	0.000293855206109583	-0.00490093370899558	-0.000355493422830477	0.0022419011220336
379	1.11752903461456	-0.405842900276184	-19.4866237640381	0.00646266713738441	0.00938473641872406	-0.00457625929266214	-0.00814767740666866
380	1.11752903461456	0.243505731225014	-19.6814270019531	0.000943203864153475	0.00321592413820326	-0.00652430532500148	0.000293855206109583
381	0.468180358409882	0.243505731225014	-19.8762321472168	0.0022419011220336	0.00191722682211548	-0.0104203969240189	0.000293855206109583
382	-0.830516874790192	0.568180024623871	-19.421688079834	-0.0026282137259841	0.00126787810586393	0.00159255252219737	-0.00100484199356288
383	0.468180358409882	-1.70454013347626	-19.2918186187744	0.00613799272105098	-0.00360223650932312	-0.0104203969240189	0.00906006153672934
384	1.11752903461456	-1.70454013347626	-19.5515575408936	0.00126787810586393	0.000293855206109583	-0.00847235135734081	0.000293855206109583
385	-0.830516874790192	0.243505731225014	-19.6814270019531	0.00646266713738441	0.00289124972186983	-0.0136671401560307	-0.00327756232582033
386	-0.830516874790192	-0.0811685770750046	-19.421688079834	-0.000680167751852423	0.00126787810586393	-0.0133424662053585	-0.00619963090866804
387	0.468180358409882	-0.0811685770750046	-19.421688079834	-0.00327756232582033	-0.00165419070981443	0.00289124972186983	-0.00100484199356288
388	-0.181168273091316	-0.0811685770750046	-19.9411678314209	-0.00360223650932312	0.00354059832170606	0.0106834331527352	0.00354059832170606
389	-0.181168273091316	0.568180024623871	-20.1359710693359	0.00483929552137852	0.00938473641872406	0.00191722682211548	-0.00295288790948689
390	-0.181168273091316	0.243505731225014	-20.0710372924805	0.00483929552137852	0.0103587592020631	-0.0136671401560307	-0.00392691092565656
391	-0.181168273091316	0.243505731225014	-20.20090675354	-0.000355493422830477	0.00678734155371785	-0.00425158534198999	0.00354059832170606
392	0.468180358409882	-0.405842900276184	-19.7463626861572	0.00386527273803949	-3.08191010844894e-05	0.00483929552137852	-0.000680167751852423
393	1.11752903461456	-1.37986588478088	-19.3567523956299	0.00289124972186983	-0.00944637414067984	0.00159255252219737	0.000618529506027699
394	1.11752903461456	-1.05519151687622	-19.3567523956299	0.00321592413820326	0.00938473641872406	-0.00490093370899558	-0.00360223650932312
395	-2.12921404838562	0.892854392528534	-20.0061016082764	-0.00619963090866804	0.00321592413820326	-0.00717365415766835	-0.00360223650932312
396	-2.77856278419495	-0.0811685770750046	-19.8112964630127	-0.00717365415766835	0.00289124972186983	-0.00522560812532902	-0.000355493422830477
397	-0.181168273091316	0.243505731225014	-20.0061016082764	0.00451462110504508	-0.00619963090866804	-0.00327756232582033	0.00159255252219737
398	-0.830516874790192	-0.405842900276184	-19.2268829345703	-0.00295288790948689	-0.00100484199356288	-0.00392691092565656	-0.00132951640989631
399	1.7668776512146	-0.730517208576202	-19.0970134735107	0.00126787810586393	0.00256657530553639	-0.0172385573387146	-0.00555028254166245
400	0.468180358409882	-0.0811685770750046	-19.6164932250977	-0.00360223650932312	0.00743668992072344	-0.00587495695799589	-0.0126931173726916
401	-0.181168273091316	0.243505731225014	-19.6814270019531	-0.00132951640989631	-3.08191010844894e-05	-0.021459324285388	-0.00360223650932312
402	1.11752903461456	-0.730517208576202	-20.0710372924805	0.00321592413820326	-0.00652430532500148	-0.00684897974133492	0.00516396993771195
403	0.468180358409882	-0.730517208576202	-19.8112964630127	-0.00879702530801296	-0.00490093370899558	-0.00392691092565656	-0.00100484199356288
404	1.11752903461456	-1.05519151687622	-19.421688079834	-0.00717365415766835	0.00613799272105098	-0.0113944197073579	-0.000355493422830477
405	-2.77856278419495	0.243505731225014	-19.9411678314209	-0.0123684434220195	0.00483929552137852	-0.00230353930965066	-0.00684897974133492
406	-1.47986555099487	-0.405842900276184	-19.9411678314209	0.00386527273803949	0.00483929552137852	0.00581331877037883	-0.00490093370899558
407	1.11752903461456	-1.37986588478088	-19.7463626861572	-0.00814767740666866	-0.00132951640989631	0.00613799272105098	0.00548864435404539
408	-0.830516874790192	1.21752870082855	-20.5255813598633	-0.00360223650932312	-0.000680167751852423	0.0106834331527352	0.000618529506027699
409	-0.181168273091316	0.243505731225014	-20.5905151367188	0.0116574559360743	0.0126314787194133	0.00548864435404539	-0.00555028254166245
410	0.468180358409882	0.243505731225014	-20.2658405303955	-0.000355493422830477	0.00516396993771195	0.000293855206109583	-0.00132951640989631
411	-0.181168273091316	-0.405842900276184	-20.2658405303955	-0.00457625929266214	-0.00327756232582033	-0.00555028254166245	-3.08191010844894e-05
412	-0.830516874790192	-1.05519151687622	-20.0710372924805	-0.00587495695799589	-0.0143164889886975	0.00906006153672934	0.00321592413820326
413	0.468180358409882	-0.730517208576202	-19.421688079834	-0.00457625929266214	-0.00619963090866804	-0.0026282137259841	0.00256657530553639
414	-0.181168273091316	-0.405842900276184	-19.5515575408936	-0.000680167751852423	-0.000680167751852423	-0.00749832857400179	0.00191722682211548
415	-1.47986555099487	0.568180024623871	-19.9411678314209	-0.00652430532500148	0.00126787810586393	-0.00360223650932312	-3.08191010844894e-05
416	-0.181168273091316	0.568180024623871	-19.9411678314209	0.00743668992072344	0.00711201597005129	-0.00490093370899558	-0.00425158534198999
417	1.7668776512146	-0.730517208576202	-19.7463626861572	0.00613799272105098	0.000618529506027699	0.000943203864153475	0.00256657530553639
418	-0.181168273091316	0.243505731225014	-19.8112964630127	-0.00100484199356288	-0.00717365415766835	-0.00327756232582033	0.00354059832170606
419	-0.181168273091316	-0.405842900276184	-19.421688079834	0.000943203864153475	-3.08191010844894e-05	0.000293855206109583	0.00289124972186983
420	1.11752903461456	-0.405842900276184	-19.4866237640381	0.00873538758605719	-0.0026282137259841	-0.00522560812532902	-0.0026282137259841
421	-1.47986555099487	-0.730517208576202	-19.8762321472168	0.000943203864153475	-0.00944637414067984	-0.00295288790948689	-0.00295288790948689
422	-0.830516874790192	0.243505731225014	-19.7463626861572	-0.00457625929266214	-3.08191010844894e-05	0.00938473641872406	0.00743668992072344
423	-0.830516874790192	0.243505731225014	-20.3957118988037	0.000293855206109583	0.00418994715437293	0.0022419011220336	-0.0026282137259841
424	-2.12921404838562	-0.405842900276184	-20.20090675354	-0.00490093370899558	0.00386527273803949	-0.00132951640989631	0.00386527273803949
425	-0.181168273091316	-0.730517208576202	-19.8762321472168	0.00159255252219737	0.000293855206109583	-0.0110697457566857	-0.00360223650932312
426	-0.181168273091316	0.243505731225014	-20.0710372924805	0.000943203864153475	0.00548864435404539	-0.00652430532500148	-0.00619963090866804
427	1.11752903461456	-1.05519151687622	-20.1359710693359	0.000293855206109583	-0.00425158534198999	-0.00749832857400179	0.00613799272105098
428	0.468180358409882	-1.37986588478088	-20.3307762145996	-0.000680167751852423	-0.00652430532500148	0.00354059832170606	0.00159255252219737
429	-0.181168273091316	0.568180024623871	-20.3307762145996	0.00776136433705688	0.00126787810586393	0.000943203864153475	-0.00587495695799589
430	-0.181168273091316	-1.05519151687622	-20.3957118988037	0.00548864435404539	0.000943203864153475	-0.00522560812532902	-0.00197886489331722
431	1.7668776512146	-1.70454013347626	-20.20090675354	-0.00230353930965066	-0.00327756232582033	-0.00392691092565656	-0.00684897974133492
432	1.11752903461456	-0.0811685770750046	-19.8762321472168	0.00191722682211548	0.00159255252219737	0.00126787810586393	0.000943203864153475
433	-2.12921404838562	0.243505731225014	-19.8762321472168	-0.00360223650932312	-0.00490093370899558	-0.00555028254166245	0.00776136433705688
434	-0.830516874790192	-0.730517208576202	-19.9411678314209	-0.00327756232582033	0.000293855206109583	0.00126787810586393	-0.00782300252467394
435	1.7668776512146	-0.730517208576202	-20.3307762145996	0.00548864435404539	-0.000355493422830477	-0.00100484199356288	-0.00782300252467394
436	1.11752903461456	-0.730517208576202	-19.7463626861572	-0.00782300252467394	0.00548864435404539	-0.0224333461374044	-0.0026282137259841
437	-0.830516874790192	0.568180024623871	-20.5255813598633	-0.0026282137259841	0.00289124972186983	0.00483929552137852	-0.00425158534198999
438	0.468180358409882	0.243505731225014	-20.1359710693359	-0.00230353930965066	0.00354059832170606	-0.00100484199356288	0.00548864435404539
439	1.7668776512146	-0.730517208576202	-20.0061016082764	0.00613799272105098	-0.00425158534198999	-0.00230353930965066	-0.00100484199356288
440	-0.181168273091316	-1.70454013347626	-19.8112964630127	0.00289124972186983	-0.00490093370899558	-0.00295288790948689	0.00418994715437293
441	1.11752903461456	-0.730517208576202	-20.0710372924805	-0.00230353930965066	0.000618529506027699	-0.0120437685400248	-0.00100484199356288
442	0.468180358409882	-0.730517208576202	-20.20090675354	-0.00782300252467394	0.00451462110504508	-0.00522560812532902	0.00451462110504508
443	-2.12921404838562	-0.730517208576202	-20.2658405303955	-0.0126931173726916	0.000943203864153475	-0.00555028254166245	0.00289124972186983
444	-0.830516874790192	0.243505731225014	-20.2658405303955	0.00256657530553639	0.00321592413820326	-0.0165892094373703	-3.08191010844894e-05
445	1.11752903461456	-0.0811685770750046	-20.5905151367188	0.00516396993771195	0.00841071270406246	-0.00197886489331722	-0.00944637414067984
446	1.11752903461456	-1.05519151687622	-20.20090675354	-0.00522560812532902	0.00321592413820326	-0.00814767740666866	0.00256657530553639
447	1.7668776512146	-0.730517208576202	-20.0710372924805	0.00191722682211548	0.00483929552137852	-0.00230353930965066	-0.000355493422830477
448	-0.830516874790192	0.892854392528534	-20.3957118988037	-0.00392691092565656	0.00354059832170606	0.00354059832170606	-0.000680167751852423
449	1.11752903461456	-1.70454013347626	-20.3307762145996	0.00386527273803949	-0.00295288790948689	-0.00425158534198999	0.00191722682211548
450	0.468180358409882	-1.37986588478088	-20.1359710693359	-0.0026282137259841	0.00418994715437293	-0.0107450718060136	-0.00457625929266214
451	1.11752903461456	-0.730517208576202	-20.1359710693359	0.00126787810586393	0.000618529506027699	-0.0136671401560307	-0.0026282137259841
452	-0.181168273091316	-0.405842900276184	-19.9411678314209	-0.0107450718060136	0.00256657530553639	-0.00295288790948689	0.0022419011220336
453	-2.77856278419495	0.892854392528534	-19.9411678314209	0.00126787810586393	-3.08191010844894e-05	0.00418994715437293	-0.00684897974133492
454	0.468180358409882	0.243505731225014	-20.1359710693359	0.00126787810586393	0.00711201597005129	-0.00100484199356288	0.00256657530553639
455	1.7668776512146	-0.405842900276184	-20.4606456756592	0.000293855206109583	0.00386527273803949	-0.0113944197073579	-0.0026282137259841
456	0.468180358409882	0.243505731225014	-20.9801254272461	-0.00132951640989631	0.00808603875339031	-0.0204853005707264	-0.00230353930965066
457	1.7668776512146	-0.730517208576202	-20.5255813598633	-3.08191010844894e-05	-0.00165419070981443	-0.0191866029053926	-3.08191010844894e-05
458	-0.181168273091316	0.243505731225014	-20.20090675354	0.00548864435404539	-0.00457625929266214	-0.023407369852066	0.000943203864153475
459	0.468180358409882	-1.70454013347626	-19.9411678314209	0.00841071270406246	-0.00619963090866804	-0.0221086721867323	-0.00587495695799589
460	1.7668776512146	-1.05519151687622	-19.6814270019531	0.00256657530553639	-0.000355493422830477	-0.0295761823654175	0.00483929552137852
461	0.468180358409882	-0.405842900276184	-20.4606456756592	-0.00360223650932312	0.00451462110504508	-0.028926832601428	0.00321592413820326
462	-2.12921404838562	-0.730517208576202	-20.3957118988037	-0.0104203969240189	-0.0026282137259841	-0.0169138833880424	0.00808603875339031
463	0.468180358409882	-0.730517208576202	-20.4606456756592	-0.00555028254166245	-0.00749832857400179	-0.0130177913233638	-0.00555028254166245
464	-0.181168273091316	0.243505731225014	-20.7203845977783	0.00970941036939621	0.00483929552137852	0.0106834331527352	-0.00100484199356288
465	1.7668776512146	-0.730517208576202	-20.6554508209229	0.000293855206109583	-3.08191010844894e-05	0.00581331877037883	-0.000680167751852423
466	-0.181168273091316	-0.405842900276184	-20.2658405303955	0.000293855206109583	0.00126787810586393	0.0213976856321096	0.00159255252219737
467	0.468180358409882	-0.730517208576202	-19.4866237640381	-0.00165419070981443	-0.00100484199356288	0.0457482598721981	0.00581331877037883
468	-0.181168273091316	-0.730517208576202	-20.3957118988037	-0.00100484199356288	-0.00847235135734081	0.0236704051494598	-0.00100484199356288
469	-0.830516874790192	-0.405842900276184	-20.3957118988037	0.000293855206109583	-0.00132951640989631	0.0226963832974434	-0.00230353930965066
470	-0.830516874790192	-0.730517208576202	-20.0061016082764	0.00354059832170606	0.00256657530553639	0.00256657530553639	-0.00360223650932312
471	-2.12921404838562	-0.730517208576202	-20.1359710693359	-0.00847235135734081	0.00841071270406246	-0.00457625929266214	0.000293855206109583
472	-2.12921404838562	0.243505731225014	-20.20090675354	-0.00944637414067984	-0.00327756232582033	0.0100340843200684	0.00711201597005129
473	-0.181168273091316	0.243505731225014	-20.0061016082764	-0.00100484199356288	0.00159255252219737	-0.00230353930965066	0.000293855206109583
474	0.468180358409882	-0.405842900276184	-20.1359710693359	-0.00230353930965066	0.00678734155371785	0.00906006153672934	0.000293855206109583
475	-0.181168273091316	0.568180024623871	-21.0450592041016	-0.00555028254166245	0.0123068047687411	-0.000355493422830477	-0.00197886489331722
476	-0.181168273091316	0.243505731225014	-20.5905151367188	-0.00619963090866804	0.0022419011220336	0.000293855206109583	0.0022419011220336
477	0.468180358409882	-0.730517208576202	-20.3307762145996	0.00711201597005129	0.000943203864153475	0.00970941036939621	-0.00230353930965066
478	-0.181168273091316	-1.37986588478088	-20.3957118988037	-0.00100484199356288	-0.0146411629393697	0.00873538758605719	0.00126787810586393
479	-0.830516874790192	-0.730517208576202	-20.1359710693359	0.00159255252219737	0.00483929552137852	0.000293855206109583	-0.00230353930965066
480	-0.181168273091316	-0.730517208576202	-20.0710372924805	0.00256657530553639	0.00808603875339031	0.00451462110504508	-0.00360223650932312
481	-0.830516874790192	-0.730517208576202	-20.5255813598633	-0.0130177913233638	0.00354059832170606	-0.0169138833880424	-0.00360223650932312
482	1.11752903461456	-0.405842900276184	-20.3957118988037	-0.00457625929266214	-0.00197886489331722	0.00289124972186983	0.000943203864153475
483	-0.830516874790192	-0.405842900276184	-20.5255813598633	0.00126787810586393	-0.0026282137259841	-0.00425158534198999	-0.00132951640989631
484	-0.830516874790192	0.243505731225014	-20.7853202819824	0.00159255252219737	0.00289124972186983	-0.00360223650932312	0.00289124972186983
485	0.468180358409882	0.243505731225014	-20.3957118988037	-0.00165419070981443	0.00418994715437293	-0.00652430532500148	-0.00619963090866804
486	-0.181168273091316	-0.405842900276184	-20.1359710693359	0.00581331877037883	-0.00230353930965066	-0.00944637414067984	-0.00360223650932312
487	0.468180358409882	-1.70454013347626	-20.20090675354	0.00418994715437293	-0.00619963090866804	0.00516396993771195	0.00581331877037883
488	-0.830516874790192	-0.405842900276184	-20.5255813598633	0.00354059832170606	-0.00522560812532902	0.000618529506027699	0.000943203864153475
489	-0.181168273091316	0.243505731225014	-20.3957118988037	-0.00230353930965066	0.00321592413820326	-0.00782300252467394	-0.00100484199356288
490	-2.12921404838562	0.568180024623871	-20.3307762145996	0.000618529506027699	-0.000355493422830477	-0.0104203969240189	-0.00749832857400179
491	-2.77856278419495	0.243505731225014	-20.5255813598633	-0.00522560812532902	0.00938473641872406	-0.0107450718060136	0.000943203864153475
492	-0.830516874790192	0.892854392528534	-20.4606456756592	-0.00392691092565656	0.00191722682211548	0.00289124972186983	-0.00132951640989631
493	0.468180358409882	-0.0811685770750046	-20.0061016082764	0.00159255252219737	0.00256657530553639	0.00159255252219737	0.000618529506027699
494	2.41622614860535	-0.730517208576202	-20.20090675354	0.00321592413820326	-0.00132951640989631	-0.00425158534198999	0.00451462110504508
495	-0.830516874790192	0.243505731225014	-20.4606456756592	0.00289124972186983	0.00354059832170606	0.00289124972186983	-0.0117190945893526
496	0.468180358409882	-0.0811685770750046	-20.3957118988037	-0.00490093370899558	-0.00360223650932312	-0.00555028254166245	-0.00782300252467394
497	2.41622614860535	-2.35388875007629	-20.3307762145996	0.00613799272105098	-0.00522560812532902	0.00516396993771195	0.00873538758605719
498	-0.830516874790192	0.243505731225014	-20.5255813598633	-0.00782300252467394	0.000293855206109583	0.00418994715437293	0.00126787810586393
499	-0.830516874790192	0.243505731225014	-20.2658405303955	0.00159255252219737	0.00808603875339031	-0.0107450718060136	0.00126787810586393
500	-1.47986555099487	-0.730517208576202	-19.9411678314209	-0.00652430532500148	-3.08191010844894e-05	-0.00230353930965066	-0.00360223650932312
501	-0.830516874790192	-0.405842900276184	-20.4606456756592	-0.00360223650932312	0.00711201597005129	-0.000680167751852423	0.000618529506027699
502	1.7668776512146	-1.37986588478088	-20.1359710693359	-0.00457625929266214	0.00776136433705688	-0.000355493422830477	0.00256657530553639
503	-0.830516874790192	0.243505731225014	-20.7853202819824	-0.00165419070981443	0.00191722682211548	0.000618529506027699	0.00159255252219737
504	0.468180358409882	0.568180024623871	-20.5255813598633	0.00581331877037883	0.011982130818069	0.00613799272105098	0.00159255252219737
505	2.41622614860535	-0.730517208576202	-19.9411678314209	0.00386527273803949	0.00191722682211548	-0.00360223650932312	-0.00230353930965066
506	-0.830516874790192	-0.405842900276184	-20.0710372924805	0.00321592413820326	-0.00490093370899558	0.00191722682211548	-0.00879702530801296
507	-0.181168273091316	-0.730517208576202	-20.2658405303955	-0.00522560812532902	-0.00457625929266214	0.000618529506027699	0.0100340843200684
508	0.468180358409882	-0.730517208576202	-20.3957118988037	0.00873538758605719	0.00548864435404539	-0.00165419070981443	-0.00457625929266214
509	-0.181168273091316	0.892854392528534	-20.4606456756592	0.00354059832170606	0.0022419011220336	-3.08191010844894e-05	0.01100810803473
510	-1.47986555099487	0.243505731225014	-20.20090675354	-0.00522560812532902	0.000943203864153475	-0.0156151866540313	-0.00100484199356288
511	-0.830516874790192	0.243505731225014	-20.5255813598633	0.000293855206109583	0.00289124972186983	-0.00749832857400179	-0.00847235135734081
512	1.7668776512146	-0.405842900276184	-20.0710372924805	-0.00360223650932312	0.00711201597005129	-0.00814767740666866	0.0100340843200684
513	1.7668776512146	-0.405842900276184	-20.2658405303955	0.000293855206109583	-0.00522560812532902	-0.0120437685400248	0.00321592413820326
514	-0.830516874790192	0.568180024623871	-20.6554508209229	0.00841071270406246	0.000943203864153475	-0.00847235135734081	0.00321592413820326
515	1.11752903461456	-0.730517208576202	-20.4606456756592	0.00418994715437293	0.00256657530553639	-0.0133424662053585	-0.00522560812532902
516	0.468180358409882	-2.02921438217163	-20.5905151367188	0.00159255252219737	-0.00944637414067984	-0.00814767740666866	-0.00717365415766835
517	0.468180358409882	-1.70454013347626	-20.3307762145996	-0.00100484199356288	-0.00782300252467394	0.0022419011220336	0.00289124972186983
518	1.7668776512146	-0.730517208576202	-20.4606456756592	0.000943203864153475	-0.00425158534198999	0.00776136433705688	0.00613799272105098
519	-3.42791152000427	0.568180024623871	-20.2658405303955	-0.00197886489331722	-0.00132951640989631	0.000618529506027699	0.00256657530553639
520	-2.12921404838562	0.568180024623871	-20.2658405303955	-0.00555028254166245	0.00159255252219737	-0.00522560812532902	-3.08191010844894e-05
521	-0.181168273091316	0.243505731225014	-20.5905151367188	0.0022419011220336	-0.00392691092565656	-0.00944637414067984	-0.00425158534198999
522	-1.47986555099487	0.568180024623871	-20.8502559661865	0.00191722682211548	-0.00490093370899558	0.0022419011220336	0.00581331877037883
523	-0.830516874790192	0.243505731225014	-20.7853202819824	-0.00100484199356288	0.000943203864153475	0.00159255252219737	0.00386527273803949
524	1.7668776512146	-0.405842900276184	-20.5255813598633	0.000293855206109583	0.0022419011220336	-0.0130177913233638	0.00289124972186983
525	0.468180358409882	-1.37986588478088	-20.1359710693359	0.000293855206109583	0.00354059832170606	0.000293855206109583	-0.00100484199356288
526	0.468180358409882	-0.730517208576202	-20.0061016082764	-0.0130177913233638	-0.00652430532500148	-0.0204853005707264	-0.000680167751852423
527	-1.47986555099487	1.21752870082855	-20.3307762145996	0.000293855206109583	-0.00327756232582033	-0.00847235135734081	0.00613799272105098
528	-0.181168273091316	-1.05519151687622	-20.3957118988037	-0.00814767740666866	0.00159255252219737	0.00289124972186983	0.000943203864153475
529	-2.12921404838562	-0.730517208576202	-20.0061016082764	-0.00555028254166245	0.00613799272105098	0.00483929552137852	0.00711201597005129
530	0.468180358409882	-0.405842900276184	-20.20090675354	0.00289124972186983	0.00159255252219737	-0.0117190945893526	-0.0104203969240189
531	1.11752903461456	-1.05519151687622	-20.1359710693359	-0.00360223650932312	0.00321592413820326	-0.00977104809135199	0.00321592413820326
532	1.11752903461456	-0.730517208576202	-20.20090675354	-0.00100484199356288	0.00159255252219737	-0.00392691092565656	0.00191722682211548
533	-0.181168273091316	-0.405842900276184	-19.5515575408936	0.00159255252219737	-0.00425158534198999	-0.00327756232582033	0.000943203864153475
534	-0.181168273091316	-0.0811685770750046	-20.4606456756592	0.00256657530553639	0.00776136433705688	0.00678734155371785	0.00743668992072344
535	0.468180358409882	-1.70454013347626	-20.4606456756592	-0.000355493422830477	-0.00684897974133492	-0.0120437685400248	0.00126787810586393
536	0.468180358409882	-1.37986588478088	-20.2658405303955	-0.00100484199356288	-0.00652430532500148	-0.00230353930965066	-0.0110697457566857
537	-0.181168273091316	0.243505731225014	-20.4606456756592	0.0022419011220336	-0.00749832857400179	0.000943203864153475	0.00418994715437293
538	-0.830516874790192	-0.405842900276184	-20.0710372924805	-0.00879702530801296	0.00321592413820326	0.0136055024340749	0.0022419011220336
539	-1.47986555099487	-0.0811685770750046	-19.9411678314209	-0.00132951640989631	0.00483929552137852	-0.00100484199356288	-0.00132951640989631
540	-1.47986555099487	0.568180024623871	-20.1359710693359	-0.0026282137259841	0.00354059832170606	-0.00100484199356288	-0.0136671401560307
541	-2.12921404838562	0.243505731225014	-20.5255813598633	-0.00230353930965066	-0.000355493422830477	-0.00425158534198999	-0.00457625929266214
542	0.468180358409882	0.568180024623871	-20.7853202819824	-0.00230353930965066	-0.00295288790948689	-0.000355493422830477	0.00970941036939621
543	-0.830516874790192	0.892854392528534	-20.3307762145996	-0.00197886489331722	0.000293855206109583	0.00418994715437293	0.00159255252219737
544	1.11752903461456	-1.37986588478088	-20.0061016082764	-0.00165419070981443	-0.00457625929266214	-0.00100484199356288	-0.00587495695799589
545	-0.181168273091316	-0.405842900276184	-19.9411678314209	0.00646266713738441	-0.00165419070981443	-0.000355493422830477	-0.00977104809135199
546	0.468180358409882	-0.405842900276184	-19.6814270019531	-0.0026282137259841	0.00483929552137852	-0.00457625929266214	-0.00912170019000769
547	1.11752903461456	0.243505731225014	-19.8112964630127	-0.00555028254166245	0.00191722682211548	-0.00360223650932312	0.00743668992072344
548	-3.42791152000427	0.243505731225014	-20.2658405303955	-0.00619963090866804	0.0022419011220336	-0.00100484199356288	-0.00100484199356288
549	-0.181168273091316	-0.730517208576202	-20.0710372924805	0.00906006153672934	0.0022419011220336	0.00256657530553639	-0.000680167751852423
550	1.7668776512146	-0.730517208576202	-20.1359710693359	-0.00295288790948689	0.00418994715437293	0.00191722682211548	-0.00490093370899558
551	0.468180358409882	-0.405842900276184	-20.5905151367188	-0.00944637414067984	0.0022419011220336	0.000618529506027699	-0.00197886489331722
552	-0.830516874790192	-0.0811685770750046	-20.1359710693359	-0.00457625929266214	-0.0026282137259841	-0.00360223650932312	0.00321592413820326
553	-0.181168273091316	0.568180024623871	-20.0061016082764	0.00256657530553639	0.000618529506027699	0.00354059832170606	-0.00132951640989631
554	0.468180358409882	-2.02921438217163	-20.20090675354	-0.00100484199356288	-0.00392691092565656	0.00613799272105098	-0.00360223650932312
555	-0.181168273091316	-0.730517208576202	-20.3307762145996	0.00256657530553639	-0.00132951640989631	-0.00749832857400179	-0.00847235135734081
556	-0.181168273091316	-0.405842900276184	-20.1359710693359	0.00451462110504508	0.000943203864153475	0.0022419011220336	-0.00782300252467394
557	-2.77856278419495	-0.0811685770750046	-20.20090675354	-0.00619963090866804	-0.00230353930965066	0.00776136433705688	0.00808603875339031
558	0.468180358409882	-0.405842900276184	-19.421688079834	-0.00555028254166245	0.00743668992072344	0.00256657530553639	0.00776136433705688
559	1.7668776512146	-0.405842900276184	-20.0710372924805	-0.00100484199356288	0.00451462110504508	0.00451462110504508	0.000618529506027699
560	-0.830516874790192	0.243505731225014	-20.2658405303955	-3.08191010844894e-05	0.00289124972186983	-0.0165892094373703	-0.00132951640989631
561	0.468180358409882	0.568180024623871	-20.1359710693359	0.00418994715437293	-0.00295288790948689	-0.00295288790948689	-0.0107450718060136
562	-0.830516874790192	0.568180024623871	-19.7463626861572	0.00483929552137852	-0.00230353930965066	0.000618529506027699	0.00354059832170606
563	-0.181168273091316	-0.405842900276184	-19.8762321472168	0.00354059832170606	-0.0026282137259841	-0.00132951640989631	-0.00360223650932312
564	0.468180358409882	-1.37986588478088	-19.4866237640381	0.00483929552137852	-0.00360223650932312	-0.000355493422830477	-0.00132951640989631
565	-0.830516874790192	0.243505731225014	-19.6164932250977	-0.00360223650932312	0.00906006153672934	-0.00197886489331722	0.00159255252219737
566	0.468180358409882	-0.405842900276184	-19.421688079834	-0.00100484199356288	-0.00100484199356288	-0.00522560812532902	-0.00522560812532902
567	-0.830516874790192	-0.405842900276184	-19.6164932250977	-0.0149658378213644	0.00548864435404539	0.000943203864153475	0.00808603875339031
568	-1.47986555099487	0.568180024623871	-19.9411678314209	-0.00425158534198999	0.00841071270406246	-0.00132951640989631	0.00581331877037883
569	-0.181168273091316	0.243505731225014	-20.2658405303955	-0.00295288790948689	0.0106834331527352	-0.00912170019000769	-0.00425158534198999
570	-0.181168273091316	0.243505731225014	-20.2658405303955	0.00451462110504508	0.012956153601408	-0.00425158534198999	-0.00847235135734081
571	1.7668776512146	-0.0811685770750046	-20.20090675354	-0.00425158534198999	0.00646266713738441	-0.000355493422830477	-0.00684897974133492
572	-0.830516874790192	0.568180024623871	-20.0710372924805	0.000293855206109583	0.000943203864153475	0.000943203864153475	0.000943203864153475
573	0.468180358409882	-1.37986588478088	-19.421688079834	0.00646266713738441	-0.0104203969240189	0.00516396993771195	0.00354059832170606
574	1.11752903461456	-1.37986588478088	-19.6164932250977	0.00548864435404539	0.000943203864153475	-0.00360223650932312	-0.00392691092565656
575	-0.830516874790192	0.568180024623871	-19.8762321472168	0.000293855206109583	0.00646266713738441	-0.00132951640989631	-0.00100484199356288
576	-2.12921404838562	0.243505731225014	-20.0710372924805	0.00321592413820326	-0.000680167751852423	-0.00100484199356288	-0.00295288790948689
577	-2.12921404838562	0.892854392528534	-20.3957118988037	-0.00944637414067984	0.00159255252219737	0.00159255252219737	0.0100340843200684
578	0.468180358409882	-0.405842900276184	-19.4866237640381	0.00289124972186983	0.00548864435404539	-0.000680167751852423	0.00386527273803949
579	1.7668776512146	-0.730517208576202	-19.5515575408936	-0.000680167751852423	0.00191722682211548	-3.08191010844894e-05	0.00386527273803949
580	1.11752903461456	0.892854392528534	-19.8762321472168	-0.00587495695799589	0.00938473641872406	-0.000680167751852423	0.00159255252219737
581	-0.830516874790192	0.243505731225014	-19.8762321472168	0.00581331877037883	0.000618529506027699	-0.00425158534198999	-0.00652430532500148
582	1.11752903461456	-0.0811685770750046	-20.0061016082764	0.00386527273803949	-0.00749832857400179	-0.00684897974133492	0.0100340843200684
583	1.11752903461456	-1.70454013347626	-19.6814270019531	0.00581331877037883	-0.0156151866540313	-0.00392691092565656	0.00743668992072344
584	1.7668776512146	-1.05519151687622	-18.9671440124512	0.00191722682211548	0.00191722682211548	-0.0188619289547205	-0.00132951640989631
585	-0.830516874790192	1.21752870082855	-19.1619491577148	0.00646266713738441	0.00289124972186983	-0.00749832857400179	-0.00652430532500148
586	-2.12921404838562	-0.730517208576202	-19.2268829345703	-0.00392691092565656	0.000293855206109583	-0.00977104809135199	-0.000355493422830477
587	-0.181168273091316	-1.05519151687622	-19.5515575408936	-0.0146411629393697	-0.0026282137259841	-0.0110697457566857	0.00516396993771195
588	-0.830516874790192	0.568180024623871	-20.4606456756592	0.00418994715437293	0.000943203864153475	0.00938473641872406	-0.00132951640989631
589	-0.181168273091316	0.243505731225014	-20.0061016082764	0.00354059832170606	-0.000355493422830477	-0.00652430532500148	-0.00230353930965066
590	0.468180358409882	0.892854392528534	-19.8112964630127	-0.000355493422830477	0.0106834331527352	0.00841071270406246	-0.000355493422830477
591	-1.47986555099487	0.568180024623871	-19.2918186187744	0.00159255252219737	0.0022419011220336	0.00743668992072344	-0.00749832857400179
592	-0.181168273091316	-0.405842900276184	-19.6814270019531	-0.00619963090866804	-0.00619963090866804	0.00256657530553639	0.00646266713738441
593	1.7668776512146	-1.37986588478088	-19.4866237640381	0.00776136433705688	-0.00684897974133492	0.00970941036939621	0.000293855206109583
594	0.468180358409882	-0.730517208576202	-19.4866237640381	0.00191722682211548	-0.000355493422830477	0.00841071270406246	0.00191722682211548
595	-1.47986555099487	0.243505731225014	-20.1359710693359	0.000618529506027699	-0.00457625929266214	-0.00652430532500148	-0.00749832857400179
596	-2.77856278419495	0.892854392528534	-19.421688079834	-0.00749832857400179	0.00678734155371785	-0.0113944197073579	0.00126787810586393
597	1.11752903461456	-0.0811685770750046	-19.2918186187744	-0.00814767740666866	-0.00392691092565656	-0.0133424662053585	0.00516396993771195
598	-0.830516874790192	0.568180024623871	-19.6164932250977	0.00354059832170606	0.0022419011220336	-0.00392691092565656	-0.00197886489331722
599	1.11752903461456	-0.730517208576202	-19.0970134735107	0.00906006153672934	0.00548864435404539	-0.00944637414067984	0.00483929552137852
600	1.7668776512146	0.243505731225014	-19.0970134735107	0.00256657530553639	0.00354059832170606	-0.0162645354866982	-0.00197886489331722
601	-0.830516874790192	-0.0811685770750046	-19.3567523956299	-0.000355493422830477	-0.00230353930965066	-0.00652430532500148	-0.00490093370899558
602	-0.181168273091316	-1.05519151687622	-19.421688079834	-0.00684897974133492	-0.00782300252467394	0.00354059832170606	0.00256657530553639
603	-0.181168273091316	-0.0811685770750046	-19.2918186187744	0.00159255252219737	-0.00327756232582033	0.0155535480007529	-0.00165419070981443
604	-0.830516874790192	-0.0811685770750046	-19.1619491577148	0.00126787810586393	0.000618529506027699	0.00548864435404539	-0.00197886489331722
605	-2.77856278419495	-0.405842900276184	-19.421688079834	-0.00944637414067984	0.0126314787194133	-0.00132951640989631	0.00256657530553639
606	-1.47986555099487	0.892854392528534	-19.6814270019531	-0.00879702530801296	0.00613799272105098	-0.00717365415766835	-0.00522560812532902
607	0.468180358409882	-0.0811685770750046	-19.2918186187744	-0.00132951640989631	-0.000680167751852423	-0.00717365415766835	0.00743668992072344
608	1.7668776512146	-0.405842900276184	-20.1359710693359	-3.08191010844894e-05	0.00646266713738441	-0.0191866029053926	0.000293855206109583
609	-0.181168273091316	0.892854392528534	-19.4866237640381	0.00678734155371785	0.00581331877037883	-0.00684897974133492	-0.00684897974133492
610	-0.830516874790192	-0.0811685770750046	-19.2268829345703	0.00483929552137852	0.000293855206109583	-0.0198359526693821	0.00289124972186983
611	1.7668776512146	-2.02921438217163	-19.2918186187744	-0.00360223650932312	-0.0130177913233638	-0.0146411629393697	0.000293855206109583
612	0.468180358409882	-1.37986588478088	-19.5515575408936	-3.08191010844894e-05	-0.00457625929266214	-0.00100484199356288	0.00711201597005129
613	-0.181168273091316	0.243505731225014	-19.421688079834	0.0152288740500808	0.00451462110504508	0.00516396993771195	0.00418994715437293
614	-0.830516874790192	-0.730517208576202	-19.6814270019531	0.00841071270406246	0.00126787810586393	0.00873538758605719	0.00126787810586393
615	-0.830516874790192	-1.05519151687622	-19.7463626861572	-0.00912170019000769	0.00256657530553639	0.011982130818069	0.00126787810586393
616	0.468180358409882	-0.730517208576202	-19.7463626861572	-0.00360223650932312	0.00548864435404539	0.0165275707840919	-0.00360223650932312
617	-0.830516874790192	1.21752870082855	-20.0061016082764	-0.0100957229733467	-0.00100484199356288	0.0155535480007529	0.00159255252219737
618	-0.830516874790192	-0.0811685770750046	-19.3567523956299	0.000293855206109583	0.00126787810586393	0.0249691028147936	0.00418994715437293
619	1.11752903461456	-0.405842900276184	-19.4866237640381	0.00321592413820326	0.00776136433705688	0.0100340843200684	-0.00327756232582033
620	0.468180358409882	-0.730517208576202	-18.8372745513916	-0.00165419070981443	-0.000355493422830477	0.00516396993771195	-0.00295288790948689
621	1.11752903461456	-2.02921438217163	-19.2268829345703	-0.00782300252467394	-0.00425158534198999	0.00613799272105098	0.00256657530553639
622	1.11752903461456	-0.730517208576202	-19.0970134735107	-0.00165419070981443	-0.00230353930965066	0.0100340843200684	0.00711201597005129
623	1.11752903461456	-1.05519151687622	-19.5515575408936	-0.00360223650932312	-0.00100484199356288	0.0145795252174139	-0.00295288790948689
624	-2.12921404838562	-0.405842900276184	-19.7463626861572	-0.0123684434220195	-0.0026282137259841	0.00126787810586393	0.00613799272105098
625	-0.830516874790192	0.892854392528534	-19.8112964630127	-0.00490093370899558	0.00743668992072344	0.00386527273803949	-0.00749832857400179
626	1.7668776512146	-1.37986588478088	-19.2268829345703	-0.00555028254166245	0.00613799272105098	0.00613799272105098	0.00191722682211548
627	2.41622614860535	-0.730517208576202	-19.6164932250977	0.00159255252219737	-3.08191010844894e-05	-0.00100484199356288	-0.0026282137259841
628	-1.47986555099487	0.568180024623871	-20.0710372924805	-0.00392691092565656	-0.00749832857400179	0.0116574559360743	-0.00165419070981443
629	0.468180358409882	0.568180024623871	-19.8762321472168	0.00159255252219737	-0.00165419070981443	-0.0026282137259841	0.00743668992072344
630	-0.181168273091316	-0.405842900276184	-19.5515575408936	0.000293855206109583	-0.00100484199356288	0.00191722682211548	-0.0110697457566857
631	-0.181168273091316	-0.730517208576202	-19.5515575408936	-3.08191010844894e-05	0.000293855206109583	0.00354059832170606	-0.00392691092565656
632	0.468180358409882	0.243505731225014	-19.6164932250977	-0.00522560812532902	0.00418994715437293	0.0022419011220336	0.00516396993771195
633	-2.77856278419495	0.892854392528534	-19.4866237640381	-0.00327756232582033	0.00159255252219737	0.00776136433705688	0.00906006153672934
634	-0.830516874790192	-0.730517208576202	-19.5515575408936	-0.00295288790948689	0.00386527273803949	-0.00522560812532902	0.000943203864153475
635	-0.181168273091316	0.243505731225014	-19.9411678314209	0.00321592413820326	-3.08191010844894e-05	0.00126787810586393	0.000943203864153475
636	-0.830516874790192	0.568180024623871	-20.0061016082764	0.00126787810586393	0.00386527273803949	-0.00587495695799589	-0.00425158534198999
637	1.7668776512146	-0.730517208576202	-19.8112964630127	0.00321592413820326	-0.00392691092565656	-0.00165419070981443	0.00581331877037883
638	-0.830516874790192	0.892854392528534	-19.2918186187744	0.00321592413820326	-0.00457625929266214	0.00321592413820326	0.0022419011220336
639	-0.830516874790192	-0.405842900276184	-18.6424694061279	0.00483929552137852	0.00256657530553639	-0.00132951640989631	0.0022419011220336
640	1.7668776512146	-2.35388875007629	-18.8372745513916	0.00159255252219737	-0.00327756232582033	-0.00879702530801296	0.000618529506027699
641	0.468180358409882	-0.405842900276184	-19.7463626861572	-0.00295288790948689	0.000618529506027699	-0.00392691092565656	-0.00230353930965066
642	0.468180358409882	-0.730517208576202	-19.5515575408936	-0.000355493422830477	-0.00425158534198999	-0.00425158534198999	0.00711201597005129
643	-3.42791152000427	0.568180024623871	-19.6814270019531	-0.0100957229733467	0.00159255252219737	0.00289124972186983	0.00386527273803949
644	-2.12921404838562	-0.0811685770750046	-19.6814270019531	-0.00197886489331722	-0.00327756232582033	-0.000355493422830477	0.0022419011220336
645	2.41622614860535	-0.730517208576202	-19.6164932250977	0.00646266713738441	0.000618529506027699	-0.0182125810533762	-0.00360223650932312
646	-0.830516874790192	1.21752870082855	-19.6164932250977	-0.00360223650932312	0.00386527273803949	-0.00522560812532902	-0.00197886489331722
647	0.468180358409882	-1.05519151687622	-19.6164932250977	0.00970941036939621	-0.00132951640989631	-0.00165419070981443	-0.00132951640989631
648	1.7668776512146	-0.0811685770750046	-19.9411678314209	0.0022419011220336	0.00548864435404539	0.00386527273803949	0.00191722682211548
649	-0.830516874790192	-0.0811685770750046	-20.0061016082764	0.00191722682211548	0.000293855206109583	0.00418994715437293	-0.000355493422830477
650	-0.181168273091316	-1.05519151687622	-19.6164932250977	0.00354059832170606	0.000943203864153475	-0.00132951640989631	-0.00230353930965066
651	-0.181168273091316	0.243505731225014	-19.7463626861572	-0.00392691092565656	-0.000680167751852423	-0.00457625929266214	-0.00327756232582033
652	-1.47986555099487	0.243505731225014	-19.7463626861572	-0.00977104809135199	0.000618529506027699	0.00743668992072344	0.00613799272105098
653	-0.830516874790192	-0.730517208576202	-19.3567523956299	0.00808603875339031	0.00126787810586393	-0.00360223650932312	0.00191722682211548
654	-0.830516874790192	-0.0811685770750046	-19.6814270019531	-0.00165419070981443	0.00126787810586393	0.00906006153672934	-3.08191010844894e-05
655	-0.830516874790192	0.568180024623871	-19.9411678314209	0.00678734155371785	0.00906006153672934	-0.00652430532500148	-0.00944637414067984
656	1.7668776512146	-1.05519151687622	-20.20090675354	0.00451462110504508	0.00873538758605719	-0.00717365415766835	-0.00327756232582033
657	1.7668776512146	-0.730517208576202	-19.5515575408936	-0.00197886489331722	-0.000680167751852423	0.00613799272105098	0.00256657530553639
658	-0.830516874790192	0.243505731225014	-19.6814270019531	-0.00295288790948689	-0.00360223650932312	0.000293855206109583	0.00289124972186983
659	-0.830516874790192	-1.05519151687622	-19.6164932250977	-0.00555028254166245	-0.00555028254166245	-0.00490093370899558	-0.000355493422830477
660	-0.830516874790192	-0.405842900276184	-19.4866237640381	-0.00684897974133492	0.00321592413820326	-0.0204853005707264	0.00418994715437293
661	-0.181168273091316	-0.730517208576202	-20.0710372924805	-0.00100484199356288	0.00711201597005129	-0.0230826959013939	-0.000355493422830477
662	-3.42791152000427	0.892854392528534	-20.1359710693359	-0.00425158534198999	-0.00327756232582033	-0.0159398596733809	0.000293855206109583
663	-2.12921404838562	0.243505731225014	-20.2658405303955	-0.00717365415766835	-0.00457625929266214	-0.0240567177534103	0.00581331877037883
664	2.41622614860535	-0.405842900276184	-20.2658405303955	0.00581331877037883	0.00613799272105098	-0.00425158534198999	0.00418994715437293
665	-0.181168273091316	-0.0811685770750046	-19.9411678314209	-0.00132951640989631	0.0100340843200684	-0.00652430532500148	-0.00392691092565656
666	-0.830516874790192	0.568180024623871	-20.0710372924805	0.00321592413820326	0.00159255252219737	-0.0208099745213985	-0.00684897974133492
667	-0.830516874790192	0.243505731225014	-20.3957118988037	-0.0026282137259841	0.00126787810586393	-0.0159398596733809	-3.08191010844894e-05
668	0.468180358409882	-1.37986588478088	-20.1359710693359	0.00159255252219737	0.00711201597005129	-0.00555028254166245	0.00516396993771195
669	1.7668776512146	-1.05519151687622	-20.20090675354	-0.0026282137259841	-0.00100484199356288	-0.0139918150380254	-0.000355493422830477
670	-0.181168273091316	0.568180024623871	-20.4606456756592	-0.00425158534198999	0.00386527273803949	0.00354059832170606	-0.00587495695799589
671	-0.830516874790192	0.568180024623871	-20.1359710693359	0.000293855206109583	0.000618529506027699	0.00354059832170606	-0.00132951640989631
672	-2.12921404838562	-0.730517208576202	-19.8112964630127	-0.0149658378213644	-0.00490093370899558	-0.00522560812532902	0.00451462110504508
673	-0.181168273091316	-0.405842900276184	-19.421688079834	-0.00165419070981443	0.00451462110504508	0.00711201597005129	0.00256657530553639
674	-0.181168273091316	0.568180024623871	-20.5255813598633	0.00289124972186983	0.00516396993771195	0.00191722682211548	-0.00392691092565656
675	0.468180358409882	-0.730517208576202	-20.3957118988037	0.000618529506027699	0.0116574559360743	-0.00457625929266214	-0.00944637414067984
676	1.11752903461456	-0.730517208576202	-19.7463626861572	-0.00100484199356288	0.00808603875339031	-0.00360223650932312	-0.000680167751852423
677	0.468180358409882	-1.37986588478088	-19.5515575408936	-0.00684897974133492	-0.00165419070981443	-0.00165419070981443	0.00613799272105098
678	1.11752903461456	-1.05519151687622	-19.9411678314209	0.00191722682211548	-0.00555028254166245	-0.00457625929266214	0.000618529506027699
679	-0.830516874790192	-0.405842900276184	-19.9411678314209	0.00581331877037883	-0.00132951640989631	0.000293855206109583	-0.00587495695799589
680	-0.830516874790192	0.568180024623871	-20.3307762145996	-0.00360223650932312	0.00321592413820326	-0.0123684434220195	-0.00587495695799589
681	-1.47986555099487	0.243505731225014	-20.5255813598633	-0.00295288790948689	0.00808603875339031	-0.00977104809135199	-0.00295288790948689
682	-2.77856278419495	0.243505731225014	-20.5905151367188	-0.00100484199356288	0.00159255252219737	-0.00522560812532902	0.0123068047687411
683	-0.830516874790192	0.892854392528534	-20.3307762145996	-0.00165419070981443	0.00321592413820326	-0.000680167751852423	0.000618529506027699
684	1.7668776512146	-0.730517208576202	-20.0061016082764	0.00776136433705688	0.0100340843200684	-0.00684897974133492	-0.00197886489331722
685	0.468180358409882	0.243505731225014	-19.6814270019531	0.00646266713738441	0.00548864435404539	-0.017887907102704	0.00451462110504508
686	1.7668776512146	0.243505731225014	-19.6164932250977	-0.00165419070981443	0.00613799272105098	-0.00132951640989631	-0.0026282137259841
687	-0.830516874790192	-0.0811685770750046	-19.8762321472168	-0.00165419070981443	-0.00684897974133492	-0.00100484199356288	0.0022419011220336
688	1.7668776512146	-2.02921438217163	-20.20090675354	0.000943203864153475	-0.00165419070981443	0.00191722682211548	-0.00814767740666866
689	0.468180358409882	-1.05519151687622	-20.20090675354	0.000293855206109583	0.00126787810586393	-0.00132951640989631	0.000293855206109583
690	1.7668776512146	-0.730517208576202	-19.9411678314209	-0.000355493422830477	0.00354059832170606	-0.00425158534198999	-0.00652430532500148
691	-2.12921404838562	-0.0811685770750046	-19.9411678314209	-0.0123684434220195	0.00906006153672934	0.0022419011220336	0.00126787810586393
692	0.468180358409882	-0.405842900276184	-19.0970134735107	-0.00684897974133492	0.00126787810586393	0.0022419011220336	0.0022419011220336
693	0.468180358409882	-0.0811685770750046	-19.8112964630127	-0.00197886489331722	0.000293855206109583	0.00451462110504508	0.00418994715437293
694	-0.830516874790192	0.568180024623871	-20.7203845977783	0.00354059832170606	0.00354059832170606	-0.00652430532500148	-0.00652430532500148
695	1.11752903461456	-1.05519151687622	-20.20090675354	0.000943203864153475	0.00126787810586393	-0.00879702530801296	0.00386527273803949
696	1.7668776512146	-0.730517208576202	-20.0710372924805	0.000293855206109583	0.00289124972186983	-0.00587495695799589	-0.00684897974133492
697	-0.830516874790192	-0.730517208576202	-20.1359710693359	-0.0100957229733467	-0.00360223650932312	-0.00490093370899558	0.00256657530553639
698	2.41622614860535	-1.37986588478088	-19.8762321472168	0.0022419011220336	-0.00684897974133492	-0.00425158534198999	0.00386527273803949
699	0.468180358409882	0.892854392528534	-20.20090675354	0.00483929552137852	0.00808603875339031	-0.000355493422830477	-0.00197886489331722
700	-3.42791152000427	0.568180024623871	-20.3307762145996	-0.00425158534198999	0.00711201597005129	-0.00587495695799589	-0.00847235135734081
701	-2.12921404838562	0.243505731225014	-20.3957118988037	-0.00749832857400179	0.0106834331527352	-3.08191010844894e-05	0.000618529506027699
702	-0.181168273091316	0.892854392528534	-20.4606456756592	-0.00717365415766835	-3.08191010844894e-05	0.00581331877037883	0.00159255252219737
703	-0.181168273091316	-0.0811685770750046	-20.0061016082764	0.00418994715437293	0.00159255252219737	-0.00230353930965066	0.00289124972186983
704	1.11752903461456	-0.730517208576202	-20.20090675354	0.00483929552137852	0.00678734155371785	-0.00555028254166245	0.000618529506027699
705	-0.181168273091316	-0.0811685770750046	-19.421688079834	0.000293855206109583	0.0103587592020631	-0.00814767740666866	-0.00392691092565656
706	2.41622614860535	-1.37986588478088	-20.1359710693359	0.00289124972186983	0.000293855206109583	-0.0026282137259841	-0.00165419070981443
707	0.468180358409882	-0.730517208576202	-20.3957118988037	-0.00132951640989631	-0.00749832857400179	0.00289124972186983	0.00289124972186983
708	-1.47986555099487	-0.0811685770750046	-20.0710372924805	-0.00457625929266214	0.00126787810586393	-0.0110697457566857	0.00451462110504508
709	-0.181168273091316	-0.730517208576202	-20.0710372924805	-0.00522560812532902	0.00613799272105098	-0.00879702530801296	0.0100340843200684
710	-2.12921404838562	-0.0811685770750046	-20.1359710693359	-0.00782300252467394	0.012956153601408	-0.0143164889886975	-3.08191010844894e-05
711	-0.830516874790192	-0.730517208576202	-19.1619491577148	-0.00652430532500148	0.0022419011220336	-0.0117190945893526	0.00581331877037883
712	-0.830516874790192	0.568180024623871	-19.421688079834	-0.00360223650932312	0.000293855206109583	-0.0100957229733467	0.00548864435404539
713	-0.830516874790192	0.568180024623871	-20.6554508209229	0.00321592413820326	0.00289124972186983	-0.00165419070981443	0.00938473641872406
714	1.7668776512146	-0.405842900276184	-20.2658405303955	0.00354059832170606	0.00808603875339031	-0.00360223650932312	0.00483929552137852
715	-0.830516874790192	0.568180024623871	-20.2658405303955	-0.00197886489331722	0.00483929552137852	-0.00587495695799589	-0.00360223650932312
716	-0.830516874790192	-1.70454013347626	-20.1359710693359	-0.00782300252467394	0.0022419011220336	-0.0250307414680719	-0.0026282137259841
717	-0.830516874790192	-0.405842900276184	-20.20090675354	-0.00360223650932312	-0.00587495695799589	-0.0250307414680719	0.00289124972186983
718	0.468180358409882	-0.405842900276184	-19.7463626861572	-0.00392691092565656	-0.00490093370899558	-0.0185372550040483	-0.00132951640989631
719	-0.830516874790192	-0.730517208576202	-20.0710372924805	0.00191722682211548	-0.000680167751852423	-0.023407369852066	0.00646266713738441
720	-2.12921404838562	0.568180024623871	-20.5905151367188	-0.00425158534198999	0.00483929552137852	-0.0188619289547205	-0.00717365415766835
721	-0.181168273091316	0.243505731225014	-19.8112964630127	-0.00587495695799589	0.000293855206109583	-0.0172385573387146	0.00191722682211548
722	0.468180358409882	-0.0811685770750046	-20.0061016082764	0.0022419011220336	-0.000355493422830477	-0.0149658378213644	0.00256657530553639
723	1.7668776512146	-0.0811685770750046	-20.0710372924805	-0.000680167751852423	-0.0026282137259841	-0.0165892094373703	0.0022419011220336
724	1.11752903461456	-1.05519151687622	-19.8112964630127	0.00646266713738441	0.00354059832170606	-0.00749832857400179	0.00451462110504508
725	-0.830516874790192	-0.405842900276184	-20.0061016082764	0.00191722682211548	-0.00522560812532902	0.000943203864153475	0.000618529506027699
726	1.11752903461456	-1.37986588478088	-20.0710372924805	-0.00619963090866804	-0.00360223650932312	0.012956153601408	0.000618529506027699
727	1.11752903461456	-1.05519151687622	-20.20090675354	0.00776136433705688	-0.00490093370899558	0.0243197549134493	0.000943203864153475
728	-1.47986555099487	0.568180024623871	-20.3307762145996	-0.00457625929266214	-0.000355493422830477	0.0181509424000978	0.00256657530553639
729	-3.42791152000427	0.243505731225014	-19.6164932250977	-0.00360223650932312	0.00938473641872406	0.0158782228827477	0.000618529506027699
730	-0.830516874790192	-0.0811685770750046	-19.4866237640381	0.00613799272105098	0.00191722682211548	0.00418994715437293	-0.00457625929266214
731	-0.181168273091316	0.568180024623871	-19.4866237640381	-0.00782300252467394	0.00646266713738441	-0.00360223650932312	-0.00100484199356288
732	-0.830516874790192	0.243505731225014	-20.1359710693359	-0.00555028254166245	0.00548864435404539	-0.0026282137259841	0.00289124972186983
733	1.11752903461456	-0.405842900276184	-20.7203845977783	-0.00295288790948689	0.00191722682211548	0.0116574559360743	-0.00360223650932312
734	0.468180358409882	-0.730517208576202	-20.1359710693359	0.00386527273803949	0.00483929552137852	0.01100810803473	0.00289124972186983
735	-0.181168273091316	-0.405842900276184	-20.3957118988037	0.00256657530553639	-0.0100957229733467	0.00548864435404539	-0.00782300252467394
736	0.468180358409882	-0.0811685770750046	-20.0710372924805	-0.00230353930965066	0.000618529506027699	0.00743668992072344	-0.00522560812532902
737	-0.830516874790192	0.243505731225014	-20.20090675354	-0.00327756232582033	-0.00132951640989631	0.00808603875339031	0.00483929552137852
738	-0.830516874790192	-0.730517208576202	-19.8112964630127	-0.00392691092565656	-0.00230353930965066	0.01847561635077	0.00873538758605719
739	-2.12921404838562	-0.405842900276184	-20.0061016082764	-0.00457625929266214	0.00256657530553639	0.01847561635077	0.00321592413820326
740	0.468180358409882	-0.0811685770750046	-20.3307762145996	-0.000680167751852423	-0.00197886489331722	-0.000355493422830477	0.00516396993771195
741	-0.181168273091316	0.243505731225014	-20.6554508209229	0.00516396993771195	0.00354059832170606	-0.0113944197073579	-0.00457625929266214
742	0.468180358409882	0.243505731225014	-20.5255813598633	-0.00100484199356288	0.0022419011220336	-0.00490093370899558	0.00516396993771195
743	1.7668776512146	-0.730517208576202	-19.5515575408936	0.00289124972186983	-0.00132951640989631	-0.00782300252467394	0.00354059832170606
744	1.11752903461456	-0.730517208576202	-19.3567523956299	-3.08191010844894e-05	0.00613799272105098	-0.0126931173726916	0.00451462110504508
745	-0.181168273091316	-0.730517208576202	-19.4866237640381	-3.08191010844894e-05	-3.08191010844894e-05	-0.00749832857400179	-0.0139918150380254
746	1.11752903461456	-0.730517208576202	-19.6814270019531	-0.00555028254166245	0.000943203864153475	-0.0156151866540313	0.000618529506027699
747	1.11752903461456	-0.730517208576202	-19.6814270019531	-0.000680167751852423	0.00548864435404539	0.00418994715437293	-0.00555028254166245
748	-2.12921404838562	0.243505731225014	-20.3957118988037	-0.00847235135734081	0.000943203864153475	-0.00230353930965066	0.00418994715437293
749	-2.77856278419495	0.568180024623871	-19.9411678314209	-0.00197886489331722	0.00548864435404539	0.0123068047687411	-0.00295288790948689
750	0.468180358409882	0.243505731225014	-19.5515575408936	0.00548864435404539	0.000943203864153475	0.00321592413820326	0.00256657530553639
751	-0.181168273091316	0.243505731225014	-19.6164932250977	0.00256657530553639	0.000943203864153475	0.0103587592020631	-0.00717365415766835
752	-0.181168273091316	0.892854392528534	-20.5905151367188	-0.00197886489331722	-0.000680167751852423	0.0233457311987877	-0.00879702530801296
753	0.468180358409882	-0.730517208576202	-20.20090675354	-0.000355493422830477	-0.00295288790948689	0.0239950809627771	0.00321592413820326
754	-0.830516874790192	-0.0811685770750046	-20.2658405303955	0.00938473641872406	-3.08191010844894e-05	0.0126314787194133	0.000943203864153475
755	0.468180358409882	-2.02921438217163	-20.3307762145996	0.00354059832170606	-0.00619963090866804	0.0103587592020631	-0.00814767740666866
756	0.468180358409882	-0.0811685770750046	-20.2658405303955	0.0100340843200684	-3.08191010844894e-05	0.00386527273803949	0.00159255252219737
757	0.468180358409882	0.892854392528534	-20.1359710693359	-0.00814767740666866	0.00321592413820326	0.0106834331527352	0.000293855206109583
758	-3.42791152000427	-0.0811685770750046	-19.6814270019531	-0.00490093370899558	-0.0026282137259841	-0.00555028254166245	-0.000680167751852423
759	0.468180358409882	-0.730517208576202	-20.1359710693359	0.00159255252219737	0.00451462110504508	0.00321592413820326	0.00483929552137852
760	-0.830516874790192	1.21752870082855	-20.8502559661865	0.00354059832170606	0.00548864435404539	-0.00944637414067984	-0.00555028254166245
761	-0.181168273091316	0.243505731225014	-20.5255813598633	-0.000680167751852423	-0.00197886489331722	-0.0201606266200542	-0.00977104809135199
762	0.468180358409882	0.243505731225014	-20.3957118988037	-0.00197886489331722	0.00418994715437293	0.00483929552137852	-0.0026282137259841
763	-0.830516874790192	0.243505731225014	-20.20090675354	0.00126787810586393	-0.00295288790948689	-0.0104203969240189	-0.0026282137259841
764	1.7668776512146	-2.02921438217163	-20.20090675354	0.000943203864153475	-0.00100484199356288	-0.0159398596733809	-0.000680167751852423
765	1.11752903461456	-1.05519151687622	-19.9411678314209	0.0022419011220336	0.00678734155371785	-0.0172385573387146	-0.00977104809135199
766	-1.47986555099487	0.568180024623871	-20.2658405303955	-0.00132951640989631	0.00483929552137852	-0.0126931173726916	-0.000680167751852423
767	-0.830516874790192	-1.05519151687622	-20.1359710693359	-0.0126931173726916	0.00418994715437293	-0.00684897974133492	-0.00295288790948689
768	-0.181168273091316	-0.405842900276184	-20.0710372924805	-0.00782300252467394	-0.00132951640989631	-0.0136671401560307	-0.00132951640989631
769	-1.47986555099487	0.243505731225014	-20.3307762145996	0.00256657530553639	0.00743668992072344	-0.00425158534198999	0.00256657530553639
770	1.11752903461456	-0.0811685770750046	-20.3957118988037	0.00159255252219737	0.00256657530553639	-0.0162645354866982	-0.0110697457566857
771	0.468180358409882	-0.730517208576202	-19.8762321472168	0.00451462110504508	0.000943203864153475	-0.0169138833880424	0.0022419011220336
772	2.41622614860535	-0.730517208576202	-20.0710372924805	-0.00295288790948689	-0.00392691092565656	-0.00230353930965066	0.00451462110504508
773	-1.47986555099487	0.568180024623871	-20.4606456756592	0.00191722682211548	-0.00295288790948689	0.00418994715437293	-0.000355493422830477
774	0.468180358409882	-2.02921438217163	-20.0710372924805	0.00743668992072344	-0.0100957229733467	0.00256657530553639	0.000943203864153475
775	2.41622614860535	-1.05519151687622	-20.0710372924805	0.00613799272105098	0.00354059832170606	-3.08191010844894e-05	-0.000355493422830477
776	0.468180358409882	-0.730517208576202	-20.0710372924805	-0.00522560812532902	-0.0026282137259841	-0.00587495695799589	-0.00392691092565656
777	-2.77856278419495	0.243505731225014	-20.1359710693359	-0.00977104809135199	-0.000355493422830477	-3.08191010844894e-05	0.00906006153672934
778	-2.12921404838562	0.892854392528534	-20.0710372924805	-0.00230353930965066	-0.0026282137259841	0.000943203864153475	0.00321592413820326
779	0.468180358409882	-0.730517208576202	-20.1359710693359	0.00386527273803949	-0.00165419070981443	0.01100810803473	0.00159255252219737
780	1.7668776512146	-1.05519151687622	-20.4606456756592	0.00321592413820326	0.00451462110504508	-0.00490093370899558	-0.00652430532500148
781	0.468180358409882	-0.0811685770750046	-20.4606456756592	0.00581331877037883	0.00906006153672934	-0.00717365415766835	-0.00132951640989631
782	1.7668776512146	-0.730517208576202	-19.9411678314209	-0.0026282137259841	-0.00165419070981443	0.00289124972186983	0.00581331877037883
783	-0.830516874790192	-0.730517208576202	-19.8762321472168	-0.00132951640989631	0.00191722682211548	0.00646266713738441	0.00289124972186983
784	-0.830516874790192	-0.730517208576202	-20.0710372924805	0.00354059832170606	0.00256657530553639	0.00776136433705688	0.0022419011220336
785	2.41622614860535	-0.730517208576202	-20.1359710693359	0.000618529506027699	0.00678734155371785	-0.0208099745213985	-0.000680167751852423
786	-2.77856278419495	0.568180024623871	-20.2658405303955	-3.08191010844894e-05	0.00256657530553639	0.00354059832170606	-0.00197886489331722
787	-2.12921404838562	-0.0811685770750046	-19.8762321472168	0.000293855206109583	-3.08191010844894e-05	0.00386527273803949	0.000293855206109583
788	0.468180358409882	0.243505731225014	-20.20090675354	0.0022419011220336	0.00321592413820326	-0.00749832857400179	0.000943203864153475
789	1.7668776512146	-0.0811685770750046	-20.0061016082764	0.00451462110504508	-0.00295288790948689	-0.00457625929266214	0.00126787810586393
790	1.11752903461456	-0.730517208576202	-20.20090675354	0.0103587592020631	0.00386527273803949	-0.0149658378213644	0.00678734155371785
791	0.468180358409882	-1.05519151687622	-19.7463626861572	0.0022419011220336	0.00191722682211548	-0.00457625929266214	-0.00295288790948689
792	1.11752903461456	-1.05519151687622	-20.1359710693359	0.00256657530553639	-0.00327756232582033	0.00126787810586393	0.000943203864153475
793	0.468180358409882	-0.730517208576202	-20.20090675354	-0.00165419070981443	-0.00847235135734081	-0.00360223650932312	0.00126787810586393
794	0.468180358409882	0.568180024623871	-19.9411678314209	0.000293855206109583	-0.00197886489331722	-0.00425158534198999	0.00289124972186983
795	1.11752903461456	-1.05519151687622	-19.5515575408936	-3.08191010844894e-05	0.00743668992072344	-0.00555028254166245	-0.00717365415766835
796	-3.42791152000427	0.243505731225014	-20.20090675354	-0.00522560812532902	0.00159255252219737	-0.0117190945893526	-0.000355493422830477
797	-0.181168273091316	-0.405842900276184	-19.6164932250977	-0.00230353930965066	0.00191722682211548	-0.00132951640989631	0.000293855206109583
798	0.468180358409882	0.568180024623871	-20.20090675354	-3.08191010844894e-05	-0.00165419070981443	-0.0100957229733467	0.00289124972186983
799	0.468180358409882	-0.0811685770750046	-20.0061016082764	0.0022419011220336	0.00256657530553639	-0.00425158534198999	-0.00490093370899558
800	1.11752903461456	-1.05519151687622	-19.6164932250977	0.00776136433705688	0.0022419011220336	-0.0110697457566857	-0.00457625929266214
801	2.41622614860535	-1.37986588478088	-19.4866237640381	0.00386527273803949	-0.00230353930965066	-0.0123684434220195	0.00386527273803949
802	-0.181168273091316	-1.37986588478088	-20.0061016082764	0.00581331877037883	-0.0107450718060136	0.00646266713738441	0.00483929552137852
803	-0.830516874790192	-0.405842900276184	-20.0710372924805	-0.000680167751852423	-0.00425158534198999	-0.00555028254166245	0.0022419011220336
804	1.7668776512146	-0.405842900276184	-19.9411678314209	0.00386527273803949	0.00646266713738441	-0.00782300252467394	0.00451462110504508
805	-2.12921404838562	-0.730517208576202	-19.4866237640381	-0.0110697457566857	0.00483929552137852	-3.08191010844894e-05	-0.00360223650932312
806	-2.12921404838562	0.243505731225014	-20.3307762145996	-0.00619963090866804	-0.00360223650932312	-0.00100484199356288	0.00548864435404539
807	1.11752903461456	-0.0811685770750046	-19.6814270019531	-0.00619963090866804	0.00711201597005129	-0.00555028254166245	-0.00490093370899558
808	-0.830516874790192	0.243505731225014	-20.4606456756592	0.00159255252219737	-0.0126931173726916	0.00354059832170606	-0.00392691092565656
809	1.11752903461456	0.243505731225014	-20.2658405303955	-0.00230353930965066	0.00841071270406246	0.00159255252219737	0.00354059832170606
810	-1.47986555099487	-0.405842900276184	-19.8112964630127	0.00191722682211548	0.011982130818069	-0.00879702530801296	-0.00327756232582033
811	-0.830516874790192	-1.37986588478088	-19.7463626861572	-0.00230353930965066	-0.00425158534198999	-0.0110697457566857	-0.00912170019000769
812	-0.830516874790192	-0.730517208576202	-20.3957118988037	-0.00587495695799589	-0.00944637414067984	-0.00197886489331722	-0.00100484199356288
813	-1.47986555099487	0.243505731225014	-20.3307762145996	-0.00457625929266214	-0.00100484199356288	-0.00100484199356288	-0.000680167751852423
814	1.7668776512146	-0.405842900276184	-20.20090675354	-0.00522560812532902	0.00256657530553639	-0.0110697457566857	0.0022419011220336
815	-2.77856278419495	0.243505731225014	-20.2658405303955	-0.00652430532500148	0.0100340843200684	-0.0165892094373703	-0.0123684434220195
816	-0.181168273091316	0.243505731225014	-20.0710372924805	-0.00327756232582033	0.00386527273803949	-0.0299008563160896	-0.00522560812532902
817	1.7668776512146	-0.730517208576202	-20.1359710693359	-0.00132951640989631	0.000293855206109583	-0.0237320438027382	0.00191722682211548
818	-0.830516874790192	0.892854392528534	-20.5255813598633	0.00126787810586393	-0.00132951640989631	-0.0175632312893867	-0.00327756232582033
819	-0.181168273091316	0.243505731225014	-20.4606456756592	-0.00295288790948689	0.0022419011220336	-0.0224333461374044	0.00256657530553639
820	-0.181168273091316	-0.730517208576202	-20.2658405303955	0.00126787810586393	-0.000355493422830477	-0.0221086721867323	-0.00587495695799589
821	0.468180358409882	-0.730517208576202	-20.0710372924805	-0.00360223650932312	0.000943203864153475	-0.0162645354866982	0.000293855206109583
822	-0.181168273091316	-0.0811685770750046	-20.20090675354	-0.00100484199356288	-0.000355493422830477	-0.0123684434220195	0.0132808275520802
823	-0.830516874790192	0.892854392528534	-20.2658405303955	0.000943203864153475	0.0022419011220336	0.00841071270406246	0.00321592413820326
824	-1.47986555099487	-0.730517208576202	-19.6814270019531	-0.0026282137259841	-3.08191010844894e-05	0.00256657530553639	0.00354059832170606
825	-0.181168273091316	-0.0811685770750046	-20.6554508209229	0.00289124972186983	0.00613799272105098	0.0243197549134493	0.00743668992072344
826	-0.830516874790192	0.892854392528534	-20.6554508209229	-0.00717365415766835	-0.00522560812532902	0.0269171483814716	-0.00295288790948689
827	1.11752903461456	-0.730517208576202	-20.5255813598633	0.00126787810586393	0.00191722682211548	0.0197743140161037	0.00711201597005129
828	1.11752903461456	0.243505731225014	-20.4606456756592	0.0149041991680861	0.000943203864153475	0.0168522447347641	-0.00425158534198999
829	-0.830516874790192	0.243505731225014	-20.0710372924805	0.00126787810586393	0.00289124972186983	0.00970941036939621	0.000618529506027699
830	0.468180358409882	-0.730517208576202	-19.8762321472168	0.00418994715437293	0.00126787810586393	-0.00912170019000769	-0.00165419070981443
831	-0.181168273091316	-0.0811685770750046	-20.2658405303955	0.00354059832170606	-0.00652430532500148	0.00646266713738441	-0.00490093370899558
832	-0.830516874790192	0.568180024623871	-20.3307762145996	-0.00360223650932312	0.00386527273803949	0.00873538758605719	0.0103587592020631
833	0.468180358409882	0.243505731225014	-20.6554508209229	-0.000355493422830477	0.00321592413820326	0.0123068047687411	0.00613799272105098
834	-1.47986555099487	-0.405842900276184	-20.0710372924805	0.00970941036939621	-0.00327756232582033	0.00646266713738441	0.00841071270406246
835	-0.181168273091316	0.568180024623871	-20.2658405303955	0.00516396993771195	0.0103587592020631	0.00548864435404539	0.00159255252219737
836	1.7668776512146	-0.405842900276184	-20.0061016082764	0.00126787810586393	-0.00652430532500148	0.0022419011220336	-0.00360223650932312
837	-0.181168273091316	-0.730517208576202	-20.0061016082764	-0.000355493422830477	0.00386527273803949	0.00970941036939621	0.00321592413820326
838	1.7668776512146	-1.05519151687622	-20.3957118988037	-0.00490093370899558	-0.00782300252467394	-0.00977104809135199	-0.00100484199356288
839	-0.830516874790192	0.568180024623871	-20.4606456756592	0.00646266713738441	0.00418994715437293	-0.0126931173726916	-0.00132951640989631
840	-0.830516874790192	-1.05519151687622	-20.3957118988037	0.0100340843200684	-0.00392691092565656	-0.0182125810533762	-0.00425158534198999
841	-0.181168273091316	-0.0811685770750046	-20.3307762145996	-0.00197886489331722	-0.000355493422830477	-0.0253554154187441	-0.000355493422830477
842	-1.47986555099487	-0.0811685770750046	-20.2658405303955	-0.00619963090866804	0.00581331877037883	-0.0221086721867323	0.00873538758605719
843	-0.830516874790192	-0.405842900276184	-19.9411678314209	-0.00879702530801296	0.00678734155371785	-0.0292515084147453	0.00646266713738441
844	0.468180358409882	-0.730517208576202	-20.0061016082764	-0.00522560812532902	0.00613799272105098	-0.0240567177534103	-0.00100484199356288
845	-0.830516874790192	0.243505731225014	-20.3957118988037	0.00321592413820326	0.00483929552137852	-0.0211346503347158	-0.00165419070981443
846	1.7668776512146	-0.405842900276184	-20.3957118988037	-0.00100484199356288	-0.00230353930965066	-0.0126931173726916	-0.00749832857400179
847	-0.830516874790192	1.21752870082855	-20.3307762145996	-0.00392691092565656	0.00159255252219737	0.0103587592020631	0.00483929552137852
848	0.468180358409882	-0.730517208576202	-19.9411678314209	0.00776136433705688	-0.00197886489331722	0.0269171483814716	0.00808603875339031
849	1.11752903461456	-2.02921438217163	-20.1359710693359	0.00354059832170606	-0.00814767740666866	0.00678734155371785	-0.00295288790948689
850	-0.181168273091316	-0.730517208576202	-20.0710372924805	0.00354059832170606	0.00873538758605719	0.011982130818069	-0.00132951640989631
851	2.41622614860535	-0.0811685770750046	-20.20090675354	0.000943203864153475	0.00256657530553639	0.00451462110504508	0.00289124972186983
852	-0.830516874790192	-0.405842900276184	-19.6814270019531	-0.00165419070981443	-0.00197886489331722	0.0246444288641214	0.00354059832170606
853	-1.47986555099487	-0.405842900276184	-19.5515575408936	-0.00132951640989631	0.00386527273803949	0.0197743140161037	0.00548864435404539
854	-0.181168273091316	0.243505731225014	-19.7463626861572	-0.0026282137259841	-0.00360223650932312	0.00678734155371785	0.00841071270406246
855	0.468180358409882	-0.0811685770750046	-20.1359710693359	0.00808603875339031	0.00581331877037883	0.00354059832170606	-0.00522560812532902
856	0.468180358409882	-0.730517208576202	-20.0710372924805	-0.000680167751852423	-0.00360223650932312	0.00743668992072344	0.00321592413820326
857	-0.181168273091316	0.568180024623871	-19.4866237640381	0.00776136433705688	-0.00100484199356288	0.00711201597005129	0.000618529506027699
858	0.468180358409882	-1.05519151687622	-19.7463626861572	-3.08191010844894e-05	-0.00684897974133492	0.0200989879667759	0.00548864435404539
859	2.41622614860535	-2.35388875007629	-19.7463626861572	-0.00587495695799589	-0.00814767740666866	0.00483929552137852	-0.00587495695799589
860	-0.181168273091316	0.243505731225014	-19.9411678314209	0.00159255252219737	-0.0026282137259841	0.000618529506027699	-0.00197886489331722
861	-0.830516874790192	0.243505731225014	-19.8112964630127	-0.00847235135734081	0.000618529506027699	-0.0026282137259841	-0.00197886489331722
862	-0.830516874790192	-0.0811685770750046	-20.1359710693359	-0.00977104809135199	-0.00295288790948689	0.00711201597005129	0.000618529506027699
863	-0.830516874790192	-0.405842900276184	-19.8112964630127	-0.00392691092565656	0.00451462110504508	0.00289124972186983	0.00386527273803949
864	1.11752903461456	0.243505731225014	-19.8762321472168	0.00711201597005129	0.00256657530553639	-0.00652430532500148	-0.00327756232582033
865	-0.830516874790192	-0.0811685770750046	-20.5255813598633	0.00581331877037883	0.00743668992072344	-0.00717365415766835	-0.00522560812532902
866	1.7668776512146	-0.730517208576202	-20.2658405303955	0.00256657530553639	-0.000355493422830477	-0.0136671401560307	-0.00684897974133492
867	0.468180358409882	-0.0811685770750046	-20.3307762145996	0.000943203864153475	0.00191722682211548	-0.00717365415766835	0.00418994715437293
868	0.468180358409882	-0.730517208576202	-19.9411678314209	-0.000355493422830477	-0.00295288790948689	0.0106834331527352	-0.00360223650932312
869	1.11752903461456	-2.02921438217163	-19.7463626861572	-0.00197886489331722	-0.000355493422830477	0.00711201597005129	0.00191722682211548
870	1.11752903461456	-0.730517208576202	-19.2918186187744	0.00256657530553639	0.000293855206109583	0.00646266713738441	-0.00327756232582033
871	-0.181168273091316	-0.730517208576202	-19.6164932250977	-0.00879702530801296	0.00451462110504508	0.0116574559360743	-0.00360223650932312
872	-1.47986555099487	-0.730517208576202	-19.5515575408936	-0.0159398596733809	0.00289124972186983	0.00938473641872406	0.00191722682211548
873	-0.830516874790192	0.243505731225014	-19.6814270019531	-0.00490093370899558	0.00289124972186983	-0.00295288790948689	-0.00295288790948689
874	-0.830516874790192	0.568180024623871	-20.2658405303955	0.00386527273803949	-0.00100484199356288	-0.00912170019000769	-0.00132951640989631
875	1.7668776512146	-1.05519151687622	-19.6814270019531	0.00516396993771195	0.00191722682211548	-0.0250307414680719	-0.00392691092565656
876	-0.830516874790192	-0.0811685770750046	-19.3567523956299	0.00354059832170606	0.000618529506027699	-0.0130177913233638	-0.000680167751852423
877	-0.830516874790192	0.243505731225014	-19.5515575408936	-0.00912170019000769	-0.00230353930965066	-0.0172385573387146	0.00191722682211548
878	1.11752903461456	-1.70454013347626	-19.6814270019531	0.00354059832170606	-0.0110697457566857	-0.0146411629393697	0.00841071270406246
879	1.11752903461456	-1.37986588478088	-19.6814270019531	-0.00392691092565656	0.000943203864153475	-0.028926832601428	0.00256657530553639
880	0.468180358409882	-1.05519151687622	-19.5515575408936	0.00256657530553639	-0.000355493422830477	-0.0172385573387146	-0.00197886489331722
881	-1.47986555099487	-0.405842900276184	-20.5255813598633	-0.00944637414067984	0.00776136433705688	-0.00879702530801296	-0.000355493422830477
882	-0.830516874790192	-0.730517208576202	-19.9411678314209	-0.00847235135734081	-0.00425158534198999	-0.0100957229733467	0.00678734155371785
883	2.41622614860535	-0.730517208576202	-19.6814270019531	-0.00619963090866804	0.00191722682211548	-0.00749832857400179	0.00711201597005129
884	-0.181168273091316	0.568180024623871	-20.5255813598633	-0.00100484199356288	0.000293855206109583	-0.00879702530801296	-0.00100484199356288
885	1.11752903461456	-0.730517208576202	-20.4606456756592	0.00354059832170606	0.00906006153672934	-0.00132951640989631	0.0022419011220336
886	-0.830516874790192	-0.730517208576202	-19.6814270019531	-0.00132951640989631	0.000293855206109583	-0.00360223650932312	-0.00197886489331722
887	0.468180358409882	-1.05519151687622	-19.6814270019531	-0.00197886489331722	0.00354059832170606	-0.00165419070981443	0.00841071270406246
888	0.468180358409882	-0.730517208576202	-19.8112964630127	-0.00392691092565656	-0.0104203969240189	0.011982130818069	0.00711201597005129
889	-0.830516874790192	-0.730517208576202	-19.421688079834	0.00354059832170606	0.000618529506027699	-0.00100484199356288	-0.00555028254166245
890	-0.181168273091316	-0.730517208576202	-19.2268829345703	-0.000680167751852423	0.00776136433705688	-0.00879702530801296	0.000293855206109583
891	-2.12921404838562	-0.730517208576202	-19.6164932250977	-0.0104203969240189	0.0142548503354192	-0.0130177913233638	0.0022419011220336
892	-0.830516874790192	0.568180024623871	-19.9411678314209	-0.00717365415766835	0.00159255252219737	-0.00100484199356288	0.00808603875339031
893	-0.830516874790192	0.568180024623871	-19.8112964630127	0.00808603875339031	0.000293855206109583	-0.00132951640989631	0.00126787810586393
894	1.7668776512146	-0.730517208576202	-19.8762321472168	0.00159255252219737	-0.00555028254166245	-0.00230353930965066	-0.00555028254166245
895	-0.830516874790192	0.243505731225014	-19.8112964630127	-0.00295288790948689	0.00451462110504508	0.00483929552137852	-0.00132951640989631
896	0.468180358409882	-0.0811685770750046	-19.421688079834	-0.00587495695799589	0.00451462110504508	-0.00490093370899558	-0.00295288790948689
897	1.11752903461456	-0.730517208576202	-19.7463626861572	0.000618529506027699	-0.0100957229733467	0.00386527273803949	0.011982130818069
898	-0.830516874790192	-0.0811685770750046	-20.3957118988037	0.000293855206109583	-0.00684897974133492	0.00841071270406246	0.000943203864153475
899	1.7668776512146	-0.405842900276184	-19.6164932250977	0.00256657530553639	0.00581331877037883	0.00613799272105098	-0.00165419070981443
900	-0.830516874790192	-0.405842900276184	-19.5515575408936	-0.00522560812532902	0.00613799272105098	0.0113327819854021	-3.08191010844894e-05
901	-0.181168273091316	-1.05519151687622	-20.0061016082764	0.00256657530553639	0.011982130818069	0.0022419011220336	-0.0026282137259841
902	1.7668776512146	-0.730517208576202	-19.8762321472168	-0.00555028254166245	-0.0026282137259841	0.00191722682211548	0.00938473641872406
903	-0.181168273091316	-0.730517208576202	-19.9411678314209	0.00321592413820326	0.00678734155371785	0.0106834331527352	0.00678734155371785
904	0.468180358409882	-0.0811685770750046	-20.5905151367188	0.00613799272105098	0.000618529506027699	-0.00457625929266214	0.00451462110504508
905	0.468180358409882	-0.730517208576202	-19.6814270019531	-0.00327756232582033	0.00418994715437293	0.00581331877037883	-0.0026282137259841
906	0.468180358409882	-0.0811685770750046	-19.6814270019531	-0.00425158534198999	0.00289124972186983	0.00159255252219737	-0.00814767740666866
907	1.11752903461456	-1.70454013347626	-19.6814270019531	0.00159255252219737	-0.00717365415766835	0.00191722682211548	0.000618529506027699
908	-0.830516874790192	0.568180024623871	-19.7463626861572	0.00159255252219737	-0.00327756232582033	0.00970941036939621	0.00548864435404539
909	-1.47986555099487	0.243505731225014	-19.4866237640381	0.00386527273803949	0.00256657530553639	0.00256657530553639	-0.00132951640989631
910	-2.12921404838562	0.568180024623871	-20.0710372924805	-0.0156151866540313	0.0100340843200684	-0.00197886489331722	0.000618529506027699
911	-1.47986555099487	0.243505731225014	-20.4606456756592	0.000293855206109583	0.00126787810586393	-0.0172385573387146	-0.00100484199356288
912	0.468180358409882	0.892854392528534	-20.4606456756592	-0.00619963090866804	-0.000680167751852423	-0.00879702530801296	-0.000680167751852423
913	0.468180358409882	-0.405842900276184	-20.4606456756592	-0.00165419070981443	-0.000355493422830477	-0.0195112787187099	-3.08191010844894e-05
914	1.11752903461456	-1.05519151687622	-19.5515575408936	-3.08191010844894e-05	0.00256657530553639	-0.0266541130840778	-0.00230353930965066
915	1.11752903461456	0.568180024623871	-19.8112964630127	-0.00165419070981443	0.000293855206109583	-0.0198359526693821	-0.00490093370899558
916	-0.181168273091316	-0.730517208576202	-19.9411678314209	0.00159255252219737	-0.00457625929266214	-0.0211346503347158	0.00289124972186983
917	1.11752903461456	-1.05519151687622	-19.5515575408936	-0.00327756232582033	-0.00425158534198999	-0.0107450718060136	0.00321592413820326
918	-0.830516874790192	0.243505731225014	-20.0061016082764	0.00386527273803949	0.00191722682211548	-0.00425158534198999	0.00418994715437293
919	-2.12921404838562	0.243505731225014	-20.2658405303955	-0.00717365415766835	0.00808603875339031	0.00191722682211548	-0.00392691092565656
920	0.468180358409882	-0.405842900276184	-19.6164932250977	-0.00327756232582033	0.00711201597005129	-0.00100484199356288	0.00516396993771195
921	1.11752903461456	-0.405842900276184	-19.421688079834	-0.0026282137259841	0.000943203864153475	0.00516396993771195	-0.000680167751852423
922	-0.181168273091316	-1.05519151687622	-19.421688079834	-0.00132951640989631	-0.00360223650932312	0.0217223595827818	0.00581331877037883
923	-0.830516874790192	0.243505731225014	-19.6814270019531	0.00126787810586393	0.00126787810586393	0.0304885655641556	-0.00197886489331722
924	-0.181168273091316	0.243505731225014	-20.0061016082764	0.00873538758605719	0.00711201597005129	0.01100810803473	-0.00295288790948689
925	1.11752903461456	-1.37986588478088	-19.4866237640381	-0.00197886489331722	-0.00360223650932312	0.000293855206109583	-0.00425158534198999
926	-0.181168273091316	-0.730517208576202	-19.7463626861572	0.00516396993771195	-0.00749832857400179	-0.00132951640989631	-0.00749832857400179
927	-0.830516874790192	-1.05519151687622	-18.9022083282471	-3.08191010844894e-05	-0.00197886489331722	0.00646266713738441	0.0022419011220336
928	1.11752903461456	-0.730517208576202	-19.0970134735107	-0.00392691092565656	0.00581331877037883	0.00191722682211548	0.00581331877037883
929	-2.77856278419495	1.21752870082855	-19.4866237640381	-0.00652430532500148	0.00678734155371785	0.00613799272105098	0.00841071270406246
930	-2.12921404838562	0.243505731225014	-19.7463626861572	-0.00684897974133492	0.00711201597005129	-0.0133424662053585	0.00354059832170606
931	-0.181168273091316	0.568180024623871	-20.0710372924805	-0.00360223650932312	-0.00425158534198999	-0.0026282137259841	0.0022419011220336
932	1.11752903461456	-0.405842900276184	-20.0061016082764	-0.00490093370899558	0.000618529506027699	-0.00425158534198999	-0.00132951640989631
933	1.11752903461456	-0.730517208576202	-19.7463626861572	0.000618529506027699	-0.00847235135734081	-0.0110697457566857	0.00256657530553639
934	-2.12921404838562	0.243505731225014	-19.7463626861572	-0.00295288790948689	0.00386527273803949	-0.00295288790948689	-0.00684897974133492
935	1.11752903461456	-2.02921438217163	-19.2918186187744	0.00386527273803949	0.00418994715437293	-0.00684897974133492	0.000293855206109583
936	2.41622614860535	-1.70454013347626	-19.4866237640381	0.00418994715437293	-0.00425158534198999	-0.00230353930965066	-0.00717365415766835
937	0.468180358409882	-0.405842900276184	-20.1359710693359	-0.00490093370899558	-0.00165419070981443	-0.00132951640989631	0.00289124972186983
938	-0.830516874790192	-0.405842900276184	-20.3957118988037	-0.00197886489331722	-0.00587495695799589	0.012956153601408	0.00711201597005129
939	-2.77856278419495	-0.0811685770750046	-19.8762321472168	-0.0117190945893526	0.0022419011220336	0.00289124972186983	-0.00295288790948689
940	-0.181168273091316	0.243505731225014	-19.8112964630127	-0.00100484199356288	0.00743668992072344	-0.00197886489331722	0.0022419011220336
941	0.468180358409882	0.568180024623871	-19.5515575408936	-0.00360223650932312	-3.08191010844894e-05	-0.00652430532500148	-0.000355493422830477
942	-0.181168273091316	0.243505731225014	-19.6814270019531	-0.000680167751852423	0.00191722682211548	-0.000355493422830477	0.00191722682211548
943	-0.181168273091316	0.568180024623871	-19.6814270019531	0.00516396993771195	0.000618529506027699	0.00516396993771195	0.00548864435404539
944	1.11752903461456	-1.05519151687622	-19.6814270019531	0.00191722682211548	0.00289124972186983	0.000943203864153475	0.000943203864153475
945	-0.830516874790192	-1.70454013347626	-19.6164932250977	0.00386527273803949	0.000618529506027699	-0.00717365415766835	-0.00425158534198999
946	-0.181168273091316	-0.0811685770750046	-19.6164932250977	-0.0026282137259841	-0.00132951640989631	-0.00717365415766835	-0.00360223650932312
947	-0.181168273091316	0.243505731225014	-19.7463626861572	-0.00555028254166245	0.00126787810586393	0.00191722682211548	-0.0026282137259841
948	-0.830516874790192	-0.730517208576202	-19.2918186187744	0.0022419011220336	0.00256657530553639	0.00548864435404539	0.00386527273803949
949	0.468180358409882	-0.730517208576202	-19.2918186187744	-0.000680167751852423	0.000943203864153475	-0.00425158534198999	0.0022419011220336
950	1.11752903461456	-0.0811685770750046	-19.2918186187744	0.00256657530553639	0.00613799272105098	-0.00555028254166245	-0.00490093370899558
951	1.11752903461456	-0.730517208576202	-19.6814270019531	0.00256657530553639	0.00321592413820326	-0.00522560812532902	-3.08191010844894e-05
952	1.11752903461456	-0.405842900276184	-19.8112964630127	-3.08191010844894e-05	0.0022419011220336	0.00256657530553639	0.00354059832170606
953	-1.47986555099487	0.243505731225014	-19.7463626861572	0.00191722682211548	0.00516396993771195	-0.00360223650932312	0.000618529506027699
954	1.11752903461456	-0.730517208576202	-20.1359710693359	-0.00425158534198999	0.00646266713738441	-0.00197886489331722	-0.0026282137259841
955	-0.181168273091316	-1.37986588478088	-19.2918186187744	0.00906006153672934	-0.00425158534198999	-0.00490093370899558	-0.00652430532500148
956	0.468180358409882	-1.37986588478088	-19.2918186187744	0.0022419011220336	-3.08191010844894e-05	-0.0136671401560307	-0.00327756232582033
957	-0.830516874790192	-0.405842900276184	-20.0710372924805	-0.00814767740666866	0.00386527273803949	-0.0143164889886975	-0.000355493422830477
958	-1.47986555099487	-0.405842900276184	-20.1359710693359	-0.00587495695799589	0.00548864435404539	-0.0156151866540313	0.00256657530553639
959	-2.12921404838562	-0.0811685770750046	-19.8112964630127	0.00386527273803949	0.00743668992072344	-0.0130177913233638	0.00808603875339031
960	-0.830516874790192	0.243505731225014	-19.7463626861572	0.00354059832170606	0.00321592413820326	-0.0172385573387146	-0.00295288790948689
961	1.11752903461456	0.892854392528534	-19.8762321472168	0.00678734155371785	0.00646266713738441	-0.0243813935667276	-0.00327756232582033
962	-0.181168273091316	0.243505731225014	-19.7463626861572	-0.00165419070981443	0.00191722682211548	-0.0217839982360601	0.00418994715437293
963	-0.181168273091316	0.892854392528534	-19.9411678314209	0.00743668992072344	0.000618529506027699	-0.0120437685400248	-0.00230353930965066
964	-0.181168273091316	-0.730517208576202	-19.6164932250977	0.000618529506027699	-0.00652430532500148	-0.0143164889886975	-0.00392691092565656
965	-0.830516874790192	-2.02921438217163	-19.5515575408936	0.00191722682211548	-0.00392691092565656	-0.0165892094373703	-0.00587495695799589
966	1.11752903461456	0.568180024623871	-19.8112964630127	0.00126787810586393	0.00483929552137852	-0.00912170019000769	-0.00814767740666866
967	-0.830516874790192	0.243505731225014	-19.6164932250977	-0.00522560812532902	0.000293855206109583	0.00613799272105098	0.00321592413820326
968	-2.12921404838562	-0.730517208576202	-19.1619491577148	-0.0120437685400248	-0.00490093370899558	0.00613799272105098	0.00386527273803949
969	0.468180358409882	-0.405842900276184	-19.421688079834	0.00776136433705688	0.00970941036939621	0.00841071270406246	-0.00132951640989631
970	1.11752903461456	-0.405842900276184	-20.2658405303955	-0.00490093370899558	0.00418994715437293	0.00418994715437293	-0.00522560812532902
971	1.11752903461456	-0.405842900276184	-20.3307762145996	0.00841071270406246	0.00483929552137852	-0.000680167751852423	-0.00977104809135199
972	-0.181168273091316	0.243505731225014	-20.5255813598633	-0.00619963090866804	-0.00457625929266214	0.0168522447347641	-0.000355493422830477
973	-0.181168273091316	-0.0811685770750046	-20.6554508209229	0.00191722682211548	-3.08191010844894e-05	0.0100340843200684	0.00126787810586393
974	1.11752903461456	-1.70454013347626	-20.0061016082764	0.00418994715437293	-0.00555028254166245	0.00841071270406246	-0.00295288790948689
975	-0.830516874790192	-0.730517208576202	-19.7463626861572	0.000943203864153475	-0.00197886489331722	-0.00392691092565656	-0.00587495695799589
976	0.468180358409882	-1.05519151687622	-20.0061016082764	-0.00392691092565656	-0.00295288790948689	-0.00327756232582033	-0.00587495695799589
977	-2.77856278419495	0.568180024623871	-20.3957118988037	-0.0123684434220195	-0.000680167751852423	0.00581331877037883	0.00613799272105098
978	-0.181168273091316	-0.405842900276184	-20.1359710693359	-0.0139918150380254	-0.00457625929266214	0.0142548503354192	0.00841071270406246
979	0.468180358409882	0.568180024623871	-20.3307762145996	0.00289124972186983	0.00581331877037883	-0.0026282137259841	-0.00230353930965066
980	-1.47986555099487	-0.0811685770750046	-20.2658405303955	-0.000355493422830477	0.000943203864153475	0.00289124972186983	-3.08191010844894e-05
981	0.468180358409882	-0.730517208576202	-20.0061016082764	-0.00165419070981443	0.00159255252219737	0.00256657530553639	0.000293855206109583
982	1.11752903461456	-0.730517208576202	-19.7463626861572	-0.00587495695799589	-0.0026282137259841	-0.0026282137259841	-3.08191010844894e-05
983	0.468180358409882	-1.37986588478088	-20.0710372924805	-0.00230353930965066	-0.00392691092565656	-0.00522560812532902	0.0022419011220336
984	-0.830516874790192	-1.05519151687622	-20.3957118988037	0.00646266713738441	-0.00197886489331722	0.000293855206109583	-0.00327756232582033
985	0.468180358409882	-0.730517208576202	-20.3957118988037	0.0116574559360743	0.00548864435404539	-0.0100957229733467	-0.00684897974133492
986	0.468180358409882	-0.730517208576202	-20.0061016082764	-0.00684897974133492	0.00418994715437293	-0.00197886489331722	-0.00684897974133492
987	-3.42791152000427	0.568180024623871	-20.20090675354	-0.00230353930965066	-0.00360223650932312	-0.0026282137259841	0.00678734155371785
988	-1.47986555099487	0.243505731225014	-19.8112964630127	-0.00522560812532902	0.00581331877037883	-0.00555028254166245	-0.00100484199356288
989	-0.181168273091316	0.243505731225014	-20.3307762145996	0.00938473641872406	0.00256657530553639	-0.00327756232582033	0.000293855206109583
990	-0.830516874790192	0.568180024623871	-20.6554508209229	0.00159255252219737	-3.08191010844894e-05	0.000293855206109583	-0.00295288790948689
991	-0.181168273091316	0.568180024623871	-20.3957118988037	0.0171769186854362	0.00321592413820326	0.00711201597005129	-0.00392691092565656
992	1.11752903461456	-0.0811685770750046	-20.20090675354	-0.00749832857400179	0.00289124972186983	0.00126787810586393	-3.08191010844894e-05
993	-0.181168273091316	-1.37986588478088	-20.0710372924805	0.00743668992072344	-0.00749832857400179	-0.00619963090866804	0.00289124972186983
994	0.468180358409882	-0.730517208576202	-20.1359710693359	0.00191722682211548	-0.000355493422830477	-0.00197886489331722	-0.00587495695799589
995	-0.830516874790192	0.568180024623871	-20.0710372924805	-0.00230353930965066	0.00808603875339031	-0.00912170019000769	-0.00392691092565656
996	-2.12921404838562	0.243505731225014	-20.3307762145996	-0.00879702530801296	-0.00425158534198999	-0.00490093370899558	-0.0100957229733467
997	-2.12921404838562	-0.405842900276184	-20.2658405303955	-0.00717365415766835	-0.00717365415766835	-0.00587495695799589	0.00646266713738441
998	1.7668776512146	-0.405842900276184	-20.1359710693359	0.0022419011220336	0.00159255252219737	0.00386527273803949	0.00548864435404539
999	0.468180358409882	0.243505731225014	-19.9411678314209	0.00678734155371785	-0.000355493422830477	-0.00490093370899558	0.00418994715437293
1000	-0.181168273091316	0.568180024623871	-20.0061016082764	-0.000680167751852423	0.00548864435404539	-0.00327756232582033	-0.00879702530801296
1001	-0.181168273091316	0.243505731225014	-20.0061016082764	0.000293855206109583	0.00516396993771195	0.00321592413820326	-0.00684897974133492
1002	-0.181168273091316	-0.405842900276184	-20.2658405303955	0.00191722682211548	-0.00522560812532902	-0.000355493422830477	0.00321592413820326
1003	0.468180358409882	-1.37986588478088	-20.20090675354	0.00548864435404539	-0.0130177913233638	-0.000355493422830477	-3.08191010844894e-05
1004	1.11752903461456	-1.05519151687622	-20.1359710693359	0.00483929552137852	0.00678734155371785	-0.00425158534198999	-0.00522560812532902
1005	-0.181168273091316	0.892854392528534	-20.2658405303955	0.0022419011220336	0.00516396993771195	-0.00814767740666866	-0.00749832857400179
1006	-2.12921404838562	-0.730517208576202	-19.6164932250977	-0.00944637414067984	0.00548864435404539	-0.00425158534198999	0.000943203864153475
1007	-2.12921404838562	0.568180024623871	-19.3567523956299	-0.00490093370899558	-0.00327756232582033	0.000293855206109583	0.00808603875339031
1008	1.11752903461456	-0.405842900276184	-19.8112964630127	-0.00360223650932312	-3.08191010844894e-05	-0.00587495695799589	0.00159255252219737
1009	2.41622614860535	0.568180024623871	-20.3957118988037	0.000618529506027699	0.00321592413820326	-0.00457625929266214	-0.00392691092565656
1010	-0.181168273091316	0.568180024623871	-20.5905151367188	-0.000355493422830477	0.00516396993771195	-0.00879702530801296	-0.00587495695799589
1011	-0.181168273091316	0.892854392528534	-20.3307762145996	-3.08191010844894e-05	0.00418994715437293	-0.0107450718060136	0.00256657530553639
1012	1.7668776512146	-0.405842900276184	-20.1359710693359	-0.00295288790948689	-0.00684897974133492	-0.0120437685400248	0.00581331877037883
1013	1.11752903461456	-1.70454013347626	-19.8762321472168	0.00321592413820326	0.000618529506027699	-0.00457625929266214	0.000618529506027699
1014	-0.181168273091316	0.892854392528534	-19.6814270019531	0.00191722682211548	0.00354059832170606	-0.00814767740666866	-0.00165419070981443
1015	0.468180358409882	0.568180024623871	-20.20090675354	-0.00457625929266214	0.00516396993771195	-0.0117190945893526	0.0022419011220336
1016	-1.47986555099487	-0.0811685770750046	-20.20090675354	-0.0100957229733467	-0.000355493422830477	-0.00944637414067984	-0.00197886489331722
1017	-2.12921404838562	0.243505731225014	-20.20090675354	-0.00392691092565656	-0.00100484199356288	0.000293855206109583	0.00126787810586393
1018	1.11752903461456	-0.730517208576202	-19.8112964630127	0.00126787810586393	-0.000355493422830477	0.00386527273803949	-0.000680167751852423
1019	0.468180358409882	-0.405842900276184	-20.5255813598633	-0.00100484199356288	0.000618529506027699	0.00451462110504508	-0.00457625929266214
1020	-0.181168273091316	-0.405842900276184	-20.2658405303955	-0.00197886489331722	0.00548864435404539	-0.00295288790948689	-0.00782300252467394
1021	-0.181168273091316	0.243505731225014	-19.9411678314209	0.00386527273803949	0.00159255252219737	0.00678734155371785	-0.00717365415766835
1022	1.11752903461456	-1.70454013347626	-19.8112964630127	0.00354059832170606	-0.00587495695799589	0.00289124972186983	-0.00100484199356288
1023	2.41622614860535	-1.37986588478088	-19.6814270019531	-3.08191010844894e-05	-0.00425158534198999	0.0116574559360743	-0.000355493422830477
1024	-0.181168273091316	0.568180024623871	-20.3307762145996	0.00451462110504508	0.000618529506027699	0.0152288740500808	0.0022419011220336
1025	0.468180358409882	-0.730517208576202	-20.3307762145996	-0.00197886489331722	-0.0026282137259841	0.00126787810586393	-0.00295288790948689
1026	-2.12921404838562	-1.37986588478088	-19.8762321472168	-0.0107450718060136	-0.00100484199356288	-3.08191010844894e-05	-0.00165419070981443
1027	-0.830516874790192	0.568180024623871	-20.0061016082764	-0.00197886489331722	-0.00360223650932312	0.00386527273803949	0.00906006153672934
1028	1.7668776512146	-0.730517208576202	-19.9411678314209	-0.00100484199356288	0.000943203864153475	-0.0146411629393697	0.00418994715437293
1029	0.468180358409882	-0.730517208576202	-20.0710372924805	0.00289124972186983	0.00483929552137852	-0.0110697457566857	-0.00165419070981443
1030	1.11752903461456	-0.730517208576202	-19.8112964630127	0.000943203864153475	0.00354059832170606	-0.0299008563160896	0.00354059832170606
1031	1.11752903461456	-0.730517208576202	-20.0710372924805	-0.00392691092565656	-0.000355493422830477	-0.0286021586507559	-0.00912170019000769
1032	0.468180358409882	-1.70454013347626	-20.0061016082764	-0.0026282137259841	-0.0149658378213644	-0.0227580219507217	0.00516396993771195
1033	0.468180358409882	-1.70454013347626	-19.8112964630127	-0.0026282137259841	-0.00360223650932312	-0.0211346503347158	0.00451462110504508
1034	-0.830516874790192	0.568180024623871	-19.8762321472168	0.000943203864153475	0.00256657530553639	-0.0120437685400248	-0.0026282137259841
1035	-0.830516874790192	-0.405842900276184	-20.1359710693359	-0.00132951640989631	0.00289124972186983	-0.0120437685400248	-0.00327756232582033
1036	-0.181168273091316	-0.405842900276184	-19.6164932250977	-0.00717365415766835	0.00191722682211548	-0.017887907102704	-0.00555028254166245
1037	-0.181168273091316	1.21752870082855	-19.8112964630127	-0.00165419070981443	-0.00522560812532902	0.000618529506027699	-0.00555028254166245
1038	1.11752903461456	-0.730517208576202	-19.4866237640381	0.00289124972186983	-0.00360223650932312	0.00548864435404539	0.00321592413820326
1039	1.11752903461456	-0.405842900276184	-20.20090675354	0.00126787810586393	0.00321592413820326	0.0123068047687411	-3.08191010844894e-05
1040	1.11752903461456	-0.405842900276184	-19.421688079834	0.00646266713738441	0.00451462110504508	0.0178262684494257	0.00808603875339031
1041	1.11752903461456	-1.05519151687622	-19.3567523956299	-0.00619963090866804	0.00418994715437293	0.0194496400654316	-0.00392691092565656
1042	1.7668776512146	-1.70454013347626	-19.7463626861572	-0.00425158534198999	-0.00425158534198999	0.011982130818069	0.00191722682211548
1043	0.468180358409882	-1.37986588478088	-20.20090675354	-0.000680167751852423	0.00191722682211548	0.00776136433705688	0.00191722682211548
1044	-0.181168273091316	-0.0811685770750046	-20.2658405303955	-0.00457625929266214	0.00451462110504508	0.00516396993771195	-0.00457625929266214
1045	-0.830516874790192	-0.405842900276184	-20.0710372924805	-0.00230353930965066	0.00516396993771195	-0.00197886489331722	-0.0026282137259841
1046	-0.830516874790192	-0.405842900276184	-19.8762321472168	0.000618529506027699	0.00938473641872406	-0.00230353930965066	0.00354059832170606
1047	-0.830516874790192	0.243505731225014	-20.1359710693359	-0.00165419070981443	0.00354059832170606	0.00159255252219737	-0.00230353930965066
1048	-0.830516874790192	-0.0811685770750046	-20.1359710693359	0.000618529506027699	-0.00392691092565656	0.00938473641872406	0.00159255252219737
1049	1.7668776512146	-0.730517208576202	-20.5255813598633	0.00126787810586393	0.00646266713738441	0.000618529506027699	-0.00230353930965066
1050	1.7668776512146	-0.405842900276184	-20.0710372924805	-0.00425158534198999	0.0022419011220336	-0.00360223650932312	-0.00912170019000769
1051	0.468180358409882	-0.730517208576202	-20.0710372924805	-0.000355493422830477	0.00256657530553639	0.00483929552137852	-0.00165419070981443
1052	1.11752903461456	-2.02921438217163	-20.0061016082764	-0.00230353930965066	-0.0149658378213644	0.00451462110504508	0.00159255252219737
1053	-0.830516874790192	0.243505731225014	-20.20090675354	-0.00522560812532902	-0.00425158534198999	0.00678734155371785	0.00516396993771195
1054	-0.830516874790192	0.243505731225014	-20.0061016082764	-0.00587495695799589	-0.000680167751852423	-0.00100484199356288	0.00386527273803949
1055	-0.830516874790192	-0.730517208576202	-19.6164932250977	-0.0110697457566857	0.0100340843200684	-0.00360223650932312	-0.00522560812532902
1056	-2.77856278419495	0.243505731225014	-19.8762321472168	-0.0026282137259841	-0.00522560812532902	-0.00100484199356288	0.00776136433705688
1057	1.11752903461456	-0.0811685770750046	-20.3307762145996	0.00289124972186983	0.00289124972186983	-0.00425158534198999	0.00581331877037883
1058	-0.830516874790192	0.568180024623871	-20.3307762145996	0.0022419011220336	0.000293855206109583	-0.00230353930965066	-0.00555028254166245
1059	1.11752903461456	-0.405842900276184	-19.9411678314209	0.00159255252219737	-0.00295288790948689	0.00289124972186983	-0.00457625929266214
1060	1.11752903461456	-0.730517208576202	-19.8112964630127	0.00159255252219737	-0.000355493422830477	0.00256657530553639	0.00354059832170606
1061	1.7668776512146	-1.05519151687622	-20.1359710693359	-0.000355493422830477	-0.00132951640989631	-0.0182125810533762	0.00289124972186983
1062	1.11752903461456	-2.35388875007629	-20.0710372924805	0.000293855206109583	-0.00197886489331722	-0.0146411629393697	0.00808603875339031
1063	-0.181168273091316	-0.0811685770750046	-19.8762321472168	0.000618529506027699	-0.00684897974133492	-0.00522560812532902	-0.00360223650932312
1064	0.468180358409882	0.568180024623871	-19.7463626861572	-0.00457625929266214	0.00711201597005129	-0.00490093370899558	0.00386527273803949
1065	-0.830516874790192	-0.0811685770750046	-19.8762321472168	-0.00425158534198999	0.00159255252219737	-0.0156151866540313	-0.000680167751852423
1066	-2.12921404838562	0.568180024623871	-20.0061016082764	-0.00490093370899558	0.00678734155371785	-0.0165892094373703	-0.00295288790948689
1067	1.11752903461456	-0.405842900276184	-20.0061016082764	-0.00100484199356288	-0.00847235135734081	-0.0107450718060136	0.00126787810586393
1068	-0.830516874790192	0.243505731225014	-20.5905151367188	-3.08191010844894e-05	0.000293855206109583	-0.00555028254166245	-0.000680167751852423
1069	-0.181168273091316	0.568180024623871	-20.3957118988037	0.00678734155371785	0.00354059832170606	-0.00912170019000769	0.00743668992072344
1070	1.11752903461456	-1.05519151687622	-19.9411678314209	0.00548864435404539	0.00613799272105098	-0.00749832857400179	-0.00749832857400179
1071	1.7668776512146	-0.730517208576202	-19.9411678314209	-0.0026282137259841	0.00126787810586393	-0.00100484199356288	-0.00392691092565656
1072	-0.830516874790192	-0.405842900276184	-19.8762321472168	0.00581331877037883	-0.00619963090866804	0.00841071270406246	0.01100810803473
1073	1.11752903461456	0.243505731225014	-19.9411678314209	0.00418994715437293	-0.00879702530801296	0.00289124972186983	0.00289124972186983
1074	0.468180358409882	-0.0811685770750046	-20.0710372924805	0.000943203864153475	-0.00100484199356288	0.000943203864153475	0.000618529506027699
1075	-2.77856278419495	0.568180024623871	-20.1359710693359	-0.000355493422830477	0.00321592413820326	0.000293855206109583	-0.00587495695799589
1076	-2.77856278419495	0.568180024623871	-20.4606456756592	-0.00425158534198999	-0.000680167751852423	0.00613799272105098	-0.00132951640989631
1077	1.7668776512146	-0.730517208576202	-20.0710372924805	-0.00555028254166245	0.00159255252219737	0.011982130818069	0.00646266713738441
1078	-0.181168273091316	0.243505731225014	-20.2658405303955	0.0142548503354192	-0.00587495695799589	-3.08191010844894e-05	0.00321592413820326
1079	-0.830516874790192	0.892854392528534	-20.5905151367188	-0.000680167751852423	0.000618529506027699	0.00191722682211548	-0.000680167751852423
1080	-0.830516874790192	0.243505731225014	-20.0710372924805	0.00354059832170606	0.00970941036939621	0.0022419011220336	-0.00490093370899558
1081	-0.181168273091316	-0.0811685770750046	-20.3957118988037	-0.00197886489331722	-0.00197886489331722	-0.0026282137259841	-0.000355493422830477
1082	-0.181168273091316	-0.730517208576202	-20.3307762145996	0.000943203864153475	-0.00717365415766835	-0.0026282137259841	0.000943203864153475
1083	-0.830516874790192	0.243505731225014	-20.2658405303955	-0.0130177913233638	-0.00197886489331722	-0.00165419070981443	-0.00749832857400179
1084	1.11752903461456	-0.730517208576202	-20.1359710693359	0.00516396993771195	0.00126787810586393	0.0116574559360743	0.000293855206109583
1085	-2.77856278419495	0.243505731225014	-20.0061016082764	-0.00555028254166245	0.00581331877037883	-0.00619963090866804	-0.00749832857400179
1086	0.468180358409882	-0.0811685770750046	-20.0710372924805	-0.00684897974133492	0.0022419011220336	-0.00165419070981443	-0.000355493422830477
1087	1.11752903461456	-0.0811685770750046	-20.2658405303955	-0.00165419070981443	-0.000355493422830477	0.00126787810586393	0.00289124972186983
1088	0.468180358409882	0.243505731225014	-20.5255813598633	-0.00230353930965066	0.00256657530553639	0.00256657530553639	-0.00165419070981443
1089	-0.181168273091316	0.568180024623871	-20.4606456756592	-0.00100484199356288	0.00289124972186983	0.0106834331527352	-0.0026282137259841
1090	-0.181168273091316	-0.0811685770750046	-19.7463626861572	-0.000680167751852423	0.0132808275520802	-0.0026282137259841	-0.00912170019000769
1091	0.468180358409882	-1.05519151687622	-19.6814270019531	-0.00457625929266214	0.000943203864153475	-0.00555028254166245	0.00418994715437293
1092	0.468180358409882	0.243505731225014	-19.9411678314209	-0.00100484199356288	-0.00457625929266214	0.00386527273803949	-0.000680167751852423
1093	-0.181168273091316	0.243505731225014	-20.20090675354	-0.00295288790948689	-0.000680167751852423	-0.0126931173726916	-0.00327756232582033
1094	0.468180358409882	-0.730517208576202	-20.1359710693359	-0.00360223650932312	0.012956153601408	-0.0110697457566857	0.00776136433705688
1095	-2.12921404838562	0.568180024623871	-20.2658405303955	-0.00555028254166245	0.0113327819854021	-0.0175632312893867	-0.00197886489331722
1096	0.468180358409882	0.243505731225014	-20.2658405303955	-3.08191010844894e-05	0.00938473641872406	-0.0237320438027382	0.00516396993771195
1097	-0.830516874790192	0.243505731225014	-20.5255813598633	-0.00197886489331722	0.00289124972186983	-0.00360223650932312	0.00159255252219737
1098	1.11752903461456	-0.730517208576202	-20.1359710693359	-0.000680167751852423	-0.000680167751852423	-0.017887907102704	-0.00295288790948689
1099	1.7668776512146	-0.405842900276184	-19.7463626861572	0.000618529506027699	0.00418994715437293	-0.0159398596733809	0.00548864435404539
1100	1.11752903461456	-0.730517208576202	-20.4606456756592	-0.00197886489331722	0.000293855206109583	-0.0182125810533762	0.000943203864153475
1101	-0.181168273091316	-1.70454013347626	-20.5255813598633	-0.00717365415766835	-0.00782300252467394	-0.0123684434220195	-0.00490093370899558
1102	1.7668776512146	-1.05519151687622	-20.1359710693359	-0.000680167751852423	-0.00327756232582033	0.000943203864153475	0.0113327819854021
1103	-0.830516874790192	0.892854392528534	-20.2658405303955	0.00191722682211548	-0.00490093370899558	0.0132808275520802	-0.00132951640989631
1104	-0.830516874790192	-0.730517208576202	-20.20090675354	-0.00619963090866804	0.00191722682211548	0.0181509424000978	0.00646266713738441
1105	-2.12921404838562	0.243505731225014	-20.20090675354	-0.00879702530801296	0.00483929552137852	0.0022419011220336	-0.00197886489331722
1106	1.11752903461456	-0.730517208576202	-20.1359710693359	-0.00230353930965066	0.00191722682211548	0.00289124972186983	-0.00392691092565656
1107	-0.181168273091316	-0.405842900276184	-20.5255813598633	-0.00360223650932312	0.00159255252219737	0.0191249661147594	0.00873538758605719
1108	0.468180358409882	-0.405842900276184	-20.6554508209229	-0.00165419070981443	-0.00360223650932312	0.01100810803473	-0.00132951640989631
1109	-0.181168273091316	0.243505731225014	-20.20090675354	-0.00587495695799589	0.00678734155371785	0.0106834331527352	0.00126787810586393
1110	0.468180358409882	-0.405842900276184	-20.1359710693359	0.00321592413820326	0.00321592413820326	0.00646266713738441	-0.00360223650932312
1111	-0.830516874790192	-0.405842900276184	-19.6164932250977	0.00159255252219737	-0.00132951640989631	-0.0026282137259841	-0.00230353930965066
1112	-0.181168273091316	-0.0811685770750046	-19.9411678314209	0.00256657530553639	-0.00165419070981443	0.0022419011220336	0.00483929552137852
1113	-0.830516874790192	0.243505731225014	-20.3307762145996	0.00516396993771195	-0.00652430532500148	0.00970941036939621	-0.00392691092565656
1114	-2.12921404838562	0.243505731225014	-20.3307762145996	-0.00165419070981443	0.00711201597005129	0.00386527273803949	0.00159255252219737
1115	-1.47986555099487	-0.0811685770750046	-19.8112964630127	-0.00782300252467394	0.00613799272105098	-0.00814767740666866	0.00386527273803949
1116	1.11752903461456	-0.730517208576202	-20.20090675354	0.00159255252219737	-0.00165419070981443	0.00354059832170606	-3.08191010844894e-05
1117	-0.830516874790192	0.568180024623871	-20.3307762145996	0.00483929552137852	0.0022419011220336	0.00970941036939621	0.00159255252219737
1118	1.11752903461456	-1.05519151687622	-20.0061016082764	-0.00652430532500148	0.00289124972186983	0.00256657530553639	-3.08191010844894e-05
1119	1.11752903461456	-0.730517208576202	-19.8762321472168	0.00418994715437293	0.00191722682211548	0.00159255252219737	-0.000680167751852423
1120	1.7668776512146	-1.37986588478088	-20.20090675354	0.0100340843200684	-0.000680167751852423	-0.00749832857400179	-0.00782300252467394
1121	1.11752903461456	-2.02921438217163	-20.0061016082764	0.00289124972186983	-0.00425158534198999	-0.00879702530801296	-0.00100484199356288
1122	-1.47986555099487	-0.730517208576202	-19.9411678314209	-0.00230353930965066	0.000618529506027699	-0.0120437685400248	0.00743668992072344
1123	-0.830516874790192	-0.0811685770750046	-20.20090675354	-0.00522560812532902	-0.00684897974133492	-0.0104203969240189	0.00483929552137852
1124	-1.47986555099487	-0.405842900276184	-19.421688079834	-0.00944637414067984	0.00678734155371785	-0.00555028254166245	-0.000680167751852423
1125	-1.47986555099487	-0.0811685770750046	-19.3567523956299	0.00516396993771195	0.00386527273803949	-0.0185372550040483	-0.00457625929266214
1126	0.468180358409882	-0.405842900276184	-19.6164932250977	-0.00360223650932312	0.00126787810586393	-0.0113944197073579	-0.00457625929266214
1127	-0.830516874790192	0.568180024623871	-19.9411678314209	-0.00587495695799589	-0.000680167751852423	-0.00327756232582033	0.00906006153672934
1128	1.7668776512146	-0.730517208576202	-19.8112964630127	0.00191722682211548	-0.00132951640989631	0.00289124972186983	0.00191722682211548
1129	1.11752903461456	0.892854392528534	-19.6814270019531	0.00451462110504508	0.00873538758605719	-0.00360223650932312	-0.00197886489331722
1130	0.468180358409882	-0.405842900276184	-19.6164932250977	0.000943203864153475	-0.00230353930965066	-0.00295288790948689	-0.00879702530801296
1131	-0.830516874790192	-0.405842900276184	-19.5515575408936	-0.00132951640989631	-0.00425158534198999	-0.00457625929266214	-0.00327756232582033
1132	-0.830516874790192	0.892854392528534	-19.6164932250977	-0.00912170019000769	0.0116574559360743	-0.0107450718060136	0.00321592413820326
1133	-0.830516874790192	-0.730517208576202	-20.20090675354	-0.00717365415766835	0.00159255252219737	-0.00684897974133492	0.011982130818069
1134	-0.181168273091316	-0.405842900276184	-20.20090675354	-0.00132951640989631	0.0022419011220336	-0.00912170019000769	-0.00457625929266214
1135	-0.830516874790192	0.568180024623871	-20.3957118988037	-0.00165419070981443	0.00841071270406246	-0.0139918150380254	-0.00295288790948689
1136	1.7668776512146	-1.05519151687622	-20.3307762145996	-0.00392691092565656	0.00289124972186983	-0.00490093370899558	-0.00652430532500148
1137	-0.181168273091316	0.568180024623871	-20.3307762145996	-0.00327756232582033	-0.00132951640989631	-0.00100484199356288	-0.000355493422830477
1138	-0.181168273091316	-0.0811685770750046	-19.6814270019531	0.00159255252219737	-0.00165419070981443	0.00678734155371785	-0.000680167751852423
1139	1.11752903461456	-1.05519151687622	-19.4866237640381	-0.00132951640989631	-0.00425158534198999	-0.00587495695799589	-0.00132951640989631
1140	1.11752903461456	-2.35388875007629	-19.8112964630127	0.01100810803473	-0.00717365415766835	-0.0185372550040483	-0.00295288790948689
1141	1.7668776512146	-1.05519151687622	-20.0061016082764	-0.00814767740666866	-0.000355493422830477	-0.017887907102704	-0.00295288790948689
1142	-0.181168273091316	0.568180024623871	-20.2658405303955	-0.00165419070981443	-0.00360223650932312	-0.00912170019000769	0.00191722682211548
1143	-2.77856278419495	0.892854392528534	-20.20090675354	-0.0133424662053585	0.00289124972186983	-0.00555028254166245	0.00906006153672934
1144	1.11752903461456	-1.05519151687622	-19.2918186187744	-0.00392691092565656	-0.00230353930965066	-0.00749832857400179	-0.00230353930965066
1145	-0.181168273091316	0.568180024623871	-19.421688079834	0.01100810803473	0.00386527273803949	-0.00717365415766835	-0.00652430532500148
1146	0.468180358409882	-0.730517208576202	-19.8112964630127	-0.00165419070981443	0.00256657530553639	-0.0104203969240189	-0.00977104809135199
1147	-0.181168273091316	0.243505731225014	-19.9411678314209	0.000618529506027699	-0.00165419070981443	-0.00165419070981443	0.00483929552137852
1148	1.7668776512146	-0.730517208576202	-19.6164932250977	0.00386527273803949	-0.00587495695799589	0.0181509424000978	0.000618529506027699
1149	1.7668776512146	-1.37986588478088	-19.5515575408936	-0.00100484199356288	-0.00197886489331722	0.0116574559360743	-0.00392691092565656
1150	-0.830516874790192	-0.0811685770750046	-19.6814270019531	0.00159255252219737	0.00354059832170606	0.0223717093467712	-0.00425158534198999
1151	-0.181168273091316	0.243505731225014	-19.421688079834	-0.00392691092565656	0.000943203864153475	0.0230210572481155	0.00548864435404539
1152	-0.830516874790192	-0.0811685770750046	-20.3307762145996	-0.00327756232582033	0.00256657530553639	0.0113327819854021	-0.00230353930965066
1153	-0.830516874790192	-0.405842900276184	-19.6164932250977	-0.00425158534198999	-0.00749832857400179	0.0142548503354192	0.00646266713738441
1154	1.7668776512146	-0.730517208576202	-19.6164932250977	0.00418994715437293	0.0022419011220336	0.00581331877037883	0.00126787810586393
1155	-0.830516874790192	0.892854392528534	-19.8762321472168	-0.00165419070981443	0.00321592413820326	0.01100810803473	-3.08191010844894e-05
1156	1.7668776512146	-1.05519151687622	-19.7463626861572	-0.0026282137259841	0.00711201597005129	0.0022419011220336	-0.00652430532500148
1157	3.06557488441467	-0.405842900276184	-19.5515575408936	-0.00100484199356288	0.00321592413820326	0.00646266713738441	0.00516396993771195
1158	-0.181168273091316	0.892854392528534	-19.5515575408936	0.0022419011220336	0.000618529506027699	0.00743668992072344	-0.00425158534198999
1159	-0.181168273091316	-2.02921438217163	-19.5515575408936	0.00256657530553639	-0.00165419070981443	-0.00717365415766835	-0.00132951640989631
1160	0.468180358409882	-1.37986588478088	-19.6814270019531	0.00581331877037883	-0.00132951640989631	-0.00847235135734081	-0.00295288790948689
1161	-0.181168273091316	-0.730517208576202	-19.5515575408936	-3.08191010844894e-05	0.00776136433705688	-0.0117190945893526	-0.000680167751852423
1162	-2.12921404838562	0.243505731225014	-19.8762321472168	-0.0117190945893526	0.00289124972186983	-0.00555028254166245	0.00386527273803949
1163	-2.12921404838562	0.243505731225014	-19.8112964630127	-0.00230353930965066	0.000943203864153475	-0.0143164889886975	0.000293855206109583
1164	1.11752903461456	-1.05519151687622	-19.7463626861572	-0.00360223650932312	0.000943203864153475	-0.00879702530801296	-0.000680167751852423
1165	0.468180358409882	0.243505731225014	-19.6814270019531	0.00386527273803949	0.000293855206109583	-0.00587495695799589	-0.00327756232582033
1166	0.468180358409882	-0.405842900276184	-20.0061016082764	0.00418994715437293	0.00483929552137852	-0.0104203969240189	-0.00717365415766835
1167	-1.47986555099487	0.243505731225014	-19.8762321472168	0.00483929552137852	0.00354059832170606	-0.00587495695799589	0.000618529506027699
1168	1.7668776512146	-1.37986588478088	-19.6164932250977	0.00711201597005129	-0.00457625929266214	0.00159255252219737	-0.00165419070981443
1169	0.468180358409882	-1.70454013347626	-19.4866237640381	-0.000680167751852423	0.00256657530553639	-0.0107450718060136	-0.00165419070981443
1170	1.11752903461456	0.568180024623871	-19.7463626861572	-0.0026282137259841	0.00711201597005129	-0.0107450718060136	-0.000355493422830477
1171	-0.830516874790192	0.892854392528534	-19.5515575408936	-0.00230353930965066	0.00483929552137852	-0.00749832857400179	-0.00555028254166245
1172	-2.12921404838562	-1.05519151687622	-19.6814270019531	-0.00782300252467394	0.00191722682211548	-0.00425158534198999	0.00808603875339031
1173	1.11752903461456	-0.730517208576202	-19.6814270019531	-0.00230353930965066	-0.00555028254166245	0.00256657530553639	0.0022419011220336
1174	-0.181168273091316	-0.405842900276184	-20.20090675354	-0.00230353930965066	-0.00132951640989631	-0.0110697457566857	-0.00555028254166245
1175	-0.181168273091316	0.243505731225014	-20.0061016082764	-0.00132951640989631	0.00418994715437293	-0.00392691092565656	-0.00327756232582033
1176	1.11752903461456	-0.730517208576202	-19.4866237640381	0.00289124972186983	0.00808603875339031	0.000618529506027699	-0.0133424662053585
1177	2.41622614860535	-1.05519151687622	-19.4866237640381	-3.08191010844894e-05	-0.00717365415766835	0.00581331877037883	0.0113327819854021
1178	0.468180358409882	-0.730517208576202	-19.6164932250977	-0.00327756232582033	-0.0113944197073579	0.000618529506027699	0.00256657530553639
1179	-1.47986555099487	0.568180024623871	-19.6814270019531	-0.00295288790948689	0.00191722682211548	-0.00327756232582033	0.000943203864153475
1180	-1.47986555099487	-0.405842900276184	-19.6164932250977	-0.00197886489331722	0.00516396993771195	-0.00879702530801296	-0.000355493422830477
1181	-2.77856278419495	0.243505731225014	-19.7463626861572	-0.00555028254166245	0.00289124972186983	-0.00197886489331722	-0.000355493422830477
1182	-1.47986555099487	0.568180024623871	-19.6814270019531	-0.00230353930965066	-0.00132951640989631	-0.00555028254166245	0.012956153601408
1183	1.7668776512146	-0.730517208576202	-19.6814270019531	0.00808603875339031	0.00548864435404539	0.000618529506027699	-0.00100484199356288
1184	-0.181168273091316	-0.405842900276184	-19.3567523956299	-3.08191010844894e-05	0.00191722682211548	-0.0104203969240189	-0.00392691092565656
1185	-0.830516874790192	0.568180024623871	-19.3567523956299	0.00613799272105098	0.00321592413820326	-0.00814767740666866	-0.0104203969240189
1186	-0.181168273091316	0.243505731225014	-19.7463626861572	-0.0026282137259841	-0.00165419070981443	-0.0208099745213985	0.000943203864153475
1187	-1.47986555099487	-0.730517208576202	-20.0061016082764	-0.00327756232582033	-0.00619963090866804	-0.00490093370899558	-0.0026282137259841
1188	-0.181168273091316	-1.70454013347626	-19.4866237640381	-0.00100484199356288	-0.0100957229733467	-0.00879702530801296	0.00354059832170606
1189	0.468180358409882	-0.405842900276184	-19.4866237640381	0.000293855206109583	0.0132808275520802	-3.08191010844894e-05	-0.00392691092565656
1190	-0.181168273091316	-0.0811685770750046	-19.5515575408936	-0.00522560812532902	0.00451462110504508	0.00548864435404539	-0.00555028254166245
1191	-0.830516874790192	0.568180024623871	-19.7463626861572	-0.00197886489331722	0.00516396993771195	-0.00295288790948689	0.00516396993771195
1192	-0.830516874790192	1.21752870082855	-20.0061016082764	0.00646266713738441	-0.00977104809135199	0.00159255252219737	0.00613799272105098
1193	0.468180358409882	-0.405842900276184	-20.0061016082764	0.00126787810586393	0.0022419011220336	0.00678734155371785	0.0103587592020631
1194	1.7668776512146	-0.730517208576202	-19.8762321472168	0.00191722682211548	0.00776136433705688	-3.08191010844894e-05	-3.08191010844894e-05
1195	-0.181168273091316	0.243505731225014	-19.6814270019531	0.00970941036939621	0.00906006153672934	-0.00100484199356288	0.00386527273803949
1196	2.41622614860535	-1.37986588478088	-19.421688079834	0.00126787810586393	-0.00555028254166245	-0.00425158534198999	-0.0026282137259841
1197	1.7668776512146	-1.05519151687622	-19.2918186187744	0.0136055024340749	-0.00522560812532902	0.00516396993771195	0.000293855206109583
1198	1.11752903461456	-0.0811685770750046	-19.8762321472168	0.00191722682211548	-0.00360223650932312	0.0116574559360743	0.00321592413820326
1199	-1.47986555099487	0.243505731225014	-19.8762321472168	-0.00457625929266214	0.00548864435404539	0.00613799272105098	-0.00165419070981443
1200	-2.77856278419495	0.568180024623871	-19.9411678314209	-0.00619963090866804	0.00321592413820326	0.00808603875339031	0.00159255252219737
1201	0.468180358409882	-0.405842900276184	-19.6164932250977	0.00418994715437293	0.000618529506027699	-0.00392691092565656	-0.000355493422830477
1202	1.11752903461456	-0.730517208576202	-19.6164932250977	-0.00295288790948689	-0.00490093370899558	0.00516396993771195	0.00354059832170606
1203	-0.181168273091316	0.568180024623871	-19.2268829345703	-0.00684897974133492	0.0022419011220336	0.00418994715437293	-0.00230353930965066
1204	1.7668776512146	-0.405842900276184	-18.9022083282471	-0.00165419070981443	-0.000355493422830477	-0.000355493422830477	-0.0026282137259841
1205	1.11752903461456	-0.405842900276184	-19.6164932250977	-0.000355493422830477	0.00581331877037883	0.00906006153672934	-0.00944637414067984
1206	0.468180358409882	-2.02921438217163	-19.5515575408936	-0.00295288790948689	0.00354059832170606	0.00743668992072344	-0.00327756232582033
1207	-0.181168273091316	-0.0811685770750046	-19.8112964630127	0.00354059832170606	-0.00327756232582033	-3.08191010844894e-05	-0.00425158534198999
1208	1.11752903461456	-0.0811685770750046	-19.6164932250977	0.000293855206109583	0.00386527273803949	0.00548864435404539	-0.00132951640989631
1209	-0.830516874790192	-0.730517208576202	-19.421688079834	-0.00879702530801296	0.00256657530553639	-0.0100957229733467	0.000618529506027699
1210	-0.830516874790192	1.54220294952393	-19.4866237640381	-0.00230353930965066	0.00321592413820326	-0.00230353930965066	-0.00457625929266214
1211	-0.830516874790192	0.568180024623871	-19.6814270019531	-0.00392691092565656	-0.00522560812532902	-0.00295288790948689	-3.08191010844894e-05
1212	0.468180358409882	0.243505731225014	-20.20090675354	-0.0026282137259841	-0.00425158534198999	-0.00652430532500148	0.000293855206109583
1213	-0.181168273091316	0.892854392528534	-19.9411678314209	0.00256657530553639	0.00386527273803949	0.00386527273803949	-3.08191010844894e-05
1214	1.11752903461456	-0.730517208576202	-19.5515575408936	0.000943203864153475	0.00126787810586393	-0.00619963090866804	0.00678734155371785
1215	0.468180358409882	-1.70454013347626	-19.4866237640381	0.00289124972186983	0.00321592413820326	-0.00847235135734081	-0.00814767740666866
1216	-0.181168273091316	-0.730517208576202	-19.5515575408936	-0.00360223650932312	-0.00295288790948689	-0.0146411629393697	0.00191722682211548
1217	1.11752903461456	-0.730517208576202	-19.421688079834	-0.00587495695799589	-0.00652430532500148	-0.0159398596733809	0.000293855206109583
1218	-2.77856278419495	0.568180024623871	-19.9411678314209	-0.00490093370899558	-0.00684897974133492	-0.00944637414067984	0.00483929552137852
1219	-3.42791152000427	0.243505731225014	-19.8112964630127	-0.0026282137259841	0.00613799272105098	-0.0159398596733809	0.00646266713738441
1220	0.468180358409882	-0.0811685770750046	-20.0061016082764	0.00126787810586393	0.00483929552137852	-0.0195112787187099	-3.08191010844894e-05
1221	1.11752903461456	-0.730517208576202	-19.8762321472168	-0.000680167751852423	0.00678734155371785	-0.0136671401560307	0.000293855206109583
1222	-0.181168273091316	-0.730517208576202	-19.5515575408936	-0.00327756232582033	-0.00132951640989631	-0.0149658378213644	0.00906006153672934
1223	-0.181168273091316	0.243505731225014	-19.0320796966553	0.00483929552137852	-0.00490093370899558	0.00516396993771195	0.00321592413820326
1224	0.468180358409882	-0.730517208576202	-19.7463626861572	0.00159255252219737	-0.000355493422830477	0.00743668992072344	0.000618529506027699
1225	-0.181168273091316	-0.730517208576202	-19.9411678314209	0.00516396993771195	-0.00652430532500148	0.00841071270406246	-0.000680167751852423
1226	1.7668776512146	-0.405842900276184	-20.1359710693359	-0.00132951640989631	0.0113327819854021	0.0165275707840919	-0.00522560812532902
1227	-1.47986555099487	0.243505731225014	-20.3307762145996	-0.00457625929266214	0.00126787810586393	0.020423661917448	0.00613799272105098
1228	-0.830516874790192	-0.730517208576202	-20.0061016082764	0.00191722682211548	-0.00197886489331722	0.0282158460468054	0.00646266713738441
1229	-0.181168273091316	-0.405842900276184	-19.8762321472168	-0.00782300252467394	0.00418994715437293	0.00321592413820326	0.00159255252219737
1230	0.468180358409882	-1.05519151687622	-20.0710372924805	0.00743668992072344	0.00938473641872406	-0.00392691092565656	-0.00619963090866804
1231	1.11752903461456	-0.405842900276184	-20.7853202819824	-0.00230353930965066	0.00743668992072344	-0.0100957229733467	-0.00327756232582033
1232	1.11752903461456	-0.405842900276184	-20.20090675354	-0.00360223650932312	-0.00457625929266214	-0.0169138833880424	0.00126787810586393
1233	1.7668776512146	-0.730517208576202	-20.0061016082764	0.0123068047687411	-0.00360223650932312	-0.00717365415766835	0.00548864435404539
1234	-0.830516874790192	-0.405842900276184	-20.3307762145996	0.00776136433705688	-0.00165419070981443	-0.0104203969240189	-3.08191010844894e-05
1235	0.468180358409882	-1.37986588478088	-19.4866237640381	0.00483929552137852	-0.00132951640989631	-0.00977104809135199	0.00191722682211548
1236	-0.181168273091316	-0.730517208576202	-19.6814270019531	0.00191722682211548	0.00418994715437293	-0.0110697457566857	-0.00360223650932312
1237	-2.12921404838562	0.568180024623871	-20.2658405303955	-0.00749832857400179	-0.000355493422830477	-0.00132951640989631	0.00256657530553639
1238	-2.12921404838562	-0.730517208576202	-20.0710372924805	-0.00165419070981443	-0.00912170019000769	-0.00230353930965066	0.00678734155371785
1239	1.7668776512146	-0.730517208576202	-20.1359710693359	0.00386527273803949	0.00581331877037883	0.0022419011220336	-0.00360223650932312
1240	1.7668776512146	-0.730517208576202	-20.0061016082764	0.00418994715437293	0.00548864435404539	-0.00457625929266214	-0.00490093370899558
1241	1.7668776512146	-1.05519151687622	-20.3307762145996	0.00126787810586393	-0.000680167751852423	-0.00230353930965066	-0.00165419070981443
1242	1.11752903461456	-0.405842900276184	-19.9411678314209	0.0022419011220336	-0.00684897974133492	-0.00522560812532902	0.00548864435404539
1243	-0.830516874790192	-0.0811685770750046	-19.9411678314209	0.00191722682211548	0.000293855206109583	-0.00327756232582033	-0.00295288790948689
1244	0.468180358409882	-2.35388875007629	-20.2658405303955	0.000618529506027699	-0.00490093370899558	-0.00944637414067984	0.00354059832170606
1245	0.468180358409882	-0.405842900276184	-20.4606456756592	0.000618529506027699	0.0022419011220336	-0.00522560812532902	0.00418994715437293
1246	-0.181168273091316	-0.405842900276184	-20.1359710693359	-0.00197886489331722	0.00581331877037883	-0.0152905117720366	-0.0026282137259841
1247	-2.12921404838562	0.892854392528534	-20.5255813598633	-0.0100957229733467	0.00711201597005129	0.0116574559360743	0.00126787810586393
1248	-0.830516874790192	-0.405842900276184	-19.9411678314209	-0.00555028254166245	0.00678734155371785	0.01100810803473	0.00516396993771195
1249	2.41622614860535	-1.05519151687622	-20.0061016082764	-0.00295288790948689	0.00289124972186983	0.0136055024340749	0.00418994715437293
1250	1.11752903461456	-0.0811685770750046	-20.1359710693359	0.00159255252219737	0.00678734155371785	-0.00749832857400179	-0.00425158534198999
1251	1.11752903461456	-0.730517208576202	-20.20090675354	-0.00749832857400179	0.00581331877037883	-0.00197886489331722	0.00386527273803949
1252	0.468180358409882	-0.730517208576202	-20.1359710693359	-3.08191010844894e-05	-0.00100484199356288	0.0152288740500808	0.00159255252219737
1253	1.11752903461456	-1.37986588478088	-20.3957118988037	0.0113327819854021	-0.00522560812532902	0.0236704051494598	0.00678734155371785
1254	-0.181168273091316	-0.0811685770750046	-20.5255813598633	-0.00132951640989631	-0.00587495695799589	0.0149041991680861	0.0022419011220336
1255	1.11752903461456	-0.0811685770750046	-19.9411678314209	-0.0026282137259841	0.00126787810586393	0.0113327819854021	-0.00360223650932312
1256	-2.12921404838562	0.568180024623871	-19.7463626861572	0.00321592413820326	0.00613799272105098	0.0194496400654316	-0.00132951640989631
1257	-0.830516874790192	-0.405842900276184	-20.1359710693359	-0.00522560812532902	-0.00490093370899558	0.0243197549134493	0.00711201597005129
1258	0.468180358409882	0.568180024623871	-19.9411678314209	0.00516396993771195	-0.00587495695799589	0.0175015944987535	0.000293855206109583
1259	1.11752903461456	-0.405842900276184	-20.3307762145996	-3.08191010844894e-05	0.00418994715437293	-0.00555028254166245	-0.000355493422830477
1260	1.11752903461456	-0.405842900276184	-20.3307762145996	0.00354059832170606	-3.08191010844894e-05	-0.00197886489331722	-0.00230353930965066
1261	1.11752903461456	-0.405842900276184	-19.8762321472168	0.00483929552137852	-0.00425158534198999	-0.00490093370899558	0.00451462110504508
1262	0.468180358409882	0.243505731225014	-20.2658405303955	-0.00360223650932312	0.000943203864153475	0.000618529506027699	-0.00197886489331722
1263	-0.181168273091316	-0.405842900276184	-20.3957118988037	0.00126787810586393	-0.0188619289547205	0.00970941036939621	0.00354059832170606
1264	0.468180358409882	-0.405842900276184	-20.20090675354	0.00354059832170606	0.00126787810586393	0.01100810803473	-0.00360223650932312
1265	-0.830516874790192	0.243505731225014	-20.5905151367188	-0.00490093370899558	0.00191722682211548	-0.00652430532500148	-0.00749832857400179
1266	-3.42791152000427	0.243505731225014	-20.7203845977783	-0.00847235135734081	0.000293855206109583	-0.0100957229733467	-0.00457625929266214
1267	-0.181168273091316	0.568180024623871	-20.3957118988037	0.00126787810586393	-0.00360223650932312	0.00711201597005129	0.00354059832170606
1268	-0.830516874790192	0.892854392528534	-20.3307762145996	-0.00360223650932312	0.00711201597005129	0.0106834331527352	0.00126787810586393
1269	1.7668776512146	-0.730517208576202	-20.2658405303955	0.00483929552137852	0.00808603875339031	-0.00425158534198999	0.00841071270406246
1270	1.7668776512146	-0.730517208576202	-20.2658405303955	-0.00457625929266214	0.00483929552137852	-0.00327756232582033	0.00159255252219737
1271	1.11752903461456	-0.730517208576202	-19.9411678314209	0.0022419011220336	0.00126787810586393	-3.08191010844894e-05	-0.000355493422830477
1272	1.7668776512146	-2.02921438217163	-20.0710372924805	-3.08191010844894e-05	-0.00457625929266214	-0.00230353930965066	0.00841071270406246
1273	-0.181168273091316	0.243505731225014	-20.3307762145996	0.012956153601408	-0.00230353930965066	-0.0026282137259841	-0.00425158534198999
1274	-0.830516874790192	0.568180024623871	-20.3957118988037	0.00159255252219737	0.00289124972186983	-0.00522560812532902	0.00548864435404539
1275	-1.47986555099487	-0.405842900276184	-20.0061016082764	-0.0139918150380254	0.00256657530553639	-0.0227580219507217	0.000293855206109583
1276	-1.47986555099487	0.243505731225014	-20.3307762145996	-0.0139918150380254	0.00451462110504508	-0.0107450718060136	-0.0120437685400248
1277	0.468180358409882	-0.730517208576202	-20.0061016082764	-0.0026282137259841	-0.00327756232582033	-0.0107450718060136	0.00483929552137852
1278	-0.181168273091316	0.568180024623871	-20.5905151367188	-0.00652430532500148	0.000618529506027699	-0.000680167751852423	-0.0026282137259841
1279	-0.830516874790192	-0.0811685770750046	-20.4606456756592	-0.00425158534198999	0.000943203864153475	-0.00814767740666866	0.00613799272105098
1280	0.468180358409882	-0.0811685770750046	-20.3307762145996	-0.000680167751852423	0.000618529506027699	-0.00684897974133492	0.00159255252219737
1281	-0.830516874790192	-0.405842900276184	-20.1359710693359	-0.0026282137259841	-0.00944637414067984	-0.00684897974133492	-0.00749832857400179
1282	0.468180358409882	-0.0811685770750046	-20.0710372924805	0.00126787810586393	-0.0026282137259841	0.000943203864153475	0.00289124972186983
1283	0.468180358409882	0.568180024623871	-20.0710372924805	0.00354059832170606	0.000618529506027699	0.00321592413820326	0.00256657530553639
1284	-0.181168273091316	-0.0811685770750046	-19.8112964630127	-0.00652430532500148	0.00256657530553639	-0.00684897974133492	-0.000355493422830477
1285	-1.47986555099487	-0.0811685770750046	-20.3957118988037	-0.00944637414067984	0.0022419011220336	-0.0107450718060136	0.00321592413820326
1286	-0.830516874790192	0.568180024623871	-20.3307762145996	-0.00327756232582033	0.00581331877037883	-0.0130177913233638	-0.00327756232582033
1287	1.11752903461456	-0.730517208576202	-20.5255813598633	-0.00555028254166245	-0.00132951640989631	-0.00165419070981443	0.00906006153672934
1288	-0.181168273091316	0.568180024623871	-20.5255813598633	-0.000355493422830477	0.00289124972186983	-0.0146411629393697	0.00678734155371785
1289	-0.830516874790192	-0.0811685770750046	-20.0061016082764	0.00126787810586393	0.0103587592020631	-0.00230353930965066	-0.00619963090866804
1290	1.7668776512146	-0.730517208576202	-19.4866237640381	-0.000355493422830477	0.00483929552137852	-0.0172385573387146	0.00613799272105098
1291	1.11752903461456	-1.70454013347626	-20.20090675354	0.000293855206109583	-0.00587495695799589	-0.00912170019000769	-0.00100484199356288
1292	-0.830516874790192	-0.730517208576202	-20.3957118988037	-0.00392691092565656	-0.000680167751852423	-0.0156151866540313	0.0022419011220336
1293	-0.830516874790192	0.243505731225014	-20.5905151367188	-0.00652430532500148	0.00581331877037883	-0.0185372550040483	0.00873538758605719
1294	-1.47986555099487	-0.405842900276184	-20.3957118988037	-0.0136671401560307	0.00126787810586393	-0.00132951640989631	0.00418994715437293
1295	0.468180358409882	-0.405842900276184	-20.0710372924805	-0.00684897974133492	0.00646266713738441	-0.0130177913233638	-0.00360223650932312
1296	1.11752903461456	0.243505731225014	-20.2658405303955	0.000943203864153475	-0.00197886489331722	-0.00814767740666866	-0.00295288790948689
1297	1.7668776512146	-0.0811685770750046	-20.0061016082764	0.00451462110504508	0.00451462110504508	-0.0113944197073579	-0.00100484199356288
1298	-0.181168273091316	0.243505731225014	-20.5255813598633	-0.0026282137259841	0.00516396993771195	-0.00295288790948689	0.0126314787194133
1299	-0.181168273091316	0.243505731225014	-20.8502559661865	0.00646266713738441	-0.00555028254166245	0.0136055024340749	-0.00457625929266214
1300	-0.181168273091316	-1.05519151687622	-20.5905151367188	-0.00230353930965066	-0.00295288790948689	-0.00327756232582033	-0.000355493422830477
1301	-0.181168273091316	-0.0811685770750046	-20.4606456756592	0.000943203864153475	0.00418994715437293	-0.00490093370899558	-0.0107450718060136
1302	-0.830516874790192	0.243505731225014	-20.5905151367188	-0.00879702530801296	-0.00230353930965066	-0.00619963090866804	-3.08191010844894e-05
1303	-1.47986555099487	0.243505731225014	-20.2658405303955	-0.00717365415766835	0.00256657530553639	0.00548864435404539	0.00483929552137852
1304	0.468180358409882	-0.730517208576202	-20.0710372924805	0.00418994715437293	0.000618529506027699	0.000943203864153475	-0.000355493422830477
1305	-0.830516874790192	0.243505731225014	-20.7203845977783	0.000943203864153475	0.00418994715437293	-0.00782300252467394	-0.00295288790948689
1306	0.468180358409882	0.568180024623871	-20.8502559661865	0.00613799272105098	0.00548864435404539	-0.00717365415766835	0.000943203864153475
1307	1.7668776512146	-0.730517208576202	-20.3957118988037	-0.0026282137259841	-3.08191010844894e-05	-3.08191010844894e-05	-0.00619963090866804
1308	-0.830516874790192	0.243505731225014	-20.5905151367188	0.00711201597005129	-0.00360223650932312	0.00256657530553639	0.00646266713738441
1309	0.468180358409882	-1.05519151687622	-20.1359710693359	0.00386527273803949	0.00256657530553639	0.000618529506027699	-0.00197886489331722
1310	-0.181168273091316	-0.405842900276184	-19.8112964630127	-0.00100484199356288	-0.00392691092565656	0.00938473641872406	-0.00652430532500148
1311	-1.47986555099487	0.568180024623871	-20.0710372924805	0.000293855206109583	0.000618529506027699	-0.0026282137259841	0.00256657530553639
1312	-2.77856278419495	0.243505731225014	-20.7203845977783	-0.00652430532500148	0.00126787810586393	-0.000355493422830477	0.000293855206109583
1313	-2.77856278419495	0.568180024623871	-20.3957118988037	-0.00522560812532902	-0.000680167751852423	-0.000680167751852423	0.00191722682211548
1314	1.7668776512146	-1.05519151687622	-20.20090675354	-0.00100484199356288	0.00613799272105098	-0.00457625929266214	0.0022419011220336
1315	-0.830516874790192	0.568180024623871	-20.6554508209229	0.00386527273803949	0.00321592413820326	-0.00100484199356288	-0.00555028254166245
1316	-0.830516874790192	0.568180024623871	-20.4606456756592	0.00418994715437293	0.00776136433705688	-0.00847235135734081	-0.00392691092565656
1317	1.7668776512146	-0.730517208576202	-19.8762321472168	-0.00100484199356288	-0.0026282137259841	-0.000680167751852423	0.00418994715437293
1318	1.11752903461456	-0.0811685770750046	-20.5255813598633	-0.00360223650932312	-0.00295288790948689	-0.00587495695799589	0.00483929552137852
1319	-0.181168273091316	-0.730517208576202	-20.7203845977783	0.00159255252219737	-0.00327756232582033	-0.0100957229733467	0.00126787810586393
1320	-0.181168273091316	0.243505731225014	-20.7203845977783	0.0022419011220336	0.00646266713738441	-0.00295288790948689	-0.00782300252467394
1321	-2.12921404838562	0.243505731225014	-20.3957118988037	-0.000680167751852423	0.00581331877037883	-0.00360223650932312	-0.00684897974133492
1322	-2.12921404838562	0.568180024623871	-20.2658405303955	-0.00944637414067984	-0.000355493422830477	-0.00457625929266214	0.00289124972186983
1323	0.468180358409882	-0.0811685770750046	-19.9411678314209	-0.00392691092565656	-0.00360223650932312	0.00159255252219737	0.00483929552137852
1324	-0.181168273091316	-0.730517208576202	-19.6164932250977	0.00776136433705688	0.00743668992072344	0.000293855206109583	0.00483929552137852
1325	0.468180358409882	0.568180024623871	-20.6554508209229	0.00516396993771195	0.00289124972186983	-0.0204853005707264	-0.00295288790948689
1326	1.11752903461456	0.568180024623871	-20.5905151367188	0.00418994715437293	0.000618529506027699	-0.00619963090866804	0.000943203864153475
1327	1.7668776512146	-1.37986588478088	-19.5515575408936	0.000618529506027699	0.000618529506027699	0.0022419011220336	0.00451462110504508
1328	1.11752903461456	-0.405842900276184	-20.1359710693359	-0.00295288790948689	-0.000680167751852423	-0.00814767740666866	-0.00392691092565656
1329	-0.181168273091316	-0.730517208576202	-20.20090675354	0.00289124972186983	-0.00587495695799589	-0.00619963090866804	-0.00327756232582033
1330	0.468180358409882	0.243505731225014	-20.0710372924805	0.00451462110504508	0.00711201597005129	-0.0224333461374044	-0.00165419070981443
1331	-1.47986555099487	1.21752870082855	-19.4866237640381	-0.00847235135734081	0.00418994715437293	-0.0175632312893867	-0.00165419070981443
1332	-2.77856278419495	0.243505731225014	-19.8762321472168	-0.0120437685400248	-0.0026282137259841	-0.00717365415766835	0.00289124972186983
1333	1.11752903461456	-0.405842900276184	-20.0061016082764	-0.00457625929266214	0.0022419011220336	-0.0126931173726916	0.00548864435404539
1334	0.468180358409882	-1.05519151687622	-19.6814270019531	0.00613799272105098	0.00938473641872406	-0.0104203969240189	-0.00100484199356288
1335	0.468180358409882	-0.0811685770750046	-19.9411678314209	-0.00425158534198999	0.00548864435404539	-0.0221086721867323	-0.0100957229733467
1336	2.41622614860535	-0.0811685770750046	-20.3307762145996	0.0022419011220336	0.00451462110504508	-0.000355493422830477	-0.00490093370899558
1337	-0.181168273091316	-1.05519151687622	-19.8112964630127	-0.00555028254166245	-0.00717365415766835	0.0116574559360743	-0.0026282137259841
1338	1.7668776512146	-2.02921438217163	-20.0710372924805	0.00483929552137852	-0.00165419070981443	0.0152288740500808	0.00289124972186983
1339	1.7668776512146	0.243505731225014	-20.4606456756592	0.00873538758605719	-0.00165419070981443	0.0155535480007529	-0.00230353930965066
1340	-0.181168273091316	0.243505731225014	-20.3957118988037	0.00354059832170606	0.00581331877037883	-0.0110697457566857	-3.08191010844894e-05
1341	-2.77856278419495	0.568180024623871	-20.4606456756592	0.00451462110504508	0.00483929552137852	-0.0107450718060136	-0.0026282137259841
1342	-0.830516874790192	-0.730517208576202	-19.7463626861572	0.00451462110504508	0.0022419011220336	-0.0311995539814234	0.00646266713738441
1343	1.11752903461456	-1.05519151687622	-19.3567523956299	0.00289124972186983	0.00321592413820326	-0.0282774847000837	-0.00490093370899558
1344	-0.830516874790192	0.892854392528534	-19.7463626861572	0.00354059832170606	0.00646266713738441	-0.0201606266200542	0.00191722682211548
1345	0.468180358409882	-0.405842900276184	-19.9411678314209	-0.00360223650932312	0.00354059832170606	-0.0328229255974293	0.00159255252219737
1346	1.11752903461456	-0.405842900276184	-19.7463626861572	-0.00717365415766835	0.00613799272105098	-0.0250307414680719	0.0022419011220336
1347	-0.830516874790192	-1.05519151687622	-19.0970134735107	-0.00295288790948689	-0.00457625929266214	-0.00749832857400179	0.00386527273803949
1348	1.11752903461456	-2.35388875007629	-19.5515575408936	-0.00197886489331722	-0.00652430532500148	-0.00555028254166245	0.00646266713738441
1349	-0.830516874790192	0.243505731225014	-19.7463626861572	0.00386527273803949	0.00483929552137852	0.013930176384747	-0.00749832857400179
1350	-1.47986555099487	0.568180024623871	-18.9671440124512	-0.00392691092565656	0.00841071270406246	0.0278911720961332	-0.00555028254166245
1351	-2.77856278419495	0.568180024623871	-19.2918186187744	-0.0104203969240189	0.00483929552137852	0.0223717093467712	0.00126787810586393
1352	1.11752903461456	0.243505731225014	-19.9411678314209	-0.00100484199356288	-3.08191010844894e-05	0.01847561635077	0.00321592413820326
1353	1.11752903461456	-0.730517208576202	-19.4866237640381	-0.00457625929266214	0.00191722682211548	0.0165275707840919	0.00191722682211548
1354	-0.830516874790192	0.243505731225014	-19.9411678314209	0.0022419011220336	-3.08191010844894e-05	0.011982130818069	0.00159255252219737
1355	0.468180358409882	0.243505731225014	-19.8762321472168	-0.00360223650932312	0.00808603875339031	0.00841071270406246	-0.0123684434220195
1356	1.11752903461456	-1.05519151687622	-19.3567523956299	0.00711201597005129	0.00418994715437293	0.00289124972186983	-0.000355493422830477
1357	-0.830516874790192	-0.730517208576202	-18.9022083282471	-0.00230353930965066	-0.00457625929266214	0.0168522447347641	-0.00717365415766835
1358	1.11752903461456	-1.05519151687622	-19.7463626861572	-0.00392691092565656	-0.00619963090866804	0.0152288740500808	-3.08191010844894e-05
1359	1.7668776512146	-1.05519151687622	-19.5515575408936	-0.0123684434220195	0.00256657530553639	0.00289124972186983	-0.00165419070981443
1360	-1.47986555099487	-0.0811685770750046	-19.421688079834	-0.00522560812532902	0.00321592413820326	0.01100810803473	-0.00684897974133492
1361	-0.830516874790192	-1.05519151687622	-19.6164932250977	-0.00327756232582033	-0.00132951640989631	-0.00360223650932312	0.00191722682211548
1362	1.7668776512146	-0.405842900276184	-19.7463626861572	-0.00100484199356288	-0.00165419070981443	0.0132808275520802	0.000618529506027699
1363	-0.830516874790192	-0.0811685770750046	-19.421688079834	0.00191722682211548	-0.00522560812532902	0.00548864435404539	-0.00457625929266214
1364	0.468180358409882	-0.0811685770750046	-19.8112964630127	0.00451462110504508	-0.00100484199356288	0.00516396993771195	0.00126787810586393
1365	1.7668776512146	-0.730517208576202	-19.8112964630127	0.00516396993771195	-3.08191010844894e-05	0.000618529506027699	-0.00782300252467394
1366	1.7668776512146	-1.05519151687622	-19.7463626861572	0.00354059832170606	0.00354059832170606	0.000293855206109583	-0.00230353930965066
1367	0.468180358409882	-1.05519151687622	-19.8762321472168	-0.00457625929266214	-0.0110697457566857	0.00289124972186983	-0.00197886489331722
1368	1.11752903461456	-0.730517208576202	-19.0320796966553	0.00159255252219737	-0.00327756232582033	0.00483929552137852	0.00191722682211548
1369	1.11752903461456	-0.730517208576202	-19.3567523956299	0.00321592413820326	0.00646266713738441	0.00483929552137852	-0.00295288790948689
1370	-1.47986555099487	-0.405842900276184	-19.6164932250977	-0.00165419070981443	-0.00197886489331722	-0.00587495695799589	0.00321592413820326
1371	-0.181168273091316	-0.405842900276184	-19.8112964630127	-0.00522560812532902	0.00159255252219737	-0.00944637414067984	0.00126787810586393
1372	1.7668776512146	-1.05519151687622	-19.6814270019531	0.0022419011220336	0.00321592413820326	-0.00327756232582033	0.00354059832170606
1373	1.7668776512146	-0.0811685770750046	-19.8112964630127	-3.08191010844894e-05	-0.00944637414067984	0.00516396993771195	0.00354059832170606
1374	-0.181168273091316	0.243505731225014	-19.9411678314209	0.00678734155371785	0.00516396993771195	-0.00425158534198999	0.00289124972186983
1375	1.7668776512146	-0.730517208576202	-20.0061016082764	0.00159255252219737	0.00548864435404539	-0.0107450718060136	0.00711201597005129
1376	1.7668776512146	-0.730517208576202	-19.2918186187744	-0.00295288790948689	0.00418994715437293	-0.00457625929266214	-0.00360223650932312
1377	0.468180358409882	-0.730517208576202	-19.6164932250977	0.00970941036939621	-0.00879702530801296	0.00970941036939621	0.00386527273803949
1378	0.468180358409882	-1.05519151687622	-19.6814270019531	-0.00132951640989631	-0.000355493422830477	0.00906006153672934	-0.00295288790948689
1379	0.468180358409882	-0.730517208576202	-19.6164932250977	0.00126787810586393	0.00321592413820326	0.0194496400654316	0.00451462110504508
1380	-0.830516874790192	-0.730517208576202	-19.6814270019531	-0.00295288790948689	0.00776136433705688	-0.00847235135734081	0.00126787810586393
1381	-0.830516874790192	-0.405842900276184	-19.5515575408936	-0.00555028254166245	-0.00197886489331722	-0.0195112787187099	0.00159255252219737
1382	1.7668776512146	-0.405842900276184	-19.2268829345703	-0.00327756232582033	-0.00132951640989631	-0.00555028254166245	0.00126787810586393
1383	-0.830516874790192	0.568180024623871	-19.421688079834	-0.00230353930965066	0.00191722682211548	-0.00490093370899558	-0.00165419070981443
1384	-1.47986555099487	0.243505731225014	-20.0710372924805	0.00613799272105098	0.00581331877037883	-0.0182125810533762	0.00613799272105098
1385	1.7668776512146	-0.730517208576202	-19.6814270019531	-0.00425158534198999	0.0103587592020631	-0.0175632312893867	-0.000680167751852423
1386	-0.181168273091316	-1.05519151687622	-20.0710372924805	0.00451462110504508	0.000293855206109583	-0.0224333461374044	-0.00717365415766835
1387	-0.830516874790192	-0.405842900276184	-19.9411678314209	-0.00619963090866804	-0.00619963090866804	-0.00847235135734081	0.00354059832170606
1388	-0.830516874790192	-0.405842900276184	-19.4866237640381	0.00126787810586393	0.00581331877037883	-0.0162645354866982	-0.00327756232582033
1389	-0.830516874790192	-0.0811685770750046	-19.7463626861572	0.00126787810586393	0.00321592413820326	-0.0146411629393697	0.000618529506027699
1390	-1.47986555099487	-1.05519151687622	-19.7463626861572	-0.0026282137259841	0.00678734155371785	-0.0130177913233638	0.0022419011220336
1391	1.11752903461456	-0.730517208576202	-19.8112964630127	-0.000355493422830477	0.00321592413820326	-0.00912170019000769	-0.00165419070981443
1392	0.468180358409882	-0.0811685770750046	-19.6814270019531	-0.00522560812532902	0.00483929552137852	-3.08191010844894e-05	-0.00295288790948689
1393	-0.181168273091316	0.243505731225014	-20.0061016082764	-0.0026282137259841	0.00191722682211548	-3.08191010844894e-05	0.00970941036939621
1394	1.7668776512146	-0.730517208576202	-19.8762321472168	0.00678734155371785	-0.00230353930965066	0.000618529506027699	-0.00684897974133492
1395	-0.181168273091316	-0.0811685770750046	-19.4866237640381	0.00516396993771195	-0.0026282137259841	0.011982130818069	0.0022419011220336
1396	-0.830516874790192	-0.405842900276184	-19.4866237640381	0.00483929552137852	0.00191722682211548	0.00159255252219737	0.00386527273803949
1397	0.468180358409882	-2.02921438217163	-19.8762321472168	0.00548864435404539	-0.0130177913233638	0.0149041991680861	0.00483929552137852
1398	-0.181168273091316	-0.0811685770750046	-19.8762321472168	0.00159255252219737	0.000618529506027699	0.00191722682211548	0.00841071270406246
1399	-0.181168273091316	-0.730517208576202	-19.6814270019531	0.00548864435404539	-0.00132951640989631	0.0126314787194133	-0.00295288790948689
1400	-1.47986555099487	-0.405842900276184	-19.6164932250977	-0.00619963090866804	0.00451462110504508	-0.00425158534198999	-0.00165419070981443
1401	0.468180358409882	-1.05519151687622	-19.6164932250977	0.00126787810586393	-0.000680167751852423	-0.0026282137259841	-0.0107450718060136
1402	1.11752903461456	-0.405842900276184	-19.3567523956299	-0.00165419070981443	-0.00295288790948689	0.00418994715437293	-0.00230353930965066
1403	-0.181168273091316	0.568180024623871	-19.4866237640381	-0.00165419070981443	-0.00717365415766835	-0.00749832857400179	-0.00100484199356288
1404	-0.181168273091316	0.568180024623871	-20.1359710693359	0.00289124972186983	0.00873538758605719	-0.00619963090866804	0.000618529506027699
1405	1.11752903461456	-0.730517208576202	-19.6814270019531	0.00256657530553639	0.00516396993771195	-0.00197886489331722	-0.00717365415766835
1406	-0.181168273091316	-0.730517208576202	-19.2918186187744	-0.00100484199356288	0.000293855206109583	-0.0110697457566857	-0.00522560812532902
1407	1.11752903461456	-1.70454013347626	-19.421688079834	-0.00100484199356288	-0.00587495695799589	0.00483929552137852	-0.00522560812532902
1408	-0.181168273091316	-0.0811685770750046	-19.6814270019531	-0.00197886489331722	-0.00879702530801296	-0.00100484199356288	0.000293855206109583
1409	-0.830516874790192	0.243505731225014	-20.0061016082764	-0.00587495695799589	0.000618529506027699	-0.00392691092565656	-0.00490093370899558
1410	-2.77856278419495	0.892854392528534	-19.8112964630127	-0.00879702530801296	0.00613799272105098	-0.00197886489331722	-0.00360223650932312
1411	0.468180358409882	0.243505731225014	-20.20090675354	0.00256657530553639	0.00354059832170606	0.00581331877037883	-0.00652430532500148
1412	1.11752903461456	-0.730517208576202	-20.2658405303955	0.00321592413820326	0.00289124972186983	0.00808603875339031	0.00256657530553639
1413	0.468180358409882	-0.405842900276184	-19.8762321472168	-0.00295288790948689	0.000943203864153475	-0.00684897974133492	0.000943203864153475
1414	-0.181168273091316	-0.0811685770750046	-19.6814270019531	0.00808603875339031	0.00581331877037883	-0.0126931173726916	0.00646266713738441
1415	1.11752903461456	-1.37986588478088	-19.2918186187744	0.00354059832170606	0.00256657530553639	-0.0230826959013939	-0.00619963090866804
1416	-0.830516874790192	-0.730517208576202	-19.4866237640381	-0.00360223650932312	-0.00619963090866804	-0.0240567177534103	-0.00327756232582033
1417	2.41622614860535	-0.730517208576202	-19.6814270019531	0.000293855206109583	0.00321592413820326	-0.0139918150380254	0.00581331877037883
1418	-0.830516874790192	0.568180024623871	-20.3957118988037	-0.00392691092565656	-0.00944637414067984	-0.0156151866540313	-0.00457625929266214
1419	-2.77856278419495	0.243505731225014	-19.9411678314209	-0.0026282137259841	-0.00132951640989631	-0.0282774847000837	-0.00295288790948689
1420	0.468180358409882	-1.05519151687622	-19.6814270019531	0.000943203864153475	-0.00100484199356288	-0.0159398596733809	-0.00652430532500148
1421	0.468180358409882	-0.405842900276184	-19.4866237640381	-0.00944637414067984	-0.000355493422830477	-0.0146411629393697	-0.000680167751852423
1422	1.7668776512146	-0.730517208576202	-19.421688079834	0.00256657530553639	-0.00782300252467394	-0.00165419070981443	0.00386527273803949
1423	-0.830516874790192	-0.0811685770750046	-19.8112964630127	0.000618529506027699	-0.00100484199356288	0.000618529506027699	-0.00197886489331722
1424	-0.830516874790192	0.243505731225014	-20.4606456756592	0.00256657530553639	0.00938473641872406	0.0178262684494257	-0.00230353930965066
1425	2.41622614860535	-1.70454013347626	-19.5515575408936	-0.00295288790948689	-0.00327756232582033	0.00776136433705688	-0.00425158534198999
1426	-0.181168273091316	-0.0811685770750046	-19.7463626861572	0.0022419011220336	-0.00619963090866804	0.0165275707840919	-0.00522560812532902
1427	-0.181168273091316	-0.730517208576202	-20.0061016082764	-0.00392691092565656	0.00418994715437293	0.0181509424000978	-0.00100484199356288
1428	0.468180358409882	-0.730517208576202	-19.8762321472168	-0.00295288790948689	-0.00555028254166245	0.00483929552137852	-0.00652430532500148
1429	-1.47986555099487	0.568180024623871	-20.0061016082764	-0.00619963090866804	0.00159255252219737	-0.00490093370899558	0.000618529506027699
1430	1.11752903461456	0.568180024623871	-20.3307762145996	-0.000680167751852423	0.00548864435404539	-0.0169138833880424	-0.00782300252467394
1431	1.11752903461456	-0.0811685770750046	-20.3307762145996	0.0022419011220336	0.00289124972186983	-0.000355493422830477	-0.000680167751852423
1432	1.7668776512146	-1.05519151687622	-20.2658405303955	0.00191722682211548	-3.08191010844894e-05	0.000943203864153475	-0.00165419070981443
1433	0.468180358409882	0.243505731225014	-20.3307762145996	0.000943203864153475	-0.00490093370899558	0.00386527273803949	0.00646266713738441
1434	0.468180358409882	0.243505731225014	-20.2658405303955	-0.00100484199356288	0.00386527273803949	0.0103587592020631	0.00548864435404539
1435	1.7668776512146	-2.35388875007629	-19.6164932250977	-3.08191010844894e-05	-0.00132951640989631	0.00613799272105098	-0.00295288790948689
1436	-1.47986555099487	-0.405842900276184	-20.0061016082764	-3.08191010844894e-05	-0.00100484199356288	0.0149041991680861	-0.00652430532500148
1437	0.468180358409882	-0.405842900276184	-20.20090675354	-0.00522560812532902	0.00386527273803949	0.012956153601408	0.00159255252219737
1438	-2.12921404838562	0.568180024623871	-19.9411678314209	-0.0110697457566857	-0.000355493422830477	0.00483929552137852	0.00418994715437293
1439	-2.77856278419495	0.892854392528534	-19.8112964630127	-0.00749832857400179	0.00289124972186983	0.00418994715437293	-0.00425158534198999
1440	-0.181168273091316	-0.730517208576202	-19.421688079834	-0.00100484199356288	0.00808603875339031	-0.00360223650932312	0.00159255252219737
1441	1.11752903461456	-0.730517208576202	-19.6814270019531	0.00581331877037883	0.00418994715437293	0.00159255252219737	-0.00165419070981443
1442	-0.830516874790192	-0.405842900276184	-20.0061016082764	0.00321592413820326	0.00451462110504508	0.00841071270406246	0.00354059832170606
1443	-0.181168273091316	0.243505731225014	-20.2658405303955	0.00678734155371785	-0.00230353930965066	-0.0026282137259841	0.00289124972186983
1444	1.11752903461456	0.243505731225014	-19.8762321472168	0.011982130818069	-0.00132951640989631	-0.00100484199356288	-0.00327756232582033
1445	0.468180358409882	-2.02921438217163	-19.6814270019531	0.00289124972186983	0.00516396993771195	-0.00230353930965066	-0.00879702530801296
1446	0.468180358409882	-0.405842900276184	-20.3957118988037	0.00256657530553639	0.00159255252219737	-0.00912170019000769	-0.00392691092565656
1447	-0.181168273091316	0.568180024623871	-20.1359710693359	0.00191722682211548	-0.00360223650932312	-0.00295288790948689	0.00159255252219737
1448	-1.47986555099487	-0.730517208576202	-19.8112964630127	-0.00392691092565656	0.00743668992072344	-0.00912170019000769	-0.00230353930965066
1449	-0.830516874790192	-0.405842900276184	-19.8762321472168	-0.0026282137259841	0.01100810803473	-0.0133424662053585	0.00126787810586393
1450	0.468180358409882	-0.0811685770750046	-20.2658405303955	0.000943203864153475	0.00776136433705688	-0.00782300252467394	-0.00132951640989631
1451	2.41622614860535	-0.405842900276184	-20.2658405303955	-0.00652430532500148	0.00776136433705688	-0.0195112787187099	-0.00425158534198999
1452	0.468180358409882	-0.405842900276184	-20.3307762145996	0.00711201597005129	0.00776136433705688	-0.0172385573387146	0.000618529506027699
1453	-0.181168273091316	0.243505731225014	-20.3307762145996	-0.00165419070981443	0.00483929552137852	-0.00457625929266214	0.00418994715437293
1454	2.41622614860535	-1.70454013347626	-19.9411678314209	0.00516396993771195	0.00321592413820326	-0.00619963090866804	0.00256657530553639
1455	0.468180358409882	-1.05519151687622	-19.5515575408936	0.00321592413820326	-0.00100484199356288	-0.00814767740666866	-0.00490093370899558
1456	-1.47986555099487	0.243505731225014	-20.20090675354	0.00386527273803949	0.00483929552137852	-0.00587495695799589	-0.00230353930965066
1457	1.7668776512146	-0.730517208576202	-20.20090675354	-0.00230353930965066	-0.00522560812532902	-0.00165419070981443	0.00483929552137852
1458	-2.77856278419495	0.243505731225014	-20.3957118988037	-0.00717365415766835	-0.000355493422830477	0.011982130818069	0.00743668992072344
1459	-0.830516874790192	0.243505731225014	-20.3307762145996	-0.00100484199356288	0.0100340843200684	0.0171769186854362	-0.00230353930965066
1460	-0.181168273091316	-0.405842900276184	-20.0710372924805	0.000943203864153475	0.00841071270406246	0.011982130818069	-0.0110697457566857
1461	0.468180358409882	-0.730517208576202	-20.3307762145996	-0.00327756232582033	0.00646266713738441	0.00354059832170606	-0.00522560812532902
1462	-0.181168273091316	-0.0811685770750046	-20.2658405303955	-0.00912170019000769	-0.00165419070981443	0.00841071270406246	0.00873538758605719
1463	-0.830516874790192	0.568180024623871	-20.6554508209229	-0.00522560812532902	0.000293855206109583	0.00256657530553639	-0.00327756232582033
1464	0.468180358409882	-0.730517208576202	-20.6554508209229	-0.00360223650932312	-0.00522560812532902	-0.00197886489331722	0.00354059832170606
1465	1.7668776512146	-1.70454013347626	-20.3307762145996	-3.08191010844894e-05	0.00289124972186983	0.00906006153672934	-0.00197886489331722
1466	-0.181168273091316	0.243505731225014	-20.5255813598633	0.00321592413820326	-0.00197886489331722	0.00289124972186983	-0.00392691092565656
1467	-0.181168273091316	0.243505731225014	-20.4606456756592	-0.00197886489331722	0.00159255252219737	-0.00490093370899558	0.00646266713738441
1468	-1.47986555099487	-0.405842900276184	-19.8112964630127	-0.00652430532500148	-0.00360223650932312	-0.00230353930965066	0.00516396993771195
1469	1.11752903461456	-0.405842900276184	-20.2658405303955	0.000293855206109583	-0.00457625929266214	0.00126787810586393	0.00548864435404539
1470	1.7668776512146	-0.730517208576202	-20.5255813598633	0.00678734155371785	-0.00230353930965066	0.00321592413820326	-0.00684897974133492
1471	0.468180358409882	-0.405842900276184	-20.3307762145996	0.00646266713738441	-0.00100484199356288	0.00451462110504508	0.000293855206109583
1472	0.468180358409882	-0.0811685770750046	-20.5905151367188	0.00289124972186983	-0.00197886489331722	0.00159255252219737	0.000618529506027699
1473	0.468180358409882	0.243505731225014	-20.4606456756592	0.00451462110504508	-0.000680167751852423	0.00289124972186983	-0.00295288790948689
1474	1.11752903461456	-1.37986588478088	-19.8762321472168	0.00581331877037883	-0.000680167751852423	-0.00165419070981443	-0.000680167751852423
1475	-0.181168273091316	-0.0811685770750046	-20.0710372924805	0.0022419011220336	-0.000680167751852423	-0.0130177913233638	-0.000355493422830477
1476	-0.830516874790192	0.568180024623871	-20.5905151367188	-0.00782300252467394	0.00646266713738441	-0.0182125810533762	-0.00360223650932312
1477	-0.181168273091316	-0.730517208576202	-20.1359710693359	-0.0143164889886975	0.00418994715437293	-0.0117190945893526	0.00516396993771195
1478	-1.47986555099487	0.243505731225014	-20.7203845977783	-0.00684897974133492	-0.000355493422830477	-0.00912170019000769	0.00289124972186983
1479	-1.47986555099487	0.568180024623871	-20.5255813598633	0.00970941036939621	-0.00165419070981443	-0.0172385573387146	0.0103587592020631
1480	-0.181168273091316	-0.0811685770750046	-20.3307762145996	0.00159255252219737	-0.00165419070981443	-0.0143164889886975	0.00256657530553639
1481	0.468180358409882	-0.730517208576202	-20.3307762145996	-0.00457625929266214	0.00418994715437293	-0.00879702530801296	-0.00392691092565656
1482	-0.181168273091316	0.568180024623871	-20.1359710693359	-0.000355493422830477	0.00906006153672934	-0.00977104809135199	-3.08191010844894e-05
1483	0.468180358409882	-0.0811685770750046	-20.6554508209229	-0.00132951640989631	0.00289124972186983	-0.00555028254166245	0.000943203864153475
1484	1.11752903461456	-0.730517208576202	-20.915189743042	0.00516396993771195	-0.0149658378213644	-0.0130177913233638	-0.00587495695799589
1485	1.11752903461456	-1.70454013347626	-20.4606456756592	0.00354059832170606	-0.000680167751852423	-0.0136671401560307	-0.00425158534198999
1486	-0.181168273091316	0.243505731225014	-20.915189743042	-0.00879702530801296	0.00289124972186983	-0.00425158534198999	-0.00814767740666866
1487	-2.77856278419495	0.568180024623871	-20.4606456756592	-0.00619963090866804	0.00386527273803949	0.000943203864153475	0.00906006153672934
1488	1.11752903461456	-0.730517208576202	-20.0061016082764	-3.08191010844894e-05	0.00256657530553639	0.00483929552137852	0.00289124972186983
1489	1.7668776512146	-0.405842900276184	-20.20090675354	-0.00360223650932312	0.000618529506027699	0.0152288740500808	-0.00230353930965066
1490	1.7668776512146	-1.05519151687622	-20.7203845977783	0.00841071270406246	0.000293855206109583	0.000618529506027699	-0.00197886489331722
1491	1.7668776512146	-0.730517208576202	-20.5255813598633	-0.00327756232582033	0.00126787810586393	0.00159255252219737	0.00581331877037883
1492	-0.181168273091316	0.243505731225014	-20.2658405303955	-0.00230353930965066	0.00548864435404539	-0.00619963090866804	0.00613799272105098
1493	-0.181168273091316	-0.405842900276184	-20.3307762145996	0.00581331877037883	-0.00619963090866804	0.00126787810586393	-0.0026282137259841
1494	1.11752903461456	-1.70454013347626	-20.2658405303955	-0.000355493422830477	-0.00619963090866804	-0.00619963090866804	-0.0026282137259841
1495	-1.47986555099487	-0.0811685770750046	-20.20090675354	0.00289124972186983	0.00970941036939621	-0.00425158534198999	-0.0026282137259841
1496	-0.830516874790192	0.243505731225014	-20.5255813598633	-0.00165419070981443	0.00873538758605719	-0.017887907102704	0.000618529506027699
1497	-0.830516874790192	-0.405842900276184	-20.4606456756592	-0.0159398596733809	0.00451462110504508	-0.00652430532500148	0.00711201597005129
1498	-0.830516874790192	0.243505731225014	-20.3957118988037	-0.00230353930965066	0.00451462110504508	-0.0113944197073579	0.00451462110504508
1499	-1.47986555099487	0.243505731225014	-20.5905151367188	-0.000680167751852423	0.00159255252219737	-0.0123684434220195	0.00483929552137852
1500	-0.181168273091316	-0.0811685770750046	-20.5905151367188	0.00159255252219737	0.00808603875339031	-0.0113944197073579	0.0022419011220336
1501	1.11752903461456	-1.05519151687622	-20.3307762145996	-0.00490093370899558	0.00126787810586393	-0.00490093370899558	-0.00197886489331722
1502	-0.181168273091316	-0.405842900276184	-20.3307762145996	-0.00490093370899558	-0.00879702530801296	0.0171769186854362	0.00321592413820326
1503	-0.830516874790192	-0.730517208576202	-20.7853202819824	-0.0026282137259841	-0.00879702530801296	0.0213976856321096	-0.00100484199356288
1504	1.7668776512146	-0.405842900276184	-20.9801254272461	-0.00392691092565656	-0.00360223650932312	0.01847561635077	-0.00522560812532902
1505	1.11752903461456	-0.405842900276184	-20.4606456756592	0.00126787810586393	-3.08191010844894e-05	-0.00165419070981443	-3.08191010844894e-05
1506	-2.77856278419495	0.243505731225014	-20.7203845977783	-0.0100957229733467	-0.00132951640989631	-0.000680167751852423	-0.00230353930965066
1507	-2.77856278419495	0.568180024623871	-20.5905151367188	-0.00782300252467394	0.00646266713738441	0.000618529506027699	0.00289124972186983
1508	0.468180358409882	-0.730517208576202	-20.0710372924805	-0.00197886489331722	-0.00132951640989631	0.00386527273803949	-3.08191010844894e-05
1509	1.11752903461456	-1.05519151687622	-20.1359710693359	0.00321592413820326	-3.08191010844894e-05	-0.00230353930965066	-3.08191010844894e-05
1510	1.11752903461456	-0.730517208576202	-20.4606456756592	0.00613799272105098	0.00289124972186983	-0.00684897974133492	-0.00847235135734081
1511	0.468180358409882	-0.730517208576202	-20.3307762145996	0.00451462110504508	-0.00132951640989631	-0.0139918150380254	-0.00425158534198999
1512	0.468180358409882	-0.730517208576202	-20.5255813598633	-0.0117190945893526	-0.00684897974133492	-0.0143164889886975	0.00743668992072344
1513	1.11752903461456	-0.730517208576202	-20.5905151367188	0.00321592413820326	-0.00782300252467394	-0.00684897974133492	-0.00165419070981443
1514	0.468180358409882	-1.05519151687622	-20.0710372924805	0.00159255252219737	-0.00295288790948689	-0.0107450718060136	0.00159255252219737
1515	-1.47986555099487	0.243505731225014	-20.0061016082764	0.00289124972186983	0.00354059832170606	-0.0110697457566857	-0.00230353930965066
1516	-3.42791152000427	0.243505731225014	-20.1359710693359	-0.00684897974133492	-0.00132951640989631	-0.00717365415766835	-0.00165419070981443
1517	1.11752903461456	-1.05519151687622	-20.20090675354	-0.000355493422830477	-0.00587495695799589	-0.00684897974133492	0.00256657530553639
1518	0.468180358409882	0.892854392528534	-20.4606456756592	0.00451462110504508	-0.00652430532500148	0.00256657530553639	0.00321592413820326
1519	-0.830516874790192	0.243505731225014	-20.8502559661865	0.00743668992072344	0.00451462110504508	0.00321592413820326	0.00159255252219737
1520	-0.181168273091316	-1.05519151687622	-20.3307762145996	-0.000355493422830477	-0.00327756232582033	0.00743668992072344	-0.00132951640989631
1521	0.468180358409882	-0.405842900276184	-19.8112964630127	-0.00165419070981443	0.00159255252219737	0.020423661917448	0.0022419011220336
1522	0.468180358409882	-1.37986588478088	-19.6814270019531	0.000943203864153475	-0.00490093370899558	0.0100340843200684	0.000618529506027699
1523	-0.830516874790192	-1.05519151687622	-20.3957118988037	0.00548864435404539	-0.00522560812532902	0.00776136433705688	0.00289124972186983
1524	0.468180358409882	0.568180024623871	-20.3307762145996	0.000293855206109583	0.00256657530553639	-0.00360223650932312	-0.00230353930965066
1525	-0.181168273091316	-0.405842900276184	-20.1359710693359	-0.00425158534198999	0.00418994715437293	-0.00619963090866804	-0.00100484199356288
1526	-3.42791152000427	0.568180024623871	-20.3307762145996	-0.00132951640989631	-3.08191010844894e-05	-0.00652430532500148	-0.00425158534198999
1527	-0.830516874790192	0.243505731225014	-20.3957118988037	-0.00847235135734081	-0.0026282137259841	-0.00782300252467394	0.00711201597005129
1528	1.7668776512146	-0.730517208576202	-20.3307762145996	0.00873538758605719	0.00711201597005129	0.00451462110504508	-0.00360223650932312
1529	1.11752903461456	-0.730517208576202	-19.9411678314209	-0.00392691092565656	0.00289124972186983	0.00289124972186983	-0.00327756232582033
1530	1.7668776512146	-0.730517208576202	-20.20090675354	0.00970941036939621	0.00289124972186983	-0.0026282137259841	-0.00100484199356288
1531	1.7668776512146	-0.730517208576202	-20.0710372924805	0.00126787810586393	0.00548864435404539	-0.00295288790948689	0.000618529506027699
1532	-0.830516874790192	-1.05519151687622	-20.20090675354	-0.00425158534198999	-0.00522560812532902	-0.00197886489331722	0.00548864435404539
1533	0.468180358409882	0.243505731225014	-20.5905151367188	0.00321592413820326	-0.00392691092565656	0.00126787810586393	0.00191722682211548
1534	1.11752903461456	-0.405842900276184	-20.20090675354	0.000943203864153475	0.0123068047687411	0.00191722682211548	-0.00197886489331722
1535	-2.77856278419495	0.568180024623871	-19.6164932250977	-0.00619963090866804	0.00906006153672934	-0.00912170019000769	0.0022419011220336
1536	-2.12921404838562	0.568180024623871	-20.3307762145996	-0.00197886489331722	0.00418994715437293	-0.00879702530801296	0.00191722682211548
1537	1.11752903461456	-0.730517208576202	-20.4606456756592	0.00191722682211548	0.00776136433705688	-0.00587495695799589	0.00938473641872406
1538	1.11752903461456	-0.0811685770750046	-20.7203845977783	-0.00100484199356288	0.0022419011220336	-0.00814767740666866	0.000293855206109583
1539	-0.181168273091316	0.892854392528534	-20.3957118988037	-0.00132951640989631	0.00548864435404539	-0.0120437685400248	0.00386527273803949
1540	-0.830516874790192	0.568180024623871	-20.0710372924805	0.00159255252219737	0.00906006153672934	-0.0221086721867323	-0.00587495695799589
1541	0.468180358409882	-0.405842900276184	-19.8762321472168	0.00256657530553639	-0.00197886489331722	-0.0139918150380254	0.00159255252219737
1542	-0.181168273091316	-0.730517208576202	-20.0061016082764	-0.00197886489331722	-0.00814767740666866	-0.0113944197073579	0.00386527273803949
1543	-0.181168273091316	0.243505731225014	-19.9411678314209	-0.00197886489331722	-0.00522560812532902	-0.021459324285388	0.00743668992072344
1544	0.468180358409882	-0.405842900276184	-19.7463626861572	-0.00327756232582033	0.00808603875339031	-0.0100957229733467	-0.00717365415766835
1545	-3.42791152000427	0.568180024623871	-19.6164932250977	-0.00847235135734081	0.00646266713738441	-0.0172385573387146	-0.00360223650932312
1546	-0.830516874790192	0.243505731225014	-19.8762321472168	-0.00814767740666866	0.00191722682211548	-0.00847235135734081	-0.00814767740666866
1547	-0.830516874790192	0.892854392528534	-19.7463626861572	-0.000680167751852423	0.000618529506027699	0.000293855206109583	0.000618529506027699
1548	1.11752903461456	-0.730517208576202	-19.6814270019531	-0.00165419070981443	0.00289124972186983	0.00548864435404539	0.00191722682211548
1549	1.11752903461456	-0.730517208576202	-19.2918186187744	0.00743668992072344	0.00548864435404539	0.00159255252219737	-0.00684897974133492
1550	1.11752903461456	-0.730517208576202	-19.4866237640381	0.00581331877037883	0.00743668992072344	0.00906006153672934	-0.000680167751852423
1551	1.7668776512146	-2.02921438217163	-19.6164932250977	-0.00197886489331722	-0.000680167751852423	-0.00912170019000769	-0.00457625929266214
1552	1.11752903461456	-0.730517208576202	-19.6814270019531	-0.00327756232582033	-0.00652430532500148	0.00808603875339031	0.00321592413820326
1553	-1.47986555099487	0.568180024623871	-19.8762321472168	0.000943203864153475	0.00581331877037883	0.0126314787194133	0.00354059832170606
1554	-0.181168273091316	-0.730517208576202	-20.0061016082764	-0.0100957229733467	-0.00555028254166245	0.00548864435404539	-0.00327756232582033
1555	-1.47986555099487	0.568180024623871	-19.6164932250977	-0.0113944197073579	-0.00132951640989631	-0.00295288790948689	-0.00912170019000769
1556	-0.830516874790192	0.243505731225014	-20.0710372924805	-0.00132951640989631	0.00548864435404539	-0.00782300252467394	-0.00327756232582033
1557	1.11752903461456	-1.05519151687622	-20.2658405303955	-0.00490093370899558	0.00159255252219737	-0.0126931173726916	0.00451462110504508
1558	0.468180358409882	-0.0811685770750046	-20.6554508209229	0.00516396993771195	0.0022419011220336	-0.00360223650932312	0.00289124972186983
1559	-0.181168273091316	-0.0811685770750046	-20.0061016082764	0.00418994715437293	0.00678734155371785	-0.0143164889886975	-0.00392691092565656
1560	-0.830516874790192	-0.405842900276184	-19.8112964630127	0.00743668992072344	-0.00490093370899558	-0.0182125810533762	-0.00879702530801296
1561	-0.830516874790192	-0.405842900276184	-19.7463626861572	-0.00100484199356288	-0.00717365415766835	-0.0107450718060136	-0.00132951640989631
1562	0.468180358409882	-0.0811685770750046	-19.6164932250977	-0.00619963090866804	-0.00230353930965066	-0.0133424662053585	-0.00295288790948689
1563	-1.47986555099487	0.243505731225014	-19.0320796966553	0.00191722682211548	0.00159255252219737	0.00548864435404539	0.00548864435404539
1564	-1.47986555099487	-0.730517208576202	-19.0320796966553	-0.00782300252467394	0.00191722682211548	0.0132808275520802	0.00776136433705688
1565	-1.47986555099487	0.243505731225014	-19.8112964630127	0.00873538758605719	0.00776136433705688	0.01100810803473	-0.00717365415766835
1566	0.468180358409882	0.568180024623871	-20.0061016082764	-0.00295288790948689	0.00548864435404539	0.0178262684494257	-0.00490093370899558
1567	-0.181168273091316	0.568180024623871	-20.0710372924805	-0.00619963090866804	-0.00392691092565656	0.00483929552137852	0.000293855206109583
1568	1.11752903461456	-0.405842900276184	-19.4866237640381	0.00418994715437293	-0.0026282137259841	0.0136055024340749	-0.00652430532500148
1569	1.11752903461456	-0.730517208576202	-19.2268829345703	-0.00132951640989631	0.000618529506027699	0.00191722682211548	0.000293855206109583
1570	1.7668776512146	-2.02921438217163	-19.421688079834	0.00678734155371785	-0.00295288790948689	-3.08191010844894e-05	-0.00587495695799589
1571	1.11752903461456	-0.730517208576202	-19.6814270019531	0.00289124972186983	0.00808603875339031	-0.00392691092565656	-0.00457625929266214
1572	-0.830516874790192	-0.0811685770750046	-19.8112964630127	-0.00457625929266214	-0.000355493422830477	-0.00230353930965066	0.00126787810586393
1573	-1.47986555099487	-0.0811685770750046	-19.7463626861572	-0.0136671401560307	0.000943203864153475	0.00483929552137852	-0.00522560812532902
1574	-0.181168273091316	-0.730517208576202	-19.5515575408936	-0.00360223650932312	0.00126787810586393	-0.00522560812532902	0.00191722682211548
1575	0.468180358409882	0.568180024623871	-19.8112964630127	-0.000355493422830477	0.00548864435404539	-0.000680167751852423	-0.000355493422830477
1576	0.468180358409882	-0.405842900276184	-19.6164932250977	-0.0026282137259841	0.00354059832170606	0.00126787810586393	-0.00295288790948689
1577	0.468180358409882	-0.0811685770750046	-19.7463626861572	-0.00165419070981443	0.00126787810586393	0.00256657530553639	0.00743668992072344
1578	1.7668776512146	-0.730517208576202	-19.6814270019531	-0.00490093370899558	-0.00587495695799589	0.00970941036939621	0.00289124972186983
1579	-0.830516874790192	-0.0811685770750046	-19.9411678314209	0.00191722682211548	-0.00490093370899558	0.00808603875339031	-0.0026282137259841
1580	-0.181168273091316	-0.730517208576202	-19.5515575408936	-0.00132951640989631	0.00126787810586393	-3.08191010844894e-05	-3.08191010844894e-05
1581	0.468180358409882	-0.730517208576202	-19.421688079834	0.00256657530553639	0.000618529506027699	0.00841071270406246	-0.00522560812532902
1582	-1.47986555099487	-0.0811685770750046	-19.3567523956299	-0.00782300252467394	-0.00457625929266214	0.00126787810586393	0.00711201597005129
1583	-2.12921404838562	0.243505731225014	-19.6814270019531	-0.00490093370899558	-0.00197886489331722	-3.08191010844894e-05	0.00289124972186983
1584	-1.47986555099487	0.892854392528534	-19.8762321472168	-0.00295288790948689	-0.00360223650932312	-0.00197886489331722	0.00159255252219737
1585	-0.181168273091316	-0.730517208576202	-19.6164932250977	0.00646266713738441	-0.00944637414067984	-0.0139918150380254	0.00159255252219737
1586	-0.181168273091316	0.568180024623871	-19.4866237640381	-0.00197886489331722	0.00321592413820326	-0.0152905117720366	-0.00295288790948689
1587	-0.830516874790192	0.568180024623871	-19.8112964630127	-0.00197886489331722	0.000943203864153475	-0.0165892094373703	0.00743668992072344
1588	0.468180358409882	-0.0811685770750046	-19.6164932250977	0.00321592413820326	-0.00132951640989631	-0.0107450718060136	-0.00132951640989631
1589	-1.47986555099487	-0.405842900276184	-19.4866237640381	0.0103587592020631	-0.0130177913233638	-0.00457625929266214	-0.00360223650932312
1590	-0.830516874790192	-0.405842900276184	-19.8112964630127	-0.00100484199356288	0.000293855206109583	-0.00912170019000769	-3.08191010844894e-05
1591	0.468180358409882	-0.0811685770750046	-20.0061016082764	-0.00230353930965066	0.0022419011220336	-0.017887907102704	-0.0026282137259841
1592	-1.47986555099487	-0.405842900276184	-20.0710372924805	-0.00100484199356288	-0.00132951640989631	-0.0149658378213644	-0.00555028254166245
1593	-3.42791152000427	0.568180024623871	-19.6814270019531	-0.00847235135734081	-0.0026282137259841	-0.00749832857400179	0.0100340843200684
1594	1.11752903461456	-0.730517208576202	-19.5515575408936	0.0022419011220336	0.00483929552137852	-0.0165892094373703	0.000618529506027699
1595	-1.47986555099487	-0.405842900276184	-19.4866237640381	0.00256657530553639	0.00321592413820326	-0.0120437685400248	0.00126787810586393
1596	-0.181168273091316	0.243505731225014	-19.6164932250977	-0.00197886489331722	0.0136055024340749	-0.00879702530801296	0.00191722682211548
1597	1.11752903461456	-0.405842900276184	-19.7463626861572	-0.00782300252467394	-0.00295288790948689	-0.0117190945893526	-0.00425158534198999
1598	1.11752903461456	-1.05519151687622	-19.6814270019531	-0.000355493422830477	-0.00522560812532902	-0.0026282137259841	0.00808603875339031
1599	-0.830516874790192	-1.05519151687622	-19.8762321472168	0.00451462110504508	-0.00425158534198999	0.0155535480007529	0.00126787810586393
1600	-0.181168273091316	0.568180024623871	-19.8112964630127	-0.00392691092565656	0.0022419011220336	0.00191722682211548	0.00191722682211548
1601	-0.830516874790192	0.892854392528534	-19.6164932250977	-0.00132951640989631	0.00354059832170606	0.00126787810586393	-0.00100484199356288
1602	-2.12921404838562	-0.0811685770750046	-19.421688079834	-0.0126931173726916	-0.00555028254166245	-0.00360223650932312	0.00126787810586393
1603	-0.830516874790192	-1.05519151687622	-19.4866237640381	-0.00490093370899558	0.00418994715437293	0.000618529506027699	0.00289124972186983
1604	1.11752903461456	0.243505731225014	-19.8112964630127	0.000293855206109583	0.00256657530553639	0.00191722682211548	0.00191722682211548
1605	1.11752903461456	-0.0811685770750046	-20.0710372924805	0.00321592413820326	0.00808603875339031	-0.00717365415766835	-0.00684897974133492
1606	1.11752903461456	-0.730517208576202	-19.1619491577148	0.00289124972186983	-0.000355493422830477	-0.00490093370899558	-0.00425158534198999
1607	0.468180358409882	-0.730517208576202	-19.0970134735107	-0.00197886489331722	0.00289124972186983	-0.000355493422830477	0.00321592413820326
1608	1.11752903461456	-1.05519151687622	-18.8372745513916	-0.00327756232582033	0.0022419011220336	0.00646266713738441	0.00256657530553639
1609	1.7668776512146	-1.70454013347626	-19.421688079834	0.00938473641872406	-3.08191010844894e-05	0.00126787810586393	0.00191722682211548
1610	-0.181168273091316	0.243505731225014	-20.2658405303955	0.00451462110504508	-0.000680167751852423	0.00808603875339031	-0.00879702530801296
1611	0.468180358409882	-0.0811685770750046	-19.8112964630127	-0.00165419070981443	0.00841071270406246	0.00191722682211548	0.00743668992072344
1612	-0.830516874790192	-0.730517208576202	-19.5515575408936	-0.0100957229733467	0.00321592413820326	0.00483929552137852	0.0103587592020631
1613	0.468180358409882	-0.0811685770750046	-19.6814270019531	-0.00652430532500148	-0.000680167751852423	0.011982130818069	0.00256657530553639
1614	-0.830516874790192	0.243505731225014	-19.6814270019531	0.00906006153672934	0.00289124972186983	0.00776136433705688	0.000618529506027699
1615	1.7668776512146	-0.730517208576202	-19.6814270019531	-3.08191010844894e-05	0.00776136433705688	-0.00457625929266214	-0.00295288790948689
1616	0.468180358409882	-0.405842900276184	-19.4866237640381	0.00321592413820326	-0.00100484199356288	0.00256657530553639	-0.00392691092565656
1617	-0.181168273091316	0.243505731225014	-19.5515575408936	-0.0120437685400248	0.000943203864153475	-0.00814767740666866	-0.00100484199356288
1618	1.11752903461456	-2.02921438217163	-19.1619491577148	0.00483929552137852	-0.00944637414067984	-0.00912170019000769	0.00256657530553639
1619	0.468180358409882	-1.37986588478088	-18.9671440124512	0.00159255252219737	0.00418994715437293	0.0022419011220336	0.00906006153672934
1620	2.41622614860535	-0.730517208576202	-19.7463626861572	0.00126787810586393	0.00906006153672934	-0.00490093370899558	-0.00782300252467394
1621	-0.830516874790192	-0.0811685770750046	-19.4866237640381	-0.00749832857400179	0.00808603875339031	-0.00587495695799589	0.00354059832170606
1622	-2.12921404838562	-0.730517208576202	-19.1619491577148	-0.00717365415766835	0.00386527273803949	-0.0107450718060136	0.00873538758605719
1623	-0.181168273091316	-0.730517208576202	-19.4866237640381	0.00581331877037883	0.00581331877037883	-0.00490093370899558	0.00776136433705688
1624	-0.181168273091316	0.892854392528534	-19.9411678314209	0.0022419011220336	0.00581331877037883	0.00613799272105098	-0.00295288790948689
1625	1.7668776512146	-0.730517208576202	-19.7463626861572	0.00289124972186983	0.00451462110504508	-0.0149658378213644	-0.00522560812532902
1626	0.468180358409882	-0.405842900276184	-19.6814270019531	0.000293855206109583	0.00386527273803949	-0.0152905117720366	-0.00360223650932312
1627	-0.830516874790192	0.568180024623871	-19.6814270019531	0.000293855206109583	0.000943203864153475	-0.0162645354866982	0.00354059832170606
1628	0.468180358409882	-2.02921438217163	-19.3567523956299	-0.00555028254166245	-0.00977104809135199	-0.0136671401560307	0.00970941036939621
1629	1.11752903461456	-1.37986588478088	-19.6814270019531	0.00126787810586393	-0.00587495695799589	-0.00652430532500148	0.00354059832170606
1630	1.11752903461456	-0.730517208576202	-20.0710372924805	0.00483929552137852	-0.00295288790948689	-0.021459324285388	-0.00425158534198999
1631	-0.181168273091316	-0.730517208576202	-20.1359710693359	-0.0026282137259841	0.00159255252219737	-0.00619963090866804	-0.00197886489331722
1632	-1.47986555099487	-0.730517208576202	-20.0061016082764	-0.0126931173726916	-0.00587495695799589	-0.00327756232582033	0.000943203864153475
1633	-0.830516874790192	0.243505731225014	-20.20090675354	0.00159255252219737	0.00354059832170606	0.000618529506027699	-0.00100484199356288
1634	1.7668776512146	-0.405842900276184	-20.20090675354	0.00418994715437293	-0.00360223650932312	0.0181509424000978	0.000618529506027699
1635	-0.830516874790192	0.243505731225014	-20.0710372924805	-0.00100484199356288	0.00516396993771195	0.0152288740500808	-0.00814767740666866
1636	0.468180358409882	-0.730517208576202	-20.0061016082764	0.00581331877037883	0.00321592413820326	0.012956153601408	-3.08191010844894e-05
1637	-0.830516874790192	0.243505731225014	-19.8762321472168	-0.00295288790948689	-0.00392691092565656	0.00776136433705688	0.00451462110504508
1638	-0.830516874790192	-1.05519151687622	-19.8112964630127	-0.00587495695799589	-0.0110697457566857	0.012956153601408	0.00289124972186983
1639	0.468180358409882	-1.05519151687622	-19.6814270019531	0.0106834331527352	-0.000680167751852423	0.000943203864153475	-0.00132951640989631
1640	0.468180358409882	-0.405842900276184	-19.4866237640381	0.00256657530553639	0.00548864435404539	0.000618529506027699	0.00418994715437293
1641	-0.181168273091316	-1.05519151687622	-19.421688079834	-0.00782300252467394	0.00711201597005129	-0.00522560812532902	-0.00132951640989631
1642	-2.12921404838562	-0.405842900276184	-19.2268829345703	-0.00652430532500148	-0.00360223650932312	0.00418994715437293	0.00743668992072344
1643	-0.181168273091316	0.243505731225014	-19.9411678314209	-0.00197886489331722	-0.00230353930965066	0.00776136433705688	0.000293855206109583
1644	1.7668776512146	-0.730517208576202	-20.3957118988037	0.000293855206109583	0.00321592413820326	-0.00457625929266214	-0.00165419070981443
1645	0.468180358409882	0.243505731225014	-20.3957118988037	0.00906006153672934	0.00581331877037883	-0.00100484199356288	-0.00360223650932312
1646	-0.181168273091316	-0.0811685770750046	-20.1359710693359	-0.000355493422830477	-0.00132951640989631	0.000618529506027699	0.00289124972186983
1647	0.468180358409882	-0.0811685770750046	-20.3307762145996	-0.0100957229733467	-0.00100484199356288	0.00418994715437293	0.00256657530553639
1648	-0.830516874790192	-1.05519151687622	-19.8762321472168	0.00321592413820326	-0.00295288790948689	0.00289124972186983	0.0113327819854021
1649	0.468180358409882	0.243505731225014	-20.0710372924805	-0.00100484199356288	0.00776136433705688	0.000618529506027699	-0.00912170019000769
1650	-1.47986555099487	0.243505731225014	-20.5255813598633	-0.00425158534198999	0.00581331877037883	-0.0100957229733467	-0.00392691092565656
1651	-2.12921404838562	0.568180024623871	-20.2658405303955	-0.0026282137259841	0.00743668992072344	-0.0107450718060136	0.00451462110504508
1652	-0.830516874790192	0.243505731225014	-20.3957118988037	-0.00392691092565656	-0.00392691092565656	0.000293855206109583	0.000943203864153475
1653	1.7668776512146	0.568180024623871	-20.3307762145996	-0.00555028254166245	0.00483929552137852	-0.00619963090866804	0.00581331877037883
1654	2.41622614860535	-1.05519151687622	-20.1359710693359	0.0126314787194133	0.00808603875339031	-0.0100957229733467	0.00289124972186983
1655	-0.830516874790192	0.568180024623871	-20.0061016082764	0.000943203864153475	0.00321592413820326	-0.000680167751852423	-0.00782300252467394
1656	-0.830516874790192	0.243505731225014	-20.2658405303955	-0.00360223650932312	0.00516396993771195	-0.0100957229733467	0.00256657530553639
1657	1.11752903461456	-1.70454013347626	-20.4606456756592	0.000293855206109583	-0.0117190945893526	0.00256657530553639	-0.00587495695799589
1658	-0.830516874790192	-0.0811685770750046	-20.3957118988037	-0.00100484199356288	-0.00717365415766835	0.00646266713738441	0.0022419011220336
1659	-0.181168273091316	0.243505731225014	-20.0710372924805	-0.00230353930965066	-0.00230353930965066	-0.00100484199356288	0.00191722682211548
1660	-2.12921404838562	-0.0811685770750046	-20.1359710693359	-0.0026282137259841	0.000293855206109583	-0.000680167751852423	-0.00327756232582033
1661	-1.47986555099487	-0.730517208576202	-19.8112964630127	-0.00360223650932312	0.00743668992072344	-0.00295288790948689	-0.00132951640989631
1662	0.468180358409882	0.243505731225014	-19.8762321472168	-0.00197886489331722	0.00516396993771195	0.00581331877037883	-0.00457625929266214
1663	-0.181168273091316	0.568180024623871	-20.5905151367188	-3.08191010844894e-05	0.0022419011220336	0.00743668992072344	0.00451462110504508
1664	1.11752903461456	-0.405842900276184	-20.20090675354	0.000618529506027699	0.00613799272105098	-0.00587495695799589	-0.00360223650932312
1665	-0.181168273091316	0.568180024623871	-20.2658405303955	0.00126787810586393	0.00808603875339031	-0.00230353930965066	-0.0120437685400248
1666	-0.181168273091316	-0.730517208576202	-20.5255813598633	0.00256657530553639	-0.000355493422830477	-0.00749832857400179	-0.00360223650932312
1667	1.7668776512146	-1.70454013347626	-20.2658405303955	0.000618529506027699	-0.00587495695799589	-0.00230353930965066	0.00711201597005129
1668	-0.830516874790192	0.568180024623871	-20.4606456756592	0.00386527273803949	0.00516396993771195	-3.08191010844894e-05	-0.00230353930965066
1669	-3.42791152000427	0.568180024623871	-20.3307762145996	-0.00392691092565656	0.00776136433705688	-0.0169138833880424	0.00516396993771195
1670	-2.77856278419495	0.243505731225014	-20.6554508209229	-0.00652430532500148	0.00613799272105098	-0.00197886489331722	-0.00782300252467394
1671	-0.181168273091316	0.892854392528534	-20.5905151367188	-0.0026282137259841	0.00776136433705688	-0.0201606266200542	0.00191722682211548
1672	-0.830516874790192	-0.0811685770750046	-20.6554508209229	0.00548864435404539	0.00126787810586393	-0.00944637414067984	0.00646266713738441
1673	1.11752903461456	-0.0811685770750046	-20.3957118988037	-0.00717365415766835	-0.00295288790948689	-0.0123684434220195	0.00289124972186983
1674	-0.830516874790192	0.243505731225014	-19.9411678314209	0.00548864435404539	0.00159255252219737	-0.00197886489331722	0.00646266713738441
1675	1.11752903461456	-0.405842900276184	-19.9411678314209	0.000293855206109583	-0.00197886489331722	-0.0146411629393697	-0.00587495695799589
1676	-0.181168273091316	-0.405842900276184	-20.3307762145996	0.00516396993771195	-0.00425158534198999	-0.00197886489331722	-0.00100484199356288
1677	1.11752903461456	-1.37986588478088	-20.20090675354	0.00776136433705688	-0.00100484199356288	-0.00295288790948689	0.00808603875339031
1678	0.468180358409882	0.568180024623871	-20.6554508209229	-0.00619963090866804	-0.0026282137259841	0.000943203864153475	0.00126787810586393
1679	-3.42791152000427	0.243505731225014	-20.3307762145996	-0.0026282137259841	0.00354059832170606	0.00483929552137852	0.00776136433705688
1680	-1.47986555099487	0.568180024623871	-20.3307762145996	-0.00392691092565656	0.0100340843200684	-0.00619963090866804	-0.00490093370899558
1681	-0.830516874790192	0.568180024623871	-20.3307762145996	0.000943203864153475	0.00516396993771195	-0.00490093370899558	-0.00749832857400179
1682	-0.830516874790192	0.243505731225014	-20.4606456756592	-0.000355493422830477	-0.00230353930965066	-0.00230353930965066	-0.0026282137259841
1683	1.7668776512146	-0.730517208576202	-20.6554508209229	-0.00295288790948689	-0.00652430532500148	-0.00165419070981443	0.00711201597005129
1684	0.468180358409882	-0.0811685770750046	-20.4606456756592	0.00711201597005129	0.00159255252219737	-0.00555028254166245	0.000293855206109583
1685	0.468180358409882	-0.405842900276184	-20.3957118988037	0.00126787810586393	0.000293855206109583	-0.017887907102704	-0.00782300252467394
1686	1.11752903461456	-1.70454013347626	-20.2658405303955	0.00321592413820326	-0.00165419070981443	-0.00522560812532902	0.000293855206109583
1687	1.11752903461456	-0.405842900276184	-20.1359710693359	0.0022419011220336	0.00418994715437293	0.00126787810586393	-0.0100957229733467
1688	0.468180358409882	-0.730517208576202	-19.9411678314209	-0.00619963090866804	-0.000680167751852423	-0.000355493422830477	0.00808603875339031
1689	-2.12921404838562	0.243505731225014	-20.3307762145996	-0.00912170019000769	0.00159255252219737	0.00386527273803949	0.00126787810586393
1690	-1.47986555099487	0.568180024623871	-20.7853202819824	-0.00425158534198999	0.00678734155371785	0.0178262684494257	-0.00425158534198999
1691	1.11752903461456	-0.0811685770750046	-20.6554508209229	-0.00619963090866804	-0.00132951640989631	0.00386527273803949	-0.00425158534198999
1692	1.7668776512146	-0.405842900276184	-20.5255813598633	-0.00230353930965066	-0.000355493422830477	0.00646266713738441	-0.00165419070981443
1693	1.11752903461456	-0.730517208576202	-20.1359710693359	0.000293855206109583	-0.00230353930965066	-0.000355493422830477	-0.00100484199356288
1694	-0.830516874790192	0.243505731225014	-20.2658405303955	0.00548864435404539	0.00711201597005129	-0.00197886489331722	-0.0026282137259841
1695	0.468180358409882	-1.37986588478088	-19.6814270019531	0.00483929552137852	-0.00100484199356288	-0.00977104809135199	-0.000355493422830477
1696	1.7668776512146	-1.70454013347626	-20.0710372924805	-0.00490093370899558	-0.00490093370899558	-0.0149658378213644	-0.00360223650932312
1697	-0.181168273091316	-0.0811685770750046	-20.20090675354	-0.00392691092565656	-0.00749832857400179	-0.00197886489331722	-0.00230353930965066
1698	-0.181168273091316	-0.730517208576202	-20.1359710693359	-0.00684897974133492	0.00386527273803949	0.00548864435404539	0.00321592413820326
1699	-2.77856278419495	0.243505731225014	-20.5905151367188	-0.00457625929266214	0.00191722682211548	-0.00652430532500148	0.00256657530553639
1700	-1.47986555099487	0.243505731225014	-20.5905151367188	0.00548864435404539	0.00354059832170606	0.00354059832170606	-0.00425158534198999
1701	-0.181168273091316	0.568180024623871	-20.1359710693359	-0.00197886489331722	-0.00360223650932312	-0.00392691092565656	-0.00197886489331722
1702	1.11752903461456	-0.405842900276184	-20.5905151367188	-0.0026282137259841	0.00678734155371785	0.01847561635077	0.00159255252219737
1703	1.7668776512146	-0.730517208576202	-20.5905151367188	-0.00197886489331722	0.00256657530553639	0.0103587592020631	0.00516396993771195
1704	0.468180358409882	0.243505731225014	-20.7203845977783	-3.08191010844894e-05	-0.00100484199356288	0.0136055024340749	-0.00457625929266214
1705	2.41622614860535	-1.37986588478088	-20.3957118988037	0.0022419011220336	-0.00230353930965066	-3.08191010844894e-05	-0.00555028254166245
1706	1.11752903461456	-1.70454013347626	-20.2658405303955	-0.00587495695799589	0.000618529506027699	-0.00619963090866804	-0.00425158534198999
1707	-0.830516874790192	0.568180024623871	-20.3957118988037	-0.00100484199356288	0.00321592413820326	0.0165275707840919	-0.00392691092565656
1708	-1.47986555099487	-0.0811685770750046	-20.0710372924805	-0.00977104809135199	0.00808603875339031	0.0158782228827477	-0.00555028254166245
1709	0.468180358409882	-0.730517208576202	-20.3307762145996	-0.00230353930965066	0.00159255252219737	0.0022419011220336	0.00516396993771195
1710	1.7668776512146	-0.0811685770750046	-20.20090675354	0.00418994715437293	0.00711201597005129	-0.000355493422830477	-0.00619963090866804
1711	1.11752903461456	-0.730517208576202	-20.0710372924805	-0.000680167751852423	0.00483929552137852	-0.00425158534198999	-0.00165419070981443
1712	1.11752903461456	-0.405842900276184	-20.3307762145996	-0.00327756232582033	-0.00490093370899558	-0.00392691092565656	0.00483929552137852
1713	-0.181168273091316	0.568180024623871	-20.3957118988037	-0.00230353930965066	-0.00392691092565656	-0.0208099745213985	-0.0026282137259841
1714	0.468180358409882	-1.37986588478088	-20.0061016082764	0.00678734155371785	0.000943203864153475	-0.0136671401560307	0.00613799272105098
1715	-0.181168273091316	-0.730517208576202	-20.20090675354	0.00711201597005129	-0.0104203969240189	-0.0172385573387146	-0.00619963090866804
1716	1.11752903461456	-1.05519151687622	-20.3307762145996	0.00321592413820326	0.00483929552137852	-0.00912170019000769	-0.00100484199356288
1717	-0.181168273091316	0.568180024623871	-20.3957118988037	0.000293855206109583	0.00386527273803949	0.000943203864153475	0.00970941036939621
1718	-1.47986555099487	-0.405842900276184	-20.0710372924805	-0.00327756232582033	-0.00360223650932312	0.00321592413820326	0.00386527273803949
1719	0.468180358409882	-1.05519151687622	-20.0710372924805	0.000618529506027699	-3.08191010844894e-05	-0.00555028254166245	0.00613799272105098
1720	1.7668776512146	-0.730517208576202	-20.4606456756592	0.00321592413820326	0.0100340843200684	-0.00717365415766835	-0.00327756232582033
1721	1.11752903461456	-0.0811685770750046	-20.4606456756592	-0.000355493422830477	-0.000355493422830477	-0.0136671401560307	-0.00197886489331722
1722	1.7668776512146	-0.730517208576202	-20.3307762145996	0.000618529506027699	-0.00814767740666866	-0.00977104809135199	-3.08191010844894e-05
1723	0.468180358409882	-0.405842900276184	-20.3957118988037	-0.00197886489331722	-0.00132951640989631	0.00418994715437293	-0.00360223650932312
1724	-0.181168273091316	-0.730517208576202	-20.4606456756592	0.00354059832170606	-0.00165419070981443	-0.00652430532500148	0.00289124972186983
1725	1.7668776512146	-1.70454013347626	-20.3957118988037	-0.000680167751852423	-0.00230353930965066	-0.00619963090866804	-0.0026282137259841
1726	0.468180358409882	-0.0811685770750046	-20.2658405303955	0.000943203864153475	-3.08191010844894e-05	-0.00944637414067984	-0.00814767740666866
1727	-2.12921404838562	0.243505731225014	-20.2658405303955	-0.00392691092565656	0.00711201597005129	0.00906006153672934	0.00808603875339031
1728	-2.12921404838562	-0.0811685770750046	-20.20090675354	-0.00490093370899558	0.00451462110504508	-0.00490093370899558	0.00418994715437293
1729	-0.830516874790192	-0.0811685770750046	-20.4606456756592	0.00321592413820326	0.00354059832170606	0.00451462110504508	0.00613799272105098
1730	1.7668776512146	-0.405842900276184	-20.2658405303955	-0.00100484199356288	0.00711201597005129	-0.00977104809135199	-0.00360223650932312
1731	-0.830516874790192	-0.0811685770750046	-20.2658405303955	0.000943203864153475	-0.00100484199356288	-0.00522560812532902	-0.00684897974133492
1732	-0.181168273091316	-0.0811685770750046	-20.3957118988037	-0.000680167751852423	-0.00100484199356288	-0.0120437685400248	-3.08191010844894e-05
1733	-0.181168273091316	0.243505731225014	-20.20090675354	-0.0026282137259841	0.000293855206109583	-0.0126931173726916	-0.00295288790948689
1734	0.468180358409882	-1.70454013347626	-19.6814270019531	0.00613799272105098	-0.00230353930965066	-0.0123684434220195	0.00321592413820326
1735	-0.830516874790192	-0.730517208576202	-20.0061016082764	0.00256657530553639	-0.00132951640989631	-0.0360696688294411	-0.00392691092565656
1736	0.468180358409882	-1.05519151687622	-20.1359710693359	0.00159255252219737	-0.0113944197073579	-0.0318489037454128	-0.00360223650932312
1737	-2.77856278419495	0.568180024623871	-20.2658405303955	-0.00522560812532902	-3.08191010844894e-05	-0.0185372550040483	0.00646266713738441
1738	-1.47986555099487	-0.730517208576202	-20.0710372924805	-0.00587495695799589	-0.00295288790948689	-0.0100957229733467	-0.00425158534198999
1739	1.11752903461456	-0.405842900276184	-20.0710372924805	0.0207483377307653	-3.08191010844894e-05	-3.08191010844894e-05	-0.00619963090866804
1740	1.11752903461456	-0.405842900276184	-20.0710372924805	-0.00360223650932312	0.00938473641872406	-0.000680167751852423	-0.00425158534198999
1741	1.7668776512146	-0.405842900276184	-19.9411678314209	0.00126787810586393	0.00289124972186983	0.0126314787194133	-0.00879702530801296
1742	1.11752903461456	-0.405842900276184	-20.20090675354	0.000618529506027699	0.00483929552137852	0.0382807515561581	0.000618529506027699
1743	0.468180358409882	-1.37986588478088	-20.1359710693359	-0.000355493422830477	-0.00392691092565656	0.0223717093467712	-0.00392691092565656
1744	-0.830516874790192	-1.05519151687622	-20.3307762145996	-3.08191010844894e-05	-0.00490093370899558	0.012956153601408	-0.00132951640989631
1745	1.11752903461456	-0.730517208576202	-20.3957118988037	-0.00165419070981443	0.00354059832170606	0.00808603875339031	-0.00100484199356288
1746	-0.830516874790192	-0.730517208576202	-20.2658405303955	-0.00132951640989631	0.000943203864153475	0.013930176384747	-0.00652430532500148
1747	-2.12921404838562	-0.0811685770750046	-20.0710372924805	-0.00814767740666866	0.000293855206109583	0.00776136433705688	-0.00165419070981443
1748	-2.12921404838562	0.243505731225014	-19.9411678314209	-0.00327756232582033	-0.000680167751852423	0.0194496400654316	0.00581331877037883
1749	0.468180358409882	0.243505731225014	-20.4606456756592	0.00321592413820326	0.00678734155371785	0.00873538758605719	-0.00132951640989631
1750	-0.830516874790192	0.568180024623871	-20.5255813598633	-3.08191010844894e-05	0.00548864435404539	0.00159255252219737	-0.00425158534198999
1751	-0.181168273091316	0.568180024623871	-20.4606456756592	0.00126787810586393	0.00906006153672934	-0.0026282137259841	-0.00360223650932312
1752	-0.181168273091316	0.243505731225014	-20.5905151367188	-0.00457625929266214	-0.00619963090866804	0.00354059832170606	-0.00360223650932312
1753	1.7668776512146	-2.02921438217163	-20.20090675354	-0.00132951640989631	-0.00879702530801296	0.00678734155371785	0.00418994715437293
1754	0.468180358409882	-0.730517208576202	-20.2658405303955	-3.08191010844894e-05	-0.000680167751852423	-0.0026282137259841	0.000293855206109583
1755	1.7668776512146	0.568180024623871	-20.8502559661865	0.00159255252219737	-0.00132951640989631	0.00321592413820326	-3.08191010844894e-05
1756	-0.830516874790192	-1.05519151687622	-20.6554508209229	-0.00782300252467394	0.00483929552137852	-0.00327756232582033	-0.00230353930965066
1757	-2.77856278419495	0.243505731225014	-20.915189743042	-0.00392691092565656	-0.00132951640989631	0.00418994715437293	0.00776136433705688
1758	-0.830516874790192	0.243505731225014	-20.3307762145996	-0.00619963090866804	0.000943203864153475	0.00743668992072344	-0.000355493422830477
1759	1.7668776512146	-0.730517208576202	-20.5905151367188	0.000618529506027699	0.00289124972186983	-0.0175632312893867	0.00159255252219737
1760	1.11752903461456	-0.0811685770750046	-20.4606456756592	-0.00230353930965066	0.00289124972186983	-0.00912170019000769	-0.00230353930965066
1761	0.468180358409882	-0.730517208576202	-20.0061016082764	-0.0107450718060136	0.00873538758605719	0.00126787810586393	-0.00100484199356288
1762	2.41622614860535	-1.37986588478088	-20.3307762145996	-0.00587495695799589	-0.00425158534198999	0.00191722682211548	0.00516396993771195
1763	0.468180358409882	-1.05519151687622	-20.3957118988037	0.00126787810586393	-0.00295288790948689	0.00581331877037883	-0.00197886489331722
1764	-0.830516874790192	0.568180024623871	-20.5905151367188	0.0022419011220336	0.000943203864153475	-0.00132951640989631	0.00354059832170606
1765	1.11752903461456	-1.05519151687622	-20.2658405303955	0.00256657530553639	0.0022419011220336	0.00191722682211548	-0.00165419070981443
1766	-2.12921404838562	0.243505731225014	-20.2658405303955	-0.00230353930965066	0.00354059832170606	0.00321592413820326	0.00289124972186983
1767	1.11752903461456	-1.05519151687622	-19.7463626861572	-0.0026282137259841	0.00289124972186983	-0.00749832857400179	-0.00230353930965066
1768	-0.830516874790192	0.892854392528534	-20.0061016082764	0.00289124972186983	0.000943203864153475	-0.00327756232582033	-0.00327756232582033
1769	-0.181168273091316	0.892854392528534	-20.8502559661865	-0.00100484199356288	0.00548864435404539	-0.00749832857400179	0.000618529506027699
1770	-0.830516874790192	0.243505731225014	-20.8502559661865	0.00321592413820326	0.00256657530553639	-0.00749832857400179	0.0022419011220336
1771	-1.47986555099487	0.243505731225014	-20.5905151367188	0.00483929552137852	0.00418994715437293	-0.0143164889886975	-0.00749832857400179
1772	1.7668776512146	-1.05519151687622	-20.5255813598633	-0.00165419070981443	-0.00522560812532902	-0.00814767740666866	0.00548864435404539
1773	0.468180358409882	-1.70454013347626	-20.20090675354	-0.00295288790948689	-0.00847235135734081	-0.00425158534198999	-3.08191010844894e-05
1774	-1.47986555099487	0.568180024623871	-20.0061016082764	0.0113327819854021	0.00548864435404539	-0.00619963090866804	0.00159255252219737
1775	0.468180358409882	-0.730517208576202	-19.8762321472168	-0.00555028254166245	-0.00392691092565656	-0.00782300252467394	0.00418994715437293
1776	-1.47986555099487	-0.0811685770750046	-20.2658405303955	-0.0188619289547205	-0.00392691092565656	-0.0143164889886975	-0.00295288790948689
1777	-1.47986555099487	0.568180024623871	-20.5905151367188	-0.00360223650932312	-0.00684897974133492	-0.0113944197073579	-0.00100484199356288
1778	-0.830516874790192	0.243505731225014	-20.5255813598633	0.00386527273803949	-0.00295288790948689	-0.00522560812532902	0.00191722682211548
1779	1.11752903461456	-1.05519151687622	-20.2658405303955	0.00451462110504508	-0.00197886489331722	-0.0152905117720366	0.000618529506027699
1780	1.11752903461456	-0.730517208576202	-19.8112964630127	-0.00230353930965066	0.00776136433705688	-0.0172385573387146	-0.00749832857400179
1781	-0.830516874790192	-0.730517208576202	-19.8112964630127	-0.00814767740666866	-0.00782300252467394	-0.0175632312893867	-0.00847235135734081
1782	1.11752903461456	-2.35388875007629	-20.1359710693359	-0.00619963090866804	-0.00782300252467394	-0.0188619289547205	0.00386527273803949
1783	1.7668776512146	-1.70454013347626	-20.20090675354	0.00776136433705688	-0.0026282137259841	-0.0120437685400248	0.00613799272105098
1784	-0.181168273091316	0.568180024623871	-20.2658405303955	-0.00392691092565656	0.00354059832170606	-0.0230826959013939	0.00516396993771195
1785	-0.830516874790192	-0.405842900276184	-20.0710372924805	0.000293855206109583	-0.000680167751852423	-0.0227580219507217	0.00126787810586393
1786	-1.47986555099487	0.568180024623871	-20.0061016082764	-0.00619963090866804	0.00321592413820326	-0.0104203969240189	-0.00717365415766835
1787	1.11752903461456	-0.405842900276184	-19.8112964630127	-0.000355493422830477	-0.00230353930965066	-0.00100484199356288	0.00354059832170606
1788	0.468180358409882	0.243505731225014	-20.5255813598633	-0.00100484199356288	-0.00425158534198999	-0.00295288790948689	-3.08191010844894e-05
1789	-2.12921404838562	0.568180024623871	-20.5905151367188	0.01100810803473	0.00386527273803949	0.00191722682211548	-0.00132951640989631
1790	-0.830516874790192	0.243505731225014	-20.3307762145996	0.00776136433705688	-0.00165419070981443	0.0022419011220336	-0.00197886489331722
1791	1.11752903461456	-0.0811685770750046	-20.5905151367188	0.0022419011220336	-0.00230353930965066	0.011982130818069	0.000293855206109583
1792	1.11752903461456	-1.70454013347626	-20.20090675354	-0.00555028254166245	-0.000355493422830477	0.0246444288641214	0.00906006153672934
1793	-0.830516874790192	0.243505731225014	-20.2658405303955	-0.00230353930965066	0.00418994715437293	0.00418994715437293	-0.000680167751852423
1794	-0.181168273091316	0.568180024623871	-19.9411678314209	-0.000355493422830477	-0.0026282137259841	0.00126787810586393	-0.00100484199356288
1795	-2.12921404838562	-0.730517208576202	-20.20090675354	-0.00230353930965066	0.00451462110504508	-0.000680167751852423	0.00159255252219737
1796	1.11752903461456	-1.05519151687622	-20.3957118988037	-0.00652430532500148	-0.00132951640989631	-0.00132951640989631	0.0022419011220336
1797	-0.830516874790192	0.568180024623871	-20.5255813598633	-0.000680167751852423	0.00354059832170606	0.00159255252219737	0.00743668992072344
1798	-0.830516874790192	0.568180024623871	-20.3957118988037	0.00711201597005129	-0.00327756232582033	0.00191722682211548	0.00646266713738441
1799	1.11752903461456	-0.730517208576202	-20.1359710693359	0.00126787810586393	0.000618529506027699	0.00126787810586393	-0.00132951640989631
1800	1.11752903461456	-0.405842900276184	-19.8112964630127	0.000618529506027699	0.00451462110504508	-0.00619963090866804	-0.0100957229733467
1801	1.11752903461456	-2.02921438217163	-19.4866237640381	0.000293855206109583	0.000618529506027699	-0.0172385573387146	0.00126787810586393
1802	0.468180358409882	-1.05519151687622	-20.1359710693359	-0.00197886489331722	-0.00327756232582033	-0.0208099745213985	0.00743668992072344
1803	-0.181168273091316	-0.405842900276184	-20.0061016082764	0.000293855206109583	0.000293855206109583	0.000618529506027699	0.00613799272105098
1804	-2.12921404838562	0.243505731225014	-20.3957118988037	-0.00392691092565656	0.000293855206109583	-0.0117190945893526	0.00386527273803949
1805	-0.830516874790192	-0.405842900276184	-19.6164932250977	0.000293855206109583	0.00873538758605719	-0.00717365415766835	0.00159255252219737
1806	-0.181168273091316	0.568180024623871	-19.6814270019531	-0.00132951640989631	0.00354059832170606	-0.0159398596733809	-3.08191010844894e-05
1807	1.7668776512146	-0.730517208576202	-19.4866237640381	0.000943203864153475	0.00646266713738441	-0.00587495695799589	0.00386527273803949
1808	0.468180358409882	0.243505731225014	-20.0710372924805	-0.00392691092565656	0.00516396993771195	0.00548864435404539	0.00321592413820326
1809	0.468180358409882	0.243505731225014	-19.8762321472168	0.00386527273803949	-0.00132951640989631	-0.0104203969240189	0.00159255252219737
1810	-1.47986555099487	0.243505731225014	-19.8762321472168	0.00159255252219737	0.00418994715437293	0.00483929552137852	-0.000680167751852423
1811	0.468180358409882	-1.70454013347626	-20.20090675354	-0.00392691092565656	0.00418994715437293	-0.00457625929266214	0.00289124972186983
1812	1.7668776512146	-1.05519151687622	-20.0061016082764	-0.00522560812532902	-0.00684897974133492	-0.00879702530801296	0.00451462110504508
1813	-1.47986555099487	0.568180024623871	-19.9411678314209	-0.00782300252467394	0.00256657530553639	0.00483929552137852	0.00483929552137852
1814	-2.12921404838562	-0.730517208576202	-19.9411678314209	-0.00490093370899558	-0.00132951640989631	-0.00879702530801296	0.00386527273803949
1815	-0.181168273091316	-0.405842900276184	-20.20090675354	-0.00197886489331722	0.00548864435404539	0.00289124972186983	-0.00197886489331722
1816	-0.181168273091316	-0.405842900276184	-20.0710372924805	-0.000355493422830477	-0.00295288790948689	0.00354059832170606	-0.00165419070981443
1817	1.11752903461456	-0.0811685770750046	-20.5255813598633	0.00159255252219737	-0.00132951640989631	0.00841071270406246	0.00386527273803949
1818	-0.830516874790192	0.892854392528534	-20.5255813598633	-0.00392691092565656	-0.00295288790948689	0.0197743140161037	0.00289124972186983
1819	0.468180358409882	-1.05519151687622	-19.2918186187744	0.00451462110504508	0.000943203864153475	0.00776136433705688	-0.00522560812532902
1820	1.7668776512146	-1.70454013347626	-19.2268829345703	0.00191722682211548	-0.00100484199356288	0.01100810803473	-0.00555028254166245
1821	-0.181168273091316	-1.37986588478088	-20.0710372924805	0.00256657530553639	-0.00295288790948689	0.00841071270406246	-0.00360223650932312
1822	1.11752903461456	-0.405842900276184	-20.3307762145996	0.00256657530553639	-0.00295288790948689	-0.00100484199356288	0.00678734155371785
1823	-2.77856278419495	0.892854392528534	-19.8762321472168	-0.00100484199356288	0.00548864435404539	0.00808603875339031	-0.00100484199356288
1824	-3.42791152000427	0.243505731225014	-19.8112964630127	-0.0113944197073579	0.00418994715437293	-0.00165419070981443	-0.000680167751852423
1825	1.7668776512146	-1.05519151687622	-19.4866237640381	0.00386527273803949	0.00743668992072344	-0.00295288790948689	0.00483929552137852
1826	-0.181168273091316	1.21752870082855	-19.7463626861572	-0.00295288790948689	0.00678734155371785	0.000293855206109583	-0.00230353930965066
1827	1.11752903461456	-0.730517208576202	-20.0061016082764	-0.00879702530801296	-0.0026282137259841	-0.00425158534198999	0.00256657530553639
1828	1.11752903461456	-0.405842900276184	-20.3957118988037	0.00678734155371785	0.000293855206109583	0.00808603875339031	0.000943203864153475
1829	-0.830516874790192	-0.0811685770750046	-20.7203845977783	0.00581331877037883	0.00516396993771195	0.00126787810586393	-0.00327756232582033
1830	1.11752903461456	-1.05519151687622	-20.3307762145996	0.00808603875339031	-0.00197886489331722	-0.00360223650932312	0.0022419011220336
1831	0.468180358409882	-1.05519151687622	-20.2658405303955	0.00386527273803949	-0.00425158534198999	0.00548864435404539	-0.00457625929266214
1832	1.11752903461456	-0.405842900276184	-19.2918186187744	-0.00392691092565656	0.0022419011220336	0.00873538758605719	0.00548864435404539
1833	-2.12921404838562	-0.0811685770750046	-19.4866237640381	-0.00165419070981443	-0.00230353930965066	0.00548864435404539	0.00678734155371785
1834	-0.830516874790192	-0.405842900276184	-20.1359710693359	0.00451462110504508	-0.000680167751852423	-0.000355493422830477	0.00776136433705688
1835	1.11752903461456	-0.730517208576202	-19.6814270019531	0.00711201597005129	0.00646266713738441	-0.000355493422830477	-0.00555028254166245
1836	-0.181168273091316	0.568180024623871	-19.8112964630127	0.00126787810586393	0.00256657530553639	0.00483929552137852	-3.08191010844894e-05
1837	0.468180358409882	-0.405842900276184	-20.0061016082764	0.0126314787194133	-0.00652430532500148	0.00808603875339031	0.00451462110504508
1838	0.468180358409882	-0.0811685770750046	-19.6814270019531	-0.00717365415766835	0.000618529506027699	0.00321592413820326	0.00548864435404539
1839	-0.830516874790192	-1.05519151687622	-19.421688079834	0.00516396993771195	-0.00392691092565656	-0.00197886489331722	0.00289124972186983
1840	1.11752903461456	-2.02921438217163	-19.2268829345703	0.00418994715437293	0.00126787810586393	-0.0130177913233638	-0.000355493422830477
1841	0.468180358409882	-0.730517208576202	-19.6164932250977	0.00776136433705688	0.00289124972186983	-0.00619963090866804	-0.00717365415766835
1842	-0.181168273091316	-0.0811685770750046	-19.6164932250977	-0.00977104809135199	-0.000680167751852423	-0.0162645354866982	0.00938473641872406
1843	-1.47986555099487	0.243505731225014	-19.8762321472168	-0.0113944197073579	0.00289124972186983	-0.0152905117720366	0.00776136433705688
1844	-0.181168273091316	0.243505731225014	-19.8112964630127	-0.00327756232582033	0.0022419011220336	-0.00392691092565656	0.00289124972186983
1845	1.11752903461456	-0.730517208576202	-19.4866237640381	-0.00132951640989631	0.01100810803473	-0.0120437685400248	0.00321592413820326
1846	1.11752903461456	0.568180024623871	-19.7463626861572	-0.00197886489331722	-3.08191010844894e-05	-0.0126931173726916	-0.00230353930965066
1847	0.468180358409882	-0.405842900276184	-19.421688079834	-0.0100957229733467	-3.08191010844894e-05	-0.00197886489331722	0.00776136433705688
1848	1.11752903461456	-1.05519151687622	-20.3307762145996	-0.000355493422830477	-0.00457625929266214	0.00159255252219737	-0.00490093370899558
1849	0.468180358409882	-1.37986588478088	-19.9411678314209	0.00451462110504508	-0.00847235135734081	0.0022419011220336	-0.000680167751852423
1850	-0.181168273091316	-0.0811685770750046	-19.8762321472168	0.00483929552137852	0.0022419011220336	0.00938473641872406	-0.00944637414067984
1851	-0.181168273091316	-0.730517208576202	-19.8112964630127	-0.000355493422830477	0.00581331877037883	-0.00522560812532902	-0.00230353930965066
1852	-1.47986555099487	-0.0811685770750046	-19.3567523956299	-0.0172385573387146	-0.000355493422830477	-0.00425158534198999	0.00581331877037883
1853	-0.830516874790192	0.892854392528534	-19.8762321472168	0.00256657530553639	-3.08191010844894e-05	0.000943203864153475	0.000293855206109583
1854	2.41622614860535	-1.05519151687622	-20.5905151367188	0.0022419011220336	0.00418994715437293	-0.00197886489331722	0.00289124972186983
1855	-0.181168273091316	-0.730517208576202	-20.4606456756592	-0.00230353930965066	0.00776136433705688	-0.0172385573387146	0.00126787810586393
1856	-0.181168273091316	0.243505731225014	-19.9411678314209	0.00613799272105098	0.00646266713738441	-0.0104203969240189	-0.00490093370899558
1857	1.11752903461456	-0.730517208576202	-19.5515575408936	0.00159255252219737	0.000618529506027699	-0.017887907102704	0.00483929552137852
1858	-0.830516874790192	-0.730517208576202	-20.2658405303955	-3.08191010844894e-05	-0.0104203969240189	-0.000680167751852423	0.0106834331527352
1859	0.468180358409882	-0.730517208576202	-19.421688079834	0.00516396993771195	-0.00425158534198999	-0.0247060675173998	0.0022419011220336
1860	0.468180358409882	-0.405842900276184	-19.421688079834	0.00159255252219737	0.00516396993771195	-0.0146411629393697	-0.00230353930965066
1861	-1.47986555099487	-0.730517208576202	-19.5515575408936	-0.00425158534198999	-0.000680167751852423	-0.0188619289547205	-0.0026282137259841
1862	-0.181168273091316	-0.730517208576202	-19.6814270019531	-0.00555028254166245	0.00159255252219737	-0.0169138833880424	0.00516396993771195
1863	1.11752903461456	-0.405842900276184	-19.6814270019531	0.00256657530553639	0.00743668992072344	-0.00165419070981443	0.00646266713738441
1864	-0.830516874790192	0.568180024623871	-19.9411678314209	0.000618529506027699	-0.0026282137259841	-0.0165892094373703	-0.00327756232582033
1865	0.468180358409882	-0.730517208576202	-19.6164932250977	0.00256657530553639	0.00451462110504508	-0.0136671401560307	0.00159255252219737
1866	-0.181168273091316	0.243505731225014	-19.4866237640381	-0.00717365415766835	0.00418994715437293	0.00548864435404539	-0.00490093370899558
1867	-0.181168273091316	0.243505731225014	-19.9411678314209	0.00386527273803949	-0.00555028254166245	0.00354059832170606	0.000293855206109583
1868	1.11752903461456	-1.70454013347626	-19.6164932250977	0.00159255252219737	-0.0117190945893526	0.0246444288641214	0.00126787810586393
1869	1.11752903461456	-1.70454013347626	-19.4866237640381	0.00841071270406246	-0.00619963090866804	0.0243197549134493	-0.00197886489331722
1870	-0.830516874790192	-0.730517208576202	-19.6164932250977	-0.00132951640989631	0.00321592413820326	0.0106834331527352	-0.00165419070981443
1871	-2.77856278419495	0.568180024623871	-19.7463626861572	-0.00555028254166245	0.00483929552137852	0.0022419011220336	0.00418994715437293
1872	-0.830516874790192	0.243505731225014	-19.6164932250977	-0.0113944197073579	0.00548864435404539	0.00841071270406246	0.00613799272105098
1873	1.7668776512146	-0.730517208576202	-19.2918186187744	0.00483929552137852	0.00451462110504508	0.0178262684494257	0.000618529506027699
1874	-0.181168273091316	0.568180024623871	-20.1359710693359	0.00159255252219737	0.00646266713738441	0.0152288740500808	0.00776136433705688
1875	2.41622614860535	-0.730517208576202	-20.5255813598633	0.00159255252219737	0.00841071270406246	0.00613799272105098	-0.00555028254166245
1876	-1.47986555099487	0.568180024623871	-20.2658405303955	-0.0026282137259841	0.000943203864153475	0.00646266713738441	-0.00392691092565656
1877	0.468180358409882	-1.70454013347626	-19.4866237640381	-0.00327756232582033	0.000618529506027699	0.00873538758605719	0.000943203864153475
1878	0.468180358409882	-1.05519151687622	-19.7463626861572	0.00970941036939621	-0.00977104809135199	0.0106834331527352	0.00191722682211548
1879	0.468180358409882	0.243505731225014	-18.9671440124512	0.00581331877037883	0.00159255252219737	-0.00197886489331722	0.00451462110504508
1880	-1.47986555099487	0.568180024623871	-19.2268829345703	0.00354059832170606	0.00289124972186983	-0.00230353930965066	0.000618529506027699
1881	-3.42791152000427	0.892854392528534	-19.9411678314209	-0.00879702530801296	0.00516396993771195	-0.00522560812532902	-0.00295288790948689
1882	-0.181168273091316	0.243505731225014	-19.8762321472168	-0.0139918150380254	0.00289124972186983	-0.00197886489331722	-0.000680167751852423
1883	1.7668776512146	-0.730517208576202	-19.6164932250977	-0.00425158534198999	-0.00100484199356288	0.00516396993771195	-0.00327756232582033
1884	-0.181168273091316	0.568180024623871	-19.9411678314209	-0.00425158534198999	0.00418994715437293	0.0022419011220336	0.000943203864153475
1885	1.7668776512146	-1.05519151687622	-19.6814270019531	0.00743668992072344	0.00386527273803949	-0.00425158534198999	-0.00100484199356288
1886	-0.181168273091316	0.568180024623871	-20.0710372924805	0.00483929552137852	-0.0026282137259841	-0.00782300252467394	-0.00457625929266214
1887	1.11752903461456	-2.02921438217163	-20.1359710693359	-0.00132951640989631	-0.0133424662053585	0.00548864435404539	0.0113327819854021
1888	1.7668776512146	-0.0811685770750046	-19.9411678314209	-0.00197886489331722	-0.00619963090866804	0.012956153601408	0.00483929552137852
1889	-0.830516874790192	0.892854392528534	-19.8112964630127	0.00289124972186983	0.000293855206109583	0.0106834331527352	0.00159255252219737
1890	-3.42791152000427	0.892854392528534	-19.8112964630127	-0.00782300252467394	0.00678734155371785	-0.00392691092565656	-3.08191010844894e-05
1891	-2.12921404838562	0.568180024623871	-19.6164932250977	-0.00749832857400179	0.00970941036939621	-0.00230353930965066	0.000943203864153475
1892	-1.47986555099487	0.568180024623871	-19.5515575408936	-0.00749832857400179	-0.00360223650932312	-0.0026282137259841	0.00256657530553639
1893	1.7668776512146	-0.730517208576202	-19.8112964630127	0.00451462110504508	0.00451462110504508	-0.00652430532500148	0.00516396993771195
1894	-0.830516874790192	0.568180024623871	-20.0061016082764	0.00289124972186983	0.0022419011220336	-0.0126931173726916	0.00418994715437293
1895	1.11752903461456	-1.05519151687622	-19.7463626861572	-0.00717365415766835	0.00873538758605719	-0.00392691092565656	-0.00327756232582033
1896	1.11752903461456	-1.70454013347626	-19.8762321472168	0.00841071270406246	-0.00230353930965066	0.00418994715437293	-0.00230353930965066
1897	1.11752903461456	-1.05519151687622	-20.0061016082764	-0.00197886489331722	-0.00457625929266214	-0.0100957229733467	0.00581331877037883
1898	2.41622614860535	-1.05519151687622	-19.7463626861572	0.00483929552137852	0.00256657530553639	0.00711201597005129	-0.000355493422830477
1899	-0.830516874790192	-0.730517208576202	-20.0710372924805	0.00191722682211548	0.00808603875339031	-0.00587495695799589	0.00646266713738441
1900	-2.77856278419495	0.243505731225014	-20.5255813598633	-0.00457625929266214	0.00581331877037883	-0.0136671401560307	-3.08191010844894e-05
1901	1.11752903461456	-0.730517208576202	-20.5255813598633	0.00418994715437293	0.00646266713738441	-0.00879702530801296	0.00548864435404539
1902	1.7668776512146	-0.405842900276184	-20.2658405303955	-0.00100484199356288	-0.00717365415766835	-0.00100484199356288	-0.00684897974133492
1903	-0.181168273091316	-0.405842900276184	-20.20090675354	-0.00165419070981443	0.00516396993771195	0.00159255252219737	0.00743668992072344
1904	-0.181168273091316	0.568180024623871	-20.7203845977783	0.00354059832170606	-0.00100484199356288	0.000293855206109583	-0.00230353930965066
1905	-0.181168273091316	-1.05519151687622	-19.6814270019531	0.00451462110504508	0.0022419011220336	-0.00717365415766835	-0.00392691092565656
1906	0.468180358409882	-2.35388875007629	-19.9411678314209	0.000943203864153475	0.00451462110504508	0.000618529506027699	-0.00717365415766835
1907	-0.830516874790192	-0.0811685770750046	-20.3957118988037	-0.00457625929266214	-3.08191010844894e-05	-0.00457625929266214	-0.00360223650932312
1908	0.468180358409882	-0.730517208576202	-20.5255813598633	-0.00132951640989631	-3.08191010844894e-05	-0.00100484199356288	0.00483929552137852
1909	-1.47986555099487	-0.405842900276184	-20.1359710693359	-0.00522560812532902	0.00418994715437293	0.00159255252219737	0.000293855206109583
1910	-0.830516874790192	0.568180024623871	-20.2658405303955	0.00289124972186983	0.00873538758605719	-0.0100957229733467	-0.00522560812532902
1911	1.7668776512146	-0.0811685770750046	-20.0061016082764	-0.00230353930965066	0.00646266713738441	-0.0026282137259841	0.000293855206109583
1912	1.11752903461456	-0.730517208576202	-19.9411678314209	-0.000680167751852423	0.00256657530553639	-0.00132951640989631	0.00548864435404539
1913	0.468180358409882	-0.405842900276184	-20.3307762145996	-0.000355493422830477	0.00321592413820326	0.00126787810586393	0.0106834331527352
1914	-0.181168273091316	-0.0811685770750046	-20.3307762145996	0.00548864435404539	0.00613799272105098	-0.00847235135734081	-0.00684897974133492
1915	0.468180358409882	-1.37986588478088	-20.0710372924805	0.00613799272105098	-0.00522560812532902	-0.00100484199356288	-0.00490093370899558
1916	0.468180358409882	-1.70454013347626	-20.0710372924805	0.00581331877037883	-0.00295288790948689	0.00256657530553639	-0.00392691092565656
1917	-0.181168273091316	0.568180024623871	-19.7463626861572	-0.00425158534198999	0.000943203864153475	-0.00522560812532902	0.00289124972186983
1918	-2.12921404838562	0.243505731225014	-20.0061016082764	-0.000355493422830477	0.000293855206109583	0.00516396993771195	0.00678734155371785
1919	-2.77856278419495	0.243505731225014	-20.2658405303955	-0.00165419070981443	0.00386527273803949	-0.00132951640989631	-0.00197886489331722
1920	-0.830516874790192	0.243505731225014	-20.3307762145996	-0.00197886489331722	0.00256657530553639	0.000618529506027699	-0.00749832857400179
1921	-0.181168273091316	0.568180024623871	-20.4606456756592	0.00126787810586393	0.00354059832170606	0.000293855206109583	0.00354059832170606
1922	1.11752903461456	-0.0811685770750046	-20.6554508209229	-0.00197886489331722	0.00483929552137852	0.000293855206109583	0.00418994715437293
1923	1.11752903461456	-0.405842900276184	-20.1359710693359	-3.08191010844894e-05	0.0103587592020631	-0.00814767740666866	0.00483929552137852
1924	-0.830516874790192	0.243505731225014	-20.0710372924805	0.00386527273803949	0.00386527273803949	-0.00360223650932312	-0.00100484199356288
1925	-0.181168273091316	-0.730517208576202	-19.9411678314209	0.00354059832170606	0.00256657530553639	-0.0120437685400248	-0.00457625929266214
1926	1.7668776512146	-1.37986588478088	-20.0061016082764	0.00776136433705688	0.00483929552137852	-0.0172385573387146	-0.00327756232582033
1927	-0.830516874790192	0.243505731225014	-20.3307762145996	-0.00587495695799589	0.00321592413820326	-0.0152905117720366	0.00906006153672934
1928	-2.12921404838562	-0.730517208576202	-20.20090675354	-0.00814767740666866	-0.00132951640989631	-0.00684897974133492	0.00451462110504508
1929	-0.181168273091316	-0.730517208576202	-20.0710372924805	-0.00782300252467394	0.00451462110504508	-0.0143164889886975	0.000943203864153475
1930	1.7668776512146	-0.405842900276184	-20.0061016082764	0.000943203864153475	0.00808603875339031	-0.023407369852066	-0.00295288790948689
1931	1.11752903461456	-0.405842900276184	-20.1359710693359	-0.000355493422830477	0.00126787810586393	-0.00814767740666866	-0.00100484199356288
1932	1.11752903461456	-0.730517208576202	-20.0061016082764	-0.00814767740666866	-0.00555028254166245	-0.0159398596733809	0.00418994715437293
1933	1.7668776512146	-1.05519151687622	-20.0710372924805	-0.00425158534198999	0.00126787810586393	0.00256657530553639	0.00256657530553639
1934	-0.830516874790192	-0.0811685770750046	-20.3957118988037	0.00678734155371785	0.00808603875339031	0.00451462110504508	-0.000680167751852423
1935	1.11752903461456	-2.02921438217163	-20.0061016082764	-0.0026282137259841	-0.000680167751852423	-0.000355493422830477	-0.00717365415766835
1936	1.7668776512146	-0.405842900276184	-20.0710372924805	-0.000680167751852423	0.0116574559360743	0.0022419011220336	-0.00717365415766835
1937	0.468180358409882	-0.405842900276184	-20.2658405303955	0.000293855206109583	-0.00652430532500148	0.0132808275520802	-0.00490093370899558
1938	-2.12921404838562	0.243505731225014	-20.2658405303955	-0.0120437685400248	-0.00295288790948689	0.00873538758605719	0.00548864435404539
1939	-1.47986555099487	0.568180024623871	-20.3957118988037	0.00873538758605719	-0.00392691092565656	-0.00652430532500148	-0.00100484199356288
1940	-0.830516874790192	0.243505731225014	-20.6554508209229	0.00256657530553639	-3.08191010844894e-05	-0.00944637414067984	-0.00587495695799589
1941	-0.181168273091316	0.243505731225014	-20.9801254272461	-0.00132951640989631	0.000293855206109583	0.00548864435404539	-0.00684897974133492
1942	-0.830516874790192	0.243505731225014	-20.7853202819824	-0.00360223650932312	-0.00132951640989631	-0.00717365415766835	0.00159255252219737
1943	3.06557488441467	-0.730517208576202	-20.2658405303955	0.000943203864153475	-0.00425158534198999	-0.00295288790948689	0.00646266713738441
1944	-0.830516874790192	-0.0811685770750046	-20.20090675354	-0.00295288790948689	-0.00717365415766835	0.00126787810586393	-0.00555028254166245
1945	1.7668776512146	-0.730517208576202	-19.8112964630127	-0.00327756232582033	-0.00457625929266214	-0.00814767740666866	-0.00522560812532902
1946	1.7668776512146	-0.730517208576202	-20.3957118988037	0.00386527273803949	0.00808603875339031	-0.00230353930965066	-0.0026282137259841
1947	-1.47986555099487	0.568180024623871	-20.5255813598633	-0.0104203969240189	-0.00197886489331722	0.0181509424000978	0.00354059832170606
1948	-2.12921404838562	0.243505731225014	-20.20090675354	-0.0104203969240189	0.00321592413820326	0.0171769186854362	0.00808603875339031
1949	1.11752903461456	-0.405842900276184	-20.1359710693359	0.00321592413820326	-0.00165419070981443	0.0113327819854021	-0.00425158534198999
1950	1.7668776512146	-0.730517208576202	-20.0061016082764	-0.000355493422830477	0.00191722682211548	0.0126314787194133	0.000943203864153475
1951	1.7668776512146	-0.730517208576202	-20.0710372924805	0.00451462110504508	0.00711201597005129	0.00548864435404539	-0.00555028254166245
1952	0.468180358409882	-0.405842900276184	-20.0710372924805	0.000943203864153475	0.00386527273803949	0.00970941036939621	-0.00165419070981443
1953	-0.830516874790192	-0.0811685770750046	-19.8762321472168	0.000293855206109583	0.00418994715437293	0.00256657530553639	0.00776136433705688
1954	-0.181168273091316	-1.05519151687622	-20.5255813598633	0.00483929552137852	-0.0123684434220195	0.0116574559360743	0.0022419011220336
1955	1.11752903461456	-1.05519151687622	-20.1359710693359	0.00321592413820326	-0.00944637414067984	0.000618529506027699	-0.00457625929266214
1956	-0.181168273091316	-0.0811685770750046	-20.2658405303955	-0.00230353930965066	0.00906006153672934	-0.0126931173726916	-0.00100484199356288
1957	-1.47986555099487	-0.0811685770750046	-20.20090675354	-0.00230353930965066	-0.00132951640989631	-0.00165419070981443	0.00289124972186983
1958	-2.12921404838562	0.568180024623871	-20.20090675354	-0.00879702530801296	0.000943203864153475	-3.08191010844894e-05	0.00516396993771195
1959	0.468180358409882	0.243505731225014	-20.3307762145996	-0.00165419070981443	-0.00165419070981443	0.00743668992072344	-0.00327756232582033
1960	-0.181168273091316	0.568180024623871	-20.5255813598633	-0.00230353930965066	0.00516396993771195	0.00516396993771195	-0.00717365415766835
1961	-0.830516874790192	0.243505731225014	-20.4606456756592	-0.0026282137259841	0.00451462110504508	-0.00165419070981443	0.00516396993771195
1962	1.11752903461456	-0.730517208576202	-20.2658405303955	-0.00652430532500148	-0.00555028254166245	-0.0100957229733467	-0.00684897974133492
1963	1.11752903461456	-1.05519151687622	-19.9411678314209	0.000618529506027699	-0.00490093370899558	-0.00652430532500148	0.00289124972186983
1964	1.11752903461456	-0.730517208576202	-19.8762321472168	0.00126787810586393	-0.00652430532500148	-0.0123684434220195	0.00678734155371785
1965	0.468180358409882	-0.405842900276184	-19.8762321472168	-0.00165419070981443	0.00548864435404539	0.00159255252219737	-0.0143164889886975
1966	-1.47986555099487	0.568180024623871	-20.2658405303955	-0.00327756232582033	0.00678734155371785	0.00159255252219737	-0.00230353930965066
1967	-0.830516874790192	0.243505731225014	-20.4606456756592	-0.00749832857400179	-0.00392691092565656	-0.00652430532500148	0.000618529506027699
1968	-1.47986555099487	0.568180024623871	-20.3307762145996	-0.00360223650932312	0.00743668992072344	-0.00197886489331722	-0.00100484199356288
1969	1.11752903461456	-0.730517208576202	-20.0061016082764	0.00678734155371785	-3.08191010844894e-05	-0.0120437685400248	-0.00100484199356288
1970	0.468180358409882	-0.405842900276184	-20.20090675354	0.00548864435404539	0.00906006153672934	-0.0250307414680719	-0.00587495695799589
1971	1.11752903461456	-0.405842900276184	-19.9411678314209	-0.00295288790948689	0.00613799272105098	-0.0311995539814234	-0.00197886489331722
1972	3.06557488441467	-1.05519151687622	-19.9411678314209	0.00321592413820326	-0.00132951640989631	-0.0409397818148136	-0.00392691092565656
1973	1.11752903461456	-1.05519151687622	-20.20090675354	-0.00165419070981443	-0.0026282137259841	-0.0201606266200542	-0.00197886489331722
1974	-1.47986555099487	-1.37986588478088	-20.20090675354	0.00256657530553639	-0.00165419070981443	-0.0263294391334057	-3.08191010844894e-05
1975	1.11752903461456	-0.730517208576202	-20.3307762145996	-0.00165419070981443	0.00581331877037883	-0.0191866029053926	-0.00425158534198999
1976	-1.47986555099487	-0.0811685770750046	-20.0710372924805	-0.00165419070981443	0.00873538758605719	-0.017887907102704	-0.00717365415766835
1977	-2.77856278419495	-1.05519151687622	-20.20090675354	-0.0100957229733467	0.00418994715437293	-0.00295288790948689	0.00483929552137852
1978	0.468180358409882	-0.405842900276184	-19.8112964630127	0.00289124972186983	-0.00717365415766835	0.0106834331527352	0.00516396993771195
1979	1.7668776512146	-0.730517208576202	-20.1359710693359	0.00451462110504508	0.000293855206109583	0.0165275707840919	0.00126787810586393
1980	1.7668776512146	-1.05519151687622	-20.4606456756592	0.00321592413820326	0.00386527273803949	0.00678734155371785	-0.00944637414067984
1981	1.11752903461456	-0.405842900276184	-20.20090675354	0.00191722682211548	-0.00197886489331722	0.0178262684494257	-0.000355493422830477
1982	-1.47986555099487	-0.0811685770750046	-20.1359710693359	-0.00522560812532902	-0.00684897974133492	0.0321119390428066	0.00159255252219737
1983	1.7668776512146	-1.70454013347626	-19.9411678314209	-0.000680167751852423	-0.00587495695799589	0.0155535480007529	0.00418994715437293
1984	0.468180358409882	-0.405842900276184	-19.8112964630127	0.00970941036939621	-0.00230353930965066	0.00873538758605719	-3.08191010844894e-05
1985	1.11752903461456	-1.05519151687622	-20.0710372924805	0.000293855206109583	0.00613799272105098	0.00581331877037883	-0.00522560812532902
1986	-0.181168273091316	-0.405842900276184	-20.1359710693359	-0.00555028254166245	0.0022419011220336	0.00418994715437293	-0.00327756232582033
1987	-2.12921404838562	-0.405842900276184	-20.3957118988037	-0.00912170019000769	-0.00392691092565656	0.00970941036939621	-0.0026282137259841
1988	-0.181168273091316	0.243505731225014	-20.3307762145996	-0.00100484199356288	0.00191722682211548	0.00646266713738441	0.00418994715437293
1989	-1.47986555099487	0.568180024623871	-20.0710372924805	0.00548864435404539	-0.00587495695799589	0.00191722682211548	-0.00230353930965066
1990	-0.830516874790192	1.21752870082855	-20.0061016082764	0.0100340843200684	0.011982130818069	-0.00814767740666866	-0.00100484199356288
1991	-0.830516874790192	0.243505731225014	-19.8762321472168	-0.00327756232582033	0.00386527273803949	-0.00912170019000769	-0.00782300252467394
1992	-0.181168273091316	0.243505731225014	-20.3957118988037	-0.00197886489331722	-0.0026282137259841	-0.000680167751852423	-0.00165419070981443
1993	0.468180358409882	-0.730517208576202	-20.3307762145996	-0.00425158534198999	-0.0117190945893526	0.00126787810586393	0.0022419011220336
1994	0.468180358409882	-0.730517208576202	-20.5255813598633	0.00711201597005129	-0.00327756232582033	-0.00327756232582033	-0.00165419070981443
1995	-0.830516874790192	0.892854392528534	-20.5905151367188	-0.00197886489331722	0.00711201597005129	-0.00360223650932312	-0.00425158534198999
1996	-2.12921404838562	0.568180024623871	-20.3957118988037	-0.00814767740666866	0.00418994715437293	-0.00457625929266214	0.00191722682211548
1997	-0.181168273091316	-0.405842900276184	-20.0710372924805	-0.00457625929266214	-0.000680167751852423	-0.00295288790948689	-3.08191010844894e-05
1998	0.468180358409882	0.568180024623871	-20.2658405303955	0.00354059832170606	0.000293855206109583	0.00354059832170606	0.0100340843200684
1999	-0.830516874790192	0.243505731225014	-20.9801254272461	0.00873538758605719	0.00354059832170606	-0.000355493422830477	-0.00360223650932312
2000	-0.181168273091316	0.568180024623871	-20.8502559661865	0.00418994715437293	-0.00230353930965066	-0.00555028254166245	-0.00327756232582033
[truncated: 5,820 more rows]
