# Supplementary material for: Precise instruction and consideration of the vertical and horizontal force component increases validity and reliability of the 90:20 Isometric Posterior Chain Test
Source: PLoS One. 2024 Oct 28;19(10):e0312843. doi: 10.1371/journal.pone.0312843 (PMC11515970; doi:10.1371/journal.pone.0312843)
Supplement: S1 File — (ZIP) [file pone.0312843.s001.zip › S1_Raw_Data/M1_P18_vh_1.csv]

1	103.714614868164	-20.5356502532959	-7.73341274261475	0.000293855206109583	-0.0100957229733467	-0.0334722734987736	-0.00132951640989631
2	103.06526184082	-19.8863010406494	-7.79834747314453	0.00386527273803949	-0.0250307414680719	-0.0208099745213985	0.00418994715437293
3	101.766563415527	-19.8863010406494	-7.21393346786499	-3.08191010844894e-05	-0.00684897974133492	-0.028926832601428	0.0022419011220336
4	103.06526184082	-20.8603248596191	-7.4087381362915	0.00386527273803949	-0.00944637414067984	-0.0373683646321297	0.00126787810586393
5	101.766563415527	-18.9122791290283	-7.9282169342041	-0.00652430532500148	0.00386527273803949	-0.0208099745213985	-0.00684897974133492
6	100.467864990234	-20.2109756469727	-7.60354280471802	-0.0117190945893526	0.0278911720961332	-0.00619963090866804	0.00386527273803949
7	102.415916442871	-18.5876045227051	-7.9282169342041	-0.00165419070981443	0.025618452578783	0.0272418223321438	0.00321592413820326
8	100.467864990234	-18.2629299163818	-7.53860807418823	0.0022419011220336	0.0226963832974434	0.031137915328145	0.00159255252219737
9	101.766563415527	-19.5616283416748	-7.34380340576172	-0.00295288790948689	0.0262678004801273	0.0626313239336014	-0.00327756232582033
10	102.415916442871	-19.5616283416748	-7.34380340576172	-0.00490093370899558	0.0210730116814375	0.0567871853709221	0.00483929552137852
11	101.766563415527	-19.8863010406494	-7.53860807418823	-3.08191010844894e-05	0.0168522447347641	0.0837351530790329	0.0022419011220336
12	100.467864990234	-19.2369537353516	-7.73341274261475	-0.00295288790948689	0.0236704051494598	0.103540286421776	0.000618529506027699
13	100.467864990234	-20.2109756469727	-7.4087381362915	-0.00230353930965066	0.00613799272105098	0.0976961478590965	0.00841071270406246
14	101.117218017578	-19.2369537353516	-7.4087381362915	0.0022419011220336	0.00386527273803949	0.0697741582989693	-0.00132951640989631
15	101.766563415527	-19.5616283416748	-7.60354280471802	-0.00425158534198999	-0.00619963090866804	0.0502936989068985	-0.00100484199356288
16	103.714614868164	-19.8863010406494	-7.01912927627563	-0.00132951640989631	-0.0273034609854221	0.0230210572481155	0.000943203864153475
17	101.766563415527	-19.8863010406494	-7.47367286682129	0.00711201597005129	-0.043212503194809	-0.0451605506241322	0.0126314787194133
18	102.415916442871	-19.8863010406494	-7.60354280471802	0.00841071270406246	-0.0266541130840778	-0.104575946927071	0.025618452578783
19	100.467864990234	-19.5616283416748	-7.6684775352478	-0.0026282137259841	-0.00652430532500148	-0.113666832447052	0.00126787810586393
20	99.8185195922852	-17.9382553100586	-7.79834747314453	-0.00717365415766835	-0.0123684434220195	-0.0831474438309669	-0.00360223650932312
21	103.06526184082	-18.2629299163818	-7.9282169342041	-0.00165419070981443	-0.0143164889886975	-0.0120437685400248	-0.00327756232582033
22	104.363960266113	-19.5616283416748	-7.53860807418823	0.00159255252219737	-0.0100957229733467	0.101267568767071	-0.00165419070981443
23	101.766563415527	-18.2629299163818	-7.60354280471802	0.00159255252219737	0.00646266713738441	0.21750096976757	-0.0026282137259841
24	103.06526184082	-20.8603248596191	-7.6684775352478	-0.00327756232582033	-0.00457625929266214	0.248669698834419	-0.00100484199356288
25	103.714614868164	-20.2109756469727	-7.73341274261475	-0.00327756232582033	0.00483929552137852	0.170747861266136	0.0022419011220336
26	99.1691741943359	-18.2629299163818	-7.79834747314453	-0.0143164889886975	0.00711201597005129	0.045423585921526	-3.08191010844894e-05
27	103.06526184082	-19.2369537353516	-7.53860807418823	-0.00327756232582033	0.0233457311987877	-0.0529527328908443	-0.00100484199356288
28	104.363960266113	-19.2369537353516	-7.86328220367432	0.00126787810586393	0.0353586822748184	-0.0834721177816391	-0.00165419070981443
29	101.117218017578	-17.9382553100586	-7.73341274261475	0.00126787810586393	0.0295145437121391	-0.0782773271203041	-0.00360223650932312
30	102.415916442871	-18.9122791290283	-7.53860807418823	0.00256657530553639	0.0343846566975117	-0.0600955672562122	-0.00100484199356288
31	103.06526184082	-18.9122791290283	-7.86328220367432	0.00191722682211548	0.0327612869441509	-0.0497059896588326	-0.00749832857400179
32	101.117218017578	-17.9382553100586	-7.86328220367432	-0.00717365415766835	0.0295145437121391	-0.0445111989974976	-0.00230353930965066
33	101.766563415527	-18.9122791290283	-8.05808639526367	-0.00717365415766835	0.0262678004801273	-0.0928876772522926	0.0100340843200684
34	103.714614868164	-19.5616283416748	-7.60354280471802	-0.00165419070981443	0.0149041991680861	-0.0808747261762619	0.00386527273803949
35	101.766563415527	-17.6135807037354	-7.9282169342041	-0.00100484199356288	0.0149041991680861	0.0421768426895142	0.00126787810586393
36	103.06526184082	-19.5616283416748	-7.01912927627563	0.00938473641872406	-0.00295288790948689	0.178215384483337	0.0165275707840919
37	103.714614868164	-20.5356502532959	-7.47367286682129	0.00159255252219737	-0.0282774847000837	0.228864565491676	0.00516396993771195
38	101.766563415527	-17.9382553100586	-7.60354280471802	0.0123068047687411	-0.00879702530801296	0.180488094687462	0.0197743140161037
39	97.870475769043	-17.6135807037354	-7.6684775352478	-0.00879702530801296	-0.000680167751852423	0.0408781431615353	0.00938473641872406
40	101.766563415527	-17.9382553100586	-7.86328220367432	-0.00295288790948689	-0.00490093370899558	-0.0799007043242455	0.00159255252219737
41	103.06526184082	-18.2629299163818	-7.6684775352478	0.00451462110504508	-0.00782300252467394	-0.186393886804581	-0.00814767740666866
42	103.06526184082	-19.5616283416748	-7.21393346786499	0.00613799272105098	-0.00814767740666866	-0.323731124401093	-0.00360223650932312
43	102.415916442871	-18.5876045227051	-7.53860807418823	0.00711201597005129	-0.0195112787187099	-0.39938023686409	0.00516396993771195
44	103.06526184082	-19.2369537353516	-7.6684775352478	0.00191722682211548	-0.000680167751852423	-0.307822078466415	-0.00912170019000769
45	101.117218017578	-18.2629299163818	-8.12302207946777	0.0106834331527352	0.00646266713738441	-0.197757482528687	-0.00230353930965066
46	101.766563415527	-19.2369537353516	-7.53860807418823	-0.0107450718060136	0.0226963832974434	-0.140290126204491	-0.0026282137259841
47	101.766563415527	-17.9382553100586	-7.86328220367432	0.00776136433705688	0.0360080301761627	-0.0818487480282784	-0.00295288790948689
48	101.117218017578	-18.2629299163818	-7.47367286682129	-0.000355493422830477	0.0421768426895142	-0.0175632312893867	-0.00327756232582033
49	103.714614868164	-19.2369537353516	-7.27886867523193	-0.00490093370899558	0.0395794473588467	0.0710728541016579	0.00386527273803949
50	103.06526184082	-20.2109756469727	-7.27886867523193	-0.00295288790948689	0.0337353087961674	0.040228795260191	-0.00684897974133492
51	102.415916442871	-19.2369537353516	-7.47367286682129	-0.00327756232582033	0.041852168738842	0.0162028968334198	-3.08191010844894e-05
52	100.467864990234	-18.9122791290283	-7.34380340576172	-0.00814767740666866	0.01847561635077	0.0330859608948231	-0.00295288790948689
53	100.467864990234	-17.9382553100586	-7.60354280471802	0.000618529506027699	0.00581331877037883	0.0496443510055542	-0.0026282137259841
54	101.766563415527	-18.2629299163818	-7.6684775352478	-0.00197886489331722	-0.0104203969240189	0.00970941036939621	0.00418994715437293
55	102.415916442871	-18.9122791290283	-7.14899873733521	-0.0026282137259841	-0.0152905117720366	-0.00490093370899558	-0.00522560812532902
56	100.467864990234	-18.9122791290283	-7.4087381362915	0.00256657530553639	-0.0467839203774929	0.0587352328002453	-0.00912170019000769
57	101.117218017578	-19.8863010406494	-7.4087381362915	0.0175015944987535	-0.0519787110388279	0.260033309459686	-0.00555028254166245
58	103.06526184082	-19.2369537353516	-7.4087381362915	0.0308132413774729	-0.0441865250468254	0.346396654844284	0.00906006153672934
59	100.467864990234	-19.5616283416748	-7.60354280471802	-0.00457625929266214	-0.0230826959013939	0.371721267700195	0.000293855206109583
60	101.117218017578	-18.9122791290283	-7.6684775352478	-0.00100484199356288	-0.0191866029053926	0.272046238183975	-0.0136671401560307
61	103.06526184082	-19.2369537353516	-7.6684775352478	-0.0026282137259841	-0.0230826959013939	0.10418963432312	-0.0133424662053585
62	101.117218017578	-18.2629299163818	-7.53860807418823	0.00159255252219737	-0.0221086721867323	-0.00230353930965066	-0.00814767740666866
63	101.117218017578	-19.2369537353516	-7.9282169342041	-0.00295288790948689	-0.0276281367987394	-0.0639916583895683	-0.00392691092565656
64	102.415916442871	-19.2369537353516	-7.73341274261475	0.00743668992072344	-0.00944637414067984	-0.0808747261762619	0.00159255252219737
65	99.1691741943359	-18.2629299163818	-7.6684775352478	-0.000680167751852423	-0.0243813935667276	-0.0704851448535919	-0.0026282137259841
66	99.8185195922852	-17.6135807037354	-7.53860807418823	-0.00879702530801296	-0.0120437685400248	-0.125679776072502	-0.000355493422830477
67	103.714614868164	-19.2369537353516	-7.53860807418823	-0.00522560812532902	-0.000355493422830477	-0.185095176100731	-0.00425158534198999
68	103.714614868164	-19.8863010406494	-7.6684775352478	0.00191722682211548	0.00776136433705688	-0.186069205403328	-0.00457625929266214
69	101.117218017578	-18.2629299163818	-7.4087381362915	-0.00490093370899558	0.0298392176628113	-0.154251128435135	-0.00392691092565656
70	102.415916442871	-19.8863010406494	-7.60354280471802	0.00159255252219737	0.0200989879667759	-0.111394107341766	-0.00295288790948689
71	101.766563415527	-17.9382553100586	-7.99315214157104	0.00678734155371785	0.0350340083241463	-0.0912643000483513	-0.00879702530801296
72	100.467864990234	-18.2629299163818	-7.79834747314453	-0.00652430532500148	0.0330859608948231	-0.0964590907096863	0.000618529506027699
73	102.415916442871	-19.5616283416748	-7.47367286682129	-0.00295288790948689	0.041852168738842	-0.112692810595036	-0.00132951640989631
74	100.467864990234	-18.2629299163818	-7.73341274261475	-0.00132951640989631	0.045423585921526	-0.120484992861748	-0.000680167751852423
75	103.06526184082	-18.9122791290283	-7.53860807418823	-0.00295288790948689	0.0347093306481838	-0.0630176365375519	-0.00684897974133492
76	104.363960266113	-19.8863010406494	-7.4087381362915	0.000618529506027699	0.000618529506027699	0.00354059832170606	-0.00197886489331722
77	101.117218017578	-20.2109756469727	-7.99315214157104	-0.0139918150380254	-0.0169138833880424	0.0558131635189056	0.00386527273803949
78	99.1691741943359	-17.9382553100586	-7.9282169342041	0.00938473641872406	-0.0117190945893526	0.10711170732975	0.00483929552137852
79	99.1691741943359	-18.9122791290283	-7.79834747314453	-0.00684897974133492	0.00159255252219737	0.130163580179214	0.000618529506027699
80	101.117218017578	-18.5876045227051	-7.86328220367432	0.00191722682211548	-0.00944637414067984	0.127890855073929	-0.00100484199356288
81	102.415916442871	-18.5876045227051	-7.73341274261475	0.00646266713738441	-0.0136671401560307	0.102890938520432	-0.00977104809135199
82	103.06526184082	-19.5616283416748	-7.4087381362915	-0.00490093370899558	-0.0240567177534103	0.0233457311987877	-0.0026282137259841
83	101.766563415527	-19.8863010406494	-7.60354280471802	-0.000680167751852423	-0.0318489037454128	-0.0600955672562122	-0.00327756232582033
84	103.06526184082	-19.5616283416748	-7.4087381362915	-0.00165419070981443	-0.0159398596733809	-0.141588822007179	0.0022419011220336
85	101.117218017578	-19.5616283416748	-7.34380340576172	-0.00814767740666866	-0.00522560812532902	-0.161069288849831	-0.00717365415766835
86	101.766563415527	-19.8863010406494	-7.34380340576172	-0.0100957229733467	-0.00165419070981443	-0.128277182579041	-0.00717365415766835
87	103.06526184082	-18.5876045227051	-7.47367286682129	0.000618529506027699	0.01847561635077	-0.0941863730549812	-0.00490093370899558
88	101.117218017578	-18.5876045227051	-7.27886867523193	0.000943203864153475	0.00906006153672934	-0.0464592464268208	0.00126787810586393
89	101.117218017578	-19.8863010406494	-7.60354280471802	0.00776136433705688	0.0181509424000978	-0.0175632312893867	-0.00230353930965066
90	103.06526184082	-20.2109756469727	-7.6684775352478	-0.00100484199356288	0.00743668992072344	0.0022419011220336	-0.00425158534198999
91	102.415916442871	-19.5616283416748	-7.60354280471802	-0.00749832857400179	0.0100340843200684	0.0538651160895824	0.00418994715437293
92	99.1691741943359	-18.9122791290283	-7.86328220367432	-0.00327756232582033	0.0155535480007529	0.0830858051776886	0.00483929552137852
93	100.467864990234	-18.2629299163818	-8.05808639526367	0.00451462110504508	0.00906006153672934	0.0908779874444008	0.00938473641872406
94	101.766563415527	-18.9122791290283	-7.4087381362915	-3.08191010844894e-05	0.0194496400654316	0.0918520092964172	0.00548864435404539
95	101.766563415527	-18.5876045227051	-7.73341274261475	0.00548864435404539	0.00581331877037883	0.0330859608948231	-0.00360223650932312
96	101.117218017578	-19.2369537353516	-8.25289154052734	-3.08191010844894e-05	-0.017887907102704	-0.0805500522255898	-0.00555028254166245
97	100.467864990234	-18.9122791290283	-7.99315214157104	0.00516396993771195	-0.0159398596733809	-0.0659397020936012	0.00516396993771195
98	101.766563415527	-19.5616283416748	-7.86328220367432	-0.00100484199356288	-0.0217839982360601	0.0545144639909267	0.00808603875339031
99	100.467864990234	-18.9122791290283	-7.47367286682129	-0.00879702530801296	-0.00717365415766835	0.158085569739342	0.0100340843200684
100	101.766563415527	-19.2369537353516	-7.08406400680542	0.00289124972186983	-0.0113944197073579	0.260033309459686	0.00289124972186983
101	101.766563415527	-18.9122791290283	-7.6684775352478	-0.00425158534198999	-0.0217839982360601	0.234384030103683	-0.00327756232582033
102	101.766563415527	-17.9382553100586	-7.86328220367432	0.00386527273803949	-0.0208099745213985	0.100293546915054	0.000943203864153475
103	102.415916442871	-20.5356502532959	-7.60354280471802	0.00613799272105098	-0.0123684434220195	-0.0438618510961533	0.00678734155371785
104	101.117218017578	-17.9382553100586	-7.79834747314453	-0.00619963090866804	0.00678734155371785	-0.168536797165871	0.00483929552137852
105	97.870475769043	-17.6135807037354	-7.73341274261475	-0.00912170019000769	0.0188002903014421	-0.256523549556732	-0.00522560812532902
106	101.766563415527	-18.2629299163818	-7.6684775352478	-0.00912170019000769	0.0194496400654316	-0.262692362070084	0.00451462110504508
107	101.117218017578	-18.2629299163818	-7.79834747314453	-0.00132951640989631	0.0269171483814716	-0.213017180562019	-0.00392691092565656
108	102.415916442871	-18.9122791290283	-7.53860807418823	-0.00197886489331722	0.0217223595827818	-0.0734072178602219	0.00483929552137852
109	101.766563415527	-19.5616283416748	-7.86328220367432	-0.00522560812532902	0.0113327819854021	0.0450989119708538	0.00873538758605719
110	103.714614868164	-19.5616283416748	-7.86328220367432	0.00191722682211548	0.00938473641872406	0.10711170732975	-0.00132951640989631
111	101.766563415527	-18.5876045227051	-7.86328220367432	0.0126314787194133	0.011982130818069	0.14737132191658	0.00126787810586393
112	99.8185195922852	-18.5876045227051	-7.21393346786499	0.0123068047687411	0.00678734155371785	0.199319213628769	0.00418994715437293
113	103.06526184082	-18.9122791290283	-7.21393346786499	0.0022419011220336	0.0022419011220336	0.265552759170532	0.00581331877037883
114	101.117218017578	-17.2889080047607	-7.60354280471802	-0.00490093370899558	0.00126787810586393	0.257760584354401	0.000943203864153475
115	101.766563415527	-19.2369537353516	-7.34380340576172	-0.00555028254166245	-0.00295288790948689	0.224643796682358	-0.00749832857400179
116	101.117218017578	-19.2369537353516	-7.14899873733521	-0.0026282137259841	-0.0191866029053926	0.100293546915054	-0.00847235135734081
117	101.766563415527	-18.5876045227051	-7.34380340576172	0.00711201597005129	-0.00912170019000769	-0.0474332682788372	-0.00912170019000769
118	100.467864990234	-18.5876045227051	-7.73341274261475	-0.00555028254166245	-0.00944637414067984	-0.145160242915154	0.00451462110504508
119	101.117218017578	-18.5876045227051	-7.53860807418823	0.00841071270406246	-0.00847235135734081	-0.187043234705925	0.00289124972186983
120	102.415916442871	-18.5876045227051	-7.53860807418823	-0.00457625929266214	-0.0198359526693821	-0.137368053197861	-0.0117190945893526
121	101.766563415527	-18.9122791290283	-7.6684775352478	0.000618529506027699	-0.0247060675173998	-0.147108286619186	-0.00749832857400179
122	101.117218017578	-17.9382553100586	-7.6684775352478	0.00126787810586393	-0.0227580219507217	-0.124705754220486	-0.00392691092565656
123	101.117218017578	-18.2629299163818	-7.9282169342041	0.00516396993771195	-0.0324982516467571	-0.0373683646321297	0.00256657530553639
124	102.415916442871	-18.2629299163818	-7.53860807418823	0.00256657530553639	-0.0263294391334057	0.0145795252174139	-3.08191010844894e-05
125	99.1691741943359	-17.6135807037354	-7.4087381362915	-0.00522560812532902	-0.0146411629393697	0.0597092546522617	-0.00197886489331722
126	100.467864990234	-16.6395587921143	-6.88925933837891	-0.0026282137259841	-0.00132951640989631	0.0921766832470894	-0.00944637414067984
127	103.06526184082	-17.9382553100586	-7.34380340576172	0.000293855206109583	0.013930176384747	0.093475379049778	-0.00652430532500148
128	102.415916442871	-16.9642333984375	-7.6684775352478	-0.00522560812532902	0.0171769186854362	0.0392547734081745	-0.00230353930965066
129	101.117218017578	-17.6135807037354	-7.73341274261475	-0.000680167751852423	0.0200989879667759	0.066202737390995	-0.00717365415766835
130	101.766563415527	-18.5876045227051	-7.53860807418823	-0.00879702530801296	0.0353586822748184	0.0489950031042099	0.00711201597005129
131	101.117218017578	-17.9382553100586	-7.53860807418823	-0.00392691092565656	0.0360080301761627	-0.0182125810533762	0.000293855206109583
132	101.117218017578	-17.6135807037354	-7.47367286682129	-0.00100484199356288	0.0399041213095188	-0.0925630033016205	-0.00490093370899558
133	101.117218017578	-16.9642333984375	-7.21393346786499	-0.00490093370899558	0.0337353087961674	-0.063342310488224	0.00126787810586393
134	102.415916442871	-16.9642333984375	-7.9282169342041	-0.00814767740666866	0.0262678004801273	-0.156848520040512	-0.00295288790948689
135	102.415916442871	-17.9382553100586	-7.6684775352478	-0.0113944197073579	0.01100810803473	-0.276978015899658	-0.00132951640989631
136	100.467864990234	-18.2629299163818	-8.12302207946777	-0.00132951640989631	-0.0113944197073579	-0.293861091136932	0.000293855206109583
137	101.117218017578	-16.9642333984375	-7.79834747314453	0.000293855206109583	-0.0198359526693821	-0.183147132396698	-0.00132951640989631
138	97.870475769043	-16.9642333984375	-7.73341274261475	-0.00652430532500148	-0.0263294391334057	-0.0844461396336555	0.00191722682211548
139	100.467864990234	-16.6395587921143	-7.47367286682129	-0.00197886489331722	-0.0247060675173998	-0.0195112787187099	0.00191722682211548
140	102.415916442871	-16.9642333984375	-7.60354280471802	-0.00619963090866804	-0.0389917381107807	0.07139752805233	0.00483929552137852
141	101.766563415527	-17.6135807037354	-7.86328220367432	0.00386527273803949	-0.0415891297161579	0.102890938520432	-0.00132951640989631
142	102.415916442871	-18.2629299163818	-7.73341274261475	0.00289124972186983	-0.0311995539814234	0.0720468759536743	-3.08191010844894e-05
143	101.766563415527	-17.2889080047607	-7.21393346786499	0.00418994715437293	-0.0149658378213644	0.0441248863935471	0.000618529506027699
144	100.467864990234	-16.6395587921143	-7.60354280471802	0.00354059832170606	0.00386527273803949	-0.00879702530801296	-0.00457625929266214
145	101.117218017578	-17.6135807037354	-7.4087381362915	-0.00684897974133492	0.01100810803473	-0.0571734979748726	-0.00457625929266214
146	101.117218017578	-16.6395587921143	-7.21393346786499	-0.00295288790948689	0.0175015944987535	-0.0766539573669434	0.00191722682211548
147	102.415916442871	-17.2889080047607	-7.73341274261475	0.00581331877037883	0.0246444288641214	-0.0776279792189598	-0.00230353930965066
148	100.467864990234	-16.314884185791	-8.05808639526367	0.00354059832170606	0.0191249661147594	-0.055874802172184	-0.000680167751852423
149	100.467864990234	-17.2889080047607	-7.73341274261475	0.00159255252219737	0.00418994715437293	-0.0208099745213985	-0.00327756232582033
150	101.766563415527	-16.314884185791	-7.79834747314453	-0.00587495695799589	0.0126314787194133	-0.0204853005707264	-0.00490093370899558
151	99.8185195922852	-16.6395587921143	-7.79834747314453	-0.0113944197073579	0.00841071270406246	-0.00555028254166245	0.00191722682211548
152	102.415916442871	-16.9642333984375	-7.14899873733521	-0.000680167751852423	0.00126787810586393	0.0226963832974434	0.000618529506027699
153	101.117218017578	-15.9902095794678	-7.53860807418823	-0.000355493422830477	0.00256657530553639	0.0467222817242146	0.00191722682211548
154	101.766563415527	-16.314884185791	-7.73341274261475	0.00386527273803949	-0.00165419070981443	0.0762676447629929	0.00256657530553639
155	102.415916442871	-18.2629299163818	-7.6684775352478	-0.00132951640989631	-0.00717365415766835	0.0769169926643372	-0.00197886489331722
156	102.415916442871	-17.2889080047607	-7.79834747314453	0.00354059832170606	-0.0165892094373703	0.0847091749310493	-0.00587495695799589
157	102.415916442871	-16.314884185791	-7.47367286682129	0.00581331877037883	-0.00392691092565656	0.0785403624176979	0.00386527273803949
158	99.8185195922852	-15.9902095794678	-7.73341274261475	0.00386527273803949	-0.000355493422830477	0.0775663405656815	0.00808603875339031
159	100.467864990234	-15.9902095794678	-7.6684775352478	0.00646266713738441	0.00159255252219737	0.0925013571977615	0.00516396993771195
160	100.467864990234	-15.3408613204956	-7.9282169342041	-0.0026282137259841	-0.0123684434220195	0.158085569739342	-0.00230353930965066
161	99.8185195922852	-16.314884185791	-7.79834747314453	-0.00165419070981443	-0.023407369852066	0.237955451011658	-3.08191010844894e-05
162	101.117218017578	-17.6135807037354	-7.9282169342041	-0.00522560812532902	-0.0370436906814575	0.215552926063538	0.00354059832170606
163	102.415916442871	-16.6395587921143	-7.79834747314453	0.00386527273803949	-0.0217839982360601	0.168150469660759	0.000943203864153475
164	98.5198211669922	-15.9902095794678	-7.4087381362915	-0.00782300252467394	-0.0217839982360601	0.0899039655923843	-0.00165419070981443
165	101.766563415527	-16.6395587921143	-7.6684775352478	-0.00295288790948689	-0.0175632312893867	0.020423661917448	-0.00717365415766835
166	101.766563415527	-16.6395587921143	-7.4087381362915	-0.00360223650932312	0.0100340843200684	-0.0237320438027382	0.00321592413820326
167	100.467864990234	-15.9902095794678	-7.9282169342041	0.00256657530553639	0.0282158460468054	-0.128277182579041	-0.00425158534198999
168	101.117218017578	-15.9902095794678	-7.99315214157104	0.00516396993771195	0.0405534692108631	-0.189965292811394	-0.00230353930965066
169	101.117218017578	-16.6395587921143	-7.9282169342041	0.00418994715437293	0.0252937767654657	-0.236069053411484	-0.00360223650932312
170	99.1691741943359	-15.9902095794678	-7.4087381362915	-0.00392691092565656	0.0321119390428066	-0.153277099132538	-0.00295288790948689
171	99.1691741943359	-15.9902095794678	-7.73341274261475	-0.0100957229733467	0.0347093306481838	0.0155535480007529	-0.00587495695799589
172	101.766563415527	-15.9902095794678	-7.34380340576172	0.00191722682211548	0.0152288740500808	0.102241590619087	-0.00425158534198999
173	100.467864990234	-15.6655359268188	-7.6684775352478	-0.00652430532500148	0.0171769186854362	0.121397376060486	0.0022419011220336
174	101.766563415527	-16.9642333984375	-7.9282169342041	-0.000355493422830477	0.00483929552137852	0.029189869761467	0.00126787810586393
175	101.766563415527	-16.9642333984375	-7.86328220367432	0.00516396993771195	-0.0104203969240189	-0.0870435386896133	-0.000355493422830477
176	102.415916442871	-17.2889080047607	-7.4087381362915	0.00451462110504508	-0.0139918150380254	-0.161069288849831	-0.00132951640989631
177	99.1691741943359	-15.9902095794678	-7.79834747314453	-0.00847235135734081	-0.02697878703475	-0.147108286619186	-0.00132951640989631
178	98.5198211669922	-15.6655359268188	-7.4087381362915	-0.00165419070981443	-0.0221086721867323	-0.0607449151575565	0.00126787810586393
179	101.766563415527	-16.9642333984375	-7.34380340576172	0.0149041991680861	-0.00522560812532902	0.0288651939481497	0.00516396993771195
180	101.766563415527	-17.2889080047607	-7.86328220367432	0.0181509424000978	0.00126787810586393	0.0288651939481497	0.0022419011220336
181	102.415916442871	-16.9642333984375	-7.73341274261475	-0.00197886489331722	-0.00782300252467394	0.031137915328145	-0.00944637414067984
182	101.766563415527	-18.2629299163818	-7.60354280471802	0.00386527273803949	-0.00977104809135199	0.0759429708123207	-0.00490093370899558
183	100.467864990234	-16.314884185791	-7.47367286682129	0.00159255252219737	-0.00327756232582033	0.0853585228323936	0.00126787810586393
184	98.5198211669922	-15.9902095794678	-7.4087381362915	-0.00619963090866804	0.00743668992072344	0.12951423227787	0.00581331877037883
185	99.1691741943359	-16.314884185791	-7.08406400680542	-0.00879702530801296	0.00581331877037883	0.190552994608879	-0.00490093370899558
186	101.117218017578	-16.314884185791	-7.99315214157104	-0.00977104809135199	0.0233457311987877	0.243799582123756	-0.00814767740666866
187	102.415916442871	-16.9642333984375	-7.86328220367432	-0.00230353930965066	0.025618452578783	0.278864413499832	-0.00749832857400179
188	102.415916442871	-17.2889080047607	-7.27886867523193	-0.00782300252467394	0.0168522447347641	0.226916521787643	-0.00782300252467394
189	103.06526184082	-17.9382553100586	-7.27886867523193	0.00354059832170606	0.0213976856321096	0.0717222020030022	-3.08191010844894e-05
190	101.766563415527	-16.9642333984375	-7.27886867523193	-0.00977104809135199	0.031137915328145	-0.0945110470056534	-0.00717365415766835
191	98.5198211669922	-17.2889080047607	-7.34380340576172	-0.00684897974133492	0.0168522447347641	-0.161069288849831	0.00191722682211548
192	101.766563415527	-15.9902095794678	-7.53860807418823	0.000618529506027699	0.0165275707840919	-0.12080966681242	0.00354059832170606
193	101.766563415527	-16.9642333984375	-7.9282169342041	0.000293855206109583	0.00906006153672934	-0.0786020010709763	-0.00230353930965066
194	100.467864990234	-16.314884185791	-7.99315214157104	-3.08191010844894e-05	0.00548864435404539	-0.0428878292441368	0.00548864435404539
195	100.467864990234	-17.9382553100586	-7.60354280471802	0.000618529506027699	-0.0146411629393697	-0.073731891810894	-0.00749832857400179
196	100.467864990234	-16.314884185791	-7.73341274261475	-0.00295288790948689	-0.0247060675173998	-0.126653805375099	-0.0146411629393697
197	99.8185195922852	-17.2889080047607	-7.4087381362915	0.0132808275520802	-0.0328229255974293	-0.206523686647415	0.00386527273803949
198	101.766563415527	-17.6135807037354	-7.34380340576172	0.00126787810586393	-0.0292515084147453	-0.272757261991501	0.00126787810586393
199	100.467864990234	-15.9902095794678	-7.79834747314453	-0.000680167751852423	-0.0247060675173998	-0.262042999267578	0.00354059832170606
200	99.1691741943359	-16.314884185791	-7.86328220367432	0.00711201597005129	-0.0136671401560307	-0.214315876364708	0.000943203864153475
201	101.766563415527	-16.9642333984375	-7.86328220367432	0.000618529506027699	-0.0308748781681061	-0.0523033849895	-0.0113944197073579
202	101.766563415527	-17.6135807037354	-7.53860807418823	0.00646266713738441	-0.0273034609854221	0.0571118593215942	-0.00360223650932312
203	101.766563415527	-17.9382553100586	-7.4087381362915	0.000618529506027699	-0.0201606266200542	0.103864960372448	0.00678734155371785
204	97.2211227416992	-15.9902095794678	-7.34380340576172	0.00776136433705688	0.0155535480007529	0.0671767666935921	0.0022419011220336
205	100.467864990234	-16.9642333984375	-7.47367286682129	-0.000355493422830477	0.0136055024340749	0.0220470335334539	-3.08191010844894e-05
206	100.467864990234	-17.2889080047607	-7.99315214157104	-0.00197886489331722	0.0282158460468054	-0.0652903541922569	0.000943203864153475
207	103.06526184082	-17.2889080047607	-7.9282169342041	-0.00230353930965066	0.0275664981454611	-0.157173186540604	-0.00197886489331722
208	99.8185195922852	-17.9382553100586	-7.86328220367432	-0.00392691092565656	0.0233457311987877	-0.201653569936752	-0.00555028254166245
209	98.5198211669922	-16.9642333984375	-7.9282169342041	-3.08191010844894e-05	0.0431508645415306	-0.193536713719368	0.00191722682211548
210	97.870475769043	-16.6395587921143	-7.73341274261475	-0.00977104809135199	0.0353586822748184	-0.0977577865123749	0.000943203864153475
211	100.467864990234	-17.2889080047607	-7.53860807418823	-0.00912170019000769	0.0243197549134493	0.0489950031042099	-0.0110697457566857
212	100.467864990234	-17.9382553100586	-7.53860807418823	0.00548864435404539	0.00906006153672934	0.141851857304573	-0.000355493422830477
213	100.467864990234	-17.2889080047607	-8.05808639526367	-0.00652430532500148	0.00776136433705688	0.141851857304573	0.00808603875339031
214	101.766563415527	-17.9382553100586	-7.60354280471802	-0.00197886489331722	0.020423661917448	0.142501205205917	-0.00360223650932312
215	101.117218017578	-18.9122791290283	-7.53860807418823	-0.00425158534198999	0.0155535480007529	0.12659215927124	0.00483929552137852
216	101.766563415527	-17.9382553100586	-7.47367286682129	-0.00230353930965066	0.00159255252219737	0.0275664981454611	-0.00457625929266214
217	97.870475769043	-16.9642333984375	-7.6684775352478	-0.00555028254166245	-0.00879702530801296	-0.106848672032356	0.00159255252219737
218	99.1691741943359	-16.9642333984375	-7.21393346786499	0.00516396993771195	-0.0100957229733467	-0.141913503408432	0.00516396993771195
219	101.117218017578	-17.9382553100586	-7.47367286682129	0.00646266713738441	-0.00165419070981443	-0.0925630033016205	0.00289124972186983
220	101.766563415527	-17.9382553100586	-7.27886867523193	0.000618529506027699	-0.00912170019000769	0.0629559978842735	-0.0026282137259841
221	100.467864990234	-19.2369537353516	-7.47367286682129	-0.00230353930965066	-0.0383423902094364	0.116851933300495	-0.00652430532500148
222	99.8185195922852	-17.2889080047607	-7.4087381362915	-0.00327756232582033	-0.0250307414680719	0.0330859608948231	-0.00360223650932312
223	97.2211227416992	-17.2889080047607	-7.73341274261475	-0.00522560812532902	-0.0240567177534103	-0.0458098985254765	-0.00100484199356288
224	99.8185195922852	-17.9382553100586	-7.27886867523193	0.00646266713738441	-0.0230826959013939	-0.0714591667056084	0.00646266713738441
225	100.467864990234	-17.2889080047607	-7.60354280471802	-0.00360223650932312	-0.0175632312893867	-0.0925630033016205	0.00126787810586393
226	99.1691741943359	-17.6135807037354	-8.31782627105713	-0.00490093370899558	0.00938473641872406	-0.106523998081684	-0.00879702530801296
227	99.1691741943359	-16.9642333984375	-7.9282169342041	-0.00165419070981443	0.0162028968334198	-0.0750305876135826	0.00126787810586393
228	101.117218017578	-19.5616283416748	-7.47367286682129	-0.00295288790948689	0.00516396993771195	-0.00522560812532902	0.00159255252219737
229	101.117218017578	-18.5876045227051	-7.47367286682129	0.000943203864153475	0.0123068047687411	0.0694494843482971	-0.00360223650932312
230	97.2211227416992	-18.5876045227051	-7.4087381362915	-0.0139918150380254	0.0152288740500808	0.0671767666935921	0.00386527273803949
231	99.8185195922852	-17.2889080047607	-7.21393346786499	-0.00749832857400179	0.00646266713738441	0.116527259349823	0.000293855206109583
232	99.8185195922852	-17.2889080047607	-7.86328220367432	0.00646266713738441	0.00354059832170606	0.150293380022049	0.00841071270406246
233	101.766563415527	-18.2629299163818	-7.6684775352478	0.00451462110504508	0.00256657530553639	0.147695988416672	-0.00197886489331722
234	99.8185195922852	-18.5876045227051	-7.79834747314453	0.0136055024340749	-0.00360223650932312	0.100293546915054	-0.00360223650932312
235	99.8185195922852	-17.9382553100586	-7.79834747314453	0.00191722682211548	-0.00132951640989631	0.052891094237566	-0.00490093370899558
236	99.1691741943359	-16.9642333984375	-7.60354280471802	0.000618529506027699	-0.0159398596733809	-0.0402904339134693	0.00970941036939621
237	98.5198211669922	-16.9642333984375	-7.47367286682129	0.00743668992072344	-0.0133424662053585	-0.118212267756462	0.00711201597005129
238	101.117218017578	-19.2369537353516	-7.47367286682129	0.0213976856321096	-0.00555028254166245	-0.136718705296516	0.00483929552137852
239	102.415916442871	-17.9382553100586	-7.73341274261475	0.0188002903014421	-0.00944637414067984	-0.120160318911076	0.00841071270406246
240	102.415916442871	-18.5876045227051	-7.47367286682129	0.000293855206109583	-0.0026282137259841	-0.0899656042456627	0.00354059832170606
241	101.117218017578	-19.5616283416748	-7.34380340576172	-0.00490093370899558	-0.0292515084147453	-0.0188619289547205	0.000943203864153475
242	103.06526184082	-18.2629299163818	-7.4087381362915	0.00159255252219737	-3.08191010844894e-05	0.000943203864153475	0.00289124972186983
243	97.870475769043	-17.9382553100586	-7.08406400680542	-0.00457625929266214	-0.00879702530801296	0.0113327819854021	0.00613799272105098
244	99.8185195922852	-17.6135807037354	-7.27886867523193	-0.00100484199356288	0.000293855206109583	0.0132808275520802	0.00386527273803949
245	102.415916442871	-18.5876045227051	-7.79834747314453	-0.00847235135734081	0.00289124972186983	0.00841071270406246	-0.00327756232582033
246	100.467864990234	-17.2889080047607	-7.86328220367432	-0.0100957229733467	0.020423661917448	0.0337353087961674	-0.00425158534198999
247	101.766563415527	-18.5876045227051	-7.53860807418823	-0.00100484199356288	0.0249691028147936	0.0645793676376343	0.000293855206109583
248	100.467864990234	-19.2369537353516	-7.73341274261475	-0.00749832857400179	0.0233457311987877	0.0548391379415989	-0.00165419070981443
249	101.766563415527	-18.5876045227051	-7.99315214157104	-0.00490093370899558	0.0246444288641214	0.0616573020815849	-0.00165419070981443
250	99.8185195922852	-18.5876045227051	-7.53860807418823	-0.00782300252467394	0.013930176384747	0.115877911448479	-0.00100484199356288
251	103.06526184082	-18.5876045227051	-7.73341274261475	0.00386527273803949	0.00873538758605719	0.173345267772675	0.00711201597005129
252	101.117218017578	-17.6135807037354	-8.12302207946777	-0.00457625929266214	0.0022419011220336	0.17269591987133	0.000293855206109583
253	101.766563415527	-17.2889080047607	-7.86328220367432	0.00808603875339031	-0.00165419070981443	0.158734917640686	0.00289124972186983
254	102.415916442871	-19.5616283416748	-7.60354280471802	-0.0026282137259841	-0.0120437685400248	0.101267568767071	0.00483929552137852
255	102.415916442871	-18.5876045227051	-7.4087381362915	0.000943203864153475	-0.0123684434220195	0.0590599067509174	-0.00197886489331722
256	98.5198211669922	-17.2889080047607	-7.53860807418823	-0.00814767740666866	-0.00295288790948689	0.0269171483814716	-0.00392691092565656
257	102.415916442871	-17.9382553100586	-7.34380340576172	0.0116574559360743	-0.0299008563160896	0.0282158460468054	0.00321592413820326
258	100.467864990234	-17.2889080047607	-8.05808639526367	0.00711201597005129	-0.00327756232582033	0.0304885655641556	0.00159255252219737
259	101.117218017578	-17.2889080047607	-8.38276100158691	0.00581331877037883	-0.00490093370899558	0.0558131635189056	0.00354059832170606
260	99.8185195922852	-16.6395587921143	-7.86328220367432	0.00321592413820326	-0.00782300252467394	0.111981816589832	0.00126787810586393
261	99.8185195922852	-18.2629299163818	-7.79834747314453	-0.00360223650932312	-0.0221086721867323	0.198345184326172	-0.000680167751852423
262	100.467864990234	-16.9642333984375	-7.73341274261475	-0.00165419070981443	-0.0221086721867323	0.146072626113892	-0.00230353930965066
263	99.1691741943359	-17.6135807037354	-7.4087381362915	-0.00392691092565656	-0.00522560812532902	0.0613326244056225	-0.00100484199356288
264	101.766563415527	-18.2629299163818	-7.21393346786499	-0.00230353930965066	0.0123068047687411	-0.0302255302667618	-0.00879702530801296
265	101.117218017578	-16.6395587921143	-8.18795680999756	0.00256657530553639	0.0152288740500808	-0.12080966681242	0.00646266713738441
266	101.766563415527	-17.6135807037354	-7.73341274261475	-0.00100484199356288	0.0259431265294552	-0.0899656042456627	-0.00619963090866804
267	100.467864990234	-18.2629299163818	-7.73341274261475	-0.00327756232582033	0.0123068047687411	0.0181509424000978	0.000618529506027699
268	99.8185195922852	-17.2889080047607	-7.73341274261475	0.00386527273803949	0.013930176384747	0.01847561635077	0.00581331877037883
269	99.1691741943359	-16.6395587921143	-7.53860807418823	-0.00457625929266214	0.0175015944987535	-0.0922383219003677	0.000943203864153475
270	97.870475769043	-16.9642333984375	-7.4087381362915	-0.00977104809135199	0.0123068047687411	-0.24743264913559	-0.00425158534198999
271	102.415916442871	-17.6135807037354	-7.86328220367432	0.00191722682211548	0.00841071270406246	-0.302951961755753	-0.00619963090866804
272	101.766563415527	-17.6135807037354	-7.9282169342041	0.000943203864153475	0.00548864435404539	-0.251004070043564	-0.00360223650932312
273	99.8185195922852	-16.9642333984375	-7.79834747314453	0.00548864435404539	0.00841071270406246	-0.158796563744545	0.000943203864153475
274	102.415916442871	-19.5616283416748	-7.6684775352478	0.00906006153672934	0.00386527273803949	0.0343846566975117	0.00126787810586393
275	99.8185195922852	-16.6395587921143	-7.47367286682129	-0.00360223650932312	0.00418994715437293	0.0697741582989693	-0.00165419070981443
276	99.8185195922852	-17.9382553100586	-7.01912927627563	-0.00749832857400179	-0.000680167751852423	0.117176607251167	-0.00230353930965066
277	99.8185195922852	-16.6395587921143	-7.27886867523193	0.00906006153672934	-0.00587495695799589	0.160358294844627	-0.00197886489331722
278	99.8185195922852	-16.6395587921143	-7.60354280471802	0.000943203864153475	-0.00879702530801296	0.0915273353457451	-3.08191010844894e-05
279	102.415916442871	-17.2889080047607	-7.4087381362915	-0.00230353930965066	-0.00717365415766835	-0.00197886489331722	-0.00295288790948689
280	103.06526184082	-18.2629299163818	-7.14899873733521	-0.00165419070981443	-0.0237320438027382	-0.157173186540604	0.00126787810586393
281	101.117218017578	-17.2889080047607	-7.6684775352478	-0.0026282137259841	-0.0276281367987394	-0.333471357822418	-0.00619963090866804
282	101.117218017578	-17.6135807037354	-7.27886867523193	0.00613799272105098	-0.0227580219507217	-0.363341391086578	-0.000355493422830477
283	99.1691741943359	-16.6395587921143	-7.47367286682129	0.00386527273803949	-0.0305502042174339	-0.208796411752701	0.00321592413820326
284	102.415916442871	-16.314884185791	-7.86328220367432	-0.000680167751852423	0.00159255252219737	-0.0915889739990234	0.000943203864153475
285	101.766563415527	-17.6135807037354	-7.6684775352478	-0.00360223650932312	-0.00619963090866804	-0.017887907102704	0.00581331877037883
286	100.467864990234	-16.314884185791	-7.9282169342041	-0.00100484199356288	0.011982130818069	0.0236704051494598	-0.00165419070981443
287	100.467864990234	-18.2629299163818	-7.34380340576172	-0.0026282137259841	0.01100810803473	0.0587352328002453	0.00289124972186983
288	101.766563415527	-17.2889080047607	-7.14899873733521	0.00191722682211548	0.013930176384747	0.103540286421776	0.00483929552137852
289	99.8185195922852	-17.9382553100586	-7.01912927627563	-0.0146411629393697	0.00776136433705688	0.146721974015236	0.00289124972186983
290	102.415916442871	-16.9642333984375	-7.34380340576172	-0.00684897974133492	0.00841071270406246	0.110358446836472	-0.0026282137259841
291	100.467864990234	-16.314884185791	-8.12302207946777	-0.00490093370899558	0.00613799272105098	0.0902286395430565	-0.00392691092565656
292	100.467864990234	-15.9902095794678	-8.05808639526367	0.00256657530553639	-0.000355493422830477	0.0278911720961332	-0.00814767740666866
293	101.117218017578	-17.6135807037354	-7.34380340576172	0.00321592413820326	0.00451462110504508	-0.0536020807921886	-0.00132951640989631
294	100.467864990234	-16.9642333984375	-7.53860807418823	0.00191722682211548	0.0022419011220336	-0.0880175605416298	-0.00132951640989631
295	101.117218017578	-17.2889080047607	-7.53860807418823	0.00289124972186983	0.00743668992072344	-0.0617189407348633	0.00126787810586393
296	97.870475769043	-15.6655359268188	-7.21393346786499	-0.00749832857400179	-0.00392691092565656	-0.0454852245748043	-0.00327756232582033
297	102.415916442871	-17.6135807037354	-7.21393346786499	0.00321592413820326	-0.0159398596733809	-0.0837967917323112	0.00191722682211548
298	103.06526184082	-17.2889080047607	-7.73341274261475	-0.00944637414067984	-0.00977104809135199	-0.0795760303735733	0.00776136433705688
299	101.117218017578	-16.314884185791	-7.9282169342041	0.00613799272105098	0.0022419011220336	-0.0604202412068844	-0.00327756232582033
300	100.467864990234	-17.2889080047607	-7.79834747314453	-0.00165419070981443	-0.00457625929266214	-0.00652430532500148	0.00451462110504508
301	100.467864990234	-16.314884185791	-7.47367286682129	-0.00327756232582033	0.00159255252219737	0.0704235062003136	-0.00197886489331722
302	99.8185195922852	-16.314884185791	-7.73341274261475	-0.0149658378213644	-0.00652430532500148	0.139254465699196	-0.00132951640989631
303	101.766563415527	-17.2889080047607	-7.21393346786499	0.00386527273803949	0.00743668992072344	0.110358446836472	0.000943203864153475
304	101.117218017578	-16.9642333984375	-7.86328220367432	0.00613799272105098	0.0233457311987877	0.0369820520281792	0.00646266713738441
305	101.766563415527	-16.9642333984375	-7.47367286682129	0.00289124972186983	0.0188002903014421	0.00321592413820326	-0.00295288790948689
306	101.766563415527	-18.9122791290283	-7.34380340576172	-0.00619963090866804	0.0175015944987535	0.0369820520281792	0.00451462110504508
307	101.766563415527	-16.314884185791	-7.53860807418823	-0.00360223650932312	0.0132808275520802	0.0386054255068302	-0.000355493422830477
308	98.5198211669922	-16.6395587921143	-7.73341274261475	-0.00879702530801296	0.00808603875339031	-0.0143164889886975	0.00126787810586393
309	99.1691741943359	-16.9642333984375	-7.53860807418823	-0.00977104809135199	0.00906006153672934	-0.0750305876135826	-3.08191010844894e-05
310	101.117218017578	-16.9642333984375	-7.6684775352478	-0.0026282137259841	0.00938473641872406	-0.139965444803238	0.0106834331527352
311	103.714614868164	-17.9382553100586	-8.18795680999756	-0.00717365415766835	0.0197743140161037	-0.167887449264526	-0.00295288790948689
312	102.415916442871	-18.2629299163818	-7.53860807418823	0.00451462110504508	0.00483929552137852	-0.090614952147007	0.00451462110504508
313	99.8185195922852	-18.2629299163818	-7.9282169342041	0.000618529506027699	-0.0139918150380254	-0.0188619289547205	0.00678734155371785
314	101.117218017578	-17.2889080047607	-7.27886867523193	-0.00782300252467394	0.000618529506027699	0.0515923984348774	0.00256657530553639
315	98.5198211669922	-16.9642333984375	-7.73341274261475	-0.00392691092565656	-0.0156151866540313	0.0681507885456085	-0.00619963090866804
316	102.415916442871	-17.9382553100586	-7.27886867523193	0.00516396993771195	-0.0159398596733809	0.0350340083241463	-0.000680167751852423
317	99.8185195922852	-16.314884185791	-7.9282169342041	0.0165275707840919	-0.0256800893694162	-0.023407369852066	-0.00555028254166245
318	99.1691741943359	-16.6395587921143	-7.86328220367432	0.0191249661147594	-0.00944637414067984	0.0350340083241463	-0.000355493422830477
319	102.415916442871	-19.2369537353516	-7.6684775352478	-0.00619963090866804	-0.0126931173726916	0.133085653185844	0.00646266713738441
320	101.766563415527	-18.2629299163818	-7.4087381362915	0.000618529506027699	-0.00749832857400179	0.170747861266136	-0.0162645354866982
321	100.467864990234	-18.2629299163818	-7.27886867523193	-0.00295288790948689	-0.00197886489331722	0.221397057175636	-0.00944637414067984
322	101.117218017578	-17.6135807037354	-7.34380340576172	-0.0123684434220195	-0.00197886489331722	0.245098277926445	-0.0026282137259841
323	99.8185195922852	-16.6395587921143	-7.53860807418823	0.00613799272105098	-0.00522560812532902	0.178540050983429	-0.00879702530801296
324	101.117218017578	-17.6135807037354	-8.12302207946777	-3.08191010844894e-05	0.00678734155371785	0.0457482598721981	-0.00132951640989631
325	100.467864990234	-17.2889080047607	-7.6684775352478	-0.00327756232582033	0.00354059832170606	-0.104900620877743	-0.00100484199356288
326	99.8185195922852	-18.2629299163818	-7.86328220367432	-0.0026282137259841	0.0168522447347641	-0.225354805588722	-0.00912170019000769
327	100.467864990234	-17.6135807037354	-7.60354280471802	-0.00165419070981443	0.0207483377307653	-0.185744524002075	-0.00327756232582033
328	99.8185195922852	-18.2629299163818	-7.4087381362915	-0.0130177913233638	0.0175015944987535	-0.090614952147007	0.00289124972186983
329	101.117218017578	-17.6135807037354	-7.4087381362915	0.00386527273803949	0.00906006153672934	-0.00652430532500148	-0.00197886489331722
330	101.117218017578	-18.2629299163818	-7.34380340576172	0.00711201597005129	0.01100810803473	0.0162028968334198	0.00646266713738441
331	99.8185195922852	-17.2889080047607	-7.86328220367432	-0.00392691092565656	0.0116574559360743	-0.0620436146855354	-0.000355493422830477
332	99.1691741943359	-17.9382553100586	-7.73341274261475	0.00126787810586393	-0.00652430532500148	-0.112692810595036	-3.08191010844894e-05
333	100.467864990234	-18.5876045227051	-7.60354280471802	0.0145795252174139	0.00354059832170606	-0.120484992861748	0.00386527273803949
334	99.1691741943359	-17.6135807037354	-7.73341274261475	-0.00944637414067984	0.0126314787194133	-0.0581475235521793	-0.00782300252467394
335	99.1691741943359	-17.9382553100586	-7.21393346786499	0.0116574559360743	0.0103587592020631	0.00808603875339031	-0.0026282137259841
336	100.467864990234	-17.2889080047607	-7.27886867523193	0.00191722682211548	-0.00425158534198999	0.0704235062003136	-0.00814767740666866
337	102.415916442871	-18.5876045227051	-7.47367286682129	0.000293855206109583	0.000943203864153475	0.086981900036335	-0.00619963090866804
338	101.117218017578	-17.6135807037354	-7.73341274261475	0.00418994715437293	0.00191722682211548	0.139579132199287	0.000943203864153475
339	99.1691741943359	-18.2629299163818	-7.47367286682129	-0.0026282137259841	-0.0240567177534103	0.17724135518074	-0.00197886489331722
340	99.8185195922852	-17.2889080047607	-7.47367286682129	-0.00327756232582033	-0.0159398596733809	0.178864732384682	0.00776136433705688
341	97.2211227416992	-16.9642333984375	-7.53860807418823	-0.00814767740666866	-0.021459324285388	0.137955769896507	-0.00360223650932312
342	99.1691741943359	-17.6135807037354	-7.4087381362915	-0.00782300252467394	-0.0130177913233638	0.0610079504549503	-0.00782300252467394
343	101.117218017578	-18.9122791290283	-7.21393346786499	-0.00165419070981443	0.00354059832170606	-0.0607449151575565	0.00548864435404539
344	99.8185195922852	-17.6135807037354	-7.4087381362915	0.00418994715437293	0.00711201597005129	-0.161393955349922	-0.00425158534198999
345	101.117218017578	-17.6135807037354	-8.05808639526367	-0.00457625929266214	0.0152288740500808	-0.166588738560677	0.00159255252219737
346	101.117218017578	-19.8863010406494	-7.6684775352478	-0.00457625929266214	0.011982130818069	-0.158471882343292	-0.00457625929266214
347	99.1691741943359	-17.6135807037354	-7.79834747314453	-0.00879702530801296	0.0301638916134834	-0.0987318083643913	-0.0026282137259841
348	97.2211227416992	-17.2889080047607	-7.73341274261475	-0.00912170019000769	0.0243197549134493	-0.0399657599627972	0.00841071270406246
349	100.467864990234	-17.6135807037354	-7.27886867523193	-0.000680167751852423	0.0220470335334539	0.00191722682211548	-0.00327756232582033
350	100.467864990234	-17.2889080047607	-7.6684775352478	-0.00165419070981443	0.0100340843200684	0.0207483377307653	-0.00100484199356288
351	101.117218017578	-18.9122791290283	-7.9282169342041	0.00159255252219737	0.0103587592020631	-0.00522560812532902	-0.00327756232582033
352	101.766563415527	-20.2109756469727	-7.60354280471802	-0.000355493422830477	-0.000680167751852423	-0.0292515084147453	-0.00555028254166245
353	99.1691741943359	-18.2629299163818	-7.86328220367432	0.00548864435404539	0.00256657530553639	-0.0399657599627972	0.00321592413820326
354	99.8185195922852	-19.2369537353516	-7.60354280471802	-0.00392691092565656	0.00289124972186983	0.040228795260191	-0.00327756232582033
355	99.1691741943359	-17.9382553100586	-7.6684775352478	0.00451462110504508	0.000293855206109583	0.134709015488625	-0.00295288790948689
356	101.766563415527	-18.5876045227051	-7.4087381362915	0.000618529506027699	-0.00652430532500148	0.186007559299469	-0.00977104809135199
357	100.467864990234	-17.9382553100586	-8.12302207946777	0.0178262684494257	-0.0156151866540313	0.176267325878143	0.00386527273803949
358	100.467864990234	-18.5876045227051	-7.60354280471802	0.0145795252174139	-0.0133424662053585	0.11165714263916	0.00191722682211548
359	101.766563415527	-20.5356502532959	-7.53860807418823	0.00289124972186983	-3.08191010844894e-05	0.0558131635189056	0.00581331877037883
360	100.467864990234	-19.2369537353516	-7.60354280471802	0.00289124972186983	0.00808603875339031	-0.0467839203774929	0.0145795252174139
361	100.467864990234	-19.5616283416748	-7.47367286682129	-0.00977104809135199	-0.00912170019000769	-0.113666832447052	0.00386527273803949
362	101.117218017578	-19.2369537353516	-7.27886867523193	-0.00295288790948689	0.000618529506027699	-0.103601925075054	0.000293855206109583
363	100.467864990234	-18.2629299163818	-7.9282169342041	0.00483929552137852	-0.00522560812532902	-0.101653881371021	0.00970941036939621
364	102.415916442871	-19.5616283416748	-7.79834747314453	-0.00360223650932312	0.00581331877037883	-0.112692810595036	0.00321592413820326
365	100.467864990234	-18.5876045227051	-7.99315214157104	-0.00132951640989631	0.00581331877037883	-0.085420161485672	-3.08191010844894e-05
366	99.1691741943359	-18.9122791290283	-7.73341274261475	-0.00555028254166245	0.00386527273803949	-0.0591215454041958	-0.00230353930965066
367	101.117218017578	-19.2369537353516	-7.47367286682129	-0.0107450718060136	0.0168522447347641	0.00256657530553639	-0.0026282137259841
368	99.8185195922852	-19.2369537353516	-7.4087381362915	-0.00814767740666866	0.0152288740500808	0.0668520927429199	0.00581331877037883
369	101.766563415527	-19.5616283416748	-7.21393346786499	-0.0026282137259841	0.0197743140161037	0.060358602553606	-0.00522560812532902
370	102.415916442871	-19.5616283416748	-7.86328220367432	0.000293855206109583	0.0217223595827818	0.101916916668415	-0.00652430532500148
371	99.8185195922852	-18.5876045227051	-7.79834747314453	-0.00457625929266214	0.0243197549134493	0.161007642745972	-0.0126931173726916
372	100.467864990234	-19.5616283416748	-7.99315214157104	0.00126787810586393	-0.00457625929266214	0.196721807122231	0.00646266713738441
373	103.714614868164	-19.8863010406494	-7.53860807418823	-0.00230353930965066	0.00451462110504508	0.150618061423302	0.00548864435404539
374	97.2211227416992	-18.2629299163818	-7.73341274261475	-0.00814767740666866	0.0103587592020631	0.0486703291535378	0.000943203864153475
375	99.1691741943359	-19.2369537353516	-7.34380340576172	0.00289124972186983	0.00386527273803949	0.0217223595827818	-0.00327756232582033
376	101.766563415527	-18.5876045227051	-7.73341274261475	-0.00100484199356288	0.00159255252219737	0.00354059832170606	-0.00295288790948689
377	103.06526184082	-19.8863010406494	-7.79834747314453	0.00776136433705688	-0.0104203969240189	-0.00522560812532902	-0.0026282137259841
378	101.766563415527	-19.8863010406494	-7.86328220367432	0.00711201597005129	-0.00749832857400179	-0.0311995539814234	0.0207483377307653
379	100.467864990234	-19.2369537353516	-7.86328220367432	0.00678734155371785	-0.00457625929266214	-0.204900309443474	-0.0026282137259841
380	99.8185195922852	-18.5876045227051	-7.6684775352478	-0.00360223650932312	-0.00165419070981443	-0.316912949085236	-3.08191010844894e-05
381	98.5198211669922	-18.9122791290283	-7.60354280471802	-0.00782300252467394	-3.08191010844894e-05	-0.361068665981293	-3.08191010844894e-05
382	102.415916442871	-18.9122791290283	-7.4087381362915	0.0022419011220336	-0.00360223650932312	-0.264965057373047	-0.00165419070981443
383	101.766563415527	-19.5616283416748	-7.99315214157104	-3.08191010844894e-05	-0.00555028254166245	-0.141588822007179	0.00548864435404539
384	99.8185195922852	-18.5876045227051	-7.9282169342041	0.00321592413820326	-0.00879702530801296	-0.111718781292439	0.00321592413820326
385	102.415916442871	-20.8603248596191	-7.6684775352478	0.00126787810586393	-0.0195112787187099	-0.0260047651827335	0.00321592413820326
386	101.117218017578	-20.5356502532959	-7.4087381362915	-0.000680167751852423	0.00678734155371785	0.0688001364469528	-0.00100484199356288
387	101.117218017578	-18.2629299163818	-7.47367286682129	-0.00490093370899558	0.0243197549134493	0.133085653185844	-0.00490093370899558
388	99.8185195922852	-18.9122791290283	-7.27886867523193	0.000943203864153475	0.0275664981454611	0.194773763418198	0.00159255252219737
389	100.467864990234	-18.5876045227051	-7.6684775352478	0.000943203864153475	0.0321119390428066	0.170098513364792	-0.00327756232582033
390	99.1691741943359	-18.5876045227051	-8.05808639526367	-0.00327756232582033	0.0213976856321096	0.0863325446844101	-3.08191010844894e-05
391	101.766563415527	-20.2109756469727	-7.4087381362915	0.00256657530553639	0.0116574559360743	-0.0217839982360601	-0.00490093370899558
392	101.117218017578	-20.8603248596191	-7.60354280471802	0.0022419011220336	0.00646266713738441	-0.121783688664436	-0.00977104809135199
393	98.5198211669922	-18.5876045227051	-7.73341274261475	0.0022419011220336	0.000618529506027699	-0.186718553304672	0.00191722682211548
394	99.1691741943359	-19.8863010406494	-7.4087381362915	-0.0123684434220195	-0.0133424662053585	-0.241913184523582	-0.000355493422830477
395	101.117218017578	-19.5616283416748	-6.95419406890869	-0.00165419070981443	-0.0143164889886975	-0.221458703279495	-0.00522560812532902
396	102.415916442871	-19.5616283416748	-7.53860807418823	-0.000680167751852423	-0.0363943427801132	-0.0915889739990234	-0.00587495695799589
397	100.467864990234	-18.9122791290283	-7.86328220367432	0.00581331877037883	-0.0341216214001179	0.0100340843200684	0.00256657530553639
398	101.766563415527	-20.8603248596191	-7.53860807418823	0.00841071270406246	-0.0386670641601086	0.07431960105896	0.00711201597005129
399	101.117218017578	-20.2109756469727	-7.6684775352478	0.00289124972186983	-0.0240567177534103	0.130163580179214	0.00776136433705688
400	100.467864990234	-19.5616283416748	-7.73341274261475	-0.0133424662053585	-0.0273034609854221	0.15483883023262	-0.00165419070981443
401	101.117218017578	-18.5876045227051	-7.6684775352478	0.00321592413820326	-0.0331475995481014	0.121722050011158	-0.00717365415766835
402	102.415916442871	-19.8863010406494	-7.73341274261475	-0.00132951640989631	-0.0350956469774246	0.102566264569759	-0.00132951640989631
403	102.415916442871	-19.8863010406494	-7.9282169342041	-3.08191010844894e-05	-0.0282774847000837	0.0847091749310493	0.000618529506027699
404	100.467864990234	-19.2369537353516	-7.60354280471802	-3.08191010844894e-05	-0.0195112787187099	0.0577612072229385	0.00159255252219737
405	100.467864990234	-19.5616283416748	-7.9282169342041	0.000293855206109583	-0.0217839982360601	0.0600339286029339	-0.00425158534198999
406	101.766563415527	-19.5616283416748	-7.47367286682129	-0.00425158534198999	0.0136055024340749	0.109384424984455	-0.00230353930965066
407	97.2211227416992	-18.9122791290283	-7.53860807418823	-0.00782300252467394	0.0217223595827818	0.106137678027153	-0.00977104809135199
408	101.766563415527	-19.2369537353516	-7.01912927627563	0.00289124972186983	0.0304885655641556	0.104514308273792	-0.00360223650932312
409	101.766563415527	-19.5616283416748	-7.60354280471802	-0.00555028254166245	0.0330859608948231	0.0330859608948231	-0.0123684434220195
410	99.8185195922852	-18.5876045227051	-7.86328220367432	-0.00749832857400179	0.0353586822748184	-0.0932123512029648	-0.0123684434220195
411	99.1691741943359	-19.2369537353516	-7.9282169342041	0.00386527273803949	0.0220470335334539	-0.210095107555389	0.000618529506027699
412	101.117218017578	-19.2369537353516	-7.79834747314453	-0.00457625929266214	0.0145795252174139	-0.253276795148849	-0.00327756232582033
413	102.415916442871	-20.2109756469727	-7.73341274261475	0.00126787810586393	0.0100340843200684	-0.190939322113991	0.00548864435404539
414	101.766563415527	-19.8863010406494	-7.47367286682129	-0.00587495695799589	-0.00587495695799589	-0.109446063637733	0.0022419011220336
415	101.117218017578	-19.2369537353516	-7.47367286682129	-0.00360223650932312	-0.0247060675173998	0.00906006153672934	-0.000355493422830477
416	103.714614868164	-19.8863010406494	-7.86328220367432	0.00321592413820326	-0.0299008563160896	0.0545144639909267	-0.00197886489331722
417	103.06526184082	-19.8863010406494	-7.6684775352478	0.00483929552137852	-0.0295761823654175	0.0363327041268349	0.00386527273803949
418	101.766563415527	-21.1849994659424	-7.21393346786499	0.00678734155371785	-0.0315242260694504	-0.000355493422830477	0.00581331877037883
419	101.766563415527	-20.2109756469727	-7.53860807418823	0.00938473641872406	-0.000680167751852423	-0.0630176365375519	0.0103587592020631
420	99.8185195922852	-19.8863010406494	-7.27886867523193	-0.00425158534198999	-0.00457625929266214	-0.0458098985254765	0.00159255252219737
421	100.467864990234	-19.2369537353516	-6.95419406890869	0.0155535480007529	-0.00587495695799589	-0.0581475235521793	0.000618529506027699
422	100.467864990234	-19.2369537353516	-7.86328220367432	0.00321592413820326	-0.00619963090866804	-0.0701604709029198	-0.00684897974133492
423	101.766563415527	-19.2369537353516	-7.73341274261475	0.00776136433705688	-0.000355493422830477	-0.0409397818148136	-0.00522560812532902
424	100.467864990234	-19.5616283416748	-7.86328220367432	0.00191722682211548	0.00970941036939621	0.0272418223321438	0.00191722682211548
425	103.06526184082	-20.5356502532959	-7.86328220367432	-0.00230353930965066	0.0106834331527352	0.0876312479376793	-0.00132951640989631
426	100.467864990234	-19.8863010406494	-7.53860807418823	-0.00717365415766835	0.0181509424000978	0.169449165463448	-0.00587495695799589
427	99.8185195922852	-18.5876045227051	-7.6684775352478	-0.00587495695799589	0.0132808275520802	0.201916605234146	0.00256657530553639
428	101.117218017578	-19.2369537353516	-7.60354280471802	0.00289124972186983	0.00451462110504508	0.191202342510223	0.000618529506027699
429	99.8185195922852	-18.5876045227051	-8.25289154052734	0.00126787810586393	-0.00782300252467394	0.0824364572763443	0.00776136433705688
430	99.8185195922852	-19.2369537353516	-7.9282169342041	-0.00327756232582033	-0.00132951640989631	-0.023407369852066	0.00126787810586393
431	99.8185195922852	-20.5356502532959	-7.86328220367432	-0.000355493422830477	-0.0113944197073579	-0.098082460463047	0.0022419011220336
432	101.117218017578	-19.5616283416748	-7.47367286682129	-0.00327756232582033	-0.0126931173726916	-0.0951603949069977	0.00516396993771195
433	99.8185195922852	-20.2109756469727	-7.27886867523193	-0.00522560812532902	-0.00165419070981443	-0.00522560812532902	0.0113327819854021
434	100.467864990234	-18.5876045227051	-7.47367286682129	0.00776136433705688	-0.00684897974133492	0.0798390582203865	0.00516396993771195
435	103.714614868164	-19.5616283416748	-7.34380340576172	0.000943203864153475	-0.0165892094373703	0.136657059192657	0.000943203864153475
436	101.117218017578	-18.9122791290283	-7.9282169342041	0.00386527273803949	-0.0240567177534103	0.150618061423302	0.0022419011220336
437	102.415916442871	-20.5356502532959	-7.60354280471802	0.00841071270406246	-0.0237320438027382	0.175617977976799	0.00906006153672934
438	102.415916442871	-20.2109756469727	-7.53860807418823	0.00386527273803949	-0.00977104809135199	0.1564621925354	0.0113327819854021
439	101.766563415527	-20.2109756469727	-7.47367286682129	0.00159255252219737	-0.00522560812532902	0.0532157681882381	0.0220470335334539
440	101.117218017578	-20.2109756469727	-7.73341274261475	-0.00944637414067984	-3.08191010844894e-05	-0.0100957229733467	0.00548864435404539
441	102.415916442871	-19.8863010406494	-6.95419406890869	-0.00295288790948689	0.00451462110504508	-0.0328229255974293	0.00126787810586393
442	103.06526184082	-21.1849994659424	-7.47367286682129	-0.00360223650932312	0.0178262684494257	-0.0607449151575565	0.000293855206109583
443	101.766563415527	-19.2369537353516	-7.79834747314453	0.00483929552137852	0.0145795252174139	-0.118861623108387	0.00548864435404539
444	102.415916442871	-20.8603248596191	-7.6684775352478	0.00386527273803949	0.0191249661147594	-0.169835492968559	-0.000680167751852423
445	101.117218017578	-19.5616283416748	-7.34380340576172	-0.00587495695799589	0.0207483377307653	-0.205874338746071	-3.08191010844894e-05
446	101.117218017578	-19.8863010406494	-7.53860807418823	-0.0139918150380254	0.0259431265294552	-0.172108203172684	0.00159255252219737
447	100.467864990234	-19.2369537353516	-7.34380340576172	-0.00425158534198999	0.0233457311987877	-0.0698357969522476	-0.00619963090866804
448	101.766563415527	-20.2109756469727	-7.01912927627563	-0.00749832857400179	0.0123068047687411	0.0590599067509174	0.00581331877037883
449	104.363960266113	-20.2109756469727	-7.86328220367432	-0.0026282137259841	0.0191249661147594	0.0412028171122074	0.000618529506027699
450	102.415916442871	-19.5616283416748	-7.79834747314453	0.000618529506027699	0.00808603875339031	-0.00717365415766835	-0.00295288790948689
451	102.415916442871	-21.1849994659424	-7.60354280471802	-0.00327756232582033	0.00289124972186983	-0.0503553375601768	-0.0026282137259841
452	102.415916442871	-19.5616283416748	-7.79834747314453	-0.00327756232582033	0.0171769186854362	-0.0471085943281651	0.00581331877037883
453	98.5198211669922	-19.2369537353516	-7.47367286682129	-0.00684897974133492	0.0103587592020631	0.00808603875339031	0.00873538758605719
454	102.415916442871	-20.2109756469727	-7.34380340576172	-0.00360223650932312	0.00646266713738441	0.0785403624176979	0.000293855206109583
455	101.117218017578	-19.8863010406494	-7.9282169342041	-0.0026282137259841	-0.00392691092565656	0.140553161501884	-0.00327756232582033
456	102.415916442871	-20.5356502532959	-7.73341274261475	0.0022419011220336	-0.0165892094373703	0.16230633854866	-0.0123684434220195
457	101.117218017578	-20.5356502532959	-7.9282169342041	-0.00100484199356288	-0.0331475995481014	0.138280436396599	0.00938473641872406
458	101.766563415527	-19.2369537353516	-7.79834747314453	-0.00100484199356288	-0.0123684434220195	0.137631088495255	-0.0026282137259841
459	99.1691741943359	-18.9122791290283	-7.79834747314453	0.000618529506027699	-0.00295288790948689	0.112631164491177	0.0123068047687411
460	99.8185195922852	-18.9122791290283	-7.73341274261475	-0.00165419070981443	-0.0149658378213644	0.0619819760322571	-0.0026282137259841
461	101.766563415527	-19.2369537353516	-7.53860807418823	-0.000680167751852423	-0.0250307414680719	-0.0276281367987394	-0.00360223650932312
462	102.415916442871	-20.2109756469727	-7.99315214157104	0.00581331877037883	-0.0169138833880424	-0.128601849079132	-0.00717365415766835
463	103.06526184082	-20.8603248596191	-7.6684775352478	0.01100810803473	-0.017887907102704	-0.217887297272682	-0.00132951640989631
464	101.117218017578	-20.2109756469727	-7.73341274261475	0.00678734155371785	-0.0107450718060136	-0.280874103307724	-0.00132951640989631
465	101.117218017578	-20.5356502532959	-7.53860807418823	-0.00425158534198999	-0.000680167751852423	-0.25490015745163	-0.000680167751852423
466	97.2211227416992	-19.2369537353516	-7.47367286682129	-0.0100957229733467	0.00906006153672934	-0.172108203172684	0.00289124972186983
467	103.714614868164	-20.5356502532959	-7.27886867523193	0.00808603875339031	0.0142548503354192	-0.104575946927071	-0.00100484199356288
468	101.766563415527	-20.5356502532959	-7.86328220367432	-0.00522560812532902	0.0126314787194133	-0.0474332682788372	0.000293855206109583
469	100.467864990234	-19.8863010406494	-7.86328220367432	-0.00197886489331722	0.011982130818069	0.0116574559360743	0.000618529506027699
470	101.766563415527	-21.1849994659424	-7.9282169342041	-0.00360223650932312	0.00613799272105098	0.0483456552028656	-0.00327756232582033
471	102.415916442871	-20.2109756469727	-7.6684775352478	0.011982130818069	0.0197743140161037	0.0720468759536743	-0.00652430532500148
472	99.8185195922852	-20.2109756469727	-7.47367286682129	-0.00684897974133492	0.0126314787194133	0.0723715499043465	0.00354059832170606
473	99.1691741943359	-19.5616283416748	-7.53860807418823	-0.00132951640989631	0.0100340843200684	0.0837351530790329	0.00256657530553639
474	101.766563415527	-20.8603248596191	-7.4087381362915	-0.00295288790948689	0.00938473641872406	0.103864960372448	-0.00132951640989631
475	100.467864990234	-20.5356502532959	-8.12302207946777	-0.00295288790948689	0.0155535480007529	0.112631164491177	-0.00165419070981443
476	101.117218017578	-20.2109756469727	-7.86328220367432	0.00646266713738441	0.000943203864153475	0.120098672807217	-0.00619963090866804
477	99.8185195922852	-20.8603248596191	-7.73341274261475	0.0262678004801273	-0.00944637414067984	0.101592242717743	0.000943203864153475
478	101.117218017578	-20.5356502532959	-7.53860807418823	-0.00165419070981443	-0.00392691092565656	0.0200989879667759	0.00776136433705688
479	99.1691741943359	-20.8603248596191	-7.21393346786499	0.00678734155371785	0.00938473641872406	-0.0529527328908443	0.0181509424000978
480	103.06526184082	-20.2109756469727	-7.21393346786499	0.00354059832170606	0.0162028968334198	-0.118212267756462	-0.00100484199356288
481	102.415916442871	-20.5356502532959	-7.73341274261475	-0.000680167751852423	0.00289124972186983	-0.186393886804581	-0.00230353930965066
482	101.117218017578	-20.2109756469727	-7.73341274261475	-0.000680167751852423	0.00678734155371785	-0.198082149028778	-0.00392691092565656
483	100.467864990234	-20.2109756469727	-7.86328220367432	-0.00360223650932312	0.00354059832170606	-0.137692734599113	0.00191722682211548
484	101.766563415527	-20.5356502532959	-7.60354280471802	0.00159255252219737	0.00256657530553639	-0.0786020010709763	-0.00295288790948689
485	99.1691741943359	-19.5616283416748	-7.73341274261475	-0.00749832857400179	-0.00197886489331722	-0.086394190788269	-0.00132951640989631
486	99.8185195922852	-20.2109756469727	-7.47367286682129	-0.0159398596733809	-0.00555028254166245	-0.0672384053468704	-0.00522560812532902
487	99.1691741943359	-19.2369537353516	-7.53860807418823	-0.0117190945893526	-0.00944637414067984	-0.0990564897656441	-0.00295288790948689
488	100.467864990234	-19.5616283416748	-7.73341274261475	-0.00165419070981443	-0.00490093370899558	-0.0643163323402405	-0.00522560812532902
489	101.117218017578	-20.2109756469727	-7.6684775352478	-0.00132951640989631	-0.023407369852066	-0.023407369852066	0.00354059832170606
490	99.1691741943359	-20.8603248596191	-7.60354280471802	-0.0026282137259841	-0.0253554154187441	0.00776136433705688	-0.0126931173726916
491	100.467864990234	-19.5616283416748	-7.4087381362915	-0.00295288790948689	-0.00197886489331722	-0.00165419070981443	0.000293855206109583
492	99.1691741943359	-20.5356502532959	-7.4087381362915	-0.0117190945893526	0.00354059832170606	-0.0117190945893526	-0.00230353930965066
493	101.766563415527	-20.5356502532959	-7.27886867523193	-0.00652430532500148	-0.00619963090866804	-0.00490093370899558	0.00386527273803949
494	100.467864990234	-19.2369537353516	-7.9282169342041	-0.000680167751852423	0.0022419011220336	0.00548864435404539	0.00321592413820326
495	103.06526184082	-20.8603248596191	-7.6684775352478	0.00354059832170606	0.00191722682211548	0.0379560738801956	0.000293855206109583
496	101.117218017578	-19.5616283416748	-7.86328220367432	0.00516396993771195	-0.0104203969240189	0.0769169926643372	-0.00100484199356288
497	101.766563415527	-21.1849994659424	-7.34380340576172	0.00451462110504508	-0.000680167751852423	0.0886052697896957	0.00678734155371785
498	102.415916442871	-19.5616283416748	-7.53860807418823	-0.000355493422830477	-0.00814767740666866	0.0694494843482971	0.00646266713738441
499	97.870475769043	-18.9122791290283	-7.6684775352478	-0.00327756232582033	0.0103587592020631	0.0772416666150093	0.000293855206109583
500	100.467864990234	-19.5616283416748	-7.47367286682129	-0.0100957229733467	0.00873538758605719	0.167501121759415	-0.00782300252467394
501	101.766563415527	-19.5616283416748	-8.18795680999756	-0.0026282137259841	0.00808603875339031	0.245098277926445	-0.0117190945893526
502	101.766563415527	-20.5356502532959	-7.73341274261475	-3.08191010844894e-05	-0.0130177913233638	0.18763093650341	0.00126787810586393
503	101.117218017578	-21.5096740722656	-7.53860807418823	-0.0100957229733467	-0.00944637414067984	0.0623066499829292	-0.00814767740666866
504	101.117218017578	-19.5616283416748	-7.86328220367432	0.00126787810586393	0.0106834331527352	-0.068537101149559	-0.00587495695799589
505	100.467864990234	-20.5356502532959	-7.47367286682129	-0.0130177913233638	0.00743668992072344	-0.160744607448578	-0.00619963090866804
506	102.415916442871	-19.5616283416748	-7.53860807418823	-0.0100957229733467	0.0197743140161037	-0.214640542864799	-0.00782300252467394
507	101.766563415527	-20.2109756469727	-7.60354280471802	-0.000680167751852423	0.0230210572481155	-0.237692430615425	-0.00165419070981443
508	103.06526184082	-20.2109756469727	-7.47367286682129	-0.00132951640989631	0.0100340843200684	-0.214965224266052	-3.08191010844894e-05
509	102.415916442871	-21.5096740722656	-7.53860807418823	-0.00684897974133492	0.0132808275520802	-0.128926530480385	-0.00132951640989631
510	104.363960266113	-21.5096740722656	-7.60354280471802	0.00386527273803949	0.0132808275520802	-0.0266541130840778	0.00191722682211548
511	102.415916442871	-20.5356502532959	-7.47367286682129	-0.00814767740666866	0.011982130818069	0.0363327041268349	-0.00230353930965066
512	99.1691741943359	-19.5616283416748	-7.47367286682129	-0.0026282137259841	0.00678734155371785	0.0931507050991058	0.00581331877037883
513	104.363960266113	-19.8863010406494	-7.6684775352478	0.00354059832170606	0.00743668992072344	0.122696071863174	0.00289124972186983
514	103.06526184082	-19.8863010406494	-7.86328220367432	-0.00587495695799589	0.00483929552137852	0.141851857304573	0.00159255252219737
515	101.766563415527	-19.5616283416748	-7.86328220367432	0.00126787810586393	-0.00327756232582033	0.158734917640686	-0.00230353930965066
516	103.06526184082	-22.1590213775635	-7.73341274261475	-0.00197886489331722	-0.0237320438027382	0.200942575931549	-0.00587495695799589
517	100.467864990234	-19.5616283416748	-7.86328220367432	0.00354059832170606	-0.0273034609854221	0.189903646707535	0.00483929552137852
518	99.1691741943359	-19.8863010406494	-7.34380340576172	0.00613799272105098	-0.0198359526693821	0.160033613443375	0.013930176384747
519	101.766563415527	-20.5356502532959	-7.4087381362915	-0.00392691092565656	-0.00392691092565656	0.0649040415883064	0.00938473641872406
520	101.766563415527	-20.5356502532959	-7.34380340576172	-3.08191010844894e-05	-0.00847235135734081	-0.0445111989974976	-0.00522560812532902
521	100.467864990234	-20.5356502532959	-7.79834747314453	-0.00197886489331722	-0.0126931173726916	-0.105225294828415	-0.0113944197073579
522	101.117218017578	-19.8863010406494	-7.9282169342041	0.00841071270406246	-0.0266541130840778	-0.0889915823936462	-0.00522560812532902
523	102.415916442871	-20.5356502532959	-7.79834747314453	0.00581331877037883	-0.0292515084147453	-0.0773033052682877	-0.00230353930965066
524	102.415916442871	-20.5356502532959	-7.21393346786499	0.00321592413820326	-0.0172385573387146	-0.0607449151575565	-0.00165419070981443
525	98.5198211669922	-19.8863010406494	-7.47367286682129	-0.00587495695799589	-0.000680167751852423	-0.00814767740666866	-0.00619963090866804
526	99.8185195922852	-18.9122791290283	-7.21393346786499	-0.000680167751852423	-0.00230353930965066	0.0100340843200684	-0.00879702530801296
527	101.766563415527	-20.5356502532959	-7.53860807418823	0.00289124972186983	0.01100810803473	0.0347093306481838	-0.00165419070981443
528	102.415916442871	-20.8603248596191	-8.05808639526367	0.000618529506027699	0.00711201597005129	0.0278911720961332	-0.00230353930965066
529	101.766563415527	-19.5616283416748	-7.9282169342041	0.00613799272105098	0.0116574559360743	-0.0354203209280968	-0.00425158534198999
530	101.117218017578	-21.5096740722656	-7.73341274261475	-0.00652430532500148	0.0158782228827477	-0.108147367835045	-0.0126931173726916
531	101.766563415527	-20.2109756469727	-7.53860807418823	-0.00165419070981443	0.0142548503354192	-0.102303229272366	-0.00197886489331722
532	99.1691741943359	-20.2109756469727	-7.21393346786499	-0.00652430532500148	0.0155535480007529	-0.0305502042174339	-0.00132951640989631
533	98.5198211669922	-19.2369537353516	-7.27886867523193	0.00159255252219737	0.0162028968334198	0.0175015944987535	0.00516396993771195
534	102.415916442871	-20.5356502532959	-7.47367286682129	-0.000355493422830477	0.0223717093467712	0.0610079504549503	-0.00360223650932312
535	100.467864990234	-19.8863010406494	-7.47367286682129	0.0100340843200684	0.0207483377307653	0.0707481801509857	-0.00879702530801296
536	99.1691741943359	-19.8863010406494	-7.60354280471802	-0.000355493422830477	-0.00295288790948689	0.07139752805233	-0.00490093370899558
537	101.117218017578	-21.1849994659424	-7.53860807418823	0.00354059832170606	-0.0152905117720366	0.0188002903014421	-0.000680167751852423
538	99.8185195922852	-20.2109756469727	-7.47367286682129	0.00191722682211548	-0.00230353930965066	-0.0665890574455261	-0.000355493422830477
539	98.5198211669922	-19.8863010406494	-7.53860807418823	-0.00490093370899558	0.00321592413820326	-0.111718781292439	0.00906006153672934
540	100.467864990234	-19.5616283416748	-7.6684775352478	0.00841071270406246	-0.00197886489331722	-0.085420161485672	-0.00230353930965066
541	100.467864990234	-20.5356502532959	-8.18795680999756	-0.00587495695799589	-0.0026282137259841	-0.0435371771454811	-0.00425158534198999
542	100.467864990234	-20.5356502532959	-7.6684775352478	0.00646266713738441	-0.0204853005707264	0.0373067259788513	0.000293855206109583
543	100.467864990234	-21.1849994659424	-7.53860807418823	0.000618529506027699	-0.0237320438027382	0.158085569739342	-0.000680167751852423
544	99.8185195922852	-19.5616283416748	-7.86328220367432	-0.00230353930965066	0.0116574559360743	0.213604882359505	0.00159255252219737
545	99.1691741943359	-20.5356502532959	-7.47367286682129	-0.00652430532500148	-0.00717365415766835	0.17724135518074	0.00354059832170606
546	100.467864990234	-20.5356502532959	-7.21393346786499	-0.00652430532500148	0.0226963832974434	0.0762676447629929	-0.00555028254166245
547	100.467864990234	-19.2369537353516	-7.86328220367432	-0.00879702530801296	0.0158782228827477	-0.0347709693014622	-0.00100484199356288
548	99.1691741943359	-19.2369537353516	-8.12302207946777	-0.00619963090866804	0.0207483377307653	-0.155549824237823	0.00483929552137852
549	100.467864990234	-19.5616283416748	-7.79834747314453	-0.00684897974133492	0.0324366129934788	-0.162367984652519	0.000293855206109583
550	99.8185195922852	-19.8863010406494	-7.73341274261475	-0.00100484199356288	0.0178262684494257	-0.104575946927071	0.00451462110504508
551	99.8185195922852	-18.9122791290283	-7.9282169342041	-0.0026282137259841	0.0265924744307995	-0.111069433391094	-0.00360223650932312
552	99.1691741943359	-20.2109756469727	-7.34380340576172	-0.00879702530801296	0.0168522447347641	-0.0724331885576248	0.0188002903014421
553	100.467864990234	-19.2369537353516	-7.47367286682129	0.00126787810586393	0.0217223595827818	-0.0545761026442051	0.00548864435404539
554	101.117218017578	-20.2109756469727	-7.9282169342041	0.00581331877037883	0.0142548503354192	-0.0026282137259841	0.00321592413820326
555	101.117218017578	-19.8863010406494	-7.86328220367432	-0.00132951640989631	0.0116574559360743	0.0330859608948231	0.00451462110504508
556	101.766563415527	-20.8603248596191	-7.34380340576172	0.0022419011220336	-0.00944637414067984	0.111007794737816	0.000943203864153475
557	99.8185195922852	-19.5616283416748	-7.6684775352478	0.00451462110504508	-0.0354203209280968	0.084059827029705	0.000618529506027699
558	99.8185195922852	-19.2369537353516	-7.6684775352478	-0.00327756232582033	-0.0113944197073579	0.0376313999295235	0.00711201597005129
559	99.1691741943359	-19.8863010406494	-7.27886867523193	0.00711201597005129	-0.000355493422830477	-0.0516540370881557	0.00841071270406246
560	101.766563415527	-19.5616283416748	-7.4087381362915	0.00743668992072344	-0.00522560812532902	-0.11788759380579	-0.000355493422830477
561	101.766563415527	-19.5616283416748	-7.73341274261475	0.00289124972186983	-0.00197886489331722	-0.158796563744545	-0.00132951640989631
562	101.117218017578	-18.9122791290283	-7.99315214157104	0.00516396993771195	-0.0302255302667618	-0.109770737588406	-0.00100484199356288
563	101.117218017578	-19.8863010406494	-7.86328220367432	0.00970941036939621	-0.0188619289547205	-0.0802253782749176	0.00191722682211548
564	102.415916442871	-20.2109756469727	-7.47367286682129	0.00646266713738441	-0.00879702530801296	-0.0425631552934647	-0.00100484199356288
565	99.8185195922852	-19.5616283416748	-7.79834747314453	-0.00879702530801296	-0.00977104809135199	-0.0117190945893526	0.00159255252219737
566	100.467864990234	-18.5876045227051	-7.4087381362915	0.00126787810586393	-0.00230353930965066	-0.0282774847000837	0.000293855206109583
567	101.117218017578	-19.5616283416748	-7.79834747314453	0.000943203864153475	0.00873538758605719	-0.0363943427801132	0.000618529506027699
568	103.714614868164	-20.2109756469727	-7.6684775352478	-0.00132951640989631	0.00808603875339031	-0.0162645354866982	0.00386527273803949
569	102.415916442871	-20.2109756469727	-7.60354280471802	0.00159255252219737	0.0191249661147594	-0.00684897974133492	-0.00425158534198999
570	102.415916442871	-20.8603248596191	-7.53860807418823	-0.00977104809135199	0.0249691028147936	-0.00814767740666866	0.00256657530553639
571	101.117218017578	-18.9122791290283	-7.79834747314453	-0.00619963090866804	0.0230210572481155	0.0226963832974434	-0.00749832857400179
572	99.1691741943359	-18.5876045227051	-7.60354280471802	-0.00327756232582033	0.0243197549134493	0.0834104791283607	0.00321592413820326
573	101.766563415527	-19.8863010406494	-7.27886867523193	0.00711201597005129	0.013930176384747	0.128215536475182	-0.00555028254166245
574	100.467864990234	-18.9122791290283	-8.12302207946777	-0.00587495695799589	0.0100340843200684	0.155812844634056	0.00126787810586393
575	100.467864990234	-18.2629299163818	-7.86328220367432	0.00191722682211548	0.00256657530553639	0.116851933300495	-0.00977104809135199
576	100.467864990234	-20.2109756469727	-7.86328220367432	0.00191722682211548	-0.0198359526693821	0.0519170723855495	-0.0113944197073579
577	102.415916442871	-19.5616283416748	-7.73341274261475	0.0213976856321096	-0.0383423902094364	0.000293855206109583	0.00289124972186983
578	100.467864990234	-19.2369537353516	-7.86328220367432	-0.00652430532500148	-0.0237320438027382	-0.0143164889886975	-0.000355493422830477
579	99.1691741943359	-18.5876045227051	-7.47367286682129	-0.000680167751852423	-0.00977104809135199	0.0243197549134493	0.000943203864153475
580	101.117218017578	-18.5876045227051	-7.9282169342041	-0.00490093370899558	-0.00425158534198999	0.0210730116814375	-0.000680167751852423
581	99.8185195922852	-19.2369537353516	-8.05808639526367	-0.00360223650932312	-0.00652430532500148	0.0252937767654657	-0.00879702530801296
582	99.8185195922852	-19.2369537353516	-7.9282169342041	0.00808603875339031	0.00191722682211548	0.00646266713738441	0.00354059832170606
583	101.766563415527	-20.5356502532959	-7.53860807418823	0.000293855206109583	-0.000355493422830477	0.00159255252219737	0.0106834331527352
584	99.8185195922852	-19.2369537353516	-7.27886867523193	-3.08191010844894e-05	0.00678734155371785	0.0438002124428749	-0.00327756232582033
585	97.870475769043	-18.5876045227051	-7.27886867523193	-0.00652430532500148	0.0132808275520802	0.0236704051494598	0.00451462110504508
586	100.467864990234	-20.5356502532959	-7.01912927627563	0.00256657530553639	0.0113327819854021	-0.0337969474494457	-0.00490093370899558
587	101.117218017578	-20.2109756469727	-7.86328220367432	-0.00197886489331722	0.00743668992072344	-0.0464592464268208	-0.00977104809135199
588	101.766563415527	-19.8863010406494	-7.73341274261475	-0.00490093370899558	0.0022419011220336	-0.0623682886362076	-0.00327756232582033
589	101.766563415527	-20.2109756469727	-7.6684775352478	0.00483929552137852	-0.00587495695799589	-0.0318489037454128	-0.00295288790948689
590	100.467864990234	-21.1849994659424	-7.53860807418823	0.0022419011220336	-0.0133424662053585	-0.0113944197073579	-0.0107450718060136
591	99.1691741943359	-18.9122791290283	-7.6684775352478	-0.00132951640989631	0.00126787810586393	-0.0315242260694504	-0.00360223650932312
592	98.5198211669922	-19.5616283416748	-7.27886867523193	-0.00295288790948689	-0.00100484199356288	-0.0487319678068161	-0.00100484199356288
593	99.1691741943359	-19.2369537353516	-7.86328220367432	-0.00360223650932312	0.0116574559360743	-0.063342310488224	0.00191722682211548
594	101.117218017578	-19.8863010406494	-7.99315214157104	-0.000680167751852423	0.013930176384747	-0.0347709693014622	0.00451462110504508
595	99.1691741943359	-19.2369537353516	-7.9282169342041	-0.00652430532500148	0.00581331877037883	0.00613799272105098	-0.0026282137259841
596	100.467864990234	-20.5356502532959	-7.53860807418823	-3.08191010844894e-05	-0.0123684434220195	0.0697741582989693	-0.0139918150380254
597	99.8185195922852	-19.5616283416748	-7.53860807418823	0.000293855206109583	-0.0292515084147453	0.150618061423302	0.00354059832170606
598	99.1691741943359	-19.5616283416748	-7.27886867523193	0.00906006153672934	-0.0152905117720366	0.18470886349678	0.00711201597005129
599	97.2211227416992	-19.2369537353516	-7.60354280471802	-0.00977104809135199	0.0100340843200684	0.200942575931549	0.00548864435404539
600	99.1691741943359	-18.5876045227051	-7.99315214157104	-0.0026282137259841	0.00873538758605719	0.173020586371422	0.00516396993771195
601	99.1691741943359	-18.9122791290283	-8.12302207946777	0.00256657530553639	-0.00490093370899558	0.118475303053856	0.00159255252219737
602	100.467864990234	-19.8863010406494	-7.53860807418823	0.0100340843200684	-0.00132951640989631	0.0967221260070801	0.00386527273803949
603	100.467864990234	-19.8863010406494	-7.60354280471802	0.00418994715437293	-0.0139918150380254	0.00581331877037883	0.00646266713738441
604	101.766563415527	-19.8863010406494	-7.53860807418823	-0.00425158534198999	0.00483929552137852	-0.129900544881821	0.00159255252219737
605	99.1691741943359	-20.2109756469727	-7.34380340576172	-0.00555028254166245	0.013930176384747	-0.198082149028778	-0.00490093370899558
606	98.5198211669922	-20.5356502532959	-7.53860807418823	-0.0165892094373703	0.0194496400654316	-0.179251044988632	-0.00522560812532902
607	102.415916442871	-19.2369537353516	-7.99315214157104	-0.00360223650932312	0.0278911720961332	-0.0899656042456627	0.00159255252219737
608	100.467864990234	-19.2369537353516	-8.18795680999756	-0.00132951640989631	0.0399041213095188	0.0441248863935471	-0.000680167751852423
609	98.5198211669922	-18.9122791290283	-7.79834747314453	0.000618529506027699	0.0467222817242146	0.160033613443375	0.00289124972186983
610	99.8185195922852	-20.8603248596191	-7.60354280471802	-0.00295288790948689	0.0327612869441509	0.261332005262375	-0.0026282137259841
611	99.8185195922852	-19.8863010406494	-7.53860807418823	-0.00295288790948689	0.0470469556748867	0.332435667514801	-0.00425158534198999
612	97.2211227416992	-18.9122791290283	-7.53860807418823	-0.00522560812532902	0.0308132413774729	0.295098125934601	0.00678734155371785
613	101.117218017578	-20.2109756469727	-7.34380340576172	-0.00295288790948689	0.0285405199974775	0.171397224068642	0.00483929552137852
614	101.117218017578	-19.5616283416748	-7.99315214157104	0.00126787810586393	0.0220470335334539	-0.0704851448535919	0.00191722682211548
615	102.415916442871	-20.2109756469727	-7.9282169342041	0.00386527273803949	-3.08191010844894e-05	-0.284445524215698	0.00841071270406246
616	99.8185195922852	-19.2369537353516	-7.73341274261475	-0.00522560812532902	-0.0253554154187441	-0.417886674404144	0.00321592413820326
617	100.467864990234	-21.1849994659424	-7.47367286682129	0.00808603875339031	-0.0428878292441368	-0.379250437021255	0.0022419011220336
618	101.766563415527	-20.2109756469727	-7.14899873733521	0.00321592413820326	-0.0347709693014622	-0.287367612123489	0.00938473641872406
619	99.1691741943359	-20.8603248596191	-7.60354280471802	-0.00782300252467394	-0.0256800893694162	-0.249056026339531	0.00743668992072344
620	101.766563415527	-20.5356502532959	-7.6684775352478	-0.00619963090866804	-0.0243813935667276	-0.182173117995262	-0.000680167751852423
621	99.8185195922852	-20.2109756469727	-7.73341274261475	-0.00425158534198999	-0.0295761823654175	-0.0568488240242004	-0.0100957229733467
622	100.467864990234	-19.2369537353516	-7.47367286682129	-0.00197886489331722	-0.0292515084147453	0.0457482598721981	-0.00132951640989631
623	103.06526184082	-21.8343467712402	-7.21393346786499	0.00191722682211548	-0.0302255302667618	0.140228480100632	0.00873538758605719
624	100.467864990234	-19.2369537353516	-7.27886867523193	0.000293855206109583	-0.03444629535079	0.0879559218883514	-3.08191010844894e-05
625	99.8185195922852	-19.5616283416748	-7.34380340576172	-0.00944637414067984	-0.000355493422830477	-0.0503553375601768	0.00256657530553639
626	98.5198211669922	-19.5616283416748	-8.05808639526367	-0.0123684434220195	0.00808603875339031	-0.176328971982002	-0.00327756232582033
627	101.117218017578	-18.9122791290283	-7.79834747314453	-0.00652430532500148	0.00808603875339031	-0.169186145067215	-0.0026282137259841
628	101.766563415527	-20.5356502532959	-7.6684775352478	0.00906006153672934	0.00711201597005129	-0.100355185568333	0.00711201597005129
629	103.06526184082	-20.5356502532959	-7.60354280471802	0.00126787810586393	0.00126787810586393	0.0022419011220336	0.00321592413820326
630	102.415916442871	-21.5096740722656	-7.34380340576172	0.00418994715437293	-0.0113944197073579	0.0688001364469528	-3.08191010844894e-05
631	101.766563415527	-20.5356502532959	-7.27886867523193	-0.00619963090866804	-0.00100484199356288	0.0301638916134834	-0.00782300252467394
632	99.1691741943359	-20.5356502532959	-7.6684775352478	-0.00879702530801296	0.00159255252219737	0.0463976077735424	0.00873538758605719
633	100.467864990234	-19.2369537353516	-7.9282169342041	0.00126787810586393	0.00289124972186983	0.0168522447347641	-0.000355493422830477
634	101.117218017578	-20.5356502532959	-7.73341274261475	0.000943203864153475	0.0162028968334198	0.00256657530553639	0.00418994715437293
635	99.8185195922852	-20.5356502532959	-7.86328220367432	0.00743668992072344	0.0116574559360743	-0.0636669844388962	0.00613799272105098
636	99.8185195922852	-19.8863010406494	-7.34380340576172	0.0126314787194133	-0.00684897974133492	-0.135420009493828	-0.00132951640989631
637	101.117218017578	-20.8603248596191	-7.21393346786499	0.00191722682211548	-0.00587495695799589	-0.130549892783165	-0.00490093370899558
638	101.117218017578	-20.2109756469727	-7.79834747314453	0.00418994715437293	0.00126787810586393	-0.132822617888451	0.00646266713738441
639	96.57177734375	-19.8863010406494	-7.9282169342041	-0.00879702530801296	-0.00230353930965066	-0.043212503194809	0.000293855206109583
640	101.766563415527	-19.8863010406494	-7.86328220367432	0.00159255252219737	-0.0295761823654175	0.0629559978842735	-0.00100484199356288
641	102.415916442871	-21.1849994659424	-7.6684775352478	-0.00392691092565656	-0.0230826959013939	0.112306490540504	-0.00100484199356288
642	99.1691741943359	-20.2109756469727	-7.53860807418823	-0.00295288790948689	-0.0318489037454128	0.118799977004528	-0.00749832857400179
643	99.8185195922852	-21.1849994659424	-7.60354280471802	0.00581331877037883	-0.0334722734987736	0.105488330125809	-0.000680167751852423
644	102.415916442871	-20.8603248596191	-7.21393346786499	0.00418994715437293	-0.0146411629393697	0.0671767666935921	-0.00295288790948689
645	99.1691741943359	-20.5356502532959	-7.73341274261475	-0.00197886489331722	-0.0130177913233638	0.0126314787194133	-0.00944637414067984
646	99.1691741943359	-20.8603248596191	-7.53860807418823	-0.0026282137259841	0.00938473641872406	-0.0240567177534103	-0.00555028254166245
647	101.117218017578	-20.5356502532959	-8.05808639526367	0.00321592413820326	0.0136055024340749	-0.0279528107494116	-0.00392691092565656
648	99.1691741943359	-18.9122791290283	-8.18795680999756	0.00159255252219737	0.00970941036939621	-0.0782773271203041	-0.00847235135734081
649	98.5198211669922	-19.8863010406494	-7.47367286682129	0.00386527273803949	0.0116574559360743	-0.125679776072502	-0.00197886489331722
650	100.467864990234	-20.8603248596191	-7.47367286682129	0.00451462110504508	0.0106834331527352	-0.0662643760442734	-0.00100484199356288
651	97.870475769043	-19.5616283416748	-7.86328220367432	-0.00360223650932312	0.0275664981454611	0.00159255252219737	-0.00684897974133492
652	96.57177734375	-19.5616283416748	-8.12302207946777	-0.00490093370899558	0.029189869761467	0.069124810397625	0.00970941036939621
653	100.467864990234	-20.5356502532959	-7.73341274261475	-0.00392691092565656	0.031137915328145	0.116851933300495	0.00873538758605719
654	98.5198211669922	-19.2369537353516	-8.05808639526367	0.011982130818069	0.0295145437121391	0.12659215927124	-0.00165419070981443
655	99.8185195922852	-20.2109756469727	-7.47367286682129	-0.00392691092565656	0.0230210572481155	0.145423278212547	0.00354059832170606
656	101.766563415527	-21.1849994659424	-7.34380340576172	0.00743668992072344	0.0106834331527352	0.131137609481812	-0.000355493422830477
657	99.1691741943359	-19.5616283416748	-7.47367286682129	-0.0026282137259841	0.0158782228827477	0.108085729181767	-0.00360223650932312
658	97.2211227416992	-19.2369537353516	-7.9282169342041	-0.000680167751852423	0.013930176384747	0.0733455792069435	0.00841071270406246
659	97.870475769043	-19.8863010406494	-7.79834747314453	-0.00165419070981443	0.0100340843200684	0.0386054255068302	0.00256657530553639
660	99.1691741943359	-19.5616283416748	-7.79834747314453	0.00159255252219737	-0.000355493422830477	-0.0402904339134693	-0.00782300252467394
661	99.1691741943359	-19.2369537353516	-8.05808639526367	-0.00684897974133492	-0.0279528107494116	-0.107173345983028	-0.000355493422830477
662	101.766563415527	-20.8603248596191	-7.34380340576172	-0.00132951640989631	-0.0295761823654175	-0.0464592464268208	-0.00619963090866804
663	98.5198211669922	-20.5356502532959	-7.27886867523193	0.00516396993771195	-0.0451605506241322	0.020423661917448	-0.00425158534198999
664	100.467864990234	-20.2109756469727	-7.9282169342041	0.00354059832170606	-0.0376930385828018	0.031137915328145	-3.08191010844894e-05
665	97.2211227416992	-19.2369537353516	-7.9282169342041	-0.0110697457566857	-0.0360696688294411	0.0512677207589149	-0.00295288790948689
666	101.117218017578	-19.2369537353516	-7.86328220367432	0.00159255252219737	-0.0217839982360601	0.0538651160895824	-0.00879702530801296
667	100.467864990234	-19.5616283416748	-7.86328220367432	-0.00165419070981443	-0.0152905117720366	0.0522417463362217	-0.00619963090866804
668	101.766563415527	-20.5356502532959	-7.47367286682129	0.00743668992072344	-0.00457625929266214	0.031137915328145	-0.00132951640989631
669	100.467864990234	-20.2109756469727	-7.01912927627563	-0.00490093370899558	0.00906006153672934	0.0350340083241463	-0.00717365415766835
670	100.467864990234	-21.8343467712402	-7.47367286682129	-0.000680167751852423	0.0126314787194133	0.040228795260191	0.00159255252219737
671	101.766563415527	-20.5356502532959	-7.4087381362915	0.00516396993771195	0.0239950809627771	0.0327612869441509	-0.00295288790948689
672	99.1691741943359	-19.5616283416748	-7.73341274261475	-0.00684897974133492	0.0265924744307995	0.0126314787194133	-0.00425158534198999
673	100.467864990234	-19.2369537353516	-7.73341274261475	0.00159255252219737	0.0324366129934788	-0.0204853005707264	0.00613799272105098
674	101.766563415527	-20.2109756469727	-7.6684775352478	0.00970941036939621	0.0343846566975117	-0.0172385573387146	-0.00457625929266214
675	99.8185195922852	-19.2369537353516	-7.34380340576172	0.00191722682211548	0.0356833562254906	0.0515923984348774	-0.00555028254166245
676	101.117218017578	-19.8863010406494	-7.53860807418823	-0.00684897974133492	0.0220470335334539	0.102566264569759	-0.00944637414067984
677	101.766563415527	-20.8603248596191	-7.6684775352478	-0.00197886489331722	0.01100810803473	0.14152717590332	0.00483929552137852
678	101.117218017578	-19.8863010406494	-7.73341274261475	0.00451462110504508	0.013930176384747	0.152890786528587	0.00289124972186983
679	99.1691741943359	-19.8863010406494	-7.60354280471802	0.00159255252219737	0.0145795252174139	0.155812844634056	0.00613799272105098
680	103.06526184082	-20.5356502532959	-7.53860807418823	0.00256657530553639	0.00354059832170606	0.1191246509552	-0.00912170019000769
681	102.415916442871	-20.2109756469727	-7.34380340576172	0.00451462110504508	-0.00879702530801296	0.0249691028147936	-0.00425158534198999
682	99.8185195922852	-19.2369537353516	-7.14899873733521	0.00354059832170606	-0.00782300252467394	-0.107498019933701	-0.00522560812532902
683	103.06526184082	-21.5096740722656	-7.6684775352478	0.00418994715437293	-0.0201606266200542	-0.202302917838097	0.00191722682211548
684	101.117218017578	-19.2369537353516	-7.86328220367432	0.00418994715437293	-0.000355493422830477	-0.161718636751175	-0.00425158534198999
685	99.1691741943359	-19.8863010406494	-7.73341274261475	-0.0120437685400248	-0.00197886489331722	-0.0448358729481697	-0.000355493422830477
686	101.117218017578	-19.2369537353516	-7.53860807418823	-0.000680167751852423	-0.00197886489331722	0.0178262684494257	-0.00587495695799589
687	102.415916442871	-20.2109756469727	-7.73341274261475	-0.00522560812532902	-0.00100484199356288	-0.0169138833880424	0.00256657530553639
688	100.467864990234	-18.9122791290283	-7.60354280471802	-0.00197886489331722	-0.00490093370899558	-0.0883422344923019	0.00418994715437293
689	100.467864990234	-19.2369537353516	-7.47367286682129	-0.00230353930965066	-0.0026282137259841	-0.156199172139168	0.000943203864153475
690	100.467864990234	-19.8863010406494	-8.18795680999756	-0.00360223650932312	0.00451462110504508	-0.201004222035408	0.00516396993771195
691	98.5198211669922	-18.5876045227051	-7.86328220367432	0.0022419011220336	0.00451462110504508	-0.230549588799477	0.00483929552137852
692	97.2211227416992	-18.9122791290283	-7.47367286682129	-0.0107450718060136	0.0106834331527352	-0.211393803358078	-3.08191010844894e-05
693	102.415916442871	-19.8863010406494	-7.21393346786499	0.00386527273803949	0.0145795252174139	-0.151004374027252	0.00776136433705688
694	100.467864990234	-18.2629299163818	-7.86328220367432	0.00743668992072344	0.011982130818069	-0.103601925075054	0.00191722682211548
695	101.117218017578	-20.2109756469727	-7.21393346786499	-0.00457625929266214	0.00256657530553639	-0.032173577696085	0.00548864435404539
696	101.766563415527	-20.8603248596191	-7.47367286682129	0.00483929552137852	-0.0172385573387146	0.0444495603442192	0.00354059832170606
697	99.8185195922852	-18.5876045227051	-7.9282169342041	-0.00944637414067984	-0.0136671401560307	0.0837351530790329	0.00256657530553639
698	97.2211227416992	-18.9122791290283	-7.79834747314453	0.00289124972186983	-0.00847235135734081	0.130488246679306	0.0123068047687411
699	98.5198211669922	-18.9122791290283	-7.86328220367432	0.00776136433705688	-0.00619963090866804	0.14737132191658	0.00516396993771195
700	99.1691741943359	-17.9382553100586	-7.73341274261475	0.000943203864153475	-0.0026282137259841	0.13990381360054	0.00841071270406246
701	99.1691741943359	-18.5876045227051	-7.73341274261475	0.00516396993771195	0.00451462110504508	0.113605186343193	-0.00425158534198999
702	100.467864990234	-20.2109756469727	-7.47367286682129	0.020423661917448	0.0123068047687411	0.0561378374695778	0.00354059832170606
703	99.1691741943359	-19.2369537353516	-7.9282169342041	0.00126787810586393	-0.000355493422830477	0.0301638916134834	0.00256657530553639
704	100.467864990234	-20.2109756469727	-7.53860807418823	-3.08191010844894e-05	0.0282158460468054	0.0545144639909267	-0.00490093370899558
705	97.2211227416992	-19.2369537353516	-7.79834747314453	-0.00912170019000769	0.0243197549134493	0.145423278212547	-0.00392691092565656
706	101.117218017578	-19.2369537353516	-7.79834747314453	-0.00230353930965066	0.0236704051494598	0.219773694872856	0.000293855206109583
707	98.5198211669922	-18.5876045227051	-7.73341274261475	-0.00392691092565656	0.012956153601408	0.31133183836937	-0.00749832857400179
708	101.766563415527	-20.5356502532959	-7.4087381362915	0.000943203864153475	-0.0026282137259841	0.298994213342667	0.00483929552137852
709	100.467864990234	-20.2109756469727	-7.6684775352478	0.00516396993771195	-0.0123684434220195	0.261981338262558	0.00354059832170606
710	100.467864990234	-20.2109756469727	-7.6684775352478	0.000293855206109583	-0.0143164889886975	0.100293546915054	-0.0026282137259841
711	101.117218017578	-19.8863010406494	-7.53860807418823	-0.00327756232582033	-0.0100957229733467	-0.173082232475281	0.000618529506027699
712	99.1691741943359	-19.2369537353516	-7.53860807418823	-0.0113944197073579	-0.0172385573387146	-0.418860703706741	-0.000355493422830477
713	99.1691741943359	-18.9122791290283	-7.27886867523193	-0.00490093370899558	-0.00814767740666866	-0.448730736970901	0.00354059832170606
714	101.766563415527	-19.8863010406494	-6.75938940048218	-0.0026282137259841	0.00191722682211548	-0.332821995019913	0.000293855206109583
715	99.1691741943359	-18.2629299163818	-7.6684775352478	-0.00327756232582033	0.00256657530553639	-0.232822313904762	0.00776136433705688
716	99.8185195922852	-19.8863010406494	-7.79834747314453	0.00711201597005129	-0.00782300252467394	-0.173406913876534	0.00289124972186983
717	101.117218017578	-19.5616283416748	-7.73341274261475	-0.000680167751852423	0.00126787810586393	-0.137368053197861	0.000293855206109583
718	97.870475769043	-19.5616283416748	-7.53860807418823	0.0113327819854021	0.00808603875339031	-0.136069357395172	0.0126314787194133
719	99.8185195922852	-19.8863010406494	-7.4087381362915	0.00418994715437293	0.0123068047687411	-0.160419926047325	0.00581331877037883
720	101.766563415527	-20.2109756469727	-7.4087381362915	0.00451462110504508	0.00938473641872406	-0.200030207633972	-3.08191010844894e-05
721	100.467864990234	-19.5616283416748	-7.60354280471802	-0.00230353930965066	0.0022419011220336	-0.22210805118084	-0.00165419070981443
722	99.8185195922852	-19.2369537353516	-7.99315214157104	0.00126787810586393	-0.00392691092565656	-0.161069288849831	-0.00457625929266214
723	101.766563415527	-20.5356502532959	-7.73341274261475	0.00906006153672934	-0.0110697457566857	-0.0688617751002312	-0.000355493422830477
724	99.1691741943359	-18.2629299163818	-7.53860807418823	-0.00652430532500148	0.00289124972186983	-0.0133424662053585	-0.0026282137259841
725	99.1691741943359	-19.8863010406494	-7.21393346786499	-0.00977104809135199	-0.00230353930965066	0.0347093306481838	0.00451462110504508
726	101.117218017578	-20.2109756469727	-7.47367286682129	-0.00977104809135199	0.00321592413820326	0.0726962238550186	-0.00230353930965066
727	101.766563415527	-19.5616283416748	-7.73341274261475	-0.00749832857400179	0.00776136433705688	0.105488330125809	-0.00100484199356288
728	101.117218017578	-18.5876045227051	-7.9282169342041	-0.00717365415766835	0.0103587592020631	0.0856831967830658	-0.0026282137259841
729	101.117218017578	-20.2109756469727	-7.79834747314453	-0.00522560812532902	0.00386527273803949	0.0671767666935921	0.00548864435404539
730	100.467864990234	-18.9122791290283	-7.86328220367432	-0.00295288790948689	0.00386527273803949	0.0970467999577522	0.0022419011220336
731	98.5198211669922	-19.2369537353516	-7.6684775352478	-0.00749832857400179	-0.00197886489331722	0.119449324905872	0.00126787810586393
732	100.467864990234	-19.2369537353516	-7.53860807418823	-0.00619963090866804	0.00159255252219737	0.158085569739342	0.00516396993771195
733	102.415916442871	-19.8863010406494	-7.47367286682129	-0.0026282137259841	0.00548864435404539	0.193799749016762	0.00256657530553639
734	99.8185195922852	-19.2369537353516	-7.9282169342041	0.00678734155371785	0.01100810803473	0.237955451011658	0.00776136433705688
735	102.415916442871	-20.5356502532959	-7.79834747314453	0.00743668992072344	0.00256657530553639	0.257111221551895	0.0022419011220336
736	102.415916442871	-21.8343467712402	-7.60354280471802	0.00581331877037883	-0.00977104809135199	0.237630769610405	0.000293855206109583
737	99.8185195922852	-19.5616283416748	-7.79834747314453	0.0246444288641214	-0.00879702530801296	0.159708946943283	-0.00132951640989631
738	99.1691741943359	-19.5616283416748	-7.73341274261475	-0.00327756232582033	-0.0360696688294411	0.0337353087961674	0.00906006153672934
739	99.8185195922852	-19.5616283416748	-7.53860807418823	0.0165275707840919	-0.0169138833880424	-0.113017484545708	-0.00425158534198999
740	101.117218017578	-19.5616283416748	-8.05808639526367	-0.00522560812532902	-0.0162645354866982	-0.218211963772774	0.000618529506027699
741	102.415916442871	-19.2369537353516	-7.99315214157104	-0.00132951640989631	-0.0026282137259841	-0.210095107555389	-0.00749832857400179
742	103.06526184082	-21.5096740722656	-7.73341274261475	0.00711201597005129	-0.0188619289547205	-0.0883422344923019	-0.00587495695799589
743	101.117218017578	-19.5616283416748	-7.79834747314453	0.00743668992072344	-0.00360223650932312	-0.0753552615642548	0.00483929552137852
744	102.415916442871	-20.8603248596191	-7.47367286682129	-0.00360223650932312	-0.00652430532500148	-0.0587968714535236	-0.00295288790948689
745	98.5198211669922	-19.5616283416748	-7.53860807418823	0.00289124972186983	-0.00457625929266214	0.000293855206109583	-3.08191010844894e-05
746	102.415916442871	-19.5616283416748	-7.73341274261475	0.00126787810586393	0.00678734155371785	0.0532157681882381	-0.00490093370899558
747	99.8185195922852	-19.8863010406494	-8.18795680999756	-0.00522560812532902	0.0123068047687411	0.124644115567207	-0.00555028254166245
748	101.766563415527	-21.1849994659424	-7.53860807418823	-0.00879702530801296	0.0181509424000978	0.204513996839523	-0.00490093370899558
749	101.117218017578	-21.5096740722656	-7.86328220367432	0.000618529506027699	0.0249691028147936	0.218150317668915	-0.00230353930965066
750	99.1691741943359	-20.2109756469727	-7.6684775352478	-0.00457625929266214	0.0379560738801956	0.182760819792747	-0.0113944197073579
751	97.870475769043	-19.8863010406494	-7.73341274261475	-0.0100957229733467	0.0314625911414623	0.094449408352375	-0.00132951640989631
752	100.467864990234	-20.8603248596191	-7.47367286682129	0.000293855206109583	0.0217223595827818	-0.0136671401560307	0.0022419011220336
753	101.766563415527	-20.8603248596191	-7.73341274261475	-0.0026282137259841	0.0236704051494598	-0.0811994001269341	0.0103587592020631
754	99.1691741943359	-19.5616283416748	-8.05808639526367	0.00191722682211548	0.0301638916134834	-0.0639916583895683	0.00321592413820326
755	100.467864990234	-20.2109756469727	-7.79834747314453	-0.00425158534198999	0.0103587592020631	-0.0386670641601086	-0.00197886489331722
756	100.467864990234	-21.8343467712402	-7.47367286682129	0.0022419011220336	-0.0130177913233638	-0.0198359526693821	-0.00652430532500148
757	101.117218017578	-21.1849994659424	-7.27886867523193	-0.00652430532500148	-0.0243813935667276	-0.0510046854615211	0.00418994715437293
758	97.2211227416992	-20.5356502532959	-6.95419406890869	0.000293855206109583	-0.0237320438027382	-0.0993811637163162	0.00126787810586393
759	100.467864990234	-21.8343467712402	-7.47367286682129	0.00548864435404539	-0.0169138833880424	-0.136718705296516	0.000293855206109583
760	100.467864990234	-21.1849994659424	-7.6684775352478	-0.000355493422830477	-0.0240567177534103	-0.192238017916679	-0.00944637414067984
761	99.1691741943359	-19.8863010406494	-7.79834747314453	0.000943203864153475	-0.0341216214001179	-0.206848368048668	-0.00684897974133492
762	98.5198211669922	-21.5096740722656	-7.73341274261475	-0.00522560812532902	-0.0331475995481014	-0.184445828199387	-0.00490093370899558
763	101.117218017578	-21.8343467712402	-7.60354280471802	0.00548864435404539	-0.0266541130840778	-0.113666832447052	0.00548864435404539
764	98.5198211669922	-19.5616283416748	-7.21393346786499	-3.08191010844894e-05	-0.00717365415766835	-0.0532774068415165	0.00256657530553639
765	98.5198211669922	-20.5356502532959	-7.27886867523193	-0.00944637414067984	0.00289124972186983	-0.0448358729481697	-0.000680167751852423
766	99.1691741943359	-20.8603248596191	-7.79834747314453	-0.00230353930965066	0.0022419011220336	0.00191722682211548	0.00711201597005129
767	100.467864990234	-20.8603248596191	-7.6684775352478	0.00126787810586393	0.0113327819854021	0.0463976077735424	-0.00132951640989631
768	100.467864990234	-20.5356502532959	-7.47367286682129	0.000293855206109583	0.00516396993771195	0.0652287155389786	0.00159255252219737
769	99.1691741943359	-21.5096740722656	-7.79834747314453	0.00451462110504508	0.00776136433705688	0.0158782228827477	-0.000355493422830477
770	99.8185195922852	-19.8863010406494	-7.79834747314453	-0.00652430532500148	0.0217223595827818	-0.0159398596733809	-0.00619963090866804
771	97.870475769043	-20.8603248596191	-7.21393346786499	-0.00522560812532902	0.0217223595827818	-0.0191866029053926	0.00646266713738441
772	100.467864990234	-21.8343467712402	-7.6684775352478	-0.00522560812532902	0.0246444288641214	0.036657378077507	0.00970941036939621
773	98.5198211669922	-19.8863010406494	-8.05808639526367	-0.00295288790948689	0.0158782228827477	0.0808130875229836	0.0022419011220336
774	99.8185195922852	-21.8343467712402	-7.6684775352478	-0.00717365415766835	0.0158782228827477	0.0340599827468395	0.00711201597005129
775	101.766563415527	-22.1590213775635	-7.4087381362915	-0.00619963090866804	-0.00425158534198999	-0.0201606266200542	-0.00392691092565656
776	99.1691741943359	-20.8603248596191	-7.6684775352478	-0.00230353930965066	-0.00749832857400179	-0.0458098985254765	-0.00522560812532902
777	99.8185195922852	-21.5096740722656	-7.08406400680542	-0.00392691092565656	-0.00944637414067984	-0.0545761026442051	0.00743668992072344
778	99.1691741943359	-21.5096740722656	-7.47367286682129	-0.00295288790948689	-0.00360223650932312	-0.0152905117720366	0.0149041991680861
779	100.467864990234	-21.1849994659424	-7.73341274261475	0.00743668992072344	0.00126787810586393	0.00289124972186983	0.0226963832974434
780	101.766563415527	-21.1849994659424	-7.86328220367432	-0.00652430532500148	-0.00230353930965066	0.0022419011220336	0.000293855206109583
781	101.766563415527	-21.5096740722656	-7.4087381362915	-0.00490093370899558	-0.00814767740666866	0.0197743140161037	0.00191722682211548
782	101.117218017578	-21.8343467712402	-7.27886867523193	-0.00555028254166245	-0.00847235135734081	0.0272418223321438	0.00646266713738441
783	99.8185195922852	-20.5356502532959	-7.27886867523193	0.00483929552137852	-0.0282774847000837	0.0282158460468054	0.00841071270406246
784	99.8185195922852	-21.5096740722656	-7.01912927627563	-0.00295288790948689	-0.0104203969240189	0.0191249661147594	0.00711201597005129
785	98.5198211669922	-20.5356502532959	-7.60354280471802	-0.0126931173726916	-0.0146411629393697	0.01847561635077	0.00354059832170606
786	101.117218017578	-21.1849994659424	-7.47367286682129	-0.00619963090866804	-0.0136671401560307	0.0022419011220336	-0.00717365415766835
787	101.117218017578	-20.5356502532959	-8.12302207946777	0.00451462110504508	0.00873538758605719	-0.0139918150380254	-0.00619963090866804
788	99.8185195922852	-19.8863010406494	-7.53860807418823	-0.00360223650932312	0.00191722682211548	-0.00749832857400179	-0.00197886489331722
789	99.8185195922852	-21.8343467712402	-7.21393346786499	0.00159255252219737	0.00418994715437293	-0.00555028254166245	0.00256657530553639
790	101.766563415527	-20.2109756469727	-7.27886867523193	-0.00652430532500148	0.0152288740500808	0.0223717093467712	0.00321592413820326
791	97.870475769043	-19.2369537353516	-7.73341274261475	-0.00522560812532902	0.0165275707840919	0.0340599827468395	-0.00100484199356288
792	101.117218017578	-20.8603248596191	-7.6684775352478	-0.00490093370899558	0.00841071270406246	0.0558131635189056	0.000293855206109583
793	101.766563415527	-20.8603248596191	-7.79834747314453	-0.0026282137259841	0.0136055024340749	0.0720468759536743	0.0022419011220336
794	101.117218017578	-19.8863010406494	-7.86328220367432	0.00451462110504508	0.00678734155371785	0.0889299437403679	-0.000680167751852423
795	101.766563415527	-21.8343467712402	-7.6684775352478	-0.00165419070981443	-0.000680167751852423	0.0905533134937286	-0.000355493422830477
796	102.415916442871	-21.8343467712402	-7.27886867523193	-0.000355493422830477	-0.0175632312893867	0.101267568767071	0.000293855206109583
797	100.467864990234	-19.8863010406494	-7.73341274261475	0.00581331877037883	-0.00457625929266214	0.0882805958390236	-0.00360223650932312
798	96.57177734375	-19.5616283416748	-7.86328220367432	0.0106834331527352	-0.0123684434220195	0.0821117833256721	0.0165275707840919
799	100.467864990234	-19.8863010406494	-7.9282169342041	0.00159255252219737	-0.00555028254166245	0.06393001973629	-0.00490093370899558
800	100.467864990234	-19.5616283416748	-8.05808639526367	0.00483929552137852	-0.00425158534198999	0.0373067259788513	-0.00490093370899558
801	100.467864990234	-19.8863010406494	-7.47367286682129	-0.00392691092565656	-0.00457625929266214	0.0551638156175613	0.00354059832170606
802	101.766563415527	-21.5096740722656	-7.34380340576172	0.00159255252219737	-0.0107450718060136	0.0866572186350822	-0.00327756232582033
803	101.117218017578	-20.8603248596191	-7.34380340576172	0.00191722682211548	-0.00165419070981443	0.0726962238550186	-0.00782300252467394
804	98.5198211669922	-19.5616283416748	-7.79834747314453	-0.00295288790948689	0.00613799272105098	0.0340599827468395	0.00581331877037883
805	99.8185195922852	-20.2109756469727	-7.47367286682129	-0.00717365415766835	0.0126314787194133	-0.0240567177534103	-0.00165419070981443
806	99.1691741943359	-19.2369537353516	-7.73341274261475	-0.00132951640989631	0.0155535480007529	0.0178262684494257	-0.0113944197073579
807	99.8185195922852	-20.8603248596191	-7.6684775352478	-0.00587495695799589	0.0207483377307653	0.0408781431615353	-0.00327756232582033
808	101.766563415527	-20.8603248596191	-7.34380340576172	-0.00360223650932312	0.00776136433705688	0.0252937767654657	-0.00132951640989631
809	100.467864990234	-21.8343467712402	-6.95419406890869	0.00354059832170606	0.00581331877037883	-0.0143164889886975	-0.00879702530801296
810	101.117218017578	-20.5356502532959	-7.4087381362915	0.000943203864153475	0.0145795252174139	-0.0675630792975426	-0.0100957229733467
811	97.870475769043	-19.8863010406494	-7.4087381362915	-0.0126931173726916	0.0123068047687411	-0.0581475235521793	0.00418994715437293
812	99.1691741943359	-19.2369537353516	-7.6684775352478	-0.00295288790948689	0.00743668992072344	-0.0626929625868797	-0.00100484199356288
813	100.467864990234	-20.5356502532959	-7.6684775352478	-0.00132951640989631	0.0175015944987535	-0.0474332682788372	0.00483929552137852
814	99.8185195922852	-19.5616283416748	-7.79834747314453	0.0022419011220336	0.00548864435404539	-0.0337969474494457	0.00808603875339031
815	99.8185195922852	-19.5616283416748	-7.60354280471802	0.00321592413820326	0.00256657530553639	-0.00944637414067984	-0.00392691092565656
816	100.467864990234	-21.5096740722656	-7.01912927627563	0.00906006153672934	-0.0156151866540313	0.0103587592020631	-0.00165419070981443
817	99.1691741943359	-19.5616283416748	-7.6684775352478	0.0022419011220336	-0.0162645354866982	-0.0354203209280968	0.0165275707840919
818	97.870475769043	-20.2109756469727	-7.60354280471802	0.00126787810586393	-0.00360223650932312	-0.124381080269814	-3.08191010844894e-05
819	100.467864990234	-20.8603248596191	-7.73341274261475	0.012956153601408	0.00159255252219737	-0.26983517408371	0.00646266713738441
820	101.766563415527	-20.8603248596191	-7.73341274261475	0.00743668992072344	-0.00295288790948689	-0.288016945123672	-0.00165419070981443
821	99.8185195922852	-20.2109756469727	-7.53860807418823	-0.00197886489331722	-0.00847235135734081	-0.0870435386896133	-0.0110697457566857
822	99.8185195922852	-21.5096740722656	-7.21393346786499	0.0337353087961674	-0.0143164889886975	0.0369820520281792	0.000943203864153475
823	99.1691741943359	-20.2109756469727	-7.73341274261475	-0.000680167751852423	0.0022419011220336	0.0558131635189056	0.00581331877037883
824	99.8185195922852	-20.2109756469727	-7.86328220367432	-0.0026282137259841	0.0145795252174139	0.0197743140161037	-0.00360223650932312
825	96.57177734375	-19.2369537353516	-7.79834747314453	-0.0026282137259841	0.0363327041268349	-0.0376930385828018	-0.00360223650932312
826	98.5198211669922	-19.2369537353516	-7.79834747314453	-0.00522560812532902	0.0392547734081745	-0.0805500522255898	-0.00619963090866804
827	100.467864990234	-20.5356502532959	-7.73341274261475	-0.00879702530801296	0.0438002124428749	-0.0639916583895683	-0.0026282137259841
828	100.467864990234	-19.8863010406494	-7.34380340576172	0.0022419011220336	0.025618452578783	-0.00782300252467394	0.00354059832170606
829	100.467864990234	-21.5096740722656	-7.21393346786499	-0.00619963090866804	0.00711201597005129	0.0811377614736557	-0.00717365415766835
830	99.1691741943359	-19.5616283416748	-7.73341274261475	-0.00490093370899558	0.0165275707840919	0.0960727781057358	-0.00522560812532902
831	96.57177734375	-18.5876045227051	-7.9282169342041	-0.021459324285388	0.00678734155371785	0.0545144639909267	-0.00165419070981443
832	100.467864990234	-19.8863010406494	-7.60354280471802	0.000293855206109583	-0.00555028254166245	0.0132808275520802	-0.00425158534198999
833	99.1691741943359	-18.9122791290283	-7.79834747314453	-0.0026282137259841	-0.00879702530801296	-0.0341216214001179	-0.00555028254166245
834	99.8185195922852	-18.9122791290283	-7.47367286682129	0.0022419011220336	-0.00977104809135199	-0.0997058376669884	0.00808603875339031
835	101.117218017578	-19.8863010406494	-7.27886867523193	0.00159255252219737	-0.0130177913233638	-0.148082315921783	0.0022419011220336
836	99.8185195922852	-20.8603248596191	-7.27886867523193	-0.00165419070981443	-0.0240567177534103	-0.143212199211121	-0.00165419070981443
837	101.117218017578	-19.8863010406494	-7.47367286682129	0.000293855206109583	-0.0211346503347158	-0.117562919855118	0.000943203864153475
838	96.57177734375	-18.9122791290283	-7.47367286682129	-0.00717365415766835	-0.0250307414680719	-0.0844461396336555	0.01100810803473
839	100.467864990234	-18.5876045227051	-7.9282169342041	0.00289124972186983	-0.0227580219507217	-0.0198359526693821	0.00483929552137852
840	100.467864990234	-18.5876045227051	-7.9282169342041	-0.00457625929266214	-0.0188619289547205	0.0353586822748184	-0.00100484199356288
841	99.1691741943359	-18.5876045227051	-7.4087381362915	-0.00977104809135199	-0.0240567177534103	0.0499690249562263	-0.0104203969240189
842	100.467864990234	-19.8863010406494	-7.73341274261475	0.00873538758605719	-0.0292515084147453	0.0561378374695778	-0.00555028254166245
843	101.766563415527	-20.2109756469727	-7.73341274261475	-0.00230353930965066	-0.0117190945893526	0.0340599827468395	0.000293855206109583
844	99.8185195922852	-18.5876045227051	-7.79834747314453	-0.00360223650932312	0.00386527273803949	0.0123068047687411	0.000943203864153475
845	99.8185195922852	-19.8863010406494	-7.47367286682129	-0.00490093370899558	0.00548864435404539	-0.0139918150380254	-0.0104203969240189
846	100.467864990234	-19.8863010406494	-7.73341274261475	-0.0100957229733467	0.0100340843200684	-0.0373683646321297	-0.00619963090866804
847	99.8185195922852	-18.5876045227051	-7.73341274261475	-0.000680167751852423	0.0158782228827477	-0.0279528107494116	-0.00977104809135199
848	99.1691741943359	-18.9122791290283	-7.34380340576172	0.000618529506027699	0.0178262684494257	-0.0123684434220195	-0.00425158534198999
849	99.8185195922852	-19.8863010406494	-7.73341274261475	0.000943203864153475	0.0171769186854362	-0.0120437685400248	0.000293855206109583
850	99.8185195922852	-18.9122791290283	-7.86328220367432	-0.00652430532500148	0.01847561635077	-0.017887907102704	0.000618529506027699
851	98.5198211669922	-19.2369537353516	-7.86328220367432	-0.0146411629393697	0.0272418223321438	0.00418994715437293	-0.00295288790948689
852	100.467864990234	-19.2369537353516	-7.60354280471802	0.00808603875339031	0.0213976856321096	0.0502936989068985	-0.00295288790948689
853	99.8185195922852	-19.2369537353516	-7.79834747314453	0.00418994715437293	0.0226963832974434	0.0830858051776886	-0.00230353930965066
854	101.766563415527	-19.8863010406494	-7.4087381362915	0.0132808275520802	0.0246444288641214	0.0749689489603043	0.00321592413820326
855	99.1691741943359	-18.5876045227051	-7.73341274261475	-0.00717365415766835	0.0158782228827477	0.031137915328145	-0.00717365415766835
856	99.8185195922852	-19.8863010406494	-7.73341274261475	0.00808603875339031	-0.00652430532500148	0.0795143842697144	0.00159255252219737
857	99.8185195922852	-18.5876045227051	-7.99315214157104	0.0136055024340749	-0.00814767740666866	0.160682961344719	0.0301638916134834
858	98.5198211669922	-18.9122791290283	-7.60354280471802	0.00711201597005129	-0.00457625929266214	0.145423278212547	0.00126787810586393
859	101.117218017578	-20.2109756469727	-7.4087381362915	0.0162028968334198	-0.0263294391334057	0.135033696889877	0.00451462110504508
860	101.117218017578	-20.2109756469727	-7.4087381362915	-0.00132951640989631	-0.0224333461374044	0.0902286395430565	-0.00165419070981443
861	99.8185195922852	-19.8863010406494	-7.08406400680542	-3.08191010844894e-05	-0.0315242260694504	0.0123068047687411	-0.0117190945893526
862	100.467864990234	-20.8603248596191	-7.34380340576172	-0.000680167751852423	-0.032173577696085	-0.0571734979748726	0.00191722682211548
863	99.1691741943359	-19.5616283416748	-7.60354280471802	-0.00230353930965066	-0.0315242260694504	-0.0847708135843277	0.00516396993771195
864	98.5198211669922	-19.5616283416748	-7.53860807418823	-0.00425158534198999	-0.0159398596733809	-0.0828227698802948	-0.00457625929266214
865	95.9224319458008	-20.2109756469727	-7.14899873733521	-0.00360223650932312	-0.00165419070981443	-0.0883422344923019	0.00418994715437293
866	99.1691741943359	-19.8863010406494	-7.73341274261475	-0.00912170019000769	0.0100340843200684	-0.104251272976398	-0.000680167751852423
867	99.8185195922852	-19.8863010406494	-7.60354280471802	-0.00490093370899558	0.00548864435404539	-0.0445111989974976	-0.00652430532500148
868	99.1691741943359	-20.2109756469727	-7.34380340576172	0.00256657530553639	0.0188002903014421	-3.08191010844894e-05	0.00548864435404539
869	100.467864990234	-21.8343467712402	-7.9282169342041	0.000943203864153475	0.0168522447347641	0.0106834331527352	0.00548864435404539
870	100.467864990234	-19.8863010406494	-7.9282169342041	-0.00425158534198999	0.0272418223321438	-0.00100484199356288	-0.00392691092565656
871	96.57177734375	-19.5616283416748	-7.60354280471802	-0.0120437685400248	0.0226963832974434	-0.0211346503347158	0.00289124972186983
872	98.5198211669922	-19.5616283416748	-7.73341274261475	-0.00490093370899558	0.013930176384747	0.00483929552137852	0.00776136433705688
873	99.8185195922852	-20.5356502532959	-7.53860807418823	0.00938473641872406	0.0200989879667759	-0.00327756232582033	-0.00132951640989631
874	97.870475769043	-19.8863010406494	-7.60354280471802	0.00418994715437293	0.00873538758605719	-0.00165419070981443	0.00548864435404539
875	100.467864990234	-20.5356502532959	-7.79834747314453	0.012956153601408	-0.00425158534198999	-0.0337969474494457	0.00191722682211548
876	99.8185195922852	-21.8343467712402	-7.47367286682129	0.00743668992072344	-0.0149658378213644	-0.0477579422295094	-0.00197886489331722
877	99.1691741943359	-20.2109756469727	-7.73341274261475	0.0142548503354192	-0.0146411629393697	-0.0198359526693821	0.00321592413820326
878	95.9224319458008	-19.8863010406494	-7.73341274261475	-3.08191010844894e-05	-0.00782300252467394	0.025618452578783	-0.00132951640989631
879	99.8185195922852	-20.8603248596191	-7.21393346786499	0.000618529506027699	0.000618529506027699	0.0665274113416672	-0.00230353930965066
880	99.8185195922852	-21.1849994659424	-7.27886867523193	-0.00425158534198999	-0.0263294391334057	0.0895792916417122	0.00289124972186983
881	101.117218017578	-21.1849994659424	-7.27886867523193	-0.00587495695799589	-0.0130177913233638	0.0386054255068302	-0.00457625929266214
882	101.117218017578	-22.1590213775635	-7.27886867523193	0.00256657530553639	-0.0136671401560307	0.0178262684494257	-0.00587495695799589
883	97.870475769043	-20.8603248596191	-7.53860807418823	0.00159255252219737	-0.0026282137259841	0.000293855206109583	0.00289124972186983
884	97.2211227416992	-20.8603248596191	-7.73341274261475	0.00776136433705688	0.00548864435404539	0.0314625911414623	-0.00100484199356288
885	99.1691741943359	-21.5096740722656	-7.53860807418823	-0.00490093370899558	0.0103587592020631	0.0337353087961674	-0.00197886489331722
886	99.1691741943359	-20.2109756469727	-7.86328220367432	-0.00684897974133492	0.0217223595827818	0.0188002903014421	-0.00295288790948689
887	100.467864990234	-20.5356502532959	-7.60354280471802	-0.00555028254166245	0.0132808275520802	0.00321592413820326	0.00451462110504508
888	98.5198211669922	-20.8603248596191	-7.86328220367432	-0.00912170019000769	0.0145795252174139	-0.00555028254166245	-0.00132951640989631
889	98.5198211669922	-21.5096740722656	-7.6684775352478	-0.00392691092565656	0.01100810803473	0.0175015944987535	-0.00132951640989631
890	99.1691741943359	-20.8603248596191	-7.60354280471802	-0.00652430532500148	0.0152288740500808	0.0123068047687411	0.00256657530553639
891	97.870475769043	-21.5096740722656	-7.60354280471802	-0.0143164889886975	0.0136055024340749	0.0223717093467712	-0.00327756232582033
892	100.467864990234	-21.8343467712402	-7.14899873733521	0.00289124972186983	0.00386527273803949	0.0282158460468054	-0.000355493422830477
893	99.1691741943359	-21.1849994659424	-7.47367286682129	-0.00457625929266214	0.000618529506027699	-0.0188619289547205	0.00451462110504508
894	101.766563415527	-21.8343467712402	-7.47367286682129	0.0022419011220336	0.00354059832170606	-0.00847235135734081	-0.0100957229733467
895	99.1691741943359	-22.1590213775635	-7.53860807418823	0.000943203864153475	-0.00522560812532902	0.0577612072229385	-0.00587495695799589
896	101.766563415527	-22.1590213775635	-7.60354280471802	-0.00425158534198999	-0.00879702530801296	0.0681507885456085	-0.00717365415766835
897	97.2211227416992	-20.8603248596191	-7.9282169342041	0.0022419011220336	-0.00587495695799589	0.0873065739870071	0.00321592413820326
898	98.5198211669922	-20.8603248596191	-7.79834747314453	0.00289124972186983	-0.00879702530801296	0.0321119390428066	0.0142548503354192
899	99.8185195922852	-21.1849994659424	-7.60354280471802	-0.00619963090866804	-0.00555028254166245	-0.0503553375601768	0.000618529506027699
900	98.5198211669922	-20.8603248596191	-7.73341274261475	0.00776136433705688	-0.00360223650932312	-0.098082460463047	0.000293855206109583
901	99.8185195922852	-21.1849994659424	-7.86328220367432	-0.00295288790948689	-0.0113944197073579	-0.0824980959296227	0.00126787810586393
902	101.766563415527	-23.4577198028564	-7.60354280471802	-0.000680167751852423	-0.0123684434220195	-0.048407293856144	-0.00132951640989631
903	99.8185195922852	-21.5096740722656	-7.73341274261475	-0.000355493422830477	-0.0156151866540313	-0.0117190945893526	-0.00230353930965066
904	97.2211227416992	-21.8343467712402	-7.73341274261475	0.0022419011220336	-0.00132951640989631	-0.0165892094373703	-0.00197886489331722
905	101.766563415527	-22.80837059021	-7.4087381362915	-0.00295288790948689	-0.00522560812532902	-0.00684897974133492	-0.00295288790948689
906	99.1691741943359	-22.1590213775635	-7.14899873733521	-0.00814767740666866	-0.000355493422830477	0.0564625114202499	-0.00912170019000769
907	100.467864990234	-22.4836959838867	-7.34380340576172	-0.00392691092565656	0.00191722682211548	0.18925429880619	-0.0113944197073579
908	100.467864990234	-22.4836959838867	-7.86328220367432	0.00321592413820326	0.00289124972186983	0.244773611426353	0.00256657530553639
909	99.8185195922852	-22.4836959838867	-7.86328220367432	0.00678734155371785	0.00743668992072344	0.247371003031731	-0.00619963090866804
910	98.5198211669922	-20.8603248596191	-7.60354280471802	-0.000355493422830477	0.0210730116814375	0.323020130395889	-3.08191010844894e-05
911	97.870475769043	-22.1590213775635	-7.73341274261475	-0.00977104809135199	0.0230210572481155	0.33957850933075	-3.08191010844894e-05
912	99.8185195922852	-22.80837059021	-7.34380340576172	0.000293855206109583	0.0165275707840919	0.288604646921158	-0.00652430532500148
913	97.870475769043	-21.1849994659424	-7.73341274261475	-0.00295288790948689	0.0246444288641214	0.1324363052845	0.000943203864153475
914	100.467864990234	-22.1590213775635	-7.79834747314453	0.00256657530553639	0.0223717093467712	-0.152627751231194	-0.00717365415766835
915	99.8185195922852	-23.7823944091797	-7.6684775352478	0.00743668992072344	0.00451462110504508	-0.335094720125198	0.00159255252219737
916	98.5198211669922	-21.5096740722656	-7.86328220367432	-0.00230353930965066	0.00289124972186983	-0.378925770521164	-0.00749832857400179
917	96.57177734375	-22.1590213775635	-7.27886867523193	0.00483929552137852	-0.00944637414067984	-0.282172799110413	-3.08191010844894e-05
918	99.1691741943359	-22.80837059021	-7.47367286682129	0.00451462110504508	-0.021459324285388	-0.137043386697769	0.00126787810586393
919	99.8185195922852	-22.1590213775635	-7.34380340576172	0.00451462110504508	-0.0120437685400248	-0.0938616991043091	-0.00295288790948689
920	100.467864990234	-22.80837059021	-7.79834747314453	-0.00100484199356288	-0.0198359526693821	-0.165614724159241	-0.00425158534198999
921	98.5198211669922	-22.4836959838867	-7.60354280471802	0.00354059832170606	-0.0201606266200542	-0.287692278623581	-0.0165892094373703
922	97.870475769043	-22.4836959838867	-7.9282169342041	0.00613799272105098	-0.0305502042174339	-0.277952045202255	-0.00684897974133492
923	99.8185195922852	-22.4836959838867	-7.53860807418823	0.00776136433705688	-0.00717365415766835	-0.233146980404854	-0.00100484199356288
924	95.273078918457	-21.5096740722656	-7.73341274261475	-0.00619963090866804	-0.000680167751852423	-0.177952349185944	-0.000355493422830477
925	97.2211227416992	-20.8603248596191	-7.47367286682129	-0.00197886489331722	-0.0133424662053585	-0.0993811637163162	-0.00197886489331722
926	99.1691741943359	-22.4836959838867	-7.60354280471802	-0.000680167751852423	0.0152288740500808	-0.0724331885576248	-0.00782300252467394
927	97.2211227416992	-21.5096740722656	-7.99315214157104	-0.00132951640989631	0.00678734155371785	-0.0419138073921204	-0.0123684434220195
928	97.870475769043	-21.1849994659424	-7.86328220367432	-0.00587495695799589	0.00938473641872406	-0.0324982516467571	-0.000680167751852423
929	97.870475769043	-23.4577198028564	-7.27886867523193	-0.0149658378213644	0.00354059832170606	-0.0110697457566857	-0.000680167751852423
930	97.870475769043	-22.1590213775635	-7.27886867523193	-0.000680167751852423	0.01100810803473	-0.00197886489331722	0.00354059832170606
931	94.6237335205078	-21.1849994659424	-7.4087381362915	-0.00425158534198999	0.0191249661147594	-0.00684897974133492	-0.00847235135734081
932	97.870475769043	-21.5096740722656	-7.34380340576172	-0.00457625929266214	0.0126314787194133	0.012956153601408	-0.000355493422830477
933	99.8185195922852	-22.1590213775635	-7.86328220367432	0.00483929552137852	0.00451462110504508	0.0860078707337379	0.00548864435404539
934	97.2211227416992	-21.1849994659424	-7.60354280471802	-0.00165419070981443	0.00354059832170606	0.136657059192657	0.00354059832170606
935	99.1691741943359	-22.1590213775635	-7.53860807418823	-0.00295288790948689	-0.00165419070981443	0.162955686450005	0.00126787810586393
936	98.5198211669922	-22.4836959838867	-7.27886867523193	-0.00100484199356288	-0.0156151866540313	0.15483883023262	-0.00327756232582033
937	98.5198211669922	-21.5096740722656	-7.34380340576172	0.00159255252219737	-0.0126931173726916	0.112306490540504	0.00678734155371785
938	96.57177734375	-21.8343467712402	-7.21393346786499	0.0142548503354192	-0.0104203969240189	0.0535404421389103	0.0103587592020631
939	97.2211227416992	-21.1849994659424	-7.4087381362915	0.00386527273803949	-0.00684897974133492	0.0246444288641214	0.00159255252219737
940	97.870475769043	-20.2109756469727	-8.18795680999756	0.0022419011220336	-0.00522560812532902	0.01847561635077	0.000293855206109583
941	99.1691741943359	-21.8343467712402	-7.53860807418823	0.00191722682211548	-0.0104203969240189	-0.00652430532500148	-0.00717365415766835
942	100.467864990234	-23.4577198028564	-7.53860807418823	0.000618529506027699	-0.0260047651827335	0.0899039655923843	0.000293855206109583
943	97.870475769043	-20.5356502532959	-7.9282169342041	0.00678734155371785	-0.00912170019000769	0.186981588602066	-0.00197886489331722
944	97.2211227416992	-22.1590213775635	-7.34380340576172	-0.00814767740666866	0.00776136433705688	0.156786873936653	-0.00295288790948689
945	100.467864990234	-22.1590213775635	-7.27886867523193	-0.00457625929266214	0.0223717093467712	0.0551638156175613	0.00321592413820326
946	99.1691741943359	-20.8603248596191	-7.99315214157104	-0.00490093370899558	0.0379560738801956	-0.0945110470056534	-0.00814767740666866
947	100.467864990234	-22.4836959838867	-7.73341274261475	-0.00230353930965066	0.0382807515561581	-0.170484840869904	-0.000355493422830477
948	101.117218017578	-22.80837059021	-7.60354280471802	-0.00490093370899558	0.0353586822748184	-0.230549588799477	0.00451462110504508
949	100.467864990234	-22.1590213775635	-7.53860807418823	-0.00295288790948689	0.0337353087961674	-0.265614420175552	-0.00555028254166245
950	99.8185195922852	-21.8343467712402	-7.47367286682129	-0.00490093370899558	0.0265924744307995	-0.273081928491592	0.00256657530553639
951	99.8185195922852	-21.8343467712402	-7.21393346786499	-0.0104203969240189	0.0132808275520802	-0.291913032531738	0.00321592413820326
952	99.8185195922852	-21.5096740722656	-7.47367286682129	-0.00944637414067984	-0.00392691092565656	-0.218861311674118	-0.00392691092565656
953	99.1691741943359	-20.8603248596191	-8.05808639526367	0.0022419011220336	-0.0107450718060136	-0.117562919855118	0.0113327819854021
954	101.766563415527	-22.1590213775635	-7.79834747314453	-0.00197886489331722	-0.0204853005707264	-0.0302255302667618	-0.00100484199356288
955	97.870475769043	-21.5096740722656	-7.86328220367432	0.000293855206109583	-0.0263294391334057	0.040228795260191	-0.00132951640989631
956	99.1691741943359	-22.4836959838867	-7.47367286682129	0.00418994715437293	-0.0243813935667276	0.0756182968616486	0.00191722682211548
957	97.870475769043	-21.1849994659424	-7.6684775352478	-0.00555028254166245	-0.0308748781681061	0.116202585399151	0.00776136433705688
958	99.1691741943359	-20.5356502532959	-7.60354280471802	0.000943203864153475	-0.0217839982360601	0.118150629103184	0.00354059832170606
959	99.1691741943359	-20.8603248596191	-7.60354280471802	0.00191722682211548	-0.000355493422830477	0.109059751033783	0.00873538758605719
960	99.1691741943359	-20.8603248596191	-8.05808639526367	0.00418994715437293	-0.00490093370899558	0.0688001364469528	-0.000355493422830477
961	98.5198211669922	-20.8603248596191	-7.60354280471802	-0.00522560812532902	-0.0149658378213644	0.0350340083241463	-0.00197886489331722
962	101.117218017578	-23.1330451965332	-7.47367286682129	0.00451462110504508	-0.0191866029053926	0.0376313999295235	-0.000355493422830477
963	101.766563415527	-22.1590213775635	-7.47367286682129	0.00354059832170606	-0.0117190945893526	0.031137915328145	0.00938473641872406
964	96.57177734375	-20.5356502532959	-7.47367286682129	-3.08191010844894e-05	0.000618529506027699	0.0444495603442192	0.00354059832170606
965	99.1691741943359	-21.1849994659424	-7.79834747314453	0.00354059832170606	0.000943203864153475	0.0412028171122074	-0.000355493422830477
966	101.117218017578	-22.1590213775635	-7.9282169342041	-0.00652430532500148	0.000293855206109583	0.0262678004801273	-0.000680167751852423
967	99.8185195922852	-20.8603248596191	-7.9282169342041	-0.00457625929266214	-3.08191010844894e-05	0.0191249661147594	-0.00912170019000769
968	98.5198211669922	-21.5096740722656	-7.73341274261475	0.00418994715437293	-0.00619963090866804	0.00321592413820326	0.00776136433705688
969	99.1691741943359	-22.1590213775635	-7.73341274261475	0.00354059832170606	0.00159255252219737	-0.00717365415766835	0.00321592413820326
970	97.870475769043	-20.5356502532959	-7.53860807418823	-0.00847235135734081	0.0103587592020631	0.00516396993771195	-0.00392691092565656
971	95.273078918457	-20.8603248596191	-7.60354280471802	-0.00814767740666866	0.00970941036939621	-0.00295288790948689	0.00613799272105098
972	101.117218017578	-22.1590213775635	-7.73341274261475	-0.00197886489331722	0.00678734155371785	0.00516396993771195	0.00159255252219737
973	98.5198211669922	-21.8343467712402	-7.99315214157104	-0.00197886489331722	0.00970941036939621	0.0317872650921345	0.00613799272105098
974	98.5198211669922	-21.5096740722656	-7.86328220367432	-0.00165419070981443	0.0126314787194133	0.0415274947881699	-0.00100484199356288
975	101.117218017578	-23.1330451965332	-7.21393346786499	0.00711201597005129	-0.00847235135734081	0.06393001973629	-3.08191010844894e-05
976	97.2211227416992	-20.8603248596191	-7.73341274261475	0.0022419011220336	-0.00912170019000769	0.0785403624176979	-0.00684897974133492
977	97.2211227416992	-22.80837059021	-7.21393346786499	-0.00814767740666866	-0.0152905117720366	0.0863325446844101	0.00711201597005129
978	97.870475769043	-22.4836959838867	-7.60354280471802	0.00418994715437293	-0.0110697457566857	0.0762676447629929	0.00743668992072344
979	99.1691741943359	-21.8343467712402	-7.53860807418823	0.00808603875339031	-0.00295288790948689	0.0652287155389786	0.00126787810586393
980	99.1691741943359	-22.1590213775635	-7.86328220367432	-0.00392691092565656	-0.00814767740666866	0.0558131635189056	0.000293855206109583
981	99.8185195922852	-22.80837059021	-7.47367286682129	0.00159255252219737	-0.00814767740666866	0.101592242717743	-0.000680167751852423
982	97.2211227416992	-22.4836959838867	-7.79834747314453	0.000618529506027699	-0.0139918150380254	0.136657059192657	-0.00295288790948689
983	99.1691741943359	-22.1590213775635	-7.60354280471802	0.00256657530553639	0.00743668992072344	0.13405966758728	0.00613799272105098
984	95.273078918457	-21.8343467712402	-7.34380340576172	-0.00684897974133492	0.0136055024340749	0.0938000604510307	0.00776136433705688
985	96.57177734375	-21.1849994659424	-8.05808639526367	-3.08191010844894e-05	0.0168522447347641	0.0509430468082428	-0.00230353930965066
986	99.1691741943359	-22.4836959838867	-7.9282169342041	-0.00717365415766835	0.0145795252174139	0.0447742342948914	0.00126787810586393
987	97.870475769043	-21.5096740722656	-7.9282169342041	-0.00749832857400179	0.0226963832974434	0.0425015166401863	-0.00944637414067984
988	97.2211227416992	-21.8343467712402	-7.53860807418823	0.000293855206109583	0.011982130818069	0.0610079504549503	-0.00392691092565656
989	98.5198211669922	-23.4577198028564	-7.47367286682129	-0.00392691092565656	0.0191249661147594	0.069124810397625	0.00938473641872406
990	97.870475769043	-22.80837059021	-6.95419406890869	-0.00392691092565656	0.01100810803473	0.0908779874444008	0.0223717093467712
991	95.273078918457	-21.5096740722656	-7.47367286682129	-0.0120437685400248	0.0168522447347641	0.109384424984455	-0.00457625929266214
992	97.2211227416992	-21.5096740722656	-7.53860807418823	-0.00652430532500148	0.0136055024340749	0.123345419764519	-0.00587495695799589
993	98.5198211669922	-22.4836959838867	-7.9282169342041	0.00418994715437293	0.0113327819854021	0.0623066499829292	0.00646266713738441
994	97.2211227416992	-22.80837059021	-7.53860807418823	-0.0026282137259841	0.0116574559360743	-0.0574981719255447	-0.00295288790948689
995	97.870475769043	-22.4836959838867	-7.79834747314453	-0.000680167751852423	0.00256657530553639	-0.132822617888451	-3.08191010844894e-05
996	97.870475769043	-22.1590213775635	-7.4087381362915	0.000943203864153475	-0.00684897974133492	-0.112043462693691	-0.00132951640989631
997	98.5198211669922	-22.80837059021	-7.34380340576172	-0.000355493422830477	-0.0156151866540313	-0.0753552615642548	0.0207483377307653
998	96.57177734375	-22.80837059021	-7.79834747314453	-0.000355493422830477	-0.00522560812532902	-0.0977577865123749	0.00613799272105098
999	99.8185195922852	-23.4577198028564	-7.6684775352478	0.00126787810586393	-0.00100484199356288	-0.00684897974133492	-0.00425158534198999
1000	101.117218017578	-22.80837059021	-7.73341274261475	-0.00814767740666866	-0.0139918150380254	0.0684754624962807	-0.00392691092565656
1001	97.870475769043	-21.8343467712402	-7.53860807418823	0.00483929552137852	-0.0256800893694162	0.0616573020815849	-0.0123684434220195
1002	97.2211227416992	-23.4577198028564	-7.47367286682129	0.0288651939481497	-0.0276281367987394	-0.0532774068415165	-0.00749832857400179
1003	99.8185195922852	-23.4577198028564	-7.34380340576172	0.00256657530553639	-0.00197886489331722	-0.143212199211121	0.00191722682211548
1004	95.273078918457	-21.5096740722656	-7.86328220367432	-0.00814767740666866	-0.0026282137259841	-0.201328903436661	0.00873538758605719
1005	100.467864990234	-22.80837059021	-7.60354280471802	0.0022419011220336	-0.000355493422830477	-0.226004153490067	-0.00230353930965066
1006	99.1691741943359	-22.4836959838867	-7.99315214157104	-0.00327756232582033	0.00776136433705688	-0.241263836622238	-0.0107450718060136
1007	101.117218017578	-23.1330451965332	-7.6684775352478	-0.00392691092565656	0.0162028968334198	-0.261393636465073	-0.00360223650932312
1008	100.467864990234	-24.1070671081543	-7.21393346786499	-0.000680167751852423	-0.00132951640989631	-0.243536561727524	0.00256657530553639
1009	101.117218017578	-23.1330451965332	-7.60354280471802	0.00646266713738441	0.00354059832170606	-0.166264072060585	-0.00392691092565656
1010	98.5198211669922	-21.8343467712402	-7.79834747314453	-0.000680167751852423	0.0152288740500808	-0.0626929625868797	-0.00587495695799589
1011	98.5198211669922	-23.4577198028564	-7.79834747314453	-0.0126931173726916	0.0142548503354192	0.00938473641872406	0.00711201597005129
1012	101.766563415527	-23.4577198028564	-7.6684775352478	-0.00197886489331722	0.00873538758605719	0.0623066499829292	0.00646266713738441
1013	99.1691741943359	-21.8343467712402	-7.53860807418823	0.00613799272105098	0.011982130818069	0.0824364572763443	0.000943203864153475
1014	99.1691741943359	-22.4836959838867	-7.27886867523193	-0.00587495695799589	0.0188002903014421	0.105488330125809	0.00256657530553639
1015	101.117218017578	-25.081090927124	-6.95419406890869	-0.000680167751852423	0.00386527273803949	0.104514308273792	-0.00295288790948689
1016	100.467864990234	-24.1070671081543	-7.14899873733521	-0.00230353930965066	-0.00392691092565656	0.07139752805233	-0.00165419070981443
1017	98.5198211669922	-22.80837059021	-7.79834747314453	-0.00977104809135199	0.00678734155371785	-0.00814767740666866	0.00646266713738441
1018	99.1691741943359	-23.1330451965332	-7.99315214157104	0.0022419011220336	0.0171769186854362	-0.0630176365375519	0.0132808275520802
1019	99.8185195922852	-22.4836959838867	-7.6684775352478	0.00678734155371785	0.0126314787194133	-0.0721085146069527	0.0022419011220336
1020	101.117218017578	-22.80837059021	-7.73341274261475	-0.0113944197073579	0.00126787810586393	-0.0402904339134693	-0.00977104809135199
1021	101.766563415527	-24.1070671081543	-7.47367286682129	-0.00197886489331722	-0.00425158534198999	0.0619819760322571	-0.00555028254166245
1022	99.1691741943359	-23.7823944091797	-7.47367286682129	0.00354059832170606	-0.00490093370899558	0.129189550876617	-0.00912170019000769
1023	101.117218017578	-23.1330451965332	-7.86328220367432	0.00581331877037883	0.00483929552137852	0.179189398884773	-0.000355493422830477
1024	99.1691741943359	-24.7564163208008	-7.60354280471802	0.00289124972186983	0.013930176384747	0.177566021680832	0.00256657530553639
1025	98.5198211669922	-22.4836959838867	-7.86328220367432	-0.00522560812532902	0.0162028968334198	0.161007642745972	-0.00587495695799589
1026	100.467864990234	-23.4577198028564	-7.79834747314453	0.00191722682211548	0.0210730116814375	0.122371397912502	0.000618529506027699
1027	99.1691741943359	-22.80837059021	-7.6684775352478	-0.00587495695799589	0.0230210572481155	0.0226963832974434	0.000618529506027699
1028	98.5198211669922	-23.7823944091797	-7.4087381362915	-0.00425158534198999	0.0136055024340749	-0.0805500522255898	-0.00555028254166245
1029	99.8185195922852	-24.7564163208008	-7.47367286682129	-0.00457625929266214	0.012956153601408	-0.219835340976715	0.00191722682211548
1030	99.8185195922852	-24.4317417144775	-7.60354280471802	-0.00652430532500148	0.0136055024340749	-0.249705374240875	-0.000680167751852423
1031	95.9224319458008	-23.1330451965332	-7.79834747314453	-0.00977104809135199	0.00646266713738441	-0.120484992861748	-0.00587495695799589
1032	98.5198211669922	-23.1330451965332	-7.6684775352478	-0.000680167751852423	0.00354059832170606	0.0295145437121391	-0.000355493422830477
1033	101.117218017578	-23.4577198028564	-7.99315214157104	0.00451462110504508	-0.0110697457566857	0.138929784297943	-3.08191010844894e-05
1034	100.467864990234	-24.4317417144775	-7.34380340576172	-0.00912170019000769	-0.0026282137259841	0.126916840672493	-0.00100484199356288
1035	98.5198211669922	-24.4317417144775	-7.73341274261475	-3.08191010844894e-05	-0.0117190945893526	0.0308132413774729	-0.00490093370899558
1036	98.5198211669922	-23.7823944091797	-7.86328220367432	-0.000355493422830477	-0.0100957229733467	-0.126653805375099	0.00743668992072344
1037	97.870475769043	-24.1070671081543	-7.6684775352478	0.000618529506027699	-0.00912170019000769	-0.194186061620712	-0.0026282137259841
1038	98.5198211669922	-24.4317417144775	-7.47367286682129	-0.00392691092565656	-0.00197886489331722	-0.134445980191231	0.00386527273803949
1039	101.117218017578	-24.7564163208008	-7.4087381362915	0.000618529506027699	0.0022419011220336	-0.0584721975028515	0.00581331877037883
1040	99.8185195922852	-24.7564163208008	-7.60354280471802	0.00289124972186983	-0.00587495695799589	0.0412028171122074	0.000943203864153475
1041	98.5198211669922	-23.4577198028564	-7.4087381362915	-0.00230353930965066	-0.00847235135734081	0.10418963432312	-0.00100484199356288
1042	100.467864990234	-25.081090927124	-7.9282169342041	0.00678734155371785	-0.0126931173726916	0.0684754624962807	0.00483929552137852
1043	99.1691741943359	-24.4317417144775	-7.60354280471802	-0.00100484199356288	-0.00230353930965066	0.029189869761467	0.00678734155371785
1044	96.57177734375	-23.1330451965332	-7.47367286682129	0.00126787810586393	0.00613799272105098	0.0697741582989693	0.00711201597005129
1045	99.8185195922852	-24.7564163208008	-7.60354280471802	-3.08191010844894e-05	0.0100340843200684	0.0431508645415306	0.0022419011220336
1046	98.5198211669922	-23.7823944091797	-7.86328220367432	-0.00717365415766835	0.00776136433705688	-0.0386670641601086	0.000293855206109583
1047	99.8185195922852	-24.7564163208008	-7.27886867523193	-0.00327756232582033	0.0155535480007529	-0.0818487480282784	0.00289124972186983
1048	101.117218017578	-25.081090927124	-7.34380340576172	0.00126787810586393	0.00938473641872406	-0.134121313691139	0.00159255252219737
1049	97.870475769043	-25.081090927124	-7.9282169342041	0.00289124972186983	0.0022419011220336	-0.102303229272366	0.000618529506027699
1050	97.870475769043	-23.4577198028564	-7.6684775352478	0.00159255252219737	0.00354059832170606	-0.0412644557654858	-0.00165419070981443
1051	97.870475769043	-24.1070671081543	-7.53860807418823	-0.00684897974133492	-0.00587495695799589	-0.0523033849895	0.00516396993771195
1052	99.8185195922852	-24.7564163208008	-7.21393346786499	0.00808603875339031	-0.0104203969240189	-0.0393164120614529	-0.00717365415766835
1053	99.1691741943359	-24.4317417144775	-7.60354280471802	0.00256657530553639	-0.00749832857400179	0.01100810803473	0.0106834331527352
1054	99.1691741943359	-23.4577198028564	-7.6684775352478	0.00808603875339031	-0.00555028254166245	0.060358602553606	0.000943203864153475
1055	100.467864990234	-25.4057655334473	-7.6684775352478	0.00321592413820326	-0.00619963090866804	0.0976961478590965	-0.00619963090866804
1056	99.8185195922852	-25.081090927124	-7.73341274261475	0.000293855206109583	-0.0123684434220195	0.0882805958390236	-0.00490093370899558
1057	97.870475769043	-23.7823944091797	-7.53860807418823	0.00743668992072344	-0.00392691092565656	0.0671767666935921	0.000618529506027699
1058	97.2211227416992	-23.4577198028564	-7.73341274261475	-0.00782300252467394	-0.00132951640989631	0.0577612072229385	0.00678734155371785
1059	98.5198211669922	-23.7823944091797	-7.6684775352478	0.00581331877037883	0.00126787810586393	0.00483929552137852	0.0022419011220336
1060	99.1691741943359	-23.4577198028564	-7.6684775352478	-0.00425158534198999	0.00321592413820326	-0.0714591667056084	-0.00619963090866804
1061	101.117218017578	-24.7564163208008	-7.73341274261475	0.000618529506027699	0.00646266713738441	-0.107822693884373	-0.00684897974133492
1062	99.1691741943359	-25.081090927124	-7.6684775352478	-0.00230353930965066	-0.00100484199356288	-0.0964590907096863	-0.00912170019000769
1063	99.1691741943359	-24.1070671081543	-7.6684775352478	0.0022419011220336	0.00418994715437293	-0.0383423902094364	-0.00522560812532902
1064	98.5198211669922	-24.4317417144775	-7.6684775352478	-0.00977104809135199	0.0142548503354192	0.013930176384747	-0.00100484199356288
1065	97.2211227416992	-23.1330451965332	-7.4087381362915	-0.0146411629393697	0.0171769186854362	0.0512677207589149	0.000293855206109583
1066	101.766563415527	-24.4317417144775	-7.08406400680542	-0.00977104809135199	0.00938473641872406	0.0467222817242146	-0.00392691092565656
1067	99.8185195922852	-23.4577198028564	-7.86328220367432	-0.0149658378213644	0.00451462110504508	0.0561378374695778	-0.00555028254166245
1068	99.1691741943359	-23.4577198028564	-7.4087381362915	-0.00814767740666866	-0.0130177913233638	0.0863325446844101	-0.00587495695799589
1069	101.117218017578	-25.4057655334473	-7.34380340576172	-0.00230353930965066	-0.0175632312893867	0.117501281201839	-0.000680167751852423
1070	101.766563415527	-24.4317417144775	-7.47367286682129	-0.00132951640989631	-0.0172385573387146	0.151592090725899	-0.00912170019000769
1071	96.57177734375	-24.4317417144775	-7.4087381362915	-0.0117190945893526	-0.0263294391334057	0.155163496732712	-3.08191010844894e-05
1072	98.5198211669922	-23.4577198028564	-7.4087381362915	-0.00230353930965066	-0.038017712533474	0.173345267772675	-0.00490093370899558
1073	101.766563415527	-23.4577198028564	-7.99315214157104	0.00191722682211548	-0.0107450718060136	0.190228328108788	-0.00295288790948689
1074	101.766563415527	-24.1070671081543	-7.6684775352478	-0.00132951640989631	-0.00782300252467394	0.106787025928497	-0.00522560812532902
1075	99.8185195922852	-24.1070671081543	-7.73341274261475	-0.000355493422830477	0.00548864435404539	-0.0600955672562122	-0.0120437685400248
1076	99.8185195922852	-24.7564163208008	-7.79834747314453	0.0181509424000978	-0.0208099745213985	-0.231523618102074	-0.00230353930965066
1077	101.766563415527	-23.7823944091797	-7.53860807418823	0.00321592413820326	-0.0104203969240189	-0.257822245359421	0.00159255252219737
1078	99.1691741943359	-24.1070671081543	-7.27886867523193	0.0100340843200684	-0.0113944197073579	-0.216588586568832	0.01100810803473
1079	101.766563415527	-24.1070671081543	-7.21393346786499	0.0278911720961332	-0.00100484199356288	-0.149381011724472	0.00418994715437293
1080	99.1691741943359	-23.7823944091797	-7.73341274261475	0.00191722682211548	-0.00230353930965066	-0.180874422192574	-0.00717365415766835
1081	99.1691741943359	-23.4577198028564	-7.79834747314453	-0.000355493422830477	-0.0123684434220195	-0.199056178331375	-0.00717365415766835
1082	100.467864990234	-25.081090927124	-7.60354280471802	0.00289124972186983	-0.0139918150380254	-0.142238169908524	0.0022419011220336
1083	99.1691741943359	-23.1330451965332	-7.53860807418823	0.00289124972186983	-0.0159398596733809	0.0525664202868938	-0.00490093370899558
1084	99.1691741943359	-23.1330451965332	-7.47367286682129	0.00678734155371785	0.0103587592020631	0.227565869688988	0.00386527273803949
1085	99.1691741943359	-23.7823944091797	-7.4087381362915	-0.0156151866540313	0.0175015944987535	0.303864330053329	-0.00490093370899558
1086	98.5198211669922	-22.4836959838867	-7.86328220367432	-0.00717365415766835	0.0298392176628113	0.271396905183792	0.00191722682211548
1087	101.117218017578	-24.1070671081543	-7.86328220367432	-0.00717365415766835	0.0278911720961332	0.208085417747498	-0.00684897974133492
1088	99.8185195922852	-23.1330451965332	-7.86328220367432	0.0022419011220336	0.0298392176628113	0.140877828001976	-0.00100484199356288
1089	98.5198211669922	-23.4577198028564	-7.86328220367432	-0.00197886489331722	0.0285405199974775	0.020423661917448	-0.00522560812532902
1090	98.5198211669922	-23.1330451965332	-7.47367286682129	-0.00295288790948689	0.0389300994575024	-0.0795760303735733	-0.00295288790948689
1091	96.57177734375	-23.1330451965332	-7.47367286682129	-0.0169138833880424	0.0304885655641556	-0.159121230244637	0.000943203864153475
1092	98.5198211669922	-22.1590213775635	-7.60354280471802	-0.000680167751852423	0.0324366129934788	-0.196134105324745	-0.00100484199356288
1093	99.8185195922852	-23.7823944091797	-8.05808639526367	-0.00165419070981443	0.0155535480007529	-0.168861463665962	0.00613799272105098
1094	101.117218017578	-24.1070671081543	-7.73341274261475	-0.00457625929266214	0.00711201597005129	-0.160419926047325	0.00159255252219737
1095	99.1691741943359	-22.80837059021	-7.9282169342041	-0.00197886489331722	-0.00360223650932312	-0.109121389687061	-0.00197886489331722
1096	99.8185195922852	-24.4317417144775	-7.47367286682129	0.00418994715437293	-0.023407369852066	-0.0568488240242004	0.00256657530553639
1097	101.117218017578	-23.7823944091797	-7.14899873733521	-0.00295288790948689	-0.0295761823654175	-0.0136671401560307	-0.00360223650932312
1098	97.870475769043	-23.4577198028564	-7.21393346786499	-0.00327756232582033	-0.0224333461374044	0.0671767666935921	0.00256657530553639
1099	100.467864990234	-23.4577198028564	-7.34380340576172	0.0022419011220336	-0.00100484199356288	0.156137526035309	0.00678734155371785
1100	101.766563415527	-24.1070671081543	-7.9282169342041	-0.00425158534198999	-0.0198359526693821	0.214903578162193	0.000943203864153475
1101	101.766563415527	-23.7823944091797	-7.60354280471802	-0.00295288790948689	-0.0263294391334057	0.178864732384682	-0.00977104809135199
1102	99.8185195922852	-23.7823944091797	-7.79834747314453	-0.00132951640989631	-0.0354203209280968	0.100293546915054	0.000293855206109583
1103	99.8185195922852	-23.1330451965332	-7.6684775352478	-0.00230353930965066	-0.0026282137259841	0.0233457311987877	-0.00327756232582033
1104	99.1691741943359	-23.4577198028564	-7.27886867523193	-0.00132951640989631	0.000618529506027699	-0.0997058376669884	0.000293855206109583
1105	97.2211227416992	-22.4836959838867	-7.60354280471802	0.00126787810586393	0.0145795252174139	-0.181199088692665	0.00354059832170606
1106	100.467864990234	-24.1070671081543	-7.53860807418823	-0.00457625929266214	0.0123068047687411	-0.181199088692665	-0.00879702530801296
1107	101.117218017578	-23.1330451965332	-7.86328220367432	-0.0026282137259841	0.0165275707840919	-0.156848520040512	-0.00100484199356288
1108	100.467864990234	-23.4577198028564	-7.73341274261475	-0.000355493422830477	0.0226963832974434	-0.0747059136629105	0.00321592413820326
1109	101.117218017578	-25.081090927124	-7.86328220367432	0.00386527273803949	0.00776136433705688	-0.0308748781681061	-0.0110697457566857
1110	100.467864990234	-23.4577198028564	-7.47367286682129	0.00386527273803949	0.0275664981454611	-0.0367190167307854	-0.00392691092565656
1111	98.5198211669922	-23.4577198028564	-6.95419406890869	-0.00619963090866804	0.0145795252174139	-0.0721085146069527	0.00126787810586393
1112	100.467864990234	-22.80837059021	-7.53860807418823	0.0022419011220336	0.0171769186854362	-0.0795760303735733	0.00159255252219737
1113	101.766563415527	-23.4577198028564	-7.73341274261475	-3.08191010844894e-05	0.000293855206109583	-0.0169138833880424	0.00159255252219737
1114	100.467864990234	-22.4836959838867	-7.79834747314453	0.00451462110504508	0.00451462110504508	0.029189869761467	0.00159255252219737
1115	101.117218017578	-24.1070671081543	-7.79834747314453	0.00321592413820326	-0.0107450718060136	0.0525664202868938	0.00159255252219737
1116	101.766563415527	-25.081090927124	-7.21393346786499	0.00126787810586393	-0.039641086012125	0.0775663405656815	-0.00912170019000769
1117	101.766563415527	-23.7823944091797	-7.01912927627563	0.0230210572481155	-0.0360696688294411	0.0830858051776886	0.00970941036939621
1118	96.57177734375	-22.4836959838867	-7.60354280471802	-0.00425158534198999	-0.0149658378213644	0.0502936989068985	0.0200989879667759
1119	100.467864990234	-22.80837059021	-8.12302207946777	0.00678734155371785	-0.0130177913233638	0.0100340843200684	0.00776136433705688
1120	99.8185195922852	-22.4836959838867	-8.12302207946777	0.0188002903014421	0.00548864435404539	-0.0337969474494457	0.00191722682211548
1121	100.467864990234	-22.1590213775635	-7.47367286682129	-3.08191010844894e-05	-0.0156151866540313	-0.0708098188042641	0.000618529506027699
1122	99.8185195922852	-23.4577198028564	-7.47367286682129	0.00841071270406246	-0.00944637414067984	-0.0435371771454811	-0.00490093370899558
1123	100.467864990234	-24.1070671081543	-6.95419406890869	-0.000680167751852423	0.000293855206109583	-0.0165892094373703	0.00613799272105098
1124	99.8185195922852	-22.1590213775635	-7.21393346786499	0.00354059832170606	0.0152288740500808	0.00613799272105098	0.00483929552137852
1125	99.1691741943359	-23.4577198028564	-7.4087381362915	-3.08191010844894e-05	0.0106834331527352	0.0158782228827477	-0.00360223650932312
1126	100.467864990234	-23.4577198028564	-7.79834747314453	-0.00425158534198999	0.0220470335334539	0.00646266713738441	0.00256657530553639
1127	99.1691741943359	-22.1590213775635	-8.05808639526367	-0.00230353930965066	0.0194496400654316	-0.000355493422830477	-0.00295288790948689
1128	99.8185195922852	-22.80837059021	-7.79834747314453	0.00126787810586393	0.01100810803473	0.0213976856321096	-0.00684897974133492
1129	99.1691741943359	-23.7823944091797	-7.53860807418823	-0.00100484199356288	0.00451462110504508	0.0249691028147936	-0.000355493422830477
1130	99.1691741943359	-22.1590213775635	-7.34380340576172	0.000293855206109583	0.0116574559360743	0.0830858051776886	0.000293855206109583
1131	98.5198211669922	-23.4577198028564	-7.79834747314453	-0.00782300252467394	0.00581331877037883	0.149968713521957	-0.00619963090866804
1132	99.8185195922852	-23.4577198028564	-7.60354280471802	-0.00879702530801296	-0.00197886489331722	0.146072626113892	0.00354059832170606
1133	99.1691741943359	-22.80837059021	-7.99315214157104	-0.000680167751852423	-0.00619963090866804	0.119449324905872	-0.000680167751852423
1134	101.117218017578	-23.7823944091797	-7.79834747314453	-0.000680167751852423	-0.000355493422830477	0.0405534692108631	-0.00132951640989631
1135	99.1691741943359	-22.4836959838867	-7.6684775352478	-0.000355493422830477	-0.0026282137259841	0.0126314787194133	-0.00327756232582033
1136	99.8185195922852	-23.4577198028564	-7.53860807418823	-0.00392691092565656	-0.03444629535079	-0.0237320438027382	-0.00684897974133492
1137	99.1691741943359	-22.80837059021	-7.27886867523193	0.00678734155371785	0.00516396993771195	-0.0987318083643913	0.00516396993771195
1138	97.870475769043	-22.4836959838867	-7.73341274261475	-0.00944637414067984	0.00159255252219737	-0.12080966681242	0.00646266713738441
1139	99.8185195922852	-22.4836959838867	-7.9282169342041	0.00386527273803949	-0.00230353930965066	-0.0133424662053585	0.00483929552137852
1140	99.8185195922852	-22.4836959838867	-8.18795680999756	-0.00425158534198999	-0.00490093370899558	0.0665274113416672	0.00483929552137852
1141	97.870475769043	-22.1590213775635	-7.73341274261475	-0.0117190945893526	-0.00425158534198999	0.0957481041550636	-0.00912170019000769
1142	100.467864990234	-23.7823944091797	-7.60354280471802	-0.00165419070981443	-0.00847235135734081	0.0447742342948914	-0.00684897974133492
1143	100.467864990234	-23.7823944091797	-7.27886867523193	0.00711201597005129	0.0162028968334198	-0.0292515084147453	0.00354059832170606
1144	97.870475769043	-21.8343467712402	-7.79834747314453	-0.00652430532500148	0.0265924744307995	-0.118212267756462	0.00451462110504508
1145	97.870475769043	-23.7823944091797	-7.6684775352478	-0.0117190945893526	0.0350340083241463	-0.103601925075054	0.00289124972186983
1146	101.117218017578	-23.7823944091797	-7.60354280471802	-0.0149658378213644	0.0412028171122074	-0.050680011510849	-0.00652430532500148
1147	100.467864990234	-22.80837059021	-7.9282169342041	-0.00814767740666866	0.0363327041268349	0.0126314787194133	-0.00425158534198999
1148	100.467864990234	-23.7823944091797	-7.4087381362915	0.00289124972186983	0.0226963832974434	0.100293546915054	-0.00132951640989631
1149	101.117218017578	-24.7564163208008	-7.4087381362915	-0.00490093370899558	0.00613799272105098	0.147695988416672	-0.00197886489331722
1150	97.870475769043	-23.4577198028564	-7.47367286682129	-0.00100484199356288	0.00776136433705688	0.118799977004528	-0.0136671401560307
1151	97.2211227416992	-22.4836959838867	-8.05808639526367	-0.00295288790948689	-0.00165419070981443	0.0489950031042099	0.000618529506027699
1152	98.5198211669922	-22.80837059021	-8.25289154052734	-0.00165419070981443	-0.0117190945893526	-0.0204853005707264	0.00191722682211548
1153	99.8185195922852	-23.4577198028564	-8.05808639526367	0.00191722682211548	-0.023407369852066	-0.0536020807921886	0.00321592413820326
1154	97.870475769043	-22.80837059021	-7.86328220367432	-3.08191010844894e-05	-0.0143164889886975	-0.0266541130840778	0.00613799272105098
1155	101.117218017578	-23.1330451965332	-7.73341274261475	0.00646266713738441	-0.0240567177534103	0.00256657530553639	-0.00457625929266214
1156	99.1691741943359	-24.7564163208008	-7.21393346786499	0.013930176384747	-0.0357449948787689	0.0431508645415306	-0.00619963090866804
1157	99.8185195922852	-24.1070671081543	-7.47367286682129	0.00743668992072344	-0.0263294391334057	0.0960727781057358	-3.08191010844894e-05
1158	98.5198211669922	-24.1070671081543	-7.9282169342041	0.00321592413820326	-0.00814767740666866	0.104514308273792	0.000618529506027699
1159	100.467864990234	-22.4836959838867	-7.9282169342041	0.0158782228827477	0.00548864435404539	0.0486703291535378	0.00451462110504508
1160	99.8185195922852	-24.1070671081543	-7.73341274261475	0.00906006153672934	0.00743668992072344	-0.0886669084429741	-0.000355493422830477
1161	100.467864990234	-24.1070671081543	-7.34380340576172	-0.00457625929266214	0.00191722682211548	-0.197432801127434	-0.00197886489331722
1162	99.8185195922852	-23.4577198028564	-7.21393346786499	0.0113327819854021	-0.00457625929266214	-0.184445828199387	-0.00522560812532902
1163	98.5198211669922	-23.4577198028564	-7.73341274261475	0.00191722682211548	-0.0104203969240189	-0.148731663823128	0.00159255252219737
1164	101.117218017578	-24.4317417144775	-7.60354280471802	-0.00847235135734081	0.00418994715437293	-0.107173345983028	0.00646266713738441
1165	98.5198211669922	-23.4577198028564	-7.73341274261475	-0.00392691092565656	-0.00100484199356288	-0.00814767740666866	-0.00132951640989631
1166	99.8185195922852	-22.80837059021	-7.86328220367432	-0.0117190945893526	0.01100810803473	0.0369820520281792	-0.00717365415766835
1167	101.117218017578	-24.1070671081543	-7.73341274261475	-0.00327756232582033	0.00256657530553639	0.0785403624176979	-0.00197886489331722
1168	100.467864990234	-24.1070671081543	-7.47367286682129	-0.00295288790948689	-0.00814767740666866	0.0395794473588467	-0.00457625929266214
1169	100.467864990234	-25.4057655334473	-7.14899873733521	-0.00847235135734081	-0.0117190945893526	-0.00717365415766835	0.00354059832170606
1170	101.117218017578	-24.1070671081543	-7.4087381362915	0.000943203864153475	0.00841071270406246	-0.0639916583895683	-0.00100484199356288
1171	98.5198211669922	-24.1070671081543	-7.47367286682129	-0.00555028254166245	0.0155535480007529	-0.0808747261762619	-0.0120437685400248
1172	97.870475769043	-23.7823944091797	-7.60354280471802	0.00256657530553639	0.00808603875339031	-0.116588898003101	0.00483929552137852
1173	99.1691741943359	-23.1330451965332	-7.47367286682129	-0.0026282137259841	0.01100810803473	-0.174056261777878	-0.000355493422830477
1174	101.117218017578	-24.1070671081543	-7.47367286682129	0.0022419011220336	0.0136055024340749	-0.198082149028778	-0.00230353930965066
1175	99.1691741943359	-23.4577198028564	-7.47367286682129	0.00126787810586393	-0.00977104809135199	-0.191588670015335	-0.00490093370899558
1176	99.8185195922852	-26.0551147460938	-7.53860807418823	-3.08191010844894e-05	-0.0311995539814234	-0.149705678224564	-0.00295288790948689
1177	98.5198211669922	-23.4577198028564	-8.05808639526367	0.0168522447347641	-0.0341216214001179	-0.0717838406562805	0.00483929552137852
1178	96.57177734375	-23.7823944091797	-7.9282169342041	-0.00490093370899558	-0.0266541130840778	0.00126787810586393	0.00970941036939621
1179	100.467864990234	-23.1330451965332	-7.86328220367432	0.0181509424000978	-0.0211346503347158	0.0230210572481155	0.00678734155371785
1180	99.8185195922852	-23.7823944091797	-7.9282169342041	-0.00230353930965066	-0.03444629535079	0.0282158460468054	-3.08191010844894e-05
1181	99.1691741943359	-23.1330451965332	-7.73341274261475	0.0022419011220336	-0.0341216214001179	0.0220470335334539	-0.0130177913233638
1182	101.117218017578	-25.4057655334473	-7.21393346786499	0.00321592413820326	-0.0360696688294411	0.0288651939481497	-0.00782300252467394
1183	99.1691741943359	-24.7564163208008	-7.6684775352478	0.0145795252174139	-0.0260047651827335	0.0265924744307995	-0.00425158534198999
1184	100.467864990234	-23.1330451965332	-7.86328220367432	0.00289124972186983	0.0103587592020631	0.0327612869441509	-0.00360223650932312
1185	97.2211227416992	-23.1330451965332	-7.86328220367432	-0.00749832857400179	0.00776136433705688	0.025618452578783	-0.00425158534198999
1186	101.766563415527	-24.1070671081543	-7.6684775352478	-0.00749832857400179	0.0246444288641214	0.0175015944987535	-0.0104203969240189
1187	99.1691741943359	-22.80837059021	-7.99315214157104	-0.00295288790948689	0.00808603875339031	0.0162028968334198	-0.00327756232582033
1188	99.1691741943359	-23.1330451965332	-7.34380340576172	-0.0130177913233638	0.0207483377307653	0.0123068047687411	0.000293855206109583
1189	98.5198211669922	-24.4317417144775	-7.4087381362915	0.000293855206109583	0.0126314787194133	0.0149041991680861	-0.0120437685400248
1190	98.5198211669922	-22.80837059021	-7.6684775352478	-0.00522560812532902	0.0230210572481155	0.0181509424000978	-3.08191010844894e-05
1191	97.2211227416992	-22.4836959838867	-7.79834747314453	-0.0126931173726916	0.0158782228827477	0.0106834331527352	-0.0139918150380254
1192	99.8185195922852	-24.4317417144775	-7.73341274261475	0.00289124972186983	0.01847561635077	0.0334106348454952	-0.00132951640989631
1193	100.467864990234	-23.7823944091797	-7.4087381362915	0.000293855206109583	0.0126314787194133	0.0606832765042782	0.00483929552137852
1194	99.1691741943359	-22.80837059021	-7.73341274261475	0.011982130818069	0.0123068047687411	0.069124810397625	0.0103587592020631
1195	100.467864990234	-24.1070671081543	-7.01912927627563	0.00646266713738441	0.00354059832170606	0.0938000604510307	-0.00360223650932312
1196	98.5198211669922	-23.7823944091797	-7.9282169342041	-0.00587495695799589	-0.00782300252467394	0.111981816589832	-0.00327756232582033
1197	101.117218017578	-24.4317417144775	-7.53860807418823	-0.00132951640989631	-0.0107450718060136	0.103864960372448	-0.00132951640989631
1198	97.2211227416992	-24.4317417144775	-7.6684775352478	0.00386527273803949	-0.0159398596733809	0.0866572186350822	0.00776136433705688
1199	100.467864990234	-23.7823944091797	-7.34380340576172	0.00159255252219737	0.000943203864153475	0.0405534692108631	0.00386527273803949
1200	100.467864990234	-24.1070671081543	-7.21393346786499	0.00126787810586393	0.00451462110504508	-0.0299008563160896	-3.08191010844894e-05
1201	99.8185195922852	-23.7823944091797	-7.14899873733521	-0.00360223650932312	0.00191722682211548	-0.0760046094655991	-0.00100484199356288
1202	99.1691741943359	-23.1330451965332	-7.53860807418823	0.000943203864153475	-0.00295288790948689	-0.0925630033016205	-0.00684897974133492
1203	99.8185195922852	-24.7564163208008	-7.27886867523193	-0.00197886489331722	-0.00100484199356288	-0.0646410062909126	0.00321592413820326
1204	98.5198211669922	-22.80837059021	-7.6684775352478	-0.00392691092565656	0.0103587592020631	-0.0110697457566857	-0.00197886489331722
1205	96.57177734375	-22.80837059021	-7.47367286682129	-0.0149658378213644	0.0155535480007529	0.0194496400654316	-0.000355493422830477
1206	98.5198211669922	-22.80837059021	-7.34380340576172	-0.00977104809135199	0.0278911720961332	0.0694494843482971	-0.00684897974133492
1207	99.1691741943359	-23.1330451965332	-7.60354280471802	0.00159255252219737	0.0165275707840919	0.122371397912502	-0.00782300252467394
1208	99.8185195922852	-23.4577198028564	-7.27886867523193	-0.0110697457566857	0.0233457311987877	0.122371397912502	0.00354059832170606
1209	99.8185195922852	-25.081090927124	-7.60354280471802	-0.00587495695799589	0.0145795252174139	0.139254465699196	0.00418994715437293
1210	100.467864990234	-24.1070671081543	-7.53860807418823	-0.00555028254166245	0.0226963832974434	0.145098596811295	-0.00132951640989631
1211	97.870475769043	-23.7823944091797	-7.60354280471802	-0.0149658378213644	0.0197743140161037	0.125293463468552	0.00289124972186983
1212	97.870475769043	-22.80837059021	-7.73341274261475	-0.00782300252467394	0.0158782228827477	0.0752936229109764	0.00159255252219737
1213	100.467864990234	-23.4577198028564	-7.53860807418823	0.00906006153672934	0.011982130818069	0.0145795252174139	0.00613799272105098
1214	98.5198211669922	-23.4577198028564	-7.14899873733521	-0.00327756232582033	0.0168522447347641	-0.116264224052429	0.00386527273803949
1215	97.870475769043	-22.80837059021	-7.4087381362915	0.00581331877037883	-3.08191010844894e-05	-0.210744455456734	0.00321592413820326
1216	100.467864990234	-25.081090927124	-7.6684775352478	0.0022419011220336	-0.0149658378213644	-0.211393803358078	0.00743668992072344
1217	99.1691741943359	-23.1330451965332	-7.79834747314453	0.0200989879667759	-0.00360223650932312	-0.162367984652519	0.00126787810586393
1218	95.9224319458008	-22.80837059021	-7.79834747314453	-0.00847235135734081	-0.00392691092565656	-0.142562851309776	0.0126314787194133
1219	99.1691741943359	-22.4836959838867	-7.53860807418823	0.00126787810586393	-0.00879702530801296	-0.0409397818148136	0.00321592413820326
1220	99.8185195922852	-22.4836959838867	-7.86328220367432	-0.00327756232582033	-0.00490093370899558	0.00483929552137852	0.000293855206109583
1221	101.117218017578	-24.4317417144775	-7.27886867523193	-0.000355493422830477	-0.0123684434220195	0.0123068047687411	0.00418994715437293
1222	99.8185195922852	-24.4317417144775	-7.53860807418823	-0.00490093370899558	-0.0156151866540313	0.0210730116814375	-0.000680167751852423
1223	98.5198211669922	-22.80837059021	-7.99315214157104	0.00126787810586393	-0.00522560812532902	-0.0295761823654175	-0.00392691092565656
1224	100.467864990234	-23.4577198028564	-7.53860807418823	-0.00132951640989631	0.00711201597005129	-0.0552254542708397	0.000293855206109583
1225	99.1691741943359	-23.4577198028564	-7.86328220367432	-0.00587495695799589	0.0200989879667759	-0.0860695168375969	0.00451462110504508
1226	100.467864990234	-23.4577198028564	-7.4087381362915	-0.00684897974133492	0.013930176384747	-0.0552254542708397	-0.00295288790948689
1227	99.8185195922852	-23.1330451965332	-7.6684775352478	-0.0100957229733467	0.00483929552137852	-0.00425158534198999	-0.00522560812532902
1228	99.1691741943359	-22.4836959838867	-7.9282169342041	0.0126314787194133	-0.0104203969240189	0.0233457311987877	0.000293855206109583
1229	98.5198211669922	-22.80837059021	-7.53860807418823	-3.08191010844894e-05	-0.0188619289547205	0.0321119390428066	-0.00197886489331722
1230	97.870475769043	-22.4836959838867	-7.53860807418823	0.00386527273803949	0.0022419011220336	0.0382807515561581	-0.00327756232582033
1231	99.1691741943359	-22.4836959838867	-7.6684775352478	-0.00847235135734081	-0.00522560812532902	0.0373067259788513	-0.000355493422830477
1232	100.467864990234	-23.4577198028564	-7.60354280471802	0.00613799272105098	-0.00360223650932312	0.0278911720961332	0.000618529506027699
1233	99.1691741943359	-22.1590213775635	-7.4087381362915	0.00646266713738441	-0.00619963090866804	0.0106834331527352	0.00256657530553639
1234	100.467864990234	-22.4836959838867	-7.79834747314453	-0.000355493422830477	-0.00782300252467394	0.0233457311987877	0.00711201597005129
1235	100.467864990234	-22.4836959838867	-7.73341274261475	0.00354059832170606	-0.00619963090866804	0.0782156884670258	-0.00295288790948689
1236	99.8185195922852	-24.1070671081543	-7.86328220367432	0.0145795252174139	-0.00912170019000769	0.0652287155389786	0.000293855206109583
1237	98.5198211669922	-22.80837059021	-7.79834747314453	0.00191722682211548	-0.0123684434220195	0.0782156884670258	0.00321592413820326
1238	95.9224319458008	-22.1590213775635	-7.79834747314453	0.0213976856321096	-0.00360223650932312	0.100293546915054	0.01100810803473
1239	98.5198211669922	-22.1590213775635	-7.60354280471802	0.000943203864153475	0.00548864435404539	0.07431960105896	-0.000355493422830477
1240	98.5198211669922	-22.4836959838867	-7.6684775352478	-0.00132951640989631	-3.08191010844894e-05	0.0577612072229385	-0.00230353930965066
1241	98.5198211669922	-22.1590213775635	-7.79834747314453	-0.0113944197073579	-0.00684897974133492	0.0175015944987535	-0.00392691092565656
1242	100.467864990234	-23.7823944091797	-7.73341274261475	-0.00197886489331722	-0.0113944197073579	-0.0818487480282784	0.00159255252219737
1243	97.870475769043	-22.80837059021	-7.73341274261475	0.0022419011220336	-3.08191010844894e-05	-0.152303069829941	0.00321592413820326
1244	99.8185195922852	-23.1330451965332	-7.73341274261475	-0.00132951640989631	-3.08191010844894e-05	-0.112043462693691	0.00711201597005129
1245	95.273078918457	-21.8343467712402	-7.6684775352478	-0.0256800893694162	0.0197743140161037	-0.0811994001269341	0.00483929552137852
1246	99.8185195922852	-22.80837059021	-7.47367286682129	-0.00425158534198999	0.0243197549134493	-0.0542514286935329	0.00191722682211548
1247	97.870475769043	-22.1590213775635	-7.9282169342041	-0.00879702530801296	0.0278911720961332	-0.086394190788269	-0.00360223650932312
1248	96.57177734375	-21.8343467712402	-7.47367286682129	-0.00165419070981443	0.0275664981454611	-0.10587465018034	0.00808603875339031
1249	98.5198211669922	-24.1070671081543	-7.27886867523193	-0.000680167751852423	0.0337353087961674	-0.0610695891082287	0.00126787810586393
1250	99.1691741943359	-22.80837059021	-7.27886867523193	0.00321592413820326	0.0324366129934788	0.0597092546522617	0.00711201597005129
1251	95.273078918457	-21.8343467712402	-7.73341274261475	-0.0130177913233638	0.036657378077507	0.0827611312270164	0.000618529506027699
1252	96.57177734375	-21.8343467712402	-7.60354280471802	-0.00360223650932312	0.0113327819854021	0.0973714739084244	0.00386527273803949
1253	99.1691741943359	-23.4577198028564	-7.4087381362915	-0.00230353930965066	0.00483929552137852	0.0340599827468395	0.00386527273803949
1254	97.870475769043	-21.1849994659424	-7.79834747314453	-0.000355493422830477	-0.00652430532500148	-0.0133424662053585	0.00711201597005129
1255	98.5198211669922	-21.5096740722656	-7.9282169342041	0.00483929552137852	-0.0211346503347158	-0.0113944197073579	0.000943203864153475
1256	97.2211227416992	-22.4836959838867	-7.86328220367432	0.00873538758605719	-0.038017712533474	0.134709015488625	0.00354059832170606
1257	98.5198211669922	-22.4836959838867	-7.53860807418823	-3.08191010844894e-05	-0.0204853005707264	0.188604950904846	0.00321592413820326
1258	95.273078918457	-22.1590213775635	-7.4087381362915	0.00483929552137852	-0.0279528107494116	0.148020669817924	0.0155535480007529
1259	98.5198211669922	-22.80837059021	-7.4087381362915	0.00418994715437293	-0.0195112787187099	0.0912026613950729	0.0100340843200684
1260	99.1691741943359	-22.80837059021	-7.60354280471802	0.00678734155371785	-0.0152905117720366	0.0688001364469528	0.000293855206109583
1261	97.870475769043	-21.8343467712402	-7.79834747314453	0.00126787810586393	-0.0136671401560307	0.060358602553606	0.00159255252219737
1262	96.57177734375	-22.4836959838867	-7.9282169342041	-0.00197886489331722	-0.0188619289547205	0.0538651160895824	0.00711201597005129
1263	97.2211227416992	-22.80837059021	-7.60354280471802	0.00483929552137852	-0.00132951640989631	0.013930176384747	0.000293855206109583
1264	95.273078918457	-22.1590213775635	-7.86328220367432	-0.00879702530801296	0.00646266713738441	-0.0221086721867323	0.0022419011220336
1265	97.2211227416992	-22.4836959838867	-7.4087381362915	-0.00327756232582033	0.00743668992072344	-0.0230826959013939	0.00776136433705688
1266	97.2211227416992	-21.8343467712402	-7.53860807418823	0.000943203864153475	0.0188002903014421	-0.133471965789795	-0.00295288790948689
1267	98.5198211669922	-22.80837059021	-7.73341274261475	-0.00555028254166245	0.0162028968334198	-0.245809286832809	-0.00132951640989631
1268	99.1691741943359	-23.1330451965332	-7.73341274261475	0.00159255252219737	0.00646266713738441	-0.285094887018204	-0.00457625929266214
1269	99.1691741943359	-23.1330451965332	-8.12302207946777	-0.00425158534198999	0.00743668992072344	-0.240289822220802	-3.08191010844894e-05
1270	98.5198211669922	-22.1590213775635	-7.6684775352478	-0.000355493422830477	0.0155535480007529	-0.122433036565781	0.00743668992072344
1271	96.57177734375	-23.1330451965332	-7.53860807418823	-0.00555028254166245	0.013930176384747	-0.0896409302949905	-0.00327756232582033
1272	99.1691741943359	-22.80837059021	-7.34380340576172	-0.00327756232582033	0.00938473641872406	-0.0584721975028515	0.000943203864153475
1273	96.57177734375	-22.1590213775635	-7.73341274261475	0.01100810803473	0.00354059832170606	-0.0503553375601768	0.00678734155371785
1274	99.1691741943359	-22.80837059021	-7.79834747314453	0.00646266713738441	0.00256657530553639	-0.0363943427801132	0.00678734155371785
1275	97.870475769043	-23.4577198028564	-7.4087381362915	0.0106834331527352	-0.00879702530801296	0.00191722682211548	-0.00327756232582033
1276	98.5198211669922	-23.4577198028564	-7.27886867523193	-0.00879702530801296	-0.00749832857400179	-0.000355493422830477	-0.00197886489331722
1277	95.9224319458008	-21.8343467712402	-7.53860807418823	0.00191722682211548	-0.0152905117720366	0.01100810803473	0.00581331877037883
1278	95.9224319458008	-21.1849994659424	-7.47367286682129	-0.00457625929266214	-0.0104203969240189	0.013930176384747	0.00646266713738441
1279	96.57177734375	-22.1590213775635	-7.27886867523193	0.00581331877037883	-0.00457625929266214	0.0220470335334539	0.000293855206109583
1280	99.1691741943359	-22.4836959838867	-7.73341274261475	0.00191722682211548	-0.0273034609854221	0.0155535480007529	-0.00457625929266214
1281	99.1691741943359	-22.80837059021	-7.34380340576172	-0.00879702530801296	-0.0292515084147453	0.0171769186854362	-0.00619963090866804
1282	96.57177734375	-23.4577198028564	-7.6684775352478	-0.00457625929266214	-0.0367190167307854	0.0126314787194133	-0.00165419070981443
1283	99.8185195922852	-23.1330451965332	-7.53860807418823	-0.00327756232582033	-0.0156151866540313	0.0155535480007529	-0.00197886489331722
1284	97.2211227416992	-22.80837059021	-7.14899873733521	-0.00555028254166245	-0.0117190945893526	0.0324366129934788	-0.00392691092565656
1285	97.870475769043	-21.8343467712402	-7.47367286682129	-0.00555028254166245	0.00126787810586393	0.0649040415883064	-0.00230353930965066
1286	100.467864990234	-22.80837059021	-7.60354280471802	-0.00555028254166245	0.00970941036939621	0.0778910145163536	-0.0100957229733467
1287	97.870475769043	-21.5096740722656	-7.79834747314453	0.00289124972186983	0.0103587592020631	0.0954234302043915	-0.00230353930965066
1288	99.1691741943359	-22.80837059021	-7.47367286682129	-0.00230353930965066	0.00321592413820326	0.0759429708123207	-0.00490093370899558
1289	99.8185195922852	-23.7823944091797	-7.27886867523193	-0.00100484199356288	0.0171769186854362	0.0230210572481155	-0.00879702530801296
1290	97.870475769043	-22.4836959838867	-7.6684775352478	-0.00132951640989631	0.020423661917448	0.0295145437121391	0.00191722682211548
1291	96.57177734375	-21.8343467712402	-7.53860807418823	-0.00522560812532902	0.0181509424000978	0.0580858811736107	0.000943203864153475
1292	97.870475769043	-21.8343467712402	-7.53860807418823	0.0178262684494257	0.0178262684494257	0.0886052697896957	-0.00165419070981443
1293	99.1691741943359	-22.4836959838867	-7.6684775352478	0.00581331877037883	0.0132808275520802	0.0938000604510307	0.000293855206109583
1294	98.5198211669922	-22.80837059021	-7.34380340576172	-0.00165419070981443	0.0126314787194133	0.0873065739870071	-0.000680167751852423
1295	99.1691741943359	-24.1070671081543	-7.86328220367432	0.00646266713738441	-0.00619963090866804	0.0428261905908585	0.00548864435404539
1296	97.2211227416992	-21.8343467712402	-7.86328220367432	-0.00782300252467394	-0.00652430532500148	-0.0217839982360601	0.000943203864153475
1297	95.273078918457	-23.4577198028564	-7.27886867523193	-0.0104203969240189	-0.00684897974133492	-0.0230826959013939	0.00841071270406246
1298	98.5198211669922	-23.4577198028564	-7.34380340576172	0.00354059832170606	-0.00782300252467394	-0.0600955672562122	0.011982130818069
1299	99.1691741943359	-22.80837059021	-7.47367286682129	0.000293855206109583	-0.00457625929266214	-0.119835644960403	-0.000680167751852423
1300	97.870475769043	-22.4836959838867	-7.9282169342041	-0.00197886489331722	-0.00360223650932312	-0.150679707527161	-0.00457625929266214
1301	98.5198211669922	-22.80837059021	-8.12302207946777	0.00126787810586393	-0.0240567177534103	-0.123731732368469	-0.0107450718060136
1302	98.5198211669922	-23.4577198028564	-7.53860807418823	-0.00360223650932312	-0.0201606266200542	-0.0597708933055401	-0.0110697457566857
1303	96.57177734375	-22.4836959838867	-7.86328220367432	-0.00197886489331722	-0.0273034609854221	-0.0497059896588326	0.00451462110504508
1304	95.9224319458008	-22.4836959838867	-7.53860807418823	-0.0104203969240189	0.00808603875339031	-0.048407293856144	0.000618529506027699
1305	98.5198211669922	-22.80837059021	-7.27886867523193	-0.00814767740666866	0.00841071270406246	-0.00197886489331722	-0.0117190945893526
1306	97.2211227416992	-22.80837059021	-7.79834747314453	-0.00619963090866804	0.0200989879667759	0.0428261905908585	-0.0110697457566857
1307	99.8185195922852	-23.7823944091797	-7.4087381362915	-0.00360223650932312	0.0191249661147594	0.0980208218097687	-0.0152905117720366
1308	97.870475769043	-24.1070671081543	-7.4087381362915	-0.00392691092565656	0.0220470335334539	0.100618220865726	-0.00879702530801296
1309	97.870475769043	-22.80837059021	-7.73341274261475	-0.00295288790948689	0.025618452578783	0.0600339286029339	0.000293855206109583
1310	96.57177734375	-22.80837059021	-7.47367286682129	-0.00230353930965066	0.0262678004801273	-0.028926832601428	-0.00295288790948689
1311	97.2211227416992	-23.4577198028564	-7.01912927627563	-0.00879702530801296	0.0210730116814375	-0.0802253782749176	-0.00814767740666866
1312	97.870475769043	-24.1070671081543	-7.27886867523193	-0.00295288790948689	0.0207483377307653	-0.0623682886362076	-0.00457625929266214
1313	97.870475769043	-22.80837059021	-7.9282169342041	0.0022419011220336	0.0162028968334198	0.0304885655641556	0.00191722682211548
1314	97.870475769043	-23.1330451965332	-7.6684775352478	-0.000355493422830477	0.0265924744307995	0.153540134429932	0.0022419011220336
1315	96.57177734375	-25.7304401397705	-7.60354280471802	0.00548864435404539	0.00321592413820326	0.244124263525009	-0.00230353930965066
1316	98.5198211669922	-24.4317417144775	-7.53860807418823	0.00191722682211548	-0.00327756232582033	0.258734613656998	0.00581331877037883
1317	95.273078918457	-22.80837059021	-7.60354280471802	-0.0026282137259841	-0.00360223650932312	0.167825803160667	0.00613799272105098
1318	96.57177734375	-22.80837059021	-7.60354280471802	0.00548864435404539	-0.00360223650932312	0.00808603875339031	0.0191249661147594
1319	97.2211227416992	-22.80837059021	-8.12302207946777	0.00646266713738441	0.00776136433705688	-0.147432953119278	-0.000355493422830477
1320	97.870475769043	-23.7823944091797	-7.79834747314453	-0.00425158534198999	-0.00392691092565656	-0.209770426154137	-0.00912170019000769
1321	98.5198211669922	-24.7564163208008	-7.60354280471802	-0.00230353930965066	-0.00847235135734081	-0.145484909415245	-0.0026282137259841
1322	97.2211227416992	-24.1070671081543	-7.79834747314453	0.000293855206109583	-0.0243813935667276	-0.0711344927549362	-0.0100957229733467
1323	97.2211227416992	-24.1070671081543	-7.53860807418823	-0.00879702530801296	-0.0282774847000837	-0.0130177913233638	0.00418994715437293
1324	94.6237335205078	-23.1330451965332	-7.21393346786499	-0.00392691092565656	-0.0152905117720366	0.0230210572481155	0.00321592413820326
1325	97.2211227416992	-23.1330451965332	-7.73341274261475	-0.00814767740666866	0.00386527273803949	0.0811377614736557	0.00386527273803949
1326	99.1691741943359	-24.1070671081543	-8.12302207946777	-0.00587495695799589	0.00354059832170606	0.094449408352375	-0.0100957229733467
1327	97.870475769043	-23.4577198028564	-7.9282169342041	-0.00749832857400179	0.00776136433705688	0.0960727781057358	-0.00782300252467394
1328	97.2211227416992	-25.081090927124	-7.53860807418823	0.00191722682211548	-0.00847235135734081	0.103215612471104	0.00613799272105098
1329	97.870475769043	-24.1070671081543	-7.6684775352478	-0.000680167751852423	0.00418994715437293	0.0619819760322571	0.00483929552137852
1330	95.273078918457	-24.4317417144775	-7.4087381362915	-0.00749832857400179	0.00646266713738441	-0.086394190788269	-0.00100484199356288
1331	99.1691741943359	-24.7564163208008	-7.27886867523193	0.000293855206109583	0.00938473641872406	-0.220809355378151	-0.0026282137259841
1332	97.870475769043	-24.4317417144775	-7.86328220367432	0.00191722682211548	-0.00587495695799589	-0.218861311674118	-0.00587495695799589
1333	97.2211227416992	-23.1330451965332	-7.79834747314453	0.01847561635077	-0.00392691092565656	-0.146134257316589	0.00808603875339031
1334	99.1691741943359	-25.081090927124	-7.6684775352478	0.000293855206109583	-0.021459324285388	-0.117238245904446	-0.00425158534198999
1335	96.57177734375	-24.1070671081543	-7.86328220367432	0.00841071270406246	-0.0266541130840778	-0.0471085943281651	-0.00587495695799589
1336	95.273078918457	-23.4577198028564	-7.6684775352478	0.00841071270406246	-0.0253554154187441	-0.00717365415766835	0.00321592413820326
1337	96.57177734375	-24.1070671081543	-7.4087381362915	0.0168522447347641	-0.0302255302667618	0.0369820520281792	0.00451462110504508
1338	97.870475769043	-23.7823944091797	-7.6684775352478	0.00938473641872406	-0.0253554154187441	0.0386054255068302	0.00289124972186983
1339	97.2211227416992	-23.7823944091797	-8.18795680999756	0.00386527273803949	-0.00879702530801296	0.013930176384747	-0.00197886489331722
1340	97.870475769043	-25.081090927124	-7.9282169342041	0.000943203864153475	-0.0149658378213644	-0.0253554154187441	-0.000355493422830477
1341	99.1691741943359	-26.3797874450684	-7.47367286682129	0.00678734155371785	-0.0211346503347158	-0.0295761823654175	-0.00879702530801296
1342	97.2211227416992	-24.1070671081543	-7.73341274261475	0.00256657530553639	-0.0159398596733809	-0.00360223650932312	-0.0026282137259841
1343	96.57177734375	-25.4057655334473	-7.60354280471802	-0.00230353930965066	-0.00847235135734081	0.0282158460468054	0.00321592413820326
1344	97.2211227416992	-24.1070671081543	-7.4087381362915	-0.00457625929266214	-0.00327756232582033	0.0272418223321438	-0.00295288790948689
1345	97.2211227416992	-24.1070671081543	-8.12302207946777	-0.00879702530801296	0.0126314787194133	0.00711201597005129	-0.0136671401560307
1346	97.870475769043	-24.4317417144775	-7.9282169342041	-0.00360223650932312	0.011982130818069	-0.0230826959013939	-0.0026282137259841
1347	98.5198211669922	-25.081090927124	-7.53860807418823	-0.00392691092565656	0.0175015944987535	-0.0292515084147453	-0.00782300252467394
1348	98.5198211669922	-26.0551147460938	-7.53860807418823	-0.00197886489331722	0.0106834331527352	-0.0500306636095047	0.00289124972186983
1349	99.1691741943359	-25.081090927124	-7.4087381362915	-0.000680167751852423	0.0207483377307653	-0.0802253782749176	0.00418994715437293
1350	96.57177734375	-25.081090927124	-7.27886867523193	-0.00847235135734081	0.0162028968334198	-0.0594462193548679	-0.00327756232582033
1351	99.1691741943359	-25.4057655334473	-7.53860807418823	0.000943203864153475	0.0171769186854362	-0.0542514286935329	0.00191722682211548
1352	97.870475769043	-24.1070671081543	-7.99315214157104	-0.00392691092565656	0.013930176384747	-0.0357449948787689	0.00386527273803949
1353	99.8185195922852	-25.4057655334473	-7.47367286682129	0.00159255252219737	0.00581331877037883	0.0106834331527352	0.00256657530553639
1354	97.2211227416992	-25.4057655334473	-7.79834747314453	-0.00295288790948689	0.00581331877037883	0.0265924744307995	0.00386527273803949
1355	99.1691741943359	-25.4057655334473	-7.34380340576172	-3.08191010844894e-05	-0.00749832857400179	0.0317872650921345	0.000618529506027699
1356	95.9224319458008	-24.4317417144775	-7.6684775352478	-0.0026282137259841	-0.00360223650932312	0.0915273353457451	0.000618529506027699
1357	95.9224319458008	-24.1070671081543	-7.47367286682129	0.000943203864153475	-0.0370436906814575	0.0382807515561581	-0.00100484199356288
1358	99.1691741943359	-25.7304401397705	-7.60354280471802	0.00451462110504508	-0.0139918150380254	0.0405534692108631	0.0100340843200684
1359	98.5198211669922	-25.7304401397705	-7.60354280471802	-0.00100484199356288	-0.0110697457566857	0.0262678004801273	-0.00295288790948689
1360	99.1691741943359	-25.4057655334473	-7.60354280471802	-0.0026282137259841	-0.0104203969240189	0.00841071270406246	-0.00100484199356288
1361	95.9224319458008	-25.081090927124	-7.47367286682129	-0.0104203969240189	-0.0263294391334057	-0.017887907102704	0.000943203864153475
1362	96.57177734375	-24.1070671081543	-7.4087381362915	-0.0026282137259841	-0.00717365415766835	-0.0458098985254765	-3.08191010844894e-05
1363	94.6237335205078	-25.081090927124	-6.95419406890869	0.00289124972186983	-0.00165419070981443	-0.0389917381107807	0.00386527273803949
1364	96.57177734375	-25.081090927124	-7.47367286682129	0.0022419011220336	-0.00132951640989631	-0.0162645354866982	0.00776136433705688
1365	96.57177734375	-24.1070671081543	-7.9282169342041	0.00126787810586393	0.011982130818069	-0.0126931173726916	-0.00652430532500148
1366	97.2211227416992	-25.081090927124	-7.6684775352478	-0.0110697457566857	0.0223717093467712	-0.0117190945893526	-0.0026282137259841
1367	97.870475769043	-24.7564163208008	-7.79834747314453	0.00386527273803949	0.0149041991680861	-0.00684897974133492	-0.00360223650932312
1368	96.57177734375	-24.4317417144775	-7.79834747314453	0.00159255252219737	0.00808603875339031	0.011982130818069	-0.00132951640989631
1369	95.9224319458008	-24.1070671081543	-7.47367286682129	-0.00490093370899558	0.0246444288641214	0.0178262684494257	-0.00100484199356288
1370	94.6237335205078	-24.1070671081543	-7.53860807418823	-0.00295288790948689	0.0278911720961332	0.0178262684494257	0.00354059832170606
1371	98.5198211669922	-24.4317417144775	-7.99315214157104	0.00126787810586393	0.0194496400654316	0.0178262684494257	-3.08191010844894e-05
1372	98.5198211669922	-24.7564163208008	-7.9282169342041	-0.00814767740666866	0.0243197549134493	0.0220470335334539	-0.00197886489331722
1373	96.57177734375	-24.7564163208008	-7.79834747314453	0.00906006153672934	0.00646266713738441	0.0178262684494257	-0.00197886489331722
1374	98.5198211669922	-26.7044620513916	-7.60354280471802	0.00548864435404539	0.00646266713738441	0.0158782228827477	0.00386527273803949
1375	97.870475769043	-25.081090927124	-7.21393346786499	0.000943203864153475	-3.08191010844894e-05	0.0142548503354192	-0.000355493422830477
1376	92.6756820678711	-25.081090927124	-6.95419406890869	-0.00360223650932312	-0.0130177913233638	0.0162028968334198	0.00321592413820326
1377	97.2211227416992	-24.7564163208008	-7.34380340576172	0.0123068047687411	-0.0266541130840778	0.0175015944987535	0.000618529506027699
1378	98.5198211669922	-24.7564163208008	-7.73341274261475	0.0171769186854362	-0.00782300252467394	0.0149041991680861	0.00678734155371785
1379	97.870475769043	-25.081090927124	-7.6684775352478	0.0022419011220336	0.0373067259788513	0.00516396993771195	0.00970941036939621
1380	98.5198211669922	-26.0551147460938	-7.53860807418823	-0.00392691092565656	0.0116574559360743	0.00906006153672934	0.00678734155371785
1381	97.2211227416992	-24.7564163208008	-7.53860807418823	-0.00814767740666866	-0.0169138833880424	0.0022419011220336	-0.00197886489331722
1382	94.6237335205078	-24.1070671081543	-7.14899873733521	-0.0107450718060136	-0.0172385573387146	0.0152288740500808	-0.00132951640989631
1383	95.273078918457	-23.7823944091797	-7.4087381362915	-0.00457625929266214	-0.000680167751852423	0.0100340843200684	0.00711201597005129
1384	95.9224319458008	-23.7823944091797	-7.79834747314453	-0.0026282137259841	-0.000355493422830477	0.00516396993771195	0.00516396993771195
1385	95.273078918457	-24.4317417144775	-7.79834747314453	-0.00360223650932312	0.0123068047687411	-0.00684897974133492	-0.00295288790948689
1386	95.273078918457	-23.7823944091797	-7.79834747314453	-0.00490093370899558	0.0162028968334198	-0.00425158534198999	0.000293855206109583
1387	95.273078918457	-24.4317417144775	-7.73341274261475	-0.00684897974133492	0.0132808275520802	-0.0146411629393697	0.00451462110504508
1388	94.6237335205078	-24.1070671081543	-7.4087381362915	-0.00847235135734081	0.0152288740500808	0.000943203864153475	0.0022419011220336
1389	93.9743804931641	-24.7564163208008	-7.21393346786499	-0.00847235135734081	0.0149041991680861	-0.00360223650932312	0.00808603875339031
1390	95.273078918457	-22.80837059021	-7.27886867523193	-0.00457625929266214	0.0236704051494598	-0.00132951640989631	0.00354059832170606
1391	95.273078918457	-23.7823944091797	-7.79834747314453	-0.00684897974133492	0.0239950809627771	0.00678734155371785	0.00418994715437293
1392	97.2211227416992	-24.4317417144775	-7.73341274261475	-0.00425158534198999	0.0123068047687411	-0.00100484199356288	0.00483929552137852
1393	95.9224319458008	-24.7564163208008	-7.6684775352478	0.000293855206109583	0.00613799272105098	0.00711201597005129	0.0116574559360743
1394	93.9743804931641	-24.1070671081543	-7.47367286682129	-0.00327756232582033	0.00646266713738441	0.000293855206109583	0.00483929552137852
1395	95.273078918457	-23.4577198028564	-7.53860807418823	-0.000680167751852423	-0.00457625929266214	0.000618529506027699	-0.00100484199356288
1396	93.9743804931641	-23.7823944091797	-7.34380340576172	-0.00425158534198999	-0.00717365415766835	0.0106834331527352	0.00841071270406246
1397	94.6237335205078	-22.80837059021	-7.9282169342041	0.00418994715437293	-0.0324982516467571	0.0171769186854362	0.0188002903014421
1398	95.273078918457	-23.1330451965332	-8.18795680999756	0.00646266713738441	-0.0126931173726916	0.0165275707840919	-0.00100484199356288
1399	93.9743804931641	-22.1590213775635	-7.86328220367432	0.00711201597005129	-0.00425158534198999	0.00938473641872406	-0.00132951640989631
1400	93.3250350952148	-23.7823944091797	-7.99315214157104	0.000293855206109583	-0.0159398596733809	-0.00165419070981443	-0.00197886489331722
1401	95.9224319458008	-22.80837059021	-8.05808639526367	-0.00132951640989631	-0.0139918150380254	-0.00295288790948689	0.00191722682211548
1402	94.6237335205078	-23.1330451965332	-7.27886867523193	-0.00165419070981443	-0.0182125810533762	0.00126787810586393	-0.00392691092565656
1403	92.6756820678711	-22.1590213775635	-7.6684775352478	-0.00197886489331722	-0.0117190945893526	0.0136055024340749	0.00451462110504508
1404	95.9224319458008	-23.4577198028564	-7.99315214157104	0.00516396993771195	0.00776136433705688	-0.00619963090866804	0.00581331877037883
1405	95.273078918457	-23.4577198028564	-7.86328220367432	-0.000680167751852423	0.0149041991680861	-0.0104203969240189	-0.0026282137259841
1406	93.9743804931641	-22.4836959838867	-7.60354280471802	-0.00490093370899558	0.0171769186854362	-0.00879702530801296	-0.00197886489331722
1407	96.57177734375	-24.7564163208008	-7.27886867523193	-0.00457625929266214	0.0155535480007529	-0.0162645354866982	-0.00132951640989631
1408	95.9224319458008	-22.80837059021	-7.01912927627563	-3.08191010844894e-05	0.0113327819854021	-0.0123684434220195	0.000618529506027699
1409	93.3250350952148	-22.80837059021	-7.27886867523193	0.000943203864153475	0.0217223595827818	-0.0172385573387146	0.00386527273803949
1410	95.273078918457	-23.1330451965332	-7.60354280471802	0.000618529506027699	0.0217223595827818	-0.0247060675173998	0.00451462110504508
1411	93.3250350952148	-22.4836959838867	-7.73341274261475	0.00191722682211548	0.0152288740500808	-0.00912170019000769	0.00191722682211548
1412	94.6237335205078	-22.1590213775635	-7.6684775352478	-0.00100484199356288	0.0158782228827477	-0.00457625929266214	0.0145795252174139
1413	95.273078918457	-23.7823944091797	-7.27886867523193	0.00841071270406246	0.00126787810586393	0.0288651939481497	0.00418994715437293
1414	93.3250350952148	-22.1590213775635	-7.53860807418823	-3.08191010844894e-05	0.00483929552137852	0.0499690249562263	0.00678734155371785
1415	93.3250350952148	-23.1330451965332	-6.95419406890869	-0.00425158534198999	0.00256657530553639	0.0564625114202499	0.00451462110504508
1416	90.7276382446289	-21.5096740722656	-7.73341274261475	-0.00684897974133492	-0.00782300252467394	0.0782156884670258	-0.00327756232582033
1417	92.6756820678711	-20.8603248596191	-7.79834747314453	0.00711201597005129	-0.0175632312893867	0.0821117833256721	-0.00392691092565656
1418	94.6237335205078	-23.1330451965332	-7.86328220367432	0.00938473641872406	-0.0286021586507559	0.0688001364469528	0.00906006153672934
1419	95.273078918457	-22.80837059021	-7.53860807418823	-0.0117190945893526	-0.0315242260694504	0.0246444288641214	0.00321592413820326
1420	95.273078918457	-23.7823944091797	-7.6684775352478	0.00970941036939621	-0.00847235135734081	-0.00522560812532902	-0.00490093370899558
1421	93.3250350952148	-22.80837059021	-7.34380340576172	-0.00847235135734081	-0.0175632312893867	-0.0182125810533762	-0.0123684434220195
1422	91.3769912719727	-21.8343467712402	-7.47367286682129	-0.00230353930965066	-0.00165419070981443	-0.00879702530801296	0.00126787810586393
1423	93.9743804931641	-22.1590213775635	-7.79834747314453	-0.00457625929266214	-0.00425158534198999	0.00191722682211548	0.000618529506027699
1424	93.3250350952148	-21.8343467712402	-7.99315214157104	-0.00360223650932312	-0.00749832857400179	-0.0224333461374044	0.00386527273803949
1425	94.6237335205078	-20.8603248596191	-7.53860807418823	-0.0100957229733467	0.0103587592020631	-0.0315242260694504	-0.000355493422830477
1426	93.3250350952148	-22.80837059021	-7.60354280471802	0.000293855206109583	0.00906006153672934	-0.055874802172184	-0.0126931173726916
1427	93.3250350952148	-23.1330451965332	-7.60354280471802	0.000293855206109583	0.01100810803473	-0.0708098188042641	-0.0104203969240189
1428	93.3250350952148	-21.1849994659424	-7.47367286682129	0.00126787810586393	0.0178262684494257	-0.0652903541922569	-0.00197886489331722
1429	91.3769912719727	-20.8603248596191	-7.73341274261475	-0.00847235135734081	0.0145795252174139	0.00126787810586393	0.000943203864153475
1430	92.6756820678711	-22.1590213775635	-7.73341274261475	0.00354059832170606	0.0162028968334198	0.0353586822748184	0.00516396993771195
1431	93.9743804931641	-22.4836959838867	-7.99315214157104	-0.00230353930965066	0.0132808275520802	0.0804884135723114	0.011982130818069
1432	92.0263366699219	-20.8603248596191	-7.79834747314453	0.00711201597005129	0.0126314787194133	0.0791897103190422	-0.00619963090866804
1433	92.6756820678711	-23.4577198028564	-7.73341274261475	-0.00100484199356288	0.00386527273803949	0.0509430468082428	-0.000680167751852423
1434	92.6756820678711	-22.80837059021	-7.47367286682129	0.00256657530553639	0.00289124972186983	-0.00847235135734081	0.00581331877037883
1435	90.7276382446289	-22.1590213775635	-7.53860807418823	-0.00814767740666866	-0.00555028254166245	-0.00555028254166245	-0.00847235135734081
1436	91.3769912719727	-22.1590213775635	-7.47367286682129	-0.00879702530801296	-0.0279528107494116	0.0295145437121391	-0.00360223650932312
1437	94.6237335205078	-22.1590213775635	-7.79834747314453	0.00386527273803949	-3.08191010844894e-05	0.0489950031042099	0.000943203864153475
1438	93.3250350952148	-22.4836959838867	-7.6684775352478	0.0217223595827818	-0.0195112787187099	0.0425015166401863	0.00354059832170606
1439	92.6756820678711	-21.8343467712402	-7.53860807418823	0.00256657530553639	-0.00360223650932312	0.0152288740500808	0.00451462110504508
1440	93.3250350952148	-23.1330451965332	-7.73341274261475	0.000293855206109583	-0.00944637414067984	0.0272418223321438	-0.00165419070981443
1441	91.3769912719727	-22.4836959838867	-7.01912927627563	-0.00717365415766835	-0.00132951640989631	-0.0227580219507217	-0.00814767740666866
1442	90.0782928466797	-22.4836959838867	-7.14899873733521	-0.00522560812532902	0.00386527273803949	-0.0490566417574883	-0.00684897974133492
1443	92.0263366699219	-21.1849994659424	-7.9282169342041	-0.00197886489331722	0.00516396993771195	-0.0273034609854221	0.000293855206109583
1444	92.0263366699219	-22.4836959838867	-7.99315214157104	-0.00230353930965066	0.00613799272105098	-0.0185372550040483	0.000618529506027699
1445	91.3769912719727	-23.1330451965332	-7.53860807418823	-0.00457625929266214	0.0213976856321096	-0.0435371771454811	0.000293855206109583
1446	93.9743804931641	-23.4577198028564	-7.73341274261475	-0.00944637414067984	0.0132808275520802	-0.126004457473755	-0.00587495695799589
1447	91.3769912719727	-21.1849994659424	-7.79834747314453	-0.0130177913233638	0.0230210572481155	-0.255874186754227	-0.00327756232582033
1448	87.4808959960938	-21.8343467712402	-7.21393346786499	-0.0123684434220195	0.0132808275520802	-0.299055874347687	-0.00230353930965066
1449	90.7276382446289	-21.8343467712402	-7.73341274261475	-0.00327756232582033	0.00743668992072344	-0.230874270200729	0.00289124972186983
1450	90.0782928466797	-21.5096740722656	-7.99315214157104	-0.00684897974133492	-0.00814767740666866	-0.114640854299068	-0.0100957229733467
1451	92.0263366699219	-22.1590213775635	-7.9282169342041	-0.00587495695799589	-0.00879702530801296	-0.0415891297161579	-0.00587495695799589
1452	92.0263366699219	-23.4577198028564	-7.60354280471802	-0.000355493422830477	-0.0172385573387146	0.00516396993771195	-0.000680167751852423
1453	90.0782928466797	-22.1590213775635	-7.47367286682129	0.00126787810586393	-0.0162645354866982	0.0519170723855495	-0.00392691092565656
1454	92.0263366699219	-22.4836959838867	-7.14899873733521	0.00776136433705688	-0.000355493422830477	0.0989948436617851	0.000618529506027699
1455	87.4808959960938	-21.5096740722656	-7.21393346786499	-0.00652430532500148	-0.0100957229733467	0.223994448781013	-0.00587495695799589
1456	91.3769912719727	-22.4836959838867	-7.47367286682129	0.00646266713738441	-0.0230826959013939	0.439578205347061	-0.00684897974133492
1457	90.0782928466797	-21.8343467712402	-8.12302207946777	0.00581331877037883	-0.0260047651827335	0.495422184467316	0.0022419011220336
1458	88.7795944213867	-22.4836959838867	-7.9282169342041	0.0116574559360743	-0.0146411629393697	0.459383338689804	-0.00360223650932312
1459	89.4289398193359	-22.80837059021	-7.79834747314453	0.0136055024340749	-0.0185372550040483	0.276591688394547	0.0191249661147594
1460	90.0782928466797	-22.1590213775635	-7.60354280471802	0.00321592413820326	-0.00327756232582033	-0.0480826161801815	-0.000680167751852423
1461	90.0782928466797	-22.1590213775635	-7.21393346786499	-0.00782300252467394	-0.00230353930965066	-0.304575324058533	-0.00165419070981443
1462	89.4289398193359	-23.1330451965332	-7.4087381362915	0.00256657530553639	-0.00912170019000769	-0.408146470785141	0.000943203864153475
1463	90.7276382446289	-23.1330451965332	-7.9282169342041	0.00126787810586393	-0.00360223650932312	-0.291913032531738	0.00451462110504508
1464	90.7276382446289	-21.8343467712402	-8.05808639526367	-0.00457625929266214	0.000943203864153475	-0.159770578145981	0.000943203864153475
1465	91.3769912719727	-23.1330451965332	-7.4087381362915	-0.00619963090866804	0.0022419011220336	-0.106848672032356	-0.00132951640989631
1466	90.0782928466797	-23.4577198028564	-7.47367286682129	-0.00652430532500148	0.00289124972186983	-0.119186297059059	-0.00814767740666866
1467	89.4289398193359	-23.7823944091797	-7.27886867523193	-0.000680167751852423	0.00970941036939621	-0.0763292834162712	-0.00522560812532902
1468	87.4808959960938	-23.1330451965332	-6.88925933837891	-0.00327756232582033	0.00906006153672934	-0.0461345724761486	0.00256657530553639
1469	90.0782928466797	-23.1330451965332	-7.6684775352478	0.00808603875339031	0.0317872650921345	-0.105549976229668	-0.00165419070981443
1470	90.0782928466797	-22.80837059021	-8.05808639526367	0.00418994715437293	0.0425015166401863	-0.124056406319141	0.00386527273803949
1471	88.130241394043	-22.80837059021	-7.86328220367432	0.00289124972186983	0.0434755384922028	-0.0623682886362076	-0.000355493422830477
1472	90.7276382446289	-24.7564163208008	-7.60354280471802	0.00581331877037883	0.0382807515561581	-0.0659397020936012	0.00483929552137852
1473	90.0782928466797	-23.4577198028564	-7.79834747314453	0.00548864435404539	0.0308132413774729	-0.0341216214001179	0.00354059832170606
1474	88.7795944213867	-22.80837059021	-7.47367286682129	-0.00295288790948689	0.0213976856321096	-0.0211346503347158	-3.08191010844894e-05
1475	89.4289398193359	-23.7823944091797	-7.34380340576172	0.00289124972186983	0.00938473641872406	0.00646266713738441	-3.08191010844894e-05
1476	89.4289398193359	-23.1330451965332	-8.12302207946777	0.00483929552137852	-0.00457625929266214	-0.0201606266200542	0.000293855206109583
1477	88.7795944213867	-23.7823944091797	-7.86328220367432	-0.00749832857400179	-0.0117190945893526	0.0850338488817215	0.00159255252219737
1478	90.0782928466797	-24.1070671081543	-7.6684775352478	0.00581331877037883	-0.0188619289547205	0.175617977976799	0.00386527273803949
1479	92.0263366699219	-25.081090927124	-7.47367286682129	0.0230210572481155	-0.0347709693014622	0.213604882359505	0.00386527273803949
1480	91.3769912719727	-24.1070671081543	-7.60354280471802	-0.00457625929266214	-0.0383423902094364	0.1697738468647	-0.0149658378213644
1481	88.130241394043	-24.1070671081543	-7.27886867523193	-0.0117190945893526	-0.0458098985254765	0.144773930311203	-0.00782300252467394
1482	88.7795944213867	-24.7564163208008	-7.47367286682129	-0.00457625929266214	-0.0347709693014622	0.123670093715191	-0.00619963090866804
1483	89.4289398193359	-23.1330451965332	-8.18795680999756	-0.000355493422830477	-0.0302255302667618	0.0749689489603043	0.00354059832170606
1484	91.3769912719727	-23.7823944091797	-7.73341274261475	0.00581331877037883	-0.0211346503347158	0.0756182968616486	0.0022419011220336
1485	90.7276382446289	-23.1330451965332	-7.73341274261475	-0.00327756232582033	-0.00522560812532902	0.000943203864153475	-3.08191010844894e-05
1486	90.7276382446289	-24.7564163208008	-7.47367286682129	-0.00425158534198999	0.0022419011220336	-0.0250307414680719	-0.00392691092565656
1487	90.0782928466797	-24.1070671081543	-7.34380340576172	-0.00652430532500148	0.00548864435404539	-0.117562919855118	-0.00100484199356288
1488	90.0782928466797	-24.4317417144775	-7.21393346786499	-0.0117190945893526	-0.00132951640989631	-0.183471813797951	0.000943203864153475
1489	92.0263366699219	-24.4317417144775	-7.79834747314453	0.00256657530553639	0.00191722682211548	-0.181199088692665	0.000618529506027699
1490	92.6756820678711	-23.7823944091797	-7.86328220367432	-0.0026282137259841	0.00418994715437293	-0.157173186540604	0.000293855206109583
1491	89.4289398193359	-23.4577198028564	-7.79834747314453	0.000293855206109583	0.0113327819854021	-0.123731732368469	-0.000680167751852423
1492	92.0263366699219	-24.7564163208008	-7.53860807418823	-0.00100484199356288	-0.0126931173726916	-0.0824980959296227	0.00159255252219737
1493	90.0782928466797	-24.1070671081543	-7.27886867523193	0.00289124972186983	0.00451462110504508	-0.0857448354363441	0.00646266713738441
1494	88.7795944213867	-23.4577198028564	-6.88925933837891	0.000943203864153475	-0.0195112787187099	-0.048407293856144	0.00711201597005129
1495	90.0782928466797	-23.7823944091797	-7.53860807418823	0.00743668992072344	-0.0217839982360601	0.0363327041268349	0.000618529506027699
1496	92.0263366699219	-24.1070671081543	-7.60354280471802	0.00386527273803949	-0.0302255302667618	0.0899039655923843	-0.00652430532500148
1497	92.0263366699219	-23.7823944091797	-7.99315214157104	-0.0149658378213644	-0.0354203209280968	0.126916840672493	-0.00197886489331722
1498	90.7276382446289	-23.7823944091797	-7.86328220367432	0.00873538758605719	-0.0237320438027382	0.13405966758728	-0.00132951640989631
1499	92.0263366699219	-24.4317417144775	-7.47367286682129	0.000618529506027699	-0.0276281367987394	0.0736702531576157	0.00321592413820326
1500	90.7276382446289	-23.7823944091797	-7.21393346786499	-3.08191010844894e-05	-0.0146411629393697	0.0324366129934788	-0.00165419070981443
1501	89.4289398193359	-23.7823944091797	-7.53860807418823	-0.0130177913233638	-0.0182125810533762	-0.00230353930965066	0.00159255252219737
1502	92.0263366699219	-22.80837059021	-7.99315214157104	-0.000355493422830477	-0.0120437685400248	-0.0152905117720366	-0.00230353930965066
1503	92.6756820678711	-24.4317417144775	-7.73341274261475	0.0210730116814375	-0.00944637414067984	-0.0402904339134693	0.00321592413820326
1504	92.0263366699219	-24.1070671081543	-7.99315214157104	0.00321592413820326	0.00906006153672934	-0.0500306636095047	0.00289124972186983
1505	92.0263366699219	-25.081090927124	-7.53860807418823	0.00191722682211548	0.00743668992072344	-0.0909396260976791	-0.0026282137259841
1506	93.3250350952148	-24.1070671081543	-7.53860807418823	-0.00295288790948689	0.01847561635077	-0.124705754220486	-0.00814767740666866
1507	91.3769912719727	-23.4577198028564	-7.53860807418823	-0.00100484199356288	0.012956153601408	-0.0941863730549812	-0.00425158534198999
1508	89.4289398193359	-23.1330451965332	-7.86328220367432	-0.00944637414067984	0.011982130818069	-0.0130177913233638	0.00548864435404539
1509	91.3769912719727	-23.4577198028564	-7.86328220367432	0.00516396993771195	0.00548864435404539	0.0447742342948914	0.000943203864153475
1510	92.0263366699219	-23.7823944091797	-8.12302207946777	-0.00197886489331722	0.0106834331527352	0.101916916668415	-0.00165419070981443
1511	93.3250350952148	-24.1070671081543	-7.6684775352478	0.00126787810586393	0.0145795252174139	0.142825871706009	-0.00749832857400179
1512	92.0263366699219	-24.7564163208008	-7.21393346786499	0.00256657530553639	0.00386527273803949	0.12659215927124	0.00354059832170606
1513	92.0263366699219	-24.7564163208008	-7.21393346786499	0.00808603875339031	0.0126314787194133	0.0730208978056908	0.000618529506027699
1514	90.0782928466797	-24.1070671081543	-7.60354280471802	0.029189869761467	0.00581331877037883	-0.00587495695799589	0.00159255252219737
1515	92.6756820678711	-24.7564163208008	-7.53860807418823	-0.00847235135734081	0.000618529506027699	-0.0594462193548679	-0.00717365415766835
1516	92.0263366699219	-23.4577198028564	-7.99315214157104	-0.000680167751852423	-0.0113944197073579	-0.126004457473755	-0.00360223650932312
1517	91.3769912719727	-23.1330451965332	-7.53860807418823	0.00548864435404539	-0.00652430532500148	-0.160744607448578	0.000618529506027699
1518	92.6756820678711	-24.7564163208008	-7.21393346786499	0.00321592413820326	-0.0113944197073579	-0.147757634520531	0.00873538758605719
1519	92.6756820678711	-25.4057655334473	-7.34380340576172	-0.00295288790948689	-0.00847235135734081	-0.136069357395172	-0.00165419070981443
1520	92.6756820678711	-23.7823944091797	-7.34380340576172	0.0116574559360743	-0.00944637414067984	-0.0704851448535919	-0.00587495695799589
1521	90.0782928466797	-24.4317417144775	-7.47367286682129	0.0132808275520802	0.00581331877037883	-0.0175632312893867	-0.00555028254166245
1522	90.7276382446289	-23.7823944091797	-7.9282169342041	0.000293855206109583	-0.0152905117720366	0.0379560738801956	-0.000680167751852423
1523	92.6756820678711	-22.80837059021	-8.12302207946777	0.00841071270406246	0.00354059832170606	0.0408781431615353	-0.00327756232582033
1524	93.3250350952148	-23.7823944091797	-7.53860807418823	-0.00197886489331722	0.00841071270406246	0.060358602553606	-0.00555028254166245
1525	92.0263366699219	-24.1070671081543	-7.6684775352478	-0.00522560812532902	0.00873538758605719	0.0567871853709221	-0.00555028254166245
1526	92.0263366699219	-23.7823944091797	-7.34380340576172	-0.00912170019000769	0.0181509424000978	0.0749689489603043	-0.0100957229733467
1527	90.7276382446289	-23.7823944091797	-7.34380340576172	-0.0130177913233638	0.0178262684494257	0.0895792916417122	-0.0026282137259841
1528	90.7276382446289	-24.1070671081543	-7.60354280471802	-0.0107450718060136	0.0175015944987535	0.0730208978056908	-0.00392691092565656
1529	93.3250350952148	-23.1330451965332	-7.9282169342041	-0.00360223650932312	0.0207483377307653	0.0675014406442642	0.00191722682211548
1530	92.6756820678711	-23.4577198028564	-7.79834747314453	-0.00490093370899558	0.0249691028147936	0.0421768426895142	-0.00457625929266214
1531	92.0263366699219	-22.80837059021	-7.53860807418823	0.00483929552137852	0.0239950809627771	0.0175015944987535	-0.00392691092565656
1532	92.0263366699219	-24.1070671081543	-7.60354280471802	0.000293855206109583	0.0197743140161037	0.0200989879667759	-0.00165419070981443
1533	92.6756820678711	-23.7823944091797	-7.27886867523193	0.00354059832170606	0.013930176384747	-0.00100484199356288	0.00354059832170606
1534	90.7276382446289	-22.4836959838867	-7.86328220367432	-0.00295288790948689	0.0162028968334198	-0.0104203969240189	0.00906006153672934
1535	92.0263366699219	-22.80837059021	-7.99315214157104	-0.000680167751852423	0.00159255252219737	-0.00977104809135199	0.00321592413820326
1536	91.3769912719727	-23.7823944091797	-7.79834747314453	0.00613799272105098	-0.00717365415766835	-0.0159398596733809	-0.00197886489331722
1537	93.3250350952148	-23.4577198028564	-7.6684775352478	-0.00100484199356288	-0.02697878703475	-0.0126931173726916	0.0168522447347641
1538	92.6756820678711	-22.4836959838867	-7.79834747314453	0.000618529506027699	-0.00912170019000769	-0.0221086721867323	0.00483929552137852
1539	91.3769912719727	-23.1330451965332	-7.47367286682129	-0.00295288790948689	-0.00522560812532902	-0.0126931173726916	-0.00360223650932312
1540	92.6756820678711	-22.1590213775635	-7.6684775352478	-0.00132951640989631	-0.00555028254166245	0.0259431265294552	0.00289124972186983
1541	89.4289398193359	-21.5096740722656	-7.9282169342041	-0.00717365415766835	0.00126787810586393	0.0649040415883064	-0.00847235135734081
1542	92.6756820678711	-21.8343467712402	-7.9282169342041	-0.00425158534198999	-0.00360223650932312	0.0707481801509857	0.000943203864153475
1543	94.6237335205078	-23.1330451965332	-7.86328220367432	0.00516396993771195	0.00938473641872406	0.115877911448479	0.00321592413820326
1544	92.6756820678711	-21.8343467712402	-7.53860807418823	-0.00165419070981443	0.013930176384747	0.185033544898033	-0.0149658378213644
1545	93.3250350952148	-23.4577198028564	-7.4087381362915	0.000618529506027699	0.0191249661147594	0.184059515595436	-0.00197886489331722
1546	95.9224319458008	-23.1330451965332	-7.21393346786499	-0.00912170019000769	0.0295145437121391	0.0853585228323936	-0.00684897974133492
1547	93.3250350952148	-21.8343467712402	-7.9282169342041	-0.00652430532500148	0.0278911720961332	0.0334106348454952	-0.0113944197073579
1548	92.6756820678711	-22.4836959838867	-7.9282169342041	0.00386527273803949	0.0243197549134493	-0.017887907102704	-0.00100484199356288
1549	95.273078918457	-22.4836959838867	-7.73341274261475	-0.00197886489331722	0.0298392176628113	-0.137043386697769	0.00159255252219737
1550	94.6237335205078	-22.4836959838867	-7.6684775352478	0.000293855206109583	0.0233457311987877	-0.241913184523582	-0.00555028254166245
1551	93.9743804931641	-21.1849994659424	-7.53860807418823	-0.00327756232582033	0.0145795252174139	-0.323081761598587	-0.000680167751852423
1552	96.57177734375	-23.7823944091797	-7.01912927627563	-0.00392691092565656	0.000618529506027699	-0.298731207847595	-0.00197886489331722
1553	93.3250350952148	-21.8343467712402	-7.34380340576172	0.00289124972186983	-0.00230353930965066	-0.223731428384781	-0.00555028254166245
1554	93.3250350952148	-22.1590213775635	-7.73341274261475	-0.00327756232582033	-0.00132951640989631	-0.0909396260976791	0.0022419011220336
1555	95.9224319458008	-22.1590213775635	-7.79834747314453	0.000293855206109583	0.00516396993771195	-0.00360223650932312	-0.0026282137259841
1556	93.9743804931641	-21.1849994659424	-8.12302207946777	-0.00425158534198999	-0.0208099745213985	0.00483929552137852	-0.00360223650932312
1557	94.6237335205078	-21.1849994659424	-7.6684775352478	0.000293855206109583	-0.0295761823654175	0.0337353087961674	0.00386527273803949
1558	95.9224319458008	-22.4836959838867	-7.4087381362915	0.0126314787194133	-0.0286021586507559	0.0489950031042099	0.00743668992072344
1559	96.57177734375	-22.80837059021	-7.34380340576172	0.00613799272105098	-0.0211346503347158	0.0564625114202499	0.00613799272105098
1560	96.57177734375	-22.1590213775635	-7.73341274261475	-0.0224333461374044	-0.0221086721867323	0.0265924744307995	-0.00392691092565656
1561	93.9743804931641	-22.1590213775635	-7.60354280471802	-0.0130177913233638	-0.0123684434220195	0.0213976856321096	-0.00425158534198999
1562	96.57177734375	-22.1590213775635	-7.73341274261475	0.00906006153672934	-0.0136671401560307	0.0317872650921345	-0.00879702530801296
1563	93.9743804931641	-20.5356502532959	-8.05808639526367	0.0142548503354192	-0.0240567177534103	0.0347093306481838	0.00841071270406246
1564	96.57177734375	-22.1590213775635	-7.60354280471802	0.00906006153672934	0.00776136433705688	0.0499690249562263	-0.00490093370899558
1565	94.6237335205078	-22.4836959838867	-7.08406400680542	0.00289124972186983	-0.000680167751852423	0.0678261145949364	-0.000355493422830477
1566	94.6237335205078	-21.1849994659424	-7.27886867523193	-0.00522560812532902	0.0123068047687411	0.0463976077735424	-0.00749832857400179
1567	95.273078918457	-22.1590213775635	-7.47367286682129	-0.0130177913233638	0.0116574559360743	0.0415274947881699	-0.00197886489331722
1568	94.6237335205078	-21.5096740722656	-7.6684775352478	-0.00555028254166245	0.0116574559360743	0.0265924744307995	0.00354059832170606
1569	93.9743804931641	-20.5356502532959	-7.86328220367432	-0.00555028254166245	0.0197743140161037	0.00256657530553639	0.0022419011220336
1570	94.6237335205078	-20.5356502532959	-7.6684775352478	-0.0100957229733467	0.01100810803473	-0.0263294391334057	0.00386527273803949
1571	97.2211227416992	-21.5096740722656	-7.4087381362915	-0.0169138833880424	0.0136055024340749	-0.0243813935667276	-0.00132951640989631
1572	94.6237335205078	-21.8343467712402	-7.60354280471802	-0.00360223650932312	0.00548864435404539	0.0142548503354192	0.00191722682211548
1573	95.273078918457	-20.8603248596191	-7.79834747314453	-0.00652430532500148	0.0132808275520802	0.052891094237566	0.00841071270406246
1574	93.3250350952148	-21.8343467712402	-7.6684775352478	-0.0107450718060136	0.0149041991680861	0.100293546915054	0.00126787810586393
1575	93.9743804931641	-20.2109756469727	-7.86328220367432	-0.00197886489331722	0.00841071270406246	0.217825636267662	0.00386527273803949
1576	95.9224319458008	-22.1590213775635	-7.73341274261475	-0.00132951640989631	0.00126787810586393	0.29055267572403	0.00321592413820326
1577	95.9224319458008	-21.5096740722656	-7.47367286682129	-0.00457625929266214	0.00938473641872406	0.311981201171875	0.00386527273803949
1578	95.9224319458008	-21.5096740722656	-7.27886867523193	-0.000355493422830477	0.0217223595827818	0.236656755208969	0.0223717093467712
1579	94.6237335205078	-21.1849994659424	-7.60354280471802	-0.00717365415766835	0.0395794473588467	0.112631164491177	0.0194496400654316
1580	95.273078918457	-21.5096740722656	-7.99315214157104	-0.00782300252467394	0.0395794473588467	0.00873538758605719	-0.000680167751852423
1581	93.9743804931641	-21.5096740722656	-7.73341274261475	-0.00522560812532902	0.0392547734081745	-0.154900476336479	-0.00165419070981443
1582	93.9743804931641	-21.1849994659424	-7.53860807418823	-0.00587495695799589	0.0282158460468054	-0.32048436999321	-3.08191010844894e-05
1583	94.6237335205078	-20.2109756469727	-8.05808639526367	0.00451462110504508	0.0285405199974775	-0.479899495840073	0.00613799272105098
1584	95.273078918457	-21.1849994659424	-7.27886867523193	-0.00327756232582033	0.0295145437121391	-0.512366950511932	-0.00197886489331722
1585	95.273078918457	-22.80837059021	-6.88925933837891	-0.00522560812532902	0.00873538758605719	-0.416263312101364	0.00418994715437293
1586	93.9743804931641	-20.5356502532959	-7.60354280471802	-0.00587495695799589	-0.00327756232582033	-0.231198936700821	-0.00490093370899558
1587	92.6756820678711	-21.1849994659424	-7.34380340576172	-0.00749832857400179	-0.0165892094373703	-0.0532774068415165	-0.00717365415766835
1588	94.6237335205078	-21.5096740722656	-7.34380340576172	0.000293855206109583	-0.0363943427801132	0.036657378077507	0.00581331877037883
1589	95.9224319458008	-21.8343467712402	-7.53860807418823	-0.000680167751852423	-0.0363943427801132	0.0697741582989693	0.0103587592020631
1590	95.273078918457	-21.5096740722656	-7.21393346786499	-3.08191010844894e-05	-0.0266541130840778	0.0162028968334198	0.00516396993771195
1591	94.6237335205078	-20.8603248596191	-7.21393346786499	-0.00132951640989631	-0.0182125810533762	-0.0419138073921204	0.00418994715437293
1592	94.6237335205078	-21.5096740722656	-7.73341274261475	-0.000355493422830477	-0.0201606266200542	-0.0110697457566857	0.00191722682211548
1593	94.6237335205078	-20.8603248596191	-7.6684775352478	0.000618529506027699	-0.0133424662053585	0.0551638156175613	0.00483929552137852
1594	92.0263366699219	-20.8603248596191	-7.86328220367432	-0.0130177913233638	-0.00684897974133492	0.138605117797852	0.00873538758605719
1595	93.9743804931641	-20.2109756469727	-7.60354280471802	0.000943203864153475	-0.00425158534198999	0.173669934272766	0.00126787810586393
1596	95.273078918457	-19.8863010406494	-8.05808639526367	0.0116574559360743	-0.0211346503347158	0.171397224068642	-0.00100484199356288
1597	93.9743804931641	-20.5356502532959	-7.53860807418823	0.000943203864153475	-0.0250307414680719	0.153215453028679	0.000293855206109583
1598	93.9743804931641	-21.8343467712402	-7.4087381362915	0.01100810803473	-0.0305502042174339	0.0993195176124573	0.00256657530553639
1599	93.9743804931641	-19.8863010406494	-7.99315214157104	0.00159255252219737	-0.0159398596733809	0.0145795252174139	0.00386527273803949
1600	91.3769912719727	-20.2109756469727	-7.60354280471802	0.00386527273803949	-0.0162645354866982	-0.0561994761228561	0.00451462110504508
1601	94.6237335205078	-20.5356502532959	-7.6684775352478	-0.00555028254166245	-0.0204853005707264	-0.0545761026442051	-0.00165419070981443
1602	95.9224319458008	-20.8603248596191	-7.73341274261475	0.00191722682211548	-0.0260047651827335	0.0262678004801273	-0.00360223650932312
1603	93.3250350952148	-19.8863010406494	-7.47367286682129	0.00711201597005129	-0.0146411629393697	0.12204672396183	0.00289124972186983
1604	95.9224319458008	-22.1590213775635	-7.53860807418823	0.00548864435404539	-0.0113944197073579	0.126267492771149	0.00646266713738441
1605	94.6237335205078	-20.2109756469727	-7.73341274261475	0.0142548503354192	0.0100340843200684	0.0925013571977615	-0.00619963090866804
1606	95.273078918457	-21.5096740722656	-7.53860807418823	-0.00230353930965066	0.0155535480007529	0.0298392176628113	-0.00522560812532902
1607	93.9743804931641	-21.1849994659424	-7.60354280471802	-0.00782300252467394	0.0178262684494257	-0.03444629535079	0.000943203864153475
1608	94.6237335205078	-19.8863010406494	-8.25289154052734	0.0168522447347641	0.0210730116814375	-0.106848672032356	0.000618529506027699
1609	93.9743804931641	-19.8863010406494	-8.12302207946777	0.000618529506027699	0.0220470335334539	-0.145160242915154	0.000618529506027699
1610	96.57177734375	-20.2109756469727	-8.05808639526367	-0.00392691092565656	0.0233457311987877	-0.0792513489723206	-0.00587495695799589
1611	96.57177734375	-21.1849994659424	-7.21393346786499	0.00418994715437293	0.0178262684494257	-0.0152905117720366	-0.0117190945893526
1612	94.6237335205078	-20.5356502532959	-7.60354280471802	-0.00327756232582033	0.00516396993771195	0.0210730116814375	-0.00295288790948689
1613	93.3250350952148	-19.5616283416748	-7.99315214157104	0.0132808275520802	0.0145795252174139	0.0467222817242146	0.00256657530553639
1614	95.9224319458008	-19.8863010406494	-7.60354280471802	-0.00684897974133492	0.0152288740500808	-0.0227580219507217	-0.00587495695799589
1615	96.57177734375	-20.5356502532959	-7.60354280471802	-0.00555028254166245	0.00678734155371785	-0.0613942667841911	-0.00847235135734081
1616	95.273078918457	-18.9122791290283	-7.79834747314453	-0.00814767740666866	-0.00619963090866804	-0.0990564897656441	-0.00327756232582033
1617	95.273078918457	-20.2109756469727	-7.21393346786499	0.000943203864153475	-0.00912170019000769	-0.114965528249741	0.00191722682211548
1618	96.57177734375	-21.8343467712402	-7.4087381362915	0.00126787810586393	-0.0136671401560307	-0.101653881371021	0.00970941036939621
1619	97.2211227416992	-20.8603248596191	-7.73341274261475	-0.00814767740666866	0.00483929552137852	-0.0639916583895683	0.000293855206109583
1620	94.6237335205078	-19.5616283416748	-7.60354280471802	-0.0139918150380254	-0.00749832857400179	0.0288651939481497	-0.00490093370899558
1621	95.273078918457	-18.5876045227051	-7.86328220367432	-0.00912170019000769	-0.0143164889886975	0.136657059192657	0.000618529506027699
1622	96.57177734375	-19.2369537353516	-8.05808639526367	-0.00652430532500148	-0.00619963090866804	0.174643963575363	-0.00132951640989631
1623	96.57177734375	-19.5616283416748	-7.34380340576172	-0.00197886489331722	0.00159255252219737	0.203215301036835	0.000618529506027699
1624	95.273078918457	-19.8863010406494	-7.47367286682129	-0.00360223650932312	-0.00100484199356288	0.239578828215599	0.00678734155371785
1625	95.9224319458008	-19.2369537353516	-7.79834747314453	-0.00360223650932312	0.0230210572481155	0.217176288366318	-0.00360223650932312
1626	95.9224319458008	-19.2369537353516	-7.79834747314453	-0.00782300252467394	0.0282158460468054	0.120423346757889	-0.0107450718060136
1627	94.6237335205078	-18.5876045227051	-7.53860807418823	-0.0146411629393697	0.0265924744307995	0.0343846566975117	-0.0026282137259841
1628	97.2211227416992	-18.2629299163818	-7.79834747314453	-3.08191010844894e-05	0.0162028968334198	-0.0714591667056084	0.00289124972186983
1629	94.6237335205078	-17.9382553100586	-7.9282169342041	0.00483929552137852	0.020423661917448	-0.206848368048668	-0.0026282137259841
1630	95.273078918457	-18.5876045227051	-7.21393346786499	-0.00132951640989631	0.0246444288641214	-0.234445676207542	-3.08191010844894e-05
1631	95.9224319458008	-19.5616283416748	-7.21393346786499	-0.00425158534198999	0.0022419011220336	-0.224056094884872	0.00418994715437293
1632	95.9224319458008	-18.5876045227051	-7.79834747314453	-0.00100484199356288	0.01100810803473	-0.216263920068741	0.0022419011220336
1633	91.3769912719727	-17.9382553100586	-7.86328220367432	-0.00392691092565656	-0.00230353930965066	-0.183471813797951	0.012956153601408
1634	97.2211227416992	-19.2369537353516	-7.60354280471802	0.01100810803473	0.00126787810586393	-0.126653805375099	-0.00197886489331722
1635	95.9224319458008	-17.2889080047607	-8.05808639526367	0.0123068047687411	-0.0191866029053926	-0.0607449151575565	-0.00197886489331722
1636	95.9224319458008	-18.2629299163818	-7.34380340576172	0.00841071270406246	-0.023407369852066	-0.0253554154187441	-3.08191010844894e-05
1637	97.2211227416992	-18.9122791290283	-7.27886867523193	0.011982130818069	-0.0305502042174339	0.0181509424000978	0.000618529506027699
1638	95.9224319458008	-17.9382553100586	-7.79834747314453	0.0126314787194133	-0.03444629535079	0.0197743140161037	0.000293855206109583
1639	94.6237335205078	-17.2889080047607	-7.60354280471802	0.00289124972186983	-0.0182125810533762	0.0191249661147594	0.0022419011220336
1640	95.9224319458008	-17.9382553100586	-7.34380340576172	-0.0117190945893526	-0.0276281367987394	-0.00165419070981443	0.000943203864153475
1641	96.57177734375	-16.9642333984375	-7.4087381362915	0.00516396993771195	-0.0139918150380254	0.01100810803473	-0.00392691092565656
1642	95.273078918457	-16.6395587921143	-7.60354280471802	-0.00230353930965066	-0.0156151866540313	0.00386527273803949	-0.00555028254166245
1643	97.870475769043	-16.6395587921143	-7.4087381362915	0.00613799272105098	-0.0146411629393697	0.0123068047687411	0.00386527273803949
1644	94.6237335205078	-18.2629299163818	-6.95419406890869	0.000943203864153475	-0.00132951640989631	0.0210730116814375	-0.00814767740666866
1645	95.9224319458008	-16.9642333984375	-7.4087381362915	-0.00197886489331722	0.00548864435404539	0.0197743140161037	0.00386527273803949
1646	92.6756820678711	-16.314884185791	-7.9282169342041	-0.0136671401560307	0.0145795252174139	0.00451462110504508	-0.00132951640989631
1647	93.9743804931641	-15.6655359268188	-7.34380340576172	-0.00490093370899558	0.0155535480007529	0.0171769186854362	-0.0143164889886975
1648	95.9224319458008	-16.6395587921143	-7.79834747314453	-0.00587495695799589	0.0103587592020631	0.00321592413820326	-0.00360223650932312
1649	96.57177734375	-16.6395587921143	-7.6684775352478	-0.0026282137259841	0.0188002903014421	-0.00490093370899558	0.00159255252219737
1650	93.9743804931641	-16.6395587921143	-7.53860807418823	-0.00619963090866804	0.0155535480007529	-0.0107450718060136	-0.00197886489331722
1651	95.273078918457	-16.314884185791	-8.05808639526367	-0.00132951640989631	0.00678734155371785	-0.00165419070981443	-0.00360223650932312
1652	95.9224319458008	-15.6655359268188	-8.12302207946777	-0.00587495695799589	0.0116574559360743	0.000943203864153475	-0.00619963090866804
1653	93.9743804931641	-15.9902095794678	-7.53860807418823	-0.0123684434220195	0.0100340843200684	0.000618529506027699	0.00906006153672934
1654	94.6237335205078	-14.3668384552002	-7.73341274261475	-0.0123684434220195	0.0123068047687411	-0.0100957229733467	0.00581331877037883
1655	95.9224319458008	-15.3408613204956	-8.05808639526367	-0.00555028254166245	-0.000355493422830477	-0.0113944197073579	-0.00717365415766835
1656	96.57177734375	-15.3408613204956	-7.27886867523193	-0.000355493422830477	-0.0143164889886975	-0.00555028254166245	-0.00490093370899558
1657	95.273078918457	-15.9902095794678	-7.14899873733521	0.00418994715437293	-0.0445111989974976	0.00354059832170606	0.00776136433705688
1658	95.273078918457	-15.0161867141724	-7.53860807418823	0.00581331877037883	-0.0113944197073579	0.0165275707840919	0.0022419011220336
1659	92.0263366699219	-13.717490196228	-7.86328220367432	-0.00944637414067984	-0.00717365415766835	0.01100810803473	-0.00392691092565656
1660	93.9743804931641	-13.717490196228	-7.60354280471802	-0.00782300252467394	-0.00684897974133492	0.0155535480007529	-0.0100957229733467
1661	97.2211227416992	-14.3668384552002	-7.99315214157104	-0.0107450718060136	0.00483929552137852	0.00483929552137852	-0.00879702530801296
1662	96.57177734375	-14.6915130615234	-7.53860807418823	-3.08191010844894e-05	-0.0266541130840778	0.0194496400654316	-0.0107450718060136
1663	95.9224319458008	-14.042163848877	-7.73341274261475	-0.00230353930965066	-0.0104203969240189	0.0308132413774729	0.00321592413820326
1664	97.2211227416992	-15.6655359268188	-7.6684775352478	0.00516396993771195	-0.000355493422830477	0.0360080301761627	0.00711201597005129
1665	95.273078918457	-13.0681409835815	-7.99315214157104	-0.00944637414067984	0.0194496400654316	0.0688001364469528	-0.00619963090866804
1666	93.9743804931641	-14.042163848877	-7.53860807418823	-0.00944637414067984	0.0249691028147936	0.0996441915631294	0.00289124972186983
1667	97.870475769043	-14.042163848877	-7.53860807418823	-0.00879702530801296	0.0191249661147594	0.094449408352375	-0.000355493422830477
1668	97.870475769043	-13.0681409835815	-7.99315214157104	0.000293855206109583	0.011982130818069	0.10711170732975	-0.00197886489331722
1669	97.2211227416992	-14.042163848877	-7.4087381362915	0.00126787810586393	0.0259431265294552	0.110358446836472	0.00386527273803949
1670	99.1691741943359	-15.0161867141724	-6.88925933837891	-0.00197886489331722	0.0158782228827477	0.0720468759536743	0.00354059832170606
1671	97.2211227416992	-13.3928155899048	-7.47367286682129	0.00581331877037883	0.0210730116814375	0.00126787810586393	-0.00295288790948689
1672	93.3250350952148	-12.0941181182861	-7.73341274261475	-0.00327756232582033	0.0230210572481155	-0.0454852245748043	0.00516396993771195
1673	95.9224319458008	-13.3928155899048	-7.53860807418823	-0.00230353930965066	0.00970941036939621	-0.0750305876135826	0.00483929552137852
1674	95.9224319458008	-12.0941181182861	-7.73341274261475	0.00256657530553639	0.00483929552137852	-0.0883422344923019	-0.000680167751852423
1675	96.57177734375	-13.717490196228	-7.73341274261475	0.0226963832974434	-0.00425158534198999	-0.0837967917323112	-0.00392691092565656
1676	97.2211227416992	-12.0941181182861	-7.47367286682129	0.00841071270406246	-0.0337969474494457	-0.0847708135843277	-0.00457625929266214
1677	95.273078918457	-13.0681409835815	-7.47367286682129	0.0116574559360743	-0.0208099745213985	-0.0555501282215118	-0.00100484199356288
1678	95.9224319458008	-12.0941181182861	-7.34380340576172	0.0149041991680861	-0.0191866029053926	-0.0311995539814234	-3.08191010844894e-05
1679	95.273078918457	-12.7434673309326	-7.34380340576172	-0.00717365415766835	-0.00977104809135199	-0.0376930385828018	0.00776136433705688
1680	97.2211227416992	-12.7434673309326	-7.73341274261475	0.000943203864153475	-0.0263294391334057	-0.0263294391334057	-0.00879702530801296
1681	95.273078918457	-11.7694435119629	-7.9282169342041	-3.08191010844894e-05	-0.00327756232582033	-0.0292515084147453	-0.00782300252467394
1682	95.9224319458008	-10.7954206466675	-7.6684775352478	0.00711201597005129	-0.00457625929266214	-0.0136671401560307	0.00678734155371785
1683	95.9224319458008	-12.7434673309326	-7.27886867523193	0.00386527273803949	-0.0260047651827335	-0.00490093370899558	-0.000355493422830477
1684	95.273078918457	-11.444769859314	-7.47367286682129	-0.00652430532500148	0.00159255252219737	-0.021459324285388	0.00516396993771195
1685	93.9743804931641	-10.7954206466675	-7.6684775352478	-0.0104203969240189	0.0136055024340749	-0.032173577696085	-0.00457625929266214
1686	95.273078918457	-11.444769859314	-7.6684775352478	-0.00912170019000769	0.0171769186854362	-0.0247060675173998	-0.00457625929266214
1687	95.273078918457	-10.7954206466675	-7.53860807418823	0.000293855206109583	0.0168522447347641	-0.02697878703475	-0.00327756232582033
1688	95.273078918457	-10.7954206466675	-7.86328220367432	0.00126787810586393	0.0132808275520802	-0.0182125810533762	-0.00522560812532902
1689	94.6237335205078	-10.7954206466675	-7.27886867523193	0.000943203864153475	0.00776136433705688	0.00256657530553639	-0.00652430532500148
1690	94.6237335205078	-12.0941181182861	-7.21393346786499	-0.00425158534198999	0.00970941036939621	0.00516396993771195	-0.00327756232582033
1691	95.9224319458008	-10.4707469940186	-7.53860807418823	-0.00327756232582033	0.0155535480007529	0.0106834331527352	-0.0104203969240189
1692	94.6237335205078	-11.444769859314	-7.6684775352478	-0.00587495695799589	0.00776136433705688	0.0262678004801273	-0.00392691092565656
1693	93.9743804931641	-9.82139778137207	-7.9282169342041	0.00548864435404539	0.00386527273803949	0.06393001973629	0.00126787810586393
1694	96.57177734375	-10.7954206466675	-7.73341274261475	0.00451462110504508	0.00256657530553639	0.0775663405656815	0.00483929552137852
1695	94.6237335205078	-10.1460723876953	-7.73341274261475	-0.0026282137259841	-0.00457625929266214	0.0636053457856178	-0.00490093370899558
1696	95.9224319458008	-11.444769859314	-7.01912927627563	0.0022419011220336	-0.0143164889886975	0.0509430468082428	-0.00100484199356288
1697	96.57177734375	-11.7694435119629	-7.14899873733521	0.00256657530553639	-0.0195112787187099	0.0502936989068985	-0.00425158534198999
1698	94.6237335205078	-10.7954206466675	-7.60354280471802	0.00126787810586393	-0.0143164889886975	0.00548864435404539	0.00418994715437293
1699	92.6756820678711	-10.4707469940186	-7.73341274261475	-0.00197886489331722	-0.0156151866540313	-0.032173577696085	-0.00295288790948689
1700	95.273078918457	-11.1200952529907	-7.27886867523193	-0.00165419070981443	-0.00977104809135199	-0.0425631552934647	-0.0104203969240189
1701	97.2211227416992	-10.7954206466675	-7.73341274261475	-0.00425158534198999	-0.021459324285388	-0.0529527328908443	-0.0100957229733467
1702	93.9743804931641	-10.4707469940186	-7.34380340576172	-0.0120437685400248	-0.0152905117720366	-0.0445111989974976	-0.0100957229733467
1703	95.9224319458008	-11.444769859314	-7.21393346786499	-0.00132951640989631	-0.0113944197073579	-0.0256800893694162	0.00126787810586393
1704	94.6237335205078	-10.4707469940186	-7.6684775352478	0.00711201597005129	0.00289124972186983	-0.00295288790948689	0.000618529506027699
1705	93.3250350952148	-10.4707469940186	-7.4087381362915	-0.0117190945893526	0.0113327819854021	-0.00327756232582033	-0.00814767740666866
1706	93.3250350952148	-9.82139778137207	-7.79834747314453	-0.0107450718060136	0.0197743140161037	-0.0208099745213985	-0.00847235135734081
1707	94.6237335205078	-9.82139778137207	-7.86328220367432	-0.0107450718060136	0.0207483377307653	-0.0162645354866982	-0.00879702530801296
1708	94.6237335205078	-10.4707469940186	-7.47367286682129	0.00159255252219737	0.0162028968334198	-0.0117190945893526	-0.00522560812532902
1709	94.6237335205078	-11.444769859314	-7.34380340576172	0.00191722682211548	0.0106834331527352	-0.00555028254166245	0.00289124972186983
1710	93.3250350952148	-11.444769859314	-7.60354280471802	0.0100340843200684	0.0155535480007529	-0.00425158534198999	-0.00197886489331722
1711	92.6756820678711	-9.49672412872314	-7.86328220367432	-0.00490093370899558	0.0149041991680861	0.00256657530553639	-0.00100484199356288
1712	92.6756820678711	-10.4707469940186	-7.79834747314453	-0.00684897974133492	0.0113327819854021	0.00159255252219737	0.00581331877037883
1713	95.273078918457	-10.7954206466675	-7.6684775352478	-0.00490093370899558	0.00776136433705688	0.000618529506027699	-3.08191010844894e-05
1714	93.3250350952148	-9.49672412872314	-7.79834747314453	0.00126787810586393	0.00646266713738441	0.00776136433705688	0.00451462110504508
1715	93.9743804931641	-10.1460723876953	-7.4087381362915	-0.00684897974133492	-0.000680167751852423	-0.00100484199356288	-0.00425158534198999
1716	95.273078918457	-11.7694435119629	-7.27886867523193	0.00646266713738441	-0.0240567177534103	0.0171769186854362	0.00451462110504508
1717	93.9743804931641	-10.4707469940186	-7.79834747314453	0.00191722682211548	-0.0126931173726916	0.0236704051494598	0.00776136433705688
1718	91.3769912719727	-10.1460723876953	-7.60354280471802	0.000618529506027699	-0.0175632312893867	0.00743668992072344	0.00516396993771195
1719	92.6756820678711	-10.1460723876953	-7.73341274261475	0.000618529506027699	-0.00977104809135199	0.00906006153672934	0.00776136433705688
1720	93.3250350952148	-9.49672412872314	-7.99315214157104	-0.00100484199356288	-0.0126931173726916	-0.000680167751852423	-0.00327756232582033
1721	94.6237335205078	-11.1200952529907	-7.86328220367432	-0.00587495695799589	-0.0159398596733809	-0.00717365415766835	-0.00977104809135199
1722	95.9224319458008	-11.1200952529907	-7.4087381362915	0.00386527273803949	-0.0172385573387146	0.00126787810586393	-0.00457625929266214
1723	93.9743804931641	-10.7954206466675	-7.4087381362915	0.000293855206109583	-0.00782300252467394	0.00191722682211548	-0.000355493422830477
1724	94.6237335205078	-11.1200952529907	-7.53860807418823	0.000943203864153475	0.00256657530553639	0.00159255252219737	0.00451462110504508
1725	93.3250350952148	-10.7954206466675	-7.9282169342041	-0.00587495695799589	0.00354059832170606	-0.00879702530801296	-0.00392691092565656
1726	92.6756820678711	-10.4707469940186	-7.60354280471802	-0.00165419070981443	0.0145795252174139	-0.0133424662053585	-0.0133424662053585
1727	94.6237335205078	-10.7954206466675	-7.99315214157104	-0.00327756232582033	0.00970941036939621	-0.0162645354866982	-0.0130177913233638
1728	95.273078918457	-11.1200952529907	-7.53860807418823	0.00256657530553639	0.00906006153672934	-0.00684897974133492	0.000293855206109583
1729	93.9743804931641	-11.7694435119629	-7.47367286682129	0.00646266713738441	0.00548864435404539	0.000293855206109583	0.0022419011220336
1730	94.6237335205078	-11.1200952529907	-7.21393346786499	-0.00490093370899558	0.011982130818069	-0.00652430532500148	0.00159255252219737
1731	91.3769912719727	-11.444769859314	-7.6684775352478	-0.00912170019000769	0.0155535480007529	-0.00197886489331722	-0.00425158534198999
1732	91.3769912719727	-10.7954206466675	-7.86328220367432	-0.000355493422830477	0.01100810803473	0.00354059832170606	0.00548864435404539
1733	93.3250350952148	-11.444769859314	-7.6684775352478	-0.0026282137259841	0.00159255252219737	0.00354059832170606	-0.00100484199356288
1734	92.6756820678711	-10.4707469940186	-7.9282169342041	0.00418994715437293	0.00354059832170606	0.000618529506027699	0.000618529506027699
1735	91.3769912719727	-11.1200952529907	-7.27886867523193	-0.00295288790948689	-0.00132951640989631	-0.00197886489331722	-0.0026282137259841
1736	91.3769912719727	-11.7694435119629	-7.47367286682129	0.00581331877037883	-0.0250307414680719	0.011982130818069	-0.00814767740666866
1737	90.0782928466797	-10.7954206466675	-7.9282169342041	-0.00230353930965066	-0.0204853005707264	0.00873538758605719	0.00548864435404539
1738	88.130241394043	-11.1200952529907	-7.6684775352478	0.00354059832170606	-0.0113944197073579	0.011982130818069	-0.000355493422830477
1739	91.3769912719727	-11.7694435119629	-7.60354280471802	0.00483929552137852	-0.00782300252467394	0.00516396993771195	0.00743668992072344
1740	91.3769912719727	-11.7694435119629	-7.53860807418823	-0.00100484199356288	-0.0162645354866982	-0.00684897974133492	0.00289124972186983
1741	90.7276382446289	-10.4707469940186	-7.34380340576172	-0.00295288790948689	-0.0146411629393697	0.000293855206109583	-0.00457625929266214
1742	91.3769912719727	-11.444769859314	-7.21393346786499	0.00191722682211548	-0.0182125810533762	-3.08191010844894e-05	0.00159255252219737
1743	91.3769912719727	-12.4187927246094	-7.21393346786499	0.00711201597005129	-0.00360223650932312	-0.00555028254166245	0.00451462110504508
1744	88.7795944213867	-10.4707469940186	-7.6684775352478	-0.00230353930965066	0.00386527273803949	0.00548864435404539	0.00451462110504508
1745	90.0782928466797	-10.7954206466675	-7.60354280471802	-0.00814767740666866	0.0171769186854362	-0.0152905117720366	0.00483929552137852
1746	91.3769912719727	-11.7694435119629	-7.34380340576172	-0.00749832857400179	0.020423661917448	-0.0156151866540313	-0.000680167751852423
1747	92.0263366699219	-11.444769859314	-7.6684775352478	-0.000680167751852423	0.0175015944987535	-0.0198359526693821	0.00126787810586393
1748	91.3769912719727	-12.0941181182861	-7.34380340576172	0.00191722682211548	0.0106834331527352	-0.00717365415766835	-0.00522560812532902
1749	92.0263366699219	-13.3928155899048	-7.01912927627563	0.00873538758605719	0.0162028968334198	-0.00490093370899558	0.00613799272105098
1750	90.7276382446289	-11.444769859314	-7.08406400680542	-0.00100484199356288	0.0181509424000978	-0.0146411629393697	-0.00457625929266214
1751	86.8315505981445	-11.1200952529907	-7.79834747314453	-0.000680167751852423	0.0220470335334539	-0.00490093370899558	0.000618529506027699
1752	92.0263366699219	-12.0941181182861	-8.05808639526367	-0.00652430532500148	0.00841071270406246	-0.00230353930965066	0.00711201597005129
1753	88.7795944213867	-11.1200952529907	-7.86328220367432	0.00386527273803949	0.0103587592020631	0.0022419011220336	0.000943203864153475
1754	88.7795944213867	-11.1200952529907	-7.79834747314453	-0.000355493422830477	0.00289124972186983	-0.00522560812532902	0.00159255252219737
1755	90.0782928466797	-12.4187927246094	-7.53860807418823	0.00613799272105098	-0.0224333461374044	0.00516396993771195	0.00289124972186983
1756	88.7795944213867	-12.0941181182861	-7.34380340576172	-0.00490093370899558	-0.00977104809135199	0.00970941036939621	-0.00912170019000769
1757	88.7795944213867	-12.0941181182861	-7.4087381362915	0.000293855206109583	-0.0188619289547205	0.013930176384747	0.00418994715437293
1758	89.4289398193359	-12.4187927246094	-8.05808639526367	0.00289124972186983	-0.0143164889886975	0.00938473641872406	0.00321592413820326
1759	88.7795944213867	-10.7954206466675	-7.99315214157104	0.00873538758605719	-0.00977104809135199	0.00354059832170606	0.00776136433705688
1760	89.4289398193359	-11.444769859314	-7.79834747314453	-0.000355493422830477	-0.00879702530801296	-0.0156151866540313	0.0022419011220336
1761	90.0782928466797	-12.4187927246094	-7.60354280471802	-0.00132951640989631	-0.0117190945893526	0.00321592413820326	-0.0104203969240189
1762	89.4289398193359	-14.042163848877	-7.08406400680542	0.00289124972186983	-0.0201606266200542	-0.00555028254166245	-0.00327756232582033
1763	88.7795944213867	-11.7694435119629	-7.53860807418823	0.000943203864153475	-0.00782300252467394	-0.000355493422830477	0.00451462110504508
1764	87.4808959960938	-12.4187927246094	-7.73341274261475	-0.0107450718060136	0.0152288740500808	-0.00327756232582033	0.00516396993771195
1765	86.1821975708008	-12.0941181182861	-7.6684775352478	-0.00360223650932312	0.01100810803473	-0.00749832857400179	-0.00165419070981443
1766	89.4289398193359	-12.7434673309326	-7.99315214157104	-0.00522560812532902	0.0194496400654316	-0.017887907102704	-0.00522560812532902
1767	88.7795944213867	-11.7694435119629	-8.18795680999756	-0.00327756232582033	0.0149041991680861	-0.0117190945893526	0.000618529506027699
1768	88.130241394043	-11.444769859314	-7.9282169342041	-0.00490093370899558	0.0171769186854362	-0.0136671401560307	-0.00717365415766835
1769	86.8315505981445	-12.0941181182861	-7.79834747314453	0.000618529506027699	0.0175015944987535	-3.08191010844894e-05	-3.08191010844894e-05
1770	89.4289398193359	-12.4187927246094	-7.47367286682129	-0.000680167751852423	0.0175015944987535	-0.00392691092565656	0.00126787810586393
1771	86.8315505981445	-12.4187927246094	-7.47367286682129	-0.0149658378213644	0.0116574559360743	-0.00230353930965066	-0.00100484199356288
1772	88.130241394043	-11.7694435119629	-7.53860807418823	0.00321592413820326	0.00451462110504508	0.00938473641872406	-0.000680167751852423
1773	88.7795944213867	-12.7434673309326	-7.53860807418823	0.00808603875339031	0.00321592413820326	0.00289124972186983	0.00191722682211548
1774	88.7795944213867	-12.0941181182861	-7.34380340576172	0.00873538758605719	0.01100810803473	-0.00814767740666866	0.00808603875339031
1775	87.4808959960938	-13.3928155899048	-7.34380340576172	-0.00132951640989631	-0.0156151866540313	0.00516396993771195	0.00159255252219737
1776	89.4289398193359	-12.0941181182861	-7.47367286682129	0.00321592413820326	-0.021459324285388	0.01100810803473	0.00548864435404539
1777	84.8834991455078	-10.7954206466675	-7.86328220367432	-0.0146411629393697	-0.0146411629393697	0.0136055024340749	0.00126787810586393
1778	85.5328521728516	-10.7954206466675	-7.60354280471802	0.00743668992072344	-0.0201606266200542	0.0142548503354192	0.013930176384747
1779	88.7795944213867	-12.0941181182861	-7.9282169342041	0.00678734155371785	-0.00684897974133492	-0.00490093370899558	0.00451462110504508
1780	87.4808959960938	-12.0941181182861	-7.6684775352478	0.00126787810586393	-0.0130177913233638	-0.0113944197073579	-0.00522560812532902
1781	86.8315505981445	-11.7694435119629	-7.6684775352478	-0.00197886489331722	-0.0162645354866982	0.00191722682211548	-0.00782300252467394
1782	87.4808959960938	-11.7694435119629	-7.6684775352478	-0.000355493422830477	-0.0169138833880424	0.00256657530553639	0.00126787810586393
1783	87.4808959960938	-11.1200952529907	-7.27886867523193	0.0165275707840919	-0.0188619289547205	-0.00295288790948689	-0.00100484199356288
1784	84.8834991455078	-11.1200952529907	-7.86328220367432	-0.00684897974133492	0.0162028968334198	-0.000355493422830477	0.00191722682211548
1785	89.4289398193359	-11.1200952529907	-7.60354280471802	-0.00360223650932312	0.0200989879667759	-0.0117190945893526	-0.00587495695799589
1786	86.1821975708008	-10.4707469940186	-7.9282169342041	0.000618529506027699	0.0155535480007529	-0.0204853005707264	-0.00912170019000769
1787	86.8315505981445	-11.7694435119629	-7.34380340576172	-0.000680167751852423	0.0171769186854362	-0.0156151866540313	-0.000680167751852423
1788	88.130241394043	-13.0681409835815	-7.47367286682129	0.00743668992072344	0.012956153601408	-0.0165892094373703	0.000293855206109583
1789	86.8315505981445	-10.7954206466675	-7.34380340576172	0.00321592413820326	0.0175015944987535	-0.00165419070981443	-0.000680167751852423
1790	85.5328521728516	-10.7954206466675	-7.6684775352478	-0.00360223650932312	0.0210730116814375	-0.0123684434220195	-0.00100484199356288
1791	86.1821975708008	-11.7694435119629	-7.99315214157104	-0.0107450718060136	0.0233457311987877	-0.00360223650932312	0.00581331877037883
1792	86.8315505981445	-11.444769859314	-7.47367286682129	-0.00197886489331722	0.0136055024340749	0.00386527273803949	-0.00392691092565656
1793	85.5328521728516	-10.7954206466675	-8.18795680999756	-0.00327756232582033	0.0142548503354192	-0.00814767740666866	0.00159255252219737
1794	86.1821975708008	-10.4707469940186	-7.79834747314453	-0.00230353930965066	0.0106834331527352	-0.00425158534198999	0.00711201597005129
1795	84.8834991455078	-11.7694435119629	-7.6684775352478	0.00256657530553639	-0.00944637414067984	-0.00230353930965066	0.00289124972186983
1796	84.8834991455078	-10.7954206466675	-7.21393346786499	-0.00295288790948689	-0.00392691092565656	0.00386527273803949	-0.00327756232582033
1797	85.5328521728516	-11.7694435119629	-7.60354280471802	0.0022419011220336	-0.032173577696085	0.00743668992072344	0.00743668992072344
1798	86.1821975708008	-11.7694435119629	-7.9282169342041	0.00646266713738441	-0.00912170019000769	0.0149041991680861	0.00483929552137852
1799	84.8834991455078	-10.4707469940186	-7.99315214157104	0.00613799272105098	-0.00555028254166245	0.0022419011220336	0.0113327819854021
1800	86.8315505981445	-10.4707469940186	-7.9282169342041	0.000943203864153475	-0.0143164889886975	-0.00392691092565656	0.000618529506027699
1801	85.5328521728516	-11.1200952529907	-7.53860807418823	-0.00295288790948689	-0.00295288790948689	-0.00749832857400179	-0.00912170019000769
1802	86.8315505981445	-12.4187927246094	-7.21393346786499	0.00873538758605719	-0.0110697457566857	0.00483929552137852	-0.00132951640989631
1803	85.5328521728516	-10.4707469940186	-7.6684775352478	0.0100340843200684	-0.00392691092565656	-0.00360223650932312	0.0100340843200684
1804	84.2341537475586	-11.1200952529907	-7.6684775352478	-0.0026282137259841	0.0113327819854021	-0.00392691092565656	-0.0026282137259841
1805	84.2341537475586	-10.7954206466675	-7.73341274261475	0.00126787810586393	0.012956153601408	-0.0133424662053585	0.000293855206109583
1806	87.4808959960938	-10.7954206466675	-7.86328220367432	-0.00619963090866804	0.0278911720961332	-0.0266541130840778	-0.0117190945893526
1807	87.4808959960938	-10.1460723876953	-7.86328220367432	-0.000355493422830477	0.0207483377307653	-0.0146411629393697	-0.0152905117720366
1808	86.1821975708008	-11.1200952529907	-7.73341274261475	0.0175015944987535	0.011982130818069	-0.0149658378213644	0.00289124972186983
1809	87.4808959960938	-11.7694435119629	-7.27886867523193	0.00906006153672934	0.025618452578783	-0.0110697457566857	-0.00587495695799589
1810	85.5328521728516	-10.7954206466675	-7.73341274261475	-3.08191010844894e-05	0.0197743140161037	-0.0143164889886975	0.00191722682211548
1811	83.5848083496094	-9.82139778137207	-7.6684775352478	-0.0169138833880424	0.0220470335334539	-0.00457625929266214	-0.00977104809135199
1812	86.1821975708008	-10.4707469940186	-7.9282169342041	-0.00749832857400179	0.013930176384747	-0.00295288790948689	0.00386527273803949
1813	86.8315505981445	-10.7954206466675	-7.53860807418823	0.00418994715437293	0.0126314787194133	0.00451462110504508	-0.00100484199356288
1814	86.1821975708008	-11.444769859314	-7.4087381362915	0.00289124972186983	0.00159255252219737	-0.00100484199356288	0.00841071270406246
1815	86.8315505981445	-12.4187927246094	-7.14899873733521	-0.000355493422830477	-0.00717365415766835	0.00418994715437293	0.00289124972186983
1816	86.1821975708008	-11.1200952529907	-7.34380340576172	-0.0026282137259841	-0.0182125810533762	0.0103587592020631	0.00191722682211548
1817	81.6367568969727	-9.82139778137207	-7.47367286682129	-0.0139918150380254	-0.00132951640989631	0.00841071270406246	0.00581331877037883
1818	85.5328521728516	-10.4707469940186	-7.53860807418823	0.00126787810586393	-0.00619963090866804	0.00613799272105098	0.0116574559360743
1819	85.5328521728516	-10.4707469940186	-7.6684775352478	0.000618529506027699	-0.00814767740666866	0.00191722682211548	0.00289124972186983
1820	85.5328521728516	-11.1200952529907	-7.21393346786499	0.000943203864153475	-0.0198359526693821	-0.00555028254166245	0.00841071270406246
1821	84.8834991455078	-11.444769859314	-7.73341274261475	-0.0146411629393697	0.00159255252219737	-0.00100484199356288	-0.00197886489331722
1822	84.8834991455078	-9.82139778137207	-7.53860807418823	-0.00197886489331722	-0.0221086721867323	-0.00847235135734081	-3.08191010844894e-05
1823	84.8834991455078	-11.1200952529907	-7.4087381362915	-0.00360223650932312	0.000618529506027699	0.00126787810586393	0.013930176384747
1824	84.2341537475586	-10.1460723876953	-7.9282169342041	-0.00847235135734081	0.00938473641872406	-0.00295288790948689	0.00483929552137852
1825	87.4808959960938	-10.1460723876953	-7.9282169342041	-0.00814767740666866	0.0230210572481155	-0.0182125810533762	-0.00230353930965066
1826	84.2341537475586	-9.82139778137207	-8.05808639526367	-0.00457625929266214	0.0236704051494598	-0.0198359526693821	-0.00360223650932312
1827	88.130241394043	-11.1200952529907	-7.53860807418823	-0.0123684434220195	0.0175015944987535	-0.0165892094373703	-0.00230353930965066
1828	86.8315505981445	-11.7694435119629	-7.34380340576172	0.00256657530553639	0.013930176384747	-0.00977104809135199	-0.00619963090866804
1829	85.5328521728516	-10.1460723876953	-7.21393346786499	-0.00652430532500148	0.0259431265294552	-0.00749832857400179	-0.00100484199356288
1830	83.5848083496094	-9.82139778137207	-7.79834747314453	-0.0156151866540313	0.0210730116814375	-0.00197886489331722	-0.000680167751852423
1831	86.8315505981445	-9.49672412872314	-8.05808639526367	-0.00814767740666866	0.0200989879667759	0.0022419011220336	-0.00652430532500148
1832	86.8315505981445	-10.7954206466675	-7.6684775352478	-0.00197886489331722	0.0142548503354192	-0.00295288790948689	0.00548864435404539
1833	86.1821975708008	-10.1460723876953	-7.60354280471802	0.00289124972186983	0.0142548503354192	-0.00327756232582033	0.00354059832170606
1834	85.5328521728516	-10.4707469940186	-7.73341274261475	-0.00522560812532902	-0.00230353930965066	-0.00425158534198999	0.00418994715437293
1835	86.8315505981445	-10.4707469940186	-7.53860807418823	-3.08191010844894e-05	-0.00619963090866804	0.00938473641872406	0.000618529506027699
1836	84.2341537475586	-10.1460723876953	-7.47367286682129	-0.00522560812532902	-0.00847235135734081	0.00321592413820326	0.00321592413820326
1837	85.5328521728516	-10.4707469940186	-7.73341274261475	-0.00392691092565656	-0.0240567177534103	0.0165275707840919	-0.00684897974133492
1838	86.8315505981445	-10.7954206466675	-7.79834747314453	0.00321592413820326	-0.021459324285388	0.01100810803473	0.00970941036939621
1839	88.130241394043	-10.4707469940186	-7.99315214157104	0.00483929552137852	0.00548864435404539	0.000943203864153475	0.00776136433705688
1840	87.4808959960938	-11.1200952529907	-7.86328220367432	0.00256657530553639	-0.000680167751852423	-0.00295288790948689	-0.00749832857400179
1841	86.1821975708008	-12.0941181182861	-7.27886867523193	0.00776136433705688	-0.0156151866540313	-0.00977104809135199	-0.00230353930965066
1842	87.4808959960938	-11.1200952529907	-7.21393346786499	-0.00684897974133492	-0.0126931173726916	-0.00165419070981443	-0.00165419070981443
1843	82.2861099243164	-9.49672412872314	-7.79834747314453	0.00321592413820326	-0.00327756232582033	0.000293855206109583	-0.00197886489331722
1844	87.4808959960938	-11.444769859314	-7.73341274261475	0.00289124972186983	-0.000355493422830477	-0.0026282137259841	-3.08191010844894e-05
1845	86.8315505981445	-10.4707469940186	-8.05808639526367	0.00386527273803949	0.00938473641872406	-0.0139918150380254	-0.00587495695799589
1846	86.8315505981445	-11.1200952529907	-7.21393346786499	-0.00327756232582033	0.0136055024340749	-0.0120437685400248	-0.0156151866540313
1847	86.8315505981445	-11.7694435119629	-7.6684775352478	0.00483929552137852	0.00418994715437293	-0.0100957229733467	-0.00327756232582033
1848	87.4808959960938	-11.7694435119629	-7.34380340576172	0.0022419011220336	0.0178262684494257	-0.0126931173726916	0.00191722682211548
1849	86.1821975708008	-10.7954206466675	-7.34380340576172	-3.08191010844894e-05	0.0149041991680861	-0.00847235135734081	-0.00327756232582033
1850	85.5328521728516	-11.444769859314	-7.73341274261475	-0.00425158534198999	0.0262678004801273	-0.00652430532500148	0.00126787810586393
1851	86.8315505981445	-10.7954206466675	-7.9282169342041	0.00321592413820326	0.0142548503354192	-0.00425158534198999	0.00418994715437293
1852	86.8315505981445	-10.7954206466675	-8.25289154052734	-0.000680167751852423	0.0149041991680861	0.00743668992072344	-0.00912170019000769
1853	85.5328521728516	-10.4707469940186	-7.47367286682129	-0.000355493422830477	0.00451462110504508	0.00743668992072344	0.00873538758605719
1854	86.8315505981445	-13.0681409835815	-7.47367286682129	-0.00230353930965066	-0.00652430532500148	0.00386527273803949	0.00126787810586393
1855	84.2341537475586	-10.4707469940186	-7.47367286682129	0.000293855206109583	-0.0104203969240189	0.00289124972186983	-0.00457625929266214
1856	84.2341537475586	-11.1200952529907	-7.60354280471802	-0.00782300252467394	0.00743668992072344	0.00548864435404539	0.00938473641872406
1857	85.5328521728516	-10.7954206466675	-7.9282169342041	-0.00555028254166245	-0.0237320438027382	0.0113327819854021	0.00159255252219737
1858	85.5328521728516	-11.1200952529907	-7.86328220367432	0.00776136433705688	-0.00392691092565656	0.00711201597005129	0.00743668992072344
1859	87.4808959960938	-12.0941181182861	-7.53860807418823	0.00256657530553639	-0.0195112787187099	0.00873538758605719	-3.08191010844894e-05
1860	88.130241394043	-12.4187927246094	-7.4087381362915	-0.00132951640989631	-0.0159398596733809	-0.00327756232582033	0.00159255252219737
1861	86.1821975708008	-12.0941181182861	-7.27886867523193	0.000943203864153475	-0.00100484199356288	-0.00522560812532902	-0.00522560812532902
1862	84.8834991455078	-10.4707469940186	-7.08406400680542	-0.00652430532500148	-0.0126931173726916	-0.00100484199356288	-0.00295288790948689
1863	82.9354553222656	-10.7954206466675	-7.79834747314453	-0.000355493422830477	-0.00327756232582033	-0.00490093370899558	0.00808603875339031
1864	86.8315505981445	-11.444769859314	-7.47367286682129	-0.00165419070981443	0.00159255252219737	0.00126787810586393	0.00191722682211548
1865	84.8834991455078	-10.7954206466675	-7.86328220367432	-0.00879702530801296	0.0213976856321096	-0.00555028254166245	0.0022419011220336
1866	86.1821975708008	-11.1200952529907	-7.53860807418823	-0.00197886489331722	0.020423661917448	-0.0208099745213985	-0.00457625929266214
1867	84.8834991455078	-12.0941181182861	-7.73341274261475	-0.00619963090866804	0.0116574559360743	-0.00555028254166245	-0.0117190945893526
1868	83.5848083496094	-10.7954206466675	-7.4087381362915	-0.00522560812532902	0.0149041991680861	-0.00814767740666866	-0.0104203969240189
1869	82.2861099243164	-11.1200952529907	-7.53860807418823	-0.0107450718060136	0.0171769186854362	-0.0107450718060136	-0.000355493422830477
1870	86.8315505981445	-10.4707469940186	-7.99315214157104	0.000293855206109583	0.0145795252174139	-0.00425158534198999	-0.00944637414067984
1871	86.8315505981445	-11.7694435119629	-7.86328220367432	-0.000355493422830477	0.0207483377307653	-0.00652430532500148	-0.000355493422830477
1872	86.1821975708008	-12.0941181182861	-7.60354280471802	-0.00490093370899558	0.0168522447347641	-0.00197886489331722	-0.00652430532500148
1873	86.1821975708008	-11.1200952529907	-7.6684775352478	0.00906006153672934	0.00906006153672934	-0.000355493422830477	-0.00165419070981443
1874	86.1821975708008	-12.4187927246094	-7.34380340576172	0.00256657530553639	0.00256657530553639	0.00613799272105098	-0.00327756232582033
1875	86.1821975708008	-11.7694435119629	-7.34380340576172	0.00418994715437293	0.00126787810586393	0.00873538758605719	0.00159255252219737
1876	82.9354553222656	-10.4707469940186	-7.9282169342041	-0.0240567177534103	0.00516396993771195	0.00808603875339031	-0.00197886489331722
1877	85.5328521728516	-10.7954206466675	-7.9282169342041	0.0207483377307653	-0.0120437685400248	0.0200989879667759	-0.000680167751852423
1878	85.5328521728516	-10.7954206466675	-7.9282169342041	0.0142548503354192	-0.0146411629393697	0.0103587592020631	0.00159255252219737
1879	85.5328521728516	-10.4707469940186	-7.79834747314453	-0.00132951640989631	-0.0117190945893526	0.00126787810586393	-0.00392691092565656
1880	85.5328521728516	-11.7694435119629	-7.79834747314453	0.00808603875339031	-0.0139918150380254	-0.000355493422830477	-0.00295288790948689
1881	87.4808959960938	-11.7694435119629	-7.21393346786499	-0.00457625929266214	-0.00132951640989631	-0.00684897974133492	-0.00165419070981443
1882	84.2341537475586	-11.7694435119629	-7.47367286682129	-0.0107450718060136	-0.0204853005707264	0.000618529506027699	-0.000680167751852423
1883	86.8315505981445	-10.7954206466675	-7.99315214157104	0.0113327819854021	-0.0159398596733809	0.00386527273803949	0.00743668992072344
1884	89.4289398193359	-12.0941181182861	-7.79834747314453	0.00451462110504508	0.00191722682211548	-0.00327756232582033	0.00483929552137852
1885	86.8315505981445	-10.4707469940186	-8.05808639526367	-0.00100484199356288	0.00548864435404539	-0.0133424662053585	-0.000680167751852423
1886	88.130241394043	-11.7694435119629	-7.47367286682129	-0.00165419070981443	0.012956153601408	-0.0110697457566857	-0.0104203969240189
1887	87.4808959960938	-11.7694435119629	-7.60354280471802	0.00646266713738441	0.00873538758605719	-0.0143164889886975	0.00126787810586393
1888	86.8315505981445	-10.7954206466675	-7.21393346786499	0.00191722682211548	0.0100340843200684	-0.0156151866540313	0.0022419011220336
1889	84.8834991455078	-10.7954206466675	-7.60354280471802	-0.00165419070981443	0.0249691028147936	-0.00165419070981443	0.00321592413820326
1890	87.4808959960938	-10.7954206466675	-7.9282169342041	0.00906006153672934	0.0165275707840919	-0.00977104809135199	0.00191722682211548
1891	86.8315505981445	-10.7954206466675	-7.86328220367432	0.00386527273803949	0.0197743140161037	-0.0107450718060136	-0.0026282137259841
1892	86.8315505981445	-10.7954206466675	-7.79834747314453	0.00159255252219737	0.0100340843200684	0.00256657530553639	-0.00230353930965066
1893	88.130241394043	-13.3928155899048	-7.47367286682129	0.00289124972186983	-0.0117190945893526	0.00321592413820326	0.0116574559360743
1894	87.4808959960938	-10.4707469940186	-7.47367286682129	0.00126787810586393	0.00256657530553639	-0.00230353930965066	0.000943203864153475
1895	86.1821975708008	-11.7694435119629	-7.47367286682129	-0.00684897974133492	-0.0152905117720366	0.00548864435404539	0.00808603875339031
1896	87.4808959960938	-10.1460723876953	-7.9282169342041	-0.00100484199356288	-0.0240567177534103	0.000293855206109583	0.00159255252219737
1897	88.130241394043	-10.1460723876953	-8.05808639526367	-0.000680167751852423	-0.0182125810533762	0.0103587592020631	0.000943203864153475
1898	86.8315505981445	-10.1460723876953	-7.9282169342041	0.00354059832170606	-0.017887907102704	0.0113327819854021	0.00646266713738441
1899	88.130241394043	-10.7954206466675	-7.73341274261475	0.0188002903014421	-0.00457625929266214	-0.00197886489331722	0.00126787810586393
1900	88.7795944213867	-12.0941181182861	-7.47367286682129	0.0022419011220336	-0.0279528107494116	0.000293855206109583	-0.00100484199356288
1901	88.7795944213867	-11.1200952529907	-7.34380340576172	-0.00522560812532902	-0.00425158534198999	0.000293855206109583	-0.00847235135734081
1902	84.8834991455078	-10.1460723876953	-7.9282169342041	-0.0208099745213985	-0.00814767740666866	-0.00132951640989631	-0.00327756232582033
1903	90.0782928466797	-10.7954206466675	-7.6684775352478	-0.00457625929266214	-0.00619963090866804	-0.00392691092565656	0.0103587592020631
1904	87.4808959960938	-9.49672412872314	-8.25289154052734	-0.00652430532500148	0.00581331877037883	-0.0026282137259841	0.000293855206109583
1905	88.7795944213867	-10.7954206466675	-7.47367286682129	-0.00652430532500148	0.0136055024340749	-0.0120437685400248	0.00613799272105098
1906	88.130241394043	-11.444769859314	-7.60354280471802	-0.00879702530801296	0.0126314787194133	-0.0113944197073579	-0.00847235135734081
1907	88.7795944213867	-10.4707469940186	-7.34380340576172	-0.0117190945893526	0.0236704051494598	-0.00522560812532902	-0.00879702530801296
1908	86.1821975708008	-10.4707469940186	-7.60354280471802	-0.0100957229733467	0.00678734155371785	-0.0143164889886975	0.00289124972186983
1909	87.4808959960938	-9.82139778137207	-8.05808639526367	0.000943203864153475	0.0178262684494257	-0.00490093370899558	-0.00132951640989631
1910	87.4808959960938	-9.49672412872314	-8.12302207946777	-0.000355493422830477	0.0165275707840919	-0.0026282137259841	-3.08191010844894e-05
1911	88.130241394043	-9.82139778137207	-7.86328220367432	-0.00425158534198999	0.0149041991680861	-0.000355493422830477	-0.00295288790948689
1912	88.7795944213867	-11.1200952529907	-7.60354280471802	-0.00100484199356288	0.0106834331527352	-0.0026282137259841	-0.000355493422830477
1913	88.7795944213867	-11.1200952529907	-7.47367286682129	0.00548864435404539	-0.00230353930965066	0.00256657530553639	0.00646266713738441
1914	88.130241394043	-9.1720495223999	-7.4087381362915	-0.00295288790948689	-0.00197886489331722	0.000293855206109583	-3.08191010844894e-05
1915	86.8315505981445	-10.1460723876953	-7.60354280471802	-0.00652430532500148	0.000293855206109583	0.00289124972186983	0.00711201597005129
1916	89.4289398193359	-9.82139778137207	-7.73341274261475	0.00256657530553639	-0.0201606266200542	0.00678734155371785	0.00321592413820326
1917	88.7795944213867	-10.4707469940186	-7.9282169342041	-0.000680167751852423	-0.0182125810533762	0.0106834331527352	0.00386527273803949
1918	90.0782928466797	-10.1460723876953	-7.53860807418823	0.00970941036939621	-0.0211346503347158	0.0197743140161037	0.00776136433705688
1919	89.4289398193359	-10.7954206466675	-7.4087381362915	0.00646266713738441	-0.0165892094373703	0.000618529506027699	-0.000355493422830477
1920	87.4808959960938	-9.1720495223999	-7.27886867523193	0.0022419011220336	-0.0230826959013939	0.000618529506027699	-0.00587495695799589
1921	86.8315505981445	-10.1460723876953	-7.08406400680542	-0.0120437685400248	-0.0100957229733467	-0.00619963090866804	-0.00684897974133492
1922	87.4808959960938	-8.84737491607666	-7.73341274261475	-0.00522560812532902	-0.017887907102704	0.00159255252219737	-0.00814767740666866
1923	88.7795944213867	-9.1720495223999	-7.6684775352478	0.00483929552137852	-0.00587495695799589	0.00289124972186983	-0.000680167751852423
1924	89.4289398193359	-9.1720495223999	-7.86328220367432	0.0100340843200684	0.00678734155371785	-0.00490093370899558	0.000618529506027699
1925	89.4289398193359	-9.49672412872314	-7.53860807418823	-0.00360223650932312	0.00321592413820326	-0.00944637414067984	-0.00684897974133492
1926	90.0782928466797	-11.1200952529907	-7.4087381362915	-0.00652430532500148	0.00906006153672934	-0.0182125810533762	-0.000355493422830477
1927	88.130241394043	-9.1720495223999	-7.53860807418823	-0.00327756232582033	0.0116574559360743	-0.0110697457566857	-0.00295288790948689
1928	84.8834991455078	-8.52270030975342	-7.86328220367432	-0.00652430532500148	0.0103587592020631	-0.0143164889886975	0.00776136433705688
1929	88.130241394043	-8.84737491607666	-7.86328220367432	-0.00327756232582033	0.0149041991680861	-0.0104203969240189	-3.08191010844894e-05
1930	90.0782928466797	-9.82139778137207	-8.18795680999756	-0.00392691092565656	0.01100810803473	-0.00555028254166245	-0.00295288790948689
1931	89.4289398193359	-9.49672412872314	-7.73341274261475	-0.00100484199356288	0.00906006153672934	-0.00814767740666866	0.00516396993771195
1932	87.4808959960938	-9.49672412872314	-7.6684775352478	-0.00684897974133492	0.00354059832170606	-0.00457625929266214	0.00451462110504508
1933	88.7795944213867	-10.4707469940186	-7.60354280471802	0.00354059832170606	-0.0026282137259841	0.00159255252219737	0.00191722682211548
1934	88.130241394043	-9.82139778137207	-7.21393346786499	0.00938473641872406	-0.0026282137259841	-0.00100484199356288	0.0022419011220336
1935	86.1821975708008	-8.52270030975342	-7.73341274261475	-0.00327756232582033	-0.00490093370899558	0.00386527273803949	0.00256657530553639
1936	89.4289398193359	-10.1460723876953	-7.86328220367432	0.00516396993771195	-0.0263294391334057	0.00483929552137852	-0.000355493422830477
1937	88.130241394043	-8.19802665710449	-8.05808639526367	0.00289124972186983	-0.0276281367987394	0.0145795252174139	-0.00490093370899558
1938	88.130241394043	-8.84737491607666	-7.4087381362915	0.00678734155371785	-0.02697878703475	0.0152288740500808	0.013930176384747
1939	88.7795944213867	-10.1460723876953	-7.6684775352478	0.00289124972186983	-0.0211346503347158	0.00451462110504508	0.00451462110504508
1940	88.130241394043	-8.52270030975342	-7.53860807418823	0.0155535480007529	-0.0204853005707264	-0.00360223650932312	-0.0120437685400248
1941	85.5328521728516	-9.1720495223999	-7.6684775352478	-0.0113944197073579	-0.0188619289547205	-0.00555028254166245	-0.00555028254166245
1942	90.7276382446289	-10.1460723876953	-7.73341274261475	0.00386527273803949	-0.0156151866540313	-0.00587495695799589	-0.00814767740666866
1943	88.130241394043	-9.1720495223999	-7.9282169342041	0.00159255252219737	-0.000355493422830477	0.00289124972186983	0.00613799272105098
1944	90.0782928466797	-9.49672412872314	-7.6684775352478	-0.00132951640989631	0.0175015944987535	-0.00457625929266214	0.00451462110504508
1945	90.7276382446289	-11.1200952529907	-7.60354280471802	-0.0026282137259841	0.00646266713738441	-0.00619963090866804	-0.00944637414067984
1946	88.130241394043	-8.52270030975342	-7.53860807418823	-0.00230353930965066	0.0188002903014421	-0.00912170019000769	-0.00587495695799589
1947	86.8315505981445	-8.84737491607666	-7.4087381362915	-0.0133424662053585	0.0126314787194133	-0.00749832857400179	0.000943203864153475
1948	88.130241394043	-8.84737491607666	-7.60354280471802	-0.00912170019000769	0.0116574559360743	-0.0143164889886975	0.00711201597005129
1949	88.7795944213867	-8.52270030975342	-7.99315214157104	0.00159255252219737	0.0178262684494257	-0.00165419070981443	0.011982130818069
1950	89.4289398193359	-8.84737491607666	-8.12302207946777	-0.00652430532500148	0.0175015944987535	-0.00782300252467394	-0.00230353930965066
1951	91.3769912719727	-10.1460723876953	-7.79834747314453	-3.08191010844894e-05	0.0165275707840919	-0.000680167751852423	0.00776136433705688
1952	89.4289398193359	-10.4707469940186	-7.21393346786499	-0.00425158534198999	0.00776136433705688	0.00483929552137852	-0.00587495695799589
1953	88.130241394043	-8.52270030975342	-7.21393346786499	0.00776136433705688	0.00256657530553639	0.000943203864153475	0.00548864435404539
1954	88.130241394043	-9.49672412872314	-7.47367286682129	-0.0100957229733467	0.00516396993771195	-0.00360223650932312	0.00711201597005129
1955	90.0782928466797	-9.49672412872314	-7.73341274261475	-0.00165419070981443	-0.021459324285388	0.00483929552137852	-3.08191010844894e-05
1956	87.4808959960938	-8.84737491607666	-7.99315214157104	0.00841071270406246	-0.0146411629393697	0.00354059832170606	0.00613799272105098
1957	90.0782928466797	-9.82139778137207	-7.53860807418823	0.00678734155371785	-0.021459324285388	0.0145795252174139	0.00386527273803949
1958	90.0782928466797	-9.82139778137207	-7.34380340576172	-0.00165419070981443	-0.0230826959013939	0.0142548503354192	0.00970941036939621
1959	88.7795944213867	-9.82139778137207	-7.34380340576172	0.00451462110504508	-0.0162645354866982	-0.00100484199356288	0.00938473641872406
1960	88.7795944213867	-8.84737491607666	-7.47367286682129	-0.00392691092565656	-0.0117190945893526	-0.00684897974133492	-3.08191010844894e-05
1961	87.4808959960938	-9.49672412872314	-7.79834747314453	-0.00749832857400179	-0.0143164889886975	0.00256657530553639	-0.000680167751852423
1962	90.0782928466797	-10.4707469940186	-7.27886867523193	-3.08191010844894e-05	-0.0152905117720366	-0.00555028254166245	-0.00555028254166245
1963	90.0782928466797	-10.1460723876953	-7.6684775352478	-0.00165419070981443	-0.017887907102704	0.00418994715437293	0.00256657530553639
1964	87.4808959960938	-8.52270030975342	-7.60354280471802	0.00418994715437293	-0.00490093370899558	-0.00425158534198999	0.00613799272105098
1965	90.0782928466797	-12.0941181182861	-7.21393346786499	-0.00912170019000769	0.0113327819854021	-0.00749832857400179	0.000943203864153475
1966	88.7795944213867	-10.1460723876953	-7.01912927627563	-0.00912170019000769	0.0136055024340749	-0.0159398596733809	-0.00425158534198999
1967	87.4808959960938	-9.49672412872314	-7.27886867523193	-0.00749832857400179	0.0194496400654316	-0.0224333461374044	-0.0100957229733467
1968	88.7795944213867	-10.7954206466675	-7.73341274261475	0.00711201597005129	0.00743668992072344	-0.00587495695799589	-3.08191010844894e-05
1969	88.7795944213867	-9.49672412872314	-8.05808639526367	-0.00912170019000769	0.0194496400654316	-0.00879702530801296	-0.00749832857400179
1970	88.7795944213867	-8.84737491607666	-7.99315214157104	0.00386527273803949	0.0197743140161037	-0.00165419070981443	-0.00327756232582033
1971	89.4289398193359	-11.1200952529907	-7.47367286682129	0.00126787810586393	0.0149041991680861	0.00159255252219737	-0.00619963090866804
1972	88.7795944213867	-11.1200952529907	-7.73341274261475	-0.00230353930965066	0.00581331877037883	-0.00360223650932312	-0.00847235135734081
1973	87.4808959960938	-9.1720495223999	-7.60354280471802	-0.00197886489331722	0.00354059832170606	0.00354059832170606	0.000943203864153475
1974	86.8315505981445	-9.82139778137207	-7.6684775352478	-0.00490093370899558	0.00289124972186983	-3.08191010844894e-05	0.00646266713738441
1975	88.130241394043	-10.1460723876953	-7.6684775352478	0.00548864435404539	-0.0117190945893526	0.00289124972186983	-0.00652430532500148
1976	89.4289398193359	-10.7954206466675	-7.9282169342041	0.00386527273803949	-0.0146411629393697	0.00906006153672934	-0.0026282137259841
1977	90.0782928466797	-11.444769859314	-7.86328220367432	0.00548864435404539	-0.0211346503347158	0.0171769186854362	0.00646266713738441
1978	89.4289398193359	-11.444769859314	-7.6684775352478	0.0116574559360743	-0.0247060675173998	0.0113327819854021	0.00418994715437293
1979	87.4808959960938	-10.1460723876953	-7.6684775352478	0.00191722682211548	-0.0117190945893526	0.00711201597005129	-0.00619963090866804
1980	88.130241394043	-10.7954206466675	-7.01912927627563	-0.00165419070981443	-0.0110697457566857	-0.00555028254166245	0.00126787810586393
1981	90.7276382446289	-11.7694435119629	-7.53860807418823	-0.00100484199356288	-0.0117190945893526	-0.00132951640989631	-0.00197886489331722
1982	88.130241394043	-10.4707469940186	-7.9282169342041	-0.00619963090866804	-0.00814767740666866	-0.00295288790948689	0.000943203864153475
1983	89.4289398193359	-11.444769859314	-7.6684775352478	-3.08191010844894e-05	-0.000680167751852423	0.0103587592020631	-0.00132951640989631
1984	89.4289398193359	-12.0941181182861	-7.60354280471802	0.00743668992072344	0.0116574559360743	-0.00490093370899558	0.00321592413820326
1985	87.4808959960938	-11.444769859314	-7.73341274261475	0.00613799272105098	0.00808603875339031	-0.0143164889886975	-0.00717365415766835
1986	88.7795944213867	-12.0941181182861	-6.88925933837891	-0.0130177913233638	0.0252937767654657	-0.00879702530801296	-0.0026282137259841
1987	88.7795944213867	-11.7694435119629	-7.47367286682129	-0.0146411629393697	0.0165275707840919	-0.0130177913233638	-0.00197886489331722
1988	90.0782928466797	-10.4707469940186	-7.9282169342041	0.00483929552137852	0.012956153601408	-0.00100484199356288	0.00256657530553639
1989	89.4289398193359	-10.7954206466675	-7.99315214157104	-0.000355493422830477	0.0230210572481155	-0.000355493422830477	-0.00197886489331722
1990	90.0782928466797	-12.4187927246094	-7.60354280471802	0.00159255252219737	0.025618452578783	-0.00490093370899558	0.00646266713738441
1991	88.7795944213867	-13.0681409835815	-7.53860807418823	-0.000355493422830477	0.0152288740500808	-0.00392691092565656	-0.0107450718060136
1992	88.130241394043	-12.7434673309326	-7.4087381362915	-0.00100484199356288	0.0145795252174139	-0.000355493422830477	0.0022419011220336
1993	87.4808959960938	-11.7694435119629	-7.53860807418823	-0.00132951640989631	0.00776136433705688	0.00126787810586393	0.00451462110504508
1994	88.7795944213867	-11.7694435119629	-7.6684775352478	-0.000680167751852423	0.0103587592020631	0.00678734155371785	-0.00132951640989631
1995	88.7795944213867	-12.4187927246094	-7.73341274261475	0.00354059832170606	-0.0026282137259841	0.00548864435404539	-0.00392691092565656
1996	88.7795944213867	-12.0941181182861	-8.12302207946777	0.00548864435404539	-0.0146411629393697	0.0100340843200684	0.000618529506027699
1997	87.4808959960938	-12.0941181182861	-7.79834747314453	0.00418994715437293	-0.00392691092565656	0.012956153601408	-0.0110697457566857
1998	88.130241394043	-13.717490196228	-7.6684775352478	0.00483929552137852	-0.0237320438027382	0.0116574559360743	0.00451462110504508
1999	88.130241394043	-11.7694435119629	-7.60354280471802	0.00808603875339031	-0.0123684434220195	0.00873538758605719	0.00321592413820326
2000	84.2341537475586	-12.0941181182861	-7.60354280471802	-0.00684897974133492	-0.0149658378213644	-0.00425158534198999	-0.00619963090866804
[truncated: 6,060 more rows]
